# Supplementary material for: How Are Mate Preferences Linked with Actual Mate Selection? Tests of Mate Preference Integration Algorithms Using Computer Simulations and Actual Mating Couples
Source: PLoS One. 2016 Jun 8;11(6):e0156078. doi: 10.1371/journal.pone.0156078 (PMC4898694; doi:10.1371/journal.pone.0156078)
Supplement: S3 Data — Long-term couple and agent-based model data analyzed in Study 4. (ZIP) [file pone.0156078.s003.zip › S11/Aspiration Model Data/Aspiration Couple Population 01162016 082248.csv]

	trait1	trait2	trait3	trait4	trait5	trait6	trait7	trait8	trait9	trait10	trait11	trait12	trait13	trait14	trait15	trait16	trait17	trait18	trait19	trait20	trait21	trait22	trait23	preference1	preference2	preference3	preference4	preference5	preference6	preference7	preference8	preference9	preference10	preference11	preference12	preference13	preference14	preference15	preference16	preference17	preference18	preference19	preference20	preference21	preference22	preference23	fitpoints	sex	algorithm
1	3.25810914669806	5.72703871115288	6.26559353540573	6.54195546132629	3.13958600477292	3.96723344886922	4.11508227708556	1.53856986442549	2.67392641357368	6.570842779877	5.57061217941371	2.70082558373699	2.33262701718818	2.40405701644637	4.85693159812701	2.37237831458247	3.16603510920132	5.83063610102538	4.51948378802937	1.6388060092013	4.90022496227348	3.8700029999416	1	9.45735146931078	-0.796091496405481	5.31739126984374	-2.55108441041654	12.0307052631534	-0.987463843148237	8.10446461070595	4.76139831399357	3.48776111593491	3.14498706764949	0.468775386906417	-0.0455246729845688	4.06664744060715	5.19165191282158	7.90673779602172	3.11525115474751	1.65539745324275	5.46299326707985	8.74986155748828	7.85268472818214	4.28976223097808	8.4321089771213	-1.54823686901682	90	0	2
2	1.44221140966361	2.610518003182	7	5.64994628744623	6.36494832740536	4.96930447176406	3.08014687122134	1.97737872862591	2.77357497888382	6.11817546607659	5.9039515605254	5.28634449490203	3.68121900625226	2.99516089024345	7	3.21017168957546	1.85360727041927	3.5054862058619	4.56343366099834	1.52411781547691	3.16835910727646	2.66357653201515	4.96981727101358	6.18466024285209	3.33110695842171	6.98425934488056	10.1117686663768	-0.911791061616361	0.10439132597257	6.40521418285936	4.09333939908959	3.24528723974058	1.79786852677683	6.53072260177093	6.23491229305491	1.01995296207315	3.27402593308121	2.12994687667304	2.94182258428175	2.99755591891558	6.96643103486262	1.13428759485569	-0.621503236486888	6.35669153781353	8.76950989771495	-1.01847436977921	90.75	0	2
3	4.92645602960578	1	3.4860901666072	4.21714811424234	3.39801972534068	3.28827736714081	1.6120231961859	3.40391421284588	4.53409877075212	1.59615744560815	4.32142193838727	1	5.7442532870452	2.11318809709274	3.85837923140281	2.69537700938229	3.50563986588008	6.12288185425161	2.45160627951914	1.75872927001811	3.51070252576855	3.55385377490362	4.35186304869399	5.28862893948255	1.78012556381356	1.50163321050367	-0.174329674640547	5.929440041572	-1.38299945526723	8.01121875827567	0.326767580337927	5.51044943515956	4.11265718059687	8.82383528431468	4.57803801222747	0.0598912982821756	2.76048342062079	8.14772848748563	5.47782618153853	2.85844738131225	5.65348692911747	6.32902723114791	2.26508743027617	1.98754526800727	4.03420884117173	-5.01490560658147	103.5	0	2
4	3.36259243720595	3.01583023760785	4.81281956334676	5.85645512102004	4.47066548906006	3.73497602805349	4.35839616997438	5.55526792419749	6.23650356785083	5.98608911205053	7	1	1	4.82656767099871	3.6966797926177	1	6.66326616845764	2.76694113291304	4.20582257031639	5.15103519056941	4.4240093789898	3.11270234584546	1.06976916212768	6.98475681568637	0.656613700100551	2.5800710670709	1.8821125969357	1.56177202891444	4.12769398874368	1.53059802252842	4.77110030339592	4.83931741308942	0.240519698752761	7.3155154026008	4.52700613246645	1.89750922573093	0.577712384250833	3.8422962534632	4.70484437090565	9.08933390894271	5.23530346173011	5.40908474828713	-0.735613500881529	-1.13837391060754	5.24879766452491	-4.38930390054025	90.25	0	2
5	3.6020690939211	4.09926895203211	2.0948931314026	4.75735769481341	1.01596627694185	1.03272222028034	3.49688298842163	4.52349077464108	7	5.85563194820004	7	3.77003237619157	2.30006464900294	5.5870902286865	5.23232171721589	1.15402102381946	3.88464727963138	5.77188096674159	3.52195097224354	3.84746165266132	1.54086676063435	2.97862227924615	2.98445872166333	4.37277483961128	0.988564268802171	3.77335267937556	0.641757329034964	5.24435792420194	0.415769205913092	5.60644425558973	1.6294094120814	4.83459233430427	5.66313489077368	7.79361372379258	-0.0617059725976108	3.29425484624413	4.07757691053864	12.0374434798376	4.07276936247206	3.49524984455038	9.26935835707085	7.36173265551817	0.91962259054461	3.41209465166394	3.26868759263536	-1.55308070337088	93	0	2
6	4.5704571530619	1.59950967516148	6.19020332534449	6.32407826885286	6.7711374905875	1.99189624332058	1	4.43778090381436	3.06358937157696	1	5.44881627356678	7	3.26987733103861	1.97952436473577	4.00908102758507	2.89508817331431	6.60285550937206	2.35048705158387	5.72319571230494	6.30986926650126	4.83880812474587	3.33886093819046	3.18947440481122	7.20985572500151	2.02257033812868	4.51343502692668	8.91692078833913	0.502566694147251	-3.10182933925046	6.53796179195681	5.90713420871632	10.7831502889663	12.7142450771051	14.7922969444194	3.70980511381134	3.10891124792236	-2.94285391503316	3.33263366394011	1.36115919433041	5.12948155143895	2.71033245595326	3.13935286560473	0.983373832852161	5.42664353013646	8.53589639021042	-3.23534510727596	94.75	0	2
7	5.76164149075983	1.06123010040266	5.22414742466896	2.83045231246551	7	6.08757238816433	5.80152072616849	6.00524286717044	5.54798438423459	1	7	4.70349342992957	6.61939227237426	1.07278807614336	7	2.18256081827027	1.5634444091423	4.6436535051995	5.44956420693512	1.45066315110296	1.41742068133563	3.4906949771997	1.26826150805974	7.01426015373968	5.82294942206823	6.23189064805988	8.52314197211345	1.46200900099137	0.402384610939452	-0.285134528514758	5.37985422864037	7.14343715322824	1.0583617845383	14.7726064668612	8.0863330156368	2.54146494746571	3.95185703701014	7.88874099659058	5.52264181203162	5.98552107771306	8.51834942480415	3.14263090895173	0.944172736720099	1.41462860733045	4.06016708543355	6.52076594060467	93.5	0	2
8	1.85523771352785	2.726687019406	5.2617787252997	6.06996322751507	4.29432037128151	1	4.8379376935028	3.44429980887782	4.30016187281673	5.37950516057103	7	4.03954874936096	5.85134354842777	4.19690067960472	4.22667826288334	1.51079861695508	4.92089539993198	3.58772700926146	4.78416613432258	4.76402804511415	4.86222408440621	6.66870227416928	1.48867518325911	6.95518174337643	0.79643335446986	1.9858818145781	2.31451645844706	1.96281379355595	4.0104249532271	-0.11589984976825	5.57397827954585	2.36834524896363	0.952618428525395	7.01463536711683	4.92821145019676	-0.422879352801489	0.368687814370458	3.51141067429323	4.42117205531506	8.91804448565513	5.6700992329075	15.1321820846951	-0.621040871361001	0.310750386407567	7.47858020846901	5.1681745890477	89.25	0	2
9	2.22515937437445	1	6.60271482578625	7	5.78691372336891	7	4.31866928072084	3.40403604428073	5.65474004565265	3.12480648196087	1.78403560501208	3.0358174480293	3.60175310223561	3.16244498887839	5.90613056632664	3.61515261460259	5.54320030098408	2.11296976379156	6.76843484457436	4.97809736480946	1.74115163243836	4.5412430255695	6.89373397918296	7.38311705836369	2.41502313731117	4.00554970850634	8.90808592466119	2.01656682635033	1.4249063572796	1.77980418439812	5.70684259875888	3.0300943905319	1.71884315527738	3.60114972438709	7.6549243451956	1.89492572734737	9.55857088203235	4.47169165972441	8.17423304828074	4.3956171079866	8.01569837324891	10.5251566416308	3.55465626216961	3.10576547913593	8.76503166784777	-3.41593934557693	89	0	2
10	4.97177620511799	1.32489039401277	6.93658178219013	6.53921101656853	1.55887028323796	2.51380405031354	2.85828065243018	2.05561901269632	2.26297143213424	3.23681988285881	6.6501073223133	6.10824972318004	1.10616099349129	2.20665430098054	3.84680289131465	3.57504940177823	2.10907451239651	6.20260948228012	4.25325148358469	3.83806112482799	2.59300868641057	4.94239158296186	5.7062191601206	6.43945114281342	2.13239351270714	9.23797266073577	0.652263810876425	10.2318880022328	2.71950375674082	-4.67460297894644	4.28190715624448	2.67517734927418	2.81215807774307	4.62729532130893	3.94439898073674	1.37571264676925	5.88578028779467	5.22697534010357	6.38812983830464	-0.487334657920715	5.57027233618042	8.79244928815172	5.64894741356037	3.40826505018397	6.65557299466734	-1.79527047881266	91.75	0	2
11	6.17753599837153	2.60499432333346	3.4163402118103	4.68188205661015	2.51730091765	6.16024046927548	6.30630204287582	2.72650159987035	6.71595620956472	1	7	6.7158742732634	1.73035335095731	3.10963928714688	1.93756541260823	5.71590914192701	7	2.33369235364154	5.06736190919376	3.87555414809772	4.28295605556054	1.46615280987536	1.2761571913248	5.5416731310156	2.36019905757818	5.84013920895255	3.29117350053848	4.24493507594939	3.58594230374216	0.253934707305017	4.5062667945186	7.15909901863042	-1.1974960659862	-2.07800308482567	8.36485346294712	0.237419654672256	1.7349697326777	5.85016992680413	1.80591671529771	7.7608665558282	2.71309574953686	8.09885630401908	2.03082153913398	1.28735265429281	-0.371480784373312	0.656672914312745	89.5	0	2
12	1	2.99914857042969	5.78142112990283	7	4.89686725726639	1.87492277213085	3.45459206591677	3.28147156013844	6.65355402266062	4.24599894142896	5.72043887818539	6.81131070283095	6.91316932503915	5.11758439166532	4.17836951082741	2.87650881346809	1	4.29390353963952	2.55917066381901	1.94192617399556	4.66215182939567	5.41895293784054	2.24838642346034	5.66028367337959	0.84003659038527	2.50768667046847	3.3880110499471	1.00194383113427	6.9395947237524	6.98819640059972	1.84583772915726	4.65756996598401	2.36838412485563	10.8260549146395	1.45842411541576	3.72156685478401	-0.813898126069523	6.04613611429953	-1.83715294478738	5.26480130812526	6.21508573152578	3.92840365383692	3.57884571549812	0.178861865591429	0.451133187527253	4.76794631132097	94.25	0	2
13	4.51645384505756	1.6263879407272	6.72761751464227	6.48198782660258	1.7742323893911	3.14339441333802	1.23084998821776	1.03198088370183	2.54025012362296	4.25547517325362	6.7161616637088	5.83660060896746	1	1.9272779634557	1.83865918217938	3.86552592476889	3.04691262831704	6.66783643604969	3.73718054509476	3.00730573762019	3.05952913445472	5.00523102484145	5.21811414770154	5.3954785935322	3.25820154837494	9.16172183965935	1.13039206437977	11.2424942282974	0.779080163125044	-4.76838419417355	2.3025674063973	7.19469787642951	4.72493802795428	11.5458157039567	4.21446150425437	2.17212127104268	5.92523772409051	5.2917801136081	3.35658985459419	3.51888347904549	10.66252431253	8.66709812683444	7.22351391124791	3.64596649789255	11.1363563885905	-1.09063357033474	86	0	2
14	3.71255931953627	3.856120285238	2.82928785042654	3.91436505116203	1.90512729403048	1	3.06465346842003	2.82238986073777	6.34784041170777	3.93995574459345	7	2.54315372781024	1.72300931641884	2.68367630636172	1.27376796254711	3.59921793765868	4.48810808443676	1.39551640858311	4.10319258409683	3.05238391780356	2.40995208131321	2.73966092325375	1.74612247445044	3.79656870223143	1.22791573867357	3.00248386716884	1.86511245429853	5.55831814315309	-0.085975734167125	5.1164367011884	3.74532844318555	4.30143003077877	-3.56976719507551	11.0216027950445	2.29488939819287	10.1185707440087	6.06654280996349	1.68279686443713	6.00683105424235	0.975988997447595	8.8873469631546	6.78365973031946	2.3408417484771	3.5754353480059	3.10439144926797	-0.718950377545345	98.75	0	2
15	1.97221867153012	4.00081302763489	5.86802348452439	4.28025641489822	1.46406366581882	4.73373060467749	1.46982047168795	5.47937966349815	6.5538459748008	6.95723699019656	7	5.54919736834762	4.68628514963597	1.24324131350996	6.84460932449654	1.30184785183712	7	6.03376374160312	6.47695146503505	4.13336402599168	3.23388227550161	2.47394796513701	2.59253103588801	8.91219456336706	4.86062278002731	9.28334388832413	-1.04016047882756	8.38870151218243	5.75245645926126	-2.90007956329217	8.28642406590832	3.81025564911739	1.26758810158874	4.16900602273098	2.70953050294542	0.709000079152187	-1.18511518295153	6.32936955132109	1.66740666627572	5.50700595021168	-2.22439886494655	10.540326316325	5.68205485821589	4.03825077998669	10.5125251560029	3.98827716679951	100.5	0	2
16	3.07105051360502	4.97808727571133	4.18798051884247	3.72834207574702	3.92098082180514	4.13987210928387	6.76381726475898	4.58253780611005	2.17402137702078	2.4447485365238	3.90962380104186	6.37389982222394	5.88004171427024	1.99327923606369	6.40284112284518	1	1	6.9977497769203	5.18467037956627	3.86310351536931	1.64262482920665	5.39492315093825	4.44795303871328	2.52497758486597	1.22552247492129	4.30151451661222	3.81267090413826	3.93264384932845	-0.941013162798664	0.0771809494786204	4.02320842793258	0.561572980324234	7.39228082195137	1.81222751411097	6.91295093616448	5.88756134352718	3.53478229838841	5.81486957169861	3.95731712813222	3.30364582419512	5.57937899288527	4.97679530496224	5.4022347593714	2.63790833019661	3.46641271649707	-0.204601839400775	96.25	0	2
17	4.26418373475274	4.85097424755277	5.4937567345568	2.51563631759165	6.38389323396265	3.1249957230498	7	2.80440165634577	2.62007661124915	4.59636999584281	4.31246599176814	5.11925728155837	2.05963585014989	1.58994574142718	4.4880435683183	1.13043381610579	5.11321835790489	7	2.4542998657885	2.10828219629172	4.30459727570908	3.40831108799533	5.44357788322829	11.7377707121587	-2.05649429931179	7.03747427806288	8.74805689076332	-1.3076610141066	8.54713961032018	7.92864675552977	3.22828447057344	3.76789896870045	2.15746347222903	5.33109022104358	4.72789327719784	-0.487900645676953	5.38909329311863	3.50522255142977	-2.99242562395016	4.12899125888962	5.39087863208001	8.3199877283704	6.41407609314352	6.15898295551011	9.89693980616092	4.49655254488138	100	0	2
18	5.4418190026111	1.17066440083427	3.14872436068794	4.47055938921107	3.26839710437658	1.59059772750565	1.12766335656086	3.81021366176384	4.61598543782166	4.44696842487919	3.98577402155031	1.5540012479923	2.63760308128067	2.64359668628179	2.71952243795104	6.20514920893218	2.97182922733216	6.41796233046096	3.29240474567276	1	3.57829011879136	3.8309767703066	3.61345770361728	6.4694534608553	2.5717489536026	1.88973726732053	0.704384335715141	5.54867447381892	-0.752598540838154	7.75234671846409	0.617669436132454	4.87026342699886	2.70553457515632	10.0183119975144	5.63000051962657	0.402047068656312	2.60772264951167	8.02229543331835	3.68528421907318	3.71190051169147	-0.851198404143975	2.06232403762107	3.24053689023194	1.22751748415913	9.85930388857433	-6.3271754027783	102.75	0	2
19	3.73924581524654	3.91931199640436	4.41107456088323	6.61590039339831	5.72004220071003	4.73194816951904	2.8229869015877	4.53323670226413	2.46982506186477	4.00778753548622	3.40539984628744	5.85021719612075	3.55128704174896	3.29185423872742	1.45234768886562	3.96932424476082	6.92133487026692	7	5.68047508400235	1.91838381317628	4.39106942931096	5.2137559144776	3.50079784572295	4.55636928699934	3.89822607580716	1.36254914668239	5.69684209275753	2.32943171776482	6.33215437505333	7.56517717748242	3.06662851429573	5.41459290246216	5.9809432428853	9.85317297006379	8.52171195495907	7.01781579872227	0.533964209712411	8.35636492943331	2.48125361656687	1.55753981251488	9.10005770472226	2.31382521003062	7.96954059038948	-0.267282333901806	5.15744325543304	4.26572339963828	89.5	0	2
20	3.18556860381109	2.02384641038136	3.48899907476849	1	3.26183740966866	3.95577004582713	1.34178683986194	2.20060220783109	4.64564965900593	3.10668144120639	2.69447113487831	4.52417526593759	1	2.00328361478628	4.66089611545998	6.87140138969212	1	2.98833986676467	3.08734368707156	3.21997005347106	5.27631528271098	2.59945459455743	1.03389218325376	4.10903710045116	5.56147702245357	11.314989280351	3.15206708436736	8.54633622681334	6.35231002031049	0.505922413834541	9.59049077439908	7.90385519393019	0.71089534868533	4.19401546249729	3.31664819841603	3.92087163829613	0.2325495632177	6.43043474718839	4.15409463968127	9.4006957303155	6.97294896845284	5.05284508132346	1.8013387929808	0.46907946154635	8.70022531708679	-1.87046751102244	98.25	0	2
21	1.41188822442062	1	6.89436065795934	3.30034345903357	6.9282480343295	1	6.7616587063994	1.81743421540214	2.29254221316327	2.2539984825038	6.51420679864921	2.62541069393548	7	1.44534891048149	1.74334340897936	4.03120013041085	4.30594511431085	1.26777205161003	3.68164140963606	1.6422332416704	3.06456018413114	5.82227483550179	3.82731789126235	7.09780839913186	0.761673484151173	6.47909542628964	7.37570546650946	-0.43802845014652	10.4973013062026	-0.619170914038285	2.06632815787723	-0.768684825479667	0.0621117096958462	6.25223607290505	1.22326667298125	2.27509475451887	1.43077677726491	5.17083259590079	0.508045255555571	8.34226366827818	3.13868799607845	7.91710121556933	3.8811260590694	7.50436093842954	5.0291631742765	0.701593538159354	83	0	2
22	5.13864457120829	1.38982997616275	4.34916502100047	4.34264478252167	2.57462467084374	3.41993094340033	3.24437780727982	4.46054060908527	5.54437280123386	1.4006572675854	4.25150578813821	2.62838762601681	4.94469978251553	1.58048521968249	2.98621783363727	6.03242595071822	1.54533735522207	7	1.67618555362667	1.53638523613402	4.80196840918808	5.84208044484868	6.44345472486527	5.6908465172776	2.05806299606165	2.49189074456514	-0.391262351792514	5.66541273435076	1.95393440939258	7.95055513541115	1.28767297853889	9.8043003239889	4.23034976238432	4.04799393360853	4.63194978825736	0.894658097785087	3.75482414136356	2.32812531202446	4.34477952753039	3.37669422419571	5.78696839610842	4.95804582681701	1.50087922894979	1.99940133918312	3.93329966519055	-5.17402512987281	98.75	0	2
23	6.11308922446813	2.58278004822968	3.44488090838924	4.56205309453352	3.24707447050611	6.71230983647077	7	1.65571239942693	6.67410604558251	1.61948512925267	6.93431155274766	5.54243664606353	1.50338371398803	3.61174218637837	2.37286849211531	5.94941259056871	6.5586357097971	2.75906219277837	7	3.05852647874854	5.20588184635602	1.99439465330484	1.8292787096249	4.84167758822688	2.35474345060816	5.3646181422408	4.21983690372735	3.42288164492731	3.66985037603355	0.263803957434234	4.41456759580807	5.47769461975161	2.55527393254469	7.49356039000654	6.3576254579531	-0.98917416934424	0.673854837078187	7.1909323673491	6.61277481933043	7.35367102540387	3.35015699022869	7.79985480846253	1.21350648620145	1.40316863006989	12.7942415405235	-0.463480502240835	80.5	0	2
24	1.2024359441586	1	6.7907632026876	6.32523556809725	5.54138601157371	1.10427370943339	1	2.68645059315932	3.32159769159083	2.38487487872489	3.52333872495017	6.7649874926686	3.24443167580319	5.42766625969772	5.6291529456601	4.10517154726277	7	2.40850717051262	6.1043277079749	4.52351853787307	2.10660687004992	4.29888191795705	4.72657836313897	6.77521186952015	3.21157775915661	4.60539131637953	8.99596397361143	1.35280825096866	2.13662231755306	1.22501979695439	5.55503920889776	3.9348021710645	2.55144896136389	2.66587569968489	7.90448946576827	2.94601766853004	2.84936038944915	4.63066214284968	5.71105992934268	3.01404777560208	2.62913789143126	11.2953061463797	5.7348872767759	1.78210333187528	8.54732429808144	-3.8888331785039	101.25	0	2
25	5.35824804610654	3.75134962505189	3.27953569278607	4.6530725729927	1	3.92043048887563	4.28229823386929	3.82950938797634	2.90540071550433	3.88980132254341	2.57504839499423	6.64208613479557	1.2889188354829	1	6.81379182707345	2.14874918016913	2.69302257166153	5.38194723341072	4.40540460805042	3.48960488488251	2.44734932355986	3.55533933478071	1	4.24519997967984	2.27868876101139	4.72945373421684	3.09342067956144	6.77010261818266	2.88989678847215	10.2758903602082	3.42858399802697	3.05816981821294	1.62180933611637	-0.430912688460432	4.57005238599625	8.00410614812253	-0.312736102693866	6.66921225079526	10.0999114093292	4.73252481169989	8.32671450417626	11.6574560519183	2.36515762407605	-0.16997288716343	8.86602362269444	2.90624648391714	94	0	2
26	4.118729080777	3.80765026677824	2.85043624691863	4.04015019345792	1.07309162923397	4.37728972081961	1.15838610672145	7	1.52766607554462	5.08486909127343	6.31287915666694	6.94901875201157	3.63010665212932	5.59257393881544	6.48345204808349	1.89137388041829	3.61251906708576	1.60182935964069	5.55152169528131	5.38746930780241	6.62472349943998	5.10374506592644	3.18052397010592	4.12985016059458	-1.60327469498671	3.01062266480485	2.49410725774008	4.84837013769451	3.1760251526702	6.3880807259045	-0.933674642648991	3.96959367675188	0.138350334675364	7.63886791689569	9.32524145147262	-0.167651035884449	2.37571369054883	3.82459603682396	2.22706466265713	4.05208416144725	7.42666605621445	6.95427978784478	0.550797503613621	5.83177571351941	1.11490040757078	0.152228088488587	91.75	0	2
27	1.54054463715781	2.94280070321952	7	7	4.08809864940154	2.74952957911532	6.09418840988955	2.45417771313431	6.61421718565057	5.53407126842849	6.9923295058095	3.94227654061178	3.01595765266576	5.67510581259739	1	5.2914823672479	2.19944376040664	3.94874536038932	3.37074706546698	2.09228912164097	4.88587298678507	2.26914167723971	2.26684292788882	5.98313168774672	1.80281262433027	2.04167500686699	2.85067866177807	0.369778731687428	3.85668805952242	7.83332832623178	3.69763280631493	5.71676767842053	0.105562427459615	9.62046993303806	2.20191907397393	2.93255282294019	-1.88080478483165	6.48100807550202	-0.519329905841712	0.00240425125520605	7.17150422533048	4.18462551791758	3.53455851777128	10.1522147555366	-0.0859678741029281	4.56920060838662	102.5	0	2
28	4.13926266529601	1	5.30793996777709	1.25548791096454	2.89127386124455	4.25586600421129	6.75416406691588	1	3.36802660973861	5.45388290785476	3.96952725925729	5.80475286446684	1.76001720302017	2.49989842545239	2.63377166531522	1.3128460037983	1.45996438926859	6.69129782041897	3.19158359774935	2.08356584581305	5.43341927580043	3.74498576452592	1	3.81001651012385	3.21834713356069	8.86318273905682	2.79711974232269	9.1934054579238	5.21826114069586	5.6556237886096	2.2087665744943	4.6623646636071	0.370503048937271	-0.0530122895534795	0.193800370286731	-0.0728426786265425	1.28331250889095	5.26794666848981	7.31597592286236	1.87318096009328	-0.0635090673064762	2.41233021108253	1.65794703519462	4.80990899974407	12.275806137038	-0.754215253090169	94.25	0	2
29	1.28345836132004	3.74416198278006	5.57717108089701	1.11571514486007	6.54023444030455	5.57213716954251	4.66345358304384	4.49441110095362	6.11904856646774	7	6.07750764725247	2.7006153450666	3.06790744458688	3.89702248916051	6.69246843556247	6.71047083519574	6.69958817597925	6.86341441017056	3.13156694591671	4.25407880250065	5.99609739005136	2.23000707870112	2.68204204312601	5.37561556938486	2.82371522308795	5.33002076984803	9.77687401828447	-0.54105758791635	-1.33107475230972	6.23931888255849	3.60262215137818	2.78608393046169	-2.62371220914085	5.48721626054766	5.77746333841164	0.832605983712348	5.44118992696349	5.65982546301494	-3.93410500210702	8.43174839140333	2.8199521636113	1.48664837198794	1.73361584148683	5.78515017100296	1.52819150607252	-2.46086818950573	89	0	2
30	3.42643285718234	2.93117502836271	1.44592842607903	4.72798602846416	5.98596619940578	4.24273630077678	2.62943067971036	5.06480070615455	5.07765208145539	2.59510292844105	4.89299196262672	6.88644588624541	5.910382670624	3.67252191344982	5.01257018490909	5.51126072671943	5.58534667265661	1.37437525201924	4.39945378246471	1	4.69653397041487	3.53307575361352	2.29975375031953	3.58590070695705	2.46628389593261	1.95146523126283	2.19254798740985	4.62430630677604	-1.92164086802944	4.28072746338905	9.90580231455471	6.57270561461427	2.6763948223589	2.34331267653136	8.61718844196882	3.5064745677	0.183817887516559	7.07343618286786	-8.07208136150019	5.59692489134997	6.17721670785216	3.08552113820355	1.41814034380825	4.4132466035982	11.1934136486748	-2.76493119777489	88.75	0	2
31	3.86165014909204	4.33468772474122	6.5371334794047	3.97434896458273	5.8939545701155	5.19078198713862	7	2.36547063193811	4.26464281309365	4.82177852520241	7	3.76405171638458	5.97072309332904	5.71913393216236	6.59068858024581	3.60000769280812	5.29139400779321	7	5.91787456544272	1.85533102543337	6.52782802132251	2.84195472634052	1.4350472737719	6.57594259088182	2.37385364627763	4.21345652942357	6.12770693621656	-2.38271913981817	4.36728816882062	-1.70877509718306	1.69165891885312	7.14975832072796	-1.0122569999479	-1.63791678346249	7.76311743366412	4.7825617865628	7.34286310114306	8.20827041126456	-4.83845898007864	6.27202748512047	5.82051888480872	5.68326266812257	3.75702913224779	3.61414719114679	-0.16707216032021	4.45029028256629	98.5	0	2
32	1.68618116182818	1.44454116726089	6.25238563715548	3.65855004539075	7	2.91023528089667	1.84800578448951	3.92131446027646	5.04065206252075	2.61154082124055	5.58720526920337	5.8954172001442	1.39075927219412	1.33475155860695	1.15171899833181	2.16814794193612	2.63774477293665	7	1.75446161641049	1.8524809360692	1.46879308988164	7	1.79242291702041	7.50234169127568	1.87647278630247	6.73659815523988	8.75477938671471	-0.4093432385049	3.77604338016012	5.68979034665531	2.86022111788223	4.84189300563326	0.166556560437213	1.50725246905127	3.36513043913786	2.71996423045605	5.72306048781608	9.45901483105938	-3.83099117724	0.353327154370647	1.8120726957987	0.515045544890125	4.10724898553813	7.90373623719209	1.10613729852632	-6.26760706585797	87.25	0	2
33	6.2706032162208	2.98884303524529	5.78553541008626	3.24168546942457	3.14621688126571	5.5021372923363	4.17102988413246	5.71299678727197	7	4.28644338730411	5.53576341443788	3.28473239080488	1.86878590331979	4.10745972539649	4.53254938690055	5.65695726314323	5.28173897501628	3.51509136037532	6.77671155911181	1.00514824430923	4.40874832391504	2.96674884160263	7	2.82939630284168	5.11738365430855	11.0262797450458	-1.09367000351302	7.74382157698018	5.22266750588312	-0.118772109333892	5.79115602349757	6.09076577778325	8.06608919189075	10.1184765189723	6.24973059812531	5.53863740112946	9.7153156911104	6.11135567123641	6.02827136414447	2.19693281430272	7.77801412022179	3.06165435370586	1.12749582180258	9.59393614440436	3.7946900612772	3.073715491732	62	0	2
34	3.04513787897565	1.89953598101756	6.55653406357186	3.81223929717829	7	4.02844349505957	6.80432053137657	2.32571679252963	6.1556474472454	3.39835785807061	1	2.540463418858	1.06752925283333	1.84188689151476	5.33669652614989	1.05253208736913	1.57093289135213	5.0423281322298	2.36988774680802	1.87748590820956	1.79311807338278	5.23338321368664	6.86166299471212	4.97145826560027	0.499852672839984	5.33907093046414	9.13098908175675	-1.60825612579445	-0.72420656498718	-0.576565491856669	7.07619761042513	1.65221746108461	2.65504782996311	5.64608324870938	0.918586593822986	8.75235534113246	0.930704229504577	6.35202603992111	8.27196642241105	8.35108969788859	6.27429438375422	2.96222416990185	5.48794425062442	0.882781380757443	5.70246374030216	-0.183703202387607	86.75	0	2
35	1.25875462942935	3.24081465410565	7	5.48037171673285	3.94885409748148	5.54297008704077	7	4.14318809234251	7	7	5.54533968335596	2.24851442394118	6.00946859336691	1.45908339570089	5.51909796564534	1.28251127766167	2.40695392180216	2.18557855987939	1	4.81738170416597	4.79595987241101	6.80237755600404	1.63861399837189	9.61291507957176	1.68046090434128	3.59921078702384	-0.778442640623442	11.7309883375632	3.33700949724992	-1.51960816159992	6.12808522559575	3.2586086206025	8.86639546646258	15.1706401424493	4.28492437891199	4.797620916003	1.60054039937422	7.94738295541181	4.0604800201133	0.64777430464719	1.59105537734448	4.23939060725352	0.239060055533505	3.03640108980736	5.11729531355453	-0.536535297565264	78.5	0	2
36	5.27764535693711	1	5.62932581935326	4.99774798481863	7	2.83772035692377	1	1.55682997752158	3.67709941705504	6.14066512157052	7	3.65914731320095	7	1	3.77093525426021	1.73878891804322	6.62149926980675	2.97462270934508	4.22707864945709	2.72698064838015	5.07514680947072	2.47049710254894	3.22667061056779	7.195286017046	2.52810476864042	4.55986221007412	8.3740467467814	-0.582486103904319	-3.04188874638586	-1.78046980924166	2.24391395337287	3.00737997513511	11.8889527936328	14.2653901529199	3.79012932868139	3.47482615909813	1.19683681689874	4.48909197644207	-1.15755348975215	3.9950434124609	5.72368052362131	0.188578540839807	0.35917643681043	6.46135817441651	9.69167708861496	-3.28663550074863	82.25	0	2
37	1	2.73860819416478	2.96263016025171	2.87502632942839	6.21310820296002	5.30918315327575	1.75436714144861	4.41573571619265	4.95049728597359	7	5.20196018906335	2.36328700306077	3.95209957253605	1	3.48017948309381	5.01329960571174	1.2874927652349	1.91275652840303	6.86996237555111	1.54113073486578	1.70793197339056	5.49710931030191	1	6.58957596321485	1.67902783716841	5.91021819058707	8.31952032452354	-0.529829140591134	3.1998320416123	8.31098667832516	5.57033413893765	3.08972206395817	3.36208419158229	4.53460256627683	0.479743775769013	3.29856088524204	-1.41974843792827	11.9336180125631	4.45017392451733	5.73287895435577	6.18923215995155	2.45928800681392	0.817878839982146	6.37335540148045	-0.370028079778757	-2.12375920395266	90	0	2
38	3.32524447542927	3.53401994843625	2.59171835331812	2.27592780999808	1.53341746490761	3.76224327540133	4.10581097805875	4.8916019380672	6.79256120141898	1.69621807764091	6.54461810588107	6.35762811717531	2.24863456969278	2.31369704558714	2.54084730478672	2.72288875953971	2.89954341290585	2.75938915461637	5.26888362394943	1.95264548808016	3.29976241864669	2.62408902670599	6.65706251705909	4.96110584467719	-0.591577362160382	3.57091182704493	2.95810281347761	4.3962378997334	0.736880740920191	4.47828000502756	5.41366837649991	7.01323763554145	0.561084606379154	8.57045860841394	5.04217425883102	2.8208684039461	3.27716051119431	6.56510057576324	3.67760703694336	4.24460037496147	11.079020237219	9.85948944212922	4.09319124604998	8.78572402281715	10.6039437434698	0.6704099621854	75.75	0	2
39	4.28174015897222	1.64516491208952	5.66943843233674	1.82540049607558	2.6116257732469	2.03667284049344	3.7409216337515	1.49724590069795	3.21573757740975	3.92113467247283	4.31896993410581	5.61330750231157	1.77646909296898	3.07010015535898	1	1.38572159893895	5.78674865406423	4.36893008095985	5.15554322675057	1.82137043693674	1.22907928925087	2.56337269144043	2.47470248955965	5.66230802390987	2.84090742007602	3.54391688741777	-1.36217546323654	7.6069861855898	5.37148024712364	7.28444708165444	1.92778124820529	4.55634961570049	7.62836502071089	-0.155368220358814	5.91100019406431	0.149294853081749	1.03617876866369	7.73283766140738	3.53860097198602	10.9133405399373	4.76647537510115	2.52463082888073	2.21505977020728	3.72585827544987	5.78556098489994	-4.01451508840157	78.5	0	2
40	2.59567024352343	2.71047224205217	3.93408119318857	3.73459656124076	2.91432661002054	1.95720093473332	5.20464127831877	1.40718784650626	2.58891531351811	5.42994367046901	4.73186176629832	3.95894091876931	1.4501820616911	3.81019953983613	4.44893089459281	3.22957917218161	6.44596819209334	6.12521927798158	4.25848922050946	1	3.4396473837936	1.76882251725913	2.30518895257062	7.24469330896737	-0.679019171203766	8.12072529331061	1.4038753476389	9.8912760948682	7.33166702668222	6.34029788203028	6.78288006488802	6.21766493912404	1.07549817730575	-2.2549956784803	6.0920664965842	2.92319407454075	2.15723816293075	8.20180004818777	0.245921998382708	3.07104048478795	8.61450312261787	6.07626624701841	7.32366494486589	5.59153172796037	6.80528139581137	2.47406456188199	72.25	0	2
41	2.28725510710974	2.50380018657446	4.06041039684699	4.5530083647104	7	2.18231633488178	2.98831666594174	1.86325968216041	1.60606988513219	7	6.66318853816861	6.60526021664871	6.20696689565803	4.64442742709977	6.38903400517574	1.28249695195305	7	3.95575186021822	3.79246313645882	3.17411251334814	2.31833694157732	4.38685242431346	1.26342069345259	9.73947865158371	5.01000254413453	4.84335034532481	6.28792624618813	3.70464514295419	6.4048522989536	-1.06158951543433	7.68225871013724	4.46423912716311	0.319808074428674	3.32318562579366	5.470070597889	-0.564728625392302	5.95007253106354	6.79554948790016	4.68644075622708	5.23968568387293	6.53374041517253	10.6772938557489	3.84413133223848	3.31135336410451	4.74581778891017	-3.65885526328018	97	0	2
42	4.2982902116405	3.72411751790815	7	2.83674088385616	4.79715825809294	1.19728948124902	5.4522009274831	1.73825393291133	2.5896042362406	4.02342409280049	5.63830479389752	5.77926407670437	2.2014685505932	2.35276624046689	5.18333497993144	1	1.13911748167549	5.08490364093537	6.26971103054757	1.12043895531476	2.00645569459821	3.50729491974252	1.87302454476567	5.58969955849427	3.24697637411077	5.62309778944208	6.77321922647388	-0.787953066846759	5.68338927565603	3.63665265890475	1.89666540352647	4.85814214895484	2.8957600269765	10.3145161190192	-0.822611592243967	3.29075589121469	4.35623234893037	6.80510911132833	5.17660947663895	4.34418708534921	6.85156518149368	13.0995456652864	2.47377799589688	7.34912399157225	7.23579032356361	2.95784755811919	76.75	0	2
43	2.73428392528793	3.3625644964861	1.45944192619353	5.39555129497173	6.37018873584915	3.06669667118286	5.08230106598053	1.20237905294349	2.94120476969626	5.06016959843247	5.12315775825088	6.08773990998861	7	1.87793317626119	3.9612464769193	2.56957462208792	1.44945848208437	2.92351912994064	4.92409136884275	5.84377427978262	6.20572051307661	1.81926389969123	2.78617190403109	3.47564539536427	2.87903970737916	2.0145096676167	2.11811280065377	6.51475551722012	-1.58172773940145	-0.588028720525326	9.15312831421018	3.46505177075396	1.33102186262493	5.98804205958371	5.12525888774408	0.23266910962512	3.00962708988697	8.83110673206373	2.02625060097236	3.13991529091631	5.93482479488138	7.01530330185759	2.66811460433255	-3.4027399837105	9.25664916827087	-5.80732006148678	59.5	0	2
44	4.02299258543787	2.26454650706242	2.90568665033586	6.5261515388508	5.39908809783672	2.46851927339866	4.20690969358316	1.27303373892273	5.57366748527914	4.46881862440875	3.5933336243408	2.69729864059111	5.99793462285575	1.77678157407033	4.81703592417313	4.72895699566121	7	5.81938483574113	5.42163045411497	2.36934049232158	4.32095878588643	4.39259852862168	1.152977874676	5.80208123811451	1.99800227803873	8.15537025113757	3.31103334486938	9.74421895426657	4.29544455753129	1.19637039438908	6.75843853481135	3.83985747010587	3.88290682137877	6.11326593904029	5.94173236910676	1.30491648399105	2.83619107815672	3.74030193037238	5.25022387001856	-0.004670799285803	6.15945462914016	7.8829431232618	6.65687186610663	4.57843409840511	-3.81816568107616	-4.88372721526404	97.25	0	2
45	5.69857870251228	3.46229886843921	3.4408299350153	4.62778285377345	1.38014857987455	6.87235255065953	2.30417854577594	6.05512523571215	2.68928749964807	6.11995064492741	7	7	1.46222895196196	5.03285887167831	2.20737516095437	3.29179101174035	6.19791600887087	5.75332831412907	6.66727427866408	1.36385730962702	4.92554098863062	2.45440526774739	3.92016459349325	6.07311373972815	4.07570627072853	5.84956486335637	4.77230140800939	4.67178791072054	8.14681659588926	6.67399857509793	5.0191491207162	8.72859766134485	3.53264654152682	9.04142152023983	4.62414749201398	0.912003178865374	2.3733534979184	7.05906657703582	4.81389105104228	2.09444888070373	5.94055236479699	-4.98625042156756	5.37477286243015	3.04911515895379	2.82671673311452	-2.05515725735445	80	0	2
46	3.51247253054557	1	5.91307788119117	1.11013064258314	1.42568277210683	3.93567422451402	5.64610854177776	1	1.26984315624935	4.62490697557897	1	2.60086974308913	1.54605954728283	5.06699967379423	3.60639464507785	2.48882197378824	1	3.39546749896473	4.84158668551749	2.21216567097029	4.73859583246342	2.40327901715695	2.05070164269886	5.78243767522616	6.38588400076424	9.7726541754974	3.44798801886498	9.21385863040919	3.40967662586574	5.25516187417805	3.59666887642476	8.38475302297713	1.51541272637433	14.1217049934066	-1.15433427897408	1.80976631400077	-0.00981926171627923	7.76103713544346	4.22479190927613	2.21827264190835	3.531919954046	5.65187881470963	7.87208809303994	2.29887966893783	7.06185143360433	1.850389412561	83.75	0	2
47	4.9051565805389	3.86077856910693	3.38406341317685	4.58641497895065	1.32634292468458	3.39011966420536	3.50494422472085	4.79310091260763	1.97466588872457	3.23958734009662	1.5409956287259	6.0967215558159	1	1.31563556303118	5.4713150587414	1.50339443917445	3.26289886743587	4.65230338068273	5.49474459140709	3.05625542490318	1.65198847409952	4.31716998960359	1.73602780423767	4.89389497389431	2.06035665309738	4.66936630011492	3.31116704726879	7.51127339151672	2.24977898063026	9.49572314246436	6.18919546526204	2.88787561771716	6.52181650852367	-0.360964779935239	3.39713494471972	8.28866044496406	0.862523188723907	6.10934709590411	10.0104621839338	8.76287874903747	8.37340436455159	8.61608502370333	3.70953813810538	-1.21399844293851	9.3411107397522	-1.93812677760448	83.5	0	2
48	1.19306317025555	1.32029066175641	1.51693651914331	5.15364580404736	6.47303861985139	4.80813751281032	4.54736218688832	4.54538934416172	7	7	5.79270800091949	5.66117139733705	2.29285299309276	1.61618949918358	7	1	6.46918291421279	1.09373553995917	3.40207470138313	1.80136347864738	2.04987574611607	4.21945770120273	4.45135930643264	7.07762848681927	3.48110949548535	7.06749344547726	0.323127260657341	9.46150390854127	8.6013475071587	3.27581357665703	3.70819090500791	9.15765053558212	1.52339131109481	7.35002897180944	3.26827152847823	-1.78491700418143	0.209188998168155	9.19407440534778	8.12920793778282	-0.00680404594369993	4.96877179352533	3.42073828970301	2.09358782397102	2.17014471796602	4.73269838129375	1.63705740338051	88.25	0	2
49	1.72954620301063	5.06943342728826	7	4.73525756349612	5.3863181438241	1	4.92318869073847	5.51644608861634	1	2.6344311115449	5.99018090599441	5.27443809392468	3.41189988295147	5.09469676703169	4.06709631023585	1	1.89000422874338	2.62459996222941	5.90924612763936	1.64653571887224	3.02770205059943	2.62621427440382	4.32348933789111	6.82738238995864	0.568233896468964	5.36463015223753	8.42314880373647	-1.74626832769666	2.93604501998572	3.5907054052989	1.91050337307658	7.15057074408314	-0.577664116851314	5.89117989255586	4.62382708030023	2.56205732302135	0.32072235172136	6.20481483858448	5.89542303390241	1.66621817825399	6.96004769699958	0.156977777108977	3.6299931853652	9.49552210971415	6.63867231429072	2.62055890960819	85	0	2
50	1.12355128127255	1	6.64460133339778	4.69162569919096	5.40189258407727	5.92148891994524	1.34282360055945	1.76829693332847	5.7385284743413	6.20223405394784	1	6.35191267613594	3.48459806687393	4.87029466651367	5.79171013462559	1.62620111896268	2.66957415003558	6.2050397772696	7	3.92438755615176	1.44867490689024	3.94897424797496	3.73009702448147	6.40252691318001	0.808545863884564	4.94090250516183	9.93716281708899	0.891176863384099	9.70426531068559	1.45631683363037	4.30009229023996	2.3954912115186	2.20589264426183	5.44093121640743	6.91349597180555	4.41235239518135	0.584449327538541	6.8741148580095	3.22444199179418	6.41893765944012	6.64206592048787	7.39413185730374	3.22675004959553	2.78620368039585	4.23187156163692	-3.47995941263665	98.75	0	2
51	1.46743491260905	5.85263874044277	5.62007535686404	3.66624378050739	6.85026304880086	3.94617459680459	4.00619260962323	3.25865309497713	6.70876717560753	4.4939884411303	3.84549416999072	5.61525790012032	2.7282679124968	1.40499602064678	1.0591682661356	4.16974421856187	1.3973335128217	4.71547687601266	2.11120980263718	7	2.83289643894813	4.84846050783768	3.19415436796667	5.98646128384661	-1.07674391060835	5.88713201076939	6.65664591815273	-0.859658803109185	2.65530966836165	0.614730255521246	2.61235823757093	5.7309344822355	6.64662482818075	2.17135828419474	3.32443391991093	8.61635414531981	-0.0387059005154293	7.09033069173245	-0.916303166164194	9.11204976804658	6.7046047717282	10.9400376144901	6.87506790251863	2.72981227250827	5.5328270682862	1.8898522494925	70.5	0	2
52	2.1208974605651	4.48233532549666	1	6.97368256277846	3.74956094536916	1	5.57484726651725	4.06120766967468	3.41595020208431	5.92847210364264	1.11204822541258	3.98617297385384	3.41971672533575	2.81981517853897	3.19925496921954	4.00381034563148	2.16615166454594	4.06240732546631	2.7745026735391	1.78753397802037	7	5.6273040240751	1	4.35588287870612	3.69294247223284	6.81235829037947	2.08269947774003	9.93250384821417	-1.77922272001204	4.93992244833258	1.830537626591	9.30482430295587	0.30420838500573	6.95218319128239	4.88158575783514	1.8107783529444	1.16509850672302	6.81243416239082	3.60161694253585	2.55165717148515	-1.62747608582441	5.43878180355616	6.04256254436294	5.11941657413234	-2.16378984288198	-5.31055954352976	99.25	0	2
53	3.48318891398332	1.44600351543553	5.32750912350608	1.0160046681186	1.71037791741593	3.57391549589009	6.09841493656057	1.66473284960552	6.647947373638	4.99029821926065	2.61177301279867	3.15890848930491	4.57273776193605	4.28423361923091	2.70704455955679	2.36807610123626	1	7	5.62979681960118	1	6.99375411856488	5.00244489846637	3.38129001968254	4.95108461958793	7.07491177587982	9.43402204433292	3.94045212862608	9.67624508333889	4.77035627522225	8.64987591826863	4.5386619495769	8.21709232049948	0.722192888081261	10.1675596172449	-1.30378531611525	3.80280461221295	6.20778262171321	5.31338084714494	3.86609383636428	2.27280586633768	4.10140936499904	-0.334826260862624	2.46096413902858	2.92617653075124	3.86571720268006	1.62878197788008	85	0	2
54	4.92443992421156	1	6.37269800380939	5.85604444586735	7	3.92466916076017	7	4.89589689453206	3.47527260211814	1.91245464656591	4.55881143373949	3.57723585803967	3.67460661520315	1.92126758087884	7	2.05655266457586	6.74927769713971	1.95135702327959	5.32392994080811	3.30786050390488	5.01722454359196	3.45369338132547	2.76201910651765	7.57286788452827	1.73869610506473	4.92200584959183	8.66166603795732	0.157550065860838	2.70874664523785	-2.22791623543504	6.15014620753624	2.38957740587905	5.7625126953787	15.3089606275783	5.4403934816211	2.44586674465605	-3.47981546763755	4.75338607531468	-0.246691334668922	3.8866901128788	5.71523958634913	1.58019480766043	1.18598384174627	1.69560199390523	7.58838701254065	-1.80479209490326	82.75	0	2
55	4.40350280783111	3.06047252167463	3.69711124228155	5.4304451300513	2.31732335136761	4.71798828002682	3.05000117687827	2.26391757379562	2.56421698840138	5.77949736167217	6.59088234381904	1	1.66170552980839	2.76248082709987	2.2328466030688	5.5207408469756	5.59860099557197	6.03783449293284	7	1.67713209625914	4.39347250377263	3.67004892218618	4.01546702431189	4.56763259556345	3.45010325198753	5.8999137528859	4.92843352581093	3.72675372311487	7.98840097128283	7.36893382051832	5.27468639033185	6.15663532680626	-0.565065688449024	7.63368336495485	4.06364968220434	1.77326450499288	3.79353979535553	8.26413896587197	3.84272736249095	2.17481667896803	9.21238896985827	8.05528712218088	0.845193520881421	8.95591970830205	3.67231204432	-2.76207103606965	89.5	0	2
56	3.54198382408451	5.49616520810422	2.61033670679524	3.96513071025521	1.01788352741942	4.14007765369802	2.78086753511409	3.65968370894722	6.06812769052385	1.7300890703451	2.14725343963235	6.9496488106627	6.64414960243559	1.86196377747684	4.2916624057501	5.24773803103177	4.85816112618909	4.60076455448072	3.91267195080549	1.81944762544377	5.87301493029701	4.77224269256537	3.70562223848496	5.68551646237708	0.0396989246549341	4.14525607986864	3.30066643417114	6.10721992258792	3.79750846236754	2.36408450212294	9.05520304244678	9.10411802546181	0.57181866244134	3.14564129309147	5.11697600905551	5.65611641559436	2.67615126180957	7.0468061300353	4.47967403406901	0.220952239807249	7.18911718920216	5.95908819954475	3.31523666080093	0.505718803203851	8.04020396833974	2.12448095386441	106.25	0	2
57	5.42172768690994	3.26590216159473	3.47704229578662	5.38536059274047	2.60024046961877	5.8423726900752	2.01152251474209	5.8224648604822	2.94454187165973	6.06500445347449	5.50169816502695	1.15985271991124	2.58270206574197	1.53204061818128	3.13409183484083	3.61485372974257	1.90738993156642	5.81719612222543	7	1.45961788714794	5.40280959764768	4.52306354158372	4.71659730999399	5.37604998116626	3.40744970723124	4.72843477861333	4.6051307214089	4.41184478721877	8.28421414299551	6.96031250903647	5.38801678181642	7.81360977969265	-1.48326470187834	7.57250445256325	2.70141328760603	2.03943600622571	1.65058666313941	7.54378672861286	4.43844966267408	6.06676668247223	10.7026994395625	8.28360414960594	6.39527443085499	10.4878519043356	2.56936561347576	-2.36122930371787	80	0	2
58	6.21063709438154	2.03605622886386	7	2.6880356976321	2.33543932392906	5.77650173219615	1.69928939645412	2.25861578881249	7	5.44246139991391	3.98381799898939	5.41734751916714	3.03632562426294	1.75400358460913	4.21663831249835	3.72158482323966	6.08493309674661	4.63680867651518	3.19845780752633	3.99086886839997	3.98160204398481	1.82075258502025	7	3.73852784243133	5.05106181148211	11.317536015265	-0.360088793260411	7.81329694458847	2.02136124069625	0.161830299181981	4.6923003848335	6.15186156260708	7.31047667661653	6.42538377113113	6.20614991209068	-1.14553627367667	-0.271937492031965	5.48889192881549	6.68660254247306	9.81916670040193	7.39193523058058	1.72420300178945	7.51049817745448	9.59436130874239	7.60611784892995	-1.39911035522705	84.75	0	2
59	1	3.97939114350965	6.33724640540524	4.31395522991286	6.34079022832925	2.4824769633288	2.59018813485383	1.31197680238705	1.84906285268186	2.21018336095265	6.93125541355	2.12099838822244	2.0965436170498	5.20800956813241	4.18663246775716	1.78380564860767	1.92813484498783	7	5.52400480005929	3.31074184213392	2.69789642242263	4.96667137825237	2.42562033519712	6.92589836681624	-0.0571741865769959	5.55218487604128	10.1225440423144	-0.636765256287271	3.41499161733524	8.0406347003247	8.69605751796106	6.07799587337217	5.04539815588884	2.47730876222416	3.96306320145376	6.20190711110861	0.818618145387236	5.03901750267344	-5.09669218723168	-3.23411961265705	-0.847211050647436	8.95404607434508	4.25759090469835	0.149628396901531	12.3890877648538	0.585109820499326	83.5	0	2
60	3.67866260062425	3.37531982884973	6.99749037571992	4.06862269677122	5.03349392567807	4.63973872518184	7	1	6.15030430967616	6.69456668890923	3.9196883220752	5.26887045369856	3.57576729657161	5.91093082584007	6.33194499280115	1.08114464568155	6.30893104657874	5.67313007223957	6.04158424445253	2.21932843080378	4.7120402119918	2.2499912791165	1.85089525012169	6.85663570610816	2.78822245424174	4.20113213378615	5.12155051516532	-1.75800883223248	3.87363305663416	-1.29888690938799	3.12057750588386	7.44703890758506	7.60267331230633	9.97579390118526	7.05581648180703	4.63885299554796	6.7727000148892	8.80017754452719	-2.18523548930057	9.54012266498624	2.85385808378005	5.96342825046711	4.69990799598384	8.05323577582014	9.26943097045226	-3.40184810391837	97.25	0	2
61	1.07271769120577	2.22365676650635	4.94734476426905	6.96310290947096	4.72522362231425	2.34046953455803	6.24542706653174	1.03007910697348	6.79042395655071	4.18910079861666	4.55142789932091	6.9200413116465	7	4.73645265189401	3.83190801844568	1.69342837824564	6.8995024874715	7	3.37631543422248	2.66999152783032	4.66964619802336	3.81120885870605	1.84931425312064	5.57298627271124	0.570686727236154	2.73258540374949	2.64414975062291	0.0748983260453403	6.79796356404382	-0.521696914119341	2.26664624847646	4.7508727960426	0.54240572438898	8.9557355111037	1.78381266189179	3.24811788123985	-1.55328503763158	6.32744606414353	-1.88217977991341	3.87842751557759	7.10331447840695	5.38673625593481	3.92595413450089	10.0170813493742	1.84807428016434	-3.56396659660522	97	0	2
62	2.92033978493768	3.52420881484675	2.23382998949488	2.8118342692607	2.97338825651443	2.96365624191425	1.92591028404138	1	3.7020877909087	6.96801688931321	5.98236222170993	6.83797564672645	5.23588508456499	1.93353243831624	5.37627159143995	4.01258057928814	7	1.96635607061233	1.41722946527609	3.97297184036206	5.17417656476809	3.66389433246582	1.10765969538777	4.19382877918231	3.58719182374914	4.57565580043902	3.2233357519319	3.21874816573399	6.58344479335063	2.42519297401558	2.01419543614773	6.45383136849883	0.118106694846905	2.63445874027839	1.58443465972731	-1.59947813389943	-1.87069090037879	4.95431740010611	-0.539110616959835	9.19352104358163	6.79259326539879	5.99710805027642	2.71638099138658	3.199832508116	9.34074705367079	1.89998734691445	66.75	0	2
63	2.61899073543809	2.44478876681333	3.34489765470197	1	3.03641713909711	2.9223740691441	2.95456102088865	4.19469947274751	4.03879364886703	1.12501743409175	5.95507376731052	5.00688650144625	1.6458897645994	2.65053774629907	5.79263778118461	6.39243783906337	2.5140139516727	6.45614323889577	5.96988738794072	5.76990905276828	5.38160003536457	3.29970753874984	1	4.43260325381956	5.93440678165181	11.695089295252	3.16279213687518	9.36642786864691	3.50540196543754	3.74858165241065	4.39724571795175	2.01888613316745	2.22762236058789	10.1287409291341	6.39607482267555	2.57099595449698	7.2167312961972	11.2824399798814	6.28577249414118	5.19567321324408	7.18609743506217	3.28820216737249	-2.43446853794338	1.8699637740284	8.59962254793958	-5.96100992735358	77.5	0	2
64	4.89575731412428	1.2340727869119	6.10068335424962	1.88110304589629	2.59236513697228	2.66254015004495	3.59960947726399	2.76976496845253	4.58335817763892	4.59950358909236	4.45304059148007	5.47623403042515	6.65208987566918	1.2670386425449	5.50981245796238	1.77057936036586	2.43124473677791	4.77528312388308	5.00699961140154	1	6.64923381557108	4.97363805062007	1	5.84444993936993	3.12399756294958	4.5692373154397	-2.74046655120817	7.10641886148524	3.21133366958556	6.65437330476027	4.0280791188443	7.25224704555479	0.0826231660249517	0.0433643397666524	8.08006678558944	0.26521011329186	0.334674930179067	2.02336544616477	-2.66213736187723	-0.203887740251413	2.59587809407181	10.4024611601573	1.25397833960137	3.46863165475811	2.43697653916935	-6.16465913142004	76.25	0	2
65	5.1365581174901	4.26988557348803	1.46091847800149	7	6.21593896850848	6.13085212759842	1.51081357459655	2.36456981944656	5.15035550312636	5.21483202624097	7	1	4.08348097053306	1.84555289863909	5.91433212152696	4.49120306033268	6.63979049252168	2.86490752393576	6.0100739578807	2.14214699517714	4.03531580725383	4.19768649852576	5.5875424054808	5.23453078689752	-3.67689111234058	5.37289476452533	2.43790642573956	9.22990931447855	7.94538599438989	1.95901637599945	4.84257126345733	4.09086329396859	2.30363512334157	5.77143471620252	6.40018904198844	-0.288943374218874	2.53564567421571	2.58134547110001	2.63218564020279	10.5549607130697	3.93614667223351	13.3198188858132	4.25141190718486	5.28233299135824	-2.52484687063613	-2.80016937513698	83	0	2
66	4.70379758416567	1.66640688516112	3.69015094141409	3.67119085868619	3.44684613316041	2.9111275524858	3.28068551301698	1.49871767630669	5.84932117974405	2.07254969274345	6.59680167789826	1.62046392210292	2.06616432605768	1	3.42600445287692	2.83004042020514	3.58430148389244	6.35645424114957	2.63782345610243	2.53175753391798	3.32895951283513	2.87671330059541	4.01487729808895	6.35738766072375	1.34404403298805	1.74667802626876	0.0111714356972287	6.92576535330549	-0.334016889022725	6.88165430858717	1.0929034597052	5.23145908739468	4.12413943318847	4.2657712223979	-1.67978295808807	0.0449699921951771	2.89508555277135	8.2003159089988	4.40879661353765	2.92002615280266	5.9465230971031	1.37935416577718	2.53755591250859	1.89971132037851	3.78679133019321	0.551571906648862	82.75	0	2
67	5.92505531783465	3.67489081993544	1	7	4.45089209108002	5.29788690650112	1.77104429937451	2.96218709371795	4.40950746182437	5.94738048558567	5.46429666496962	3.52718338315261	4.44555564133614	6.06681338946279	7	4.12243485307018	7	7	5.41344816481131	2.08734723414139	4.87072488947328	3.28442038492763	6.10865939173221	3.54989320174324	-3.76001360910686	5.22301467304222	1.36838728810413	9.92424399282111	-0.317810975603054	2.2736512078054	5.298370266291	3.4519175788916	2.37205093048932	5.41121445330047	3.67083066245707	-0.819133577478564	1.63952805024623	3.93245769692462	2.88885570238153	9.29229466000345	2.79206765547892	8.05911356639038	5.03255387023647	4.5960365469958	-2.65797798370332	-1.96840677863568	69.5	0	2
68	4.79114251114843	1.86555976110866	5.20033628463433	4.28885979507696	2.25553605507908	6.70661510457772	1	2.71490378809987	5.23035417715626	5.1102552080075	3.57009015526657	6.04284336356996	4.67135871407165	2.09729859911447	3.38754036254435	3.28845931263571	5.16484769215377	6.33832217339816	1.92069365581442	7	6.51214904419844	4.58215776140198	2.13831243255669	5.78841104069609	1.89538092438535	3.20213533318438	-0.809594197974407	7.4659527585749	2.09965498664928	7.08004073968425	9.23619422039779	3.31882882506779	3.2913750602856	1.99365164902447	2.94271821375548	0.649320495181175	-1.51206753956174	5.30395881854042	4.99649872684053	3.74018430804427	3.20177966290474	4.92002561142776	0.317730627110464	4.73900425143513	3.90821425334138	-6.23902963144006	95.25	0	2
69	3.09429875016743	4.41174598970316	4.7684296898323	4.03050845629884	5.04876920964138	1.23920587717379	4.19395773343519	3.78935496745586	5.0547144342848	4.19137248594979	4.66466961125832	4.14600619890759	7	2.35906787399922	5.85367339976447	1.82483297805978	6.28909555083164	2.34242994905694	6.53790638493605	1.69285215262273	5.02987305485069	6.59500566291813	3.39242354101241	7.58080185339537	3.49273877760991	6.63412251439979	9.47876530930023	-0.814381338115613	5.02026274773902	2.45057408365414	4.70278082908368	6.45753732190067	7.10097898297042	9.23448626492411	3.62392968275099	-1.67355423471441	1.93545251159437	-1.23204939865436	3.92795100439487	7.53699768841476	-0.462982257846911	13.8036417739764	6.70927562814769	2.68744513222131	7.88683716814665	5.52630912270396	79	0	2
70	4.4417361397442	1.23576282432034	4.06731552151196	5.04263612609405	2.51292201018013	6.00172808682359	5.48700101055888	3.11309125921421	2.43972279897825	4.48588445221821	5.41905425298601	4.08466971599326	4.05259552853041	1.50827652075313	3.4830632482972	3.36446939228414	1.90185318933831	4.76706234428536	3.82162745567319	1.08367131838993	6.85911456382004	5.10056297676781	3.87666779225991	5.99398491348368	1.99216562680799	3.03227291535763	0.3821108594573	6.49464849466044	2.51779446361821	-1.74035363177733	4.27317177603065	5.95776690474221	-2.17739985678363	6.95133237364994	5.79370777336707	8.83085026744181	3.95683580983281	5.10018896423291	5.59822688499652	1.58839601393503	0.104972521206733	5.60797782346169	6.27353303054049	0.781692902473886	8.95897156454637	-0.485762823832614	65.75	0	2
71	3.56889616073695	1	4.00603533078829	5.47900124325122	6.5032614219229	2.34843622922455	4.50811703596342	6.52595001385005	7	7	5.76555452309807	5.33617349917984	3.10034290761028	3.03041021876901	6.43809635192131	1	6.11663835719199	7	1.91737161842573	2.11463812186067	1.86416805067489	5.20204109941522	2.01397487305667	7.43290412982157	3.85680970675179	6.82943788777223	-1.03063230759398	8.66871823608776	2.57960166163605	8.88490231089174	2.88446184030453	0.784026423891152	1.95824824761962	6.64864035214478	3.37626154738854	9.64218975739838	5.75389454688832	9.1705976918724	8.78633936009953	7.84299454682837	9.16933600895549	3.27144293181434	1.61369486351706	2.69546455225055	10.0619653945074	-1.88269343552876	81.5	0	2
72	4.38680518375519	1	6.63412604517632	6.63300290046931	2.3467407945472	3.47979761149219	1	1.78140246781013	1	3.10542446446827	4.3894048671609	2.85869730977075	4.70071111569533	6.87437363951511	1.16436046811859	3.27717869758048	2.23674830305848	7	3.37788641610403	1.7059551323016	3.60032083915601	3.21532156268052	2.30584768335583	5.27385570360202	2.04369425945094	8.53996457808898	0.421637867600152	10.3935499076607	-0.461226428877722	8.34673516929948	5.08650730052944	-1.57860582400089	-0.19757451477099	8.09476660127326	3.43772040458773	-1.29355511378527	3.62942086058626	8.56739623247109	8.74513097027595	5.64101895220655	6.92392295874749	3.88389836137194	2.74358232675237	4.47057033017149	-0.209658040735092	-3.12117572150378	93.25	0	2
73	3.65311780781788	3.12502348662168	1.46212211213538	4.16518746187011	2.99703379326177	2.23201145706147	6.01051419659035	6.88839816814875	2.55012502985662	1.88386449774919	1.22256955761177	6.8855215723748	1.86595131177975	2.07719918660433	1.15105370965327	1.88946964131314	7	1.65592615475211	4.61737209456679	1.11253863371698	5.10114826200376	1.64382242405041	2.18340289633003	5.75263529567217	-1.19240237129334	7.1167119995567	1.15209607924082	10.0459839750042	6.08004342125854	-1.3813532884428	5.28104529789116	6.26700128375235	2.78449637133642	0.0566212365010994	1.31821325148796	4.2857543605001	0.616351619714617	6.7848102169297	-8.25323637480628	5.61085656861393	0.296474728644396	3.83522058353165	0.983861608264588	6.98605936651847	0.969336317979253	-0.196973078226784	75	0	2
74	2.73586537452261	5.32045144159576	1.67412172211742	5.46925874847658	5.22903779281373	6.09464939738084	1.34383632833118	1	3.39507539011911	6.87693820431296	5.82806204706659	4.95099715012044	2.71771686684876	3.71603247976202	4.50106875961048	5.82954594544718	1.43682594738022	4.80529578108533	4.47824160589778	1.85836370842384	4.85777156372972	6.96349429067798	6.79192288992018	4.9752457369432	2.75393993061527	8.43535372014098	2.15677095757183	7.62483842567494	3.42664974043846	4.87153959287708	4.00351388664465	6.77017660889396	1.66564580852704	5.95566650375506	3.55434096569495	4.28653840474664	0.623346653761922	4.75665561679799	5.27123289391948	4.85717980066979	-1.51523492631537	11.2112232390565	3.15267788436338	8.41385280436388	10.883255656792	-6.92287871735629	51.75	0	2
75	3.51471020053125	4.18833552914254	1.49709931754744	4.95901641447963	6.78407703218582	3.2906331970906	4.16184337062144	4.16144827060833	2.56978842425472	3.51079874994584	5.6394994730098	5.66693222877757	1	3.785224027453	2.98312448694738	2.77859123200543	2.14551482221554	6.42932271563353	6.4919001668289	1.1897075651577	2.94508030694548	5.40090867196364	2.52540597257454	4.11247579131619	2.97341391817334	2.42298805313538	0.663284563843239	5.04084468692552	-1.04884305739287	1.36262371686179	1.56592110407673	6.36461471388214	3.06947701660686	3.37436327615113	4.57612126368335	-1.98955170377369	6.45376124314956	5.77620851580875	7.765059369799	2.93503436715923	7.46326476299426	11.8363824813153	1.39482823417685	3.34273689214343	9.80313194403892	-2.12492025986988	68.5	0	2
76	7	2.05322192547358	5.70193473205345	3.43368326304606	6.45126033494537	5.9658039367303	6.03913420687832	6.51245888651199	1	5.48359874177622	7	5.45153132619608	6.18689581023641	4.23252381892324	5.68831462918153	1.03738329883342	3.24337908651877	4.85399017269826	4.78246961401766	3.45384631673043	4.72904708005224	1.34847954231614	2.8204279051069	6.84012591239254	5.44724850337553	6.328940018134	8.19905246441166	1.13342588713588	1.16181771132798	0.0162195468821052	-1.6096370039934	7.90231742071225	1.17693773746984	14.7179100465311	-1.17546551198071	3.31673950315674	4.08323698336379	6.0387994063555	5.95740162278348	6.20931232224963	5.01922515379959	1.98401408283193	1.01606138185296	1.61033957523061	4.39824496311047	0.294453979860167	72.25	0	2
77	2.17423571492927	1.64925821416192	3.89058464880614	5.87867564840114	6.98473324196294	1.97088455093373	6.15781857837707	6.07326749578607	6.57081408003413	1.28652075164388	5.6650198970803	2.55062013764887	1.86763132844104	4.57858068705946	3.74757919948505	1.6688302979111	6.16218204274431	4.12002928539832	5.56481665129249	1.41614962045532	5.39205485442155	4.31113155590755	2.66678443380862	9.56631745323265	3.82516861585016	5.48153341622215	7.64065339004691	3.71555417074242	6.39951712790209	-1.12383956985066	7.79210983276762	4.74252688947355	6.69997531957987	7.26404625492333	5.41595052612368	0.236120970611498	2.01986109661678	5.55953236624496	6.12434314761492	5.78430147215341	6.64818753973437	10.909514879303	3.1350418425771	10.0085875511455	4.25698368068714	-3.22050110220977	78	0	2
78	7	2.56518207780374	6.90356223869791	3.17584022359034	2.90045003528233	1.25068604533484	2.86448141345828	4.72690211199549	6.50432812919491	4.83519227278974	6.92682498041278	5.1877595062096	3.78307928868588	4.93339241368018	4.94318052148452	3.30380632385143	6.50989468098394	5.38723722667505	4.26052305100847	1.32436443486054	1.09668968087831	2.6011848886805	7	2.97767160830185	5.19684276903395	11.1821177824674	-1.75315071684459	6.58786747599114	1.85996141476779	-1.17884840271264	5.07133676551007	6.264142574702	7.480348279407	-2.27168651740178	5.5421585284375	-1.91529864001619	-2.56327172408309	-1.44419660660314	4.91761149593075	0.68407341096088	6.96065463175075	3.54117296838802	7.7575773440004	8.69513464555215	7.35323830220139	-1.41452765179956	59.75	0	2
79	3.92473847055528	2.48558611899182	4.80716994937571	1.7643361767241	3.68775456447557	4.39492382925763	1	2.42643486447498	6.32505766902747	2.43921906179728	4.65938859318321	5.54959473549814	1.80152070653476	2.29355980470848	3.0862671468511	7	1.50954454568602	2.59329988588492	3.63072196014241	3.70648842988001	4.99492984840604	2.60296719241554	1	4.40532506579215	5.19098731726154	11.0248384957108	3.1118487598158	8.98819915366111	6.22277194253213	0.550453004388324	8.88194727504957	4.3714687364558	-0.00349558980712039	3.97364194393988	3.93517833633395	3.54094489007059	8.60412222124352	5.7096804753834	4.19992204724203	5.16107299993316	7.53349791554838	3.59339751569441	3.38592469475722	0.13900467319067	-0.158605677487847	-1.73864189271327	91.5	0	2
80	1.64090191286772	3.80168064266319	6.98895583540474	4.25254389762073	2.51146599715939	2.950765346094	1.02032305944086	2.70781497112116	3.29099160794466	6.50022712772733	5.26709810380777	4.97973556670738	1	6.59706310922148	5.09745006037138	6.28973433637168	1.91890438239278	2.49351184158545	3.68452939125401	3.61884713599243	6.96165867767182	4.2842081869903	6.63777233867553	7.24291403391664	3.6860622312064	8.36452881679908	0.0562017136802375	7.42074262940803	3.01575916886765	-0.225785999403049	6.7255160668599	-1.92551048011458	15.2847814165837	3.75031850715374	0.32519098643037	2.68455536416075	-1.32705996984681	5.59951448595297	10.8365176658801	7.19603790608701	12.2211050281339	9.36723158200828	0.206955841425007	2.01616750406199	2.69776094563132	2.67343390764389	70.25	0	2
81	1.72809614619793	2.79743049227794	6.11680168606852	4.80292899966692	1.45931498993251	4.29223238231526	1	1.98038794306062	6.18947979747281	6.79272718305604	2.74030779351958	3.64775142800308	6.74647087951111	7	1.90610529952972	1	1.51358102236178	6.13416412972517	2.92889045223381	2.08276332321943	7	3.82909447032496	2.96386348284826	8.94554624231161	5.33403586824287	9.52852007446546	-1.97582789999533	8.80900862953463	6.2794079064433	-2.45047319634485	8.31149935840207	4.40345165564722	0.991485693218028	4.56764694656923	3.20183489663696	2.01756098408231	-1.00226915564461	6.44743444787161	0.809964342135022	10.3573529109334	-1.34517573342227	-2.95172901754253	5.8100768752733	2.35827349812717	7.93202952417228	2.86566093206665	95	0	2
82	1	4.31146805076309	4.8807170404088	1.58443302721985	6.67332946071845	4.02478000220182	1	4.53949929518282	3.93428286226399	6.82980464059598	6.46056304136892	3.04857909712803	3.12671133092554	2.78899685089275	5.88009912234656	1	6.69604577836022	6.49573012597628	4.37253133405714	3.58678198579109	5.79018055958065	2.31893968207816	3.63533256964429	4.78949071796366	3.16147852665785	5.3549207856167	9.63706242311581	-1.07513710412833	-2.1069071326736	-1.65364017821677	3.22757020351153	10.6733151639001	-2.37479157593123	5.857441630674	5.74406957540655	0.590126728368421	-3.46308422233232	5.35649283990465	-3.31314124866802	10.1198114812462	2.76106295264101	0.763805459421172	2.46526046705305	5.57370262731135	0.878977227790171	-0.926905380162452	66.75	0	2
83	1.88045540516172	1.5541385734136	5.58051730032077	2.96524305205497	5.86209332555671	1.24803552334705	5.59604924825557	5.74651515206197	4.93397596096285	1.45148846985537	4.5115833561555	5.21123445325835	1.42869766546188	1.3950080124037	6.75993200224307	1.1412619825427	1.28468311682689	6.48814448273554	2.00642028334173	1.56540962042528	3.48049934425712	1	4.36290214013874	7.61599154464725	1.81577805011482	7.3425330086752	7.95804845107047	-0.931765465442485	3.94997158832436	0.997235129547514	8.9524144527502	4.63928722102386	-1.43518277719022	-1.0324885049553	1.96516774974573	8.638780543897	4.28461086077167	6.64113247867473	3.39597122098978	-1.12058832780323	0.241901384595197	-0.350650549904097	3.04097427429169	3.8623685808065	10.1153900304623	1.77230332918106	69.5	0	2
84	1.41184842266694	2.8483413234371	7	3.95838389496143	3.03934712730735	1.08027947301148	2.29368742253847	4.24715307470789	3.18404986506159	7	6.75915827218154	7	2.21996012912225	5.89284534065855	5.68279134197526	5.72776866613369	1.64832731359007	4.41018986165532	3.10458510402513	3.03982723304539	7	4.18551121539289	1.29293965362526	7.67255423205718	3.69034040728095	9.15208059161965	0.746971428875052	7.40400576292418	3.54141667931688	-0.875195357902284	10.2560673211778	-1.85625474758004	16.4809063639391	4.67702163585235	3.46790444666076	3.34279083204282	-2.70135686237137	5.9655277701739	8.83922762467191	6.26612851459326	8.15779949829348	10.4010508717174	-0.99454934742452	3.59057573927021	-0.0374515488605603	0.986039517102417	92.25	0	2
85	4.00420517139642	4.6018010082324	1.61103069908001	5.08983619440923	6.32674084578609	2.91233054500366	4.8787188657816	4.26287828014819	5.54836016530998	2.83087224979203	1	7	1.61771962035327	3.22544074403615	2.80794169527925	3.97212012318822	3.06060333394521	6.55466687507743	5.73022954394284	1.60618625067389	4.59717785388101	5.13391127958972	2.30862076238345	3.98518294984755	2.6006202799244	1.6521919650422	1.78325594964555	5.52169949518656	-0.977013549717083	0.832271597785152	8.19040949096113	7.10306714787128	2.74518324952055	4.19860353300647	4.5752224886917	-1.2226352439985	0.461767005482264	4.90057621920233	8.20524976765089	4.45132587092055	6.91679560724287	4.83202293607939	1.78286060594336	5.70272086456288	9.63293366848648	-3.83345727347142	79	0	2
86	3.72129156148815	4.91233059143231	1	5.74139991856309	4.39837700388265	6.35999241877629	1.81108297864661	4.9831520272364	7	7	4.40526264626658	1	2.33870507471522	3.38178237450256	2.86962293834168	2.81104154781731	1	4.69201982968747	5.17173538365427	2.31664294473129	6.35164660463504	6.4868521283727	3.63186906664496	5.41176363092544	2.76349873493629	7.2154623841682	2.70984838404469	8.72514952295026	4.06261981970591	6.16052358785848	7.03329246509806	6.57983503729425	9.2260145931445	6.89072569067712	5.93614501934378	3.99665590070361	-0.636718894155315	5.93462325277488	5.80043209235489	2.59681357803196	-0.961924306176913	11.7442309312301	3.1009387259639	8.9192854495278	10.7735321947644	-6.91041977183235	68.75	0	2
87	1.01498013179366	1.61427645659356	6.97777023538877	3.50401999946542	6.35850444964539	1	6.79011019055402	4.38853179532193	6.83474720589064	1.94642619512649	7	1.5889695595838	1.58604280295327	4.3353535609387	3.85944930554759	2.02521118014322	2.1125567975215	2.73370042981183	1	1.1410238976077	1	1	1.9914697619386	5.78848640437869	-2.71955755742557	6.36213522055022	8.31955043266236	0.465292449644368	5.25567728802242	1.19799409997428	4.74996207850468	9.10429476837585	-2.14774766234006	8.5137239049335	0.692457310624749	-0.415554424706844	5.77640917642343	11.533875074434	4.7087311128423	4.97679372736467	4.42472517811434	5.90235623282515	4.31133992653919	0.462696857069468	5.54456754483131	0.177278601810082	86.5	0	2
88	2.01017166063428	3.62784988816612	2.6599979606461	2.75459581567329	5.39936029237878	5.67490092669936	1	4.39812216977844	2.5072038976761	6.26460035378488	5.69695224195935	2.9559814343359	5.3013391501012	2.58133275891585	1.59599401600114	4.37345057191098	4.35168213912643	2.28261679780252	6.01470831579551	1.49706582504626	1	5.98568271748557	3.25449355450266	6.89076029677035	1.97389795410537	5.76419572296104	7.98966723017482	-0.368859739632151	4.15743651508432	7.52540268790837	4.78197420555137	2.94869889439131	4.12919602470089	1.34684931880275	-2.08772457781758	3.8068196171711	4.18458166045481	10.8844889502594	6.23160687530161	1.90004888470138	5.68699946185725	2.99439330174679	0.0491814544893819	5.04452944582165	9.08090451474073	-0.190122954010969	75.25	0	2
89	4.06663526693808	4.4251932391131	1.08870760355076	3.92350806481037	6.39671160624613	3.55324169427221	2.34198528476338	5.59976429680737	3.14057352731506	3.61390970305063	5.65211739043971	6.1075557120277	1	2.34911246681228	1.53076139972843	4.35732587999659	3.40155823853393	1	5.51313143646537	2.3948237977855	3.49577108419544	5.3566902986359	5.69668653023548	4.13633577400223	1.68738768926508	2.35825942354959	1.12666911485225	5.00782726915078	-1.00460298808028	0.411308894079267	8.22979021120573	4.66910114833259	0.346016933092496	6.50182168239946	4.47534250915162	-2.00472359531612	6.18540375660066	4.65868128720084	5.14828165602339	3.07230719161537	0.216518279265257	4.02132946657829	-1.2532785497825	2.80676040047683	9.87455623365719	-3.1854545483925	67	0	2
90	1.38650289461713	3.45584261384642	2.92019455199693	1.96164632926653	6.2862016187693	5.44257431969728	1.41785078228939	3.34542658640541	2.79770338137404	6.1266775192387	4.60455454396286	2.53230397184123	2.89116135285621	2.80075278227008	1.87703033692746	5.20370357138972	2.283818360177	2.39454639946069	7	1	4.75983892229748	5.9584236887943	2.94454352394084	6.717413309239	1.40824729816197	6.32117438467486	7.84035945200552	0.54350520938134	-0.966253117328845	7.71962177771021	4.75097171890817	4.18555384901888	3.28422239480277	1.19778118661279	-1.33366286495155	3.592868345136	4.3759033538039	7.05284009517979	6.7419015792883	0.73439560095752	4.5669914711404	2.86316332911371	-0.386867872101002	5.29986136392682	0.114340214224128	-2.07289381003005	79.75	0	2
91	4.71675805876755	1	7	1.20383648986384	1.72849601987815	2.0538942315107	2.48670547512277	1.75944139773499	2.39111076949305	4.79907310611353	6.99695241176993	4.31795397246261	5.60199062137172	2.54756971008989	6.11879208459188	2.35853101015429	2.7743505615625	5.30305171437103	3.26690888849361	1.42501950605325	1.09957719945982	4.92729721814583	1.82893683859203	6.48716257102961	3.61230550641997	3.53969687932236	-2.44072590023529	7.75589446980208	4.4000142345806	6.50153196358348	3.73610766237727	7.50986959140813	2.97804467540637	7.37092224286497	8.89435921945553	0.164214388908367	0.95435814473965	5.51244762944302	-2.53304799287184	-0.567684052910489	4.86797068299824	2.29280696207389	1.62170645766379	3.77080898188333	2.53405002106787	-7.07365702079487	75.5	0	2
92	2.74313803990883	2.34522748677624	4.68849774293066	2.56171107239024	4.96313164222151	4.47497625464504	1.77135476381536	4.05446156320055	3.41989265333121	7	1.31467683121562	7	5.49496474104401	3.28586273463694	4.94118638879069	3.02535676681317	1.07006634016446	2.03295693738215	4.95092699986068	1	5.54476810001312	4.30179407401386	1.98112404167576	7.004485505813	-2.14874139448782	7.17704054051023	-0.607414740130083	8.57836332421563	-0.128106061518846	0.733939373367837	4.58988737693792	3.78693242942211	2.60517981400794	11.6787625738794	5.11270184999588	-1.13264422310528	4.96668468157603	3.00085828878592	2.64933697964622	6.75270849612129	-2.27390139699295	-1.85264199903207	9.88574376721194	2.7266149426444	7.90074946505251	10.0368207259868	74.25	0	2
93	4.07726547355999	2.94779158293106	2.61680090838652	3.3907528681669	3.72505043044935	2.48792369842274	3.12139700937416	3.78845530373301	3.45376343782972	1	5.81281365313103	4.9506360889784	5.7315783725172	3.48847143072033	1.20033720365389	4.62432340538908	6.19949432291517	1.23028287096693	2.51373077751473	4.36369471372142	2.48810643718288	3.40887898327268	1.27160149306301	3.6223870164865	3.45036815745169	5.43641643319778	3.00512285860585	2.25342596413583	5.93276117627101	1.4021467003976	2.68951845856313	5.22178385559045	3.36866092917367	2.88744783788543	0.969359824681481	-2.75666198900128	-0.654874657112764	5.01433992932388	0.0102634758398775	5.21602871603334	7.83537072569072	-3.47677906547686	8.68777205768834	10.298340372218	3.47110479824468	1.7248033682673	84	0	2
94	4.24083743349055	4.70058408513906	6.23339277936361	2.48834491749433	6.10228733741387	2.44544310750906	2.36541680922033	2.32911131110925	2.84611920437496	4.36267896008662	5.78918548228923	2.55048624136641	1.70344208014727	1.84939980042281	4.88596241602535	4.14015532979589	2.90647938726904	5.71812392431426	6.87601963337646	1.12859333099797	1.24958297735742	2.99883790200058	3.42897310228308	13.3899206620104	-1.76701888139162	6.65577623466315	8.8524835077217	-0.453740522770436	4.61302950028996	0.444963149042511	7.42795540108915	3.29824127033909	1.57179780474219	13.1567423834002	3.60871720814095	8.58891520104056	-1.86979051265884	3.49183535744252	-4.19488933760685	3.35516499224786	5.19195107016014	3.95414707033631	6.89720556395737	5.76144762949979	9.95694357078898	-0.338955470196688	59.75	0	2
95	1.28067364007994	2.2136854801452	1.91072508380515	2.51860310543093	4.8895492945948	4.17550726995444	5.95413081169428	4.76011844200101	7	1.94295917689286	5.39396903345828	7	2.9478378197177	2.29818637269202	2.37911405795877	3.32783039865905	1.80484826992151	2.09174380428283	7	2.96645288929169	5.64658201312709	2.29920559637523	1.16590928662505	6.31087277221858	1.98305396975271	4.67928155367279	7.60322968084485	-1.10350360901	4.78952761005709	0.00698487615356274	1.94179936999838	5.06050631340936	-0.0367127528792552	6.51367294128464	3.59200443487323	1.38318529222544	0.106739474634953	6.940706993627	5.1529007858842	9.11601028408297	8.67613306255375	13.0012584176386	-1.45514027379492	4.14924459692065	0.526071079633554	-6.2166657416385	81.5	0	2
96	1.30252263175589	1	6.96362833278337	4.04558167727657	6.98509292343618	1	5.58658120150378	2.6092230915661	6.00269550927333	4.27905119764119	3.61265824944914	4.2918777556492	1	1.0787994784944	5.46397950831152	1.72036619898499	2.07010147078727	2.80035519462983	1.74759779896954	1	6.47952475395602	5.75765076556358	1.73163026060697	5.26542712872728	-2.84287729924275	6.8167647697493	9.57528940529251	-0.506320335892087	5.73208058623226	-0.031898776844034	5.85398121575083	9.43121853142824	-0.949048180292436	10.3279374751442	0.131476081046971	6.12516589392769	5.81390094625794	4.89421935369733	5.28856393359804	4.87698801825313	6.05892999862224	5.78604534767451	3.15079174316597	-3.51222998908156	4.82062530117791	0.239549440856603	82.25	0	2
97	3.94486294956612	4.56338819843144	6.63489744960463	2.12843927157326	6.52409596343872	1.32537347436309	6.76639030126299	1.37500635598128	2.09017944857193	4.78845575643964	5.01732503649332	5.30596300098631	1.68567335459436	6.09576496930097	6.55099656397119	4.73119932477567	5.1804072821124	6.09571815224916	2.35497292909632	1.29527237717732	1	3.22831826892657	5.10338109116602	13.6080371020733	-2.65014706170218	6.66401768550563	9.62206505247224	0.56838254635372	5.32624902838428	7.49080067058975	3.32537590988066	1.49156279494302	6.48488358258591	5.90862235431567	4.33032700434561	0.373620892189381	4.44564048506758	2.72161083248764	-3.94799192121548	4.87189447293761	6.22049026074381	8.28293492875813	-4.82977556516472	8.50476653970977	9.97697849733787	0.885569270690658	68	0	2
98	3.15099494922636	4.16313662694148	1.03028722519064	7	4.68129938559761	2.95443981244233	7	1.69739282251906	2.16182307487247	7	1	3.63115682511317	3.69584687548646	4.17680965345444	5.99705981589998	1.93028783206484	1.40561202128418	4.08854865403906	3.49765839428088	1.03979876250551	3.59436416294124	5.77805502513739	2.57683563322099	4.52507009961273	2.42610053441429	6.77983850359246	2.99193756912792	10.8355660158591	-1.73742715787692	-2.27880660262464	6.41518930716652	9.79100572852672	0.603857150637497	0.796842050820963	4.41279910443566	1.92631722065821	4.02448566926031	5.72531669144479	3.84540856292254	1.93936800597752	6.07930378608107	4.61445420402231	5.71000845111424	3.05851419606306	10.3707167653846	-0.0976333568987281	76.75	0	2
99	3.77882712071572	3.37790124397068	1.88638791812861	4.83605148831789	5.40005133713589	2.66616041062889	3.99968587686044	1	2.22739820479733	5.74887339778005	5.53990176023733	6.07051619823919	1.26813331076932	2.45892432650361	2.68390995039673	5.79226737365264	2.7304722050864	5.34234653555866	4.84182301393807	3.09973853308185	5.30659565359017	3.37233430187994	2.1021460305327	5.31778288318049	-1.30089453046687	7.91166951231393	-1.40264892254941	9.36052869842608	4.31344125816987	-0.436943409135462	-0.33614168787708	3.96352628398763	3.89605537856896	7.63648875965818	-1.9169808555586	4.28615513497189	-3.53432790582744	11.6622637687833	6.96290747522457	3.01880123501915	1.87270482265151	1.48311611889957	-0.629144415786305	9.42548105140847	3.00350206524829	0.985062367301615	64.5	0	2
100	6.2479758021422	3.57322243472333	1.07797381630277	2.83574228070277	4.41668295039721	2.12166659301705	1.84054500697479	1.7953370369195	7	4.74239313164383	5.52134446786398	4.50027799789443	2.35466325231939	2.16002304824292	1	1.750497877511	5.5383404025577	5.57129770431946	4.26196678046338	6.1984308089648	1.08363801449097	5.27485931269352	3.04808443629061	3.09129969615351	3.63931640823992	8.66928524046214	2.77971248584994	2.0325144668736	5.93201131486887	-0.410867900746095	2.41569326387339	0.33369170027591	2.42367167339082	0.315111914226613	5.16645406426034	-2.08803665607297	3.93150415848087	7.67178199859501	3.44784249906297	11.7901569595698	4.89014468335098	9.4763536059399	4.22689539523074	3.8657425326665	-2.12690521015521	-6.01182034651134	94	1	2
101	2.21502249687068	1	4.05551385697179	6.21992154808141	4.86706527210141	1.20011211948958	5.17633504484239	2.54155536427636	2.2110234878893	6.2503905035919	5.05822762205912	7	1.54289714137315	1.02107787711357	2.05459015517943	3.79960219194337	1.68776511568446	5.38457362210532	1.97644024165416	4.76027728453445	6.40088864359681	4.56856909955469	2.58963202862396	0.407923188674438	8.8046368414104	4.27412926997781	0.834435225172838	1.93904221965933	2.50921952664246	7.73316392377959	4.62172294967186	6.98074491990223	4.28609639013822	5.64367172243964	4.18701645090845	5.8833398181104	0.981380033406109	4.61271956821251	6.8107016402869	0.171258299589098	-2.15741285526023	10.8688896184503	3.90963919740718	4.05538999088598	10.6983694663975	0.495063941653108	82.75	1	2
102	5.36251370219336	3.59248261011067	3.52422911609271	3.36677028921121	2.99917802177196	2.8447847475956	1.37010292621322	2.37253723626808	2.2203206684794	3.03598542798475	6.84574503562901	3.06875222629291	4.75913616210305	1.65134455471145	1.40666180336237	4.01691434457591	2.05087672909524	2.49381139822933	3.40729635314874	1.77062328376166	3.40009312059277	2.94137913212573	3.78168716275852	2.42959770999077	4.2909214789384	5.45909055993704	0.0613851839166628	1.79330785982526	2.64544159695546	8.01256991518705	2.67326616161121	-1.14324015816337	-1.0321586679728	7.13290290826111	3.81294860129898	8.74769813569196	10.5632816984962	8.25099879101699	6.29080426318838	3.99201359272037	3.61513352485691	4.35531378216191	2.11507165844234	-0.713176221317109	11.3704735264508	-7.23065833253457	93.5	1	2
103	2.1640622764004	1.61985163474141	5.35177409115139	6.50101021329242	5.89852324540967	1.66903942164992	3.71242081985132	4.81480265457321	2.93521959667992	3.86213700703185	4.99221369825031	1.76096494743472	5.36312723513656	3.1980929938589	1.53545135388235	1.22967197036258	7	6.60937088477143	3.46499351407633	2.72389225467467	4.46172607238487	7	3.36865507638791	0.816593965542963	7.71826798600247	5.15871238885577	2.25578018172356	1.95797201800761	2.49029858845119	2.17525328073814	2.91523156700775	5.8870631341366	4.30965527263861	9.03162496346966	3.25290054452264	6.05403472630145	2.11484292550393	8.61377337088943	2.56544397888904	1.76894727484183	9.30235592903061	11.9953509071488	8.95903182787573	0.268156141705702	4.70422706535295	2.97228167610645	85.25	1	2
104	5.39375212710003	2.76915233820716	6.1212099944595	6.09774339245828	7	3.86941972891865	6.85421136425783	4.28374528981891	5.556665824918	3.754771981713	6.87174246791034	6.117152659337	2.97475638341661	5.61902589995986	2.52568344844699	2.45050512178786	4.69521176388971	5.9350083904456	7	1.95307539889198	6.35814282149448	3.11511475899977	5.64681532683825	-0.975213090398571	14.8532255661988	7.6546035146358	-5.58378319824552	-3.66816551109292	2.91745225254855	7.53299497616447	-0.380460943460841	4.55258424864015	8.54709564307036	6.89080578200265	8.25067163599228	2.42401048938145	0.412995144469928	1.10739144366092	2.29462777483574	3.30674288328447	-2.52190135257856	6.1655449356434	1.25236347550578	5.7598223401164	15.0393881998722	3.95414701145677	105	1	2
105	7	3.55897123272663	1.56586344702613	5.78632120602156	4.32502906196738	5.70005200392828	5.86363660345712	4.42516041251979	6.28267048385039	4.03146702919885	7	2.0098599568974	1.98351719210904	3.43557213851413	5.66589597210481	1	1.14464126397449	1.64051922802347	1.09140564081944	2.97569311112117	6.87155280368834	5.61112501036801	6.83155726146439	3.50430252477475	2.14347119940106	8.25743625067697	0.864547592306012	2.3704967557833	5.45506807348279	1.33974898900406	5.59477693203515	9.40115076554256	-1.93561559194317	7.95234157677685	5.57160472870667	-0.09349752450973	1.198219602908	4.29163557903534	5.21854052551444	4.1514743035178	4.95461085287648	8.64506729785602	4.13888427997831	-2.43962725598463	-0.119592945678966	-2.17088411650897	103.75	1	2
106	2.74732740307571	4.72800761001856	6.94181111496861	2.59602469585667	1.25647665721733	7	3.69851586191958	3.43465842510854	1	1.18235134230011	4.1910477107751	3.86548736052377	2.72627017410081	2.72796628518964	4.63031747598033	2.65948034744585	4.95736405716267	5.12208048163385	2.33827172484276	3.1087003180653	6.27700485553329	3.68920248827622	3.77117210207395	0.471424258942213	7.89210716887573	9.14751925638595	-1.4574221579456	-0.737609226704186	2.81332402225844	-2.75407331205475	8.81294275096664	7.38997791831078	9.52972261046887	5.46752177457037	9.21922835399884	1.05574740163075	2.3440164021005	4.2054817123213	4.94712714882651	1.71342304573489	4.45570486006469	1.33130729483276	-1.19200832495246	11.7396117143467	8.4492022104689	0.357188592792345	90.5	1	2
107	4.98127289229504	1.59962736272069	4.1627446886663	3.06024910320216	3.15438869575931	5.35861015246423	6.10550892690633	1.82505134921455	6.28929359118901	1	6.2420413728654	5.10937117467292	2.1600023322203	4.09450174941435	2.25142398833226	2.7868637271917	7	5.3056623410545	4.28597530189213	1	1.78031923445579	2.74468018128084	1.61521572031109	3.67278388700452	9.87125499806295	9.81482423549754	-0.68369257613759	-0.810893950420798	7.78171906481454	0.795439124099262	4.12485071911783	7.77006169838823	-0.355341050374672	6.88713317685181	8.18172973295464	2.99123358045582	-0.507077341603273	6.50428852009991	1.95489980720295	8.29406185796441	3.58199965306121	7.48814199898584	1.82726206823654	7.19831770151016	12.8883761210369	-2.67115144551539	90.25	1	2
108	6.79209204143108	3.54393851628297	3.83304056503362	3.55371498835595	6.16170616655669	3.04160530138096	2.95124249009578	2.58302236144416	7	7	5.24953116036382	1.07136396538734	3.49960190324335	3.06371391108294	4.44347938485942	5.31991712234269	6.62378837346742	1.88031721493385	5.10204290144917	3.03202623227874	4.3156376135037	4.97147418449262	2.11430197232827	3.44294753632629	2.93994102338006	12.0549748921967	0.803821718805064	6.42699913694515	5.50125680284797	-0.479491901491257	5.47115123330488	4.74564898117904	2.15657443814311	3.11793685142656	3.89922112443422	-1.13846389703612	3.80502929318137	7.02659681489806	-0.53838882759031	3.03114631801186	9.96967258306848	6.95006474791291	-0.614874439496308	10.3818482572664	10.7509503992055	0.652553650678339	105	1	2
109	6.14979965162709	1.67181002522091	4.26688213541573	1.02322954613095	3.5422626806656	1.97456411355616	1.03660768384231	1.41043794129335	6.91876293857232	4.91110194593668	5.32983253909867	3.15632725651079	6.53108500851871	2.18898820156616	1.64373140912334	2.95792876105888	1	1.77177475303955	3.12700631852077	1	2.57874646114919	5.31211573770989	4.1430230766311	-0.10542848667189	6.15244732898906	11.0464531302159	-1.7172480174893	0.136285253696598	10.7763619954152	7.70955804134694	3.03651307276758	9.46396185315061	-0.844138423022521	5.64090877563076	0.752003661212725	2.02025874529666	3.96683360323541	0.83341560824336	2.97372219284024	2.2295036333815	2.84986865410736	1.81871073095526	3.68562840576612	8.22822958176184	9.21024954238085	-7.07315912789063	81.75	1	2
110	5.4056302587339	1.88101949431536	5.02597991322443	6.22175450434533	7	2.61886062343662	3.61250601073133	5.76560989235474	1	5.57477117641986	3.59461430392663	3.14945651890974	1.36803450947783	4.80298790404568	3.97077563216038	1.96351487053616	6.88608732297475	6.87319243321229	7	4.50189411403771	4.55775926482466	4.34477795334428	1.96670068091882	0.352374710904549	14.3907113048151	8.48359751444785	-4.62817633202336	-2.63282238067481	4.68564886878	8.38748494413116	4.80350383595954	5.0642107068457	3.69649279146479	16.4592734588835	7.14194083518205	5.59132247293752	0.340159904732023	6.32577955318105	1.67255031338143	1.77293356081046	9.41198485116389	11.934928086239	1.52784599661155	1.13307114922248	0.387916189181834	-0.201587850949971	101.5	1	2
111	5.99255203213622	3.80920669385804	2.14495307058358	2.68514577022652	5.85111999690636	6.41959228185732	5.20632852964025	1	5.8753845800152	5.12989098319272	6.06521494523896	4.46924418365398	7	1	5.68264592113012	3.61052207378028	2.46534522139984	1.26950978772781	5.80544205204652	2.65493783222299	4.28018996182614	6.96815685432439	6.30519389691049	2.13667831789153	4.94305182175399	9.26913127702277	-0.819136082866874	4.75361216159726	3.04419985741569	-1.4581097431081	3.77049456052299	6.27023558031327	7.39261916898823	15.3859345940885	4.62814992487948	5.48675626294267	1.12392833414372	8.29159489940709	7.10945248340399	0.819783483821273	5.53902289319852	2.47795796676146	-0.518108005064218	2.93472877655514	4.22550880679425	2.38884195357261	95.25	1	2
112	4.70932543500849	1.07484792436252	6.04940201948768	2.07153580533391	1.7473267142913	2.41445308230622	2.91838882708891	2.59307440637815	2.82486660433961	5.21995072839711	4.50517808104819	2.62255191010351	4.1041168847533	5.99115214082785	6.23770913506023	3.31594389685434	6.18942304269402	3.05900360388193	5.45332593454692	3.49084634989165	3.62378432149185	4.0340676137594	1	0.232335785949234	9.68953910696344	11.9656306253409	-2.60859353984219	3.50790264873025	0.0647562637665883	5.8873167212761	4.51895060523566	3.44421194190027	2.61752545950119	6.36333581322509	5.6639568090461	-0.958681469648888	6.83596269711162	2.54119030686387	0.653980697204689	1.65084679744402	5.90646433691385	0.704976833922003	0.00403428266599293	5.78910463979614	9.17534772266229	0.981625704102521	101	1	2
113	1.7931399576905	5.66605059864962	5.43535015993928	1.01420377280782	4.8094871312289	1	4.55040572695006	2.91597165541089	1.99035560180708	4.22423581069867	4.35019309131243	5.39340029420051	6.77877702617086	4.8858741501113	5.09718885691032	3.35950715495116	1.74166062652788	3.55498185315971	6.52189774709369	3.29056834511996	2.1743071996016	1.89422619698276	6.38825941804758	-0.635970013504211	9.15388810162481	7.24138106281645	-1.7021714736504	-0.629452288344714	2.94571461455283	6.84409799889656	2.28895063460507	6.52831086254421	-0.382860069261722	10.8247712365283	-0.230281389371733	2.28867505111195	6.0400661495371	4.12748782298645	1.04965026714199	3.95100555238845	-1.80287921926557	11.8703841109847	1.02967726437104	0.531487063207637	3.96182284486171	6.04731855096533	78.75	1	2
114	6.45001368315773	2.74282117684746	6.54210631791274	6.37642349675073	6.24456840697025	4.69322876896926	1.50132934159814	7	2.05259445587627	3.235260830545	6.6715839745881	7	4.57792940074158	3.9143505184973	1.5939158665276	2.8743921113349	3.22367050917149	5.15405816669916	7	2.23217928541461	5.98297646904494	4.82174928043987	7	-0.432975341725975	14.1746398138438	6.95968697446367	-4.47983975399485	-2.57695249430192	3.05457124017196	5.98922462127171	-0.204017693794157	4.37571480591398	8.37209603474376	6.62511063021469	10.0934440906977	1.43994087515839	1.469933226078	3.83735621594535	2.13278610366352	3.27437577642748	7.36683010219692	6.19537802172315	0.973275751140714	6.36910435695854	0.929489693170654	0.708279999304046	73.5	1	2
115	3.66892361773752	5.67504559078854	6.01785920875095	1	4.73263834800218	5.56223069150577	2.31006859171468	1.32594334510028	1.96169329065615	1	1.62363471300739	4.41371858782482	1	4.52348243117602	5.05426136786644	1.76498320192611	1.85857264179782	6.54508534422538	5.48813660305087	1.44762271924109	4.90613967124572	3.11874613453554	3.89621047605051	0.476767195805686	7.45157539303305	9.03213112670784	-1.07407692679331	0.767426110747157	1.58239069137192	-0.779784025967046	10.6688690800581	2.92048203220973	1.60263927177617	3.95174427148281	5.56287375897222	5.19662436829114	0.798614012868927	4.79303974931492	5.50624183292177	3.25096949669062	7.44171137508019	6.60039120562169	2.32388211368845	2.51034892013071	10.2132865295566	-3.86828658042896	92.25	1	2
116	4.84767389483388	3.61373497523502	4.46947066471931	3.41347551560227	2.96429368624095	6.47217772340402	6.86029058736275	1.02499909021506	2.4277357986351	1.00141077146527	3.93239558808574	2.44412554324685	4.43516070207273	1.54728335649793	1.78365340893418	6.28570097688656	1	2.47779473745015	6.11116390959709	2.82025925984732	4.18338691076644	3.98734463308544	2.19948217734713	2.80600389679354	3.41241875708588	6.16126419518011	0.573486723711823	3.20528657738213	1.86278756423752	7.57735066645338	5.09203890520401	4.58056717482174	-0.88516705528605	6.37955543405402	3.6044537795824	7.97493141474453	3.23591397984248	7.39814150600051	8.36651335147645	4.82125409767903	7.10879142194565	2.21469685094422	1.40491556465565	-0.45742379492081	10.7489017392815	-7.46242393836082	93	1	2
117	5.51827305542784	1.46522323342895	6.80730262125889	2.62777078097652	4.77633500374402	3.11040342480657	3.71098163908927	3.37597970238531	1.38781484584945	2.12035950971557	6.5028076313812	5.26847629640291	1	4.52949086633535	4.20386884970992	1	1	2.53310006161285	7	1.63955399540436	3.58083196346264	3.74944210063734	4.68088121431731	-0.763459297299643	10.3280226002117	9.79567733686648	-4.96208508868244	3.86608860843842	0.195922953309555	3.49362982706561	0.503678931839318	3.79694677632323	5.17943617450825	6.5264770524914	4.93034243319609	1.8127646014297	-0.231190976081514	6.27543818349869	6.54929903516936	0.00856057630508547	-1.22235769277411	10.6239888351905	0.695769953963799	9.35676107023987	7.34382536247907	-4.80948016871225	92.75	1	2
118	7	4.8283231535594	1.9736245002365	2.43547382024358	5.32345873527681	6.13417757525299	5.76805121403787	3.00122401895725	2.99941345574066	3.27824718763329	5.45486322005285	1.86099263686515	1.53058818939184	2.94779774795132	5.07828371568478	4.49237472449526	4.60126074367257	7	3.77317810529042	3.71670547264763	2.25648563900869	5.58650539369523	6.37468680449746	3.38604194207987	3.51112477185588	10.0827781210118	2.48252458782728	6.78535629808393	5.27998851343336	9.30970353176538	7.47479097258131	4.7555602777754	7.69959175445176	12.702554525018	1.75763334082538	1.74241844357757	-0.0361845913615182	7.5616239703651	-3.0718668776916	10.751644392634	8.44698495053038	0.565631315810992	-4.85470949940231	4.78567839742375	5.79233684759438	0.220004572728664	79.5	1	2
119	1.87201453372547	4.70920044006304	2.88905122254923	2.46050033554368	3.88825521711347	1.40478846921889	6.03022194661757	3.79862483582937	6.63278876352947	4.46605013318452	3.62629979662868	2.2517559529982	6.50370579600136	3.24315978794566	5.54768828924854	3.60181489698262	2.43252655456754	7	4.15595742758673	2.1039288912713	1	2.41975693706925	2.55060889542038	5.05406277923656	3.70937273171517	13.7083966617517	3.61080116988327	1.09620116890642	3.70032485571053	4.3092031711064	1.80908170838655	4.67328835898199	5.81875913543336	7.22002019272553	0.529147115754683	8.48516680799194	4.99103682360994	10.8407550247994	5.42230705433731	1.8331707614854	-4.09620323158019	6.99001539072756	5.26532128961859	3.14431846681502	0.802768183248814	5.91946912660321	91.25	1	2
120	5.23462386805575	1.55897097234862	4.4426404067999	6.84909588817618	6.83026789562278	1.5682018917254	4.43554100921699	2.92850760080874	1	5.39508341291305	6.23904581918157	3.40588607703957	2.51044494202312	3.86011108573796	3.82767540856307	1.54182152147639	6.23566097916407	6.48729205077843	5.84649231258299	2.14744029602798	4.79395620839777	2.3582469424518	1.19487249337421	-0.870917345427597	14.2378135177618	8.74903236489365	-3.87787565015924	-2.15977669816618	3.1921596438868	9.19974257838309	4.81048767009167	4.88198065617585	3.79597800557519	14.7080489391996	7.6682525784796	0.398489695091589	2.86868404515629	-0.30751406925306	1.01402209133272	2.22097725787359	5.69008150485649	12.5904160727286	0.942398390645898	1.72223971398447	1.090307708919	3.71414125296946	96	1	2
121	4.34793370398506	2.63354544701907	2.91214108312496	2.80493168583227	2.98238120935084	5.87481953092047	3.69347866014537	5.90257462302844	6.12834486052135	5.72736713841618	6.4939735938924	6.2696934899922	1.00368018622874	1.32612485443729	4.74767147416047	1.18606067429075	6.02943993150907	3.81769574009156	1.64784959992525	3.04245424182041	1.51201560323892	6.02719426207994	6.24294209343482	-1.49780041911007	2.64593511700771	5.84866541841038	-2.36319653634407	4.67952534281748	2.20135550071897	8.92451270709774	7.45091064621607	1.43182702947159	7.76041403899626	5.79660596974552	3.40662778176858	5.17410061927171	0.844201737773927	2.64335829598705	8.03100483089085	8.59114688650337	6.82337082336121	3.8277576304871	-2.00443573455733	-0.507615407315646	4.6974075468889	-0.814561018778289	82.75	1	2
122	4.22547623721111	1	4.88257792272395	5.83894306491423	5.43601797600793	6.49855141476757	3.11372091552187	5.66676892225449	5.90885547187015	1.84945873597798	5.30546890599448	5.11106555178952	2.01545356449711	6.11318472506411	5.44276716138485	1.39466433167182	6.65286175397213	3.79265021859815	7	1.90656925825059	3.99572430215705	5.94366800360882	1.45985207565919	1.44963511416056	8.86534718227939	5.15498565313133	0.196255394866134	0.53305800198377	9.7577392852784	-1.02624552224012	8.39992595064452	3.98946698034013	7.98401063794306	14.8222376397462	0.338363005285877	1.76434525095794	-2.58230944246533	6.55510577153197	3.48934532037494	4.26334147282854	9.27023292225911	9.8733018324294	3.5550267872369	1.27065687506575	1.37031008443353	1.10128186081897	85.5	1	2
123	5.73339726310114	4.0257233047444	1.63950976615165	3.14426777079479	5.07419635327168	5.98675586261953	5.61789530689506	3.15560607564363	1.66686041231799	3.90146369686217	5.65892397051219	2.37239227437931	1	2.3880185134892	4.5886358166451	4.31518701419044	4.50937144698212	6.04656087681782	4.42734605873759	4.09578810658069	4.61082760115913	6.66674472636043	5.61041294553475	3.72548262228755	3.67722919993518	9.8992020443008	1.60946818025916	6.49046299461352	6.65962041994359	4.03230129707982	7.65052400338923	4.5458397325962	7.75059476338069	14.127109754157	2.99712358840938	-0.938145834064823	3.31145035561801	2.89909290894415	-3.12582530375569	3.0927555716892	8.62437126269984	0.545335908555527	-4.25391325205209	11.3405021946534	5.53596267178313	1.88933873912669	77.25	1	2
124	7	3.39835303215614	2.65276628267129	1.74765138069971	6.24644818608285	6.10786507487174	5.95901742223525	1.29457998573837	7	5.54958379370504	5.91102524597445	3.47018329730283	7	1	5.21477348330963	2.57719666951178	1.41045757976178	7	4.19138036076933	2.81410862386399	4.02170124593973	4.30220233678296	5.00415018992648	3.56182062840311	4.5690146175291	8.62626658775047	-0.292538719835517	4.24192851310427	1.63161877745186	-0.635775323577955	6.55211613022394	5.29329608159205	9.67948885304594	-0.551614661973061	2.26778619090633	4.7957582118765	1.86291876830494	8.54870523136707	4.43471763353884	0.169309500231327	6.77671942245306	3.45086897274515	-0.0881214774105933	2.48649267391556	5.10832220525893	1.19820242155065	76	1	2
125	6.16228213904549	1.33657529623599	3.61502599673407	7	6.09424685993944	1.53010513788527	4.04475824197879	5.5778319418647	4.67142374390827	6.41350253763696	5.30609064991936	3.06693248663087	1.00805990825096	3.75002656294166	6.81500832394324	1	1.49234265946453	6.78555869774631	4.80441487742882	4.98954183917874	6.34878945189828	4.37832039495856	1.32767207294272	-2.06413181498424	12.4894829635882	8.74620614805983	-3.48354662129374	-2.84897566013585	3.79800011108568	-2.11513951944088	4.16814781678085	4.89761860042	9.35274353386232	3.85131179616601	4.04276378490342	3.3956876023961	4.42243586774227	8.15985615254105	-3.46131164744772	7.45222438370254	-1.76458930999229	9.36233508217693	2.23525496230665	1.33658526848339	1.71472237007358	-4.12423672800201	85.75	1	2
126	6.37600382500075	4.30825418173647	4.62621950414654	1.84340836893244	5.8748450267669	3.2500735267858	3.54738976856276	1.80176830208568	3.82715732996772	6.52300048998824	2.78694077665627	1	3.36934905318049	1.82836490245802	3.234535816694	5.64222962948994	5.84331818494212	1.7860204769523	5.62150020404797	1.83016435281221	4.29946306448608	5.54439788016682	2.58722794153841	4.97733330021078	2.71389293381917	11.2451163938495	0.655380562883196	6.36480306782877	0.196698480223374	2.3863251715092	6.28372677647512	3.29749724932632	1.40185422501491	-0.191907864837456	4.26338204003733	1.71690104650329	4.01048659001014	3.84047547015959	7.352164845843	8.83924087875655	5.84697382854839	6.5513090834898	0.0520884519950333	9.58709987160366	6.02313343860689	0.535030792798841	92.5	1	2
127	7	4.28035763585405	2.55884114331058	3.6693931098278	7	3.33586435785494	6.97767608981683	6.95726997475298	5.87291716140263	1.32800209452978	5.64255388018509	4.37106053523937	1.44547025333926	6.80067674573984	5.43862670935975	4.66635637670143	1.61097593085904	2.24541617720771	5.95553028211545	5.6036470024158	5.74783418700856	3.48416045838116	1	2.68228759137976	4.04548209531588	9.48506224056712	-2.1038619202899	5.61718637854669	9.44639202890577	0.0293103087516349	7.93586569386063	1.67693475734259	0.85576790523111	10.5759588607568	1.20782008957986	1.78442452624514	4.51833394376679	6.81027268822834	5.5722676268021	2.0111779878674	8.66683190482302	10.9102349738999	2.49631295834229	1.83655934075736	8.49869905750735	-2.26610611568975	86.25	1	2
128	2.78268721047836	5.65515609026821	6.55083658889776	3.26186869075748	1.79829170022681	5.12095926986861	6.35781987789146	3.91989297692782	1	1.42348176485959	6.91061156758018	6.26411594812426	1.28369752065087	2.47135583750603	6.4757144876885	2.60829015165719	3.01309469600671	4.97401831666105	2.99405159540365	4.69597406285844	1.60999832074019	3.82994814243613	4.20819486745606	-0.334927193476021	8.75302324595027	7.7069165302703	-2.83108542525368	0.612418596365509	1.8861815456954	0.771620867705188	7.10445235049017	11.0548968036905	8.38882882708062	3.5780839252391	3.03966032376627	0.687013822970061	2.36599714693544	7.03864438975992	6.09607789742493	8.00751945656166	4.15461495114136	0.800885846156933	0.955749992310878	13.0926951819218	8.11077765155605	0.902162834158769	100	1	2
129	2.8829402868471	6.00880802696956	5.34830103927016	1	3.78151547321663	4.11947122985795	1.07419263018703	3.2518209245657	1.86372529328314	6.75921195168141	4.79146021566975	1.55020380940862	2.00525773772182	7	4.17544519942478	1.92809332588305	2.05027304949903	5.6818682674904	6.30733362924971	2.98254413803456	6.11019429013402	4.496702629167	1	-2.19151902480261	8.68726765792836	8.57085564132751	-2.41844998966222	-3.11937636008804	3.40440762724627	4.84013122870428	3.55200770742687	6.58540294452475	3.61983932590057	11.3901469739385	2.28784637634058	7.68835864601819	-2.19620983102721	9.05711684530842	6.84318912442825	0.533268671167003	2.44117319530028	-3.21582715846742	0.922036924257864	3.70742943336213	6.97537763540534	3.26851814371152	99.75	1	2
130	6.42530125205923	4.30376062568462	2.23790312735469	2.13765666503918	5.55271249258283	6.65414155478459	6.78558348092116	3.29382410134386	6.21672263491374	4.92905523190188	6.03872097190556	1.57999461250944	3.64278368565578	3.36892963916132	5.77719974540414	4.86412141464666	4.78496056214811	6.89669138519239	5.12477857776277	1	1.90396433126699	5.92837252071904	6.73038243125078	4.52056209551386	3.09173121757482	10.4798651639989	1.24436325200463	6.63053564616934	6.40535185789483	8.71195893927418	3.50800639971325	4.87806305230763	2.65041775258205	12.8887750950651	6.26553401682259	-0.990839123304823	4.75854120495309	2.70466424515341	-3.49041897823117	9.33203380078925	8.36764959154277	-0.473848701843806	-4.05768992590682	11.8061986423135	5.35532737113315	0.784030657891304	82.5	1	2
131	3.77657651555153	1	5.4224156733165	6.39154417905589	5.25830727105395	5.90339752166814	5.58608489214632	4.70753046666447	5.51467828274992	1.39882967343463	4.85978621680427	5.32359564115723	1.7871768004544	5.58315725799657	2.73076198447838	1.49695647006401	1.33798563111892	3.4118891637178	6.6035611688689	1	3.67469960460238	4.93010395073913	2.48329019447285	0.969385906560218	9.02940529110407	4.4299628051564	1.84424732723483	-0.353052364787862	8.6490023709537	0.15977121191316	8.45590516303344	2.97692597803355	9.44992223059161	5.23535963730194	3.40483538580084	3.08837498290047	3.53934633659545	6.20192152360957	5.28050692045299	4.00875959508801	9.18991356099963	10.6566539318004	-0.834659458084423	4.55686700836818	2.05838853130237	0.310342459921923	81.25	1	2
132	4.41834124870693	1.54467807911469	5.09951345181055	5.20086958407992	3.47253908136556	3.94724031016976	5.64280634008598	6.30329439545152	3.03154311913315	3.50461178941301	4.14720073676903	5.99346984234471	6.00737143590691	2.14374737842967	3.48344967846736	1.08307847384284	1	6.1752615786325	4.33972180660284	2.45412613101106	1.68582105342236	5.41876483175656	5.39822226940861	1.80376459236733	9.45117913556162	8.79165243070774	0.562689353614499	2.25647310586609	2.18838826007354	0.537344118076442	3.52656702448755	4.60283577789434	7.23906972548611	2.0246211750418	7.48938073762006	6.03290807707445	-0.431743269431715	0.699820726029199	4.48563263006338	3.63847676980128	5.11512942129825	4.03312949698641	2.59757208089509	3.19647655122563	3.60373202647612	-6.73289970515035	79	1	2
133	1.93828311078827	5.59796941086809	2.44929971236404	2.94300077146543	5.00354847530145	1.27951540188662	5.56470858481696	3.33203064704394	7	6.41563466225823	3.5878930812944	2.47063277052467	2.94583518861469	2.35265243948026	1.51973353599254	1.88385247922793	2.44881964528318	1.6605360565141	4.72554024090738	3.49141346585261	1.85435009894324	2.81271514954585	1.93590802566839	5.93419414481291	3.64603618372431	13.7658823884495	3.0216907999277	0.46149284589574	4.04590550215764	5.61955881408724	1.87405547337665	9.02536380762349	-3.21213401739165	10.6227420400881	2.7745588085801	9.26174283066312	5.84829651744811	12.318227648717	4.22975241870363	5.11399451280418	-3.28113325196086	6.50319613213649	4.88068320330887	3.29410269091562	3.69163931054927	5.94827154518295	106.75	1	2
134	2.41613279404102	2.73469160983255	6.43929608772693	5.57063029964997	6.05141710420099	4.67671540048392	4.70944835904422	1	1.43987279713973	2.86453690650802	2.80120702202244	4.14419605240497	2.13741975110595	6.32126107632323	2.33035368930048	6.10265544614671	1	5.22672017846825	5.18358437217435	1.83600213665302	3.58049117442753	6.89619108733549	1.50804050609492	1.2358826431471	6.37692019156754	6.0023327878972	-0.164970922296456	0.326408039886266	8.74144044392368	0.480933022911321	8.30168827572987	1.23252264261108	8.1030002467025	5.61095419860566	-2.31376327442356	6.21746309324949	3.17408790177499	8.49394801752775	-6.52968020537322	-1.01614350948672	0.410893344199491	4.62759526949771	5.04691358757707	4.33075630474132	4.36083756022886	0.844687186556392	72.5	1	2
135	6.28601281623822	3.62971938843129	2.70385349111996	5.13798608613132	7	3.800821076202	4.76967010703195	4.13690316199379	7	3.78185566342401	2.40183640050203	6.67455407370139	2.1596930559268	2.83937549984685	5.70509410419692	2.23084705914873	2.23918135212641	5.00268609851116	6.28245921304569	2.64976996277939	3.29386770375142	4.06361002698387	1	-0.847823548796435	12.6260504617323	6.1846765316162	-5.24301637379302	-2.50052835915084	2.73048263989513	10.455245775413	4.79919156815996	2.05763993848656	1.67783345192183	-0.420695179271019	3.8851848607232	7.33116090589074	0.294531869067617	9.2157909822959	-0.922144994722145	5.27943218288119	8.65554636838027	8.59500066413009	3.01626012949774	0.634032751872905	9.20097563928961	1.03344922350912	104.25	1	2
136	6.32030815842527	3.58761899417852	3.50585394177416	4.89510301020613	2.53561653732123	1.74184120466626	2.13076832289566	2.61648007223225	3.24649029053198	1.6400680320018	5.06163229050275	2.01664261957282	4.38449769616704	2.49212062358737	3.91695728400276	2.28003567092031	1.37868467941321	5.07359488633057	7	1.43196146758479	6.3724902415928	3.8605049271905	4.02336670023225	2.94085647163069	2.59041952260766	7.50340094015352	2.10595278446364	1.38966532537365	2.67199539733359	0.547425796091638	6.05390689971976	8.35166479462652	0.627372710246959	7.45100249894325	3.49060422131348	7.82348177101784	4.19493833440271	4.06257582014026	4.93804000701336	1.19813528346201	-0.216595483693271	5.12623297673442	6.89518973929616	0.968714060149166	5.22704893377321	1.87787698919644	76	1	2
137	4.84349398289046	1	5.64492326099835	1.86917101984974	2.81220112265991	5.63654665930115	3.1358932786134	1.8079987498897	3.3229953663729	5.06904143349101	5.77365723903301	4.89570269334359	3.94424127713352	5.48257144976409	7	3.39583238891985	6.66568247678621	4.4295615127458	5.5898049081294	1	4.35737241702982	3.51896021658819	5.24204569851999	-1.42890565036932	9.38107173139265	11.4242140419908	-1.83310844526024	5.17119050262843	-0.404336033820184	5.287897169458	4.364827613824	3.82961466513574	1.21779452867526	7.39280314964062	5.90741541998269	1.12047903107225	3.13233743675112	7.985139358646	3.28230574757314	2.27389882640408	6.05204513689186	1.67498853837123	2.2261331877485	5.70268180571034	8.57472379089455	0.465832363146326	85.75	1	2
138	4.04887124217524	1.00614434819672	3.27450389587611	3.77872454935248	2.56823975218049	3.349993493459	4.03838015768332	7	2.33779209711405	1	5.56732541151631	7	1.86471832414322	3.40503274470549	1.03797042091391	1	4.69935459179193	7	5.45275669851916	1	4.96895701118833	1.8904158111419	2.17292357989735	-0.918808803862753	3.50792231300565	6.8983264487151	-2.35397769943048	4.94087145394166	5.08564434706666	-0.0138859484703703	6.14486498196508	6.63798027859626	2.93872358357634	0.630004214185736	2.19556655782808	3.56946175373004	0.73956642483893	6.43768763766159	1.22917421229087	4.91921773040024	0.215113844567363	7.012162644527	4.80187362591619	3.60325628050252	1.51316914500468	1.82889655881444	74.5	1	2
139	4.29656608242843	1.43507128514766	2.12644319660153	4.17686047316971	2.59185462259597	2.70037578832827	1.68598100508717	5.12586512873623	2.88067031904647	3.94637837650703	4.82584647081311	6.6632928293497	1.53651842603807	2.36780489422212	1.62801482851026	3.06606999807126	2.47753568935204	1.41360278720488	4.79036655763861	2.0972696571852	5.4405271386374	5.32617030119726	5.53454195974101	-1.69399092840273	2.58147041529181	7.3466980994054	-2.36812201717655	4.35964145324242	-1.65357579199238	7.73136990093238	7.96815338308157	5.52466930567014	1.95123536043769	2.43199705412543	4.60888559661155	-1.7169741572249	6.70402963703656	5.27013968563037	5.0490871666779	3.86146811087517	-0.0096568528002926	3.22433724622425	1.62687428219224	4.7746388827713	9.55989763778978	-2.83325157635115	80.25	1	2
140	6.79813676432872	4.01605697554195	4.66841303187559	3.18769296493642	6.57393635684442	3.85673936511525	2.44735204633279	1.35094179017654	6.41897674442387	3.83440568247201	5.66474314938003	3.79165984482573	6.13769235066148	1.56321723182305	6.02303228079696	5.82966900454807	7	6.81249016106468	5.71757512456606	2.45696147467734	4.97205913325445	5.0161944111466	2.55464813170374	4.58485426110404	2.41736477158326	11.7333526219791	1.44479196858902	6.53930914323299	6.31646694712614	-0.635781233807416	7.30838281428924	2.5081503320953	1.41060306657288	3.83977479176923	3.59069491899499	1.60032897554185	5.55448567659673	3.87068612500451	-0.413545131668539	2.9074793053088	9.54907673232607	7.1465326068831	0.205136354289269	6.52514861778584	5.68142392213398	-0.052085407825875	93	1	2
141	6.79439223111148	3.5967939613239	4.91997664067483	3.09134118013271	2.62283656042852	3.8080805063801	3.67729491939651	3.11913738896909	5.49753244649453	1.15453413712805	1	7	2.09011662247778	1	2.89523947634356	3.12220331016109	2.67569327691623	3.42057014345802	7	6.65788573596194	4.53091156848211	3.85491538190259	1.56849755698103	1.45275644227358	7.95011433848617	10.4464196211668	-1.03496826397519	-1.90500133320844	3.96209443490272	-0.510565394371065	2.06721750392924	4.32659436593451	2.50807855469397	2.20974866324145	4.73464745060996	4.98002379164162	5.4483594640915	7.02110688627581	-2.26092630600075	4.51549718744209	5.7005853368857	2.26863896555659	2.55165938763307	1.11007771856013	2.56772571840048	-2.7824942462816	94.75	1	2
142	5.35060373491094	3.1709448880774	3.64982011221889	3.66721329314836	6.70873957047186	1.34751508299781	1	1	6.11741694267308	4.99870983642796	7	6.33024605371017	2.20484239111932	1	5.79168994681133	7	4.62472994878537	6.42735883960614	2.04189523174017	2.00449899847399	3.29674833954997	6.87747299981514	1.42641355726113	-1.25335985464546	14.8719137103917	8.05294151077349	-4.56413521374922	-1.73131323213845	3.06640667051106	-0.861942422259291	4.78139918647499	6.0197377414822	4.04016609220151	6.47158717520494	3.26491469359416	2.76902166338861	4.84015112311422	0.459995197093602	2.94656181550619	0.180368225079271	7.78527496126449	2.3627441063278	2.97873847654428	7.02264080011155	9.25087411944502	-1.07221956944246	83.5	1	2
143	3.04431949079006	2.43115516635335	5.70942806863131	3.85904580545131	4.64660881168996	4.37659138325055	3.13045699385875	1.65634569315995	1.7800867191369	7	4.41664714184524	5.97101219418304	3.13078056423532	2.00744927125034	2.77404316191607	1.92780993173301	1.51381589297518	7	4.14836547856643	3.62414413550385	6.45280810114083	5.22780665623314	1	3.94250572709683	12.8712254181608	2.54476206280562	-6.93754358529402	-4.18711987659821	8.10712372589387	-0.2004101593305	7.15149692022437	4.81363510927012	0.810457531309875	3.62735744366275	2.10273019894795	0.253560830668181	1.7434756384229	4.78949046091426	7.98255554219902	1.82600616048976	0.485798838087324	-4.55554206607816	2.85918371686167	2.18692092832156	8.15691111203726	-1.30142512017069	99.25	1	2
144	1.73458432353991	5.30964821238246	3.10267606565015	2.61398136145879	4.6831180776662	1	6.13443879402972	3.91061777890605	7	5.25660688915773	3.62840087043412	2.19073418097045	2.81421646518274	4.29522924128049	5.6764051781905	3.07816051215651	5.04612895276666	6.80449316273287	4.89182183258964	2.88280550799869	1	6.0756661118056	3.40708195754916	5.30786776134553	4.25183056813896	14.1967589998789	2.77158153961423	0.998116924017194	4.49090433922389	5.48933147723432	4.86830793521362	8.90734427356358	6.72358897383644	8.37124865218439	-0.117007918667707	2.8060551843879	4.04636424320032	1.98020559151873	6.16876261135761	4.30349284607235	-3.29918333751112	7.30386360613254	-0.158623818394549	0.448325619693441	2.92892142475547	-1.56622553113595	101	1	2
145	6.92924061784209	4.66254873113877	1.87942859142159	2.69787578724482	6.52342713586509	3.86464983373054	2.26650562722609	2.09107105466698	3.11122372052812	5.32987265651861	5.40130424600342	1.9829069188782	2.61095206048456	2.39896177376491	4.43572513649719	5.89056697511854	5.26385564146415	1.66524377163211	4.47616936710877	1.57583423182074	1.32273766241045	6.70974061698395	1.76835934632437	4.65048298226496	2.94566427353296	10.16333275974	-1.01384759963078	4.94238963062189	5.71600249294463	1.20937076658444	3.43999696941895	4.31458351265445	2.1006092180652	13.1857999137928	7.17936893398916	3.98545959380352	2.46638958015088	7.26606584176466	8.50629046575255	4.5376074628064	6.99101581412949	6.1302153723307	-1.00521792201944	2.83482437612295	9.94423592518369	2.21098826896937	87.75	1	2
146	3.28890778457937	5.27758836217378	6.63589736514452	2.73422810839322	1	7	6.25647845335719	5.09663421563206	1.71309627863386	1.74086482432226	5.46209706904936	4.4897624160766	4.64709378136894	1.67095406221586	2.37687903227538	2.56326910668134	2.25303724319239	3.81682726987666	5.9911602356469	4.07701775791741	4.492399613832	2.59780243546839	3.61364992368575	1.23271020041611	8.98232292538262	8.09260147774584	-2.61491696398792	0.623400502548972	0.645055254693222	-1.27406604898646	-1.47666974100709	11.071371628601	0.141666881027167	13.8530186312909	-0.724304727596994	2.91346408867001	3.2197524128414	5.64316715423719	-1.51250318606803	1.7082711159247	8.67016312394803	2.45045993313144	0.224650890884579	0.651171273062108	3.28923968055689	0.0723508863376901	85.5	1	2
147	4.12567906405964	3.52598510619698	5.70757031286008	6.41691583481197	3.9787619688859	3.25390531102884	6.55854179998754	4.84681899455323	1.78008689362319	3.64229511101694	4.11061172135046	1.29234515475318	5.44768365576478	3.11956057764805	4.31985770752582	3.05285007606321	4.23203043892195	5.90555875349281	2.35036931519987	2.34858129892325	4.8389185854293	4.93185683663611	3.32086749935355	1.45107897731046	9.20204949082646	8.69477267077369	2.27383358657158	2.17592680888728	3.43188433644727	0.269835895350799	2.93599558759571	3.71117990100034	1.38056453098749	6.46754482278774	5.87129836079536	6.33648038726378	2.63855636153554	5.21024819014953	-3.86991374596988	3.65371209456462	5.14655783477122	4.6575080967498	3.01747337200335	2.33842219469903	2.71366975818233	-6.41259643611106	79.25	1	2
148	1.68658260176964	1.01443996556888	5.33842890136088	6.1158063420356	5.61906694313067	4.40070876693319	3.94353171204199	6.36812719354964	4.28563426732183	5.82119244943765	5.14452112848418	6.68258245684352	3.99444673633333	3.84339976992911	1.26723560412833	1.21107521571768	2.04888084026344	6.75078181212299	4.52363174449767	1.92342493944369	3.91277417260185	5.88679528517298	6.48272589212475	-0.182556592383381	8.81199554141931	5.68102188543342	2.14128820790026	2.62692391242556	7.14779164199976	2.2224854060951	7.10647257754988	5.21663158385008	5.3463311631906	15.948061982558	3.57565146257352	5.13023555317207	-0.85597064528162	9.35489424750545	2.72461721657874	2.44834126227995	9.89994114356066	12.3184245439008	-0.908984461542961	0.336784333265243	4.1573432431135	3.04744493991513	87	1	2
149	6.07574831951725	3.50196662172903	4.82451761239619	2.10857785494321	1.02382036603963	4.39996306501721	3.44213266819241	4.70860181644955	2.99946140970729	6.87091063629614	5.28614866376125	5.47520228035524	5.96778640372573	1.79514916737654	4.70480026946018	5.9349867953284	2.3271127089372	4.07927126764722	3.58053002191777	1.93724366052116	6.74430263308646	4.31387958298472	1.18784386249649	1.70232620095244	8.78410508798761	11.1514218719135	-1.73651673983647	-0.715476109549649	3.68521213580157	-0.0637950677997162	2.37328797109226	4.81646074525011	0.924403004131278	-0.23425163446558	4.78701376773255	6.53435796719032	-1.32712778882526	5.99732428773094	7.17248748596619	2.16323874350344	7.89076897643071	9.28734195309899	-0.491556248546512	1.89562559454067	1.11409738773954	0.605607626031991	82.75	1	2
150	4.51309005993194	1	6.22842122097659	2.18303546644389	3.28712736562397	4.56580185058752	2.55161353143681	2.07968649881458	3.60362429463896	5.22791497935547	3.7766514208228	3.99078239802929	4.78232693472922	6.48904946964584	6.19470154329138	2.76095864386673	2.08564694998244	3.39923903314093	4.89438121985272	1	3.77117452365569	2.99558870387103	1.36029010217044	-0.405499057929555	9.88591737841857	12.1849453139709	-2.76524222763005	4.23746394785078	3.51357318263026	5.35893487589214	4.39679689518378	3.24134608028456	0.568137623736493	6.9503978684778	5.34767078781826	0.345017533562936	2.73970882524543	2.63768974183257	3.68665580413133	1.62895342771004	6.4971107127348	1.45353719469268	-1.14449142017695	6.6201041185621	9.1665613760837	-0.679028868289821	98.5	1	2
151	7	1.12685974433424	3.34452856275693	1	3.77219984793669	2.85863107373987	7	5.73339947769477	7	1.65596628434469	5.43464419484599	3.6936037448499	3.90760412338506	2.85067914934085	1.98026944076468	3.07360050151083	1.42713979809044	4.33381851450769	2.71063038675108	2.07714204334241	2.29087882215273	2.61938782994988	3.30483531218636	-1.30152287524267	7.71541261308621	10.8539657375725	-2.43743699002494	-0.0893527234557374	10.9229937224005	7.93562562949881	3.13464245517228	9.98878214203125	-0.0192142570234057	5.40974015539523	2.88112696222568	7.20822187533928	2.80287125654257	1.01597143977156	0.320993405019395	8.93210505103101	6.91900561829501	2.15856400203425	3.17383778866887	3.46801185195361	9.3763534026239	0.679190232398888	88.25	1	2
152	6.88044027065097	4.78169912849689	1.33291908256884	2.15028632229171	5.77902626579827	1.17132218754518	5.7579516627925	1.30298221442816	1.36904634556107	3.73805675001888	6.21787858649018	3.98350824258023	1.14010296946026	2.81915811805893	4.63052548880071	1.777398126472	1	2.5548851074006	5.31817046937424	1.10809980233402	3.8328674658954	1.27373366791842	3.50906056251652	4.09931935876738	1.74401574173188	10.4904946750222	-0.354058466970673	4.47111161935157	4.8945372136213	9.22353198021441	4.27072983576606	5.38431130419491	2.53949426037231	13.7455549551263	-0.633087014291395	2.31661371309902	5.90641214692224	5.94116952436793	2.86994604532453	1.7473473108738	7.28034380090887	-0.921621081705076	2.9910043846387	1.99475326901732	4.61747184496406	2.26099578322641	71	1	2
153	4.93429877997577	4.38669925059433	4.70494315653516	4.99821276005337	3.13850222862238	3.32277993477912	4.165753212275	7	4.86605668385597	5.93892896727365	6.70384381076979	1.69577888844287	6.67195661146746	3.80300547523185	3.74027869144388	1.05081437366465	4.69106617506088	2.09769201980507	5.43609348246739	6.95723593576021	3.70338505722092	2.40355485144941	1.52993708182728	1.48115327339258	9.15695471699133	7.49135812833636	1.5041761558255	0.905707489527458	0.433315721440872	-0.24343421144241	4.8744953175097	5.2166066899126	-0.205893519928993	6.88572118283549	4.67224988637249	-0.482764640947936	-0.270982770696969	4.11534498076372	3.92297300704782	7.90786375205939	5.040822293927	4.75014937336956	-1.03137357402589	6.12555836122122	7.78254094457721	6.1246649452203	83.75	1	2
154	2.80642566061569	6.27510784094087	5.61727458023222	1.07818743288883	3.79195754474872	4.37260951751475	2.41785432740563	2.82286180649044	2.26246461849134	5.49417809854246	3.71890579154647	2.82036602610637	1.56036576688293	2.55420215732213	2.72253487511992	1.43505991163329	2.43399736317292	5.78759742349891	6.75864086690858	3.81161194990587	6.905581442764	6.56925221762912	1.68151416629077	-1.18751497724948	8.64029608899862	7.23395075521665	-1.94302442319577	-2.0314050113405	3.18135500833509	5.04463788051534	7.24383406770163	5.64406084521339	5.08610023901152	11.1055107844375	4.67382486633174	12.4036557857022	-1.55754193727157	4.43234101784384	3.68293507321198	2.0679867914959	3.18946468873267	10.0703718616961	1.78834210098092	3.67041258201309	11.9940004029893	-1.58559711456476	89.5	1	2
155	4.95312158156842	1.39877785893146	4.39629477871595	6.90272491858695	5.52539533313112	2.0589952981172	1	4.10799776866315	2.90922050424691	4.86732173579361	5.58199665400907	5.5391395017974	1.31858063367854	1.81882521032926	5.11993659421811	1	4.12899997122683	6.37230475862476	6.62112969266541	7	2.30481828246846	2.22659790277165	1.51238418639738	-0.605683334926664	12.7243305308912	8.6537007606821	-3.4494416862018	-3.88683991114455	3.34490245384119	3.96312870061387	7.23492493465184	3.38816026596049	1.38732226888716	9.94462308264183	1.0705239386703	2.4181270009927	3.497945466327	8.05673395608865	7.75633736162323	3.62482653878669	3.25773474970579	12.8480696498762	2.76415527463196	8.80652791146625	7.3959644252208	3.14547321028499	80.25	1	2
156	3.49100932085859	2.13664909210397	4.04967025068047	6.98827218995302	5.71346208024783	5.33114111938085	6.18680438048894	2.45293572962587	5.08137190177151	5.67009283265442	3.9574162066015	3.37947191096819	3.6277474183218	3.62593402658494	1	1.46663127602061	1.55365256437947	6.43310118558674	6.16856034358044	2.69897398961487	5.07109596082603	3.6004758298559	1.49740795830323	2.4667532255241	8.20022860396447	5.74301912899839	0.743310632222232	1.07318746526833	9.32158647335815	-1.00084281948552	3.86068644700423	3.1457857053347	8.5904282946017	-1.29824905755816	5.16373455097431	4.34066789222168	6.13343465894938	11.0293858247707	-3.01113439394997	8.40297341042829	2.7394262210205	5.22264230078908	4.19037236949144	2.438101391116	7.54968524474828	3.99684591130315	88	1	2
157	3.54566655923012	3.21309341986824	1.29315707942945	4.49618992828281	1	4.53683030968439	3.74132287635368	3.89685043681095	5.54413053137407	2.9207377409038	6.32143294285444	3.356884762304	2.81571137833348	1.66547393061701	1.69650564980315	6.53815681475662	2.53088262120337	2.28428312229552	4.6458014265319	1	3.35507708834411	2.50145901409175	3.11074083968716	-0.510573874668879	3.80103041206865	9.0469779620754	1.28726845400597	1.47289207846816	-1.29113974252874	4.90250801399267	4.13190964735133	9.11942301919058	0.27034812349772	9.12860761059662	5.19996161656338	2.78710560052076	1.92378295933604	2.18446997745112	3.10839799495567	9.3235656769896	7.07061941093518	7.98410327812706	-0.808163210917798	0.0761500309178644	9.60221237043718	0.411161068257835	71.75	1	2
158	1.68787878294647	1.15833279262963	6.73119848111305	1.46763588619128	4.68794615838272	5.57685995724806	3.88073806198767	2.91136528658603	2.62260487412491	5.55987100687481	3.49203251778398	1.5453040059981	4.19211837987824	4.1684250922479	1	1.94761663811509	5.93817883116547	1	2.00312527143494	6.27556687680844	6.84652694759354	4.15865558578287	2.81831939777743	-0.699710220603011	9.38393588656074	8.44742883882888	-2.44670271786902	-0.388914185824778	1.8615387934836	-1.18892862889983	5.13272159539276	2.4496350167636	4.99577872957603	7.71871779469233	6.0728017510187	2.3604823013157	-1.01241467018874	6.1920240100044	5.42410134418297	2.56891557642592	4.05283538544109	5.4217260805363	1.40947609728976	4.46303515718544	4.06495174304342	-6.4543065507403	75.5	1	2
159	5.00057915902368	2.4924489291909	3.24508001842796	1.84178180577439	3.65973706871217	3.71747141740967	4.75031678735491	4.68115996713699	1.53942042652597	7	7	1.42775169849043	5.21756709506794	1.74328001477858	5.06833840159412	1.27025554794361	7	6.53439083730685	5.84002791773816	5.06911915198852	2.3042803940795	3.18759578684316	1	1.95529086975192	7.2153504287414	10.2973605873504	-6.51898291404539	1.89106133370259	4.35856230669165	0.571280798286313	10.2830369156325	3.422888759003	1.04988396073999	6.01354183615536	6.46549190823843	1.62608069944785	-0.876327281944978	1.45358331888288	5.06803483410283	4.72945852547773	7.61339962456864	9.64556545854555	7.19197667141969	3.26851751681856	10.6052057374602	-2.90112748127747	84.25	1	2
160	6.31598064316958	4.75259984549861	4.12621754447585	3.99619376167356	6.9457359801824	1.56232750707191	5.50667957483096	1.81494020025623	2.57946063056485	4.84609222667276	1	6.49045431674349	7	2.11175182110058	3.99098491770258	3.21095196346244	1.02917802025073	2.5032796389809	4.48100536382318	6.13862863558933	6.35941575076018	3.40908442546963	1.88639070722477	4.0233478401994	3.76502725068039	9.38434209299597	0.761291169783349	5.92861467452452	-0.69081888348146	0.74306884989948	3.71016573386494	3.77550436248927	1.25669425124155	5.84647822909138	5.19924896815814	-0.809486422512464	2.54429533558424	8.87224639632125	1.9080182718915	4.56330679411415	1.70953428129843	5.04429340922564	2.82494802149162	-0.735757716785836	1.73189430230884	-6.13021039149879	64	1	2
161	1.73597891897561	7	2.6451628369217	1.3879327407519	6.86379859283672	2.54185232038721	1.00060982560294	4.19997163570117	6.32239773218584	3.81002322521534	5.82061794351779	4.03121526298638	3.14369029842041	1.55851800082475	4.98276364923632	4.33544987403358	1.80830427937491	2.81574804349663	4.76154384433488	1.69350775113082	5.15425770506521	5.43065713410562	4.68817659538712	3.45811141970095	3.1763852764512	12.3908931075796	6.12266270460976	-0.00217231808848489	2.88670809138765	-4.83705924474437	3.34659007770974	8.46803091882208	-0.289829752461868	11.4188787269711	1.67122663590503	0.322056674541933	5.51517305424336	4.33646674128641	5.93104150244373	4.6028785466682	6.64810264406902	6.11158292513945	5.64257854814598	2.56864615774398	7.17872028242844	-2.3237097897204	81.75	1	2
162	2.72400637191252	5.2771633528573	7	1.57784870842696	2.02656351518345	1.42676830055876	6.93933346213856	3.08728021327112	2.72274110882923	7	7	5.00653063943368	4.68054496807925	1.51586085601031	3.98295161472978	4.83826378331573	3.1810328334761	1.05341383855127	1	3.32509073601066	5.78146201836707	6.84777237855716	4.30958899382915	1.96763251236716	9.08526520851828	6.55506486649322	-2.01522714810688	0.965204941515484	1.75860885619931	0.760971602140148	5.34128381148602	12.1916196508432	0.0511270170926293	6.02537918366199	1.02434310574285	6.30864876683255	-0.52823316050982	5.23013690343398	-0.426373908288223	3.16051349601951	4.11228872240359	7.05281512138519	4.0547063679383	5.68585999733449	5.10686377787619	-3.2838353749158	75.5	1	2
163	1.88851122678943	1	5.06529171147335	1.97953184755729	5.15012446250828	1.85062942542954	1	2.83458840724853	5.01750675633059	5.80252233544799	7	7	5.68379158135103	5.29253383863835	1.14233227987456	1.93362374454546	1	1.70061421468976	2.55057772019563	6.1878803498799	7	3.92460868762542	2.28774924988465	-1.36837290008217	9.19401953184771	7.30007817356773	-2.51508398029201	-0.103629754512114	5.18931982805619	-1.84219585537212	4.35131951521172	3.07935316465137	4.48558942271899	7.74048146088136	3.88173526320489	0.938173580349462	3.12879130675078	6.03649364470938	-4.36779875992696	3.37525199566153	6.56657504370071	5.71615153717524	0.510797729737315	5.67623566924582	9.24940424139517	-7.2669832541486	84.25	1	2
164	5.74484344323638	2.92543535759622	5.063995310266	6.1571229900373	4.63605538538239	6.17984116676654	3.2230222550564	3.09828838817411	5.09223045956041	4.95189826915256	6.61841914460404	3.39617184054014	7	5.90129569275217	7	3.36805642766778	5.42688566659288	2.7984585198045	4.70999279680938	2.43652139722827	3.69179587958514	4.16512375876449	1.7241134980674	-0.525371042486608	13.9160784040048	0.197210100964771	-5.58469080765439	-1.86472974901935	8.08757612176893	12.6559547150286	4.76010484380321	4.46101789091545	1.42950522982766	4.97842448291423	4.16907833767018	-0.356928283252129	3.72161631859498	3.25689982409267	2.12457169899745	9.27604787515737	3.2313323606237	13.0706490480228	6.46584961202752	5.08786298673847	9.24137389911947	-0.98148088730941	81	1	2
165	4.29354606410189	2.81303818549379	5.08792401678112	6.14069622045192	3.38313779417948	3.52715760544364	5.8304071740681	6.9496187326324	4.60207302082525	2.30360442818549	3.9884040105987	1.13258792804556	6.57131838272002	6.11698266434869	3.4954221403157	1.7196606739988	1	6.64967167547812	5.26996809990491	3.46331854587276	2.30840348928399	4.77684394860432	2.4138404098948	1.20371869414766	8.58340166623399	8.44215849547392	1.10257460093368	2.84738106378521	-0.0444081691477267	0.332445760257115	3.52087248070032	4.1773657959374	1.8401935349216	2.86816137550115	6.87142523726186	5.72660438959784	2.82023166432853	1.17470268247031	-3.39668478327949	1.67630658697357	1.34132590222138	5.11512911243446	4.35168238818783	2.09752646280196	9.78425121671224	-0.571559556814023	86.75	1	2
166	3.19974176063381	3.58866746564023	5.99369529117119	6.63161550085696	5.31100116079141	1.60894399366259	4.30063712842636	6.56991409341195	6.39366325951035	1	1.36730723384688	4.55372138871341	1.77403053647745	2.10449372663167	4.15759947719782	1.13476286337477	6.4752912098324	2.8630054415242	3.94436764708241	3.70665481341481	6.75578515344693	4.05106755263385	7	-0.114274830720946	8.69602559375142	5.05380775903333	1.19516479197665	2.56732550921617	0.333974467753	-0.0149332955072774	7.08857049712372	0.960873094257009	-0.310582871165585	-1.05271591301128	0.605637963484218	-0.358466110706775	9.05685216731046	11.4362140598795	-0.365337206059478	8.40325337385412	4.96660050913935	9.86207860253768	-1.07007702255604	8.41524490820551	8.3735404369983	0.669925849190652	71.5	1	2
167	4.14602269571789	1.84053246334745	5.95139044721168	3.85281888925157	3.38914569468742	4.85435696437421	3.03086595781871	3.17374782187866	1.06766458329351	6.70339788335273	3.18518476321758	5.64958803458953	1.85683160953663	2.57417278933043	4.42971914463991	2.03903650751835	1.54401918339864	3.89751458176243	3.83239969317438	2.62356559462489	7	4.8296236923037	1.6182609582586	3.79248206611375	12.9240194410924	2.75280704279919	-6.94848547760434	-3.4437355680532	8.26336764397651	0.19839264864506	1.84648404694778	2.28490246271863	1.92869616024709	-0.0434352522989152	1.9852470144609	-0.485729470612964	1.02346878055469	5.37338099613837	7.21882465519789	2.50301943033854	0.0652162615515773	-3.56885223044649	2.08086622242815	3.96305279701644	7.39686503813671	3.7013226976669	94.25	1	2
168	6.77272887790134	4.75154488061346	3.81122796882663	3.85536899813047	3.46021974296844	4.52671705624783	1	1.97629915560578	7	2.72099307001099	3.21663620819795	5.46231344808709	1.56348392383872	3.87493625285732	4.60180368345452	6.05546709851844	2.19560516653994	2.37090793361003	3.01941502471391	3.72621368161256	5.61592581961111	2.23055721162365	1	3.62114570021873	14.1208925844668	1.6871695694343	-8.62488865542516	-1.66887978204595	5.41174632286123	0.703256843603079	1.95933236010187	8.02820466946828	-1.66241302306449	0.624670673091613	6.32650457263003	-0.148980820662877	0.442481719675433	5.43068413655637	6.91655075061573	8.83817187191759	5.65292722651683	4.61004558486386	1.82992476667029	2.99982394752036	-0.349168405117897	-1.62919197209364	74	1	2
169	1.5544239045881	1.26223671149406	5.60572359505116	1.10922824972012	6.09451537493254	6.32112097530128	3.37592404050357	2.22395573145541	3.76481885358159	5.78880190203125	3.08793014979809	1.41547991080905	4.62740030851936	4.77000749087162	3.8580099812528	3.21320937204994	1	1.50447415667958	1.61665345132965	6.3999899544773	7	4.53203833876871	2.41815089099794	-0.0298717311028532	8.99787174659173	7.73924866275358	-3.24700844872695	-0.0444907107237971	2.0204823065818	-1.89658840343994	9.80260529059459	1.83413588261113	4.25909715654014	8.44031015504539	5.81176982392442	0.309072901849511	3.00916302136871	4.62930004051958	5.48499395680655	2.36251144995587	6.75282362923182	-0.580803169068997	1.10012024364417	4.4072799127912	3.67703670375778	-6.63021495899442	76.75	1	2
170	3.64695960000419	1.42734439560544	3.60620744377888	3.67298879947179	2.93034116984902	3.20341885908523	4.03876692764356	6.34527258266794	5.59209558890876	3.90157283154665	6.53283473518309	1.32263852301618	2.74369515595314	3.56885585484761	5.88554479363424	1.77204014011789	6.12695913152431	1.84750027325916	4.03016247337626	1.85640903192471	1.61066395231101	5.37703531346878	3.87902857286424	0.471149739559071	1.25242419026502	7.07124344905384	-2.35184197398368	5.01756322810483	8.83514089614239	2.44436696415115	7.4380401176848	8.53913707389716	5.92505975793472	7.56962736452398	3.78209593713754	-0.896390273595261	-1.85038127463625	1.87004320473729	4.88220177515404	9.15834419672593	7.99731624043818	0.340357636640599	1.60149056214077	3.23686135796874	6.10310172190185	1.10424552757646	73.5	1	2
171	2.10861286085348	3.46305379130683	6.41921007378661	2.08241393730758	5.03015143837914	1.58982515695496	5.98726009001391	4.88047074394642	2.12987718816269	6.10428834879194	4.04806559847328	6.19447983665748	1.3115277148214	1.6200347556368	2.74048395064043	2.9607565694236	1	6.99574782948107	5.60433146349977	1.33559770497862	4.91494469397035	3.96506358253333	3.95035024049524	5.20260193952301	3.04984345363761	12.0919227673777	4.83608715371819	-0.178224320388009	2.65639848923333	7.84160402173772	3.72713860001252	7.5482106529506	7.63392500797229	7.03475484190958	7.36866607903354	6.89542195665541	0.309062188009621	3.24132959302813	5.86485962128149	2.99849889784275	7.56164006652721	9.69298808185895	2.044721342829	3.89767570798913	2.43559502126985	-0.901275853490233	76.25	1	2
172	6.46147028793463	1.57192631590272	3.32779458574636	4.48024876429226	1.88232354292075	6.9455543346195	6.29236235219232	3.15944939531039	3.44923667298645	7	4.58473307335795	3.47017288858894	3.35202810017503	3.02356157868517	1.3124155106349	4.1727986857946	5.30875268923188	2.10542330947701	5.51806986802296	1	2.45273345100586	4.66094012170451	2.19714494131637	2.85109181323889	1.49729029939285	8.95215696291711	1.40033957057635	2.82089478772941	-2.26255803748587	-0.191134278229866	9.62500045990379	8.62864913220188	5.77893766406437	-0.276659876529742	2.1754193365153	1.31129983441194	2.119843078039	5.77491677808564	8.95158444225637	7.97746500918548	6.74538027497228	7.79735326769957	0.68651743936494	3.91707334161685	6.3593393874944	1.59032612387646	78	1	2
173	5.16769870578824	2.55843245188796	4.44902538110536	1.31389520785505	1.23391235655768	3.06533765586015	1.59360706957559	1.69319335402348	5.91818958183474	3.75105540264133	1.18298872913803	2.14402421385674	3.30278094778466	3.93099129104221	2.65166286550578	5.15649489524117	2.68753130550501	1	5.64543764536982	4.71417530765771	1.40137400276774	1.10767946284942	5.76673634976786	-0.995842064221097	7.87502880143641	10.8149273126535	-3.75436409871934	1.63337513077697	-0.514918495653044	7.55971137681986	5.22707073906703	7.88458056698493	1.1021318525408	6.50767726636815	0.684073309104667	-2.18364620305915	0.10510930939848	4.07790484482779	5.33377629901381	5.55691966270659	6.85066778292263	8.38895305738749	2.69514672500081	4.19917542068231	10.5937791409802	1.87291683622218	73.75	1	2
174	6.43437756393001	3.41776169881046	4.03225884653806	5.34207748712198	1.88771724594038	2.51841055467453	5.4338147602425	3.17096615662087	1.68215399725486	1.92815615582432	5.53039027356793	4.20078919602084	4.04109427810606	2.64168760663183	3.64407951306173	1.86255455401151	2.72115218023385	4.55245951682293	6.88838271363078	1	5.53005140397937	5.33820641811505	3.68324581091427	1.47488770346458	2.22690402617785	7.05319414549823	1.94364715415128	1.29020710698406	2.24648680282094	0.627102139602331	5.45008711974563	6.28168447771024	-0.832411417681333	7.65581981572625	5.53620460847841	-1.08987158456417	5.0649496772042	4.1752789384972	4.26357811557852	1.28134152367946	6.86506419563786	6.50274262296269	0.605372407476964	0.618713562683527	5.91543162235955	0.320112531417485	55.5	1	2
175	3.91618927852187	5.60749867997344	6.62103014155105	3.38373721777305	1.00112594193819	4.36014636500138	4.13374647573889	3.21144515755883	5.3132414297934	3.61970084577663	7	6.27832041725746	1.65857322880108	2.18590405114314	5.08464039956056	1.53268388632225	3.93200690278463	7	2.70831143937936	4.71138715909603	2.37220012821198	3.96997897686487	1.79105111736512	0.722300314334414	9.86123896075815	7.25320366518009	-1.96574110483489	0.38121593504651	4.67421608987896	-0.028779522872465	9.09981637522733	11.111910252143	0.685283770832082	4.27737041717076	1.66577548015932	2.19301841376545	-1.94470907241585	3.56806683279171	5.19337315188572	7.72202683139224	4.7552378476744	2.48992079934482	2.23349451990136	12.622442506846	7.27877042067313	-4.10338497055466	83.25	1	2
176	7	4.13656341097707	2.03617403757394	4.35005457669528	7	4.50102464425836	2.91101919012828	3.56208252082758	5.96170576718322	4.164237466459	1.77171935219621	3.84352485179319	1.43529042348091	7	4.94726779606441	6.03027370566664	1.60769756278784	2.39623203074577	5.99114690496497	1.48320514866553	4.44143327784963	4.62028001477059	1.6878720396128	2.55945317968242	4.71442570310886	10.093183660122	-1.39695086052433	5.3509955183033	8.70954441565325	3.82470370484225	4.56070880227833	0.929695478121765	0.0458420818050102	9.70248153237148	2.88417227523866	2.15516259193684	6.6326900569477	11.3700087421446	4.91957335447426	2.14693675759137	9.02683546917841	3.47208144916398	-2.95772504432857	1.62419263332654	2.68578997683491	-6.39704832466482	94	1	2
177	4.95385358497572	1.06876322234459	5.55525261513558	6.55187325932306	5.41798963157432	3.63779298117391	6.34159202561217	3.37271066720135	4.19637959159678	4.59523014689357	5.72368939988885	4.70788603453948	1.78981915945726	3.4035052308567	4.64738105840335	2.83753829286252	1	4.92405822427971	7	5.39764886902092	3.7237069216977	3.41615116313859	1.40365764658476	-1.85967067742092	12.3031411290476	9.17571183581189	-2.8605119025627	-3.76950960927135	4.18526245800374	3.56036095613926	1.19722985523615	5.17978368977515	0.64681819867528	10.6446771595095	-0.46120359827005	1.38065586445099	0.171348787490041	6.3904637947491	6.18663616941021	5.25691538796113	6.73428285159245	12.5611161321127	1.55871739279773	8.73054373648022	1.66888569051876	3.52735126426855	64.75	1	2
178	6.80709971344903	3.25549762068911	2.18466532230318	2.2769868811774	5.85293503196253	6.19978979086112	7	1	6.77667885360668	6.7491119952222	5.8112053400151	1	7	1.31012782097291	3.78363045478932	1	1.56293650368352	7	1.59842629537969	6.53314081750173	3.85567407277046	6.39013321873094	1.60710585774976	1.96888524270168	3.98991935248487	9.89325153021779	-0.615622409149032	5.1691762328062	3.23582593278675	-1.38494000198733	4.02858368019972	2.44536415365693	6.34090076597794	15.8745989665304	2.14648394615649	5.10450357807184	2.16944341599225	8.40197057894604	8.19037421904203	0.913365793927456	5.59525997186302	4.24646104745948	-0.996910290113004	5.4102172020041	5.49825816427683	-1.06691617345971	77.5	1	2
179	6.01579905585028	1.89994978098404	5.15491420858826	6.12232807078101	2.89360246608176	3.91628732274502	2.01524161909826	1.86222347502843	3.11614474326586	7	7	3.93325414945274	6.36297633381334	1.56292684554697	1	1	6.56370185538667	6.55136885004313	3.33837383142113	4.13763404012193	2.469736145151	3.28860182139847	3.02841951507384	0.473572128793659	10.1497179110986	6.67886515040206	3.40105906320202	-0.719411346823889	2.3192428793284	-3.36969600451684	5.24275696376771	5.18963567343654	1.03742224624076	5.9730560208801	7.92677904709078	2.89845718706802	1.16624831829208	4.77362988666503	0.672099671959464	9.4088832156307	5.18684957202262	-2.33962185184031	5.73891408292197	3.75592307199474	6.77876245309896	1.90438648978527	85.25	1	2
180	6.18433368163259	2.90863480058997	4.24579058397545	3.85978688233044	3.0334755144468	3.01094048130017	2.31598092403352	4.17066149181588	5.99637521958888	7	2.49613897166676	6.15898738420876	3.35046671025434	1	3.12841915197223	3.54850418934263	2.11782432016538	5.05142401253913	4.2382840414126	6.01475842826923	5.90055597550537	5.53830653118177	2.93025171695926	2.20632495654888	6.83376599444537	10.4160813173654	-1.89205248620616	-1.72933156027162	4.91789626288781	2.38413322014745	1.39284516762442	3.75795444407159	2.62793271285248	2.74697164566068	8.62017648376206	0.584963496765997	2.31536498548086	3.89624343222095	-0.778549474327033	-0.218103375948312	6.76332733980378	6.4834149043511	3.72505949854756	0.298797167858167	8.14074838528372	-2.78122039821736	71	1	2
181	6.51495602482002	2.27162621819039	6.84251350412142	3.18181148859705	1.93881508552006	1.78038873224823	3.64874672134285	2.54225313428896	1.64758642054033	2.13020980224819	6.73119391813112	7	4.12908482274276	2.31579561981237	4.49272586252895	1.15463660770938	6.76591570353673	1.35783937947984	5.2170211762974	5.16883115518902	2.22142513824799	4.61789789543823	1.30912214248276	-0.950298381626856	7.65893979287231	9.955864150584	-3.11778536444035	3.30780405718566	3.45563905740497	8.06996267066424	6.94692625883515	2.62730755195309	2.72191933421882	3.40130644456714	4.66704970822333	-5.11151180081326	1.64510065523064	5.36920737124674	-5.27706899038452	1.51139131818954	-0.371124610899267	7.1236603987186	3.48271811668695	4.07915922190075	10.6938821522617	-0.134583507757907	79.75	1	2
182	6.88825661267269	1.80624450548209	6.16040277377781	3.46497896486535	3.28102455428895	1.62081916006197	3.01615310408142	1.82125780357342	1.15025404071984	3.06430625878215	6.46102478956159	1	4.76475727923168	3.48773552814903	4.13556037900918	1.47107528109273	1.62764936987331	1.07127366560357	5.06562906107565	4.89564860587185	1.37692382076186	5.14969737267308	1.66263466387201	-0.898092375808516	9.09439490186496	11.1747325991055	-3.92924527474747	3.21351705848421	1.49647938512426	8.58185728447435	8.50427457234147	7.74046816187003	4.78617762844212	4.03716019446336	4.9596085839778	5.70856758670829	0.426196646959065	6.07295986766772	-5.21006419968169	1.33743823030158	7.26727220667559	6.58797466978886	2.71239203700566	1.15362469320668	7.66808642925328	0.559163768748232	91.5	1	2
183	3.98240489825645	1.86604923667292	5.64090353460506	6.88557331008466	5.43108824344896	2.70160507425803	4.13198107578943	6.50595517408572	6.16720171167926	4.43382254264713	1.28404841434496	5.71228805496536	2.08461644626838	1.49575280764957	4.81371880790691	2.07166201870016	4.8997486235619	2.38026320057573	3.12299295422105	3.30894153054167	4.94414033207248	4.64369511041233	1.37302928583417	-0.403918925221299	9.04847193680449	5.82793228856771	1.68182307770673	2.59690195370022	0.0915804141051585	-1.62262645041076	6.83823460886153	1.47330996049717	-2.37783129491469	2.5548608822803	4.44942595083428	-0.623330187152167	9.43846855536729	10.5092772318049	6.08052886867349	8.19936229053967	5.53241098753139	10.1499622498435	-1.38234759870007	8.47171588796392	7.90742096263965	-2.59108486598509	65.25	1	2
184	1.81558319518129	1.22837540795823	5.35233482409247	6.24722910117584	5.36627284279789	1	3.94419001850842	4.35612031417882	3.91644389437279	4.98878870476303	2.92976320573558	1.84152776313571	1.24565092122518	3.65719746599173	2.13094151513631	1.40074223766006	3.20812724916292	6.85678527280536	4.98640708161093	1.0936464447922	5.26182102943871	5.26453259522132	6.98953446434125	1.35476615959505	7.4197866886946	4.699262549738	2.47917926698289	2.76254475068036	1.88939677885596	8.25522069249393	6.30263166113646	7.3468030663362	3.55686231770252	9.5788510380063	7.57577585517437	5.88987778993513	-1.14588655248618	8.59106171795821	2.36514892643179	1.77173801729478	2.06234639090452	1.67549525785743	8.97429114210146	0.0805075689012586	-0.9945476220928	2.72827797287848	66	1	2
185	2.77895352137192	4.39368480494404	6.25892561056598	5.87728005151104	6.75562983133774	7	2.46836222539656	6.075094763883	3.31293778867126	1	5.28908756221032	2.26937721172721	3.61081766728251	1.68293251880643	7	3.92244605369674	6.98918116638255	2.17808538312701	5.40519544473975	1.38271556041596	3.33440063921156	1.5759886687125	5.01432263117066	-0.324633234524874	14.7916601381218	-0.624932640317558	-4.34941240656899	-2.6271528116461	5.19307239246196	8.24229157836695	4.25245147564273	-2.35763303484988	2.91227121574227	6.39339188222732	2.66329840524612	1.06580332127308	2.81279954555175	6.96723828536881	1.26615506157073	8.80182155739838	6.4492417331086	14.6293346698479	7.76315947671368	11.7696484760895	6.36399202863748	2.29906461305675	59.75	1	2
186	4.96372700076492	1.96079143174041	6.69315434779813	6.88777900988839	6.72705782399745	3.5055397637534	6.0726900852569	1.55850255815546	7	7	1	3.52559404855303	3.66598325344932	3.99790426564935	6.5915225625562	3.20498179128196	1.0081191470187	3.79554808783856	3.4556664011982	3.60140359199036	5.50655797853281	5.8080244200416	1.04973640023994	3.41853964642446	13.2645562633284	1.19633112273016	-3.42455136839187	-2.06905180729876	-1.97044103788	4.85315531483271	2.33920282576807	3.86662621577421	1.78998440987904	6.18909541605421	-0.220516405648239	-0.329988314443182	3.47202008535263	5.31315974116756	3.53373759452256	2.15254926236954	5.13033167287685	5.32129516496097	5.16288318278843	4.63389283864578	-2.37954647830528	-5.21288994131529	82.5	1	2
187	5.54986763328874	2.31887144103558	4.58329962692848	1.76375258167049	2.73014889302292	4.33353324759166	7	1.00501818500624	2.92453007860658	4.39351501484298	1	4.37749442740498	6.72871505373339	4.25610997820245	2.63585129095125	4.93949765756686	2.67183507404779	2.60059530434731	5.46270599110814	4.14473296624105	1.54225443150365	1.57066255964969	5.51283197756364	-0.987194990075945	7.04622755456854	9.44006819371263	-3.55570560702957	1.18310017237648	9.71525020690958	8.07593604004385	3.39131696362463	9.82552015971821	1.00419397383508	5.85925369120006	-0.593381833121615	1.57770967919509	-0.608097574102469	10.6237484623746	2.21205794938206	6.27359685915737	6.48124753783966	8.76070682642231	2.69885110131368	4.3910729220496	10.6449991692416	-7.36232269273652	64.25	1	2
188	4.52969022834272	1.95731793796183	4.50289087588304	6.96274258585929	3.544991686081	5.65813962715678	5.46933881026804	3.29708158022735	7	5.95183557415427	6.01569742449028	3.93199817329015	1	5.32712218042371	3.93915547763582	5.25718700125525	1	1.15668832715834	1.82089333004506	5.11060458988533	2.22287391337534	3.29970875574867	6.21364325177864	3.46764863175916	14.7264264069699	3.86129395985654	-2.92702743285867	-1.3435219081617	-0.03956113121199	-0.726170326665016	12.1376433885385	7.18794264299141	8.19730167825742	6.81537513691734	-0.522448521501314	-4.05368402619686	1.91169810835751	6.11325832520173	3.88187421542087	3.94618664321857	7.39273523652324	5.45926091533472	-1.19320622669624	1.33698638158408	6.33254148910067	-0.913265244759025	70	1	2
189	1.55491724732438	1	5.24083480049296	1	2.3165872971812	3.47113162512841	5.75577628580074	4.53139682642622	1.08157718570476	4.41108858484767	3.77349144790472	2.31230298486461	1.7923960176575	2.56732704963095	5.71181323737635	5.63401356211959	1	2.25207143143971	6.40041542956335	1.11462939204672	3.82955942754988	1.26438649332825	1.80163846897805	2.64187889328451	9.48763817497234	8.49960292631916	-2.41495702158134	-0.446617819302729	1.52049151091463	8.40717095073764	6.95252176676446	7.51898633554176	1.78201717661343	8.28448721525989	3.1171808195703	6.42470184674976	2.33114848570325	7.60305943039135	9.29122157484356	3.50035842185018	2.37092945907451	2.62365431424711	1.56609421908005	9.77670644288458	9.21898742186215	-0.0131429632782311	72.75	1	2
190	5.57409679372273	2.60898690045547	5.13060530429718	4.7883797475251	2.03444991875798	5.80119046598661	3.97515364839545	4.24085848050195	4.254448816478	1.4443340937938	5.95902438997536	7	2.59701104418141	2.66483291888783	2.51423666952713	3.41161649759369	1	5.67761331966083	3.06874337180123	3.00891467607892	6.31948376130357	5.39974767305918	1.90418514435604	2.51127767129003	2.61557739469157	7.53065035507833	0.259957260469205	2.20469984304209	3.36760155289649	-2.09776589440797	4.36020387316995	9.09511619160941	16.3712894924199	7.48624590492695	1.78522624440274	3.68563778220622	1.63347806037282	2.16366819926759	3.5541672411838	2.74068335945564	6.62422862052111	10.7721855244556	0.413727470045676	4.12070256306316	0.281509222009977	-6.67417317355959	75.5	1	2
191	1.4846995050881	6.25380393250278	5.12943553931808	1.37649700815148	3.15017763773748	7	2.60593388379916	2.66287020032318	1.85504269990514	6.28962522281567	6.10731951878861	4.5002160176703	5.20902889377518	1.01953160889559	5.2579396345424	1.21120205262872	3.07262359113978	2.50055023828742	5.934197846423	3.59745334811846	6.38809257449697	2.21544688167702	1.37324473061007	-1.34543960024663	8.85994600290831	7.88359747678065	-2.36393113653133	-0.727187877404139	3.82941578845412	0.944270005284021	8.52665811892775	-1.47357906425745	5.77022825562189	3.85018045609698	7.14392781027049	13.2493350433558	1.11142729238986	5.8945798103568	4.54956225786322	6.5298547759021	0.64327314637801	11.9854695767664	-0.228454956856627	1.20167300802159	9.8486295215618	-4.81041267718657	67.25	1	2
192	4.83157057242129	3.08229207002046	4.55622628326881	5.26511423079265	3.83020227791496	1	3.58440404127141	3.31959936377519	5.32851047960887	6.2967178169462	4.46512858525992	3.11607039777264	7	1.97129851314429	6.33031655139831	1	6.02031961907975	2.75506457534514	5.91653971387544	3.82536777291371	3.48629248088451	6.92969245746945	3.37274352412803	0.17733647030126	7.70472406887068	8.24719971773022	-0.012780764125678	1.43872463206028	4.95442545966958	-0.694406088524394	5.54317980312823	-1.4066015894335	7.22431034356287	9.2508832551228	6.60909120290185	-2.30849949303994	0.347870305423137	-0.618280321405566	4.17206952175814	11.3345519613956	0.306192890467355	2.16764615826254	7.49938811555081	3.43070650011658	7.45664503236459	4.74993786112788	80	1	2
193	7	3.69751131026355	5.92670176283252	3.30920478019312	2.40314010431257	4.97627584622575	1	4.25007320037493	6.63217652556824	1.28735729659817	5.75223043466645	7	3.44099884016061	3.19835758751398	2.96655552476686	3.78879008725053	1.1025226785136	1.83710605350866	4.8513025664806	3.26932079745117	2.33186718495103	2.86987790115647	1	3.85709122090027	13.4835687427711	0.518778679255988	-6.79413274090799	-3.39152656318958	7.63566582602415	6.93616566902977	2.27662636660956	4.91941856182045	-0.0516745831946512	4.8268951238086	-0.834673812367621	2.14635353413627	-0.584145263584621	4.54533249404764	8.17687681329593	6.41679157316369	8.55440340211009	7.54102753453311	1.19979764222977	3.58573547263993	5.39057872302844	-6.06431613908644	93.75	1	2
194	6.44006841708896	2.96670889500477	5.59895559471416	4.90484759683493	2.20889678360181	4.44728803292337	3.65146589678225	3.6942359779681	2.40107427936719	1.10435845724092	3.85920768496992	4.55558370169136	4.31496157334342	2.0168779748163	2.64935851931646	3.55719667525515	5.74495059190812	6.04673615437916	7	3.0962259630605	6.05372159445039	1	1.50002573117191	3.55953239766746	2.39662616728664	8.02045536782184	0.14085931108215	2.61351482574085	1.8679482269291	8.70112391113797	4.0281689250142	6.88816287457034	-0.337218037232614	6.97437080373275	4.22861222535856	1.28887027579615	2.41323676828939	2.71683852831325	8.49184413879226	2.58283257815634	6.51679230479205	10.7814024046868	0.186905676549827	3.65537868684996	-0.0879387557401248	-8.25294271188461	76.5	1	2
195	3.84672248215911	2.25111867891619	3.92182861171224	7	2.91672491166975	4.87759969785586	7	2.94244364786694	7	6.27953594084908	5.73021199902859	3.64343513186999	5.70960927098397	3.74482754244778	3.21621541818107	2.47618618870661	7	2.90884488316365	3.29705781563667	2.46259484532422	2.95549603896391	2.31297548498126	6.00742865104395	3.76289430340121	15.2069476158733	3.30382246653474	-3.93665911888756	-0.705371990815722	0.649162339165788	-0.0898273685573286	3.2335468847272	8.37843607009294	8.86173660062302	7.01718354520591	-0.759778017402063	13.9128595396328	4.71851616166704	7.68383963052419	3.56094678876623	2.63949563567874	7.04407958636369	3.88785476241725	-1.64190857167771	3.84094282314392	2.13702033047853	7.4395706979509	64.25	1	2
196	2.98690387014387	2.24077307047601	6.17582986599667	6.15369871664125	5.61802015842608	2.50189546515025	3.33404962091044	6.04815701122072	7	2.9235445486079	1.56924586979058	5.74935362837081	2.4912801929696	3.70451608384034	4.75933711942012	1.29299813772007	4.60398435662982	3.56275658265824	4.34138987519546	1.46073274423601	7	3.8951813381397	6.45771443101886	0.638109202440463	8.99501022084718	5.06120715657919	2.65403941364217	2.14227383856452	1.36933828035595	-1.28022474600853	6.9360961244939	-0.157050224644279	-1.3304702691763	-0.93615462405391	3.4700048244236	-1.67032246563863	-4.73379290640693	10.9555569637999	6.82262503174401	8.43056679155268	3.96645101051778	8.34729790429196	1.58134605562392	3.85006268171372	2.3706506237729	0.480312095732438	67	1	2
197	2.54263737433771	1.37017954960953	6.02724485912767	2.79867321493552	5.36617375772745	7	5.19220207139977	3.50004954812994	7	2.1195205233906	5.86371123709025	2.69165387794981	3.75799829542057	2.46580683181586	6.05361206651808	2.68561815733579	6.99753754507257	2.70846768125603	6.30346103405281	4.99797242595401	1.95909209660896	4.42152426265839	5.92805764285057	-1.25897884014343	10.0690579617719	6.99389620271389	-3.45413652648225	0.327656985825646	1.95378135952476	5.25449291181696	9.81611240703921	2.7367636815369	1.41197641384333	2.94423467801691	6.80991883472925	1.8746213053925	8.33830362632467	5.49971674141647	4.0305870428634	3.18408812184001	2.64314300127103	15.2823505924935	2.68754557146933	3.0917068680082	8.97439002276439	-3.34697771916135	63.75	1	2
198	5.38010197489213	3.9307209877524	4.09074920841732	4.79738608192213	2.45415627806222	1.11544601350192	4.89350552291439	6.02077089987193	5.62483014474124	5.4910365732584	6.22742498261359	1.80544501808485	7	4.90728002824121	3.66296381106622	1	6.07803973786241	1.89010806433879	3.5339987990458	6.05387992942089	1.24618275530505	6.02760133997612	1.94559302899392	1.41479690137836	10.0720934805292	7.63063893694564	1.24312477091833	2.21472793635581	1.36502517559097	-0.259472943141145	4.9120815226535	4.90614216202345	-0.658549971145481	7.95205323856	4.97365266785367	3.21556032595375	0.425933273614845	3.01541667233753	3.61645931856282	10.1648536532457	5.62840929107885	14.6889824824257	0.225731438253098	-0.851180117756304	7.58870826955976	-3.37957911609209	60.5	1	2
[truncated: 5 more columns]
