# Supplementary material for: How Are Mate Preferences Linked with Actual Mate Selection? Tests of Mate Preference Integration Algorithms Using Computer Simulations and Actual Mating Couples
Source: PLoS One. 2016 Jun 8;11(6):e0156078. doi: 10.1371/journal.pone.0156078 (PMC4898694; doi:10.1371/journal.pone.0156078)
Supplement: S3 Data — Long-term couple and agent-based model data analyzed in Study 4. (ZIP) [file pone.0156078.s003.zip › S11/Aspiration Model Data/Aspiration Couple Population 01162016 082706.csv]

	trait1	trait2	trait3	trait4	trait5	trait6	trait7	trait8	trait9	trait10	trait11	trait12	trait13	trait14	trait15	trait16	trait17	trait18	trait19	trait20	trait21	trait22	trait23	preference1	preference2	preference3	preference4	preference5	preference6	preference7	preference8	preference9	preference10	preference11	preference12	preference13	preference14	preference15	preference16	preference17	preference18	preference19	preference20	preference21	preference22	preference23	fitpoints	sex	algorithm
1	4.56414774338154	5.00979178780505	1.53235700476565	4.6840189291448	2.94203528243148	4.99945090536531	5.60197890462658	1	2.442460436532	3.91702015188024	7	6.38515319240282	4.51067638088132	2.80002035255724	4.98697281086915	6.36235831713695	2.27683623029362	5.84670284258959	3.51837117729521	3.44926944974735	2.85993693775725	4.81100773589622	1	-0.699052327178565	4.08500591554412	5.78747573105501	6.3761168988295	-5.95291062523386	4.60293779375027	2.97920344728551	4.23859299978596	7.76247872151154	4.74491434190158	-5.78938573331546	8.68540391666984	6.00314387923695	4.6293271860628	10.2250953406315	2.23003871045653	0.58664734076854	0.809056194219222	-0.961259636719438	3.11669442074727	-3.53686144275859	5.0436116078689	-2.43864525325096	90	0	2
2	4.00226575811306	1	1.70874492795921	2.81021176356786	3.67233956064638	7	3.02769185665301	3.54170879426586	1	1.99757466176042	6.5367621929335	2.92297407458931	6.58213255680566	5.79508263106606	4.315791845419	1	2.71300031774407	3.26337103546252	2.1065260113811	3.16114244112259	5.14229155386684	3.10016767138391	6.78131474286584	1.29971961647918	4.59203213466419	7.82760147426744	-1.95053572613947	5.88446656043075	-4.98413576263974	5.45926829480775	-1.64887801253919	-1.89461021674156	11.5844958584073	-0.865386812066938	1.07275597929613	6.13434954394307	2.44330168043967	8.79168380598964	10.5678687030544	4.376874882037	10.6675724096267	5.77874100690038	2.31722789050503	3.14058503242283	7.86689841694961	7.96346500225125	103.75	0	2
3	1.9167846415287	1.78205622185896	1	3.42594299551751	4.13423623532587	3.55188481594986	2.80528282558857	1	1.56957676625587	3.9975417709975	1.17716703464273	1.3847380424088	2.58690034211917	6.95059262638203	1.51473893675956	3.9330547164129	3.83295855066813	5.56562127541808	2.02960948546173	1.37689887693463	6.31251443317711	3.50242050751131	3.34099432649495	2.08370238567422	4.07727320755458	8.84591771459561	2.66822699956655	8.58170768223543	3.37080505829865	4.65309967648906	2.85793871576227	6.57293452730773	4.07828327163297	-2.49295936924666	-1.74227482921454	3.78741606266156	6.67590509080944	8.80973409163185	11.9399911701009	5.234893612901	-5.47041042526906	-0.419042088073327	2.84957076316416	3.86879407309311	7.67368716423273	0.431050719472569	96.5	0	2
4	1	6.49345442464225	1.30920154033023	7	6.87629186268984	3.08431025564667	3.72661452762494	2.56535139165818	5.29857714957955	5.76609460260389	1	5.14594624574234	3.14406712554764	4.27536886509861	1.00065576207463	1.07803160820707	4.31277034799232	2.76743530591777	2.77405813205631	7	5.20583160353938	3.10094864375393	4.75677494326437	-1.42883564327759	-0.12786185917209	7.77861642755396	0.103547756543799	-9.26159703682157	4.25006407026738	3.23091586545771	6.64006978973325	8.21830075697083	4.989729997429	0.716956513687201	5.70207334221979	-2.6930047554241	-0.303833641656606	4.8175360518816	3.81443136145916	6.53323983262763	2.0606911080198	0.36883689688197	9.58709348651718	0.739619774711697	6.32156979655243	1.72257655434372	79.25	0	2
5	1.19373651722663	6.77883013413499	2.65295085061007	4.85313675690778	2.18043075663913	6.20221606854183	2.06762242203039	5.78323644809813	2.83188048913504	5.09171777802421	1.85771785346627	3.21191211734286	3.35536290624675	4.80348675228111	2.91184209240492	6.90974571540973	4.16394319416049	6.67494490563036	4.30440352839015	2.53523758150131	5.24910089863702	1.07113351511422	4.42816597251591	0.823829290493209	1.57297736857846	7.5295742439	0.28830838494428	-9.42644551732066	4.23801563440138	2.23633018059966	0.574783484683772	5.11978144510906	6.34211508066242	-6.34271469401444	7.21478514236146	-3.78701738441737	3.36388081309442	5.04760936637932	8.17779688142449	4.67948242802519	7.76314263379415	-1.18898152511951	-2.8315224776179	-0.309941367894006	2.97201346887353	3.97541393607539	96	0	2
6	3.22659365293171	1.97580052093188	2.28363609531096	1.64874678223466	2.64363054641569	4.92815390281175	7	1.90633497054939	1.32194376184062	5.83708223887642	2.54336036470224	1.26417979591305	2.70114006832002	6.98872828128607	2.70977883637826	5.96822426972267	5.86986663860044	2.15341702600896	1.37878743767163	4.78557659114282	5.6498513566711	7	5.46660869557781	3.66871515717601	3.78492916888831	8.67404001106609	-3.32856425956072	3.82921059751458	-1.19585036410003	6.57047292449075	0.0227910039447946	4.14703245961664	7.74765205898744	3.99513749030114	1.81758136321992	-7.76121434933047	5.12082824677417	7.43837863185532	9.56322126628252	7.72148818571161	-6.23510712587344	0.87869578602348	2.91584307688592	1.69168483401384	9.17664285496902	-2.87092714870208	105.75	0	2
7	1.04918962895746	4.4422081694919	2.51550194572536	6.5423620619387	5.14810576544011	7	5.65280560137656	4.62226140877218	3.36046188863484	6.3129239398045	3.15065955365262	5.62233784399004	2.84674806497954	3.64105682900202	4.34226110798658	5.98679764989916	4.7907036934773	1.75874855639826	6.7534029710525	5.34650128984984	3.25853730097379	1.49413309648809	5.11017767141207	-0.867710351241028	-2.53626059781897	7.79319974000616	2.38190816824478	-8.82688408702336	7.26877941357431	8.48093390243776	6.14772428719612	6.81624985463725	5.40462418527043	14.8615000765465	5.0167748351549	3.7674933478128	7.93248395320271	5.13633691485229	8.54063480366151	1.73901415845476	-3.98505386464443	2.6946205704436	7.62433329422733	9.3139066473107	-1.27611638376576	-0.387454372570622	97.5	0	2
8	2.2094203661134	1.872030111483	6.76797071218726	1	2.79092701587513	4.56529995135012	7	1.95577324583027	3.88872562119139	1	1.31802801712982	1.98471204748433	1.85407587631616	5.1898081659721	4.10922069192974	6.22891078082118	1.09622438002457	1.39986840625996	2.57476333034404	1.09434389762417	3.85661972667044	2.14672749234539	7	7.70125602306204	8.42575613514888	16.6939494450855	5.9583255491225	9.62153133135523	3.00458854559818	-1.58452183788635	5.38773922803457	-4.05800460051071	7.86437790932618	4.22693298811441	7.30545891619993	2.99432011961789	6.87290835922403	8.01029859117834	9.80774971191406	3.81863358555769	8.49678339507655	6.64498236233753	2.61387400299922	4.96683188036883	1.05962302117633	8.04115154903251	90.25	0	2
9	1.78596975640128	2.52692330820267	6.45542373063927	1.08257220567641	3.04584099636093	5.5367624355249	1	5.00829425878299	1.56421070327477	5.48918588188747	2.25175257664742	2.70662704312939	1.53230423659676	6.65499779056922	4.44785780846863	5.2596131623818	2.94186203828452	6.4493261909978	2.87770709595617	2.93288965245766	5.62626150021881	5.47554847210654	7	7.40578014587886	7.44683669027648	16.8322422274858	5.36090682791517	9.85783677609234	1.77985217800513	7.73769342049887	8.39948658688757	-0.214951168452056	1.67188383022542	-0.355458922744243	3.82929641807414	6.38061791632677	2.96419510413898	9.42377122945329	5.71200222953191	5.85206679007108	10.5651362092135	5.0628949187404	6.93910674440978	7.88244590361754	5.42421076521716	2.33530693300453	88	0	2
10	2.34151819825408	2.04782746180207	4.22076711639085	1	3.12873655628078	7	1.70406950248748	2.23418338546779	3.26043846987857	3.65715900381168	1.09317036632727	2.5998663358792	4.47897752300557	4.7251762552	7	4.41055127343821	5.57059872222246	6.21509567509681	5.0217491354434	1	5.36979719057731	4.17089427980415	3.05970567046723	1.56384024912496	2.90609718090189	13.0669140042959	-4.16080990902167	4.51677336247087	6.77901793609805	1.81034164090784	2.26385613141188	6.06116566388914	4.25431574080854	14.4759490970554	5.55808981116876	3.88947279863621	3.22459952060165	8.66023933724123	2.94197007765781	6.30969188339658	9.9719922480158	7.06970382954029	6.63638250417248	-1.2406667375458	7.36427379588949	6.76033441764439	106.75	0	2
11	4.81331247202965	1.61547142006377	4.6348069169393	4.2484455041473	1.80810213109579	6.015271446375	4.30314052699448	2.76210436010943	1	6.42891902528359	1	2.94979491312692	5.87219228532396	3.85198370838203	1.26252538880312	1	1.16401282136624	4.8398754519932	2.78764287045555	1	1	6.48030110884475	5.35205165631123	0.911945836215714	4.44080239374871	10.7548224294003	-0.332162230621697	5.57359636136818	-1.36157077761284	4.09903609545916	7.05622319210674	8.97176878774851	8.56481184178221	-0.697745294605589	0.344928830678233	6.22969474224282	2.98189500911102	1.71391598814952	10.168204928042	7.8444672340468	5.45285657843019	1.03874092102591	8.95953560677344	4.57885146167637	3.10843435316883	6.20369262219238	94.5	0	2
12	1	6.62679554755509	2.97813548936933	6.24249002168852	4.32738608436253	7	4.91071681434929	1.83974639240844	7	7	3.22241824950859	7	3.77069735492116	4.40515123638137	5.55495582014684	4.27821131645345	1	3.84729262528814	2.83856334644471	5.26184890398439	6.89525873653967	2.94603941850846	2.04949875092285	0.0127555532816249	0.271721316287262	9.00329534663698	0.0971810703677137	-10.7533287081121	6.25300686695882	6.63548026658312	-1.71423457097478	6.23620477573004	5.66285719385295	1.02413607363372	7.68042807807681	9.37367560451333	3.74946630671655	3.43058557805897	2.4989825893764	6.91806120075175	-4.00925465033227	10.162962320035	6.27958307220579	9.09761393855865	13.4547200789416	8.44400330563297	82.25	0	2
13	4.36619576766921	2.20836188578411	6.84195415174388	1.35989717496713	3.91266833341799	4.92588344484387	3.10130941213493	4.04502573042934	2.5471182720396	4.69368304307161	1.96505196363205	2.90026206449862	4.528224871655	4.23483263364268	3.923846473845	3.65799617552797	6.37649688027213	6.10116288870423	4.67907849299407	3.44422356777828	6.99184894954488	1.16256667747565	1.915177774833	6.89028715788879	1.51650622680308	7.4010763183498	2.51531439521561	6.24134397669774	5.84551029082079	3.12045651640687	1.84993293440878	5.00129621627662	4.7779009157018	0.995999765139923	5.43651861778912	-4.20576769989351	7.58799365075766	4.98179938305447	11.1877578022925	4.85201124673549	1.05224046735553	10.2623217199028	-5.52091645542784	3.70293995949701	5.04001518384814	3.95412759307251	101	0	2
14	4.11632797930004	2.99519759523012	1.62546030454769	2.00397925125445	1.63972205298878	4.05336875380225	3.28683208531003	6.22685849376295	3.31581572328537	5.40107864979502	3.02852399653128	2.66274616568229	6.15675393842483	2.15459941673224	7	4.67198379347678	1	1.51372366709978	1.8077659198279	2.4833859634403	3.42886008746389	2.64881390849475	6.97165303655853	5.63096656871716	5.9925330285092	9.79619582540941	2.14296193553153	9.93903359819914	11.1992142074597	2.09557334859632	0.350853146079209	6.36308668558339	8.07083809971608	13.1699018965215	3.30455944382929	-4.83662312389476	2.85564234268168	6.59108758921163	9.04786857026843	6.33499943761339	-3.49664712970783	4.00845392813957	5.7763933705288	0.293545419060941	7.68405984310202	2.17011343279294	96.75	0	2
15	3.55580543083602	2.85637027956752	6.89321497760513	1.24822675523321	2.59858799743434	4.20104906984171	1.09512891915702	4.05755920736445	3.0675606950534	6.6433828612842	2.91310078382528	5.0113549448231	5.19035033566873	2.60242731913738	3.5589426562181	5.05356851212852	4.18822175496122	5.72556272343998	1.74210715062251	5.96781405363124	3.90081707266111	6.5740449727865	2.49230793585726	8.0631256740236	1.61454816605631	5.27257217407793	1.7322249486754	7.43139886914563	6.18609193002122	9.31644858553439	-0.878132075625391	4.87734188062336	5.28540561856936	14.4291242045669	7.38363498325694	6.34622768004524	8.12188184370349	0.166262424716069	8.97738650367646	13.1524701104274	10.6300972621715	1.46028468405679	7.87910494263188	4.38691320058264	4.64480059685999	5.58044117578743	103.5	0	2
16	3.0871595031095	1	3.56533186353492	2.95046945487437	1	5.79753134680922	3.6504840264514	1.01002210893831	3.8359225106619	6.62578357305925	1.10956352659185	3.25484458762922	1.7327551704981	5.74291838693092	3.1203792919916	1.73064052646539	3.73112030848808	1.47564872977467	6.85136256318787	5.03390375075186	1	2.42796869824347	5.65515553117366	1.54786805594774	5.70739931684714	10.1136995484333	-1.28921903623784	6.17223272959407	5.84544715113088	5.1497612801258	-0.160540566042676	-4.26008997507297	4.50350916664938	-8.03218168409485	2.67716687973322	2.9982729213812	0.919158088059827	3.46923196290865	6.53942248238145	-0.0231735714208262	-4.32852982056126	3.76685667523329	9.53771976629109	5.27614778592744	-0.382962925622299	2.29347868009348	109.25	0	2
17	3.65433977179921	2.05121502692298	5.47074822723619	2.57043813194845	1.52737824762199	7	2.269578203716	5.82429926894305	1.72724770159956	6.73396012571021	1.16832823851859	4.81243532677185	4.61505132651352	1.85222957861726	4.02630516812515	3.31654502734031	1	5.89754515871273	4.47777641146341	4.53354343347914	5.1800425972133	3.07467578130179	2.09539136938481	3.62939090498085	1.63084716547466	6.64327186146107	-4.5251058120166	2.55588483772122	1.43320712617057	1.27548119540739	6.94643282007336	-3.53522815494228	4.61247438715784	4.68417254088821	-0.661727130372083	3.02990241476054	4.1941292523941	8.85891597788693	5.61427914118015	6.67450277930885	-4.71537559466338	5.4221888865685	0.744046941979958	0.392385996454101	6.60749506568589	3.58521757399049	92	0	2
18	5.24981616670978	1.48123854712988	6.73139691721524	6.02557899645614	1.2174158133611	5.86950607713387	7	1.95901180726781	1.62773713813561	1.26404125155866	4.3382210958209	4.57650373582155	1.42674961030654	1.96727904740548	5.8883711047183	1.94368163829886	3.12171830827973	6.42915192650712	1.36247301197959	5.13198485185685	2.22267515794592	3.83147143590648	1.9609505589439	3.18669129006463	3.91277500678787	6.35369603512208	-2.82869207610426	2.39928190870078	6.52760146399913	7.33062591921208	-0.0670323232778632	-3.02510791837197	9.00455121199729	-2.56941403841111	4.90146697354466	8.83954302004173	5.2341275598259	1.49830358495795	4.07347604137482	7.15445584196271	-1.03862714722019	6.19359852482414	11.1138283970933	8.21096336282283	0.474426348639222	7.36473359161874	93.75	0	2
19	1.02418868370451	7	2.93449964689511	3.95381121007298	5.08597637022724	6.33440990657546	1.66384777381409	2.78728757870378	4.63725733400775	4.40993169285675	6.71653437620413	2.38041229489353	4.48569096972515	5.44951655568197	4.83868158608492	3.20365662321166	1	6.84202038452294	5.18182515669131	5.31446596327443	6.59068422851937	1.06536669073707	1	3.17487532290237	0.298967530923141	8.94675330066022	3.1263314728145	-11.9401297089265	2.46979213322272	5.90378539081538	-1.11348066672755	-2.47251860639077	5.92221769869713	-3.72345271596405	-0.209560271964804	6.84151495612283	2.74238590365964	7.78662979847292	10.1375470360187	10.8120649201748	9.56220739328139	6.04524856901052	-3.46735710516427	2.25962902129499	8.78037749412634	3.70284883536448	77.5	0	2
20	3.0607159342665	1	6.99302981985424	1	1.81189559377741	6.50428834131484	3.87831676134518	4.02796814954349	5.07828011980623	2.47984784870853	5.17254686500242	1	2.44844297539338	4.20436814229854	6.11424338476748	7	3.28547739554177	2.9441843266731	5.81524893993856	2.23202589943507	1	4.75361785172881	5.90307268281263	3.31157024276637	2.49850546180161	11.9558719887262	-2.92879811605901	4.02858296836373	-1.77413462393828	-1.69316639995044	1.67515997100374	8.67759716263416	7.17993804182286	2.6175331243321	3.0568316120029	3.01631467080299	2.38963402902499	3.85844815563794	8.08059518409529	4.91360150195632	-4.20460754292027	6.24648330007642	-3.4825434169326	5.27167750545417	0.0821989703459012	8.14640373244094	115.25	0	2
21	1.30532661539585	2.62186918228788	6.54035190048462	1.899257123532	1.38188591674595	6.94313453335177	6.56390454720152	3.58179164683997	3.07852686169217	5.47355048875768	1.89601484912725	4.47909719337544	3.19753741303364	5.58344361942936	6.14116555339744	5.28101453564176	1.3031742856049	7	2.01973075525531	2.07840098087439	7	1.03639367979639	4.21188117361937	3.28903780179736	6.2347097827798	11.2360255729245	-0.931759622821706	4.98629532121663	1.73955044615546	2.02952729654467	4.31168935307513	9.05312104243831	6.39426667650315	4.34013353395499	7.02871701554007	6.47882528977655	1.38560105494199	10.4040036208708	2.97220071748868	5.21508061106464	5.85521711577869	11.7685703615004	2.68987545939342	7.84064578929078	3.10911499847001	2.70735338526318	93	0	2
22	6.8188027369229	1.01346347321976	2.3294414254263	6.11767635420637	1	3.16755761648362	6.87392713405474	4.28298809628671	1.5429304659794	4.58944869927004	1	1	2.10194779459011	7	5.27858432759413	1.8112056394236	3.77131797919854	1.85417428989925	2.43757875447163	3.93534881500548	3.87848451274414	1.86364245440051	5.88194412495383	1.21006527917398	-1.26373917188993	0.211630314488607	2.10663458394305	-3.59146918954844	2.44019154792647	2.68120370420919	8.40543323689347	0.269829540213176	4.41882443331322	4.44659516347117	7.46724712352077	6.12996060948824	4.44335147553838	0.614930532983421	5.41502707288866	8.61001248138505	7.33107050656993	6.24559815768614	6.91698118787089	4.83523995107316	7.27866243096566	1.31196444025938	88.75	0	2
23	4.89997098419106	2.8848631761528	1	6.77147300354467	2.82604886772497	4.64934696388236	6.80968171724358	2.02734234781121	4.73919566498343	4.80359491060947	5.49601482140147	3.52385948195767	2.49132158015974	4.24459893400345	2.9278288807203	5.71874388450446	4.91895245811618	5.15614013241174	6.6518072242824	2.30524502012807	1.41229913531865	1.41774088038371	5.39145752107556	3.25851529432423	6.32478671865578	15.4116775336759	1.88809819543517	7.39091465701931	6.1336748350114	8.50867457818754	-0.708626874892131	5.35078056079188	5.50298869336537	1.17345295785229	0.258529834621432	-1.95407834618239	3.86388912364107	3.91236714742703	7.6438141916643	8.25153558333174	4.66174421949986	7.95595317157825	-1.50114587386662	6.0148214318022	4.69627088602159	7.97198755907206	88.5	0	2
24	1.3516222278989	2.59165496133501	7	1.87066927992182	2.32373925407144	5.60216671127658	4.59325844853335	1	5.25506175520536	5.64682314212527	1.74308307598076	3.18395494828639	3.24630812556624	3.84953995166465	5.17835746333714	6.31995362141245	2.72300514882184	6.96137100894655	1	2.59608117363157	3.95113471166264	1.79042074271623	5.55456620953611	1.44161451528686	9.13694178715357	11.9346506609672	-1.14844980528983	6.39350169158204	4.65799898875763	2.20062616563966	6.29408590827764	3.71051787486106	7.19094948504191	3.25478101019561	3.96572389404497	-5.06767081263047	3.04348166397628	6.15791046217413	2.59488638376707	8.79933051453157	-4.20888836044261	0.347168512302203	0.33311081219184	2.96358466364814	3.66015096516327	8.9406384144629	111.25	0	2
25	3.02360709504233	1.17955274177108	2.599768416436	2.6904331479573	1.17435565377018	5.67423407798302	5.21068470835736	1	4.64357992892617	4.4582582682815	3.23014345207198	3.53852688390465	4.65661599942856	5.14478216086972	1.7927670579704	2.48420505872508	6.52876727252987	1.47780648399092	7	5.54994291946666	5.5870278505457	4.62333632190316	4.80111188438798	1.35818792990322	4.97894762483609	10.0897370371099	-0.991924728153709	4.29330935678058	6.52763955624322	8.99856628939393	1.43386155869352	9.60982046196987	7.69465147603547	-7.5248615072559	6.00996134083031	7.21501442048441	4.02563240684214	2.81565885477259	4.92343516916661	1.18803005312597	-2.17066923097169	1.84688894429791	0.163901998412785	3.83117675968564	2.13081364689953	3.92912346017441	84	0	2
26	2.47068398269002	1	5.51207836207235	2.55132696499167	2.75058266335766	5.12278141799538	6.66206754739515	1.72141804495197	1.34923844383578	1.35954045616064	1	1.38983659010132	2.48333809109326	6.14292286499816	4.96956665547159	6.6876251253405	2.22355616489607	4.11868748146045	4.02744179255511	1.54112163976442	2.83426945544091	3.81212645813024	1.20626802623431	0.320043528549957	3.57097725529114	10.8461206540939	-2.46066650532332	8.25871711557856	4.05583510301961	7.25280711191632	4.54899603803816	7.55483228198097	5.91495243622456	4.82921205326194	1.58720674964989	5.53226113925258	6.45646593898354	5.84077524730324	4.00866850264446	4.54038332085335	-4.40687040094629	3.29458387800599	2.5328048998683	0.393320650669666	7.53411180592805	3.379840255084	82.75	0	2
27	1.73709268442857	4.64649699383903	6.36920609145819	2.01406535127966	2.77087459227383	5.60477431325219	4.02172466003106	3.06384576685864	5.92866755480271	3.66863026043294	6.26786761535835	3.35164461693009	1	4.7731306114143	5.21889608505758	2.88512687426351	5.98390155278217	6.96887815926256	1.80086404802748	5.12038399166143	7	6.98542307118218	2.11167066349617	0.681207189431065	3.66015274910964	11.9458826209059	-4.34205420666916	5.77575218612012	5.64651204116012	6.74558503223391	-2.59198501192125	8.91531049907748	6.44057539692592	0.337208139100623	5.71926129092055	-2.77036602805485	4.65337739312418	6.83874150782341	11.8732762771176	9.1944882133954	-1.62330904777709	-3.0055063219212	3.21044038118117	-0.115527705581128	2.7143331713743	-4.31484650224714	85.5	0	2
28	1	2.60194765613307	6.84908229455477	1.97444385026473	1	1.82017770915211	4.38750019542819	5.71778740744693	1	5.18036316582362	1	7	1.14986977529956	6.13992349121069	3.330266259434	2.17476526432434	4.43045462442137	5.11682052378095	1	3.41978288261381	3.29281403783666	3.06055653681513	4.03917471585325	4.64852340109826	7.20988604330707	11.5031573315523	-0.155782762054712	6.3369101931413	7.39419454214975	8.10923776723103	3.34136501530204	5.04669698591264	5.43695529076397	-5.74769671923715	5.47145281187222	5.01339020009705	9.30361561865044	3.99199013453804	3.19417511834552	3.58349057697608	-5.01506221637148	13.2149449093124	2.04656587400625	5.93961921311364	5.46676221038627	9.43023174520042	85.25	0	2
29	1.26617090573657	5.9784764281932	2.78053249475216	7	4.59730941937159	6.64832221631805	3.61391467314625	1.47729904356832	6.42334823510867	3.68049508382962	1	1.28178959854323	2.17444589416894	3.83022481748861	2.80230460313285	7	2.54121237120922	7	1.64160998062611	4.05828110151534	5.25208118988136	5.03085925161596	6.90045190805758	0.463145721681982	-0.775251697948459	8.96712753089349	1.80546954241295	-8.44123285056335	5.6462509646914	3.00346405748194	3.57549807002567	5.71900792459762	8.27734205871922	-3.59399025523438	-2.1353133652618	14.0095051326823	0.56818915919819	5.26452220579538	9.46547606053691	4.85010943131068	9.3083296723697	3.54004516325488	-2.97863336804692	6.51932527642432	6.21636309348087	-2.53920449480039	92	0	2
30	1.72347999338857	3.77908219405	6.9491852914281	1	1.17993153281787	6.05364399799171	7	5.1587527980769	1.85684364753865	4.66369438594513	1.88400395081853	3.59391307479939	3.71593707734349	5.29431318792439	6.80434258756155	4.19011565770683	1	7	4.75874529422711	2.21343681656656	6.87676887533924	2.52221683873189	4.73514412705339	3.75757413151118	7.55918894413256	12.2613758923742	-1.42784905648114	4.35850781811313	1.94811415066852	0.412870079926645	4.85985974805277	-6.31635504434477	6.19995415669587	2.99875354182034	7.16028380388088	6.11345381892873	1.82829519260369	2.05188244996373	4.32261107706289	5.66005943204448	5.82691791597256	-0.166866887862073	3.20150286878228	0.22077061756457	2.70254980641815	2.55466146972991	73.75	0	2
31	1.8052093381937	2.2042677161211	6.33072224651381	1.55344992094646	3.11867854212705	6.28643061871301	1.05583850055997	2.74899251889006	3.60617191855747	5.52421224309298	7	1.4424440295191	1	3.12630489179093	1.53893010749478	6.54316399711837	1.46486675842522	1.56658169310938	1.77461249733308	3.74036234090614	4.08545996741125	5.09229325292535	6.94058155152899	7.55993775935518	7.70894034452978	15.5388837771832	5.33729458853295	9.67182087395449	2.02266902310721	-1.89802077511654	6.66434261439405	-0.841212277937194	8.29953949092213	-0.211068151552414	5.74979159968591	2.40386833653816	2.979695492348	10.1841231934727	5.1380581922247	5.88262282744677	7.92423764825968	-0.0637526179964385	6.63732739011445	2.23570499310746	6.8458632486675	6.43421187468295	92.5	0	2
32	3.98252617089635	1.67748700599053	6.62572819499391	3.4292110577774	2.87772589419898	7	1.52944133615874	2.82939449175903	1.72490175473644	6.5524317090731	1.50521141740363	2.85206070882857	3.63992181792785	5.19451744289445	4.74624325141861	4.74904766383314	2.37267131851605	3.45013217771421	3.01900187896477	1	1.23541948391389	2.31815671359933	3.15682913080852	4.20176840303568	3.37610518589684	8.80420677364098	-4.87233660839176	2.67892168797592	3.39079756205618	4.33298479234637	5.6380632595101	1.66577844173945	6.32411695831081	0.769039360270224	6.5530611593524	7.35767116298932	3.5471737027966	4.97601340098822	6.93196648097954	4.67209048804326	-4.76458815122081	9.75469118865956	4.90320559265634	-2.26376996049539	0.15431470605974	2.86925327755526	80.25	0	2
33	2.00710002097988	1.57647174019223	7	1.74163118707927	1.16891032567192	2.81285483350205	1.48897221752921	1.36401386750341	5.09330452572942	5.18227089173616	2.08184812264486	2.92910946154484	1.80625570980285	4.21927421166936	4.36583560281468	5.89509553383958	1.94724513158956	1	3.84650966710652	3.35789910662062	3.9466831475125	2.69654781666744	5.55825088695389	0.837223494717866	7.89355232154446	12.7588635703994	-0.262996132657069	5.97024902029173	0.342244505881577	2.00456168015945	5.40478627568345	-0.303341325223986	4.97532519591612	-1.31450359989585	4.18917270593941	-4.53496633278576	2.69745269896484	5.33942641422998	3.7190953706012	9.34851972987255	-2.81447104154654	5.08047894371679	1.41197363692579	2.62776090261726	4.91432998696963	9.51621429999998	89	0	2
34	3.09137144375017	1.62083278107016	6.71022555264654	3.49504061583488	1.23761525711891	2.39390082908941	6.13983198107051	3.25282026123457	3.12286107945135	1.22719415611158	4.12989400201644	1	1.37355685429963	2.64503064767178	6.77732046506413	6.20283591151692	1.52851308610692	6.45168004817094	1	1.34068797164404	3.36912896087884	2.22919802195343	7	0.856578281382605	8.45517343177004	11.7172421016308	-2.24065390314297	6.95500360859421	2.88573322330504	-2.82904294231583	2.54270276173429	9.39883922134048	7.42697977009607	-7.47357845300033	-3.37297104892892	7.48657335888503	3.30905349097211	5.47415002854679	6.11707943962991	-0.0218099643218568	8.45417614490231	0.262034572975967	0.30040433147898	10.4711279895776	8.7716623794278	7.5316403853664	94.75	0	2
35	2.0996775778731	3.76306372117134	1.55307310726617	3.92657475965959	3.55057114704395	3.56931069824234	5.39908081443437	1.56212204908144	2.25948323526675	2.43741993794688	1.75653217720857	5.65946109890729	2.66771770396032	6.51764667620572	1.79629455736566	5.7906207875795	1.07221303522881	6.42204016670185	2.42839025762156	3.80922162467082	6.3585458204427	4.97027445423724	6.78687674737916	1.84923771130525	4.3273183108563	9.09555324919353	2.29574098729595	9.05426802522072	4.32579242384763	6.27770440261512	3.82356459922664	5.8680373518437	4.72431514162504	5.37154812907426	-0.748710259591188	6.80866430596187	6.62825965912311	7.4874930163163	12.0172999730302	-1.47832153636074	-3.33919250203359	9.62813566124166	-0.704089908078573	1.52283903572872	7.85073910400969	9.60715161549467	86.5	0	2
36	4.95536716891	1.55735493577696	3.06191917098529	6.07255095808408	3.15441583878712	4.48939850242125	1.36808176293601	1	3.48136683002858	6.76976400530846	2.38448879968921	4.60381909922763	3.69671733834309	4.95793717079381	1.6380055004807	5.85146878532816	1.19726561244951	2.94796600382998	1.13507016242645	1.72599421910732	4.27105694547006	6.02276567232407	3.44513551222895	-1.19776739804312	3.02600854267236	2.03392523612061	5.34576930150817	2.24743628838167	7.23222425584744	1.64540243620307	0.164668833012877	10.2866030135024	7.98091546202942	-2.11108449567425	0.100519241581399	-4.38470460182291	5.77761441595512	3.66045630243502	3.90729639441988	2.18357411613398	1.43481762616158	3.74236671664982	3.15297349740073	8.97172570912919	4.21354234493544	4.50641463187858	95.25	0	2
37	4.18997229723049	2.25489384318809	4.16348784045382	2.04186900026399	1.61043399535548	6.03886861459406	3.12283474572074	4.295845399232	1.66190036879157	7	1.6015102429187	2.29096499921587	4.71167782393149	1.72033892535431	3.37316021824581	6.38550566237306	3.13482605919312	5.88751521538404	3.69589920309311	7	5.7898258432662	2.55649264896946	3.47660226692861	3.08800121793085	0.983993926705275	6.37077780190036	-4.68769041815697	2.39162084437136	-1.27194641007437	-1.08500375446971	5.56895747944437	-2.37008315777391	5.70671611766212	4.50082396221824	3.01219029213941	8.12490079325698	3.40506761135772	6.00456418664348	5.47278871815957	9.84493176994657	-4.84220153872802	5.1684251245026	2.60632497326255	8.42372571674829	7.38927558352181	3.85202105924415	82	0	2
38	1.93431676982101	1.51488779967807	3.27132224618363	1.35368691907425	2.36893335552769	2.43555331047121	1.78447093889657	1.91895638904024	6.57372487018441	7	1.79213463431801	5.54579228068476	3.14179660061805	5.92229354801347	1.99050181939226	5.0553953247617	4.02641129742198	2.36959057368376	3.14013094756279	2.99972907296456	7	6.09287996475936	3.59240729416064	2.1582708204344	5.85157534753595	8.21627482754589	-2.57763229362667	4.93347672386534	2.11501989532788	4.35581136531674	1.60574139033378	7.4206490325595	6.63367961559844	-8.46114153331722	4.4552360858811	-2.85999136749877	4.24026651083652	11.5720948978666	4.75993800197366	3.00618233258247	-4.25467520437556	6.77428373090746	3.54519529196114	0.774450467992809	7.70397950100301	4.70224826944727	68.75	0	2
39	1	3.08614407193037	6.66399447916093	1.04795378291548	1.66143494438436	1.80196876784293	6.55605475698954	4.56646781531922	4.18692324253585	5.47428027324225	1	7	1.88229541687814	1.82328767341402	4.01982864310733	1.15292582685786	5.12865834796633	5.59659412906401	1.6402384121003	4.91371355073618	6.61512907078051	3.12748911690595	4.32026355897347	3.68030345689286	6.75252743536697	11.1770853521394	-1.67964352739613	5.24671929018102	2.00438646440136	7.92348934587926	1.72362619502787	3.46938292990536	5.58820558936798	3.4128682733057	5.00211555972582	8.61972437179868	9.28319912377702	10.6396988396618	3.07161090189877	5.11141917432594	-4.39844674734792	8.416514152261	10.795654804393	5.08165568623568	4.23797238979475	9.47274092511622	76.5	0	2
40	2.69936977780266	1	1.78408202972524	2.11489268246768	1.89987221033444	4.38180674303891	6.52136103620101	2.83731683597645	1.24104435633376	5.3343485778229	1.32283610006798	1.93121453140344	1.03740716380792	4.58146772427019	5.18097048830949	3.16455801820444	1.49873891706822	2.2028355393923	2.46749659064174	5.23671612164099	6.49071360184248	7	4.05714183285923	2.97847428083629	3.30606531139029	7.73085550903497	-2.54656425332381	4.36703015865893	8.06224224118645	6.1380696550734	0.369528559606922	6.25043022270993	4.54115597714197	3.05235934293773	1.18710795615563	-7.73706609471024	5.47055916853564	7.4246782284255	10.7566533622353	5.68627890454326	-1.94871860114144	0.309838267802798	-1.44216011057388	2.0047004938531	9.57050157334801	-2.97451626724099	102.25	0	2
41	3.54539771484028	3.14659959287822	1.98578070011133	2.00170172260911	2.29885732354946	5.25266350978313	4.58997572463931	2.94596148626587	3.7761161937548	1.94982687868485	2.75057668693834	3.42529216977666	5.34068468609811	2.52044601026632	5.7801451062574	5.47394656162888	1	1.48542412585431	6.59364782859277	2.90798433572671	3.75728352082203	7	2.29285761309459	4.6701449325868	5.98396944916199	10.9426769799125	2.63720868694536	9.17826852238551	10.5461795890132	1.75546349272808	0.833667231711064	5.69096742078344	3.94164668291193	14.3436420181161	2.02368766577595	2.39444876244819	2.48803749839024	6.30154352136041	9.54195041355505	10.1060909220339	-3.0634351111943	4.24331562014584	4.08835617245536	-0.226054860236505	6.68372635965043	4.76947248905514	102	0	2
42	2.01518080784583	1.51745275559	7	2.87071655214795	1.57472923187412	4.07837490780625	4.86249014233809	1.52456362470433	3.95733820957938	3.4763265348832	6.25342446047596	6.48570631902293	4.55325796339479	6.54192318472451	1	5.95762176767049	2.42356164460122	1.53329397648681	2.48576352498233	4.70150753876508	1	1	4.96715592079531	2.81717063484565	7.9791974599452	12.8808744200553	-1.28987032940466	4.73989570792006	1.9423985997403	3.10412588628182	2.49009657861457	8.19731450551574	4.6109670816215	3.69678862920932	4.83885547489394	5.76710002720985	0.685817538064978	5.59803309761277	10.6673857248801	4.20710081748113	8.63434682745671	4.79515444972254	7.24679892026689	1.44009097695265	4.81745353497248	3.20195913030441	78.75	0	2
43	1.1633112203158	3.30884940310529	6.6925708057207	1.55771482049159	1.28679740586528	6.17391771683201	6.32041191493427	3.2413824824855	1.17307681854237	4.12554878058007	1.21900037824673	1.3286412209971	3.00941822438159	5.49039970920085	6.43258356317622	4.87132608503291	1	6.73596406524718	4.75718741236609	4.1107395092928	6.86633743324781	1	5.75456693693103	4.5778029337062	7.19236668028083	11.8203140013057	-0.738742811707723	5.21413202341385	7.73214729358458	2.61086170207646	4.24350878262763	8.47457094596782	6.21079502139089	3.12667908886552	7.54266148261589	-3.22637603465901	1.57212734401011	4.03057704982786	4.99967742109683	5.62639664301163	5.24913858834169	11.5760708986414	6.37691673979926	-0.121764463737688	3.41038339054075	-4.24287847101282	90.5	0	2
44	1	5.84864239835847	2.79987859380895	4.82442001629702	3.53603682849827	5.98397601094578	2.31415590939726	5.02626361285108	3.63474023296833	4.66862643706451	1	3.38455573429058	3.70878673912913	4.99236925501769	3.15445174371896	5.78179976536866	4.88825832854547	1.20024604913615	4.16236372876053	2.96816099848579	5.45723359404534	5.33646891931672	6.29758834002247	1.15956194004921	2.70111437849757	8.37208222083316	-0.156129658496408	-9.22338667457254	11.158807487023	2.66007584588522	2.85106925506886	5.03337152879729	6.69496200629526	-5.50175338009224	4.84047646114226	5.87752655394063	3.17907572635029	4.81709930637994	9.04195762596862	3.70381375849439	7.37998327327394	-1.82663592519851	-5.47535046382471	3.48599957052051	2.50951430276001	10.3515938811944	85.25	0	2
45	3.46530350368746	2.47710148103027	7	1	2.66093095877177	5.4728968955881	1	3.33127892453627	2.22678676128947	7	2.20720367225054	3.65781814024192	1.33789652105314	2.8145437654161	3.33353176028103	5.85768657035087	2.00796523749737	2.08162830948506	3.03070853015407	6.28308715341598	6.13754011230085	5.61536997992644	2.59549483025112	7.81163144450639	1.78389512745707	6.59888432121677	1.88880634570636	6.9085268467057	4.78615278151962	9.25392136996458	-0.223439656772261	6.90770667362495	5.48304182772195	13.1446095248041	7.57282150565609	5.41364351180358	3.97851153285026	-0.726876306106314	8.43639959314738	12.7197422263506	10.818450832023	9.20470526840601	5.63873951023433	3.77492428391549	4.31774397590549	4.87594612099021	83	0	2
46	3.71475926627275	3.35148349686422	1.42012995507984	2.53452908619618	6.52533987940829	1	7	6.98928968012502	1.72126258259203	3.66320785908853	3.29895622735154	2.87627909197797	2.93414428609769	7	6.03726690474023	3.45988884897352	2.60290594137695	6.72994965804813	3.01203578720688	1.74386412152478	5.55273243097352	3.74880554258857	6.46169310678797	6.55621561293833	-3.43888080011315	4.70513811472244	5.90250838531272	-5.95253006480385	8.24314716194351	-0.17770259152125	0.728647186721299	4.27929017861797	9.80783333484296	-1.87609928900573	6.33753028351803	-1.05307333052841	5.525944749785	2.72830307128884	7.816221907213	6.64508553032458	10.6271947053264	-0.858461739180428	-1.88018281122978	-0.474711088003051	5.31846486195221	-2.9829807112529	87.75	0	2
47	3.34517361951253	6.38542134816919	5.18852672748134	2.67195256056092	4.51448414077671	3.8507919498694	4.54542726224153	3.94515915635189	3.9601505759242	3.89729901856317	3.90479442083795	2.03040082886165	1.53921486767905	4.89622774052738	3.81249139374929	1.85098899069584	3.22262729110022	2.71327440851333	1.03568667723561	4.33086428727619	3.43492318983584	6.68468156426256	6.47475098543669	1.84279004246384	-2.42959120347282	6.08126327702988	4.0427010110764	-2.83786408464238	3.023313781513	0.294321197871345	3.78444809119683	5.95512382080375	11.8142273221589	-7.83145460855819	1.78193799480337	0.675210129041945	4.60726552251337	5.5016628180741	11.9540521549799	7.57119502773244	-0.301628564597785	7.31155348806573	8.59873423612713	-0.0727355935604324	8.22096367205358	5.17516378993649	86.5	0	2
48	6.90575596790799	1.79871085541738	1.58318298989496	5.79789483907127	1.33010964871029	3.83959191776464	2.33366160045957	6.30043345988465	4.72013678356403	4.67248084281933	1.17986056420067	1.61465766685341	3.00730128913417	6.57522113165152	4.089586247867	1	3.6599602863403	3.06731049244843	6.02584201835624	6.93078823481876	6.2078333842985	3.83129153291541	1.04330878647526	1.1764598887662	-0.302406721727543	0.425012706351075	3.51586828038647	-3.23132824644172	7.07725839596714	3.11973512863491	3.02929894620128	7.10018520590571	4.02207197993637	4.31424416284863	4.04278911483586	-3.74121122717798	2.75820928772457	6.53669645346854	8.18145946489387	2.53155386278127	6.25197530000819	-0.608007480433304	-2.24309097699163	1.14049638504766	7.96131808803059	2.83691209737985	71.25	0	2
49	3.26529196794088	1	2.55918082760322	1.76014408827937	2.63768450995389	4.91925758353379	7	1.7076278926773	3.58122837586209	7	1.37118290624653	3.34237326807917	2.40831858127339	2.80270644458224	4.50601632408745	1.51293753366385	6.87193454248252	5.43025327623268	2.69542317550971	1	2.9007734899986	6.51937488930842	3.78922671495563	4.06067541131238	4.43371706307351	9.58681794155768	-2.12945554905473	5.41964144020582	4.35126651502369	3.34523762102483	2.45850917613641	8.66251169205476	6.4902567408988	0.188328475749516	6.76442410587156	9.54374109667736	1.87506682951568	5.10553263810651	10.1953691841662	11.6725587817609	8.49365110158544	1.54395490861247	3.17080263945743	2.78580773917872	6.53345897141555	6.99364140867989	87	0	2
50	4.36808117661089	1.16473982070763	6.97727016331449	3.0248043265476	2.16428508094208	6.74250790969889	3.7773804644146	5.26379827596667	5.82641618700698	5.94724916094704	3.8135139445467	6.26460094859651	3.21680238219734	3.40836050580946	4.50955161866082	2.27716871985515	4.04230031549686	1	1.52229212317122	5.957324992255	5.25475208913874	1.17564006985483	6.01258960041334	4.56069027517082	1.45383958360417	8.70158914805869	-3.21874647380329	4.45818036874498	0.327629369371234	2.8579452181637	4.85191320888093	7.35006432112583	4.5167574423648	0.569722462361633	4.2900615067274	6.34704088752078	3.86624272910034	5.65231744701435	1.87549993919748	4.33559334824428	-1.06525225836906	5.21717499489841	10.0555147845512	1.07699912009641	0.774698116566958	9.76155380681549	94.75	0	2
51	6.56763126942598	1	7	5.88407432623214	1.82369075779986	5.12908467930856	7	4.30390502100354	1.32548385218741	5.96105420673142	5.63342330975216	4.20162317787678	1.87340888517567	6.03590227954438	2.67599421125022	6.01398556529121	2.64801390712371	2.06190927591971	1	4.42533925656541	4.08568412724575	5.02815065668044	5.69951997856511	3.60684364740551	4.21953109214466	7.86276365599518	-3.44174806142163	2.16626403720648	-2.87052026252056	7.23759354071186	-1.575372511213	-2.88592446295213	9.36588085097321	-2.88610408999534	4.17907434813529	3.99617725547401	1.86094080113448	1.19945899308871	11.2569730886511	3.89563444086342	2.744867202594	5.92644963190201	10.8684890284051	-3.93642055787897	-0.136071805698989	7.71549978980109	93.5	0	2
52	1.56707132857708	3.71326926980229	2.03551992309411	6.0210219530911	2.65359295859957	3.70765216671808	1.79383582191652	4.79506820027207	5.52418683742988	5.04948713615813	1.24464402023558	1.99865411685249	1.83838952039282	4.44379828897596	6.12452706309535	3.68666132985961	5.29236692367178	3.93487062974467	3.17772814807856	5.42901416256805	1.28436857136011	1.7845286473524	2.20833114166014	2.93500266284678	-0.899911281254196	5.32297425943485	0.898581172145889	-5.16024101670252	-0.33978058666464	1.70446155569008	5.1965712326068	7.22368489809079	6.19398375869931	3.38569252103072	3.84174558252279	6.59772762490605	5.88885270958444	6.22121220243371	11.8824690698876	7.99138383608708	4.27828128956323	9.82552253386973	1.60924857080789	-1.09631607234727	4.47560363382485	0.777486710698243	76.25	0	2
53	5.61319002223899	1.29950087414777	6.73308445829567	6.02248166225752	2.04155074044815	4.50417154285381	7	4.50948336615994	1.47716694559081	6.36318620311752	3.75664214282198	3.64252716713744	1.58379144410486	1.20259496008609	2.72965953574261	2.17925551817642	3.05224374597826	1.91246688452821	3.91603941104244	6.08622270190929	2.75937489880402	4.17194823459381	1.47292060060402	2.79802735159179	3.03259468946038	7.72407107042982	-2.64726368253089	2.13869751386132	6.65300712196983	7.97753604289651	-3.11459959468535	8.81224138559838	9.03813489636385	14.0086916998862	3.64644105547554	9.05055792266536	4.31983083724218	12.1432453358053	4.66052738320067	4.13687435693046	-1.37998059275039	6.56834188221683	3.07038223455144	-3.98802853211069	1.40544329168876	7.00652030321186	81	0	2
54	1	2.6624358460364	1.99514383828129	7	5.36817320372576	3.3703892583451	3.47898421162945	4.34894946577324	2.86194686303987	3.77845644624008	1	2.81074877881016	1.03304236505814	2.03356266973381	6.97381345510874	1.83169878564501	6.41623995664371	4.41901002036363	1.10554910915273	4.45886563202318	6.65085840754181	6.4603501943773	2.74285351666235	-1.5461718060817	-2.87495124957102	6.51156206649176	1.92784891188363	-9.64176798556792	8.24679032889546	2.21532968150867	1.82700631460238	8.42014047682146	6.19333901633521	-8.85632391415323	3.78794743905893	4.51182616106241	10.2555892528117	7.074922169872	7.40824257108379	3.25631299635513	2.97164828745936	8.4149179293763	8.41122830033068	3.20986147469244	10.9185771393503	10.5601104088281	81.75	0	2
55	3.37809611131986	1.79158809075664	7	1.5653597424148	3.16151514595587	5.48903329479981	7	3.4719010097954	6.22249648737082	7	5.09000292743827	1.22784653669211	3.98251895965542	6.44467554437252	4.62383600081716	4.55527920188371	2.42323822441117	5.04219414999414	6.86457399947168	1.44343823391404	3.1940353310378	6.66273358805509	5.92684573461497	2.39705237232984	2.81173982097564	11.5384536771809	-3.19161473056076	4.46828629276566	5.70276593057358	7.07008497941854	1.62720937763534	-4.65979043324676	4.11860345810508	10.6883617554673	3.34671977052329	7.88739849697543	5.75259988021698	7.41510689463685	9.9490502149455	6.44295591280474	7.62906817367211	-0.181502714461161	10.3455770316133	4.56638614882983	1.24259628030105	6.61475006078897	84.5	0	2
56	4.87762861019013	1	5.92394525246802	5.58326229724346	1.2130292415594	2.59618859781364	6.50083215360837	5.22793883464199	4.93341456044733	4.78268082433442	1	6.86440212181853	3.60435147111987	3.03636577295351	1.03596419402914	6.30246931476087	7	6.11880548916519	2.80074042604029	3.02349550218336	2.24885284538731	3.15974677578919	2.9094634516169	1.32412789581995	3.12393677486222	11.8028297229713	-0.980150124341304	6.4130462731741	6.60550831798852	4.65111995601138	1.23140246992473	7.15183485661364	3.19692787807498	-7.48502959168144	0.666077689368395	-2.00491984194567	6.35676493281924	7.57108623563911	0.384910679515064	6.08422493706667	5.71476829873123	6.90090665490081	-1.63981053770106	1.47199363553573	6.64715672123941	7.02448516800194	70.25	0	2
57	4.25107153603412	1.77355336803037	2.49998395822001	2.34706632353444	2.8056742247555	7	7	1.37457351271508	5.87405151656813	2.96776652598907	6.36600017411075	5.61731187960401	1.85883560264983	4.94255181574863	1.5460069823968	5.78182329623586	4.44506330859573	2.43804004446571	2.57119745415931	3.41164585903458	4.58678737125599	6.27335101934231	3.51262825195434	8.72777895189637	3.28233163082909	0.440006604576883	5.18087099963463	0.939183791618616	3.36238393148862	3.24052671849314	3.8359684148619	2.71279057811322	3.24835871557664	1.2331847415757	6.70026304496653	6.50622368725244	2.67755863996884	9.22880443081755	3.41834084560288	-0.859253564857531	-1.7753772331449	9.78205963433409	-0.84565805803686	0.224283195827051	4.99868954956262	-2.82198069051481	85	0	2
58	1	6.57020628891467	1.21972966109637	6.81615472320695	6.30409678129431	3.3976269099836	1.90801663193205	2.37660621396266	5.33583577369015	4.23536708997568	1.55746793896608	5.68902800135887	3.32453596067906	3.38609131469987	1	1	3.47452742170099	4.03478606519188	1	4.49974599411422	5.78393845389004	4.92109996551937	4.11888158624296	0.0618626905821957	-0.0601945826551188	7.34058645954616	0.0129927487254719	-9.54113592635312	11.6752341333767	0.915793795768813	0.86772291735798	7.03949172667383	6.5096954524786	0.334514816857494	0.521871323715748	-2.62389846323381	4.66306612821079	0.263251671025082	8.87005523645661	3.31185165850467	6.3978619372415	5.39402322209913	-0.537242211740974	-1.59195329347771	7.66906689255733	1.58608598132963	61.75	0	2
59	1.43173791246973	6.14533170014474	1.06425277278426	7	4.23439247720178	3.84222464854721	2.35007553451953	4.33344543911613	5.07185845973082	2.61913288795419	4.3937575377758	2.82564729251414	1	4.80059978679618	3.10050226266565	4.59328433538395	5.8093883725752	5.67869950309384	2.18001536547185	3.5852503615162	2.64894234941645	3.01431445878225	7	-0.804158196782143	-0.748427537953668	6.47651897983581	-0.637285969092558	-9.4693681341818	1.19242888122794	7.04460945085619	0.332241698417943	7.78776210719794	8.74791601609475	-0.866221969776076	0.45097914059007	6.88875908239782	3.47023557760518	2.10518299567558	8.61646104483187	2.44498362362681	9.02482343179741	0.169385715877023	8.42672854442597	6.70381331413054	5.7642734386045	8.92890466726967	78.5	0	2
60	3.58555185689009	3.31568183165675	1.61942025150519	2.25722857936691	7	4.53825807795767	1.24938507853858	1	3.26254679372254	3.13033061924867	1.90963682985365	6.57094731609262	2.95638322960952	7	1.3655929660751	4.21554802343989	2.17139213040104	7	2.58782168908724	3.82675756660029	4.33870031857054	3.6645099747944	6.30727106068568	6.41810223945235	-3.033662952469	5.37093646195967	6.54234706651522	-6.84518920726777	6.82679094418319	-0.781723558276131	-1.06098705807528	4.39502139997483	9.57312053428968	-1.92039442704457	7.50523450683047	-0.628913364811505	3.04489165585896	5.74838965148327	8.22287334369432	1.93893274321071	11.0205180819092	-0.554614425404493	4.75989998917466	-0.904247612214625	4.41656174283804	-3.17069596528617	80.25	0	2
61	3.29110691668242	5.48491319482815	2.07247634062239	2.54817130362692	7	2.36842546995432	4.77538819654789	2.50717663659048	3.84278377995093	3.893334145284	4.21295261918319	2.75520643095381	3.045524167576	5.99816602171728	6.97855898008986	6.11462671373014	3.6923351129226	5.30778779807032	1.49560869323448	2.08791031387504	3.57013665695595	7	6.07260399053418	6.43235822967199	-1.988365700519	4.81628933761208	5.23684509001817	-8.47449525635074	1.73031097656964	4.30509781915772	3.30508675469099	9.78335388776445	8.31741004340311	-8.11627001568494	1.4299712652947	-4.99685603874953	3.37950719524677	6.01248095099096	8.66801833593156	3.75567111666625	8.95017743530212	1.21073190425595	-3.78051444859677	10.3550563859179	1.97649715942927	2.08073236054768	100	0	2
62	3.89742499104294	4.04450906420735	1.46518485123322	2.49603797709295	1.28231265837064	5.13698832349691	4.15866600638515	5.82033147639861	2.74449937758073	6.21980094358836	1.58397005360845	2.85550451294449	1	6.11642815606773	5.6729508994978	4.97912536550968	2.81601512082416	1.50203634610328	1.67363451907628	2.71393591542833	1.78186780019907	6.96988776159974	1.74447086280723	5.4084100535922	6.82408756511757	10.4725087320013	3.15745388665941	8.38127818773066	7.0450086231484	2.3724778228764	0.372852269636985	5.71251638187844	9.34740531593033	13.7364214341909	2.17796482307175	2.37900919468798	2.84069967489151	7.41523707917889	4.64872920079653	6.6559520609474	-3.37385007498087	10.7535967575835	5.72734604308598	-0.158059558322965	5.30153711491551	2.08133355706362	71.75	0	2
63	4.40106021015269	3.29687637896883	1.18141811400272	5.24464247079046	3.94110072985975	5.05820601958624	3.70892807166914	5.37743513520986	3.48664610626377	3.71926753898675	5.65033928639961	3.92466650035143	2.83896296130158	4.72852483826589	2.33743814025038	6.33641496540973	2.27858817775231	2.7350843455767	6.79730799045484	4.08805459277431	6.05225641468815	2.96000694305543	6.70124294592706	3.43348811270558	5.9582957949944	14.1024527359476	2.06011423667698	8.15867373439196	5.43424877256319	9.10938669290105	1.72404283942886	2.16961010017474	6.31570874801675	-0.793084819520281	6.88458427756233	-2.93191863423717	6.00466758095074	-2.17580443028108	3.32652804110011	3.14552063780597	8.91946124334447	10.0663416119175	4.31180641257604	-0.481323167039658	4.17103848830986	6.17950027734786	74.5	0	2
64	1	4.08075886229698	1.72612006410983	6.94886506273282	4.9985464356594	6.54817733435194	5.85546782070387	2.33366343036228	2.87587127141469	6.99128931616695	2.09735513918353	1.68140367259239	3.74836729766974	4.25145012680488	1.8026417937974	7	4.79903776386224	2.16937469117952	6.996447373276	3.79841834105099	2.33051956743143	2.48146869220384	4.96197628109242	-1.55266757458515	-2.86971507052367	7.40359077179183	3.38457089769449	-8.81144535698486	8.01832676400711	7.8470807640044	3.61319953322749	7.42949230509436	3.93849998271756	-6.21471534849512	6.0158275681441	4.36339103637788	7.18134725101095	5.2105544544389	7.10056584958074	0.276987616861702	9.29698974714541	3.83200661497656	8.44594540519075	10.5210694098144	-1.11871085822936	-0.552488436833012	74.25	0	2
65	2.42014514590058	1.14163944769545	2.24579371873684	2.59543247357265	4.92537783430047	5.01573374630819	4.09516709484287	2.41683669533588	3.67912398254718	6.21789507279858	1.89741731484384	6.1630690138285	2.66714760637532	4.93923024197552	3.78239255958018	6.31372014516181	1.56776023849972	1.21953896267948	2.65201470864095	3.7424620165486	2.39128747006191	2.56871659115636	7	2.9225062349836	1.06034487181787	7.8138481925412	2.70520725183834	9.53726088523579	-5.12138438374329	5.87463883625687	1.40537970390009	1.56346405368198	8.24956986661643	3.48013964933918	3.37560681602062	-1.88730623906966	6.55061986581644	3.198026667906	3.84163451817865	-2.20952532247573	-3.52241695371792	4.40781502373414	6.01501972966917	3.05949365537258	8.29497039556762	1.40915549284185	63	0	2
66	2.63958766262914	2.02091891686853	7	3.01912590606672	2.5042253318627	5.72598899025762	3.23803993049221	3.983934312255	6.43455368422647	4.29394148232961	5.91470143471888	1.81178252635811	2.34064963324071	5.03211988050098	3.39991690431393	6.64448415121322	4.88526186012838	4.97756289140662	5.53630524542885	6.69479937408847	3.86249908454608	7	4.94202065097577	2.80022891356794	1.11378412421734	10.9248509718096	-4.25850719065494	4.44271909350914	-1.68949057678837	7.79380692820321	1.01128838243824	6.91389679146206	11.663769729755	1.28431739949416	3.49117724452767	8.1173629010616	5.71474387348931	1.28453848687743	4.53028817481965	5.97448961545563	-3.7791726668434	-0.189355356133161	10.2015292372453	-2.38293106258358	1.23717570306734	4.93923117399158	77.75	0	2
67	1.79676830872217	1.21251104422521	1	2.92227458267342	4.65999896501657	6.19602054339437	5.70888553153361	3.42423181899302	3.02030844167309	5.15162862235133	4.44336277845192	3.77728596574096	5.44980533815907	1	7	6.90364292806833	1.42807970169971	4.55344963867354	3.37321532629937	1.65010796634523	5.908085781249	1.16731419420108	3.58222801021071	3.577751323027	3.53549421824001	6.82974445043918	2.47801212058811	9.15254175113758	6.02733147855699	4.00132318942546	0.853897628420631	1.84734884115551	5.17434780420202	-8.6032074812262	2.5598498197845	-3.18193323477866	6.0407155564909	8.440422658219	7.57841472408624	12.8417309159106	-0.975157996387567	10.2546786720427	5.55155050322446	10.7387114665033	1.94396602582371	8.13057196369276	86.5	0	2
68	4.97714782069138	2.40295456107831	6.33000572083729	2.69701059287261	4.67194363797063	5.21378199503534	3.63193322794496	5.08358365032776	3.41963940531995	5.17898017073805	2.00802917587193	1.27269375665567	3.42609462034663	3.49811912503027	3.90850691715518	6.26718243390245	2.27699148663286	5.20309945555438	4.69177691632531	1.01872344970433	5.45172874548128	3.96980150892385	4.8795136800842	3.88963612870022	0.346643473492677	9.00845132556609	6.43902375724686	9.19157350281113	8.21031101339915	-2.78168008312995	8.88826285365008	8.49694222205896	5.65084195777184	3.61769196176269	4.02973595348622	-0.942502386815435	0.91797320315541	5.9595908883363	7.73668612467428	2.95667854293992	-0.196221776106065	1.24918923357472	-0.0155797643383057	7.06694111998705	5.45486524925716	11.8090826065093	66.25	0	2
69	3.13421206889494	1	3.08586574938071	1.16298112539764	2.00853709841856	7	1.69726549642344	2.50806314820751	1	7	1.84499368739172	5.54212530678043	3.17391109307207	5.76265916875083	4.56065956901173	6.50126785580686	4.50600816568451	3.58754114771744	2.38241141077593	3.45292527958716	2.15047810620401	5.23385752731143	3.18897090192969	2.99549180517069	4.62524127470019	8.27096348370125	-2.66634505359709	5.26406011166524	2.6241671435367	4.39066348711326	1.48441834075586	4.25029603012803	7.18775363934644	-8.04651647446323	3.71104727141336	-3.35756683537591	0.120374027862221	8.53307202931279	3.55554863751687	3.15879998725994	-4.11656023424745	7.41293403795482	-0.914348431130019	0.549751786219393	6.11064239283621	4.4758073837253	86	0	2
70	2.92144886333677	2.14571408387861	4.2771814184477	1.02724320507995	1.9394042773835	4.13389452568236	3.40308750006124	4.78916333547203	5.52241363489097	5.86288130855349	1.35153485216842	1.5276526772204	2.875526572271	1.65219532244144	2.09321073247672	6.11420553088131	2.22171122525015	5.41302411816885	3.26807492059099	5.33083704124966	3.38785022510473	3.67296898986899	3.65330862021879	3.49191113569352	2.17947481533624	6.76103907192762	-5.02819531518545	2.25014631962651	2.32521216801208	6.8287150712656	6.19448548195305	8.1281569442229	4.53155539511746	3.68142902002688	4.31263074393079	4.95426996655578	9.26348761642191	4.55902202830388	8.48839774518762	10.327501210197	8.14021365367965	8.53289509001217	1.99281454206179	9.5096032207387	7.74741150622559	7.46801794542877	85.75	0	2
71	5.49999042045456	4.05126127581013	1.72673883295094	4.74833328525157	2.33267726614385	2.03484430160192	3.09389078261868	4.9826881638789	1	4.58164598883266	1	4.50847692482815	3.29126019729482	5.40013558403147	3.31292996796845	1.80242346753252	4.18121993772178	2.06321459446531	5.62975566991878	4.13960027303465	7	6.11976388394229	1.50709776295309	-0.166455703583242	2.80884513960117	6.10138471744993	8.30959482001255	-3.7109532157961	6.15668524239183	3.29355145517033	5.32520872040781	5.69478646702424	2.39567360811884	2.60834045762549	1.20246388483766	-3.18363591602604	1.15424707766317	6.19918327910853	11.2015551007453	1.96931011231198	-4.39868975350711	-0.0815260377507641	-3.14818070169997	6.28697206487848	7.20131658138389	5.38654798181884	70.5	0	2
72	2.20595434736877	2.94349436155991	2.69231057315662	5.8729047475367	4.05462704853151	3.79901197813234	1.94789168915812	2.13707865235509	2.31401009425743	5.40551463467606	4.89229986622016	1.49602023157094	3.93018457910225	6.12441609914534	4.14035163441889	1.8041486544374	5.16860137432911	2.53611996896488	5.09204981643622	5.75201782404956	3.46677615607011	1.63757938021629	5.63966888944367	2.62839165300257	6.21069160658461	13.2676807697312	2.44711776812788	7.73662820137336	6.25778239354378	4.23201067744237	1.34997253057962	9.39974469030176	6.22179144419297	-5.6057731602764	2.72409341311306	-3.02894183825084	2.52173038350523	-3.63883168039886	2.09468726638632	6.6699753272263	8.17199015743856	-1.36705196526325	12.0640663629945	-4.16939634005191	7.24745053505933	5.79203341878819	65.25	0	2
73	3.9122448246844	1.81787491797331	7	2.07055533615145	2.60121740715253	6.98613721336851	6.41255903213801	5.35679648584101	4.85637475959225	2.37576246235929	3.82131960965977	6.65575030589232	3.85040097510284	4.44906917099677	6.06404584628275	2.19838391899142	2.88643995608413	1.25588429525525	1.26603594650607	1.67541049856592	2.67913229711587	1.3507683888978	5.24107028576815	4.60049702945562	2.09504906676874	9.51054512896395	-4.10354330835773	3.91549949895159	-0.286507453888401	2.97304517896899	3.85480009203511	2.20224978637363	5.0676552199909	2.23636959614449	5.41957461989956	5.75995541518803	3.29052055577162	5.41394744424183	7.41602142436603	4.11022348590742	-0.706825129849201	7.24256369583275	9.60051111851598	1.25077899688126	0.738791628928228	1.85328446533713	83	0	2
74	2.91430396018036	3.69827998367661	1.28464658108014	6.36101677195805	4.80888633936686	4.97475841543089	2.11830207910106	1.99015746754072	6.05424083767809	3.74460159740354	1.8237636348392	3.72381315597611	2.0287214224874	3.02366947818261	2.10805472491643	5.24129432467606	5.42578878902495	1.5204047872063	6.00153368556766	2.48554566151505	3.68202808037619	5.70184448028942	2.23160930713857	2.85687198121836	6.44736532853519	14.2539693795581	2.81831012911431	6.49624662731404	12.2386579004801	7.42242227700628	3.85328188542536	3.82809768794632	3.46310333985556	1.33021211580424	2.13645198835243	-0.982859098703959	4.25644366603613	2.42339089247734	6.04155553833899	6.74798414342082	7.34070056693643	-1.74310010339855	10.0043978194397	-2.75333345103379	12.1340829812078	2.17308600764869	65.75	0	2
75	3.80662224596177	3.27592028665224	7	1	2.59135966528387	7	1	1.84598108538672	2.54000137796549	5.94314924563987	3.08447250336835	4.87695011985731	5.8573004986471	3.00863764048271	3.48018675149614	6.37435218733985	2.25962191329388	2.14672511079618	2.2189356299937	2.18644641576313	6.63414202493207	6.98128825701027	3.02412244826156	7.60834785033795	0.232267228759601	6.0688881329974	2.60791915797486	7.89958144680591	5.2963665578496	8.64481692001487	-0.882830979559971	5.3098477916262	3.22299256953569	12.7103350309978	7.02336586542781	4.22383546027725	7.26594048101281	0.656662619019734	8.92492774567027	11.9201783685575	11.2161331918965	9.24001007024307	8.64491486787099	3.70253100488161	6.40885426620935	3.80136389514644	89.5	0	2
76	5.79582708054604	1.60387967391348	1.63469082038055	7	1.17155551944149	6.46840252309095	1.20818802770597	4.38693721236165	3.5289916769492	5.82806223291078	1.08778478104007	1.38898415371413	4.14516748144791	6.23675880337519	5.62792982064837	4.65921635040761	3.42981792915289	3.48880047728366	3.39459617386683	3.51753529929001	5.60684317082673	2.37886659264912	4.98479595925025	0.681998333649063	-1.48728471486056	0.921820589686759	3.03410522447932	-2.91697110676559	6.66622364745996	2.28299295958545	7.45681155164768	-0.538301685535013	9.50836564419287	3.21495640585448	4.96350039574068	-4.42030325699411	6.6088641909143	0.598117492180745	4.95879943789498	7.91152516575207	7.4633212174553	4.63544425834009	-2.52634986092175	4.84423869909858	6.55480056687448	2.74790708547721	79.25	0	2
77	4.69952101834501	1	6.43253961535646	2.84281536979311	1.69647351122458	5.25566398440794	7	3.90294034561034	7	6.75587226088628	4.8007433102367	6.01129405942612	5.14193881210064	6.11712933171942	4.91976987719137	1.71817303519781	2.08753992214315	1	1	4.85699251963978	4.41038366502548	1.52565645259344	5.38039268483263	4.65301760185592	1.81528179812016	9.18155466854434	-4.02922306120065	3.36542600736845	0.437257370275993	2.8850194322715	0.32705499995075	2.0105595074548	5.1791011211382	1.26671182286624	5.18010008738201	3.8357200052337	3.95731793940127	11.1874654845196	1.66765546539752	4.39813496593051	-0.495597144893579	3.32263800518473	10.3069869761377	-2.31084834454038	-0.569714851198399	1.51653371793957	75	0	2
78	1	2.02175387982939	1.98161353715745	1	5.88080920005265	5.26738281292741	3.48576593493157	1.95084640209465	7	6.13827238497907	1.52420114361351	5.68072489082214	1.68799968317419	6.14740055049622	1.72712997583131	5.63260204364599	6.3596581568015	7	3.50858881014781	4.91971379314345	2.69687079597039	5.80546192457248	2.32577813232071	4.99615101353831	2.59563423024442	3.62230857386025	3.15351320012238	-6.18560728746316	4.70361149034289	1.05800090559019	0.699635305639962	7.42412792478733	7.03183048296506	5.46746468244621	8.32179331227316	-2.49433169805281	3.7607115436886	8.81939782193787	6.71241782621712	3.06219331925469	10.5797793606628	10.1923413527068	10.2138400579484	9.95246368430447	6.64380951477233	9.87003482405033	67.75	0	2
79	2.64888500540071	2.33094772420565	7	1.52002477879017	1.77402421569052	6.20733567956135	1	3.75976828471366	6.3045972810232	5.64479466499373	2.40193327726436	3.52208954339256	2.475156709528	3.21327015666817	2.04824249304281	5.02321930660822	3.82398923003314	1.71088894341376	2.71391999973244	2.61357797080404	4.95805467385024	3.20895470419402	6.14671832848453	1.19584061191529	9.53768478419023	12.874442304088	-0.557623847583709	5.73250426947797	4.46929924224469	2.2176657551336	4.91950249613182	4.2614528521033	7.39921773607067	3.35341139930851	4.63376613712528	-3.98891033707061	3.78350526881648	5.22109865629602	11.6474283446859	2.90681226622872	-4.16932776798992	4.73037437470277	0.875555894133038	2.4889788432427	6.12758900242731	9.04960025866175	82.5	0	2
80	3.16767125597903	1	5.77499139300569	4.84710752778137	1.1863654921542	6.52141658646837	4.36937193187645	3.33630639763	1.67483181199425	6.91398638701301	1.4998393792862	5.69590616991746	3.63451249717809	5.12231262462836	4.08908373831671	5.44257092446051	1.66214273057876	5.10050564466984	1	3.46664319933427	3.04365468911244	4.91261082155615	2.77127042116265	-0.390641201779866	4.15138924262328	11.3499959395687	-0.808692116851459	6.09519805716071	4.1491269050519	5.23682588276809	-0.983275882309504	-2.47645104051029	6.72118837106095	0.232083266600392	5.74635697316553	-4.75840148908153	2.89576118130728	3.09202533178605	11.7745117023152	5.79487726086926	0.773675773821987	9.7333370842206	9.45601732950846	4.44260607900244	-0.329553742443886	6.32200100728539	72.25	0	2
81	4.13833463785391	1.90300710485966	3.11557135915984	1	4.33976837000902	1	5.31968423623716	3.28359018039146	4.27569189689387	3.11290634364889	7	1.07261874534406	5.96801167318594	7	4.95203901500508	5.90092453793549	1	5.67746187610792	2.22989452173546	2.80036385427328	5.08834191843447	2.83239016824349	2.3025577852382	1.78082133495234	2.68184792614913	7.21269175244492	-2.86699844267786	6.16740846285166	8.58441814055933	3.78446992058331	0.770902077075685	-3.25941829084086	6.86729612657218	-8.01364045248471	-1.45564183761774	7.45712760221349	3.85826674407238	6.56648389949027	2.23050377921999	8.61922331092028	10.9122527943796	6.96340031483354	1.67927830427522	4.40651528791711	5.98262585506607	5.30734740319124	84	0	2
82	2.80434127074267	3.76585591606507	2.56668721218727	3.34753504374831	6.70655201920189	3.23349590437861	1.46103511579691	2.37029692402516	6.16297793159355	1.94396033142308	6.98278233822793	2.95997722886349	3.15563817186939	4.15856086990292	6.31288291252789	7	2.91419606666368	6.87078209235171	6.38340154917909	2.02708505743186	4.58026549149478	1.69414792818491	5.54994727239251	7.74506928886924	-3.39231724708472	5.56703082093527	5.71978908026778	-7.8085290563284	5.65373329960715	4.05022798108319	4.29821850996169	6.91512743248275	7.02094123572068	-6.08131180661226	5.75250144430314	-4.79635977480684	4.66290348192568	8.00433516491522	7.03800613448141	11.1853485760363	-6.43975427262561	8.44317060589621	1.75820102174409	6.47778479932895	0.675480409974985	5.65081593559242	92.75	0	2
83	3.41713861265606	4.1467519870789	1	3.09800755418046	7	4.26399521894955	6.26273915425473	7	2.65562611011424	7	2.1881689577627	2.97616023371999	2.23763408088111	3.39428057397318	4.8188963662741	3.57869192559864	1.69522979934941	6.97976650817568	2.59406329980587	4.79982708347789	5.19632185807069	4.74827228278359	6.88748673004786	5.95483564314491	-2.8299255162211	5.25695563208587	5.64857743918208	-6.84878227367682	7.92013933992644	1.02739358441752	-0.394202647339771	6.18954832682026	7.40147870520571	-1.68961026164206	3.35928254757273	8.14749439386267	5.11900493025886	5.95690608194681	10.4778562165769	1.01088568441888	10.5720982745198	-0.509341247384876	3.96710395846622	-1.35506853194483	5.54944294512568	-2.63627264274455	85.5	0	2
84	3.71603479276411	1.94223930185029	4.17160798872245	3.16418032597184	1	6.28668546562218	3.56229772585284	4.98639429019606	1	6.8906841243749	1	4.59130586560267	1.7106763084942	4.63386764500006	4.29417700621305	6.26013514277732	2.57744686290104	5.70646852542734	1.60690513038117	3.33965390845954	5.60475409274506	2.4847739386506	3.18104214600517	3.42243752670677	3.09853606055831	6.71257549022363	-5.25786514502877	2.98600930095604	-0.920069690962014	-0.386731415004735	7.33872685781795	-3.29312310248096	5.41478020599324	5.21605887205158	-0.294922462288642	2.17793625866926	3.91852786665302	8.54358658462794	5.91876456751328	10.1781682607389	-3.91061560491866	6.29255552384636	2.85394773155098	9.14576823614919	4.17854664752837	-4.0281087484383	81.25	0	2
85	7	3.52037935471598	2.45806110730442	4.58258425595091	2.29267432891355	5.2126721179002	5.10800993809838	1.4611793629511	1.8389234446988	2.7145626054876	6.98940935416857	2.51657144483124	1.56809964801262	5.55478485624308	4.46671054449237	1.55249675578646	1	6.23458885730078	2.23219117158681	4.61566868295894	4.37278925753982	3.70299724788339	4.41842601832449	6.71563696593653	1.7322530700345	-2.25535914824839	6.44322068413556	3.66661371154703	5.51680181448002	6.35463487216456	-1.75480796767322	5.59984057716466	6.912341853803	-0.430485619292239	5.46556094009183	-7.63635065380523	2.28168797876552	7.35757810556227	8.47305493302403	3.02546528254961	2.59978689526894	4.12918513242258	-0.201922429084233	3.07920665687507	5.60604887542884	3.35238212298273	74	0	2
86	1.44405454449365	1.77243657089312	7	3.67570974429629	3.26339408849318	6.26866104787264	1.62012449389601	1.81428361663465	2.94798191915628	7	1.41509669510509	5.30143672111821	2.50080747514978	5.35746068158429	5.2673855787257	6.81842313782924	1	6.73110672078618	1.03053588729384	6.94547694776356	7	2.31493963418677	6.43502784509754	6.95422975233662	6.78239335370885	11.3472337146677	0.36156990018214	5.28385744058478	3.64847507719155	9.89518256097723	-1.09873680741983	4.53538487750024	6.42714709380505	6.38992722542145	2.69314617070453	-1.07371447723461	9.02927206268341	5.27461678098279	11.9577124319106	9.50784059286301	10.3858669196959	1.03761206880454	4.06541204865759	-1.28659675120951	4.75475752519877	1.93372494620539	81.75	0	2
87	2.46495293906803	2.77161522968444	5.1153286106227	1	2.91497174393929	2.90988984002174	5.61312854112083	2.1154911804203	2.19059633688315	6.21790777773637	2.76826328876062	3.68759815211042	4.30674215247956	5.52755071237719	4.56094116188407	4.79246542220357	5.35955000999589	6.18021217390528	6.49800610506133	1	6.92719899892393	4.3800378921288	5.91118963438225	1.57613350369113	3.65820016987034	13.0870211265771	-4.56353477232396	5.10959943212436	8.59310628469768	2.27475604289803	-0.301472071812014	-0.925122155448178	6.57917616905582	13.3718252556516	-3.23587541872638	-1.98215967296342	2.78456829669952	7.49875238627947	9.38738616845604	4.81882553361692	-0.81230072304138	8.47012080213146	5.04625885789379	-0.506109246542379	6.71956941026848	3.63859394682465	67.5	0	2
88	2.40043348003929	1.28285801834643	1	2.691249691079	4.47961502603997	6.34444744239736	1.00005329799907	4.24349645899166	5.51824084019894	4.08412879448063	3.96856884849637	3.02878909509146	6.21159669307354	1	6.46351980437716	7	4.03637195784614	5.03712884588674	1.24825562832501	2.44557930731987	6.46460803480657	1	6.59751108881065	3.29648143578183	3.47106706455342	8.34742843240431	3.07793690250974	8.877355671692	1.90970081816533	1.07926544373693	4.79485310694156	1.16621740026534	5.14340671071828	-9.0174157586334	2.31084852869891	-3.0306833374385	5.40883664665203	0.801674274305873	7.80743644070351	1.71603318104768	6.88092037461801	11.6008516416187	-1.47471015522446	10.9421036039862	3.17976809479035	2.75929720562256	96.25	0	2
89	3.35553222920351	1.44722469614928	6.96951865339154	1.2443468037617	1	2.10464281879308	1	1.24452845868537	4.99549951525886	2.47136860887795	1.34191648360556	1.1021004570138	1.88524528321666	6.45253254024559	4.67965106529207	2.87536420735988	6.40212125379152	2.62385185785381	1.65191292838157	5.43530793871991	4.48734738920938	2.41545632998107	5.9325150275251	6.40161999155183	6.35896042953145	11.143877670457	0.364726339406553	5.76581230214289	-2.55406538786574	4.524551673856	6.72006991910992	3.67144623772877	12.0359923543836	5.00463483893995	6.79919235656844	14.2882830615558	1.13676340890925	5.17841864184744	4.33336857115674	3.75358046564539	4.91819783597459	2.47906856082413	3.41315708631293	11.4196967709966	5.37710279078836	9.43551039849965	88	0	2
90	3.56090132535388	1.35798401827965	6.34543191230787	4.20484025375479	3.56409243675289	6.34692075758871	3.59951983485218	1.51469721459962	5.53441850829983	3.44413865614326	7	6.024346947012	2.94191518898842	5.45466073736632	4.48498562425761	5.86843045358987	4.62511590454544	6.00974890341216	7	6.83716796226129	2.26244574509388	5.71097599074875	1.06112572721514	1.85487981877933	5.09353874984189	8.91788261252276	-5.44432653149186	2.77780729655807	5.35983390907429	8.04669094370401	1.6017045680773	6.07527836334092	4.42950232311064	-0.157591682977215	2.54939306341571	4.70655886410674	-0.153836346281904	8.02738122803054	7.33663961096223	6.97357256850295	7.16459793200809	-0.787012021532098	11.8428694779776	-3.04949759862356	7.81547649363239	4.90961149654032	57.75	0	2
91	4.27601128686369	1	7	2.20558430081242	1.94212966324143	6.87159249132876	7	5.14687783850955	4.32160585699334	3.20609110056948	3.12577149278517	5.76609355436462	4.44560475922725	4.41907066504038	4.58842566985861	2.46353947495761	1.64147336545604	1.11703617004459	5.41041166297907	6.28070900993995	6.29747857597361	2.20471062052847	4.45942807283139	4.19374953907701	2.22294593234061	8.60356917190694	-4.21347361457301	3.75690274904055	-0.741152330098616	7.45058803368898	0.26114382218987	6.36005022092943	4.75438267937894	1.51444797289867	2.89919239249202	2.92205563019999	4.78108248388596	6.09955464143846	2.69883720714042	4.03134866390976	-0.165220669606077	8.35465906987021	11.3298228847135	-2.301578784681	0.90842455875336	8.57270617576263	76.5	0	2
92	1.47143001914474	1.98625571860961	3.57774254212969	1.11182626612771	6.1084632893719	6.4941133645685	1.48704541018263	1.46541475872113	3.51244824677203	7	1.34504114155256	4.85587503524237	1.52543381555908	4.91536235285984	2.55858353670482	5.58340626391158	4.75126200166765	7	3.73199315356293	4.84655346922146	2.72084513611106	7	5.77850048738883	5.41240047195789	1.82159487835616	3.77008283704908	4.57088515724491	-5.37393269003743	4.11784745704194	2.28241538419297	0.236767790375422	6.39423691405652	6.64040378233736	5.11573013210558	7.32020051437556	3.53364576437851	4.91256398677875	5.81309363726726	7.30797978866826	5.29598912572126	9.7497633180106	9.48045937305346	-5.156943873655	5.00203704964602	13.1628008350417	10.0323425384981	84.25	0	2
93	4.45293618167588	1.34918528750024	2.59580735032219	2.35591119770817	2.10128499150966	4.49227663463587	3.68972891737109	1.64774874365632	1.51250108493671	4.53910763476885	1.47721196819427	3.26134379657729	4.70217514570099	5.23885421212482	3.12877415036937	6.52312644471494	6.89374486234419	4.47698161319309	3.43181954262366	4.63002918090592	4.35893483590828	4.28982429325712	2.15416935168343	7.23141837389933	3.92664995112727	0.45325869565536	6.49268657166684	1.05134404641825	2.22102736032618	7.07332817621809	-0.0810070448836727	-1.69788892293358	4.19828218677117	2.98391425110139	-1.29146274569844	6.26075323598229	4.69317191558336	4.02197973169048	8.13567394234665	0.952903039181815	2.61261590831354	5.34998835888279	1.35920776292354	6.522217020059	6.65893235721944	2.03375010820931	74	0	2
94	2.53816780896099	1.95136060537101	2.85926941706891	5.52086889418788	4.59277307072254	5.32844464558469	2.14278988702429	2.62645835863001	2.28155787169896	6.70702793527712	3.92018525529927	4.06182190854963	2.90923149126347	5.66547080558128	3.41639391776648	3.27102809962011	3.14151999266598	4.92612427633927	3.93924744661722	6.48983648202135	3.42545109946316	1	1.36545745576969	3.45485011346579	6.77828198243979	13.7469299752932	3.2477928540433	6.77092639468734	6.49385598260304	3.23807556975653	0.934166503099382	5.79925955144617	6.54190489009367	1.90038953833575	7.9949717621442	-3.35744997492611	2.96937109757917	-4.32824409552165	2.53331092733728	7.89422928161985	-3.37335562040875	-1.34516908841806	11.553256989129	-2.34913236700958	6.90462420620862	5.30416543797515	63.75	0	2
95	5.27736607881827	1	7	3.01045905019698	2.63661123808158	5.83933857206727	5.84352423720291	3.56162778408333	5.75710249495895	2.2753276938565	1.04851653943775	1.58672773968155	2.66630752956377	4.72282276996027	4.94677956770551	1.60564022499359	4.03765901238251	3.95280676360821	2.48009785633431	6.62222456966297	4.44372699791126	5.15220493520609	4.68839375666191	0.776410343522176	5.2439522093398	8.81764119294364	-7.27312610884361	4.44845762828413	4.66078580644032	1.04433666318429	1.49251928955388	8.39264030397514	5.37080253319244	1.34689552908802	7.30182275835168	-4.06383877972421	4.96888855913476	5.52719120044953	3.23497859675043	2.48600219253529	7.75246164784408	0.364771210670511	11.3338256030163	0.183343859263782	7.42537656626587	7.76912909980708	78.5	0	2
96	6.09553411586542	3.37753679107342	1	5.58401839311533	3.45122050718731	5.99486143369923	3.24667447772635	6.23964414954271	5.75377221327927	4.4552887873527	2.5313766303488	1.51095456052231	1	4.35064760999253	3.59429150002643	6.4065025099216	4.36538744385862	5.16174474696615	3.8228454914939	1	3.68351939724438	2.97623154756046	5.60474542608184	2.31454577989142	0.490720712123168	2.61561734482581	1.54428643796024	-1.5291580655025	3.00779647094993	3.5849551369298	4.00555168539451	1.50984134821911	9.48291463909541	-0.0295782352123672	0.00208746838151108	-3.04916545151501	3.38597808842287	2.19372734140727	2.19681505077949	3.9002017910809	10.96012895118	8.36851664060024	-4.86534685648414	-4.56459749891303	3.77581916587051	1.60637470574568	62.25	0	2
97	6.04019002791143	1.38289588885933	5.23834964331795	2.93823286678979	3.69991867672999	5.91433111996995	3.1762633460133	5.53891287785909	3.40781347980874	6.12040663242798	1.98491723536819	2.58426641774875	3.799092118751	3.81195505642423	3.97342549554002	2.38283572118182	4.67974285302489	4.67862078045573	2.81415284325328	1.62641420288248	1.38395734646787	7	4.7348552813984	4.55404187915323	0.330095799508424	9.94168254170454	6.03955286226674	9.18822030253234	1.87569386495821	2.72597814786998	9.61280729502121	7.32760918846722	6.21335495584439	4.19958696689113	3.21047722591044	-1.75502431487915	8.71694721864324	5.65027755027758	7.23435540076962	9.2347446696247	0.466752359938821	-0.0392229729453987	0.465878361967403	10.0933526945365	0.545582433841059	11.3996236026738	72	0	2
98	1.05656804260149	4.25786554582691	3.08074515049983	4.52393991874768	3.91152840698883	4.12734595663916	3.35832808788765	2.90600341083137	2.84501961749617	7	2.9730222174199	3.96631319243344	1.70246191100097	5.99869100077455	6.08496242996649	6.12743973687456	4.93400934863902	3.32370760768026	1	4.56284929956185	1.57905136122344	1	6.32669439713714	1.16714448060755	2.40126731512813	5.78746021085443	-1.01355474797107	-11.249751787136	-3.31722431674064	3.34776251166941	0.9227866678986	5.40637358078994	6.77812001681957	1.05526614927396	7.0548450471784	13.1686544705695	2.12858895354691	0.486030404807056	9.93399372241153	3.29131590549737	1.62191620269225	7.13020434955068	-6.9734700493562	3.24561753833213	4.96330541012559	0.186988497828036	73.75	0	2
99	6.1723577966364	3.76950428126779	1.94749033360472	2.83909164009181	3.73224587820268	5.41810780177096	7	2.99496829662743	5.55540402106948	2.00130729057579	2.99745224492406	2.14090873730877	1.7598408309121	5.39973302825056	1.99349965257504	7	2.85255254665927	2.64720010816441	4.85926927524277	3.89161088554295	5.07760803585794	5.79327929199428	2.45453100582867	7.91263712938461	4.88504853932861	-6.28485484842368	8.24925854435084	3.73654535945334	3.15815508247534	4.54078511558906	8.58611370236354	4.46624674628562	11.0271913232161	1.33344000826547	-2.40132373334803	4.14969747704441	3.52860449029323	12.3935354800863	3.43830279113663	4.81016677233085	-2.24395422303665	2.00667792040136	-0.555450161527952	-0.303103569923352	10.4949983615233	3.66754070792889	93	1	2
100	1.63714028623163	2.92574955797623	4.44628364768747	3.31635763731627	3.35618407855574	3.43501766659173	3.65151007736838	2.68890176214056	3.9244179663356	2.86580166545724	2.03566405922024	3.15104716853319	2.01212504908342	2.07884720310136	6.36102318476351	5.49724009294724	1.71708705934673	2.17093516224926	2.61950697301553	2.76497119362195	5.83827151533185	7	2.61620191513198	12.4501178371619	4.95456462555832	3.31981543034376	0.362617578438388	1.7476607619148	4.73152365706942	3.73359889970619	2.96735683715386	6.77557174644533	10.2282176435151	-6.68064062178773	9.94027658042127	6.24281584689069	2.42031902755956	8.82868727356001	8.35668732593287	1.23407822844117	3.87648688884346	1.48497556812216	-4.42747882906679	4.34771949123115	5.88661943235496	2.96121299641794	88.75	1	2
101	7	1.1365496719436	4.53739763611768	7	1.04123508627517	5.07443693894174	1	4.80713188819177	1.98944004237453	4.18911116294151	1.10834089202182	6.22594013581565	2.00782739531477	3.66400127397088	1.02013780711285	5.45682546814006	3.33652291955526	2.17804250438934	4.55630938838649	3.01970928863024	2.59926541887248	5.80963710999268	1.54158522015151	6.1007189339906	8.83389465194815	-7.81663471441051	10.9960603011962	5.49522084368622	2.66955343373288	4.1310964775225	-1.01566599249237	8.08392609235355	4.40827901743566	-5.34112996038039	-1.43311104790361	6.79336856257265	4.57664934682789	-3.26252372809119	2.89507619307252	0.335670304141362	-4.02218328224307	-0.937413077909984	3.70998568922699	-3.98343507666613	1.92007260345628	-2.31322833437416	85.5	1	2
102	6.67569084728058	1.03589638934827	5.07438128472642	6.7694278548887	1.47847653100938	6.63017219006289	5.41357192379959	5.78167729819944	2.29893867632311	3.88231388009485	6.27013410648271	2.99732108109829	2.18950463988417	5.06125895606006	1.41555260013349	7	2.67568132911023	1.40237709306839	4.1344927582957	3.38806878719835	1.71373069099781	5.48842378972858	1.95966535039218	6.14246515853768	7.83185746163596	-7.66819236112179	9.74981269946335	5.28570915998781	3.88187400172683	0.222502288405911	-0.863568427438282	8.22537117139878	4.79984024486342	0.976428847259914	-2.56898633030062	6.41685957982628	4.59208382989897	8.93522991322511	8.12463363845694	2.1606818176022	1.65226808543878	0.216017192368906	2.71670555105361	3.4153397857902	5.18446322638833	-1.93150001141442	97.25	1	2
103	2.94161925382885	4.75960447930363	2.6718985500654	2.88911047153223	5.49370761525567	6.44974926786443	4.21140328998477	4.3409886787965	4.99553100783075	3.74725541750871	3.98065549414199	1.25675719926012	1.97505188533018	5.27939977412559	5.31981895971741	6.40102575645873	4.45568358198316	4.36469631628069	5.60637533712394	1.86106684795215	1.31736237751058	7	5.36182427714492	7.99536400320896	6.22620343986665	0.952725095305809	5.79624785746021	6.95703476625482	1.57018587387987	7.95886698941337	1.57754391262961	-5.20471554455486	7.60701890731106	2.50544680365356	2.4784061102083	1.73829783307431	1.32774932247793	4.50968541238042	8.24122100191403	2.90792969513333	-4.49493531941507	-0.435219281441662	3.01445118002042	5.74927013766754	3.08800761560628	5.84456976636674	98	1	2
104	5.93532003115141	6.88052132335803	1.73991834373774	7	3.06012422323023	5.50993458662577	2.32742638847461	2.25498110311485	4.75878797788713	6.98539508052537	5.15517499749535	3.44590103371601	3.91066362838115	2.47855115710151	2.5043901155515	3.82307737636137	6.42417025426434	3.11740134406838	6.37849973863334	1.75835908303125	3.44481002193816	6.05276799545973	7	1.04381892559274	2.99368506683921	-2.82745754776299	2.38381100690813	2.68233859813789	6.9012176502723	2.45910193033611	2.82502741436029	-3.4735167903848	3.98909272158659	4.17239036122541	3.21083118832737	-0.685947649616224	1.9609761078295	2.29068254510744	4.80295531639546	5.9185589757615	6.24615380369464	4.31973359627698	11.6265283893803	-2.83408017851286	-0.3441929353018	1.91411125398565	88.75	1	2
105	1.13310360268546	6.43072842257132	1.44316764017819	6.91934450536109	6.10146444645854	3.54839564840015	1.69310733061224	1.13521904571737	4.39540356123553	4.02515412863448	1	1.66811303532	4.45940938649722	4.51833358709156	3.1173340384668	7	4.83872780615604	1.033799949422	3.71968678126733	3.51079179855705	6.65470752706848	5.35743683160889	2.92262435047853	11.3932549231086	5.00971234272395	-3.15830415541703	1.1163272897026	1.32756562191451	4.23793998484224	1.85469898824686	0.433670815430898	-1.3305004056155	6.79987635617141	-3.33750524154663	3.00812564126189	-3.59659241139102	3.07328856159359	6.35446923143419	12.9830462985897	6.19908645821971	5.37389699640938	1.13587472533098	-0.206788321294727	5.13498573077007	3.10773778968597	4.92002294050187	97.5	1	2
106	1	5.11928322173402	1.5406539725261	6.34075618947728	2.31572754967155	5.14800258581412	7	2.45792195682868	3.11281491908648	5.50950026663804	1.47756445486565	1	3.70328795367275	4.80086105752387	5.00870822953502	6.38396396705129	1.40214487401531	6.10572277479886	2.33916247719538	1.1910208733837	3.68308535381604	2.57732062633147	6.20344498156609	10.3267024430479	0.0323184092697669	5.29669210116353	2.76629425517913	3.51637281866312	2.23223038187584	-1.07883049813859	6.03699080166358	-3.60060049304187	8.38060840542306	3.85722785515131	2.91228107198413	2.84358794315291	0.0121170422288877	8.10855362251543	8.23372697549654	8.84356606635619	9.7689524206777	5.10195459374622	2.05101419229615	4.79575247297651	0.609322829156682	4.28931214247696	105.25	1	2
107	2.56967336000338	2.78728113714123	2.97649455574602	3.93517945323231	4.02743752447097	3.03195212670632	1.83634248163834	3.86917921534313	2.45198572743368	3.03756028773048	4.26772445496617	2.04962408064583	7	4.54211602519072	5.6899624681702	4.07271370546259	4.46088295748273	3.79713824074884	1.60455511393951	3.60811852577368	1.68503112249411	3.32388957514046	7	9.63343714900321	0.231811556993903	7.44489830326263	0.531481003568318	4.83692956772456	-0.0240621470439795	2.06398256208667	1.07792789239208	4.51094173709895	7.29687598898698	0.225342883955892	0.559253389674435	6.27574932879124	5.24241660839596	2.55043367642866	10.6806842843332	5.88041302173977	4.29624448027615	9.32037591519147	8.552248313278	2.11164072571405	6.14334102826336	1.65367434049519	79	1	2
108	1.16455375463474	4.32917530230144	4.42132038282517	2.20068736018693	4.19899556398647	6.74109088552096	5.78789565708076	3.82171065694516	2.71968624034851	5.7644467034553	5.98916908056419	1.37064793343075	2.44108500973791	3.10413867035268	1	7	4.17790477900035	6.12757786802105	1.487644970304	1.02046294676577	4.25467910438361	4.34956310526398	5.98174802648082	10.0467627833484	6.05348187854182	2.72323571685729	-1.25604255739022	3.13594945980407	5.58746928905584	5.2255880070505	1.85248850474007	8.7920878752579	7.88120291739162	-7.43978713578919	-2.60867741589164	6.67106237179587	3.51002624470508	6.23868690702266	5.42635093637293	0.214963170556654	8.43007229780332	3.95788782443168	0.9301351101334	10.2514984859904	2.22202575217816	7.85373470183912	109.75	1	2
109	2.13722075745042	5.4289730394409	1.85362670599354	3.97702199355568	1.13271539319654	4.54913153341318	3.56303426931545	6.18687634935289	4.65404335290542	4.67617313529387	1.22329399648322	3.09453786053363	2.71883577992155	4.47729131807274	2.79302920207211	6.94114601286794	5.53142057630708	1.94624701487131	3.8168910654326	1	5.25635031395819	6.09400273456699	4.97890261040303	11.3824744111311	8.75114414915108	-2.15561827874677	1.56161802075523	5.28621525614914	11.021349353485	1.75489463090306	0.234821577989699	4.72174539357786	7.271384362996	-5.28700463369682	4.51145408437948	5.39848538277826	3.17034843637351	5.98662761888812	9.22136857646961	5.064795188983	6.56902970082596	-1.83586955223612	-1.2058261487163	0.230263372931182	2.91833817350786	10.1091375035589	82.5	1	2
110	1	5.78715825258069	1.34817608646289	3.39361092688412	3.72970557962671	5.26030184960812	2.4241836538584	2.45534599568693	4.996558462184	2.96043941782589	5.62325105802858	2.57585133468947	2.70991295823315	2.76476834287978	5.68355144979105	1	6.36335133738929	6.75284366633821	1.92166569773832	1.18885756321537	6.02434844367498	3.06506845019278	3.72353477904301	7.00933430393411	7.89084880085613	-1.79846976900597	5.20334696684492	3.93896013198738	-1.11744359308862	6.22160869998705	-1.933422562724	9.36233587075032	5.4806154471957	1.08445173113477	6.79687331315737	7.24189894200276	4.56215085478308	5.58956413159595	12.046065395462	6.0141441313122	-2.12970685278574	0.455196830933725	7.36117568796466	0.00632689632772881	4.80715582558004	10.0600430891306	93.25	1	2
111	1.56106852961029	1.40771012899481	2.20051880958494	3.94673964848278	5.02746971335492	7	7	3.77474596253437	4.32616146576116	6.49883373418326	2.56114854975134	5.28646114443264	5.24745429449336	4.71882876450629	5.92264716433685	5.70728070188359	3.40048637698753	1.17685957616144	1.63988803439177	5.85073713435379	3.29151512116985	2.3334962166421	4.99873870160374	12.07891783257	3.84050452201811	1.25899959964583	4.7007939858956	1.41059929757558	0.515397296846845	3.04357633008808	4.84416236029618	6.21820000351101	3.77214098438567	0.601197623157499	3.71128386376392	6.57248789460626	4.35033280106592	11.4251713912597	8.44844125745433	5.09939941212834	-1.28221305190521	4.2986629400297	4.01958788985033	1.59938646038507	1.56317475564987	1.74301995470111	97	1	2
112	1.95453991241057	2.95465583692114	2.1717667488901	4.93399739888807	3.0604266165674	3.73287863446465	1	3.1967279427673	2.67754155393219	4.4345533638488	1	1.18706534469037	1	5.20191626355799	6.25306232626684	3.22824227257183	2.76119038436416	4.05788331676633	2.56088940417448	5.09795180147322	1	2.07223038092475	1.97520043342578	12.5396076856849	1.97023308576167	6.20581149474685	0.293753420953465	3.2182185829694	-2.10657049130002	3.82546995554464	5.00355915106095	4.43332624665425	7.97043702198287	3.99210048405389	-1.8978920555661	6.17872658241607	6.78958179236753	6.46661419613049	10.9918232069434	-0.96744453547293	14.7296530815407	8.99994540162299	3.96674725712592	-0.404096285820545	4.173590139024	-0.595154039239632	87.75	1	2
113	1.41624741336549	6.97137941446239	4.81635062851262	1.54053825380664	4.69096207918491	1.94161857838845	2.50783300054358	3.54247437079845	2.67508076600828	1	2.30968932549313	2.97503757038937	5.53484990170898	4.07431036873558	6.15825756766675	4.79049026956361	5.90992207496173	5.3444256226643	3.16586083147382	4.50611711559826	2.63419690864588	1.06290004755191	2.55847405141929	12.7067969632121	5.47406145388361	-3.47750500966706	3.5388292553964	6.3219661026775	0.948731889784396	-0.326077145456394	2.43403585831894	-3.88565102701385	4.54833309936296	3.61131337156927	2.1027451495635	2.05759986367979	6.05456506297542	7.59050398310118	9.40013265084043	8.8143572318772	-2.96028127235216	8.87015522159051	0.00239762179865588	3.11286581499333	7.66442284182774	-5.19583079578251	94.5	1	2
114	1	6.51429861704239	3.34867278616786	1.83381708592623	4.59309993582099	3.48862283356261	6.44889178317484	2.03843484179258	2.53184640239886	3.75397927631224	1	3.28183249979782	2.842393276897	5.31018132905022	3.56151910958802	3.58013850791004	1.45952376927357	6.04869480855191	3.01627548403491	3.37862655274788	4.70435639045921	1.46944707791492	6.25142563909825	11.1799527064703	5.62358570566588	-4.65093670511961	3.8233804000615	4.69929441697225	11.2887175837965	5.13896262100922	4.03423744013546	7.66829551017306	8.05165590931628	2.02976021146727	0.287435603946301	6.02115833958231	0.46108849102097	7.5236497656877	8.14352624665045	-1.68852855689971	6.96080586358945	7.18154652423906	3.47185459536054	3.07163171973469	9.20302807780442	9.08219718082479	106.25	1	2
115	1.59893056207465	5.56322449107608	3.56741230758077	2.37132761270135	6.28617734132971	2.88051809138782	3.1081539877619	1.10869661199854	1.77639223403237	4.37160064678253	1	6.3216556721185	5.98300696166327	7	1.11849993960669	4.92658166961713	2.20904694134998	4.95515455208326	2.23287245828159	3.23453929794928	2.81245217451098	4.47216942243758	2.48704356539012	10.7920726841439	6.01913937066436	-3.50573998797886	6.7679773460087	6.01716971174929	4.85530748421164	1.19449052041661	4.48209953395751	3.89135911152221	5.13518598443619	5.66945039687199	2.22237485694484	7.24198686668874	4.29032351549856	3.58094994058241	11.9112530300959	-1.88450717632014	-2.65989634482077	-0.0575696456836999	3.45758213412805	4.02839158007202	7.57108834385888	-0.0138113305911414	83	1	2
116	3.40704246530517	4.78007364062173	2.43655906922313	3.31567873378146	5.65996116356224	6.67851858173326	4.88202450723467	1	5.22607781080995	3.45958741550921	6.73829481459313	1.47484676448979	1.54516536577792	4.89392347987896	5.46606292925297	7	4.39521239939349	4.39119867235044	5.03552947805278	2.43685416357187	1.24199032303421	4.02912889646861	5.71035981610792	8.99837586091691	6.14563740663985	1.18502780521072	6.13753781932481	6.44217734159943	-1.45598833452391	-1.56352621685	2.53124896209326	8.02045348088437	7.7472767749786	10.7628459326176	2.26663948516361	1.71098505950826	1.59694234035341	0.596723724921496	8.43234114727936	5.6499863817997	8.06601166725885	5.64572386783721	-2.22298876827898	6.28978450090688	0.407077868410044	8.70983688560539	93.75	1	2
117	6.390054463015	5.37634823812217	1	6.77259677686273	2.41619343759362	4.58442266093655	1.01635222389236	4.40127428597438	3.34838968483681	5.41599591802925	1.24736361454508	4.20568606074071	6.95350458834804	2.8240994045648	2.79560440912082	5.11050806588363	4.17698421131736	5.87587413611051	1.06661031009618	7	7	5.35504594601807	3.62136476910753	2.26291264459782	1.13158339035713	-5.53597500383444	2.58471896488136	2.55550357161863	4.28803161228222	4.79510154674582	7.07513889996128	6.95401259809724	5.72128997146403	2.41929363192398	1.09963454188975	-4.4632114007995	7.40618537248271	2.04071904955259	1.43777710230375	3.72518246508258	2.32296342774391	10.6921773158254	7.45430021341611	11.1201282870921	3.02562076058306	3.51714958990329	98.5	1	2
118	1	4.35348141345677	3.19607661937575	2.75407836190037	4.98630538847165	5.49731891043319	2.07537455506469	2.98393619474023	2.64655516272837	1	4.82952749710892	2.1775647917795	3.64164919411595	7	1	7	1.59296683811307	6.50626701320816	5.71075234413399	1.09877758993894	4.66350722365768	3.14891180730825	7	10.1190190399788	5.55549033828759	2.84915978980383	-1.64035115556813	2.70051614818891	3.85183688198755	-2.6855132530912	0.400133018289488	9.42347393042128	7.64768096082	-5.79921212145272	3.89550942737807	6.91291784594318	3.14186211421043	5.38258397705034	5.57697697409332	0.754075157013791	8.24643721318521	3.8341424429825	1.2121414184157	9.36520126416947	0.97428702466766	9.3900090038756	84.25	1	2
119	3.07639782956084	3.56397104584933	2.82682464032438	4.14684624113813	2.31830387100148	7	4.38018477604137	2.964114576178	6.51810425400138	2.05596436809697	1.09512191258718	6.2475655761784	2.79013625319	4.11946107139922	1	6.02927496360251	1.8761804065897	2.17555388937829	7	3.45499387352163	6.94320458094204	6.21315550434211	6.83225036574335	9.60957181319765	1.14797933774732	4.19942439783877	2.2386990284	3.66725549472835	4.80147508063825	7.17601180844467	1.86260035992755	2.88497288254563	5.21769532530038	0.173685768958182	0.516426733353222	5.22320674667632	0.405712566792534	3.47883138994209	2.3123930534799	6.62553706130422	7.48545364193223	-0.48377371389235	8.07540703788547	4.25052526977212	0.614362528452164	2.86581569056052	96	1	2
120	1	6.43660344224688	3.78305121527748	1.35147218457932	5.21165649587643	3.49282057390237	2.54500234142218	3.42016338982237	1	4.20438752142971	1	2.81027843771928	1.86684523296846	1.3822954348776	4.2269070662902	1.45800961129787	1.37088248717264	7	3.0884346847741	4.47402875394821	4.15212736954268	6.50154176227637	6.15817024391434	11.8363282330051	6.76959585995581	-3.61756390304743	2.77058326334653	5.93792771532079	0.653573463074262	5.38337227442068	3.42945183434927	7.55835801138621	7.53642005676656	1.15802908283967	1.91843314611643	5.1869998556462	3.3902315712545	2.61183449609991	11.1471717245789	7.43456707980964	-2.81996200819156	7.01139298500724	4.82561673712046	2.393933031653	9.30297758166733	9.94754591099414	88.75	1	2
121	1	7	3.60449934307849	1	5.24862803819057	3.61162763519935	5.53233400528418	3.8588418720092	4.12419052901824	6.22601591059825	1.42152456837263	2.11253527782101	1.49644558422997	1.19638797693672	3.96581744158817	2.83801353501764	1	6.28900874328518	2.74573029323742	3.98260693539533	3.4203775983029	1.87367970342287	3.24519054402296	11.8828130274095	5.399178643147	-4.19958275188756	4.45904326460579	6.63547726032841	0.0468690472970111	5.6425044322868	7.92344420312365	7.08021281276756	6.91729716404807	-0.481354160464978	1.78236737140331	5.38289166342819	4.22529710581121	1.8103402992021	7.1494590254314	-1.12718370055318	7.819893000721	8.19810669714154	8.41311068181113	2.51995649844708	1.29324677633168	10.498186980985	82.5	1	2
122	2.50846025100553	6.77187003948362	2.79036970135131	4.1226873070324	5.80801635485083	2.08327576865104	3.37906760110213	5.76824871735337	3.73382316934099	6.59076712850952	2.33242207766562	6.64516273602798	1	6.32587321368567	3.65468304451338	3.78736611714412	4.75780623981516	6.06339352555237	1	3.95237851513227	6.15445844633768	2.39728858871202	3.93351928655872	9.58118321344889	5.79691449443091	1.28590681127296	5.69599030553363	3.97290533745657	7.61182556449331	7.87158654887667	5.76141796375299	4.66688660343671	8.38138599515394	3.14944024852752	4.31989011663581	5.66782596609514	8.96091651601932	11.0923206403031	3.03751477687195	2.02654875229401	-5.27479187179709	9.22891362223188	3.0131294851098	5.95257630015529	4.49507788903858	8.73167801585393	76.25	1	2
123	2.28216442557813	6.34185368418363	4.38836885091447	2.00221840561074	6.21613466190836	6.79275582193351	2.81531377500153	3.18650416105525	2.59544208179727	5.53482335345415	1.75019940988478	2.89054058214021	5.09813590507454	3.16512835979314	6.7672672351793	3.43231270085163	1	5.44791898208317	5.95872330217293	4.11842835208217	3.28362103413865	2.38824501965752	6.65971909224251	12.7144313659275	5.79666773865892	-3.98670188749034	3.04297211443242	6.29207467198628	11.4590711415732	-1.32476868181932	2.16683543744514	6.28372693962807	4.26495059406525	1.76399531866525	1.85158436022379	2.99940493867558	5.71857079243422	11.7513105095235	9.02868543227689	7.56317960054479	10.3707901190831	9.52071927096472	4.10403639777992	2.59785142107247	8.69293518204725	7.56487770343361	91	1	2
124	3.97492766218573	5.49207604891702	3.59869230806325	1.1180795223249	3.2563791587165	6.38473796067935	3.52905855140217	2.14270733800021	5.15182310104348	5.18684955119882	1.41788241718312	1.63178630551662	2.0255901108235	2.5098332350198	3.45133166464828	3.72131998812261	4.70147713871227	2.91764760281864	3.36911108614583	6.37462814789034	2.46253780707184	6.52033774231878	1.25350762698395	14.0335124253451	4.09673474297618	4.82263719669353	3.84864304057713	-2.0402257793395	0.683851981553986	5.31013975996267	2.35816677318071	5.81968071979438	7.82972006188215	-0.698404357596692	7.19929067494142	0.30088631735476	5.63568039922115	11.0631001994239	6.7501511556674	6.68117523833689	7.97474742013808	-2.2373537499328	1.15232066188016	-3.8034203929107	7.46131459511724	4.39886503142371	63.75	1	2
125	5.94698922579372	1.87227868968201	5.48846489215503	4.60315887342033	3.41539493084341	7	2.40410578003283	3.010005824729	6.69695281054911	6.88849370238355	2.25159712272276	4.31109385773942	3.40931818746014	6.5037035988001	4.36770373899261	4.44766688565794	5.265391778005	3.14535345506349	1.82806659897414	3.94025241054893	2.31854313265738	6.84163006596872	2.61248654282346	12.3108655239585	5.03678508649834	5.41074099074181	1.47174212026783	-2.55551006063269	3.49776022396583	4.37642388372592	10.5514830953357	4.55267454385637	7.22374968293877	4.04879993522087	3.7066035645317	-2.30791737930907	0.900645672084823	11.8340652319061	5.07911369799541	-2.87189165025717	-4.41480921998218	7.29718163577152	3.59681069027039	1.44049960995376	7.37150061629718	3.92082513832716	71.5	1	2
126	2.27524652563029	4.90544978463239	1.1992559013485	5.21083875240808	2.80632915122284	4.97837274354379	4.08132550451202	2.84166357580405	1.92295478501363	6.74490730125641	1.40024060522395	3.33439463718952	5.10939457892331	4.99080773056217	3.3490064262158	5.75233786853784	1.42578856816044	6.73331238185404	1.2439229195559	3.76722598897093	6.39082607816491	6.97110939511178	5.33637325478837	2.69075366230405	6.07170524892041	-2.82825746341537	11.6861972312818	3.76379123750661	5.50320283603569	9.61837382913504	1.70387904669861	5.33381365538536	8.85268096189446	1.23353361165867	5.07233776927367	5.18336295540501	8.71170584028225	3.72376290602582	10.9297573221697	5.93814724459309	1.32497001132679	10.6568781914608	-5.64826234291318	2.94834447657411	5.41887500540644	4.13361617423283	91.25	1	2
127	3.02443768931955	4.422980769358	2.89930720756826	3.03867834533689	6.16884698123673	4.79419792847573	1.04468532086162	5.01996048084366	3.18653617732715	2.7129900221639	6.00755131158252	4.83280233401342	2.02139754765845	3.3900766671283	5.88224459202573	6.34003602983127	4.41878115211132	6.14820696477773	4.87015051932265	3.16284618168492	3.40662396209704	6.35400669310286	1.19707166549436	8.58051874173512	5.85849557664275	1.54914631038829	5.50966067584512	5.66944056762826	0.752611445541701	6.75981686598348	1.72773678097211	3.23874643072329	5.78406660127182	0.440468597745972	3.92465408734753	-1.69611219552762	1.34465917059361	4.33810256370892	1.34883444428438	-0.575932943966579	-0.757601562001222	6.65768540716758	9.04910636453808	4.08426127755402	11.9287990611661	7.75365256988818	90	1	2
128	1.13363930848708	6.5562456267446	2.90569459342127	1	5.65089099624595	6.42313816102978	2.90748529077831	5.40571249762245	2.41165352924504	6.43470487142219	2.76715773654797	4.44656880881903	2.09925033137577	2.53759404632408	2.3280229739754	2.75777328985824	2.66183431945719	5.84165740683292	1.47997349684689	6.96568167725585	2.63028249326962	5.54013033265518	3.63410120149985	9.74491169805254	9.00617199104855	-1.57061159610545	4.80806974295225	4.01006490547908	-1.14298300417362	-0.892822454952873	3.22766384983049	-3.14325151434123	4.74544685905092	-1.177803239791	2.83374700544576	8.57420314589279	3.59536468075529	8.96812288913799	5.47473734135013	10.3728551293485	2.89932400722485	5.83117831369777	1.39802911494129	0.373846703899927	7.51159176120129	-3.6374614695385	81.75	1	2
129	3.24221302603539	3.94293526826595	3.16525029090959	2.35887832529172	6.21273159262093	5.34957111148078	2.02679102730531	2.62221904274336	3.66953907636419	3.29109124459625	5.23510248231665	1	2.56228316807528	3.8532602759961	4.77777218959278	7	5.68085606037551	7	4.28842132351954	1.94487164590555	1.06021118826997	6.95332126781475	1	8.51362148272153	5.78258811728366	0.883786990831223	5.65342364098947	7.33292702094294	2.79676701208477	0.521969308087369	1.2961287897062	5.03539814237203	8.51401198362699	-7.69090000127625	4.10607232588031	-2.03830433787477	4.07244704823267	1.57789249000274	3.86480363601806	3.96314891388738	-0.191762347144694	7.86724115866635	3.55158907248178	-3.24222426478803	2.28824589729659	1.34774882971077	94.5	1	2
130	2.85519791528305	4.33547049689351	1.86772263141136	2.5809717039155	1.85488508118225	5.62495949379761	4.39169109480664	4.68179524334686	3.63678705576342	6.32949266927375	1.91008613979475	3.75589091844956	1.46411798933959	3.51163624736263	4.97588543275241	6.12553652776111	4.04136107422893	1	2.7677269374812	2.67278713952789	4.21239489337999	3.91376401903374	6.08056775530659	13.1701688648317	0.436801234706268	5.19998346942971	4.73867498730835	1.62486376473013	4.14112962276889	-1.95714481633522	5.13290379872311	4.74316240481222	6.87076185976484	-1.34047955652875	6.18509110021302	4.04082925066493	2.99475432822063	5.24299595747225	3.41548430109413	3.11852449519671	-3.6865237788743	-0.0152123932746246	6.73195390734963	2.4540129382057	4.03487257135436	9.96100786946141	91.25	1	2
131	2.62542623255971	4.21006319976912	2.21234821045461	3.31691538180536	5.7920753801435	2.55483579998656	1.87687352016868	3.6849453339726	4.44796072506618	3.7829093570463	1	4.25816889459501	1.71651001915865	2.90539205553241	6.64520991713605	6.27548688010155	7	3.85481187258866	1.90525829359429	3.4802748773195	7	6.50936697765227	1.24734422193681	10.8883737017068	6.22789685557387	2.13625778354724	4.73153941568249	5.88742106503948	10.8507509640505	1.52800918595968	4.8969421261264	7.87943377969319	5.67068622628546	3.09029265377822	6.96034655375143	6.54630743246167	0.887426635534742	10.0576377204707	9.61110442699401	4.63377649636102	1.98089758754562	-0.576910972001147	8.53854338610398	2.90413440378406	9.43516217673439	11.2298553765075	89	1	2
132	7	1.63508268182887	6.22027986763094	2.02833383602299	2.53735546206595	4.41632091225153	3.74783968860784	2.8236743479983	4.48582116700863	5.3854816448807	5.89780123912536	2.12029135447596	3.84778915497581	5.23491955482286	4.8514488370539	3.41725181019995	1.29780999143649	6.26363831452204	2.96139809599567	4.46299992348091	6.46454168413964	1	1.73936850041709	10.3287359778544	3.9028381984006	2.78934194756489	5.56952492647101	-0.0682470537051679	3.55340436123883	5.51179349547677	-1.50839429006909	-1.32524411942356	4.87091616801435	-3.00555783371074	0.17487656655406	6.66664528863651	3.7266650709871	9.31839516302583	11.6267678954904	3.96968656733576	10.1926302794861	-0.48079462522962	-3.30031891341332	8.10874903844174	8.85710446375576	3.12106903966249	99.75	1	2
133	6.97502115136469	5.03394039413086	1	5.40170314075198	6.04722264042922	5.68883848299552	3.13556553069916	5.50635816387947	2.68209887424737	5.95577074683704	1.83136379941202	1.28229556200184	1.00371191711208	4.10384095307445	6.03525725118035	2.37038690203962	3.73671415076473	6.92270968725494	4.2195949986498	5.30808292435081	2.74621824489494	5.79920397799841	4.59886943341417	4.66068466563922	6.0136544198011	-4.66062388165126	10.5320633161995	6.63038973033732	3.73154694441012	1.9203167685035	1.21933383442401	3.00612500617309	7.9924775167152	-1.83412099392915	1.18045819721817	-0.993751838851669	0.546937032542674	-2.70936090111385	9.87753796177597	0.72605714821791	2.45903452666897	2.29189316335434	3.36000952617843	-2.4720983302045	-0.483259944463146	6.60243731347303	80.5	1	2
134	1.21907321716518	3.16731269370374	3.73842001641602	3.17038346172497	4.35049673606741	6.52279351293481	5.44190783211116	2.82031027460609	5.5912412319049	3.54805728803408	2.44256950584028	1.91423478403209	1.92752802133772	4.6951402464883	4.58678470084004	7	2.41558509195093	7	1.16411715037805	1	5.4063938158444	2.46738270280425	1	11.1128413430069	5.96786184759669	3.68251309188344	0.680881694624127	2.25743642150616	4.97348642230065	2.81067725574878	2.79071130511973	6.88373119202583	7.58043686159491	-3.78989615628287	6.9431765608827	14.4670928085014	2.51472633493702	5.2348268859423	5.9040615824585	2.66572185885083	6.8591390688435	2.62347306224405	-2.97947503683279	6.05587062746402	6.13702164200864	-2.94030765433476	78.25	1	2
135	3.09924123505118	3.79011180819537	2.26449400396149	5.33184092174844	2.82030738119172	5.09570225276269	3.90344792174822	1.62659940900008	1.50373377148218	5.27995448916505	6.14371910823812	5.56556565432504	3.48546047775286	3.32635420046488	7	6.01047738183394	6.39079136829204	3.22095478806614	6.85035658945203	3.0991532886424	6.94952676948717	1.20734921594841	6.78335792903502	10.1703562748169	0.829788794754246	5.53420372780005	1.51846384623682	3.11079269112378	5.54112772318698	6.52583203796984	1.58909762998863	3.68100506151808	5.14090809668031	0.487982441229712	-0.0832631619917663	2.66069333980515	4.99651004137077	2.42354578574976	1.52751644281914	5.55113595000487	1.39451415527203	7.37067162495583	0.990792303338496	2.94515164907453	1.75182232220032	7.79008716246594	84	1	2
136	1	1.01929355850132	2.66331141250328	3.31168584970882	3.80056392455405	6.37119676108048	6.48717389023195	1.19989522345071	3.17707572152596	5.96854341468167	2.98488157492022	1.55634513450971	2.9981477934375	6.4083776405563	5.10250236782301	3.700195252902	1.3532393922645	2.75741161002945	1.28499243759232	4.48182290273579	4.99362184738397	7	5.64821058410798	11.9832518192068	2.44014917762587	2.40679960634125	4.01473198513023	0.158660835582791	8.548406165675	6.3015828442644	6.09519347314773	5.66917819851053	9.19376388596629	4.09585926716055	1.0952772409783	-8.4648593163128	5.39375869926205	7.52593071181221	2.19518624153941	6.40094535084845	-6.4497020671303	0.0569774952710848	-0.135952402297579	3.79772295856792	0.374474998024971	4.94014924475451	99.75	1	2
137	2.42062917885537	3.60447510611736	3.48821755236516	5.3473692047457	1.93272870587157	5.95461095018382	1.90426621762981	2.63547197373815	2.47606331957376	3.81154034226156	5.8911218099432	1.24208131532685	2.83648650768323	2.08380099733512	1.28809724057006	2.6062681994596	3.18978953630628	1.23551606287413	2.32222160648303	2.63050223095021	7	6.11178636559869	5.70371082778144	8.82562577607729	2.54686911060756	5.80221984628978	1.81241952757316	4.2678397780279	1.95645344209872	-2.21017556606337	8.78276509696365	-0.263845058372244	8.38449296079816	-0.944164463492281	5.00910977072176	2.07171057227517	1.0113255920629	6.80767152365296	6.17313455806587	4.8118476874907	10.7462678403259	-1.22149426474944	-2.19624203320159	7.43162956354768	5.12229396629868	2.47422030463629	78.5	1	2
138	1.74551607889452	7	1.50557267499734	6.90881672155072	5.6109884564788	3.20134644727903	2.08042249285905	1.71161943401864	4.81797622289045	5.02882653286028	1.77600289780112	6.60936672389157	4.47665891498684	4.44141055352645	1.89026667705184	7	1.23363567679651	2.09431640801112	6.79977220753946	2.91136589551175	6.27586862923419	4.56043708143317	7	11.0176935800299	4.9926409012163	-3.30806480187756	1.87598214286709	1.03991705091822	6.55328849864267	1.93422125616195	0.750980757715699	-1.00557650457469	6.80409743258633	5.71687138201527	4.3809275485922	3.76686601919684	3.56953211562162	-1.21889020189083	11.5714154793973	7.16036344450757	6.45406811194889	0.613969070774532	-1.6932681274033	2.61796387929863	2.93838462553956	4.61590219024561	93.25	1	2
139	5.18730397435743	1	3.86296710966151	5.13345994709811	1.31306973345861	6.9745909440261	5.61166456617098	1.41395869787554	2.21372117683275	7	1.65029901518116	5.48956235943164	6.95823004357761	4.81586382543842	7	5.79909791883176	5.29017597518437	5.99411880330649	6.07492713029124	1.50602049195253	1	6.60192882714383	6.41134571475269	7.32746490814488	8.30912655086149	-7.22498941094628	6.8928428724006	6.41167840129036	6.73434954471419	3.16441864102601	1.74699345573615	-1.70491813189272	5.33074906484041	2.33452702425173	-2.56113365520202	4.31557754957538	3.06900865916161	8.44652041618264	4.30587806927399	4.09903759352227	9.58985283248305	8.58854925506651	5.71762095509036	5.64660724504072	6.11727695193087	4.01094144972045	92	1	2
140	2.08779210340093	1	2.01244333445935	3.79599927991649	2.30997130325199	6.16947888704005	5.55328841497516	2.52672779508355	5.38702075068942	4.23485418623477	2.14068006641972	7	1.12603275081572	5.57474712428882	1	7	6.7956978749771	6.09983650544669	3.99540729909287	1.86685975669415	4.36361927941292	3.7125192518247	6.84831325853685	10.5713942547552	-1.13257601586087	3.856837239717	4.59971591152976	2.30278424189182	3.97305731726916	8.21586155069302	-1.76889798688446	8.08461197706799	7.36145597175399	-4.33785948063289	0.511724751405618	3.21971061772968	2.24798505103032	6.14289666542468	-0.168756285235565	4.33256490930338	3.65286601736917	3.97578082685136	-0.224654953302073	2.9741224603349	6.76756494673682	4.72675283731418	75.75	1	2
141	3.06578162803104	5.52845156653119	2.86133496500559	2.85522913745027	4.94262012274544	2.9617672357398	4.13931885831356	1.01586284772308	2.95073526250753	4.09241162691445	6.63747015248858	1.49487941558188	2.0521466681266	4.79729841845303	5.24930214239918	6.72985578030679	5.10266366689769	4.6197349759718	4.48274193478766	2.71315146828391	7	4.58875239370821	2.3415161838313	9.54062648275437	6.00886370010508	0.218384643664279	6.47941839371184	5.29524984933353	-2.00396422246374	-1.89056409483461	2.17231652377114	7.12115972340896	6.93014171182337	2.0879137679026	0.792901936875387	3.61635849736866	2.7640820691765	4.32047994789491	8.53560872616585	5.95669081202484	7.79785817418931	-0.53135095196971	2.23486137424988	3.25003384361025	1.17778289733571	7.88825418074594	90.5	1	2
142	1	2.82712501773038	1.84153558266447	4.68531258013876	1	5.53055258107111	4.38950104065532	2.63689427961	3.2502506383808	6.84256989031713	6.58961558310939	5.68404180479176	1.87052203259988	4.581324692484	1.36184163140339	4.71477946650601	5.88290223272889	5.81208415054175	3.80424240110557	6.67479600020831	5.27074751723439	2.68848040905951	2.1493970688082	13.0116354137463	2.42591481369399	3.29827749801358	4.45881062444633	-1.16580140694761	0.973346820792219	1.64319264391012	0.87279307158591	6.99379042861654	6.78585879113047	8.82482300629411	0.997116440071695	3.58408886112755	2.55561781680983	8.28424614918935	9.77387196291543	4.23908890374942	3.77734616861235	1.951508148285	6.55689678509253	2.27989609077481	4.51350838727168	5.12436317587139	68.25	1	2
143	5.20806997523749	1.8457114848624	4.6987732568272	4.70815769268554	2.28639502475772	2.62918338889513	1.54267614691521	3.22362754166104	1	7	4.95046900215423	2.16946667832703	4.206112476319	6.58800779846975	1.6494474292767	4.00455388330345	5.34287902207035	1.96242108231608	3.35171679836566	3.94993933457336	1.55102068327013	3.46309472805157	2.70496081881486	12.7312592187505	5.69625391662477	4.87269303086624	2.00009856909683	-2.77656325426981	1.64440539476878	4.46612826681346	10.2662157484337	5.22786529206839	7.46468080258194	-8.45207105480871	3.83412222868006	-2.40410919303804	4.36906242410477	8.35145489583811	4.04931462835186	2.87906255579767	-4.77498662568284	6.60149816332013	2.91318542567986	1.02612292700916	6.58248954719307	1.02200227168393	66	1	2
144	3.47617295242824	3.43954985463639	3.68115213091957	5.57676726643837	4.66134977731829	4.51255792569241	1.17405675023867	1.31299463739104	5.0005083236995	4.44970256769155	4.88677387120074	2.5725587777715	2.26478641924347	5.43701529254042	4.19152315153601	7	1	5.12123032546731	6.76585605899105	3.85907430753686	5.48490652863738	3.30201837926208	3.47440074395266	11.261687575726	2.45315060234727	-0.337153258997336	-0.837131281571969	-0.0482847984337096	5.56430624518409	6.24142198103385	6.36354745209762	7.05167714797759	6.85593459477125	-1.07823807165191	4.78915245408194	3.88282607645448	2.61172601881022	7.46538695171936	5.13786924912466	4.62325725859893	3.09363645472928	2.99477777053964	9.51317810552526	4.4406006013001	4.83505863527761	-2.99496479591322	73.75	1	2
145	5.91422086031421	1.15667199824301	4.42983969067339	4.9303188488599	3.82167706494986	2.87401339720945	4.20178291592188	2.82165669146981	1	3.1486779433518	6.12041861405761	3.2230463929874	2.81883015721679	6.62516879573641	3.6782792699844	6.9314792672687	1.97786150883991	5.63986391968723	1	5.37337630805254	5.66120845719467	2.86440741655843	2.79055287374858	13.5736680338542	4.75805333648226	3.9351791254686	4.48488396653365	-1.23716436122739	2.28542961007314	7.04465025014878	2.07531643772784	-2.78435329879864	7.71592973257958	-9.15928655897847	-2.30834992832885	-0.584884012614798	4.50750590384908	6.48621461759366	10.1349026683287	9.0930022186463	9.00423177916773	7.82320411744371	-2.38335398961282	1.31250328641931	5.43197381816434	5.07192341959011	86.5	1	2
146	1	1	1.39235855154785	2.89348241495014	4.87805231344502	3.37524916649951	5.62980616888725	1.79762193732973	2.86649317464583	6.93284674783363	2.50000638149441	6.97825207103172	1	5.47324000538479	5.71377107700892	3.35503452163004	6.58792748957796	3.87688116140751	1	5.3960402098041	5.59191598060182	6.32880415953716	3.21591698395816	12.4217077236115	2.49356016197252	2.48017300708188	3.44204863933159	0.0791702928107418	-2.54072886247771	6.23148302067062	-0.512584775703215	6.40568678885814	7.22742383795479	-0.12695466005345	1.53919035979502	-8.90652373728267	5.1757314423224	7.54973139875035	2.49913547346251	6.72622789798674	-1.36866419962589	-0.183413920775364	-1.02118641055614	2.71480519888688	0.284391130685158	5.1802891856461	89.25	1	2
147	5.5435863682024	1.72700253956777	4.81002793481348	5.40609428206244	3.29005554375157	6.96915926564782	7	5.04750175769328	3.11683947356112	4.61092974649254	2.43652153798331	1.81720145462702	2.47786693603694	5.95053794164016	5.97874507500538	2.5500655045964	3.02834282987685	1.58924294429541	2.44313413503609	2.70724709982366	5.14770445748199	1.73753678547682	6.29293209619188	12.3505352484829	4.46637231510084	3.21625965522269	5.26183033117098	-2.24504758309252	2.50722101529485	1.89831880720883	4.54958614526157	2.68010005881122	5.02625969387335	-1.26695030290186	7.72538514778123	-5.20306742874164	5.37516748464068	0.190643965817012	4.81339501600201	14.6859132669377	1.00254000696392	5.71605356597791	-1.45956962980286	6.46447848165001	6.65739174574387	2.7363843162722	79	1	2
148	2.36392184286177	3.5396153855994	3.21521119813012	5.13616280095956	3.79447694740118	4.06856820568166	7	2.88290515450375	6.36299568703868	4.1317053037634	1.36614062269974	5.66398429297846	3.21715970678767	4.11700803771249	1	5.88085495629701	1.31316224332346	1.52947234987255	6.81990171628279	4.35821579305077	7	6.25979301374052	7	9.57863894902473	0.52347816498031	4.42102615874747	2.4808092712393	4.78887104410006	5.26805106879643	9.01979477750166	6.2787365508305	9.31229381305911	4.72234748631516	0.212957924975233	0.18837516821082	5.64960819424	4.21315648414378	4.65839754566749	2.74709988422554	5.27431540209037	1.21424062310123	-0.706244554234432	7.99948685181148	3.53235067437152	1.12183501949375	3.3505397313838	76.75	1	2
149	7	4.64684519757697	1.45455424939018	4.86702601706254	4.77544954196132	1.99028540647941	3.02555387628007	1.09185609221779	4.06533672964945	6.53698529594438	2.84922226823483	1.83087663103355	1	4.98840836163546	7	2.62251688158057	6.80251823551716	6.08701620824591	5.07314931216104	2.04785977811685	2.57477363495481	6.83053212613593	4.99596229194989	3.75304190128454	6.3056926533539	-4.71347868645215	10.5221197831797	7.04039054979952	3.66262627623868	2.71925379513545	-3.28500695364413	5.51005136249681	8.25200605104489	3.27917256951481	1.57294765374711	-0.121855898661953	5.94579168764909	-2.42151591780058	9.94362416103339	0.803314947016511	0.882852202698096	2.06705086303147	4.60344033075502	-1.40721367038011	-0.953455824921065	7.13838274477109	77.5	1	2
150	1.27497598042707	2.3039688533936	2.51579148306977	5.23479901667783	3.47125091645641	2.82418624440554	4.97739419869923	3.25627007929401	2.22633199471056	6.2492037881296	1	2.06977599180229	1.82047465496434	6.03242324070133	6.030831260548	2.09045537007004	5.63131527089525	4.83397023426683	2.29091518490662	4.14746971791162	1.65499048430104	3.27498253144227	1.7199350282876	10.9521589668585	3.62916566469605	6.10971668425943	0.887017092776505	3.52845436539639	-1.51633651617317	4.6370572588799	4.73279611081722	4.78258062614863	6.02425910658212	3.81023752828685	4.18340955600018	-3.31352693807024	-3.9179095006823	4.79555899914649	9.64292855839023	-0.65842264775172	4.00917691917698	3.95555738281028	3.57917685074594	1.19124398454233	5.63932417052435	-0.12837260897788	80.25	1	2
151	1	3.9236816403538	2.70466963530077	3.02812712393692	4.64262039295178	4.29914164496992	6.48659265975901	2.62923917338326	6.94867935691709	3.64969231249392	2.2125065809502	1.13263985878492	1	5.14709102063849	4.54829458605346	1	4.3823766804178	4.42075796520803	2.79071145904618	6.92275659711334	4.48365258182538	3.09332446675784	4.32309899872147	8.68036718289607	8.21176574927227	-0.309508046042186	6.52851901432071	3.96100358958518	6.75276699858187	1.13555995399124	-0.362776996757414	5.24882207005505	6.93463501382768	3.80195505084644	7.06511383786065	11.104505387981	2.44086911145551	6.25649393017463	3.50445728804625	1.45569485105393	1.47250947109084	-2.3079459881704	7.14868002812581	9.40321529179931	7.93510782594519	6.64290410778655	72	1	2
152	5.95921570646983	6.79021219769128	1.90450784409267	4.13857386734066	1.50875723754358	2.61386420056806	1.40426622985649	1.96290480669675	6.12047832987268	1.76117643045704	2.00614994121861	2.24383813836199	6.87373537773183	7	2.46608190561979	6.1645312827417	4.2744549746906	3.39780025784442	2.72311477525663	5.62784503790689	7	4.35338485904266	6.89460783595339	3.62052980770486	4.98737044333914	-3.68315693111095	8.47048443601704	4.95593762067267	-2.93402064075365	4.75233802713168	2.25485720363916	3.66860581887152	11.2022245220734	-4.46113396022528	6.07450694919384	8.07053685195892	3.96981696501273	7.02722633902534	5.12588404162907	2.05880026194077	5.31009495374693	0.818206760272504	5.95489375472586	11.4299747161911	0.638897624175602	8.84145265633983	77.75	1	2
153	3.05953847549849	4.93933861558802	2.43237132029386	3.10027557555412	1	2.27478472477761	2.25521527560058	1.61462072131463	3.10594671142174	5.80418506643561	1.27787418071031	3.70355945539296	2.1517957628009	2.92007424736297	4.24081700903821	4.87628775314143	2.06030474173292	1	1.41349280480695	3.49946484155027	3.36788284242292	1.56647773497633	6.01114809141362	13.0943169846029	0.484222434386236	4.82062543031593	5.5275342404071	2.09468631338385	3.26683305917385	1.82983376922715	5.69529536375793	-0.411478090503747	3.76617311341413	4.1567984221485	6.82768873365888	3.70095187999825	1.47738601634068	4.47241107684471	3.94841658913778	2.14098071419975	-3.02500498266616	4.49864050872239	6.64772627901108	2.60776724115148	4.33702239483622	9.75001570084898	78.5	1	2
154	3.0230009696899	6.57922055307912	3.52257915901233	1	2.64385642750254	5.79041152878636	4.18930005421886	1.85959141193001	5.24760519805577	4.44876450213332	1.32062349151541	5.79254626268758	1.69391469954476	3.27593483095821	3.38994103488385	2.7561213644047	4.42232468499493	5.56096363425359	1.98537834399115	6.85431864678357	3.45035153057862	1.8267345292207	1	15.388958945817	5.05271732806724	4.7011119707401	3.92118137349888	-1.00905943408649	-0.318236269836677	7.9618093539618	0.46152366785042	6.62195480003131	8.89402922864627	1.42830559764212	6.9982697563201	4.35197671579655	0.14768205535323	6.37355396165427	2.94633224819021	5.29613038555499	8.54738407259523	-1.47054065598228	11.1207198799671	5.84024086190452	5.16890381450231	4.07670315994319	55.25	1	2
155	6.65571524427328	2.31928903287055	3.08224047347709	2.09777713116303	4.43431712500329	1	5.7035943370626	3.68230611839028	4.64846377974374	2.43832686096752	3.44540224477373	3.05834912033047	3.97309134004555	7	1.15217152888282	1.56135225553462	7	3.85765219884602	1.46077173810771	1.59867148718167	5.25641056462883	4.9510673218347	1	13.923202414192	5.80740499553189	2.97649401404705	5.10411395322405	-4.30120961788115	-1.6190767705976	-0.98286668464266	1.21609256892214	-1.69264520472567	5.15270291892502	2.41476709434115	2.07819532383317	-2.4280119021016	2.46384114381782	1.1418767468826	8.23607448268734	5.143252028928	6.92638989072571	4.5123776246447	-2.08422158279623	5.00709668378735	0.274505673523483	1.86048421559575	76	1	2
156	5.49100392549968	6.61107993817356	1.25716112749149	6.42208544457478	3.07936325820378	5.70624400309668	2.71143207367172	2.6884111453281	6.23372965779772	6.5319170927208	5.06390650963954	3.67648621218013	1.55297036965668	2.31203555811649	3.6154225801725	4.33856872044158	2.525991411782	3.49063776788218	7	6.4653871180082	2.41099988259538	6.46024738369774	2.86492445700609	1.45222384102492	2.72738520719138	-2.75295527481329	3.04408320096119	3.03762395807897	12.0840728925484	7.19318242787372	4.97995512296467	-2.73458928375714	4.22336756267699	1.91108343146101	1.74967261931901	-2.2761277441661	3.05152804957606	6.60044689506937	6.81957871988388	4.71616586204292	-2.34163492919001	4.55089071779642	9.95721362203992	1.0355359105158	0.188078954119909	2.03645762759893	67.75	1	2
157	6.78598836409455	7	2.68473023707012	7	3.1327411281915	6.10269192028046	1.34775854625073	5.07407896186474	7	6.29958915452737	3.7935085613136	6.95455556843996	3.00775827556324	5.84163276875131	1	1.28241927718753	3.14046002275798	3.84474658746563	1.57534373903379	5.00695882479186	5.52695352165262	6.02570006185192	6.62167029442268	0.891741086334198	3.50749699082155	-2.8163125552679	4.1119840468755	5.12136418220662	2.88067778686915	6.16457638567226	-0.210550970836348	3.37455021663005	8.57951043779125	-0.874107707505523	2.18065458156444	6.64574401040839	3.95996379932499	4.98146621646569	9.9750079438598	-0.440323883213222	-4.144161060117	-0.499132925182464	-1.02950624341807	2.35146197713454	-0.694078994613889	-1.70249511024291	85.5	1	2
158	3.54509849612265	2.77076549286593	2.031043767575	1.53175134622527	6.92829877442206	2.3561207334251	5.74306546552663	6.53789960347374	6.29479569992149	7	1	6.75195781736985	3.75308173490806	4.92884673301335	2.62559417573607	5.53150017437729	7	6.94607652587211	4.44786112186021	2.80755439277323	2.24592804142318	4.93390089127762	3.53039177627675	8.9385460916263	5.97007996530204	-3.22439390189408	3.43656306872738	4.50576226098826	5.49174647301926	4.06606512645261	7.61768116541779	2.39537210547909	11.7347892539564	-7.97531221369187	-0.372502224087271	-2.12840683500501	2.89057661602181	8.28576327451146	4.10925355611035	9.61449045133019	5.21719376180938	6.05035843237064	10.0508080906794	6.4161877989771	-1.6279411251609	6.30621426134256	75.25	1	2
159	5.91308770033586	1.5044818831115	1.72808326031179	5.8519039245601	4.93931485571332	5.64660560154989	3.35340762362397	3.58744831129589	2.78375623523933	6.03756287302044	1.7651312021668	1.2032017941508	1	1.6056914843387	4.47109261439473	5.11983720099111	2.89211655020998	7	1.02903422590851	3.29946760015026	7	6.20799628370181	1.62621538927203	4.183124432719	8.03198572059998	-8.34623256842113	9.37748369201453	5.1983183950313	2.94132558679479	5.15934606563261	-0.563383053539589	7.80296107142125	5.92341328130183	5.04782037305773	1.55444274933714	8.6642710524935	5.04934939357027	7.34127477329893	9.20329611055642	-1.68490764769352	10.7878578938769	7.05563257124346	-2.15315228479938	2.50030795189234	9.43680697436511	2.35649183943765	74	1	2
160	6.76514184174723	1	5.62960247246434	1.34410964867384	2.84612065382378	4.48991969903577	2.85182582077173	3.3545040547902	3.32911617665293	5.64573815501182	6.73456785728606	2.63556055334579	2.27661822503905	4.93975335612747	3.10285433032118	7	5.41346302686841	3.63974084104568	2.60481964785022	2.49257970196824	6.74433670972459	4.76756269142068	1	10.9591555170441	4.91143286523778	3.53985842631875	6.50529363245374	0.281491890347734	2.91236072935455	5.79557730779658	-1.11607041166675	-1.84268579492402	6.52296257798838	0.190666376451107	1.16016083492932	5.29848957470016	3.79206776407977	8.03636470290072	1.47276874864981	4.92571570182215	-1.17256636352533	-0.476166326408045	8.40242814071912	2.21708138758998	1.12306266624199	3.03586469509175	72.75	1	2
161	2.77397890435339	3.78534745305843	3.52986437051099	3.13151993499353	5.49809913175273	5.43313391545171	2.15629350234608	5.38881729549376	5.49247896470308	1.55277457284248	5.85089518330765	2.22658944586588	2.00762587223313	4.65295188566672	6.28220727135236	6.45748972029501	4.77561265427599	2.31389320631058	2.35151966213337	1.76230517179678	1.90228550641043	5.51792956153801	1.02092502742404	8.80933082732846	5.34207257061249	0.227253778356286	4.98394500212502	5.39242983377374	1.33548507429002	0.311814057529808	1.58315520893531	4.24013066854209	8.60415647742839	0.272174569763706	7.68444298551693	-1.49059249142231	2.61827347777672	1.16213064714698	0.774652953157801	3.19744297422386	-0.37242784079646	6.77561372870294	3.57700838867291	-2.98947309725029	12.1363166881747	1.29674903291096	64.5	1	2
162	1	5.99334449701655	3.77051682016231	1.83723240506571	3.0601831538092	6.94369902014981	4.90784069067284	3.19062568474168	4.85284599226871	5.88383912595351	6.97517296570983	3.71170121516096	6.15933582452498	3.2313365543987	3.3625607857248	6.898319565634	1	3.52074868876939	1.83398449336607	1.06306896129447	4.19223515451228	3.42095824135285	4.15376820937272	6.79221670521558	9.48046557156291	-1.44991515975889	3.99368775359613	1.96817076321218	3.61478919649757	6.10321611623644	-2.36505443687783	-3.07234829627452	10.5744666536455	-1.90875425730221	-3.78266018091586	6.06021100532876	2.66899006836403	8.90308506184025	10.678118840676	5.01028475780866	10.7138674070104	-0.833733693949399	-2.55665328106808	3.65483721869473	8.7863339008781	-3.35938250033161	79.25	1	2
163	1.18045491247773	4.4232033808653	1.83669927660913	6.27526325100876	3.46988748070531	6.21025143534326	3.33081638668011	2.4147033032029	1.40787232610856	1.88627381316667	5.23146450414822	1.52702625013935	1.54846651081179	4.79626629067578	2.67444801687812	6.00861858652528	1	1	1.65138105372562	4.75849377586646	2.62242568070266	3.30419734671208	6.24557566043315	10.3548298447467	0.754946261350261	5.26517545041876	2.25143409933705	4.42239414690885	0.270081494559503	-1.77907084045929	4.6886906775882	4.89222793726863	6.45279397925206	3.36133892430358	3.39911551652573	-0.00105435862296954	8.45252515220795	3.13516322479661	7.41266566584128	-0.788959226701925	-2.68356862487191	1.1946062410483	3.72401679995652	9.99229642848443	1.52546039191745	-2.57652752757974	82	1	2
164	3.06917750959631	6.31961553892559	3.07160531672233	4.37468427624304	5.27430017498888	2.40742806741852	3.3175434876049	4.90098289186202	1	6.14590055849951	2.50684894174068	6.21280317385301	2.20860612921572	6.03709516036656	5.57228619482014	3.8649278438857	3.49764418274205	4.45716781887154	1.35334070492543	3.89680359939548	2.5849126868777	2.92816554378913	3.90492249854276	9.87999218587829	5.8595472808926	-0.185970497683304	4.74852342245518	3.49236980771484	1.4611574829569	1.60561577177489	6.77643657095761	5.4213685737726	5.0862834223335	-6.47390233893255	4.94744380783197	5.38382801170907	5.99318193382436	10.7247440258544	3.05025141319349	4.9016885868741	6.18059907665377	13.6346967342956	11.4169545664441	5.09137292688114	5.59515588386708	9.45513874423196	63.75	1	2
165	5.91919092848554	6.36770799966369	2.70410672730111	7	3.76910437871628	5.02310420390748	4.20872639353968	1.88008750398607	4.10143712356067	6.96204848148968	1.60405483710482	6.60876888939209	5.80523596151723	5.72965620044074	4.12350522203628	6.30916784842384	1.24707909011105	1.70180563930684	1.30756808903773	2.44460224185537	2.76623386706949	2.49552086312226	5.83636253530528	0.408657693459534	2.93873100786051	-3.03944599122449	2.70312579385753	3.41597251085417	-5.21895312367995	5.48239156458449	1.5265463978799	7.77080116353287	4.91372465902982	3.9068573055363	2.87249795548447	-4.73063459377375	5.77437166399857	3.135670057024	5.43743257135533	-2.77380320834089	9.54987028418257	5.96561801656499	5.11414596722826	2.18345201913234	6.91431892287376	7.91880326106383	89.5	1	2
166	1.50973673214762	4.09113058388213	3.53280852855924	5.52024344319096	2.36919912162901	6.12051580785274	1.48550794610751	3.03300535184917	1	4.85946725378144	6.36427099331361	1.90636975354315	1.08342147681227	6.42577726284888	4.57168008247467	1.95779175071194	2.27015079187286	6.9281625667106	1.99290574872591	2.54316380304645	6.896710608875	1.80805856168038	6.50608796743045	8.54393607010113	2.5738261741013	6.0621605199829	2.05562144048229	5.34690634382977	2.1349162737761	6.84805102364033	9.39352828351195	-0.77828474749036	2.46996647981502	12.732770237732	3.10740177472277	5.73907479164594	2.21834292578673	7.06873524229424	11.4106581463272	5.19271277904425	7.2993523753296	6.11273898189549	-1.20724634459423	7.88599381553301	5.46893661403092	2.40955349308818	74.25	1	2
167	6.33816224734804	5.78007164372867	1.27290734331901	6.60212266785921	2.86759819967893	4.74482801811435	3.19033384932309	1.73818979885182	3.89930731214146	4.39458405625842	2.26126832531104	4.14859265934422	2.24414490074376	4.56156014380641	4.11781953531757	5.90856525136527	4.78324210938204	3.73435948742432	3.60579148211778	2.96258096512361	4.31092172742592	5.5641644751539	1.85649549391346	1.513035992403	1.36988065207043	-5.33365461071807	3.43514465573288	2.59485663209252	9.73869725608201	2.27023444414618	-1.69904880026125	8.34415426016256	6.59534657074407	-5.74505005077926	6.35300087479037	-3.37162852060303	9.7459071384528	3.4397209883664	1.44816713166552	3.61857486245529	-6.87762624872949	10.6791094537255	6.83491998395552	2.68089806723631	3.83655937182177	8.22794081214334	74	1	2
168	2.59367243084986	6.04189979491224	2.08232000423254	2.16247765950946	2.58753457295795	4.65374062590344	6.42876652921355	4.55812610818614	6.63462120040202	4.29939909317955	5.42689862274463	1.59995283796713	4.43524701646184	5.99022840751752	4.00526710544855	6.33573756611522	2.81668199874992	4.38380231477582	7	6.45927600195898	3.95316563306508	5.66846801820009	3.33339725592498	14.0312339191038	4.38068964519478	4.18947238087279	3.40471219407353	0.65635641201082	6.42139989087191	7.55319273532871	1.1137214170982	5.61026003592958	4.50316286515384	0.590319459480614	2.70018825994804	5.24119119639509	4.42188899593138	0.679665264756674	4.52775873102949	6.42798763758296	-3.54765988648206	5.67308524332701	10.1609055107416	4.89555680735366	7.15710593133244	5.09119862415869	69.75	1	2
169	6.67929309817771	3.08025311766215	3.0028433678848	3.88539578572849	4.64197983436283	6.72110853611833	4.5520689518886	6.18965670697343	1.3115755395166	6.73795134281955	1.60816670692417	1.93680622671784	6.30027662602194	6.3607148840854	4.22768057820897	5.27060963625262	2.29292469692938	4.79875932958017	4.42742397506039	4.15525164888119	5.05928911714708	4.53633925279978	2.41195852727685	13.5378461921479	7.82492277635946	2.66464769564988	3.44335087962314	-4.40970024605141	4.53794539926512	4.66450950584141	-1.06531702921445	-2.7436324343749	6.54954465622228	-0.892397688484232	5.19582559208792	6.79246593006512	2.41080154179658	2.82009986507485	12.291269986522	4.92635246980682	0.925232849238986	8.84617647342111	4.05316449888458	2.40687089080916	-0.189427592928227	9.23011963607664	72.5	1	2
170	1.63999063732969	6.7901824211738	2.46388486250828	2.20501297242847	3.74946013784287	6.38033120797972	2.61932703710249	1.01617496736145	3.52514920982655	3.01027293664966	1.27715381448558	4.35127372832209	1.63961410617834	6.59074329776038	6.74791015414325	3.80435445158528	1.76124646782826	3.25036965427565	3.71468466766387	4.25253764673093	2.10773905147425	1.52565537137946	1	11.334073937222	5.21816530399958	-3.92665732533312	5.29265971220468	5.13667102352348	-3.10804959018461	3.63175839830418	4.34378030987933	6.5174776224831	4.76166330100408	1.6549891326593	7.64523796205636	9.25776457491019	7.09664260229487	0.019833530478035	8.47695203873256	3.92135753304892	16.389219233572	3.15831886958806	1.50232060386349	-0.480212521038616	6.22390321521422	-4.26289444283737	53.25	1	2
171	5.43693265300157	5.56397652459489	1.08064764532201	4.66794893126021	4.59368534412887	4.71470235963875	7	7	7	5.53149006365365	3.24164770225844	1.76349836057466	3.69623713223129	6.48846822582802	3.93337652202128	6.47200763773389	5.995902109002	5.60045834105478	1.06959685312487	1.21964760626331	3.407104340088	2.75266310379627	4.70940233307324	3.36483208889413	6.08871538270656	-4.78113625703531	10.0619666019931	7.18191779652807	3.93416063534219	3.74941478635454	3.08301830121955	1.24463133554501	8.85739916230941	4.6987859633703	9.18013697085873	-3.73903566677783	0.0895229411268624	2.42229048607222	3.31241602499054	2.72858490954812	11.6438015926996	6.50330345186519	3.1054834543857	-3.82530341933531	4.46257663868592	8.17054631051186	69	1	2
172	1	4.6050840470266	2.15049946557782	3.85444640197138	4.75976179858959	5.03966012345165	4.29461116370022	2.63777165898759	1	3.44817585101616	5.36006305256851	3.77869583438535	2.67440221566248	5.10143754584947	5.88730992149842	3.25428174945474	6.46858628855466	6.89905567496379	1	5.46295934026803	5.14942111099919	6.98318100743888	1.54112195522539	6.2710909981617	7.34913815756401	-0.571676424484678	4.76929052347657	3.78620082886251	-1.25917552491874	-2.5745510640395	8.10124400543981	7.70261641292496	5.73628492664819	1.49217569955824	6.68099975956013	-3.50232627212298	3.31572483788972	6.86761571590317	11.3868753255412	5.73699881106784	-1.84456027342503	0.661879682906916	8.41217465279704	0.49715750440173	2.69092487024581	-3.71438088521583	79.75	1	2
173	2.02056694411573	6.72979093438252	4.08986149219	6.75606597675605	2.15395861350873	4.04483507516009	4.2530887952535	1.57028507805797	3.99427699222067	4.19542576700524	6.05477435321718	7	4.65430887374663	6.07751139551502	6.95920481917086	7	2.15705859692455	1	1.63235534153426	4.58410911350012	1	1.13021534690641	4.83161102917421	10.3438217106633	5.51861727382804	-1.46779964027591	-1.0351185623755	-0.287592008836669	2.261566759493	3.82965977614957	4.09102142028253	2.10298614729566	4.70347238260615	5.99880841104347	4.85852724511009	3.01450926326187	0.374815004684758	2.40951215907374	6.92802280510086	4.13834029120124	8.59323209328728	9.59787848160969	7.61144824180513	2.57738366746816	4.82331202692284	4.73164016993702	78.5	1	2
174	6.10387008810347	2.38462357848434	3.17577974773654	2.56859144695679	5.26753149049923	1	1.27704442840348	4.10480072473934	4.14771686731791	2.5628610810262	2.81138154723245	2.57045147281776	4.13949747059507	5.85771517989344	1.78699008483855	7	6.25419743910982	3.2864853924902	1	1.87465899111811	5.35594088621856	1	1.31404961380387	14.314578419154	5.87915533708674	3.71446956366764	4.32310649454781	-5.65251954178575	-1.78928714963748	4.78214295932489	1.59308748131624	-4.46566601885573	6.47452432758109	4.15298457987125	4.55654411915885	6.08146502644211	3.72527945578419	1.20614320270681	10.8629536255934	6.43752581848163	-1.20899769554912	5.67734918051817	-1.65656953621939	5.17361586202983	0.747786645326504	5.87237929908621	92.25	1	2
175	7	1	5.39397837790899	5.15231682573675	1	5.98967344209376	1.08773771438708	1	1	6.36652015819245	1.82385686071474	2.01400595727157	3.21568466474701	3.46791340947093	4.2693431982567	1.46405737597034	3.78246768752528	3.85254137482834	1.7937961155087	1	1.15214245465808	2.32235590954863	3.06501907904512	12.7201928930053	6.25979938912182	3.97106502799116	5.02969846790717	-3.7436593794542	0.725544408946718	4.09174181313854	4.77334972066495	0.759244276922213	6.03779137847508	2.23720463986227	5.6029548973198	3.89951827993097	2.74176932116709	5.63587845145035	2.7733625660866	11.1309755427552	4.24187960964689	7.08358761789579	11.4656159387129	-1.11557410482257	1.72615733772613	7.59382831542436	66	1	2
176	1.15127423785806	6.27975922878203	2.00117466302281	3.46357923609004	2.79124321570049	5.15340991815334	6.68606246944846	3.99947889936341	2.64390292431897	6.67246744261171	3.22460234674701	4.11831209279042	1.11062288859268	5.85212964047462	7	5.48076999532153	1.33123334650278	6.49270993381222	1.83310397194357	4.49667026116487	7	1.48933820676367	6.02851216366846	12.4612891191304	6.9167651494598	1.02013323066455	3.96210906511726	1.47395467558137	7.45462701085707	1.85966451733561	4.47753375933549	8.6422954864762	7.02041129402642	4.01273356038065	6.13245332132387	-2.21913331811667	1.97182217914823	3.57307262734877	3.96056609183585	5.00264372252553	1.38696089100112	-0.692988174378149	3.08305920397551	7.59108679716013	3.14887980825848	2.87391495997385	85.75	1	2
177	1.82948965117457	3.58712032288997	3.74418987321225	4.20249852044474	4.50464410439969	7	1.89874195455126	2.65045718520259	4.02934403680771	3.23362678037256	6.80350316665922	4.42896896330803	3.90641899990812	3.30333801301029	4.00854817787217	3.54980265609762	1.46930637648648	6.20063524426654	6.27736199584378	1	1.1456108678528	2.60522794981139	1	10.8400143819797	1.49367765467366	5.80487710724711	1.26756421904627	3.81674146344711	4.81428270057338	5.01849691389817	-0.377813444418935	2.38626704116417	5.09757193851389	-0.390323629873326	6.22982284583649	7.64314118733204	10.263839774386	5.02650174139218	8.12312670960258	3.4715533498429	2.34321803831362	10.6893710875002	3.27547071989308	5.50481662956476	5.59758716932692	2.20116783582705	66.5	1	2
178	1.1417424901371	3.74601423743229	2.50012190495724	1.40444860090924	4.93977933037366	3.05680797735605	4.91435617280148	2.2058995761654	4.50658691523261	6.76110807377504	1.77179693800602	7	2.51965060381927	4.90351385950772	3.38778999473456	5.27289507671553	1.43049991683311	6.92924663482415	2.6752259512272	5.32103960676196	6.12995590452115	5.36520863116325	1.93815244799759	11.1707249595471	4.67098737067028	2.41976182627711	-1.22683204821588	1.83950960270015	5.15607050692898	7.96537104388282	-1.40078603445353	11.4835227223649	5.50341208948088	7.99779708860432	7.62647038913724	-2.60655361621239	5.27339984364214	5.23254079125023	9.39158142535071	7.76187089806606	-4.74595874601216	-1.05664391137751	9.62299807119876	0.935056912663948	4.44602077294726	-3.53395896003686	76.25	1	2
179	1	6.01429012867975	3.33402807596886	1	3.94746298464287	7	2.04359339918071	2.91236330598864	4.41003479147843	5.60592635809165	6.63519810695382	3.62170870452085	6.24793832616405	3.31510358556815	4.0900770382258	1	1.21378100041867	3.72245030073395	1.01897960206368	2.59952932064097	4.38024521435482	3.04679370253045	4.38193790547764	7.00363057903443	10.0387160363848	-1.49779605790962	4.17880927344129	2.55165018030901	-5.26455106074083	6.78529913062687	-1.47657979395418	-2.56042551299376	7.3467741561154	-2.60968584504821	1.09958681717196	5.93561287517163	3.69652810388749	7.44361338309215	2.31322609563169	7.58553060071537	6.95000916755151	5.02498297726231	-1.89443703467662	7.20218527972924	1.24824650637123	-3.62733878565161	86	1	2
180	1.38160284056908	5.71621835479183	1.0118118851226	2.68676398993744	2.20924853113177	3.95980590575105	2.16250687225956	6.43868655575595	1.76127712000611	5.56980158033208	2.87817956742567	2.34767039345699	3.09893680102603	4.24046122533456	5.79773802796392	6.46634159831203	4.15219968506746	2.00687523689249	2.53067737399984	3.07296798705967	6.57779190187476	4.66826499545041	5.65208357688872	7.27469265309484	9.04513882769636	-2.4149286676749	7.03994288007271	2.97890095318323	4.74990809069151	-0.221831419247403	0.456856632838052	10.119420550169	4.26684496663668	2.266517634426	1.6951646305827	5.16014424216405	10.9893175634325	2.9254563894175	7.23835214200806	7.23178098259201	15.9555346912245	9.37847425174281	-1.82166517236203	1.01332763877199	8.11102595354373	0.491779333376433	94.75	1	2
181	2.81985100227881	4.98392703092714	1.33263816447216	4.70560153302266	4.13270458067564	5.36502836023212	3.85969560072301	3.44141164807425	3.79837613608844	4.10922689108332	2.15661421129369	3.32154302932481	6.43938524741197	5.27787353277947	3.00623970271172	5.99527312146261	2.6094088919802	4.81620335670079	1	2.9317658236289	2.0430646137443	1	5.73856843299688	2.76816320525578	6.47380074770734	-2.60414182556685	11.0052361178326	3.86027713016152	-4.03223548126199	3.00064178710958	9.43432134747436	5.0028669203931	5.45142417109682	14.613568866235	0.650939612537612	3.8299063661408	4.56348480762422	4.51708972625037	9.84173936142311	5.24328829473299	1.73829727042835	3.82292937674895	-5.86592778249924	4.43180774261577	6.1271131465195	4.53814380200643	80.5	1	2
182	5.45461913975262	1.53867468611451	1.5065576327679	5.46812610957426	3.54459509300711	5.67641048765543	3.75756428399807	4.2212603379009	2.456910488835	5.85779146860521	1.41513302882565	1	3.22297294137417	5.93486036106084	4.25367962211993	4.91810222194084	4.36352624996563	5.53804824962776	1	3.68624807125538	7	3.80377065303052	1.88055432227082	3.60838694575398	8.3107468506266	-8.50967930125174	8.69531486405286	4.62247518374195	2.80970525742503	3.60471913238125	3.12544388227745	-5.77583791738294	5.51277011005936	0.713467553576054	1.9521475314457	3.46862387030506	5.61150617227988	6.87855029741564	7.18462872373259	-1.7126918115122	8.92407771183227	2.74027991279851	-2.04842900380564	2.21763670970251	8.81714246785199	-4.45188911938557	68.25	1	2
183	7	1.80298456101363	4.37439259224555	5.68607843160519	2.21836713250145	5.05502009263998	3.90710987350684	6.08761677217374	1.69586011397126	3.04264748425636	1.34723967460432	2.02071727726995	4.38471274545244	6.8261496010429	1	7	6.38865887922327	1.91985508856205	3.03409828039151	1.8866203733648	3.51925785874479	4.84034904870059	6.50922999507049	6.18259850107359	8.30175046892662	-7.64438743878738	10.4512017886475	5.38872874371455	7.23891338597704	7.49804816394286	7.1290992823338	1.93329973744721	5.12978713515364	-1.3561354240616	-1.85853944349562	-1.33744792392393	4.36524312470509	3.70745420844909	3.06295425781657	-0.760879392189568	2.64534767360098	2.13885629854824	2.71397370194934	2.36335837312737	7.24628574082389	2.08042669721117	60	1	2
184	3.10550704779422	2.83958545567645	2.96678763655719	4.34846855492642	6.70686250370427	4.16578887562969	4.41291377558999	1.47114838676595	3.3305550597334	7	2.03650124590877	4.49537741756934	5.43281960821858	3.92172454202299	3.59621572571412	6.95917906772466	5.05401890562953	2.02513845030616	1.78249162906728	6.72329262561269	6.56671110648879	6.65285174618267	1.97159304234119	13.3796039007131	3.65913437752512	1.77327854260772	-0.0233119592778074	0.317812226027829	5.97606178797295	2.05948913277905	0.019406642313928	6.33385126168834	5.70274109409739	13.4688888429168	7.24585455198931	3.90089411646467	2.81119445611625	0.259296150692729	9.00174542232767	12.2573244843315	10.7527924822585	1.29497086712836	7.83769318599094	4.02895269116364	3.86767081843712	4.72794294404788	68.75	1	2
185	5.7901635957251	4.0227388126058	1	5.32886476309544	4.76904291545202	5.46604740880182	3.05296901551691	1.67607038357335	4.94256758923512	5.33627334284148	4.18448779653057	2.59200055733907	1.2451361070627	2.99751678929011	3.15071386610152	7	5.45094240843522	6.1344737176773	1.4518571859502	1.90371327532886	4.49127149424301	5.31415532588549	4.41029280086883	4.18910271327169	6.79386723954719	-3.70143672305177	11.3356272309756	7.00323773152526	2.25288742766756	0.196490865079879	3.27870702401696	10.7217820299798	9.42317032059573	-0.0849423647015179	0.452423626195009	-1.27990871355723	0.945934721493386	1.89253678387345	8.5586464774772	0.634963199739308	9.0084268462931	8.17026224108233	-5.57670349214785	0.985685115967428	12.0652493305552	1.71604807073919	68.5	1	2
186	1	5.7378942640459	1.71764262514368	3.35744053677113	2.61662047425076	4.3229453475099	2.03766444130255	6.45959329899414	2.880345907386	2.52192238317418	2.4546479506489	1	3.2526555132211	6.3274774339396	5.71687463569492	2.64541830778614	5.38015493438068	3.3678238678015	2.86297801108137	3.44595006923967	6.59229449979588	4.49696928626985	6.10424547999205	6.8908313406577	9.51003416754763	-2.56435339064644	6.50308462739542	2.17161946651026	4.97356853314081	-0.554438436123279	0.634843115527679	3.08338176540359	5.78031801254948	2.99400332997864	7.55285758288159	4.57772201308015	0.103674200773625	3.2744122242965	5.99832023710827	8.03513347820965	16.6869752873851	9.38832954329075	-1.43267848468	7.49742518628199	5.6417309614401	10.8341977601647	80.25	1	2
187	1.15884147945006	4.35372898596484	2.5597875720683	2.60136353837627	4.34226551816364	5.18644053097468	1	2.78457845406262	6.80555606049334	3.42183463644008	2.65974796815484	4.84036770872454	2.66272612320796	4.85183159859886	4.20026088953453	1	4.98796865409214	4.90318677140134	2.67219272156046	7	5.30939171264404	5.41624025893539	5.51945197800622	9.12186718073512	8.12516698321968	-0.522000230349394	5.60535398981148	4.81316168542988	4.65949308573515	0.573892475784094	1.9056793089694	5.54755813226767	7.28472103354491	0.288002969419078	7.00875435352618	10.5543080608227	3.67406693575038	6.63819943764165	2.5784078064651	2.83858533041211	7.20396999718832	-2.96247980999002	7.89872866968541	0.119164050886763	7.80878408238905	7.58516800646482	67	1	2
188	1.76542201521302	6.61984131019349	3.1680562665637	1	4.22789850936469	3.0423367645587	2.99150937719802	3.33360051487753	4.93398559259728	1.60941115294537	3.34190978076552	3.62247657304821	2.40956474347531	4.50181114234288	3.41682685714961	5.83276815505895	1.07658564425041	4.31441480307205	6.42208905455535	4.13527103163615	1	1.9003685660621	5.02579571902456	12.1066595382621	6.78287604202883	-3.56682028833922	4.93034254657506	4.95598809426723	-3.39204717895568	3.69980691787932	0.206499775348388	4.83363981012738	7.09640806729738	2.90226706349839	0.233796051871942	12.826080044066	2.46185397863768	1.01168620634409	9.08768181593627	3.27309378767007	2.18094946405153	7.61739906668496	-0.863836664499393	3.23904554387605	5.30705397874243	4.18710099450247	56.75	1	2
189	1.63604831069505	5.85956144511874	2.40191158104937	3.15453959675719	2.36884266794017	4.35327867944455	4.16524810641502	5.66481142063338	5.45640786409872	5.88666075234562	1	2.54387175341831	2.11225564909999	4.78627692932485	3.46654141431227	6.57031292150108	5.80904424718613	2.37889247511386	5.10752423094143	1.07584316525528	5.37644639763028	1	7	10.7575044329497	10.0994726141016	-1.07382845195699	1.22160609173165	5.41504905257015	11.2716494634815	1.68038057805019	1.82655365442246	5.46917738197563	5.85142252491486	-6.18427520638594	4.33429642345884	-3.93940580983698	3.26429364154387	5.5868549512536	8.08777835077992	5.34465152915094	7.17600043915942	-0.867225180195059	-1.90050092456541	0.600801288471941	2.49417889150567	10.718733029845	84.5	1	2
190	6.48524451109097	5.95094006409465	1	6.12847285275116	3.33583567425463	6.00799224046893	1.96004104070358	1.81858998633486	3.88828195191282	5.97902282538226	1.98677090222404	3.55808451899815	2.90361550956434	5.17157549554716	2.33460343745664	5.15478513049382	6.96786909059641	3.51610270419446	3.11352329968646	3.05100085319174	4.55996974576849	6.02407851708703	2.27255691703242	1.3789339361164	2.15620024525068	-5.75401388263742	2.68945339250547	2.60469920889716	-1.9816026093078	5.47925275141837	-1.17803732196645	8.30527663547316	5.6783494248078	3.32032806549579	0.904292650443744	-3.02373360716252	8.7446985226738	3.37206079401948	2.19996611752138	9.60280219753994	-7.62234749768167	10.2446282456683	5.99574974239317	9.4669881623553	4.05210883727478	0.274942571493305	74.25	1	2
191	6.48908764329025	6.11629357323036	1.30768022268594	5.92730612952106	3.17503074081509	5.22787015142544	3.13098434474217	1.49586253933496	4.2277105127773	5.70646311838975	2.45965834353729	4.30497538303104	4.16520868944625	6.40376284876566	3.98272489402876	6.50521145748618	6.93158145487706	3.42219132573217	2.83935155112011	2.56339175613735	4.38471706538847	5.78577368016605	1	1.68872536017086	1.07910881732654	-5.94823984755938	3.11216964014108	2.25968809582392	-2.15483094531466	5.58375842078396	10.4762690617692	7.47960476705121	4.82337553575521	2.63670597034351	2.86177597343932	2.22151381646717	7.7623510627427	4.54276665532507	0.515525546898499	4.82714207392931	-7.60273705836338	10.8756106094641	5.843685320706	2.44700962705067	2.62375437369759	6.75903734695973	67	1	2
192	1	3.75927517603569	3.38081004044054	1.92587059289632	4.65496748331625	5.17243339333017	4.29937828059117	4.70112701831801	5.74937740405688	4.32996986044768	5.01085499663253	1.96599690872089	6.4108919192117	5.01997580680333	5.15984819115555	7	4.52128877157319	6.52116476429842	5.93438883346291	1	6.0705732481302	5.34768962340814	6.67460835879831	10.1960062735994	6.33254867963712	3.64937218447726	-1.36412709321137	2.80712009736174	6.13755235768517	3.07870154126782	-1.82546978784091	8.46880353499926	4.75787127364075	-4.39573107199979	6.74506802546825	9.78529653057197	2.69627045701707	7.30251347768798	8.97003833572374	1.79506502257602	10.0724679830635	3.3013061205709	7.33764985907128	-0.357356424396272	7.52949196837812	9.55423410131481	72.75	1	2
193	1	6.52282186326844	1.73034853006322	1.34190840209301	3.667158367421	4.74435022117051	1.11934853575669	2.47031493269042	5.22706072575772	5.12752150209078	6.03594782121885	5.82894354587895	2.08389560409799	4.88012559498918	2.3662169221546	3.06166674995343	5.12827778385415	4.86546541490699	6.76115016068163	3.79163653740414	2.07529142220441	3.32412035681946	6.9662401529533	9.9002240149037	7.25092864946068	-4.2375158722501	5.20330899470229	4.59053975272329	6.95399270843203	9.10593529263325	-2.17286910267708	10.5241190646075	6.90796293111335	10.39871295631	1.12335969079701	-1.23030233592227	3.81477077545963	0.302988279767831	8.84092982593356	6.18414196707342	6.5175390875276	7.0618454952244	0.279159323836677	-0.404901743245932	4.98322715186344	1.17693020619731	50.5	1	2
194	1.53053793260596	6.96073546449912	5.0404350958295	2.3841724780969	5.11370861603221	6.06520245623703	1.59309622838967	4.78670309854869	2.56691724952841	6.24262768474946	6.70902536586374	1.90852030207545	5.1061572202228	3.68417731225423	6.69919183347064	3.48917929538599	6.84764057173591	6.93202562898554	6.55098745457399	2.12642072757233	1.87797663698103	3.81943513475349	7	12.4090868463047	5.5943510749863	-4.53755668116152	4.00483537375147	5.25289957350633	10.5564907223327	0.216475010864588	1.80715604691152	-4.77369471097641	4.58931461238755	2.12315524474812	1.60882331735662	2.76117611229715	5.6197426082789	10.2175124826228	10.1350530551578	7.2909839016837	10.7908268809532	9.97994138566408	-0.609656062422096	-1.8764645449563	8.4452633678185	-5.86914301526684	69.25	1	2
195	1.3491607616626	6.85236098971016	1.28785206159178	6.36974073315223	5.96872431801809	5.21781980508345	2.04756999358771	1.97643143579032	4.49035937313741	5.04179983859638	6.3645246359487	1	4.47224316033823	2.97843378148172	6.10520324347458	5.46323150329013	2.30360482617872	2.11992245595345	3.93517517611268	3.03594104672569	6.04488083477815	4.2387337140053	2.24100101251127	11.3403867168408	3.42122600550336	-3.2182851721906	1.05858800748997	0.779321108104198	3.63708197204371	2.20346034540311	-0.0912381534569966	-0.97500748517797	5.58163210851428	-4.24841294565857	3.30697895612718	-4.77501662995357	2.8684902514931	-0.862119470271448	12.140543759995	6.93777483309848	5.8673061748843	1.05898252490572	-1.87168235928074	1.84919833693625	1.97890166527941	-3.89783106244956	76	1	2
196	2.43942960920516	3.784231096779	3.09977858955865	4.45524330810386	2.54979464284879	7	2.29796863441771	4.29997876596054	3.44452520282858	1.21468853069851	1.31041974667216	6.5635103246049	2.64619111104904	3.37109216084491	7	6.58452617774956	1.70060513255623	3.84109131875653	7	1.04862940702011	4.12014059245706	1	7	10.4017973221487	2.53215330774013	-0.253635774549754	-3.27865074586205	-2.25724922661663	6.19630822536849	0.854529675216598	6.43264390228924	0.0540441038517774	8.32037162532242	-4.59972427914557	5.41159572234358	-9.81837218890871	3.00469073335563	2.04765150552571	11.025307553764	-0.0725853810321855	-3.6181572760138	6.37465808381106	-2.84087083495361	4.50552772165923	8.59684453914017	3.15473890021257	92.75	1	2
[truncated: 5 more columns]
