# Supplementary material for: How Are Mate Preferences Linked with Actual Mate Selection? Tests of Mate Preference Integration Algorithms Using Computer Simulations and Actual Mating Couples
Source: PLoS One. 2016 Jun 8;11(6):e0156078. doi: 10.1371/journal.pone.0156078 (PMC4898694; doi:10.1371/journal.pone.0156078)
Supplement: S3 Data — Long-term couple and agent-based model data analyzed in Study 4. (ZIP) [file pone.0156078.s003.zip › S11/Aspiration Model Data/Aspiration Couple Population 01162016 083125.csv]

	trait1	trait2	trait3	trait4	trait5	trait6	trait7	trait8	trait9	trait10	trait11	trait12	trait13	trait14	trait15	trait16	trait17	trait18	trait19	trait20	trait21	trait22	trait23	preference1	preference2	preference3	preference4	preference5	preference6	preference7	preference8	preference9	preference10	preference11	preference12	preference13	preference14	preference15	preference16	preference17	preference18	preference19	preference20	preference21	preference22	preference23	fitpoints	sex	algorithm
1	6.66906985109088	3.69332133673235	5.94494652627672	6.38067470613535	2.8078683428674	1.69122593815793	6.46373260177747	1.8296614542267	2.27939478464961	2.69870847532852	5.1252357427809	1.46193978095718	5.36497560619371	2.13151351582298	3.288642365701	5.48342199097034	6.94945437382088	1.24444985528788	5.99847069677841	4.99970010233394	3.47444940382174	1.69201726392547	2.15514041159922	7.30859018588272	2.11672598722012	5.83514407338893	0.725023745300009	-2.46073407385366	-3.5322882388102	4.54011285026022	0.189938664600451	3.82039959677755	5.6958588332923	11.6518314261509	2.27051397395288	3.75145686919614	3.43313969176159	4.02834088189315	11.1384605557603	-1.83034829735637	1.81077912990543	3.19373648250185	5.15804481896941	0.260372025141459	6.8099529450577	7.55720063732043	90	0	2
2	2.72422589206082	1.33164997490813	1.80901854477193	6.49223851572031	1	4.68085298320653	5.2578909986598	2.24467269475819	2.72354666350134	4.83638624547721	4.18284314121858	2.10771012939652	4.05317416794677	4.10338618735741	6.901803855128	7	4.42464752124611	4.96238407277605	3.03745907145914	3.33407808106385	5.8412472343145	3.40847642469451	2.43197372593715	7.07437518448504	2.93862952945404	1.14600874787268	5.00620973338537	1.6262556655817	0.803730742461041	8.22713587149287	2.88797537698989	-1.29896120722516	-0.862285173348339	5.1076604414942	1.1486597796942	12.591646954258	4.70694982949874	10.2360306099685	1.72845687037585	8.54734267365473	-4.3876317331184	7.17201302694647	-2.18579511907039	9.84387860017382	9.22612086975555	3.98364100597807	74.75	0	2
3	7	2.41643259640292	1.50366326352259	1.90177894990256	1.78152331524613	6.77300139325596	3.79378878437319	1.35211611005599	1.85664758714212	4.70507676645966	3.61403777727226	6.12019589748263	7	4.45441817315101	4.81359253304216	4.69630169565797	6.02146611370441	3.21944884560641	4.36989418213962	5.26940550689897	5.66865314276106	4.46742422230764	1.55239268731657	0.604075807666641	0.946087768831525	2.03989816590105	4.89722465384005	7.31179888170147	1.2474667614293	8.11623543318372	-0.163277535527608	-3.66156637321304	7.02515622604825	10.90028056569	-2.24494551336941	2.42615732318554	11.203808444706	6.08710868668994	-0.658617744627839	13.1921951518902	-1.01409531426236	3.79342255410905	8.5180519899758	5.61866861656344	2.3323880623505	1.26719689566771	109.5	0	2
4	6.58564365359733	2.58697104369316	1	2.84799241774357	3.1074087394483	2.1434083113148	6.100734241081	5.45632041933586	4.10811269098371	4.10889828416888	4.60614703334995	2.80683749186819	4.77650983499451	2.15064476686982	4.05751944376799	4.53755586021178	4.22644897074228	1.3316814238056	3.15089115857666	4.12906291154061	5.62553169201118	1	5.30652775358851	2.06981459871315	2.12662799185992	4.1108070777665	7.6299848292261	5.90956459460152	1.95509183572893	2.57581832675824	-0.730120464836008	8.32713275070131	0.988272986704925	10.0723752452976	3.93547654792242	5.62722248439496	10.6347394083128	8.79597629384985	5.5806069040818	-1.27859980830516	2.65233909627874	3.86364890606359	0.827533927335625	6.75554943115418	9.61991631389579	0.92815844929044	86.25	0	2
5	7	3.20195826080424	2.0506239705856	6.38956395065004	2.66037972581437	5.70178011411327	1.9177680013733	1.15200054624291	5.81683352437997	5.33195331325217	5.39757959694594	2.39175284568411	4.84442914287055	5.85391082524362	4.3554567486588	6.7444528736309	3.83477067796261	1	6.46969653265126	2.21859093748634	4.68019285117258	5.2923318140068	4.31733399034998	2.24179030541157	2.7521991545505	5.53898254173927	11.3259639329255	6.12540081202547	5.02177731243217	0.345822357207452	-1.4425895715612	7.59157243868729	4.17275464158281	3.54903488414158	1.45183426160055	4.8877540032405	8.32191523568266	2.9349207645917	4.21439734134284	-7.91926336659702	0.472502738597497	1.22729816514506	9.79071805591424	3.65057514135631	5.2946972715571	8.14965426922097	81	0	2
6	5.09393279173536	1	3.49493456347048	2.88039551762195	1.0861628081591	3.97634042792853	2.01037088868607	1.04374993047563	3.65946470128858	5.52954341770192	5.33670800102235	4.15025321526646	2.61101598790647	6.68270055196609	3.37578027721725	7	4.30876052100299	3.02730486248622	5.59787733558484	3.03340412127497	3.93226677047648	1.09731984377404	3.38778606694935	-0.15394164987869	9.51536157994672	9.76284515807329	6.78379185196469	7.26048076461253	6.73381982786049	3.57708215981709	5.10644561923107	7.86041175331848	3.72683151514571	6.27820582005559	7.14197408120887	3.70322113287256	0.967359048957239	7.62364890150488	-0.332380626768378	-1.8241324451846	3.22012350712745	4.50693726461971	5.48959378827274	5.43398195854504	4.09303503867552	0.962334675543424	84.75	0	2
7	6.48512403432796	2.51161084238922	1	1.8058916409696	3.5384193988003	5.91040247474147	6.05320479878033	6.94379949890278	4.22586518863103	7	5.35854869620386	3.72053031364047	6.62525860089279	3.59902645690299	6.05638161823042	2.83891765627433	1.66578870694314	6.15505621021033	4.27366141111679	6.52741799755316	3.0513419044748	6.39800306263469	5.03638202259657	3.76244933318217	7.69055031042342	5.57069268689707	9.40254131581392	8.44753716867749	0.373260882075781	9.52211651609249	7.50914060391557	7.58889261593192	3.72368270653056	4.06888256072248	9.76673122910019	4.47261923479648	2.15141786513955	7.80647707756455	1.11853785064473	-5.68845447961483	1.91135057502868	5.37517873826752	-1.25199882088369	3.66296464074492	2.9575661522698	6.88068764139757	96.5	0	2
8	5.1665157008558	1	1.3431011711435	2.42876169531194	1.02152360265143	4.73384304226222	1.5767217446415	1.28364318910675	1.84257139317186	2.92764402310487	7	1	1.8728156204193	3.7964525112956	5.41975795179085	1	5.3397257977069	1	4.36493705005051	5.30123792664271	1.93455531565524	6.09909706132046	1.32678434202967	1.59658059550618	7.91388866606582	4.85319899755894	6.75223996171817	8.17746588455462	3.83373865726825	0.957644504096745	3.86181417605718	2.19241420127521	7.70354912987128	8.51612081126254	4.17940953356223	3.96130500441686	9.10090300632196	9.37557011258279	-1.02517397342233	-3.87708729715214	-0.831256189249879	2.39907299034692	9.15503564580376	3.89222638725208	8.77583343944461	3.52730832602871	104.25	0	2
9	2.87459618024538	5.88280545867023	2.54772740104722	4.99281688974925	3.32914506797515	4.11802858281491	2.50683004961327	6.11626191421078	3.94862083089469	5.6121175964873	3.43307195913616	5.0297225377235	6.43596082694865	5.91519455813689	4.62765589564321	3.43151956000924	6.15454186277915	5.49830203520651	4.85855224193954	3.97573704276617	6.31961374480531	6.29773453544441	3.06485201181257	3.02459919243764	2.8084517966881	-1.95349147975819	11.6846514933256	6.67766078989921	3.86431856046638	6.23122735291503	2.81670645091109	-0.00411519458679876	1.61803507678705	4.40808215891573	8.68574787206907	2.91141489482603	-0.19396482240294	14.0207022118883	0.63422440014792	-5.24674859759227	0.852378605528049	-0.0350924034867175	3.44920183505506	9.36796455192006	6.867901441448	-0.986162430726909	93	0	2
10	6.26057367594896	4.44463730572286	2.08281439354657	1.41029803162838	1.58300669990164	4.86911768071263	6.34510843684533	1.6368861026683	7	4.5937636321138	6.35907543470372	1	3.25600781280794	6.37374425695898	3.69388586349164	5.21349251449066	2.52787419848919	1.27138998000151	3.84845467130397	4.64632278598462	6.59198028778666	5.79238264453358	2.13679092241149	0.443804219977835	4.74100673932374	6.40027909858614	8.4041677397691	7.18151759041796	3.61653700226658	3.23789853177822	6.96317974101133	2.1438035201923	4.42819020902018	9.75248314550011	4.6956466046898	4.58315310065546	3.95061304875353	3.95232566320471	3.66274834999957	-6.24792291504832	4.34379355109935	1.37976902251261	9.36437995236134	3.0457135629194	7.98850227026643	2.68326794603214	89.75	0	2
11	4.00648929953676	7	1.91291388721444	6.47338888419937	1.9851306983121	4.0327707967547	2.69495006532141	1.15947851577246	1	3.69308823865575	7	2.66035758141111	3.95892525099354	2.48570742609963	6.41924053745922	6.54665528037329	3.29243305015884	5.41088690633731	4.3848653609858	3.93561076431612	1.48433626511329	6.48344858352235	3.11571306576029	3.00227071594533	3.02634661335058	-1.73944134484649	11.9744190988633	6.61911759595508	8.19614866180654	0.507709505458556	0.561694629751021	3.34638076205348	3.70725612691292	8.0955340271056	1.5836466095473	10.8054142544182	-0.647055040953026	14.9547820976543	-0.937095784162873	2.71677009415885	3.41437796962532	4.3863522381796	8.0810227962383	0.809081859387535	6.42745894233567	5.13435445529426	100.5	0	2
12	7	2.14672311277712	3.12284415663773	1.43362079734565	5.06329408098615	2.51709884619091	1.67150807589152	6.15108675766307	1.34370374347267	4.48218960507157	6.88227397122463	2.72911877397256	6.99645997754986	2.81123834412171	3.19649070521854	7	2.23268688284833	3.37633498854622	4.75891953300611	1.12537056532373	1.61453383781383	4.5566199511987	6.6908634471523	7.17523744714177	1.90373747047769	2.6103962130605	8.70258471890253	1.67968224388118	6.25670698173711	5.04455003563473	2.2308846597446	10.1939450609635	3.72079546291649	3.52007608955274	-1.65532699246851	1.05867537899125	4.75324982255192	6.97237223975395	2.24115229967015	13.2457415936834	9.66792235342649	2.64251441607791	-3.16375839643942	0.244516395602693	5.59256931030404	2.0749872015096	73.25	0	2
13	5.19854719636358	1.76146142101415	6.84829117869438	1.78673481211301	6.35458817141054	5.11977719126045	6.57993878616641	4.5860209862364	1.67841200981634	2.32500809238706	1.32984863685642	7	5.07092800041227	4.61052726967528	6.66129004709141	3.1550441492761	3.79548717251699	6.48685623393594	2.76906298950777	6.49309619616251	4.46395034495228	6.61288046238627	5.61156140971795	3.31434301859399	4.66424557765173	-0.0424878161326098	11.1130421180582	2.32788820352978	9.37796079979561	0.897587745909533	7.81589705742063	0.491769296306869	10.3215227485412	-2.34407871492623	3.84473605985286	7.13723929595583	4.96048768797557	8.12406544205845	0.999200565608371	4.25282612028827	12.1030729778584	4.7091353892362	-4.20447651717002	10.059884115775	-6.191029276742	1.7155341324142	77	0	2
14	6.49659384757318	3.35153643132819	2.61338022515574	7	7	2.92678683004888	2.55650914836764	2.63166921643634	6.73765492446703	1	3.82113921342118	6.4288342067736	5.23341052505764	5.54598375591758	4.42234774470516	6.59023016214216	4.7319737464896	1	6.38411930581172	3.63200279110593	6.47132455787782	4.74439398252625	1	2.81970528953216	5.5024982625666	4.14655464692416	5.44082449904219	5.8540079785959	2.57186135011745	-0.950832976909882	5.67027009384593	2.7134288998656	4.62431348909884	10.421958799248	9.9676781071949	3.74110436464565	6.86657839950865	4.60604858130173	1.28151977390136	-8.43960062628072	5.25505842265369	8.01708670746548	4.90839616442481	2.33886627271966	10.8695761399418	0.654913962783789	95.75	0	2
15	4.10922877584393	4.68354340559485	3.83970955980596	4.25147292530104	3.57338376377259	3.23443394852611	7	4.68446844205855	1.35046860010238	2.32518628438549	7	4.30737277622943	6.69594154540225	6.55278888303848	4.58415253691409	1.79632441246785	6.58719340310852	4.38510551014977	3.78289805465552	6.49984659932222	1.11040416753448	6.40132589044715	7	8.06722222444599	3.89447690338745	-0.172550926554617	4.95495156283286	0.562941233501359	9.00160013311898	-2.68160436847028	1.26894415283508	5.42659385785468	4.5131467833795	5.29033775894126	4.9821976035268	2.41412886699022	3.36313138052364	12.9525261858418	2.05630901929994	-1.32043335014105	-0.394416985077535	3.50836955916442	0.655441226755546	-1.41166917270686	2.02379653808768	6.46323933718481	92.5	0	2
16	5.15736692659375	4.20988337561267	3.53353023159775	7	6.80198341075396	6.42350535287574	1.45944170094355	2.44522478599219	4.73278755687188	3.44119494501718	5.07859499799156	6.63925621435218	7	4.21865976470768	4.67909009720347	4.51091035238987	4.91718647157154	1	2.76461126133695	1	5.72652251470069	5.27797618636225	3.49679537038125	-2.78153699982487	7.17639181836648	0.489119191944173	3.07735275931239	8.5844399112427	2.36813346194691	5.61588515400541	1.17306353872624	-2.03210570779409	1.87465367707066	11.6274972814258	1.52798882832391	2.00691095257386	1.85558471390871	8.29614528909923	-4.06383241906981	12.5881167807789	4.35589569374447	6.33641414466236	-0.613051309288562	10.2264656570642	0.935815256782623	2.64893051611697	84.25	0	2
17	6.32019347627223	2.4514969226065	1.23733299455281	5.80901839263987	1.11320077215088	7	7	3.20424431384501	4.69425395899964	3.12227715747337	7	3.72953430516977	2.68798755679167	5.13709085280636	5.33392382289342	1.69659895535525	4.60407560401405	4.43686238884712	3.98066155395132	3.23006263126976	7	5.39075105010779	7	3.78179578659741	3.89263790016304	4.51379548027826	7.95643361678962	6.3788221885523	1.89097316759598	4.86162426859327	3.60045876488488	6.28326420887816	3.81445520412909	7.79715082919339	3.05945637136196	3.59420340998876	2.06815388388956	12.628834406137	0.721965187591907	-2.96819211230248	3.58876903365399	3.76214212674772	1.74183417018317	1.35085939019862	1.5397667286239	5.43731802786762	92	0	2
18	5.87885305385109	2.36887480287439	1.59321411087275	5.85265156580408	1.62702983901978	7	1.58333237790895	2.73314060879601	2.20146592679498	5.04742394965321	6.33424977302869	1.04595902777803	1.67733465246804	6.96159301404011	4.63836182129188	4.53691643967984	4.71156328708264	3.48285260923099	1.95028681337569	1.46420994012466	1.60541366425901	3.48600211300892	1.48589451062239	3.71094855359219	1.94144057002524	5.68406458884839	12.7793421599148	6.34148353671765	4.43221205341096	-2.98649713345233	1.95969266818785	3.64633471352594	0.901373345306915	6.76666822328422	-1.20720097382247	2.37142647888162	3.06862031938657	8.30126921107063	2.86199101401423	10.3446837405002	4.01874803814776	5.75613689438563	3.41345154952725	0.363869792882072	6.68946324972909	3.91006092366749	90.75	0	2
19	2.02374328338071	5.0301891005957	2.36167235137833	3.16821910377217	4.04102654619758	5.8534638028332	4.55176876121659	5.16118847731975	2.1538690113323	4.64202816258315	3.40214923162933	1.1925169763849	6.9665642688644	2.42140999156795	4.16286434743966	3.42454549068709	6.44274409986529	2.86620803816401	5.49000248124078	1.61115618856707	4.6546897391921	2.78319244676354	2.24311633900932	5.85326977751136	1.80154734206482	-3.20108434403388	11.5666997230398	7.12205193333715	2.03176399977472	4.80404011398283	2.25945338714771	3.95966018244222	5.49468814056944	7.07979045883858	5.63275048891886	6.495245240978	9.44778959873849	8.9316010491963	0.971717910728219	3.51905515301282	1.87491578246763	6.13990943553736	1.86424260434886	7.48051899342798	7.57875645025289	-0.730693272655686	81.5	0	2
20	5.13381907559229	1.49641453536826	1.89468218743675	3.12200054122638	1.12819670793723	1.4985963029192	6.0423245534328	2.51046170434124	2.66297435136788	6.82088512163894	2.26176365896038	4.44752432133672	1.76740067154589	3.34131318356093	4.23763636085726	5.4557854483033	4.93483565610253	1.70922300432428	5.56964567170145	3.25155200171752	6.5517863630981	7	2.79515207686974	5.75188501510029	4.45047224089455	5.57377869090785	13.139272147982	7.57232013580363	1.01924815060346	3.13875009312335	4.96164280737524	-2.40889399048298	5.49658839468167	5.21601073451975	2.82383474254221	2.21241545907253	2.17237162940005	2.17492265959213	-1.62370203990772	11.5802083912329	-4.97699315968808	10.7341583040736	8.12712776646738	6.07953218393714	6.47332288171475	5.28159682658195	99.25	0	2
21	3.38095869770123	1	3.34563734154225	4.67428042702731	1.67824824784417	2.63054140709753	1.09824087807905	5.97456441555225	5.88021614338866	6.06845106622035	5.54135278268859	2.71207073685273	5.68268552603378	4.60825200657432	5.5520270307143	5.21989390288961	1	1	6.04309478428174	4.16303623359937	5.02772390402104	6.77239548520595	4.05041483721771	0.409778063640154	4.2907970721387	4.05816298933629	4.07846648509873	4.95579271822069	7.06922648353774	-0.00110054401291093	7.33238272654063	7.05704018611738	1.45126200862638	7.42936792279765	8.21923575034303	6.80314745159303	8.12908988472843	2.41669414694827	0.795896689652614	2.39666130182671	-0.411890354658718	1.57922733777818	7.22945582376158	4.85506767965175	7.33898103671068	6.43229895501172	92	0	2
22	3.48261917513331	3.38856707271359	3.44991368015168	5.07803953321265	3.16730001379088	3.7539634919137	2.05138059593129	6.23508792121131	1.94783850365221	5.99080414892472	1.9678747827854	5.1202882567954	7	3.50440730733727	2.40187117180387	3.43413463808287	7	2.6738588655951	5.53238095236275	2.8093910970819	6.49861619475417	4.70309952729419	2.93749083925959	7.36113188166274	3.98937850616027	2.96060730123343	6.01083885607819	2.38370921941482	9.2252209046157	5.57950155628317	3.54800763201283	5.49929985611242	3.13560440163192	6.57551544863512	5.62111572555104	9.67315231664061	0.875917382598577	10.3697218478907	1.95534387496484	12.9951944411509	6.46964201884306	11.1060624669811	6.33810364938822	5.69569423429637	8.71913713938202	6.29963632984925	81.75	0	2
23	2.31687664510791	2.18067493630095	2.23248557218849	6.82401670556574	2.82801757284143	3.72221042268262	2.64058902538637	1.77729659311899	4.83934878423488	7	4.53792428657233	1.90765455933531	4.02988418331375	2.48916551827873	3.75966186319359	7	1	4.42946609648056	1	3.1595872367441	7	1.82364974643648	5.07994789539763	7.00936985036773	2.51749565435781	1.33559873848631	6.19827970912866	2.62753148063691	3.7086082004368	2.33422161235424	3.17034269719043	7.57883943405827	4.18623302065215	11.4633033740412	3.24684023216911	5.60375857471744	4.71862893466173	6.65467884097164	1.97466495862404	-5.14629497357462	-0.0950120214591887	7.28802074398888	3.05706915479707	-1.78187729447226	7.02077270380128	4.25226310999254	75.5	0	2
24	4.61991398683738	2.62589635936787	4.12183581929079	2.25941732716748	3.14736210009045	2.26580131305031	5.5895349801727	2.8717706736277	6.57476897264819	3.63119845483612	5.26737773161553	1	7	3.16171707142976	4.38238556819238	3.73031529684312	7	1	6.19753560335663	1	5.94892262845293	4.55534065185284	1.58246480607775	5.61191772635337	3.00367701983052	-0.376875667829293	13.477169483085	3.04598114932802	-1.21874410034083	-0.80357432304439	1.50363549640476	2.49817580890147	7.59228611724931	0.92979702018253	-8.44661267730284	4.69617651530661	3.27332200763496	6.60053034115107	0.255914461073554	4.71188928099601	-3.97366520616819	6.52220037972818	2.44751157879091	3.3944203334167	10.0591035145969	6.61952429935987	82.25	0	2
25	4.11280715168427	6.69865090554589	3.84381969039405	6.00117227874453	7	2.24413233280732	7	2.47437938679074	3.93110162481642	6.53533075061808	3.63558414796488	4.55787337453186	7	5.13399718776534	1	6.13662808799785	1	2.31667418789768	3.5056126597911	3.32470155626572	1.60784855409766	4.26099258885756	4.39196657608812	6.0382850480205	6.37945542971849	6.01380024098372	8.08074357125357	3.52322305818724	5.94217038360774	4.71050758937658	4.39007282981837	5.84200644695386	1.73944750334422	4.7957711902786	7.3916088219178	6.49545594160762	5.26308834431608	12.2847867637606	1.07906687150873	-3.34611877286595	-0.905936044164436	7.88035951966003	0.43474645608241	10.1009006807	-0.304978902797701	2.34702955374413	96	0	2
26	7	3.76260897421778	1	1.10250025644215	3.58406560160963	1.62330385611131	1.38263877482786	6.1598550670702	6.13155641417785	6.90623002948898	7	5.20110515588152	5.78941189183614	3.22147781999903	4.13312736708632	3.71589898134811	4.68980023828408	2.07936217574497	2.88600298224653	2.03307655949552	3.80956438938886	7	3.89311727906221	1.75928048427082	3.8638567026503	2.74136881638575	4.88188665481667	9.26131959832582	4.46090540774919	2.928681977766	6.28609370406723	3.86051073619165	4.10751213193437	7.07849764978359	5.3409181282612	4.44505352126752	2.47352715303462	6.16168648176173	7.49137202400415	10.3115204496365	-2.49051241618341	6.80595628544087	-2.16742008895726	-3.57896542221374	7.8629518224551	-0.039438470569427	98.75	0	2
27	3.68270049695537	1.29569284842157	2.29665955447166	7	1.21088161359839	4.95021116759159	6.96705897404202	5.68362537911889	2.81584834930357	5.49536844717739	5.07449235255007	1.30630632158814	1.36982744636608	4.11279636655664	5.43119946783249	1.62204182575292	1.10658252940451	1.29007288851675	2.45291962354563	4.16810025078485	5.12440619507893	4.12339799720014	1.23836441323689	7.63107110371562	3.26862078428189	0.349671563742857	5.07376113459292	2.15147494510671	6.00296271861419	3.69984343037125	6.5494972181951	-0.0860844609871371	-2.84748897004532	7.54127902230082	4.23971318887356	6.86808621325318	5.17119654064012	8.02528756878848	2.15851667951862	7.20006146894294	0.407803276224921	5.54357055002702	3.87430348368796	-3.94063553444057	0.810698261701742	1.88235035405635	83.5	0	2
28	6.45475285837609	3.63834176990215	2.44722860982569	1.16598166024399	3.09417237749568	7	1.37607642732234	3.90614178567187	1.28851718424834	6.22657356474717	5.51401278886117	1.54703751431925	6.61778395386463	2.41093442689665	6.06592260678045	3.41332748173543	6.29933779850222	3.26343439996862	7	1.66737976844371	3.32861535670087	5.63447249255314	4.02854424089581	1.04510480413499	7.12609825456976	5.70156574815375	6.72246625029401	8.99884752865991	2.48344639640499	6.76579117994729	6.77470051314076	-3.15899434597524	5.85289754530177	4.12789604872312	3.54291116268072	9.09177686074999	6.38088393559578	10.2540161584706	0.573543226264781	5.01025365464107	-1.73798146496497	4.31856221758174	8.8732971550964	2.39316246461725	2.37672590722564	0.334668050363452	83.25	0	2
29	2.14208805616737	5.70035090453581	3.52556314719533	7	6.50414764895716	6.32400951751735	6.18038158079772	4.26658637745775	1.02712870876474	3.82576291444715	6.17767828589694	5.4461233638406	7	3.44477299379865	5.81622958587852	1.90443036593715	2.82577321572914	5.74293451073875	2.96636393535671	3.16603497971594	5.39523406136485	6.39329289685795	1.46117776741848	-4.05974326813829	6.25876400149093	2.92038289625169	10.9247702655783	-0.509721435108199	9.35655723014953	0.697160904542534	8.70926415824533	-0.943845006059126	4.57665774331823	12.5693355186105	3.6048331555146	0.086269373527824	6.85532193960329	2.9313457430967	-0.958644747505495	-7.70568850785201	5.26544626769265	2.08981848103817	2.79416383482716	5.47384956035113	2.14091767497857	7.42589766731864	75	0	2
30	6.69400033626064	3.42306861765538	1	1.28756443253229	3.48172031641408	3.28966220146867	4.0088477460438	5.50936478761448	4.55694476756738	6.76087118276492	4.4840786759215	4.33897115356652	7	6.39412241625788	2.64118391495397	3.8166304559944	4.59513256940953	3.08011505888221	2.59028259905468	2.23011834362265	3.54748163518444	5.10709074374586	4.33092172876109	1.48140467209087	3.6434322453379	3.46706501368951	4.35295903943825	8.99525783740638	4.87605525296938	-1.63170645288513	0.416397368006808	4.12428882228784	6.67791037577953	7.77695947264055	4.83554726804286	7.6488555066615	6.79033010888599	5.50516080195395	7.65329742737789	-2.99628665744049	3.05379410575032	8.67852876112821	2.27499668534376	9.36444632540576	7.84983179749401	1.74008976590424	85.75	0	2
31	6.01644811263706	4.63863265108899	1.11007368876737	6.18290379355196	1.2884028486244	7	3.05719329844199	1	6.57064713134576	2.27726399316701	3.78525191330203	5.96548739849	6.55767124817653	6.06406107738447	1	5.18838970139377	1	4.0037688619638	5.37879590295422	6.40815424782008	5.8344735904676	2.47647411020637	4.71439578146632	1.91537835285276	4.67255007752381	4.45577137721636	9.62740658150632	5.76960227139273	5.29191102971147	3.58934246708202	2.86809212572295	0.537534543437299	0.145745214852237	-1.03322201154445	2.93271208327203	4.73193873434364	7.97866917212217	7.72737305448774	3.87074740248499	5.13905564213474	-0.42239354956328	8.4905983582053	8.14233677065528	3.92590269195295	1.51713722320934	6.96555630134946	87.5	0	2
32	6.8932052617295	3.30176800795438	1.72413369125431	6.84962077288145	6.41493554507476	6.26219338762031	1.46446777851108	1.69656251488262	6.07629082878892	1.27769054095476	7	6.12447306776339	5.51842248254298	6.0693160243397	4.60274684633815	6.73016528961564	3.33465235406984	1.31561514201488	5.04248869088843	4.64253211413291	6.89025053538479	4.91942707420085	1.40087941280158	3.15688046379442	5.55865602862814	2.90448444794536	6.56798005763125	5.48937137077927	4.48934641891843	1.72011643022048	1.50627246282342	2.37062810324216	3.49621211241696	11.3765670012462	2.10172584908269	5.09496605867976	7.07242554313867	4.12842111297706	1.90876159333284	-7.80652774598803	5.17902317269981	7.41480321057793	-0.0283012484343348	4.18440481678638	2.61587228092783	1.59594175926066	86.25	0	2
33	2.97696661360449	1	2.33922190587581	6.56002327360103	1	2.71124606467581	2.12424155805032	5.44971049469363	2.44398013888903	2.30515679874591	5.73940197217545	7	3.68193189279392	2.39179919035813	1	6.67702144068443	2.85292011075486	1	6.98297368849785	3.48416190609655	6.81058493336512	7	6.28301100121431	4.09497740166727	1.04887464477071	2.12123277200309	6.95428642414001	1.06362820104434	7.27366011808795	2.75047822469508	7.24811352033366	-2.450170685112	3.04838400407246	5.19220883872559	3.21344951606221	7.97753095639829	2.56265100221379	6.31593368257867	0.500388886545145	-2.91661972949236	-6.65011890918506	6.56173165918535	1.89192990761096	1.99838059878162	1.35763987259454	6.79096813380819	77	0	2
34	6.87762315056826	2.36926791935681	3.51540345540663	1	3.21832402675558	6.63017856066118	2.9378944835606	4.39328150172474	1	5.43543245060405	5.75787437422622	6.05337101757534	7	4.03609789143358	5.66642802507153	3.31341813593678	5.4977229690679	2.15064294115107	7	2.94986095412967	3.92383192375706	4.70745210150561	1	-0.877482984304521	6.81554534601644	5.97662099952631	7.34153723852091	7.53958330124304	3.77612502201946	4.38239840110069	0.792510215143404	-2.79838031401279	1.93156782962307	4.62295534764113	4.24845119723439	6.70551218912264	7.47328977809954	12.1400313235832	-1.63751823951535	5.84503792554603	-5.83792310969301	4.17287791414515	0.405764726673909	1.89681322216884	2.57041955938587	0.0516289407479958	67.75	0	2
35	4.36805641459538	4.14580782126419	4.30114436345475	4.70050401708233	4.1989697920795	2.546882854679	1	1.13852653300527	3.12926768831494	4.03423027760368	3.7075175680516	6.17358613312167	6.17641187430753	2.94516105434581	3.29267770036398	2.62984079849827	6.92314475133629	7	3.89203078894441	1	1.65090635184595	3.09228412918772	5.49754339686773	7.88641617191396	4.50326516524219	0.391373803863021	6.10831261743922	-0.131282674594357	0.987721066153715	-3.07909472480322	-3.52282949510303	5.29951313934772	6.69373399011325	5.37011571712544	2.50174559716567	8.40209636202991	7.72691717437095	5.21196288354966	1.81751177921156	-2.26778117248082	-0.453979258717673	4.15621879147711	-0.0885118568264668	1.81579608388127	8.85228758437801	6.63328931239245	88.5	0	2
36	1.51911605722845	5.48756983008546	3.75051308332261	7	5.29569279460173	6.41191837268864	7	3.53169647208589	1.09085600127805	4.14828392052823	5.67750586602798	5.38418208433713	1.9070789309086	3.89347891194154	6.67460138826171	3.98391773047375	2.57265574962561	3.36914777607981	3.93754617950107	2.75755424488365	5.44866027026291	6.31418443238177	4.88871011422136	-2.65245899951127	5.52409014249824	1.74612646180046	11.3700002718415	0.788437098320597	8.65934651144524	-0.216778339861821	10.1430849495725	-0.737568760090299	5.15398275204757	7.00155676944108	0.810748401424382	5.19811442202794	8.14985604481904	3.21190593305935	-0.437785400126145	-0.590395988549845	5.21959704921515	1.93939711444559	2.75309846938309	14.5530599600967	2.11457187932947	7.58159993561706	66.25	0	2
37	1.7553111820302	1	1	7	2.24782963512031	3.72290290558714	2.3716044760049	1	4.39249085892186	6.63319983708085	5.28788194213504	4.04371176257316	5.00952786245397	3.26094590752792	3.8295048802752	1.24395585979995	6.35144883959832	4.58045128019493	1	3.40966550076881	3.19696830592212	1.69140170658007	3.38556939965534	7.227142501728	2.67299810745167	1.82029427554754	5.25483807030017	2.19650998170107	2.16043354750565	2.54715858585755	2.37779786604415	2.13935556669979	1.3992237880895	11.7203718035068	2.63436949472101	7.29454064012782	4.24618198310655	7.42005002838533	1.41820396469398	-5.07373091082132	0.347621418890098	7.12197237505753	-3.61557798032215	-4.59523341608146	7.24280986601355	4.35554556547783	91	0	2
38	4.00039750595691	5.25368183501926	3.13847291497017	5.77831029925757	7	3.05551034142836	3.58086708010237	1.70005144233957	3.52412165201438	6.73285582920165	2.23499967014622	2.46551332632289	3.27321086266922	6.66343640333415	6.73712804764581	2.87490459740994	4.61301691564584	3.51147899407559	7	4.47127237423472	7	4.50529439914622	1.40289703499064	3.66995765823801	6.16571404053841	5.92889972370599	9.07126362813868	2.34416759481682	1.36375877954003	2.65524827531109	-1.98065131823956	5.1467628477142	5.18148218289239	7.81378826903052	3.33314046218058	3.04025509154109	3.51182635346439	8.0932057393855	2.01309231009099	-5.30893462079246	-0.382562077240794	5.81885703360762	-2.76748927347976	2.8264603543837	-1.91764559939306	2.37950672773798	85.75	0	2
39	3.51026506979655	6.96863271371486	1	3.81576551488491	3.47776449870496	4.52439319197725	3.99979163631124	1.77720375685148	4.03345907626665	3.5010538936293	6.63511066453838	1.22240789022219	6.53788619946739	2.17261999067037	2.33659642373362	4.23670947871247	5.75570014215092	1	6.42095388326959	1.63639569042016	7	1	2.35550028958024	4.22984253184276	1.84095968025666	-3.59423167811806	11.859315246941	7.2993308161113	5.24087511289573	2.98955917028276	-1.74600641240371	-0.600433396825995	0.263670983615902	10.1581717641547	6.25602254609854	2.10214938995558	10.2826573085502	11.3642318739091	11.8919264580197	-5.82462131641144	2.48543554406598	5.50785266833675	2.07787765554911	1.92949095625683	8.13885613161552	5.28794286831446	83.5	0	2
40	5.80352161932223	4.92271389013944	2.77581317130837	4.23183135514019	3.45133204963764	1.18135503777313	4.02416138175819	4.71704506809725	4.80547285990834	4.18494311271782	4.8167233360017	6.37337753378118	4.16636622187082	2.32186964023217	4.39587878024529	2.1688418149131	7	3.98644706657432	4.57202151854265	5.98714560244165	7	5.0719921458091	4.49599825346556	1.70055265051728	3.88790656954533	4.52314833732943	6.94259196089141	7.41690413768973	4.79221015022658	6.17021682368505	5.52724179273682	0.280530539546694	-0.957892144082565	7.56412780878001	4.09783750588405	1.1113941405009	5.08635134510314	6.32252454157711	2.69135406461355	2.82164625779279	-7.61034531164739	6.45716856924195	6.34914820251141	1.67319422020888	6.223084225646	2.74017036791607	81.25	0	2
41	5.9423651043701	1.73232264771689	1.50197108708706	1.58723702251147	2.71933764413404	1.94704447893255	1.91614118769614	4.03585765804454	1.47548110713635	5.79392723656813	6.69839818634443	6.0860876051721	6.42277322666113	5.50009236044304	5.33291812208342	4.83407672773037	6.03907013155936	1	6.86474257630535	4.58249162986085	1	3.84536904773479	1.58668678089764	0.901046080352415	1.69074772500602	0.700615827105763	5.08070676354271	7.59124803764849	1.12924204417078	2.1966360528638	6.013332361219	-1.50867099614052	2.77532045807248	11.1273241391506	5.29629510670846	4.24109609299104	4.14087895503685	6.24117452290399	0.498402647240385	-2.97041572022824	-3.1996729169227	2.54440202250053	10.0671439191845	1.28983056921642	5.69544550166732	1.19065653859615	96	0	2
42	7	1	4.59397848859977	1.78441907192008	6.82756927834774	2.00796484540165	6.92384798646618	1	2.40105312669539	5.29852358518817	4.26884113769887	4.51564728130285	5.75566592834749	5.38791061088267	4.98070560797409	4.37151945842554	4.85191265779799	4.52783905026804	5.99724917486068	4.6296006257638	6.62962496141087	3.5140667042765	5.29093322469977	6.37487919283921	3.43104745502056	1.07261896337057	12.6563518502195	2.38552718014908	5.02099249512842	3.50606054300901	-1.37481193989945	5.10616798720251	0.309141144325761	6.28965784767339	3.81922095454785	5.5454188956382	7.910328536973	12.4149067720301	-0.758658608148957	-2.86408732514698	-1.04630902530166	5.33078310600924	0.115042789276628	0.236894476070868	11.5778430043758	-0.65552371487768	104.75	0	2
43	3.69783625028761	6.40391444854397	2.86612680226369	4.00037157308937	3.58768563134915	3.44584287309707	7	7	2.69243595843678	5.43833534779251	7	2.45587542289378	7	3.17436733042544	4.9241472021348	3.65742494752626	6.81832635793582	4.18431865437013	4.66799655622062	4.80823475657782	6.72732943451837	6.58378192567454	1	3.46296573238411	2.70870815723423	-2.57043348522643	12.4908945510135	7.13195082999292	2.82009426316064	3.95119278013889	9.78860748126891	0.355947155456292	1.55196211652747	5.95142998684317	-9.23013589386728	2.73934326028508	0.149226764926773	8.01843434843564	0.139060833391582	-4.44981214444179	-0.0614670104994686	-0.0202629312820377	3.43757256958856	9.437199512408	5.60199472554541	-0.817267284193042	97.5	0	2
44	3.94331208200122	4.34409843582754	3.13869101343439	7	1.09797157123307	3.15011981599067	5.93432855895455	5.50959939912902	4.95157710934424	3.73239757601925	2.00175855029433	4.86833954840631	5.44753643642848	5.19308554378344	7	5.35037607787694	6.25598133607532	3.37098161277421	5.46298768789123	3.76560151648321	1.43281552036125	6.4544995511883	2.78878019419317	7.78328048978206	2.00972479767421	2.89128999646527	10.8665117671693	8.46209007478036	3.03960690170834	1.80775302396304	8.75265594799214	3.46566350156376	3.08341248002794	10.3958217916883	11.1821086544546	6.25963169144044	7.65161219672692	-0.75628047863396	0.214072393697589	0.253076293727939	1.51874116704042	2.23364616102535	-3.23370156919588	0.516459191166611	-3.44883994846264	-0.194456988930645	82.25	0	2
45	3.45154630314669	2.29632814682877	2.29750380873366	4.48889803026185	1.21319295699775	4.14537370815699	2.20607374462977	1	5.64247500855293	6.65461490202562	5.31239233737635	6.37636434511316	7	2.29139131423004	5.51224508600011	1	6.18964454888852	3.47418144279219	4.89947236236037	2.40385034261069	5.48712466447339	3.98540063515605	4.42520224178243	0.21545377827694	3.94549247669739	3.84531869441051	3.72564641125084	5.00182009753655	7.61762197562069	-0.673816285458949	7.89758061633733	3.23406625772672	1.65778224734644	6.91854202440738	7.738883666158	2.6192994950732	7.48964531183264	1.95862338249773	-0.220780275550216	2.58900946967299	-5.72420345654636	6.89147101606192	7.4111112098618	4.24437995705518	6.86170914632333	7.97277033524675	90	0	2
46	1.90882138677048	1.48668950079943	1.35695902436426	7	1.22988183599528	5.60289085024973	1.1380012928192	2.78832676913455	4.50106790894866	7	6.72695933798783	6.4875012489818	3.86414078305278	3.85896590678639	1.53874042629918	6.20321617469693	5.03683791013516	3.86007866201711	3.59542195014031	1.99817978812865	7	5.99151193248599	3.28322572125145	4.04482479589383	0.997087774634137	2.43244473582525	7.27241788440978	2.50523425680446	5.53490371280292	4.09107597214842	6.07354727072738	-2.3240884510085	5.58521915452293	9.81236164658859	3.42153886469299	1.94155656526479	0.393052186001739	3.86120154741302	1.87269181784437	5.41536366656032	-6.3421277798901	8.19001362642276	0.112333502271206	10.2739489163085	-0.244331564965056	4.71681802808736	97.75	0	2
47	3.98192349139352	5.13116523426035	2.25543346478883	3.91298591219322	5.70853327482115	5.50428646979357	1.26246356390893	4.10905655216683	2.45795830692477	2.72371641878089	7	1.11215970953859	6.78434889067712	4.30750283060015	6.71072184891568	2.83152306555396	5.18346989847898	2.04933440208721	6.14962864067251	2.44745282860205	2.18464293459721	3.33569911420908	1.02661634548472	4.5108720875799	2.40703565347711	-2.90431880161502	13.1416775772954	6.88459190176082	4.13791600880838	4.32774219028398	1.68532935538909	1.65164176382934	6.29017003209729	4.932561695263	5.46546806147138	1.05852105774487	8.71709888804503	9.25426316775225	3.84512405590248	0.0702011155218754	-5.38186269344234	4.30838766594148	2.01690645032137	7.33101153986218	2.13725102920806	-0.479548814113049	93.5	0	2
48	4.12177049531153	6.69530211623715	1	6.15659700287007	3.95284048100749	7	6.44812839541236	6.18684362084702	2.67067835834235	2.59785846806461	5.74063607420188	5.95448739476401	3.29984269658891	4.50703087428401	3.77528234518207	3.38437959747331	3.31036014421637	1	4.06715755943652	2.05719994099526	6.74414225901932	4.72418092922415	4.01721487778549	6.38836113392216	2.8479297515183	-2.06896550509376	11.1842511887349	6.35504750057121	5.23506644176585	2.19499681767769	6.3083792016783	6.26045615803389	3.57657243573863	7.1687634136138	3.99968154672208	8.29107914336612	3.45006077937654	6.27869332694238	9.36438725731493	13.9348561460283	-5.41987876327411	2.74956860706905	5.33824297584567	8.51977221102429	1.94541183864434	5.50159003335185	88.25	0	2
49	5.03497358256355	4.50054322606251	3.2635287085514	7	6.62696003463697	6.30667801982095	1	2.24073055099676	4.42350848670647	5.19977913666918	5.24450854025312	5.20241785305922	6.98889674533745	4.29527555843611	7	1.26269800689104	4.37598067062499	1.79568787857805	2.20765146857385	1.91015502858434	5.52922434128052	6.21650740132283	1	-1.19029065934714	7.19904969652983	1.66473694128742	3.02160904906667	9.33075226906019	8.63628970706414	6.74998744040132	1.27459500487801	1.29748122662119	5.45433633750415	7.46685416302473	2.81340319108243	1.49924171282132	3.35423449964556	4.53056238519827	7.01503661427817	11.9535116938799	1.74093537607451	5.92470593235604	9.92687983765901	10.6845842245382	0.409204015321931	8.16473635580013	67	0	2
50	6.23370364149456	2.26382104309905	1.23861992413116	1.02784336736024	2.35779218807577	6.60612619090722	4.53108498520852	2.53841017947235	1.69311625556423	5.99698817075972	7	7	6.24746421328003	4.00783730950779	5.02617307634153	4.18547103337662	5.72176358377037	4.76803371856727	2.11691866088522	3.45607665691332	6.04310937430176	6.46010638568893	7	0.702019162345469	0.555195327300687	2.62784184643301	5.10077403882194	6.79880421628667	2.40756267091571	8.36517677072439	-0.820493651488909	-2.54195722577002	1.73539482311663	9.56286228700382	11.6267215850772	3.08679293185881	11.1556785472404	7.24790853866937	-0.452249938354853	11.8309184054547	7.82050503489037	5.61136692151932	8.13227206054072	7.246936772554	5.28943200922185	1.05055225440391	89.75	0	2
51	5.12738156196645	3.41883338916308	7	4.25193877894357	2.01779581894162	3.48258552436145	7	3.07884825219322	5.11994520444905	5.4412459358542	1.91710442730965	6.83700221212204	5.29992875855091	2.56616171637691	3.45602884944404	3.22805569406069	4.37211525051649	3.19537416195649	7	3.94059651025332	5.10227953097735	3.93954595399527	1.93493106068747	4.07633743426294	3.4178987534876	2.24178381843789	0.472761990225658	-1.43683418013711	6.61158972657706	-2.01966880990463	5.22286173639454	1.04821467449523	1.68679279458163	8.25296498617215	7.70552910715369	4.07020552407304	1.01033633807456	8.97357966580326	3.15876779767954	10.5141286438193	2.89126250183847	8.87543629158883	-0.660684167351388	4.77654904457297	-3.03716087345182	6.7517691981046	75.5	0	2
52	7	3.90780299273041	1	2.36318005185221	1.88523279426704	3.09722110430022	3.22880625677693	1.99833230666595	1.87868678894928	5.01238739552072	4.62151317722311	2.67041308191317	6.20566496308307	7	3.5364153093948	4.69616039497626	7	3.24276487352969	1.27082219688382	5.13938464556341	5.22890623219165	6.21710593291591	1.49760173974852	3.88620943470869	6.04040752429897	3.96099436869861	7.98916300048106	10.5249480833043	9.44272135238102	5.42058888465844	1.48342952010926	9.31873136197101	5.0537310768262	5.03557938025246	4.64900647307744	2.35606385711784	2.54384532293932	5.83644466735228	6.26633971874213	13.4522394612522	-3.55628772572911	2.13028348224565	-1.62166163527181	6.82187252827244	7.24223767117309	0.0529089321617696	80.25	0	2
53	3.54608685440126	5.76485760867865	2.42650973928086	3.57511292277815	3.31475427566444	4.13439573988234	1.23639613553014	2.36555324649819	1	4.1475678110942	5.89902403321549	2.69639189196224	5.89614118669287	5.1698986822665	2.79386834819477	5.18744858281238	6.37996696736017	1	6.76537290944432	4.45518362242828	4.63915274549827	4.41191382279954	2.1396665620152	6.82192511095982	2.11058684002052	-3.66361192121692	13.2390402601149	6.36811003171398	0.879983066778069	1.10728009700945	3.46941837300226	-0.755801436526373	6.26028225140294	5.12301347179774	9.77450658245599	-0.0236317098827614	8.81360954273392	11.3811778208388	-0.0481973058838579	13.4043937643913	12.2951478130023	4.85287226650429	3.05909084122592	-0.566006215552096	2.23797124644772	1.63057605837388	94	0	2
54	7	2.1542588894526	3.21965658989087	1.94664374437778	6.04004019308966	3.56041552956603	1	1.04608669692388	2.06949811791787	3.56361315800874	7	4.59256706952575	5.08402044733507	5.91294833269669	6.43011678741651	6.93506042189149	2.00667199394604	3.52008610820609	4.85738297051511	7	4.40727179892995	6.15852896519423	6.48698559670695	6.45510241038607	3.70654332093132	2.2938487090486	8.23198573960977	1.20920837207666	5.75384850898863	4.28410534524587	2.35524296687109	0.707525800975257	6.69664139050737	5.71187383814428	-1.10132380927729	1.66811762385728	9.0512049105681	5.57689574644865	-0.0893501477001069	-4.77603405310438	11.1720759071864	3.30788415236818	7.31158122085918	-3.29712871206023	7.92175276414434	7.4283306622048	86.75	0	2
55	4.27603900471934	6.76588331397814	3.64097037291821	5.63142295988109	6.41736636261627	1.0633594828745	6.36152991554132	3.75615426103345	2.66321873276831	4.49018441725192	7	2.08633054700915	5.79163025107817	5.64133859312952	1.56456494450581	2.1064012895933	1.8317205033588	2.41813724281112	6.76995703398549	3.14561404470663	5.84629362511243	3.70579057795126	5.97284705532379	4.14360499142617	4.47812894764688	5.86116861460201	6.50920793464388	4.18555873471157	3.42431783505163	2.25884507861007	1.66478912286949	-3.29523192385481	0.552835398667954	11.4302572278756	-0.161187502449189	10.8243134335582	9.32884461439559	3.89168006592782	-3.47769493817541	10.2995041808551	-0.351349999291279	3.68861801600968	1.83441019486811	16.3510894073859	5.59095261855687	7.52539431416123	84.5	0	2
56	6.57963240768618	2.0718212752151	2.648460452046	1.39025742621247	3.82005945782712	4.97378257075547	6.54847769060229	1.5002781757064	3.71016590608637	5.11058756907271	5.16331850019761	2.7300167628617	6.46048504984342	1.75985068911429	6.8875590589397	2.62075321471828	5.9424906107885	3.1449581626006	7	5.62680836693425	5.13202596218191	5.57459620340821	3.04869588347713	2.45443891945859	0.0921013834278757	3.49112374392964	4.07027185853072	6.65544842636517	7.75856340898342	1.21671562467063	2.64671920431051	-0.941139002996287	9.54095735720137	8.70172176071887	6.46084805882542	3.28831088481901	8.40128429043661	12.7796727462947	1.16934097028113	14.6582465245269	-0.0254132367151999	6.56748987418903	1.91884283208438	5.67236695937817	9.54808852093657	0.570433255646682	61.25	0	2
57	2.68537165021521	7	2.7288562573597	3.6455917751346	3.78839687335302	3.93685235240685	6.19922570870231	5.93962032691373	4.38229363946798	6.62296030346674	5.50008437972964	1.62877116611286	4.09325880700764	3.87194785469163	5.13488499382562	4.7811377871911	7	4.21118319769077	4.98648856111541	4.16017945118429	6.09065620347157	4.22715943879437	1.78747991828634	3.28195534705716	2.26806738050881	-2.33068601577714	12.2636241161029	6.49674953576995	9.70094688779491	6.44981870387224	9.59046328558665	0.123377363829561	0.772739982452885	4.64347833322544	8.70224769854874	2.11974426254057	0.0674561414629589	14.0558921461272	1.26430229142131	-5.31495457460312	0.563341755926844	-0.162034580348542	4.31051717767255	1.41759783460262	6.68661669046578	-1.7957202802913	95	0	2
58	6.33698418949992	2.83743610063575	1.94678844135805	2.98094473744315	6.03119024485543	4.20830486904742	1.14785650555946	1	3.42706771044329	5.74737934973843	4.19063933428016	1	7	2.68195749783296	4.26773201476285	3.80699941500505	5.04658170164951	1.25886294424631	6.24951983417785	6.10403984918663	6.26109423379642	3.83259463864891	3.6765980713074	0.638701157109376	0.570222390577191	2.40169799521541	5.63264421369075	6.47425934702595	3.13517926744151	-2.12939756814553	7.59093886571504	1.19219360319065	2.93876864363965	3.31563824677878	4.17558969413582	4.64328425926159	4.56914901115483	9.33546589203953	-0.00846863897788547	0.413012454449791	-0.906490073357135	7.45255301841104	-3.20963744121695	5.7298481825618	9.47331917243484	-0.444395736364192	92.75	0	2
59	2.9733045400506	4.24021839353544	2.82466825144616	3.39901986446341	4.09809087449653	4.10045648564184	3.52116121024765	5.01272755825751	3.29809369202703	6.78758893222544	6.53653960040255	1	2.85214217977834	2.78996554882947	7	3.16059678472999	5.57813671427109	2.78664523687279	7	1.67688796159584	4.16910114301273	5.69013623312336	1.91886799360864	4.94485899718798	2.78308916217617	-3.29898851851346	12.309949148438	6.92012742533525	2.12181864197378	4.51697774660698	2.2559486933559	1.01591652160028	6.72525366510091	6.41295912065842	5.5229615796357	0.709490824039409	9.44155752515936	7.97044929690103	4.17130764620355	4.92018287385435	-6.28443347264564	4.28128851263805	2.28170828661217	6.7493819078319	7.842598273352	-0.370231773233827	77.5	0	2
60	4.0825987307757	7	3.27321645528486	5.03249737572442	6.75542729253417	1.03935163187553	7	2.03153137179671	2.43995760909731	4.65401037678835	7	4.0218186914357	4.97273759142749	6.96740823681102	1	1.1021930856681	1.49823040589086	2.54912568452749	5.37084790462831	2.35707042211918	1.5051771994949	4.72747944662051	1.15165653541591	4.74960816182278	4.834841922052	5.48620772726614	6.4583400760876	3.45971161727056	10.2440674984152	5.65583920633243	5.32572174243605	0.55162732924366	5.70212921438987	11.7735706184763	2.28456721343505	1.98699150123005	2.1769242429846	7.3810186090718	-3.5891476612044	11.8896190329209	8.76456462588846	3.21450390467194	3.7492813011565	16.3265101915746	0.0103785075130112	-0.27882574243018	71.25	0	2
61	5.64206646968849	2.50125260155319	6.72015358575483	2.456258076673	5.50745509528204	4.86897291803452	1.06915056603699	1	1.72538181386969	1	3.95083406905916	2.57611972693996	3.19442352159235	4.22391254319469	6.8148557911622	3.33308806348015	4.27135909682371	3.04188827223001	1	5.38956689464959	5.6130020198177	6.79487104500486	1.57889063124547	3.45378700654323	3.3150441246867	-1.39173020187473	12.4187346377039	2.27116402404263	3.26145126556379	3.5205942636851	4.96584322557799	4.54463572657308	2.37126421059534	7.59019077343051	7.28535748490422	2.6341438478466	6.47850568109443	8.97602356001465	-3.03703510898758	4.32487701237172	-2.12053391634436	3.11134780694883	-4.34021199562975	5.81560868093226	8.22439438955952	2.04423908725858	101	0	2
62	6.92979397739276	2.51392844562342	1.83571972831921	3.06410792028795	2.71703036631758	1.67410716843428	1.09776565738745	3.92362021327408	1.27093304197105	5.05859300230679	7	1.38892189890556	7	4.37807685089726	7	5.63789571179249	6.44783314594888	4.46298006512834	7	2.24291819307964	6.30564286102034	6.57268585131485	1.89809711800401	2.58979927292837	2.82023814483129	2.9772713294753	6.57440468408972	8.5510962718191	1.34778603642368	2.40014480286226	6.12734764448518	8.33325461215524	2.19785463625467	11.9465552723731	-0.146271961568768	1.50995743286788	7.21553137906098	10.6122373967056	-3.19624291064185	4.99218613920761	2.51029049893461	0.0414228093132313	-0.748806373548769	5.96600531681402	0.478924013468551	7.56073939022702	80.75	0	2
63	3.16171763887064	1	1.73120580572207	6.21801672034858	2.60144890210047	1.66235809681973	1.30159672984858	4.13341551072089	2.62120483317149	6.95353940531883	5.69908887590733	3.05945473358227	5.40593697321302	4.69495441527348	7	6.01984526774519	5.5158794411687	1	3.46700459712137	1	6.36318362395152	6.25567479671221	3.06611406474567	5.12248278646517	2.14180741501219	1.39353283293716	5.84818402020768	2.41730415853282	3.36073287416955	3.67165701237633	2.93934275913884	0.250958935915888	1.87534679387358	3.93793369595971	-0.730184909576486	4.24869138853353	1.19145465948632	4.2751491963876	-1.23003479906704	4.67366862507282	-5.16107019971634	2.76227294761295	5.32819566839812	-0.173415961618264	6.9205145352164	1.97351548954551	87.5	0	2
64	3.48275207765054	1	1.32831849632917	6.94767343724474	1.01833562992152	6.3307631868474	3.9218422517096	5.09795706800566	1.16534973634339	4.80627955970822	5.47883252951979	1.78647114044471	2.71932631008852	7	5.46783394500013	2.32383622053651	3.01151541102551	2.23728153220162	6.46648571408742	3.35945557362784	5.26158524460559	4.83021860013524	4.19510719745528	6.34719871341266	3.1165003309723	0.65983100027321	4.89924410794018	2.74537115470711	4.8295554401087	2.84927081016023	9.86462027446777	7.86638382719503	4.83560652477335	8.00869071682029	-0.146650905285585	5.88213577554391	5.68042810202557	8.16448465216303	2.73812824940215	7.3296670025875	-3.27925893448006	2.76443488155265	2.27751991945544	-4.38007982886961	0.56357813996962	3.10679535508907	77.25	0	2
65	4.78311625802984	1.82918613572337	4.08054093349862	4.25346220813731	1.72991422224508	4.48184157230477	3.33957600023004	2.05480579199094	5.38234327584534	2.65801815846962	2.84730879764411	5.12708167797265	2.07330383377265	6.36075355313272	6.33044120657464	3.20384027472423	6.64592702329022	3.08787678250482	6.26885797811897	3.5626725892179	6.01456698036345	4.32741703905786	2.07427659129517	2.70750267492604	4.78674237415376	3.59812003781104	4.92988770070104	4.99625948835069	4.33645289615292	-1.23268715313801	-2.26138769466084	0.672116651478866	8.43092181628008	0.178755167813611	4.20289285412244	6.24315485135857	3.77756235580306	5.65991073285886	-0.322595814289133	8.52596165103652	2.49165394967336	11.3508619551111	0.540797015660506	-0.318177448549731	10.6489225572118	2.8496557893543	84	0	2
66	2.96348131885722	1.55539952573057	1.86614879094951	7	1	6.4560709167257	1.21730629892414	3.21739725497471	4.41572620621232	6.73634469715503	6.85760086038672	5.25921884596101	2.4915108428698	2.11512754378914	1.47275698001041	2.35092643720918	4.86833786503769	2.05325995177407	6.37091572494935	2.61960365744074	7	1	3.64018672461844	3.71471902157405	1.7898149517731	1.90732289985796	5.60990908465665	1.5992787818753	2.88693662287656	1.48202195312665	5.07671148193457	6.92416175331479	2.27792779293527	6.52063039895258	1.4801331958245	1.86597913580138	2.24127962809835	4.04371130719674	2.89268044951261	4.69476526169823	-7.46129305803219	8.29522662412429	0.75326562438944	10.6914850593077	7.04855879595383	5.89639728763152	95.75	0	2
67	3.38867999638132	5.21789106297871	1	5.42348898281873	4.38144039138266	3.32834026781592	2.50876682919814	3.47995462048971	3.26366118789379	6.59174270944601	1.69844187486501	2.18359174663202	2.62551017309668	1.22501456964139	5.36835375361642	3.4841139119334	4.25363799681667	1.56242860793434	5.07605003165742	2.76793611179424	6.22786703633205	3.01987719797791	3.37276419007715	5.82415704127963	4.80304141257828	-1.43834170935516	13.1319839395494	6.89497568610124	9.42297685510877	2.86889481062489	4.89738381373982	-3.4456785383007	2.31843011665138	8.16169491478079	4.91763075235499	9.26151872767198	1.83641300828261	1.91541181507345	-0.487004499223803	4.05168038555398	7.39003834111777	2.98161022136463	-0.772569296866545	-0.772371212543178	11.2210712118846	6.67616317339044	73.5	0	2
68	4.90868678345366	2.7544406583999	4.61947372620907	5.30523231027689	3.11434227745897	1.43271831534835	4.94882975503977	4.05341584172092	1.73135405161418	2.51495220183966	2.00371735402014	5.02570785326995	3.74680062237504	5.39823845591627	2.75606484955105	1.51876512866232	1	7	2.32767199164704	7	6.31017651613964	6.68398126203596	1.84118355762277	8.83500782804591	3.811887349233	1.16719201221925	4.75240317868366	0.846873266510321	2.09391421089966	-3.56689368678428	-1.98957671040599	2.11231428491948	4.3657470534881	11.5148642341248	8.64984542482031	7.28356303286253	7.31157642642464	5.96744239788991	-1.21760368941071	4.3682656794612	-0.23551481035767	-0.0455877716304114	6.87732017779057	5.53830089282287	5.15699825947599	1.19087689199274	82.25	0	2
69	6.13137039932844	2.97671629061322	1.05861075288742	4.17689538092711	7	2.46576366012514	1.95810193541624	3.96857912342996	5.62386894696189	2.39592561406694	4.71055327004202	6.83073039104412	6.00282572081032	4.82014315771007	4.13278399135232	6.91207685683815	6.38139516067209	2.30083108298975	2.86755081250552	1	6.95869978485286	6.36281467874703	5.76036429713289	5.16379737937553	4.29987520241914	-0.252282567214859	12.4680938543747	1.43603220716314	6.21036115719136	0.903368432230387	-1.21691768022758	6.3793801312532	2.21716830148409	7.99103264206304	8.83566913488143	3.85544558133989	-1.12093332467278	7.6674215276638	-0.319116685716884	-6.83659012495442	2.09452258091691	9.3526558553642	3.14033745231067	0.953485388636032	0.147738029964127	2.7706160810817	84	0	2
70	6.52171825076204	3.39577357630611	1.80209282057274	2.30970181055598	3.35180686985908	1	2.60317470638794	1.94920563553105	5.9216978149033	5.39665295090829	5.36163379112247	4.67040113036501	6.80347002826378	4.75037733106155	6.04145644784717	5.28604771975258	7	1.68626077421104	1	1.053408388759	3.16035628284374	6.6165665526248	1.90588067149996	1.45953978325677	-0.629409887148744	3.69973725974169	3.14746028434547	6.83059004254708	1.43778396691673	4.33974116179768	3.50463304226551	-0.399501952640363	2.76626062679567	8.90825412515214	5.25352558447809	5.56807768036824	-1.9413199171257	14.4185321756472	4.14076932558362	11.0387579114254	1.26357006313971	1.8215678717998	2.63871953583652	3.78392998451998	9.35005168505753	6.40811863027803	72.75	0	2
71	5.58361109437172	7	3.6039271997733	5.71455820264376	6.71425852757569	6.89892855411508	7	1.59395174406278	2.82060204409251	6.7102048462362	3.03613308281371	3.41937336832528	5.50280416016179	6.27945626652933	6.04097818549802	2.16652103701278	3.82205382605492	1	4.33004130582241	6.02841372401866	5.24629700807686	3.9381108176992	1	6.01361087633286	5.34273712525519	7.01535888609016	8.35414725412562	5.07691743573509	2.36700867900471	4.39273249422787	2.76613922090165	-5.06351564061831	2.20094842666985	11.3613109356877	6.17793335745161	8.99055895189941	2.83206245448259	4.35452046363359	-1.29238802751213	-1.20346797725359	-7.4985125365381	4.0731786851719	0.358811731207939	6.07394969442516	5.06596215296283	1.67946644513907	71.5	0	2
72	2.88495292232532	1	1	6.20549129115356	1.41521046139615	2.16229970187006	1.32440402996237	1.57175041495282	1.26741488314063	5.76924497488386	6.133452334425	2.49920065560248	5.69440619972299	5.62839336821197	5.50413115412745	2.33081660409636	5.91467709930596	4.91094091517236	1.69042072902946	5.05909240607704	1.27378591299787	3.7759157833794	2.79384978100304	6.42015430828693	1.07755703741183	1.37828623595251	4.94977783796817	2.71002435048206	0.222108435795285	5.54025267155927	9.22338896122664	-1.24858272985103	9.75430559006048	11.8416096867547	2.95134319399393	2.33201758716355	4.278119627199	8.00782699574287	3.04855872420025	14.7900331176088	-4.85457489680515	5.89664053592599	5.34732370209887	4.48312594499483	6.29251367191157	0.6242700231249	91.25	0	2
73	7	3.72639031110426	3.42142804466196	1.89088669175294	5.4891977707583	2.66695285023837	4.8761005890282	1	2.55903242786874	3.92796826520436	7	3.3235241883937	6.70301000805901	6.47346944626959	4.60401467902102	6.09953289788632	7	3.81432175817429	5.27786994557269	1.43017174737826	3.7576445149625	5.21225921778052	6.70948922424422	5.0441203844976	3.09481101227168	3.10678077117054	9.44702164352308	1.59334987832697	0.0643499242232781	1.74027729340634	1.36636550029907	10.0279208016348	3.53077210874153	2.71787528903563	-1.20762944596635	6.58498219466853	5.17677234833997	5.3028456263729	-0.0940440467806613	12.9723467718897	10.7145758984937	3.43107360986706	-3.94382582593623	-3.49858452466899	8.29025927591797	1.26400313169275	78	0	2
74	6.01223538238181	1.37971307289311	4.44496197294255	1.92553718418546	3.5809219450182	5.44774204366653	5.68431740704346	2.71465729318005	2.78133692284701	4.48305733733583	6.00040594911789	4.0874816444561	3.8784534026176	3.66738613749581	5.974906913338	2.05500122104192	5.8623398931438	4.02075513538625	5.33785148610084	4.32566720918329	1.73238155912037	5.33602595216042	1.92254639246075	6.2708326548599	3.73746081505361	-0.447583180022084	13.3099717188687	3.01800421715916	5.07714577711704	-1.46257312124248	9.53826789138917	5.71842293503235	4.1454351584721	8.67191427961399	4.34220668579521	7.21358256858968	9.58490933073099	5.54390485294442	-0.00912556207534976	7.37328812132571	-8.58641199167127	4.5645924403339	2.0849029834412	6.27497759635011	-3.79021782632656	2.62250715189072	76.75	0	2
75	5.11331076071216	1.41707006321297	2.50452404471531	4.47943471536305	1.13146752067329	6.3998520043272	2.93127628328428	1.39395629778149	3.06651094217198	4.60946562310085	3.03705617279059	5.86942843642258	1.59830080688603	5.98875567697232	6.62439270333168	2.42759895335093	6.13884381978257	2.26032673587556	6.22254143740637	1.80724779302881	7	4.69364242783763	1	3.22360365559085	4.34621718273147	4.02023065515318	3.34138829092107	3.42229964860806	8.67467880423504	-1.80652781093127	-2.03593403746116	1.16724352265179	2.51283492403128	6.82100879179245	4.26599051645935	6.52875549755693	1.41135429595391	14.0004266550503	-0.641699850785755	8.44047832134666	2.42740420944336	12.0384256434601	2.19871560185203	-0.938493610172055	10.5924496257554	4.59836243443773	87.5	0	2
76	6.57719638091176	2.4420782901893	3.05287891046928	2.24363389243988	3.14345996918532	7	5.26098023677216	3.77780039733077	6.54032686070509	4.50416566946522	4.16625606559142	6.45330716964737	5.27624967170378	4.57382698988677	5.26306469651987	2.45987743935086	3.35401326481046	2.70041841936434	6.17453288168662	1	5.90701749268155	5.5279584662726	1.70391201209432	1.68855041616094	2.17812684609089	4.20595033140728	5.17396093279325	7.01236218221152	3.8361510548409	-3.85926741934516	4.00444559333108	8.49303388398034	3.65185709981606	9.45530830687566	3.23223524901739	2.78022158092953	8.87618029649101	13.0504988559344	-1.66906269630223	1.97949783299332	3.18998067801308	8.66329029024039	2.77324142818548	0.16805342665786	2.02038502135996	7.71604398549412	81.25	0	2
77	4.63188873928047	1.05352846841315	4.71022102368468	3.15397527038112	1.92357903218456	4.54256915647519	5.27221070390831	2.45633845536233	3.1767930652626	6.98970348255999	1	3.47802837154158	3.71687936595746	3.18919276034113	3.77160158790167	6.7352183351488	5.15767521393033	1.32342520815666	7	1.25923663600653	4.95382382739223	2.80420895462113	1.83422783483677	0.0817889326291093	8.631522897193	9.4841631411129	6.80098541185235	5.04663511398277	10.7965490988918	4.84066914791821	6.07023183734897	-1.11978742482614	5.94570493147953	11.6393679817931	9.32556431991895	3.86715946975363	5.60934758721729	4.30617769261675	-2.15563868491419	12.6448799035442	5.22211918202912	6.29127334326177	9.94095168969407	6.1861759186152	-3.56393315139946	0.336881692195165	61	0	2
78	4.39270423604252	4.05939689357714	3.40063506743741	7	1	5.38946893565939	6.28641067121821	6.5317913909942	5.76960683969818	4.72893001821967	5.66849895994898	1	5.77691054588	4.87113881920842	7	4.47951150237843	6.17453119902054	4.92799302030279	5.48955182011717	3.80171699173748	1.3211137466041	6.70332784759508	2.3514671797997	6.14485833739941	1.80871654239819	2.5497146734697	11.2441883097984	8.36642136263467	2.74312850654528	1.07291755137302	7.18056015251554	5.58294533913235	2.10623490491687	11.0613622812457	11.1833844411753	3.45479821470172	7.76883356302779	4.82570924087277	3.46306806402503	0.620792406564682	2.83887580706118	2.39144590860042	-2.90925452773786	4.20659315953194	8.90668414358884	0.525004564923412	67.75	0	2
79	3.814984509955	2.78257302497348	3.05752194141032	6.54992104852546	2.21160168678924	1	7	4.65044426453116	1.35187764120319	4.87782204641981	2.8559007849063	1.05240425872556	2.36108207732186	4.51535711627718	6.54622935087685	1.15742245155327	5.37946770649638	2.68658284409551	4.7211542570747	2.73591234302778	7	5.64180332986973	6.13871055100587	5.49333619169542	3.79896498761352	3.44091331221709	6.34999444476088	3.02164193120881	6.11580081063918	7.11040784398307	6.51985452957005	11.6992401278897	-2.13179139571917	-2.54758306401153	3.9805375562791	1.97929798319863	5.93446812253018	4.99690347536481	1.14746474194739	-4.61147016078344	2.25402413268905	4.58786459980159	7.16594754122784	1.10440936454056	3.12421405808501	8.6053196010189	71.5	0	2
80	5.94363206357921	2.13677308832343	6.67878968952452	1.74259846941738	4.91307104680403	2.55746975585065	7	1	1	3.9706092124622	5.87529233089561	3.67365575601771	3.9423459161016	4.95108940191934	2.88714565550797	1.88321268999049	6.90437576627557	6.59139379505952	2.72627680149284	1	2.34190645796424	5.78798305851419	1	3.65681501253278	6.35745087849721	-0.500126517027605	11.8915163886846	3.54646360947579	8.70148421783249	6.18926802917511	-3.50446241883778	-2.43217966634296	-3.32112294514365	8.49637907567924	8.98236181129417	2.33971418695673	6.38758789196083	7.54867980425155	3.36087387788943	5.22392120341728	1.81091742465104	-0.561310833125372	1.25191792267909	-1.19663806782622	5.1838894987261	3.34099757513979	67.25	0	2
81	6.66670367764827	1.30019298829711	6.07766737538839	1.38070040489298	5.95631940966688	5.6204449394482	1.57552228677834	4.65685353170049	4.15981854045671	4.58724197263315	2.19669219658989	6.22815771289953	3.78883530954026	4.77041019087125	6.82094769681982	2.44000648124719	6.79407250459077	4.61928686829532	3.11465276293622	1	1	5.64805099211582	3.56161363091154	2.19620060688205	7.0332265583127	-0.670372737875479	11.6551990766411	2.77658314487952	3.9173081344364	6.12217579117725	0.23685173407944	-2.03297825118044	7.99922982736057	7.54815266236815	9.44281574025786	2.8978033651036	4.24503909110642	7.95563664188491	-2.82099425390404	5.87218954109673	-1.91765343788969	5.06288497069922	0.783241587706289	-1.62306660516678	5.74461609781564	5.15747223463864	70	0	2
82	4.47558384194397	1.97305923632694	1.7409987893486	4.0709520659212	6.21329100939165	1.40315378978243	6.68309507917361	1.3401161407155	3.04398409571217	5.6464209264944	4.10001730110503	2.18207752614665	4.29231040301799	2.87464087883742	4.34361415212123	6.56736960281613	6.08544393323866	1.15674451947139	5.61266486287726	2.83899174175297	5.10427666964445	6.77108307576989	1.27467159443343	4.98339664418854	4.26443831355375	1.92156908370749	11.9250384687142	2.10768992789013	6.3310817630079	1.32939155529663	4.02330325048514	8.94156838817697	3.23194243310957	5.95770361610628	4.82498323962499	4.72808222490001	7.93346027639187	12.9008604585204	6.46707936520982	10.7932412869541	0.671399545194426	7.53631537257698	2.67200367499381	4.88867331091996	2.17124903390713	1.12240065374367	76.75	0	2
83	3.82225532414781	6.26135672377845	1.08335218809054	4.7380689659198	3.97446968351062	3.04185367207479	4.42472402791783	7	6.5470156087707	4.62687789857532	5.47651558746085	6.73734844214814	4.00351093067861	4.8504363617845	5.02328533927392	5.82802059026928	1	1.75108114568152	7	2.73034155512606	5.71762686305272	5.13117875804487	2.44081121731059	5.11311367802205	5.29614513350335	-2.23002337720531	12.4366039606703	8.02863953731628	2.15203703062536	-0.319953867509127	4.05134367666172	6.91025102360142	5.0697925258813	4.94955332239378	4.20157774776274	10.1218790609093	1.14693537713468	4.53589276200126	-1.18511158832736	-5.92849605186351	8.36119395558444	5.77973262337556	-2.90676738785406	8.47508240251855	-0.493457003318457	6.71619326353993	84.5	0	2
84	7	3.26864974666084	1.6320477910114	2.28682956373512	5.565604619509	3.70842807011652	1.33253971543322	4.85467606571906	1	4.14721777167659	4.08437720138691	2.93660723418692	7	2.52839729821735	5.0197976252826	4.28304515937859	4.3270490510981	1	7	1.20980676419056	6.73197676184241	6.7768059786296	3.34481785656964	1.08220571964637	0.0404614741719632	1.90760444257777	5.31623602697591	7.21507837225865	3.83118111085301	-1.42616377292192	7.26736801818716	2.17742855454899	1.8554530100422	-2.10740349853267	4.83024394678927	3.31975005594612	1.56133440351308	9.48251357727428	-0.366353667569478	2.26250790310112	0.493995692457495	3.04704417326348	1.83290570527214	4.92305985096751	0.656867790780719	1.05115091171642	92.25	0	2
85	3.3372986360675	2.52731848052025	2.43253181093438	5.85534896563115	1.03406373475957	1.25249254801331	5.99079990611744	2.33956997108687	3.80177169725833	3.7249149285337	6.76235760773997	2.65340281590666	6.90639762069712	4.88289027681095	1.92821978945145	5.71493691757469	7	1	6.88848119441856	1.26177607927764	6.86987569307012	7	2.51874548285399	4.79944461745596	4.5492008299817	4.75270531441894	6.18661950217214	2.43632463948939	4.69095545802765	3.60593872604148	6.34809936452491	-0.334870710556334	10.0917203460361	11.9772226511764	3.51142507924481	1.52249818525636	-0.856019280812217	7.94032521569212	3.78045540238036	4.95872091566364	4.91672436853333	6.4948120108924	2.60976192819789	-0.352811951441987	7.56617040018207	2.45480878014048	87	0	2
86	4.74231930287133	1.4105477594061	1.15089068206113	1.990546000221	1.08478808821616	5.11814588055863	2.29782208790735	2.26424541309533	3.9595946179791	2.97984603050098	7	1	3.39940276121143	3.28172207233197	5.92122319729644	1.49518907381831	5.24759588267193	1.07338673989155	4.3419504250359	4.83170591712447	2.00875837947921	5.55570535289413	4.36771612056757	2.02310917300095	7.1283126557212	3.57633334709579	6.67703008527581	8.12710988937765	3.19703057261575	-1.46203646248729	4.82883574315059	2.48342448841169	7.63652973409779	6.96558682261661	4.72121882280727	4.18261520929618	8.53756169494954	10.5739523658056	-0.147408401294756	2.62641769122404	-0.321131694152529	1.45652461822313	8.70365544219901	4.23204603063443	5.2474519592025	3.27874905428181	68.75	0	2
87	3.6361838912749	7	2.5088165071695	6.10597057925357	2.83827679778433	4.85986085385245	3.07215187180359	1.75346404603385	1	3.39653679137565	6.92149738169244	2.84246836441364	2.0954110826074	3.48158696260849	5.70743602181692	2.95194785817383	7	3.12379812969735	3.35137246634473	1.31800507412653	1.11698138169504	5.43988934293783	2.44906788449357	2.46766020544793	4.47165924774081	-2.15325211354717	11.9845772069538	7.59964015494022	-0.23571109833974	1.15732025882479	0.641671839253295	-0.852177445855832	3.59846861676058	7.93266318675778	-7.98055726371018	1.92455455905473	0.388126440026621	4.50137079200021	3.02962259134432	3.06909515390828	3.00382699213056	10.5682514446338	4.27497231156064	4.80117244350362	6.78017291378833	4.52043162297009	60.5	0	2
88	3.62939530288834	1.74458210186622	1.53678662162183	6.7860738769294	1	5.37552527876353	5.50354513143187	2.56157513981956	4.41488855630528	2.77406859230645	6.14154053005386	4.9046133877804	4.60939724582885	1	2.13178216780915	2.77929568595343	4.74609069319706	2.65764583864098	6.94918139020425	6.28233777338589	7	5.25256966971237	3.58438900236232	5.32407484523733	1.82194761413384	2.32241637281328	5.41724703736598	2.65214298146852	2.07670127299792	1.53375689430398	5.81187693141877	-1.70804810479625	2.06864059362576	6.29109852621739	1.63927546594587	7.06309684224796	1.06468721417145	11.3264241579534	2.97474005523886	0.175723897215779	-4.87296057698063	7.85074461894068	1.40063196670707	1.95974358017318	7.43574292663005	4.7504498844456	68.25	0	2
89	2.48070055608299	6.04349346744973	1	4.14694867211582	3.9039400214784	3.23240142785127	6.13492256486098	1	3.38195584565156	2.83254050345695	4.19488954409276	6.71780888142835	4.07455192785173	4.05098271136182	2.29884135564326	3.95119479577351	6.03031764767911	1.64780888295692	7	2.33381619383698	3.99572056177762	2.42468709989429	3.00236137231494	3.63213501093599	2.6154384140183	-3.5990761832288	11.1316971405028	7.26354837176656	3.54080961681242	0.273397279000395	-0.391491046923579	4.49010009985623	1.99780792683195	10.6626154082876	5.19127289583619	3.25921860541	6.56008236731743	13.5087878139786	11.9997308263714	3.48679652601615	5.7888377960943	0.457690609521824	3.20066540766754	0.985975042262599	8.01105241939305	-0.508984711294767	96	0	2
90	3.36630616736158	1.36028446866537	2.36427439883299	4.68737483839173	1.09286876739046	3.53653164989673	7	1.69613206587182	5.47717928844964	7	4.6258078627857	7	5.70398463010257	4.34164739738642	6.2268901906892	1.86555581031385	1	4.36468529543851	4.74422902938289	2.30573254894953	3.59980459105746	7	2.95620999059616	0.637456373948029	3.28572872786546	4.83963980820892	3.38343213444506	3.79541474645168	0.739179153529694	-0.0883374842250342	5.62958768659536	3.2639897659883	2.68447672433307	7.79536913879555	9.98313599605681	2.48893070363336	7.30329346292764	11.7263679792251	-1.02123338762368	7.9885093281406	-5.79756837955856	1.17378023532861	7.76350415173643	5.03951583781992	7.02903105556231	6.84696917782266	81.75	0	2
91	3.14364732250688	1.88190111745518	6.45353179618448	5.25075377171342	2.12427907128352	6.0620655364463	3.60519761049398	1.24081037657143	6.54549678364925	5.06377462061405	1.63408051023154	7	4.90563160690238	6.57511813956091	1.75665794686642	6.65666396825618	5.61295431905276	3.20628699916707	2.09769221109736	3.38350450400904	7	4.09814090260041	4.68335391915262	-0.367354163797998	8.48183122595631	1.30491352151438	3.09493292406091	4.07756274834672	8.83155528535767	3.0738016335874	1.29614423627081	-2.75227242208086	0.840575578266502	13.7105404923033	-1.03131607731609	4.67833558668408	8.43576759494559	-0.286314352931651	8.69862725692243	4.91642988667023	4.83158034076756	6.22919959935879	2.80958983411881	0.362968443633998	8.45955730989831	1.79854150060868	68.5	0	2
92	5.06798007801009	3.62938927786732	7	3.87091978493818	3.41843749030169	1.62476191535249	6.46323528992745	2.50181355357668	2.51615030972936	1.85868291474434	3.1862571840935	6.06439112047014	6.73907984244477	6.02402788876394	3.70174071947448	7	7	3.22390716129114	5.93634176080409	4.51879477842524	3.09933563298884	3.5241788213109	1.5694740406633	4.0315071304084	4.77714874051652	2.87256696200583	2.08242980529076	-0.894182397401052	9.99378292073978	-1.03456929943961	4.64619358925088	6.90392279785014	3.16215234632464	9.1690327785737	8.47622488010134	3.69627235623403	3.0183789717053	9.26297278404864	2.54461962066983	11.5101663976479	0.329992426535062	4.32102094450396	1.9653774563449	0.322322634721421	-2.25217146057987	6.79349994870222	70.25	0	2
93	3.6128653217808	4.7774152501288	3.13028964183173	5.28496202405108	7	7	2.66999273002048	2.05957789194157	1.31110247012878	4.69473068226979	6.33624765960511	3.63241233683211	3.01172336260246	4.57904725298712	6.01989982288221	4.41805594801994	4.45305325294674	1	6.96749233487743	3.58864642689567	7	6.94741631752576	2.44331529820434	4.59306180782668	6.04911553789269	7.43267521919338	9.15037613874587	2.99296094457705	0.598324018274285	1.92372327230903	-1.56815965068977	7.26725560275628	4.14128918702644	7.24381843582689	4.65937923755188	3.63732444602897	3.0498018855574	7.73520688257186	2.39398944391801	-2.17988979278243	-0.629769455668559	5.41069318248162	0.392071475292498	3.57665199165799	10.0933866396126	-1.54440727393534	56	0	2
94	4.35034477204679	7	3.08552815766865	5.92935321411024	1.82533658141736	2.19527591681829	3.49473266488951	2.11814698715465	1.81763486704079	2.29611908546672	7	3.1409416694427	4.78399048948664	2.82271006951421	6.25554649653077	6.46871761657845	6.17402577287086	4.87539929991382	4.85251692076795	2.70471676017847	1.5876022992991	6.17733193647001	2.9647662651946	4.4381368467914	2.6284605225929	-1.12356604299246	11.9199476042965	6.72457500579469	8.35666402711361	-0.28657147818322	9.90529972524892	-1.76245785379189	1.46842376338496	6.363566630823	-7.71371136110162	1.05366407447607	0.215113040722875	13.5494709677411	-0.806107035290508	0.717973730100569	3.01841847288128	9.24228050156686	7.41718089212738	0.920312546995039	6.5488513670169	5.0163763095339	72.75	0	2
95	6.83280825840113	1.50092672824322	7	2.39715131254456	5.58450271756043	2.29511758407175	6.05209421301944	2.10539636900638	1.78992354528853	4.94091417595932	3.2899958742356	5.68372500740265	3.34002351120082	4.03806701131242	6.61110238150485	1.85673259195631	6.86882508809034	6.98840142808085	2.6408475654673	5.12933576545297	1.68900604547779	4.63253051701447	2.60023322179502	2.56972633349524	6.89305218052896	0.0323680524529171	12.0938829758389	3.19160906473653	8.41474066789769	5.56780518416014	1.27294279405457	-2.41539334214844	-3.54326114647906	12.3614351000364	1.63039040572612	4.04481002577918	6.25344904861327	7.91794604546395	-3.1752724636869	-3.00674459470682	-1.60388402526831	-0.663426515661298	1.09801288986345	5.28984678979525	7.17048783464706	4.7967106875474	67.5	0	2
96	3.28984998325685	5.84550728512715	2.12488432248584	4.40154137050441	2.42667008766188	5.40097094836301	1.19091055615362	1	1	3.18567696634721	6.44061960843928	5.80319191422202	5.99330608129048	2.35156449684738	6.84686797507538	6.65756431815535	5.57970215617265	5.18130655265889	5.33335256419136	4.88353351165163	5.47693106046049	5.36216057522299	1.49569260329392	5.51424161852255	2.35870910585043	-1.72030346333726	11.996002378093	6.09003515222463	1.14221617023761	0.412991627628719	6.32911413863368	-2.29960573443182	5.45626781849078	6.83927721153528	5.01913050680517	1.18333518006027	8.43136398093115	8.33389004273499	-2.2935642565643	14.3796228769107	10.9690692032029	7.03558353039795	2.8630872313776	8.60864056591177	7.16558265800474	1.65112883883673	71.25	0	2
97	3.5199369609882	6.02859078048634	2.82408614378385	2.26007711979125	4.65646637331025	7	1	1.94160374130453	2.97197034223336	3.76028727641654	5.0208069161257	3.61529643982759	5.1067808470411	4.05237848149219	3.22544405283879	5.95789069219806	6.44701907996662	1	7	4.54506382438366	5.68299553922285	2.84574847563329	1	5.73467152268058	1.63694116884647	-3.74042274471929	13.1496827773241	5.77025342255716	0.876692661562254	2.60879957236331	0.28981133882613	-3.64280788670953	5.10092746842177	7.17876480573229	4.25420675026268	1.985020008782	9.8006319938905	10.3546859681403	0.813815617288191	3.28271846888049	3.55774668269286	3.87170799799612	2.33948592482163	-1.00837255835238	7.31070577853212	0.565190747675802	71	0	2
98	1.35904951581425	6.03359235692024	6.37538357008423	6.86582180814377	4.90620026503561	4.56089568034461	1.93289296453716	4.19498605143041	6.10039218457178	2.35137669324586	5.70200336542455	5.77732948326584	5.57557099344803	3.01271878124228	3.3233612452086	7	5.06094864216392	5.41788159521037	5.38568526802093	3.77120886207717	4.65502241511749	5.28965496124626	1	0.512692292798811	6.10773577363904	4.88633970291014	0.197698849130756	5.04121889293307	2.68621590582945	2.77479987687174	7.05532809376976	1.15757043088616	3.03269993935534	7.88229248559894	9.55642643930411	5.32528196114214	8.48663423022727	13.2804889051169	4.33759235670323	9.75527085686	-1.34584416674246	-0.821094450314933	3.14179532944575	8.8104597053359	7.57132539292783	0.626934950841197	91	1	2
99	5.75339620526094	3.96903423451431	5.96231408450945	4.98769237491056	6.67370458128603	7	5.97223847596855	3.50013285355008	3.97912074271808	2.68579058680893	1	7	4.25289888027195	4.70095197176785	6.1971779368345	3.07965812205113	7	4.99227487510755	3.51882751558456	5.11918321783092	6.8613036744876	2.00872020758958	6.39196882273512	6.13711013986263	4.35346734411508	5.36648424944591	1.68618194723068	3.43585716009706	3.33690401535521	3.0762154605854	5.37268638079553	8.80835742236522	1.61367182889641	6.48926405117609	4.53303006533342	5.2132302092619	1.75486265797893	11.6392771115409	6.89086048615689	2.82905304715095	3.93012699105594	2.45073623499428	1.61383123671254	-1.08003124201579	7.77261326968921	5.38597689708464	100.75	1	2
100	2.35696239087692	2.65017926597532	1.20076617540501	6.50235254435987	2.90945985934918	4.95440695123596	1.77647380097163	1.71388602087248	2.33094749986932	2.67259013121891	3.72873823988223	1.25877690843732	6.00495388358471	3.35546215198676	6.61097882272306	2.26045804968543	3.41237939117753	5.13966785231404	3.38462090674446	1	4.7571054111371	5.74478399889981	1	6.23423110265652	4.84352964907922	7.41429890799762	5.55962268852065	6.71922388922218	4.99812409848156	5.21284389471018	4.27386381274987	5.10921579276965	-2.92801034836941	7.06424561743205	3.93786233068513	0.259722568523762	4.05496281236506	8.67616651315572	-3.78828204970894	4.22763992069481	-1.40666666793906	2.64255445840704	-5.21191756805129	1.81099705424719	8.3144412600113	2.3961608033806	85.5	1	2
101	1.11944640803524	1.08911836362874	6.21998737889874	3.31883137325024	6.89179200194394	4.89920492383271	1.97966175688719	2.37377082945784	3.0818118952771	4.8484729988053	4.9060024770969	3.23772339903642	6.27564910442885	1.34119520820202	4.82863891043988	2.06445734880774	6.55959059203642	3.13824951033634	3.24892760467075	6.46900540504884	5.42889080608502	6.21152751104104	1.62373439728977	9.66902522297894	3.78317661263204	3.93044485988033	6.45591786687378	0.795249750689845	0.181420052057301	4.13530058635168	3.66936832029354	4.94818121592223	2.66213235009406	5.45743688980452	1.30920800607856	5.08639188742931	-3.56495838585459	11.6632696477094	0.435266950790947	13.528910430919	0.113654020171846	7.80736617209235	9.82269233736764	-0.786028719513392	-1.14566885938551	5.56081396427298	81.25	1	2
102	1.85374113195771	1.71363555641487	6.21636051922473	6.42005432372448	5.06398945684093	5.27992267016987	1.29782306439193	1.81680126334066	1	4.27957704328054	4.93376144698753	2.66006765120341	3.29246664065734	3.49669081409297	4.20541300157264	4.38765834625725	6.6953652750375	2.63016634665612	5.12124936861106	6.1844416744284	5.03284294131951	4.37513633605524	1.21165453247617	5.70522334333052	4.87298202995757	1.53970585417982	4.20610295955075	-0.859294775167349	0.670835254669007	2.22451979646834	1.84850009526512	1.12695428051886	4.20713068416771	7.72734154229382	9.2864590071325	1.76335146294338	9.88290040379568	10.0149864586527	-0.351550901985406	5.0342065860855	3.23350263966592	2.4138988133499	3.00950937696486	5.49976125848201	7.08441749634193	5.24488025800046	94	1	2
103	3.78979447584498	5.88257250278651	6.62105532894636	6.58279725740447	4.31933602349277	2.41612737965144	2.61845767572569	3.73356893780327	6.90916457118288	4.87916928815697	6.07573029592147	6.18903204091144	7	5.17777980509853	3.33409044015028	3.3265553773405	4.96371607067662	1	6.60905800075762	1	7	5.77334770468787	5.12806316973253	3.38847357498423	8.05672322258853	4.735913717729	1.60399336447527	6.50471129617638	0.759657898497002	-4.47827039950938	6.19708584638558	7.05910265582876	5.52190047218195	9.20941800288212	4.6707854503939	3.97032347093822	7.94043567248874	8.28321990814619	-1.45331872329634	0.129877628360949	10.0911246925197	8.99996723565766	1.69120692567677	-0.719494482870706	1.13066864937883	3.46192496615102	89.75	1	2
104	1.36590407096404	4.70565451283009	1.7467344760751	7	2.42592710994341	6.59619864800859	7	1.07977311344427	2.60630632438487	6.25854678569067	3.85738624338187	6.69368441286197	6.28847156310462	6.7997073697857	4.26147941269473	4.39692088612024	4.13005557580875	3.99937829595294	2.30604157392589	4.21310867825661	6.62975270964613	4.25688227162054	5.87116164398057	1.73906745458861	4.44834704769617	10.9870341011324	4.58022060353076	7.24557081774835	5.73564743259712	-0.445658039820197	2.97423518318893	5.43407725309509	5.0171474230034	9.18113542355986	5.50018538880663	5.1328802388246	2.37616226364457	9.70566610607376	0.485323459675616	-4.51561668025316	-0.825360697242079	3.9210614763651	4.03315546703255	0.412887165539517	10.3391125777077	2.3023458818877	93.5	1	2
105	1.68598086859066	5.09969041933102	6.55823398342762	6.69515565416762	5.14120326643526	3.18498653622682	1.76135651788641	2.40683069635648	2.56092978990381	6.32513466711566	6.70960626913996	1.62497041366829	4.17270123474423	5.01934615543291	4.87592021389574	5.16781449587034	5.3699302384278	3.90998231056584	2.20291669528866	3.78885612027271	4.67709044237896	4.24001123202443	4.74694879614836	4.10783996617016	6.47773012336571	6.20844033750389	-0.0165160195260936	4.78390650963	5.36094894185427	1.12372967901785	6.41715244510085	-1.60542620465253	9.64616415858725	10.9744197828528	9.52498198590054	8.70421275839176	0.470622156032133	13.0830883179438	-0.349260260645831	-3.22849683212286	7.62275794444415	5.48371074991359	7.28831364325229	9.53536310044899	6.37117837217422	4.02987257662998	97.25	1	2
106	1.55202332996218	4.98880605878568	6.76485722186056	6.35005691584667	5.06580155631275	5.43367539751018	2.19713523149315	3.02691508247376	5.97696005617807	2.45678153920904	5.49005844969339	2.34327409762249	4.60100767339372	4.27744380846416	1	1.72054635788245	6.91578891333267	3.95645467219538	1.92665227758596	1.40518822854034	4.61175674255451	1.47225915617143	2.64410700912299	0.854422179546355	6.11120805431162	6.97245112400743	0.13890313448238	5.89920949899264	3.47495367163169	1.31431926963305	8.28643542158581	2.85679946727344	8.90477142005639	0.990010036863798	5.50679271953021	4.42965290459607	6.78567370488193	8.88085800840565	4.78930202045951	8.43937466810667	2.36498808679739	10.1431855831097	6.84587969526766	8.52272376094077	0.485194131753834	3.62958075135168	92	1	2
107	3.18919651276987	5.09833771169697	5.16404668758576	6.10906426682532	4.6373979458389	5.90738955203679	4.3977115707972	2.7251947952258	3.36405270045465	5.2505157853803	7	2.36687382411749	6.69839273273162	4.54285767511362	5.16989105475868	1.34060982784878	4.24329562910683	4.37688950579197	3.35907905871342	1	1.50654089475137	2.9949873579541	5.81689203874409	3.99772331912169	7.34356956477037	5.60512266036814	0.607143418566646	4.54484064621444	2.72651528201491	-1.73966855419683	2.06438000216834	0.957503567892299	8.84277782351759	4.34835320723328	0.706897932324864	5.84002243570941	4.66633517957927	4.74004611502817	1.56650342406757	0.825718541194101	6.54569329437475	6.83833685875864	2.85421418936057	5.15379437083272	6.03155019442294	2.73997534651808	81.75	1	2
108	6.56688048627669	3.83611309244428	5.18912828651845	5.76095420143935	6.03771868749619	6.81244699033387	5.58341280733325	2.47189131005484	4.03887758418123	4.92233173753544	6.97200365331508	7	3.31041965546587	4.56751722680645	5.67937749262695	6.10890054861689	7	1.87292555552934	2.65689530830338	5.24430472129857	2.10453679178583	4.22567559189234	3.59898587763217	4.78858528725313	3.88377388862625	6.14798948289012	0.923711163137614	4.24750228605371	7.32474739662072	3.69976821266333	4.53082975631481	5.68857650069583	3.17478795777863	5.85530819747419	-4.44598581242902	5.00043425383618	9.0634839504824	4.86952871713897	7.45505734764906	4.56827878699132	3.0295942577937	2.74467592797428	0.902923225200458	-1.18033738741133	3.00480517369719	0.741898187682914	102.5	1	2
109	3.98173406449796	3.4135265345564	1.72512123212801	6.20676066567614	1.88482340316493	4.45994016987443	1.50795015212965	1.21131068185675	2.5747383312226	7	2.95898474240437	7	7	5.06450920883567	6.03075535163751	4.47879230451057	1.34597796098496	2.74662271675102	5.17637851747598	3.52547720889233	4.99004924776314	4.04854318095729	3.84330240964836	3.97397918379575	5.37076913736479	8.16797978069772	2.57383992145011	4.97848840087482	-0.127024839941583	0.830651840133998	6.05022845571277	6.81759759313107	5.8900395928212	3.44984263435635	8.62394528531599	2.72049329005442	7.47931267298295	11.1456122138971	-0.0306480529928913	7.77498215598055	-6.27599133063583	1.07489093463387	5.68042568100816	6.92280906740362	7.01782726655791	6.66706902912863	102.25	1	2
110	4.52131556536785	6.19311713197599	1.84600668017188	5.24712797194697	2.11233256292107	1.38508109772259	4.78631906525849	4.42123745605147	1	2.41068325491989	3.5869129513988	5.59042474561466	6.30906041550813	6.92381313251345	3.10481561851421	1	1	3.91980535126466	4.24622294651787	7	1.72505870767896	7	6.38551455173357	0.380806166944102	-2.27065432920568	9.2178025235104	5.29545063860143	3.14325780737688	7.61282523488958	5.7160594853957	-3.15126978390788	0.970852823748486	4.7019183893792	12.345766567835	8.587073371559	7.15809006376516	6.83100569354318	13.4044036648643	-0.411096348997847	-2.90268034394734	-1.131846762407	2.4118429443023	3.9621849335468	1.013336277768	5.08914653650592	5.69127355554477	97	1	2
111	5.27311334510255	5.91882549881868	5.86729950214866	6.11123967380737	3.11996334842742	4.49602208210973	4.13712285226448	6.62828727917307	6.20885716137925	1	5.43596742182564	6.9816856958697	2.02259754326371	3.49256827890896	5.07435369990664	3.85786507141284	2.92561601430123	3.55719040342182	6.47705682146729	1	5.13360042069302	2.27442411657793	5.89267644313826	3.64037640737803	6.64472671709599	2.68605155690008	1.22258157600223	6.90461874339541	9.82501799950735	4.29411338241559	6.5795991077014	2.93383928236156	5.58735397736441	5.79989099056161	4.2964678982406	4.81954211456555	-1.45319531303319	8.17381867108297	-0.565047753964074	-1.72277577802997	-0.473845703589876	5.10690150771467	-2.91686904111102	-0.347418546734449	1.02793260632535	5.75857176702918	101.75	1	2
112	3.27380727324313	4.99147087166032	4.74219245644365	3.96135554109366	1	4.19586819798213	2.90706030223527	5.41368676541695	3.98569227630839	6.95441789391886	4.92753646693509	5.65415589041116	6.3718240923127	3.53511977580005	6.64226648327166	1.09478778096759	1	3.96609417023109	6.06147607503734	1.84723497002869	2.97010424771756	7	6.53857541996397	2.54569470230481	5.93345437502909	6.57089395428558	1.29616984424153	5.55180229612339	7.71979633643927	2.8202342784089	5.24719274099185	5.08228169054269	3.20775902609774	12.0951371414626	-1.51245924957052	1.0497430056309	1.08814361145273	1.99030738119574	-2.35250306188776	3.29651416488778	-2.29497464974614	7.49416751908726	8.65961915653134	-1.69553831657452	6.95064868768778	4.53737389843355	105.5	1	2
113	2.51132141980136	4.279979741458	1.5073722106371	5.37460357537125	3.29785723724534	3.23476675986466	6.58455145264752	5.78765613759822	1.70894018818764	4.72262808616978	3.55589969856098	1	2.37619401127856	5.01488061940398	3.48967174078421	4.53695190497833	4.83367466852516	3.80254352280824	4.58688918352094	5.72423394787793	1.66575549865907	6.51376130576318	4.06972283797638	6.26022909468859	5.57680100532785	4.75500414268598	4.01585536955656	6.1373002614643	7.54643494293751	6.12982322786781	7.2630517967831	11.599562363775	2.28922188252783	-1.46439591760794	4.2144557398953	8.66879154797446	5.26852760997794	3.34179222712084	2.27681143912924	-4.51519460773696	3.9778193654678	4.69819937000571	8.44853822844771	1.79561502220034	2.89656206775937	5.38297955344579	103.25	1	2
114	2.85717346417759	5.71756761052467	4.78160372062778	5.11305733728879	2.54488232067858	2.03840991718536	6.90914544960457	1	3.67737910248926	6.12151681181953	5.06084435160895	3.21130251406639	4.92808931842589	2.99375033561611	5.21840915659285	3.11693533556742	5.17094915553263	5.22853655762517	7	3.49445013480176	4.63488384028315	1	2.59194157671696	-3.22708497680639	4.65430806865271	9.13896625372266	0.705426960691753	0.953993155807331	7.03273558415582	-0.772365834556469	2.98831721363903	6.53347008945943	3.29387334658692	11.4390206188494	9.73230191643299	3.33065922486156	8.27904209860811	4.46865737653768	-0.261533720930016	-1.30867496042761	-1.59301060223901	2.92093026510792	3.81525912511796	0.62299221271562	3.75624946330168	1.12215204774815	108	1	2
115	5.08678266424192	2.34489530691697	6.48995870218967	4.12109745253808	7	4.17308319819084	1.22322251582954	4.53504992027699	7	4.63879513743856	4.59019513190594	5.95773016143792	6.62731009844812	1.65072276557313	3.19083613751821	6.18011738548572	5.86363193361965	3.17485740745812	5.76253971605728	2.81119938864217	4.8863368491545	5.13327721067588	3.34252471451263	9.186272091363	5.38518621202766	1.53238746773837	5.98850164990306	0.283951265816235	5.470654811922	4.66197426329757	3.95040424362996	4.18756199232093	3.3132320612288	8.98468942124652	2.72389684271336	3.16105429378843	7.85299444180636	2.51414830845681	-0.220804223164095	-6.1864860379026	0.144618419966689	10.4390575345637	11.0826359127884	7.16410683131026	4.79082889757029	3.46163112105617	93.75	1	2
116	4.61786045706786	5.48795495776317	1.53982329227655	4.23355843932408	1.78402490211464	5.73541095187318	4.68562078656091	6.56750914297482	1.87176003108702	4.67859813720804	6.06850603885552	2.45017026805521	1.47962892013581	5.97288286662183	6.12450803719258	4.44077666551172	3.05284547672675	3.56919031107514	5.62303015002721	3.40739170429039	4.49662643692413	5.35067764829221	3.52246657290045	1.05368779185058	0.868591563631385	8.04398297558958	4.461097618814	4.84698313066537	5.57737063297491	3.3636299004172	3.836498931922	1.83489295828891	6.65035314605368	9.40111758826451	0.523141907323416	6.90687483384527	5.7030339902053	8.18426300450001	0.856617163539918	5.55954845811156	-4.28367870787358	4.08909146910302	0.267827745884618	-4.22416653335381	0.318461813579384	3.94247300279465	87.5	1	2
117	1.12320371108373	6.06509662880407	2.1201667853622	6.08643979922517	4.57825080225318	5.67139455768241	1.56364698255103	3.78055435447434	6.23499844312962	5.72232135119432	3.99454108524091	1	6.25248378299644	7	5.74225724239903	2.43467167462913	2.35776833070533	3.23546434658567	3.48874742849315	3.17620859855973	4.90163073451941	6.77516727778494	2.03800349836566	3.23424922195484	4.65528826506411	6.64391691830612	1.65626379290867	4.32107450965746	6.94804602113561	0.496347557597938	-0.00211100393969899	6.43149967771831	4.40595234641051	-1.12623395615017	7.31887157120779	10.0919730456891	2.5676256924374	8.36763753572833	-3.02102762566028	10.3583204373784	-2.30676020508617	7.44503720230099	1.31036002152956	5.8588951950384	7.9861973661029	2.37852043463076	80.25	1	2
118	2.01243936282994	2.17801382053238	2.42317847494915	6.36560269375478	4.14458089089985	3.22863777071346	7	3.51658469226518	4.44727628668659	6.20655120528004	3.37443057021697	6.06139580798045	6.19298933601897	3.89091215791031	6.33705463485086	1	3.13897429536317	2.93236410118802	3.30814221869326	3.5092394366243	6.50013262220467	5.90009244356731	1.62072995193827	4.79136842031637	8.1439915804209	4.13293435500009	3.15525949759139	-1.66360682199805	2.12169711832675	0.670253258448031	1.26734753082235	-0.451164079342676	3.31950687846159	7.34018924605257	3.22305400289077	0.0331713767617202	1.10218194240492	10.4761204690249	3.77034609892573	0.846963674065761	4.35719444985483	2.56102301476411	0.705417341902965	5.19661123173926	7.9979522432714	8.06834774431968	80	1	2
119	2.08645157373606	5.8915462812713	4.09063719672145	4.55181795434636	1.73582672818675	1.09767504950138	5.86920720103681	1.13780921630045	5.70888364979503	7	3.36869958176965	5.56073437586844	6.09569441197326	2.38836910362962	4.7060333319255	4.33618494529668	5.29350958903197	1.76876268045703	6.89815887246025	4.56697132757716	1	1.64711263681902	2.93076463805599	-3.8588671251899	4.12134198443691	8.96784204900043	2.30677032606154	1.33458851841464	4.27765031884242	0.146841244717824	-2.12395439896072	5.61129289572345	4.88999903776495	8.54652812434055	9.06090471208305	3.74432679049591	6.81154031788981	3.34072420018045	-0.349232407708836	8.46397826262679	2.53225066409307	3.61482595265802	4.08762642512211	-0.317742153812934	5.41533887868393	-0.79536666638973	111.75	1	2
120	3.11114192340287	4.85586744802477	4.32068389469446	4.47822311120817	1	1.52662344042552	7	4.29335452073535	3.64261978672997	3.45862287820896	6.36155570614794	1.93588579944423	6.29602041667632	3.93759871490338	6.11832010951663	5.77462202671669	1	3.64037691279976	5.82930476442867	1	4.39254950923486	6.96641669335783	5.53087121638085	2.63324697460149	5.23216429576911	7.07329475394457	1.1653484510092	5.35062082357139	7.6972244735056	-2.17300963499727	0.73457171141964	3.49719469895975	6.16223647641822	11.9495740156594	8.12661511535542	0.205840311248426	-1.07016779052089	1.49765175639168	-2.43060770437967	2.68260177354057	-5.56593748842327	5.60152600644901	8.81065537978672	-1.31302524005632	6.45590993955095	4.91930789108077	95.5	1	2
121	4.52001792188099	6.87855958222794	1.96188391889193	5.56084659482165	1	3.09997371953225	7	2.47197872612932	3.55361620903118	3.44871912117267	5.82631308833736	1.84328640973526	4.10963096635956	3.00334970077824	3.01977375349433	5.72305188623778	2.18428041849983	1	1.61424698914919	3.21127468876775	3.5025088214954	1.14227454448212	3.99355861880073	1.52168494802223	1.54610696217116	9.28978675028236	3.94496856911063	3.29817589886146	6.95159784147532	6.55130993448772	-1.94370963613601	3.66914910840355	5.36117346289482	12.4167174328031	4.18105615077947	7.43662854080222	2.23965678846426	4.19441713207164	10.5982787533572	4.51868139271742	-6.18882878618721	3.90876850976102	-3.70575710786493	1.66496238293351	4.01538021272771	5.40415552824696	63.25	1	2
122	1	4.93711205433022	5.50434725909397	7	4.58293775968105	3.82074043151415	2.68006483931679	6.5537028048719	5.7345131898008	5.41026251475948	1.45631246983489	1.18477645451413	5.59516688961823	5.66701149194228	7	3.85676525739916	3.06994217516065	2.54771407599334	5.25732979371335	2.36052833599967	5.25011374579638	4.32937492932298	3.19958965333881	1.80040309069319	8.2147060779276	7.0619943877911	1.43438267912229	7.07445552321455	2.31610025205412	1.84751930900503	7.03882681708164	4.69981221993361	4.57628707567453	5.93348573143297	4.46740212079709	5.06675550323377	7.46247536235818	3.73427702636774	0.268330734269652	3.01378535802945	1.64058827686478	2.91996408269584	-0.52787910084852	0.034156791344208	7.6183799795204	-0.893364898707193	87	1	2
123	1	5.28481506526358	2.05025584613916	7	4.62604966475472	5.52221263996751	1.50475598766935	3.4972050762662	1.26394128684048	5.55202053160626	5.39683091858376	1	1.63911770628688	2.66003540883709	5.8870706002643	4.11753715159443	4.08434444113852	3.85064587055544	1.61353963095387	1.18617324599786	5.822269887448	6.26002658285047	6.05514454854087	3.21514367170498	3.64263170107283	7.15861764161538	1.33871943077612	4.18158135570479	3.09161102482849	2.89379556419131	4.62848562150814	5.81876361912085	4.206112755237	8.44644883986093	5.17195496819551	8.51105167220687	3.41256497974666	8.10505665617349	0.196214415113601	8.82336033532079	-1.74653533829214	6.80621340583231	1.44825610897214	6.42041419757829	7.38686113398883	1.55527585114851	77.75	1	2
124	3.15872008288026	4.97881820943801	5.32932286953665	5.62953236016331	3.88468900160941	2.96818993598269	1.5979905809712	2.1937586085775	2.0786656926642	5.51738209412679	5.58778297873001	2.893669279619	4.8976031179086	5.72147099464822	5.37323523948598	5.98610863168517	4.89830933366752	4.14330396356814	4.9300020152376	2.62350262797479	6.46037582683633	3.9848237008433	4.69356479081868	4.04387113012862	7.55517252278035	7.19846816258003	-1.06376441506951	5.62156837338715	4.36328788377118	10.1645242676582	6.98771744976828	-2.14563793046804	6.6544807276139	6.36100570275279	10.1452969344278	10.3845850193198	0.780522222768336	2.89727690447015	-0.507985060735276	6.47611799480335	2.5279836506891	4.81166767669324	7.19574912736022	9.45496383279421	6.62789956366908	3.0496463697531	97.5	1	2
125	1.07137028452156	1.5645728664229	5.58848946502508	3.00844146468102	7	3.54576513121813	6.11692345476936	3.35499146330329	2.92274034726554	6.5784871760485	4.74407266412803	1.60176802943496	6.29355127729222	3.3574886248879	5.27757129934834	1.05113607534291	5.86843837067511	1	5.05445099455799	1.33508559721162	6.23516684997206	5.02160779777097	1.34439149065762	9.55062831016233	3.75595660536934	2.43545274444896	6.59645088391567	0.815895504789628	1.51539253756886	1.8010979670677	8.18361880705642	-1.21809393607486	1.082124542758	10.9268274658463	6.0392042617088	6.76892071111896	-1.50173108807778	14.3918118876409	0.474936513688259	9.10651127965228	11.3878077590211	5.54070314718569	3.91342774647798	4.228342113983	3.64136893157825	5.76471956060411	84.25	1	2
126	1	3.50117976372076	1.57331684850265	3.59716317280342	4.60308712924626	2.48649430290552	4.95163381079569	5.34316305855624	1	6.2488669516633	1.83562399688702	3.15819798906273	1.96583692852707	1.44369185429924	4.24410635582129	3.10514305560612	2.81244591955925	4.59665618475321	5.05366898438575	2.41712865860872	2.28278225046844	2.90576862853227	3.84638259048873	2.88961442756606	6.39545286005556	3.1429198146215	5.44034417077219	-2.91832642405471	5.35519278754434	1.86322563124951	4.29694618114199	-1.50892354546892	0.500478125025594	0.463023843514702	2.23956802203716	4.27704809477798	2.91134051651081	7.53354603444714	3.59860621483105	4.37194904423169	-5.85542761893607	6.38883276277161	-4.19781150169294	1.23214615414713	4.72122120537201	-0.13482844017065	94	1	2
127	7	1	4.17519040103771	2.7521876991554	7	3.17661625424187	1.52305266039885	7	3.04267496119919	5.70082096377431	5.71256790584357	7	1.64851100185349	6.71675093626561	1.63700401674305	3.35261314576454	3.3035342183089	2.89623771452616	4.14395065369693	2.44713711633625	7	5.41599978368723	1.97709230384793	8.93128285338786	4.71344037189146	2.33060025768108	11.093318585189	0.222913028516999	3.34490561430207	4.36510754535074	2.5257858935287	-0.176906758880184	6.17844542445671	11.6340671965819	0.183999641072662	2.07146555710755	-0.236246803251024	4.24778812961068	0.0990198260236391	-3.71690248542092	-3.54713161122127	-0.346210418802016	1.84956383253718	2.35731186501069	9.35268571574958	4.48300221832773	88.75	1	2
128	1	7	3.47236985734461	5.23709343830823	1.89308309083813	2.28585285826382	6.9279850052184	3.09584843622648	1.79495072006915	3.58403735297219	6.2984946274434	4.11931875411312	5.20723035055036	6.25244421799651	1.34196789500898	2.91684980365218	2.06693789496627	1	5.36756857954893	1.49429139035659	7	3.64263514530459	1.39074710492293	2.56323118433754	6.76369072350142	7.91565714939412	2.5116828995025	4.83729220807582	9.28742099638251	2.38846311084637	0.375313281945242	1.50215155515435	0.748406483963413	4.64328080626248	3.55600548973966	9.5107846416445	9.58956267238903	7.7273600837901	-2.61476975484081	11.3286340386105	8.06241589545796	3.55994166868602	2.08609286956704	16.4160330653716	5.59912995659491	7.18493829650137	85.5	1	2
129	4.73795732151008	6.56493631454914	1.32713496073733	5.86408746636823	2.27965440125954	4.15261428319748	7	3.4250917106133	4.97483585924839	2.64224672178633	5.91143113999134	1.36973347586533	1	3.8520670451822	1.64922187719943	5.16834216417402	2.25382242127798	1	3.29224157470073	7	1.31173329712772	2.39781728473474	3.94298029317451	2.46118178997607	2.33079598859768	9.4851398773683	3.82693950657836	4.60412050208467	5.9195518270988	6.38456294541021	-1.23525015090413	3.28925565820204	3.28392504791605	5.33818131906287	3.72663569404686	6.927088992213	0.607115146664397	4.44977872438238	11.415286115031	3.58493286696737	-5.85174594351741	5.76435440582937	-3.49950857014581	3.59889955656669	6.96875542607509	5.20365737850552	67.25	1	2
130	4.15086517584649	6.77747675694149	6.39425668147117	6.00616211520276	3.21910986014767	1.39266740540052	1	4.30351002500044	1.71153327118044	6.36505873220347	7	6.85209684972517	6.09949000606268	4.4525949782253	5.36630890111297	3.43328100019882	3.17209236119385	1.30647835019987	7	1	6.5783442398569	5.62137719964122	1.92853361651371	4.06120031303911	7.4344684077082	4.17224350536249	1.03549958672023	5.94764234290443	1.96969789666018	1.9445531714357	6.70101845928118	2.82355106902546	6.48305824473139	-0.465774159654751	3.62693087706071	4.00470184178423	5.27793811058627	7.77796938930875	-2.68217706488704	1.40906757111933	4.33565100544752	8.73171729121432	2.19234170149041	6.18878944701246	3.71641667089371	3.66666761058837	94	1	2
131	4.37918122715012	4.3855441584347	2.72585895365264	4.08207462882397	1	4.80313194315009	4.26807654114492	1.27370071174149	3.22234921218087	3.00489932721368	7	2.21022930624933	1.47392540077356	5.43790682894034	3.09168040276079	2.33488902014192	1	2.78231304306775	4.83523430145397	3.06331865584699	1.86289490980592	2.85459155674276	1	0.907608688911734	0.30182650987599	9.67695187928087	3.6540101279434	4.51856537698041	4.83574059116329	-1.94588313877182	-0.733848972745658	5.91967521244755	6.44458249920458	6.11041737227013	2.34062615172218	7.98916745112345	2.59633030212226	5.18859755014016	1.70673402710499	5.28263469654561	-3.13033111041695	4.98177673902123	-3.60891434092173	1.08307172307447	8.40048919550881	5.58288420847926	87.75	1	2
132	5.24065244253028	6.15154740500852	1.98760233848323	2.83844516303969	1.56022837294978	5.95312810823673	6.41620442784827	1.99678784104293	1.37046836810979	6.6416132572221	3.85297993173704	6.69923617897067	5.51357296445122	4.97180068685093	4.9253723002231	3.94402744475775	6.63761842190307	1.37941867158124	3.8838885504859	3.75079507539458	7	2.44378941136177	5.63992874808064	0.0882229247791615	1.10237590129275	7.84122303682722	4.41070077232823	4.14697691648642	4.95301080625431	3.85658164583893	10.4276369104332	6.1536131041005	0.488868391597539	-0.381665146710752	3.41766636999689	5.52324050376963	-0.0146694971307758	5.95745668278883	6.19576983885068	4.76806433794922	3.8004378913926	8.76849420843281	7.78153930165197	4.69415092675687	-0.832939546119242	2.72485829434434	92.5	1	2
133	3.23979863867186	6.07342269313719	4.37807285567341	6.48392074734626	2.77700806074457	5.71569801039175	6.87483616281373	6.99972568663169	4.82860258313662	3.52589438968114	5.27707522628239	6.08586822135279	7	4.96071253581482	4.79630735427052	4.38585184527728	1.60095553554559	1	4.9228160120248	1.27513722758404	7	4.8485375098313	1.039420172423	0.894090192259745	6.34509910582501	8.03887817396929	1.03397213025514	2.69936726432855	4.87456074825636	1.32694104204033	2.91573773143586	5.93242681041139	3.31916927583858	7.9737811399767	4.66730124093831	10.4271375171788	3.74602620504622	6.54485841762682	-3.11414637195312	-5.97994573312898	-2.28760946255317	2.85034926762752	5.66988951510601	2.92511118254757	1.47213903948928	5.61198169083995	78.25	1	2
134	2.45143964639521	6.55042820290256	4.85942401101173	6.29856928253741	2.57401615402166	1.11509217889376	6.56642880787184	1	6.183728438662	6.65585026045265	5.38822700669732	6.89337842902836	4.37143412383279	3.47126316145175	6.17922333977311	5.22960962688118	1.31467297126976	4.71425794410718	6.77199266739718	4.6398303743878	5.33725064647781	1.24212051783519	2.5892434483918	-3.15561913882581	3.92695637444561	8.23678865233045	1.77174251230694	0.998946447678042	4.47950454535968	-0.635809756377508	2.23805092631059	1.0675654428642	5.71364532012329	11.1703398269355	9.85505725340837	1.7057217531753	6.17597478714022	7.12092301480778	0.114699803942413	-0.620303488624917	1.82286723312115	6.01769185551273	3.75880600061195	-1.81330282366073	4.91059475590656	1.03239221313321	85	1	2
135	6.28724693644128	5.57127180045228	1	3.57119603401073	2.34772276489996	4.62925417538141	4.79645096348599	1.28574007835785	1	4.16260287314133	3.5720397936047	1.28885272097192	7	2.41161418372381	4.63250989606416	3.19066333354425	2.60939773352012	1.99180214112622	7	4.61245546909312	7	7	4.12016955086985	1.63167106277606	-1.20471058851913	10.0569693262447	5.03859712936085	1.79849942177478	4.35390343990979	6.66941235430729	0.160210266939324	2.73822530104805	2.31567304971517	4.26164941683889	4.63956140884289	4.1683256935437	1.14380590139038	10.2956894659636	-0.532347774124495	0.332366307596053	-0.422559499130288	3.01624569290859	1.66409406734201	-3.16116181034362	1.92608042777265	-0.498712990546705	95.75	1	2
136	5.59062474047206	4.3888204398486	2.09402750047566	6.46507480462903	1	7	1.44187088621395	1.20644802762399	3.24582118044045	4.55792977977757	5.08011142096647	1.16231299049436	2.69294247918203	6.38978331151423	4.43114026525814	2.76704283440091	5.88869933306532	1.94822892579878	4.87994625268364	1.55181548211178	6.39509698778858	5.57374292964979	1.64661961461958	5.10456887095657	1.91459864607846	7.52687552164447	3.07836183668002	6.94124655482106	8.54157324206048	-0.88599198360417	2.40481545450856	1.76341912048413	8.65291987119868	8.59273063048192	12.6301607496297	4.98167513409004	2.20362192953685	5.11892401604168	-1.64463404712273	9.03599539465236	1.16838434312815	7.83886584223392	2.21724055135974	4.22792119030836	7.50969691898288	5.46472414802703	79.5	1	2
137	3.39682949442059	5.5792691445411	5.9699206836047	6.96922747648933	2.49498747562944	3.89882883355504	1	1.74083996566943	2.99672480501571	6.14380278478321	1.23736502909115	6.66836206473672	3.07245088991398	4.19767509362716	3.91998509009542	1	7	3.64260987226318	7	1.01798679891624	5.0129656560683	4.4516330406204	2.06996341546263	5.12336955592396	4.92930640752193	3.12475214848736	1.45621471512471	6.73984910600299	3.39225399434026	5.0594454441079	6.91324475743451	1.84542033332931	3.18874692711882	7.59243600542083	5.42268247132916	8.59782710991027	0.278470515256199	5.82006531038449	3.19639796186949	12.5918501365034	8.09329002199173	10.8792594842083	4.44584240125383	5.64110297421294	4.74355328467016	6.2428170444686	99.25	1	2
138	3.76774080189803	3.75518135792271	1.57239625377041	4.99366812458258	2.08583716275465	1.44371928114648	3.2119713819891	6.40456263620948	5.27311653252635	5.16837183033227	5.51011829370417	3.62384465584013	5.14100152686425	4.5144215758463	4.79922182302506	5.71594313606345	3.21115571142401	2.40048483578531	6.59591868463091	5.84055774688582	2.12364490864576	6.65429148469191	1	5.95582799834624	3.65054231821587	9.13644471172233	5.97018391138079	5.60991919963692	8.65477876337798	1.27654051370803	1.7048622602055	8.93610569049683	2.17250069000152	11.2357319635789	7.89931370575382	7.27586596084867	4.93980738507199	3.7133588329937	7.09806469516531	3.55919164557557	-0.795509568907066	3.19077375054386	-2.56793080225451	11.959559605213	1.81435929998114	0.0882474166971955	85	1	2
139	2.9632155124738	4.45367167460621	6.55413220535094	6.51692840083005	4.45932073854875	1.53261754304296	3.44874451403345	3.86687756400241	3.7257683487769	4.76581996491111	1	6.39771520377048	7	3.60989936762474	4.87510344630278	1.15900754065138	7	1	4.31113180784348	1	7	4.64876033030833	4.16976958132087	3.08352830829212	7.20592789197866	6.25727956852659	-1.9000489079758	4.40562418884967	5.2851279628557	0.478306047439412	4.18270051375178	0.377148211296519	-0.423937597536948	8.28221250654209	4.52123883420971	8.21409304883688	5.46381983484244	5.82781890730371	1.6533103725478	3.81441093960049	-7.77046893414647	6.64121157114631	6.24204974665148	7.05684059426924	-2.57856271608163	1.59413457904005	81.75	1	2
140	2.12998179137345	6.99913536176171	3.54861883771827	6.45609940953028	1	6.32574505725088	4.43122303744987	4.6339886151153	2.24342939786545	5.85020946398616	5.84530864979115	2.85503907974493	6.73908666449392	4.1127120589274	4.63119270857457	3.27024232912691	5.69975842727848	1.178576146584	7	3.09382943453095	4.91677804023333	6.23441307076447	4.06187994215833	1.56212866067784	4.38621381310054	9.25613911877766	4.21778658890589	4.66902243330426	3.19975825725103	4.97457252610541	-0.0865354554245894	5.41897641119517	1.60591874010303	4.63868184624963	3.17804933920979	6.76409015594606	1.3837915053495	10.7688840844168	-1.77664689712668	-3.87253232334749	-5.23565852309835	4.25500505682151	8.20520170251625	7.91192491373062	1.97656676333914	-0.0543050372748118	76.5	1	2
141	1	6.64952588058641	3.6585671294933	7	1	1.85076231904731	1.83444058145521	4.57827299497563	1.24834125322722	4.24566140026244	7	1.71957581970046	4.5066125920606	4.85036331794894	6.87026802946555	7	5.70530321536945	3.56701749792561	5.1637971241762	1.60004974539185	5.00035168953387	6.21071408125168	1.57221519785655	3.11293243542877	7.48290530365562	9.32414244544528	2.35585977913464	5.68338724622214	1.49615742313591	6.25520444577638	5.66182251056559	10.9218545070633	3.54921655678201	6.07466245591797	2.24993084225618	5.57655376707834	7.04068382851942	5.3845765793956	-2.1019654089661	4.6430083340335	1.91658329462919	9.40901605647384	-1.52185581075461	5.00429998807234	0.799547359384052	2.07205223395963	80.25	1	2
142	4.24873248173298	5.11863764330317	5.29927642266176	6.40853094056595	3.95015200061847	2.79423191085775	1.61926229417415	5.58968105441102	2.93794767201677	7	4.06021653914356	5.42849303475058	3.02653127062517	3.31451335770129	4.53642326204544	3.34717949233634	7	3.26995085701254	5.79265254889833	1.4116413341096	5.52960692046661	3.72857383028721	6.88194176345523	5.33700396659597	5.84737800200582	3.14401766589685	0.487050065407045	7.27955429089738	9.31370862760407	4.63447125257395	4.35998971812564	3.01317267283755	5.84443007450775	8.77246753314159	6.43990536225001	8.72259299195908	2.50896140400008	4.9856232237551	-1.64705894839114	2.33362687129398	3.69261710856298	10.0855949406865	4.00329568536484	5.54075281550117	4.49228208886405	6.13545376379173	86	1	2
143	7	4.99819427491676	7	6.63100580561545	3.45961850666133	4.4863133595015	5.62318446293556	6.22171050898559	3.70214420960408	5.46375131527212	7	3.02534823409757	6.92406392819424	3.821751379737	2.15880745696764	7	6.31677639966848	1	6.99772460238609	1.71062211135961	6.67621684877397	7	3.11347753878524	3.04079611168441	7.03139040049417	7.15934068076308	0.696647085260384	4.75216227824337	0.829999308722347	1.44793272276399	5.96758812854384	-1.13813337911189	9.9525565137731	11.6065655498826	3.9712874751279	9.89292790826519	9.50326553894738	7.65888137008631	0.562625846883562	5.15248568268816	3.48025249138019	6.99143135652351	5.55581616723766	2.77821488661743	8.19909802953274	2.43244212896249	90.75	1	2
144	1.61077217796555	6.47748871758899	2.16979040274283	6.14563331854835	1.6689313575691	2.2151279168386	1	3.92844835836263	5.57936057307423	6.39233884858531	7	1.58111947770067	6.44431994968505	3.53700619353251	3.84560716573634	2.99002685945656	5.00173599480578	1.86715706045078	6.6722292273699	2.28831734234414	3.72040446920069	4.69556299616008	4.69755011751451	2.60863835492896	4.32255736488	11.2431412804456	4.43576537773084	3.84438235295919	4.04313737899614	-1.20599605430069	6.18910471138818	3.66058437963109	4.645790926262	6.19716493728748	6.89451601228267	6.97001301063774	2.79508997629628	5.69130043755115	1.38463092007902	10.7008909859544	-2.49433230121176	8.94270404942083	-2.05290203619059	8.5722560713885	1.96005887922271	1.97081097855855	87.5	1	2
145	1.4969878344777	3.01660654450274	2.99801737135465	7	1.17016057230983	6.58648349474346	1.35098917592288	6.09379404730047	2.78645252607811	5.44382945740036	4.77885749713083	1	4.53902374096139	3.83845365040899	4.9659272727718	2.26073578486162	2.87060447230034	1	5.76095943647591	3.86340589634397	6.41340362574218	3.41672903534249	3.70500819140015	7.7838294315731	7.54108692261302	4.04389255280218	4.83657063991807	-1.19952264621418	6.95189145423723	3.42509269031832	6.90506949568892	8.39854741037974	-3.39506102230316	8.93364982014151	5.01491588164892	8.21506946784652	5.17195449848495	8.55038098349939	2.95791429588273	3.69804953322136	1.53254226312174	5.59556770415145	2.16654992127509	-4.3742568699465	1.84627981485717	1.56727656251304	76.25	1	2
146	2.23965942480599	6.76239950772554	1.05939975518738	3.30182767966222	1.79252016683797	7	6.2644545262203	3.16763603272121	1	4.78883088697367	5.84322301468472	4.43240524377512	6.59733023770592	4.08060759369399	1.31655816756993	2.3698054599816	3.06020946376477	1.56220000717329	4.38514248519903	2.05255767492819	5.26248483353659	6.6363077982392	2.9833297847187	3.08856341645986	4.13669810568129	11.0582668355546	5.60655331669161	5.58707353261217	2.4327868744132	8.76528543477339	3.28460010744485	10.1649829641475	2.93596368239595	4.13545410990382	5.03438435475209	3.81219269708429	2.88613558629706	3.29414853351405	-2.75305095846384	-0.835774661707547	0.629064646524547	8.25535721157508	3.12107849346888	12.6206562100638	2.15980706513606	3.29860830492739	83	1	2
147	4.7559168655226	3.87899956593084	3.41677549754174	4.73464942250022	3.34955418138372	2.28594423491202	5.99069683023141	3.07321989660752	6.63308356034222	3.93944663408552	7	4.82191518616981	7	2.2586551994311	3.63563649012808	6.18314140530006	5.55270701363616	4.27614425999531	6.49636323385055	1	4.93155346146051	5.48480699934902	2.08416942591026	7.71354695764035	5.14080096257458	-0.855156507725778	3.64759856138395	8.19480288547115	3.6177323584061	-0.5487866717097	1.01959409526128	1.69143829993737	7.88401502622175	10.519790664847	-0.58279584879043	1.85608265043313	2.24496708480824	3.9743656852953	1.36758995400087	3.93532927715943	-3.1731254003614	-0.161385867785047	1.36905006897667	-0.666191847443802	6.95343480596395	6.35063552284847	83.75	1	2
148	2.42008521755487	5.98112052803759	6.72382599635537	5.23961210940349	1.41313379796842	3.4615206726994	6.39769679904463	3.78880193338397	3.43559552150856	5.24436636928056	5.36957882838337	5.87289102980762	5.62610014103561	2.766697208887	5.98583813534437	2.39729986042913	5.13735694530323	5.21985653160057	5.97650502703275	2.66653837601829	1.07535778683692	1.50927392520302	3.15451562167682	-2.48304664625924	4.00898898301184	9.11143939196116	2.26964531966546	1.45283530161803	4.60768914649457	-1.30653466024212	-1.33271804220024	6.25099724709091	5.1353615002347	8.93941091230823	9.70714809249389	2.96575226712052	6.17234534479645	6.13920925574876	-0.318222883403432	-2.09067184417938	-1.59909193780825	5.29840676587609	3.50772564585429	1.05262937965779	4.97773971047926	0.209999597824534	91.5	1	2
149	1.70491900215056	1.19989978907341	5.60931544179045	4.04853648059646	5.95439313867537	3.65973616603901	6.56003678111556	3.99308453523847	4.22640340837074	3.86128034476988	5.13120071545494	1	6.49281716237761	2.87592292464098	6.41835636033487	3.41345941056055	6.93690578093154	4.30984996599893	5.39565274608879	1.34239724663867	5.97335305047058	4.29506353715941	1.80633277211336	9.65749245577137	3.96764902009022	1.92771644573878	7.57068744362532	1.45004957973473	0.711775917252377	1.02381734270727	8.16860076120792	5.90009826107943	0.83907559996288	6.53908775627236	1.54825185176646	5.17044113991993	-2.22295727369333	14.4283759028519	7.81035357884895	12.326394835	-2.41475874226742	5.80854108969084	3.61125810205276	4.31150805992657	2.15116394504919	1.60186906759275	91.25	1	2
150	2.97568525318091	4.40153693002538	7	5.45648637823702	2.5758972090273	3.93113330134609	5.51865155269707	5.16934697302936	3.46362807139288	5.44461196183484	4.15053936516111	3.29492607344233	4.09720934022625	2.02243497878558	1	6.2370881217548	5.06742417472722	3.05523678645744	3.41477237125562	3.33897401571978	3.9834754877211	4.64663926563695	6.54327915171235	3.80602228248515	7.21130364857327	7.99303727893093	0.686580748399637	5.59667073239627	0.415403315746322	4.97889725836604	5.39853481305183	-1.5968961774376	1.84586924930519	11.0287525111099	1.08850129447358	8.46504548577498	4.59977969198336	8.13186539240882	0.0870023463144878	4.40190022538044	1.83223758759302	5.14450040822625	3.12250670169769	-2.57124308573347	-0.459253291284371	1.37360947046392	84	1	2
151	3.10092620661065	7	1.25581252219661	3.98662037814459	3.2293164723168	3.26885495371298	6.99254920920528	1	2.78720285324624	3.96208431287197	4.0570200508429	6.17382537969172	6.93227796496791	5.63058067121843	4.67651869159002	2.9905749868572	7	4.91852189044332	2.36926038233409	6.69679957797442	2.17278608789672	3.40754652593774	2.47092528772865	4.70743952429924	4.26911521262119	10.8933119699448	4.26516624243274	5.97086493091635	1.42306876058138	-4.03498576099454	10.9951859856317	8.97450533393716	3.08472132927668	0.590851130367562	6.57420935443085	7.53148014441321	2.94966966770394	12.4129054968822	1.83091172192995	-0.597982284149142	5.73420717564917	3.1351980774749	-0.554070884641782	1.19015147940703	-0.0570569746313496	9.51551773910163	78.75	1	2
152	1.48989090285206	1	5.67530158224437	3.09218758968398	7	5.91260344685517	2.20100439571608	1.53366339124477	5.69208363052028	4.91349055102332	4.68023972077702	2.47420449122192	6.61524082648374	1.49291095495495	6.27719030821076	2.6954151236853	6.79543967555277	4.57650952277366	1.72600973821255	5.67723612033582	5.10912406849113	6.936444752155	1.74818309091238	9.32516332913412	4.09336680872063	2.70040255219127	6.19457875836246	1.76403393909306	6.99563412394879	2.81669467353643	3.1679275640564	5.71439246631213	8.50863461490171	9.28999597666531	4.8202044004552	2.37551360185026	7.7341434764295	12.5547064245575	0.780755194911591	4.38368748326526	-0.331552005439753	5.92085747920125	11.2479675748889	5.13072543224655	10.0350711660398	-0.285676167119002	59.5	1	2
153	2.7862223080124	3.46662317368579	1.79733091570265	4.52218420132616	1.35788169451894	5.09025195215218	4.22295087121651	1.93245655358519	4.92332368372332	5.23672288649425	6.84518901800021	2.99085845560769	5.84191114186488	5.15513624371326	5.56359539596936	5.85279318506144	6.35222071745445	2.4379267391922	1.66948035744544	5.60646980318028	4.78711714008624	6.97338010049442	2.36936326700529	5.01456788478662	4.10662087550563	8.15059541838044	4.56508891535235	6.32715799685024	-1.93450481038125	5.72609683749075	1.57908927318619	8.22200412477437	2.18435406022921	10.825739791628	8.40488373039216	5.32939460282106	5.15851830138431	4.66997196186798	-6.54812970987884	3.98460698271624	-1.06226324375874	2.28737324085592	-1.53212099726064	10.5476834337648	1.75983818718763	-0.182619428606198	80.25	1	2
154	4.47153733599297	6.54086827040802	1.66975509830995	4.50381699499053	1	7	3.77684014814524	5.10407635631207	4.06557817572837	5.19606561708095	6.3819274043861	2.26702681742205	1.17218561589795	5.52151194499241	6.469757759637	2.98164827577689	2.13860463878706	1.94042543457587	6.34820174180221	2.93341462013807	5.97737192552262	3.87116480441862	3.5846870442243	0.704359982336838	1.98091487325948	8.9610030391151	4.23919921810294	5.14863503949087	4.91606667866608	3.46726715046474	8.83282500170928	7.56274001572628	4.23229055780916	10.3254835500491	0.969128603140536	7.26682047708872	5.64757532406094	8.09752479369905	0.727544343874904	7.3002239649198	-3.62962759007015	3.36241778284967	1.2646117577847	-4.41792040936766	0.991434713818141	2.42403521919006	78	1	2
155	1	4.13908507936007	6.02096190442562	6.21058040242018	4.42517446236058	3.10590527291225	2.22599129827948	2.31833886102982	2.66212782406464	6.46354579877763	6.44189582000782	3.76783227572593	6.63414221831365	5.85433456717086	5.0720041962711	5.23541725511111	5.60454549682373	4.55189315766988	4.66113880251373	4.04665580056223	4.51304590604296	5.21438987593093	4.89751860659198	3.8080047932865	7.78254897340357	7.34661857188497	-0.110200754259604	4.66736873483966	5.11580377618106	0.364546177560395	3.84039827896637	-2.47360085953063	5.57889879711461	11.1469883303747	10.3647167898192	11.0994444943921	-0.485373619719121	2.97667622563804	7.16703532259319	7.19735587633023	6.81290923284821	4.83157584147966	10.5526770458053	6.74169233984131	6.78328996662826	3.11824901524231	65.75	1	2
156	1.31049538950208	2.69616200040227	1	6.3219597701902	1	4.2717234954873	1.39868420529933	2.08591644130568	3.39659455384106	5.38178872109456	4.71244584268383	3.29261181533627	5.37889321074001	4.90557427534248	2.47462085363456	5.13893289298785	6.76468342628154	1	6.41254164759462	4.79454256069115	6.87062270900212	5.67478180541006	2.55469629585896	2.88772051514843	4.45924756724577	6.5225504593676	2.25458504560432	7.16659920840408	5.43246052557289	0.0863839683209401	1.69308135778574	2.66885259080795	5.78212670382361	5.34443240170475	8.71623822806525	1.28971570616873	8.98478481357414	11.5871223418303	-0.66307134302668	12.8554766680863	-6.97110029222314	0.567319925837112	3.006680073635	-1.22748322767977	6.85769864287086	1.19635501054832	81.5	1	2
157	3.50404991160122	3.7997826530949	2.24045713071801	4.20509749472523	1.58602182830723	6.29636542201203	3.24857828564153	6.00162032434346	4.9410060996821	5.86864351418158	5.97725439070893	2.99590279464427	5.35576208254015	5.73624169456974	4.73441430480498	5.89983747043037	3.02970232975088	1.44467282551009	1	1.7376081323234	4.63768823927961	7	1	5.70200409867634	4.39190457162543	8.16652828946202	4.68499392730261	6.26533972964424	-3.39382027539621	4.04780338408184	2.21623056670904	9.09363044343736	1.98886786300929	11.73542048981	7.7266446737969	4.55040062551037	5.02744879105806	4.60372613602771	6.69788264240521	3.85097757252087	-1.48789030631302	2.64528635509511	-1.88385241640979	10.2745608504825	1.383098743546	-0.450761750962747	90.25	1	2
158	4.41338800663189	5.77280473555819	1	4.01335487878997	2.69421767868836	3.05054816044225	7	1	6.24274392643302	4.9840504686476	3.32317781560291	6.9632567374331	5.45103874148791	5.35084664986499	4.51964871821513	2.45294215476027	7	5.43935697879503	2.06992778547472	3.13192847544435	6.99081765862161	3.9849835334416	3.83776400533789	3.50485100858388	4.46089487284497	11.6446293849379	2.72648775447398	4.80197422185475	2.44690477100077	4.8749315919957	2.73160161256565	7.26627164170221	-0.478613953718577	0.614216821249936	6.58022008421506	6.10533592356262	11.3758373341325	13.0634454961422	0.543349844992805	-9.02836346952011	4.42281683129583	4.25479405059169	-0.343752797038859	16.1113199055323	1.15118080108662	-0.327961143533198	93	1	2
159	2.78273963497325	6.58264295879188	4.44286602403928	5.70598365870779	1.71120109055787	1	7	1.76387683006149	5.06816361991448	6.95221875488845	5.03974520842741	5.81823748634465	4.61130988922582	2.97278590976233	5.9480337171992	3.52591402877625	4.72119180405098	5.05471807722898	6.7546283268581	2.23560722309002	5.26622475202576	1.37281885728753	2.38602560939824	-3.2389094277801	3.64329118673174	8.60903701958512	2.02400989951083	0.979853932338574	4.41962134193733	5.40717029594966	-0.915754412970645	6.24663701173699	3.26250175820982	12.7329804882614	9.97418664024112	4.26895840772986	8.16648813634385	3.46675640402053	-1.16066655557992	-1.61099274354128	2.38197448101697	3.77059097185373	5.12490792793277	0.814049757746894	6.42668369377668	0.75869678760612	73.75	1	2
160	3.96777109453837	1	5.01420295812854	5.35145954430058	5.63086493899673	3.90524371324533	4.17206218246161	1.84679188460842	3.73500473442834	1	4.93610839934139	4.64555907354995	3.45672300248645	1.11504741283301	5.82550755643105	4.0493828059052	6.67644285395069	3.12222895255173	3.42660117880854	6.93134068401805	5.78924683025404	5.31562514036688	1.1906337529629	5.37668398602765	6.0708657529056	7.16703751763178	1.20362670198446	4.5037936052483	4.94067089369729	-0.544755382359222	6.58516063498985	4.74969320942742	2.73390651533032	9.15645608359256	-8.216496458527	7.37332331061289	9.09322381346587	10.3161208600468	0.2185193303037	7.2871088977039	-2.46953169118984	8.05554975014001	6.06068483400069	4.73617632887272	8.88157180651799	3.01407819186457	79.5	1	2
161	4.75777273327626	6.43943829247443	4.35490748975384	6.16685603093219	3.38581469573068	3.08459056159319	3.97965480441933	6.64998873596484	7	2.85099293741367	5.17401348956771	6.55310489216991	5.85553268873195	5.3046669469159	1.94529721280089	3.13151942744528	5.08452941785516	1.21616693820116	6.85861673041402	1	7	5.05227811672731	4.30307037560557	0.975070515559382	7.10505869968328	9.80533737093027	1.24656786187873	2.68923608999386	10.4312968247694	0.24501063634494	-2.19761659935513	6.47395147283739	6.38709373040231	7.28771930004003	3.5125153298031	9.20462339665105	2.22400961360194	4.08934740364213	-0.349382650369874	-6.37260656676718	-5.30885416015366	5.23954014587309	-2.40961867984892	9.18460757543623	5.85788158267984	6.29677685128953	73.25	1	2
162	4.4867025344178	4.07494273531923	7	1.57974091530577	6.37707350300345	6.74017198025328	3.24452418396825	4.31744223400539	4.46911160978105	7	5.05695675067386	6.56453765585008	5.37433467672245	2.9128261291223	5.48803476281155	7	3.90187426159233	4.82603511006884	3.12031490628753	6.62040289182836	6.4544561992385	6.24909580230946	3.7170009468872	11.0092037631721	2.05790286638869	2.85764964007536	8.12455763850259	2.37773986370921	7.03168708390619	6.13787781733432	2.02023413043678	7.86484415202043	5.78644934578506	5.64896609090466	7.60155125744117	3.22767569460374	4.11191892717746	10.0540928909684	-0.566279378060324	-2.34278243403452	3.99275963461121	5.16719674296151	4.90995646697636	1.95480746537911	9.7011636333442	-0.637191791267881	74	1	2
163	5.71280043620213	4.51687318007881	6.64421982925443	6.3732161274696	3.27975524592489	1	6.55512328166243	6.59094916559308	4.46457777350417	6.60213395524138	6.9421302876903	3.84864911577375	6.08852028755975	4.02598228035058	3.26743664191574	1.73722359529847	6.38301495893531	1	2.41825886076149	4.79112456239074	6.60275162230137	2.51808415621014	2.63217988340121	3.77780111520148	7.21090281954023	6.89983858033951	1.06522923549372	5.39165293196798	0.451954860134877	2.69024742513971	6.69826923435141	-1.88253359709877	-1.30098045872063	12.1008271153275	4.82384283117652	10.0146285652097	9.84519334130232	8.37854482787865	4.23713482492239	5.34817712080036	5.20120975365216	6.22997748863562	3.83888825651096	3.85182118125179	5.98981874752554	8.03886113837105	78.75	1	2
164	2.37561177552011	3.42305877648244	1	4.18247789419254	3.32710944044371	1.06934266016837	6.23852280504828	1.55555407823728	1.76459571613376	1	3.87320162488568	1.05365436754658	7	4.55953987374843	6.31147643260853	3.30544533568098	5.97277240894	2.69519991866002	2.09879406658105	6.48564693684339	7	3.5538940914323	7	6.77955888426604	6.62490210608467	4.71635292322552	3.91904820907186	6.1117348550191	3.38251409838401	4.38191915687236	7.27258919499854	11.2289123199797	2.72014945530437	-2.07844118527817	3.61958641753995	1.39497870224609	4.89696195149972	3.80015159652062	3.07993132634047	-4.57116153111179	3.27122843589509	5.49813534249243	7.95445081631401	5.24418157001139	3.11897494198115	7.94584762459642	84.5	1	2
165	2.74031946986429	4.3696442207545	1.090617433224	4.22601062686442	2.70357684538974	3.55815638840265	5.9141315762448	5.60881212540124	1.85086873908806	4.13519395143539	4.44280959132228	1	6.83634952940639	5.23226905915132	5.32737587962937	1.35854566950719	7	2.50020082019964	1.51123534895837	3.33477034182661	7	4.38217946507209	5.48858473942156	7.58689129210663	6.03447089980559	3.79848839936568	3.48769382983526	6.21592120776877	7.27038122498345	4.2012572699465	7.68696189185267	2.32723001924429	1.59266892252294	-1.90237409910778	4.53306058001136	0.884493733809297	-0.327030006155668	4.13963484663009	1.65003704333578	-6.06653338159094	4.80557105184559	0.870778059006673	4.71951396433791	4.19434480507816	8.37774072070586	5.04024740167664	89.25	1	2
166	4.34234273926061	5.24026501931572	6.60627050450651	6.29305529248018	4.84079087676804	6.58120907427236	2.38650962512119	3.96614419464562	6.80067689910368	5.04401319277367	6.89824966774857	7	4.62096621852049	6.77205780076622	3.92282580137676	6.13620408025421	1.58230256505394	1.22379245267786	6.44417668782068	4.50951554215457	7	5.67635402325805	1.84725058967031	2.57073380781346	7.16337728831724	3.44892343754286	1.03033865253843	6.64752391434107	5.53643022474082	-0.717157220387597	6.25061858940219	-0.858431381624323	4.30947367600844	9.0411661267994	1.40802076591545	4.10689572380162	-3.26510721864427	2.03429844458278	-0.882724456954332	5.49635925193169	-0.108613332961023	6.04199184650796	-2.95060972610669	-0.495065942712446	8.80903996228828	0.37740732814523	77	1	2
167	4.019032882536	4.07806595554964	4.7942671641088	2.66981411710365	1.12820096708649	3.85922791554522	7	5.50315000063867	4.17143042567672	6.61484348278921	4.92736769908388	4.596535652791	6.66339705739625	5.28262669604225	6.92146463740124	2.3602078957032	4.91196774677088	4.71042827300163	5.80569497719188	1.42863627898682	2.49103927117602	1	3.50573845152999	2.17397899350177	6.69519261595477	7.15032474194585	1.57028662903634	4.68108448958699	8.09123136157001	3.48712137539732	5.25451426034159	4.70375611970779	5.87891214700179	12.3382949326286	-0.576196299116966	0.203778996858475	1.33452543461792	7.16513373218797	-2.87579386223686	4.71563092674302	-5.88592769828748	6.61714243334247	8.94930017373791	-1.70234766700487	6.62287475268933	4.8166026204665	80.75	1	2
168	3.21399725341736	2.48697798781993	6.45882660673114	5.06882643853474	6.65509397313037	4.17959632234833	7	2.70393158712558	2.65161024171822	5.09266766451935	3.53833553354174	1.51522199573143	6.19876633502392	3.63007264354442	1	3.28791533734238	4.25609541810862	5.5756730902034	6.05095288254422	7	5.95965533937619	4.17545753679034	1	9.51891229567417	4.18157230842144	-0.317848167032897	5.30005352390609	-0.178836739817973	2.7960196239757	4.52641270299491	2.25244790178467	-4.12287870321615	1.67827828364968	2.72522640287727	5.18363260059277	8.25645429158078	2.29653509014978	6.49428437087663	-0.877783647376019	-8.76608727581505	6.96738919097941	4.36273883596316	5.19523608610079	15.6026651661	10.9829566002511	1.26903366680778	83.5	1	2
169	4.81187225257989	4.82563294420348	2.95742227451058	4.87715475053728	1	1.75216896133021	6.79415774514902	2.0906951148135	2.60920718070364	3.68925361069423	4.72881603144745	2.54832662662235	2.29778600489874	3.52329497187552	1.08573817064084	7	5.07860923665332	2.87046130872796	2.59244657840253	5.26874937830906	6.33639613907146	7	3.63364417949985	0.932475335004774	-1.43695032628113	10.0774837038545	4.00941644032761	2.6791898132643	8.00999173757171	3.6363722700178	7.46536483708418	5.63675032398664	0.791266631554339	12.4694019980424	-0.218264143574745	4.67924323657659	4.24942067410765	0.865534111439996	-3.64283054663008	3.89129137836824	-0.505463225020876	-1.61860504260192	0.356505538362454	-1.46151022678802	7.93251542181219	7.93797873774384	79.25	1	2
170	2.38258941185241	1.12384888268713	7	3.03889657082008	6.26697164829046	2.25000441428434	2.24883053826053	2.43423855483693	2.53676380194078	3.06552652832019	3.57218211339342	1	5.79370229880446	4.11894426443215	4.75701600042681	1	5.89976978160954	2.79528158493041	1.81639221088073	4.22209315448406	6.13358817654091	2.19783311963417	4.11618977362791	9.78195535580146	4.55282999571464	1.60540403348155	7.92785963126275	0.619227088261928	3.92938701726366	4.5832514980105	1.04316224268247	1.4912679607868	5.58195648333936	9.99220731339679	7.9949692307616	3.75485488993205	3.5621037295909	9.10624570734284	-1.56007739660674	0.0959336703178425	3.98183085837378	6.65758555628664	-4.1850685958395	0.915560221811576	5.87684003907006	4.36774686040488	80	1	2
171	1.22637346691909	6.93575773177058	1.25467865793075	3.68693480316964	1.21346389935328	3.17465064388098	7	1	3.41956225236023	5.42423534436119	7	3.60087483377613	6.16030669992471	4.18624936202697	1	3.62811869653338	5.25810579442069	2.12907040100736	6.57509576046018	2.0443777783876	5.39909963062699	4.37455209431213	1	3.293289917961	4.25821602285987	11.8870821747582	4.72059272239577	5.8129263363142	3.37000232455475	7.90295608997116	3.22999194379155	9.05890748233986	1.29247618256759	3.69208689363986	5.43479866101655	3.86985020675122	4.03634070512357	3.07158860990325	-2.8925014899119	0.0871586483168351	-0.244011909237991	4.36669098313214	7.3602250319522	1.65262489421326	0.368994347301551	1.95467630046295	81.75	1	2
172	1.56511239650105	6.26751850435851	5.90323953389504	5.82293526211376	4.52741552633296	4.02613954438097	3.37744972508693	1	4.14453485844714	6.08983896334889	3.33726282445881	4.32766152869337	1.43676659284967	6.03974873961521	1.51599451796226	6.94508338189709	4.28484161226449	2.16293597346508	4.33214444873091	2.77392612576235	5.40375338649794	1	3.94903300052191	2.84766579317576	4.64644593652991	6.6089788791089	-0.170575144010331	5.74673251744754	7.00510672439778	0.533875995852051	5.0738810888337	-1.65110334650551	7.53896245248299	11.4528315011346	0.053298684126234	4.27692785350219	3.05564148882129	5.2313892364258	-1.69148903538424	-2.56202482373532	2.55095088000582	2.32940452701848	3.67324396488119	4.93484520226019	3.73789806034737	4.31357177686079	80.5	1	2
173	4.22856986701213	2.5488786929819	5.12003584211201	4.87629341758974	6.2311999319727	2.37516665991872	2.71566034814859	1.10397026383186	4.55887763247962	5.55212045346661	4.93637201290352	4.13424975599998	5.8448679344763	4.7207858101553	7	5.47787500163359	6.70769737011442	1.48343993279927	1.26642972803963	2.11953085206997	4.92524571592354	6.4869668222203	1.56957795981365	8.18171309303762	3.02855173012683	2.48452869027288	9.01685922138532	0.174855657737222	8.71260088693174	0.770480616455457	3.91651965520152	-0.0557302684841014	2.37682082421868	9.90633773065131	5.52932333168074	7.236723587483	-1.4731423601851	13.2712147102206	3.84575153553582	10.4843723117785	4.65720873510239	0.739680671126545	1.70817175626877	3.09515757919014	4.09810210901951	5.53727168364702	75.25	1	2
174	2.70881474202098	5.92997782920719	7	3.65249812375708	6.24518148159716	1	1.14690154288252	4.41899658103682	2.45076283230411	6.70093138748581	4.4306543914539	3.8773032671408	5.36019084026046	5.46632472955542	4.80159986675464	4.62381252315104	3.58933532861614	6.73787432281706	4.84273753108676	4.65495950371515	5.17843005915218	7	3.81556683808439	4.01914830027111	6.32772398842149	7.08144223637182	0.0978673412626538	4.83417287182866	8.24305835199053	-0.645966529641323	8.14180960409929	0.307040903066345	-0.585437429645633	7.95569495662865	3.93870880174917	1.56134221547518	3.17982589202006	7.45975774464602	0.579494434230076	-4.18009926219237	12.765663491081	4.3895323184289	-4.78857543430088	1.75289527396404	0.182753609520719	2.17260761034602	99	1	2
175	6.44006766532752	5.28112374641015	1.59895864679303	3.9729663896069	1.52090503468015	4.14190427388018	3.54100985717625	6.42733330614464	2.03484515321422	2.91802143153612	4.77932096069578	2.9937933771347	5.67383417614379	1.59966605513964	4.1826985336968	3.39023696233657	2.90913255359258	2.03646618032684	6.66761746911023	1	6.62662298911957	4.87970295959123	2.94626126082884	1.71526437925497	-0.543111737183715	10.6395236704049	5.07843256497021	2.27334977929151	4.5718679370236	6.78869730963266	6.79618318881337	2.75293239981137	3.3539943184691	-1.46122923296442	3.79457193584987	5.5868566452497	1.92483896893474	9.40729394892902	4.26627140226648	2.18886141943269	1.20456344546529	3.398359067312	-3.61033046789244	4.54012747285226	9.51805599180339	1.69581205548932	76.75	1	2
176	5.20465205645956	7	1	5.54371461845668	1.20358356828285	2.87050850723975	5.92992065269016	6.82662206208637	3.74285788249798	5.56678893490091	1	5.99039744433583	5.93377517291876	4.99469758196348	3.99341008694811	1	1	6.72188412134072	2.20470542833373	6.36401887940369	1	5.69293598903822	6.4351994250571	0.406608412323125	-2.02502362379997	10.3227121478434	4.67654962170707	2.77035651072432	7.69632532291493	-4.33256658935978	-1.91179564690791	2.13022850612343	6.55791409506133	11.4990266182538	7.30336594052674	6.92005587539368	7.02694110154741	5.05475261967089	-3.76090891360972	5.33829600388233	0.477983037930499	-0.0843084073843421	6.46166526686891	4.60854589783893	1.01496407337212	0.647463821051569	60.5	1	2
177	4.45810125989026	5.06679905031525	2.68688969927368	5.29471729671805	1.06591450908464	5.08093182166971	6.69561073417618	2.92253799041555	6.19598461085363	3.04288066455386	1.70719259992567	7	2.34820568751104	6.14345042964871	2.08198493125834	7	5.94894758972152	1.55168421027875	2.47838432642772	3.00281015789113	6.7190634995213	4.47233109816787	3.46698645846374	0.814502863604823	-1.60286884173195	10.9812815985024	4.09591463275921	3.35396147142345	8.24082286097772	2.83973869949376	7.42068008515674	-3.74933334782701	-0.183054050218928	12.8986729600179	-1.28728829659777	1.15309564233243	9.53737638966088	3.55494110169162	-4.01263851619886	4.63808804897045	4.74302903081638	-0.775840552925327	2.79033691068761	-1.16808086433221	7.72316065810806	7.58611102461271	68.25	1	2
178	1.96984969013304	3.66465825785376	2.31938531636449	6.79481045035522	1.6843258284957	1.96465762475582	2.5794544248958	1.18411197341428	1.51239165128428	4.45520412719357	1.94569782230603	2.05031463383094	3.62390054386846	5.23660881700839	7	1	1.97356210725888	3.17817331438462	5.12219206734407	6.15017871562843	1.53474231063171	5.21299564237398	7	2.51006637508634	4.97854178693782	4.74620606873359	3.3015732485885	7.98685362685873	3.96251911818266	-0.919831997267072	8.24909351002429	1.29436706132626	2.85641502439437	5.34076879855769	1.0124666614476	7.81264337938103	1.79448477902356	7.64308706874648	0.219813977876432	0.52341930044528	2.81102487563153	8.9873664417932	4.7883200919812	5.43536557291784	1.60939535341383	9.00573190471637	66	1	2
179	1.63481239858992	2.39312202888981	3.24453468195876	5.40595625733458	1.23404001581665	4.78269365313373	1	6.48804951294738	1.45075131881589	1.85362224048442	4.41401287589819	2.0601441144066	3.74783708709532	4.44659035775084	6.18401326316774	3.8122340118897	1.92107403560164	3.62445188736009	4.77207783817735	1	2.43847699184716	6.79449125127859	3.11892946124918	3.1209035832303	5.39191517360495	5.22824999473121	3.69629970651707	7.22557878419676	6.98851959476313	0.61239857717124	8.84955511105837	2.70246325515083	1.65847259367818	-2.75720581739557	3.28894473367126	2.99986007326598	2.06581675794547	1.90950334376681	-0.845212970992012	-4.31378146846229	-1.28564649489655	5.01325245818758	3.00072788233909	3.68497948739537	1.75359713236557	4.04201814198753	75.75	1	2
180	6.60789850992812	1.40405838903043	4.99542815109371	3.54405836719867	6.84464556041419	2.6179822330196	1.10614630679419	5.79851590726436	7	1.76140432796177	5.98995514935409	6.89341162065834	2.30625760513935	6.10440080877729	1.61100544236637	7	2.51673003066292	4.37581226594819	5.27543077639775	2.12175913572747	7	5.92250715040604	3.29318894373394	8.29699178220415	3.76070889479233	1.6013421243616	9.83646249485515	0.185785843509393	5.10719214374382	-0.0535495725115067	1.81251642473783	-0.795718282070073	8.26099278264789	10.5228119720024	0.739979437055038	0.841887414680257	-0.76154206819203	4.76179693268761	-1.58503354384031	-6.2102977088087	-3.42389434162447	-0.366992756865324	3.21574299564428	2.22333390018308	6.74576627647496	4.35413692859954	90.5	1	2
181	1	2.53497947455061	3.14562486408265	5.20321696719269	1.66477511419948	2.13574280571824	1	1.44589753022909	1	1.80202032763191	1	1.32007430218803	3.88841504440023	1	5.92543076775569	4.84281760496491	2.26729257738593	1.95312036613361	3.87200893345504	1.55187227683934	1.57285049020083	3.84310384812756	6.42863750308899	3.73611398794637	5.17331638368487	4.67819812568009	3.15635255647248	6.30115524009458	-3.55934510042427	-0.113367864872296	8.29464999237337	2.20908127234373	1.33961573494331	-0.783342851586685	3.30366865179088	3.54956334903366	6.06171790733265	5.76456975608947	-0.688249036515028	-4.21748566108583	-2.42862844454706	4.28016130933052	4.30400809872071	2.63970587825037	2.56891737070384	6.13024843204165	69.25	1	2
182	5.14044275991999	5.78668880977303	2.11720708551137	5.2644044128527	1.97029950604348	1.87485304105599	6.12576305074253	3.45273164788619	5.20506831406591	3.24297244331385	6.53451656481944	6.22193368792351	5.80449312514606	1.40840271643593	1.77492148526397	1.6827519557017	6.05795278616821	2.2177624934965	6.2447245702451	6.78685570366802	5.89552277277927	6.35115729689336	3.64153051344847	1.71569681901956	-0.0985837851276363	7.44267326065077	4.27752442834908	4.74121285343184	1.59406298889569	0.855448763851259	12.5676002167327	-2.73966259868775	2.0789055394848	10.0282522094936	3.62936355343502	2.01078203666462	1.96718718519051	3.79397236572113	2.92993588463232	0.367808715906655	-5.31152379698918	7.02705086099955	0.233232385629927	2.26096430146564	-0.308143126766391	4.8455994715165	80	1	2
183	1.83217882186656	1.90163543805811	7	5.58915881735361	4.52543316814146	7	1.87217599889381	2.48330193889935	1.89907018694976	3.77225511335465	2.54661381775925	3.89051008159701	3.13636696588681	1.89624559989511	7	4.14183478588891	7	1.76067094019339	4.6259718174675	6.23859327998036	5.10559839662713	3.82671910894817	1	5.03988254008606	5.66715416988966	1.43156572877515	3.95073724536203	-0.666985875997088	1.66126650413497	2.27534324536266	1.08088898972326	-4.24962515269645	5.80610212486209	8.0552039064025	9.41541696407104	6.13152179397169	9.84256223661861	12.4631523369671	3.68608307462357	-0.0986482174109147	3.65278499636298	4.52646517262218	2.18973266386563	4.68131093107977	7.53985867607287	5.97126203542711	65.75	1	2
184	2.86721201289732	5.63202002490303	6.6108608243283	7	4.50512768584676	5.06406943396534	5.61708722161858	3.4903348212189	3.0306712610221	1.83708791369261	1.40147876912422	1	2.19425758220857	4.26251989205665	4.32288821176212	1.52612596780369	6.09078998272239	1.68924966294813	1.03764185418353	5.03270286567266	2.22661935254104	2.93645003468063	1	3.63775742183113	6.87753157257115	4.77495866827133	0.28730003226208	4.20078838912886	5.30083585311187	0.138583713493812	2.53402856713307	3.40172760210269	4.1771890037698	4.88221278621398	3.13875579391359	3.757055964477	3.80415672606743	4.50059803983176	1.94969176036533	0.591354179208563	-8.08873036809457	7.85374555931008	3.07392649828904	5.36732836407954	5.85068427147202	-0.572876351386906	82.5	1	2
185	3.71563096469342	7	4.02465282507136	7	3.66185720113108	2.26896936893613	1	5.6138174199229	3.95970760535383	4.96345608366673	3.06254587344883	7	7	4.83591039286843	3.71802433250311	6.29006825550808	3.05049505204477	1	4.99292756699038	1.66460700606307	4.81519744323706	5.6434559128787	2.05927894683363	0.519076736601437	6.17174823361329	7.95297201751004	2.01795501736125	2.66347699469879	4.81034247791219	2.30235076324992	5.23320766163932	6.78062732055339	4.71111169746778	7.68831720060731	4.5081468292221	8.64677551238915	-0.881681585861239	4.62541967341122	9.36193026241372	-7.07421223941808	-6.68015964775231	3.34664945180146	5.74369165228961	8.42553020516688	7.32451364933609	5.47990150029721	64.25	1	2
186	4.70055713963872	2.87099757745604	6.03927136218417	3.31141138354193	6.64235265376406	2.95765598154552	3.60889630760688	4.07745183554556	1.76817951569198	1	4.89664939464796	5.34515092860418	5.64140376131084	5.24096275135475	3.32565154466547	5.06409729379326	2.71636939309365	1.48924645083345	5.27172358238312	1.09193889952354	5.55652077208115	3.62146906569248	1.93554574439231	11.2173282572699	2.24024950459726	2.88172824969726	7.63002867147153	2.03370367311072	6.56830761439967	0.214369690127318	-1.29987346544256	1.32927536805348	1.88958807813125	-1.85274296633277	8.64951388183829	2.0432413788933	11.52488812974	4.53062377428488	0.933398208074226	13.446248242437	0.0485588568216384	9.84417679162033	6.85478755283377	-0.251588263474904	8.08885904008866	-3.18790310417514	76	1	2
187	4.50284671539443	2.58366897987277	4.19749789173166	4.92002876104644	7	2.90410402023174	5.53866169347044	3.81674399676868	1.89010173469252	3.99469935072546	5.45173742909957	6.33362593852257	3.44840202441602	2.09542659892561	6.98620183741936	6.40595571041113	5.97496198895204	3.67118030157711	3.9479806510047	1	7	5.71002532664346	2.79057668374986	8.15700256164534	5.03918714899184	1.66120471031045	6.99951434127431	0.975720443480028	0.626363012014832	2.84332470551874	13.2192426579609	1.08524498449809	4.16154968276299	3.9878811497159	2.38429226115714	0.134270368227723	3.48292741042107	3.27744884076832	2.28690199325814	5.31335605300017	-3.56880141511937	8.32389203695044	4.75103217417919	-0.497619101411283	6.83985720018085	2.02132553368101	80.75	1	2
188	1.45305456240662	3.18414047924886	2.5950218441338	6.83900993449269	1	7	2.28528401826169	6.72784212986738	3.60834280996553	5.09603715631883	4.91260818699927	1.39496783108689	1.81843356073938	4.19527823585741	4.69928419081144	1.24135376214046	1.62079546310347	4.41653536079686	2.36560753963828	4.97129708857771	3.74531485272585	4.37125449831388	1.90815027818292	7.73693065042685	8.00555769499622	4.25485016139176	5.83110830460825	-0.317043331207576	7.20435611046533	0.935734040200673	10.4708472602903	-0.193542747492687	2.72422413039979	8.97052884600772	6.14666419872723	8.77823780578332	5.07761503159928	10.3064980600525	1.32206155310822	4.19866094599123	0.83618269141647	5.44841717617125	4.24790852208066	3.46705439671212	0.162914972458145	4.97050738051399	63.5	1	2
189	3.75267172448248	7	1.58582852775825	5.09399019711435	4.14683588568163	5.31874607675041	7	3.92659097370204	6.38430492396001	5.26022109097191	6.07101857704814	2.75683728134607	5.57079613136022	5.71773499801674	4.26634957368531	1.08026659867681	6.69969275340995	3.39480632241768	5.83295872171576	5.47182761554524	6.49119964655409	3.73677308369851	2.57532012830199	3.66642715064027	4.13250667258482	11.7335007255871	3.74926160097864	4.69629987335234	2.20398000312324	-3.49119502414645	9.93203966222825	8.751504330362	-0.342363816952878	0.215265669701279	3.32068820047337	5.94569163921344	2.41064576171701	3.18584420706923	-3.73377910444607	-9.34260234418079	-0.525927570026549	4.84841268257806	-0.706403314143466	15.9177842866969	9.2987403404358	0.0883546479956692	65.25	1	2
190	3.93441196346188	7	1	3.13979187428721	2.77197356021393	6.24357184110248	7	1.12526918385124	6.28153643112389	5.32784464967904	3.42348008282434	3.77765393553179	5.50131097447063	5.87446465065481	1.24089547433882	1.70430255081988	7	4.59226495678099	2.09538156685493	2.79992935864401	5.86070730109139	4.80037204864164	6.54925092782001	3.88026431781016	4.41271326481693	11.2699729687011	4.19337585124778	5.04040744843028	3.17820765872139	-3.92283445650476	2.99710267470168	7.38055925317158	0.199178732447622	0.105341950159708	6.14704889926104	8.11424975217885	10.7771277930629	3.73892268419672	1.49989362579924	-8.48214499510094	0.512937978543684	2.64753634297645	0.248499354712136	16.7677109880637	9.50527999622308	9.28585252178656	51	1	2
191	4.54644071487535	1.26069032766424	5.45448214352422	1.90978652370709	7	6.17262459089501	2.57812259624207	3.14747250395703	2.71544110328752	4.35661052250269	5.4184251217045	5.22819271858152	6.89259174004534	2.03193973469677	6.88607825771482	1.91892403974497	7	4.1618402419831	6.82139737275027	6.32031683011402	6.53956014602004	6.47419757064736	6.67683301427723	11.7748471059336	2.20383645248271	2.91893022999042	6.91901246075147	1.81398611168155	3.02316032890885	6.94709166911673	-0.441177867063964	-3.0901476121933	2.1531292407774	2.08950460077858	7.94901330925153	6.05389202794623	12.3832017233345	8.02539039969375	-0.0977122456987534	-9.02323553091836	-1.14390107505268	5.09945341560443	9.28032558080863	0.68905553523214	3.03276058177792	7.25107737572113	57.75	1	2
192	3.07444369728981	4.90771694370865	1	6.25040058625131	1	2.88093018070231	5.7859421885782	5.69818670923365	6.08026034057346	5.40951350134827	6.39666360518306	1.7965505281484	5.94547275526295	6.19975097745771	3.85983404771766	6.40339458184538	5.11950592739361	4.09573982621685	6.29575842472885	2.62977233508605	4.18168220599562	2.07956667104115	2.44839004134877	3.60110400676252	4.06936806848996	6.87222092334563	2.47874992564271	5.34077783931071	0.827519657333672	-0.582724956840465	3.32047999196058	-0.645273179978277	7.24942022641661	7.38229101852856	4.84470427929408	5.64933417194996	7.04567327591475	12.8740829642771	0.675711234847197	-8.5087236431376	0.954945716900135	4.64942190837156	3.13561639086971	5.56637456449511	1.93256761611286	0.443463785869521	66.5	1	2
193	2.46502361015008	3.78084053085434	7	5.3507841639258	2.80587807739079	3.29561474797258	4.96619257596532	2.15065058009047	2.7819268697215	6.22652619210399	4.73350936382553	4.20407589913588	7	3.28227789563387	1.95919265613945	7	6.16616112077115	2.55847618723194	3.95159970838159	3.52076566438822	6.79606644119029	1	6.46776612658457	1.75531651340096	7.14300345662528	8.61073614616427	1.20611667737707	6.23530033556411	0.754467860708111	4.90961126585539	6.40571382368271	-1.01284113594158	3.10694112549885	10.7111218504416	0.629896456607545	9.37696110855397	5.46213056018778	3.95201113856467	0.359222316853732	-2.10513968896411	3.12250286036724	4.88900124306981	2.28575740480612	-2.6877887493242	-1.00144615441911	9.01637579774964	62.25	1	2
194	6.28035227699271	5.62548322163087	7	6.30493048948923	3.24958262365776	3.85326146612524	5.12922937190458	6.37922049282126	3.19785010449541	3.71536737757907	4.71706838141924	4.44167436073938	6.90480371488508	3.54672141620735	1.83290053794077	7	7	1.26877161827617	1.18581333755126	3.9858438510712	7	2.37351220749504	1	4.58030483661893	5.70437300184268	7.06445487832536	1.08573181458067	5.62464765200458	4.06136801548649	4.32237049082946	6.13488391835686	-0.480149200474896	9.48716574476603	9.63110417664558	3.36333556687597	9.70259785229218	9.21512428356373	6.38923665173981	4.16690350205889	16.3744136198147	4.97717631498401	6.36245209655833	2.4607508910533	3.7315652057734	7.80767120150027	2.69063957483621	62	1	2
[truncated: 5 more columns]
