# Supplementary material for: How Are Mate Preferences Linked with Actual Mate Selection? Tests of Mate Preference Integration Algorithms Using Computer Simulations and Actual Mating Couples
Source: PLoS One. 2016 Jun 8;11(6):e0156078. doi: 10.1371/journal.pone.0156078 (PMC4898694; doi:10.1371/journal.pone.0156078)
Supplement: S3 Data — Long-term couple and agent-based model data analyzed in Study 4. (ZIP) [file pone.0156078.s003.zip › S11/Aspiration Model Data/Aspiration Couple Population 01162016 083545.csv]

	trait1	trait2	trait3	trait4	trait5	trait6	trait7	trait8	trait9	trait10	trait11	trait12	trait13	trait14	trait15	trait16	trait17	trait18	trait19	trait20	trait21	trait22	trait23	preference1	preference2	preference3	preference4	preference5	preference6	preference7	preference8	preference9	preference10	preference11	preference12	preference13	preference14	preference15	preference16	preference17	preference18	preference19	preference20	preference21	preference22	preference23	fitpoints	sex	algorithm
1	1.53343283174267	2.01496107457936	3.20376986686504	4.15330169239222	5.16999242274756	6.72923179403069	6.51351477752451	3.79411482258711	5.75006499731495	5.71265520507887	3.6433117294527	3.10566061793987	1	3.67232258295011	1	1	4.58929374874369	5.59826723667889	1.76533548846519	5.36162817527007	5.20637977741608	1.00588397676963	4.64558487643977	-1.43143981729955	-2.41571476702356	0.599471208077161	3.94312871806049	-0.957249549824635	-6.04994461734121	-2.7050183562685	9.09274012645833	1.29388761735214	3.29265197039134	-0.9801844831657	3.83406663494121	13.2759998214193	1.33552589683809	6.58007787319976	5.18962577695934	4.66631737374883	9.16617519326633	3.64774275347928	-0.0688687673329453	1.59727852961815	3.37244233553394	2.03157886538574	112	0	2
2	1.21412596419016	3.47045990691639	1.14951544808742	6.05775700151996	5.40605697942174	1.7845273173465	3.05355884575465	4.64654012585615	4.44331158081697	5.93980923527075	5.37007682698092	1.66800748532588	2.33711313575651	5.37397463532079	1.78949538685446	6.4823403035036	4.57494121791222	3.92131353987044	2.71630179711325	4.2093122933885	7	3.95177113846251	3.86505899884788	1.79993081856399	4.17175924339638	6.7736818453744	0.470300013099078	-2.56299297176272	8.4463684872985	13.2456160174745	0.230537785376968	-0.145740278312777	0.389919409925658	5.16773895258119	0.692074298890346	-4.86783429085156	4.07763260942772	7.27752182788715	1.68547102002343	0.769778448671111	3.66535210948551	-0.79616470131515	8.44896442026934	6.39942362939165	4.14835731429893	4.92927788976338	109.75	0	2
3	2.94734522670749	4.50767177822703	1.2603317902832	4.79360099429046	6.33705994810356	1.0058354775731	6.10028020656121	3.2342696669054	7	5.28541166161242	2.89455006626551	1.85367035526124	2.80715721406835	6.4030513079135	5.14369382927521	5.60174393709295	2.85295559263346	7	1.64125517726232	3.49157013441126	5.34102586658946	1.78785416456965	3.28341967015776	1.65735052781146	4.01857330024868	7.03499680803002	-0.97249915475392	-5.1039042743444	2.99767269813621	10.630055454908	7.30236893044136	-1.94661600431694	2.93023360156113	-0.235431094478884	3.32093311674804	6.22881511567082	4.06671566979176	2.11166282431031	1.86656765152608	5.90061414765581	0.0822509002900233	-0.47749590923362	8.86853160958614	6.94614939277063	-2.16886866128581	3.49942467923438	106.5	0	2
4	7	3.57880609000019	3.92119164214389	4.11717242605444	4.11293832081638	4.18095241512705	2.64479632116814	6.15472203183421	4.95133901346054	7	4.79696373818775	5.48390366402858	5.05420969984452	5.73039252147525	6.39652366547736	4.24464831050541	1	5.6263669627874	4.27823721765056	5.02449334352327	6.40742223728732	5.25404599004183	4.5944443588046	5.8457198000722	-2.23717518283422	8.09680272948184	8.43821582177704	3.98120148620084	-2.83553319463587	8.75097834083674	8.4185232870358	2.32220553882105	4.20865218801618	5.10242738691121	1.19388091974178	9.50207222054945	3.35253546747375	12.1273691775227	2.00294914617489	6.87001719587997	9.46455606238573	6.77609430784261	11.2828989163957	7.05244322203377	0.691957298658416	-3.84636182238129	104.25	0	2
5	5.41637846755673	3.49465369083592	4.40520660432996	5.11030091943207	4.17978126688299	2.70927431221457	6.5991684737963	2.63292918247566	4.55571578698186	3.46077437555313	5.11646292512799	5.38032620571584	1.50982513675114	3.54982385602682	7	6.20470291828042	7	2.44545058227444	3.52805607304915	6.78606698688355	1	3.22198518868271	5.67517302029619	5.53157155722166	-3.36917830313752	6.82032805484394	6.45554201624302	1.66974523386087	-1.80819088241892	10.0552930209645	1.6542840635233	0.910379256085295	5.15662391160053	3.01285621965867	-2.46884187504842	7.18039184395365	2.68217143909713	7.00641132907594	1.32957745322129	9.67985018312962	2.52741529539844	-2.18619837082904	11.8690752939627	8.75025316445406	3.83337788304366	2.84389073966749	98	0	2
6	6.5594102244143	3.85444221395076	1	2.77408434656899	5.1106079568155	4.40002881444711	4.23202462574064	3.22129689764501	7	5.16107748911806	4.5967239324674	2.98655302776729	4.14262342034584	4.11182906862956	4.6669685782249	6.19589811143201	4.71174177633633	1	2.92963676559284	1.74316198902822	6.11604563753931	6.39265184337337	2.54902265947051	6.62077856823609	1.93540005215823	3.59696028633965	3.31657802859977	4.14603434151977	-0.778058119259758	11.8750960017314	1.12494877600159	4.78041021524338	7.25264096530715	-1.52707688379709	10.3030287771666	10.5066457675596	2.61377527170077	0.318340720574628	1.63717760596089	6.06914022894934	6.1669638872807	0.666950555026259	0.147066321475499	2.65402363844466	6.95056719804741	1.65230401381916	114.75	0	2
7	3.14601917852116	5.02992246954695	2.00586913411938	4.89300860741853	5.51271384408152	1.28509907330724	5.78086689121678	4.682823410211	6.73736952690307	7	3.51742392592931	6.83249144025075	1.12801075842695	3.27832011713531	1.17770857103645	2.01888629680138	2.2867675208771	5.07078056312882	2.43651570909029	4.9143737969978	6.28684115938874	5.79025839963672	3.46473199926626	1.87064187841014	2.23896860859518	5.01146087057458	2.30051429957073	-3.38472928435308	7.75205570683694	11.435096921041	3.71363964625543	0.772764255376822	6.48972809738213	2.35788777188355	3.57856842679328	-3.23910477097383	6.047085326489	11.4855524028681	5.18806751207057	6.3014700074745	-2.69545439425539	3.63061559270296	10.3513041020187	4.95497841749035	2.72293074191359	-0.18682876889576	102.5	0	2
8	3.68181772438336	1.07290421786522	1.38676175378082	1.82791238805042	4.07698065772237	1.71024021232004	6.83445216918788	4.97495499121063	4.76375766327209	4.11164459719174	5.57340885121354	2.13759881606331	3.48569549533491	4.46348334424306	3.66869200705447	1.69870383473908	6.1569991934467	4.4227471066307	1.94938834931645	4.88888595649393	7	3.27135325667219	5.62099503197787	6.04552116458668	-3.58326118470506	7.17521758500335	2.81813919529864	-1.66571168673927	7.72943807198639	12.6310080935748	0.889981637675387	3.89169972608468	2.21614033349834	3.9502469544555	2.4250955405372	5.83422850732588	0.836572944154972	7.01570359756539	2.95072817703845	0.0309864976377998	0.859349780843354	0.00901997393937104	8.56314737852718	1.12185970733064	-0.38900039200892	0.810358359638369	85.25	0	2
9	5.04234457235477	1.13725214637129	3.07350393571679	3.55676759408544	4.1664503656353	4.42108758593384	5.44457129122943	1.83177727363479	7	7	3.03852432833088	6.18298724511694	2.72361099100771	1.81255467932659	6.55094052560024	2.95649316172073	1	3.67856880385063	1.2974535679847	6.51079940847286	4.23156965496912	4.46251091008596	5.40846597732266	6.34011174993719	-5.26330256568255	7.69689865735146	4.01977224538964	3.31597309733597	1.37938691047193	0.164689001386184	6.12204192328535	-2.02750696378342	0.306079490193809	-0.632053814146368	5.36548766553608	11.2313865918868	4.3815381802528	9.91966844192111	2.53209715535259	9.02664739546511	3.83020161256847	-1.07285945310172	8.96982566467688	6.75688230586085	1.13955347453904	5.43822780984975	91	0	2
10	3.4417888079688	1.06965113423752	1.15193530509578	1	4.78304580059864	6.21582096470407	1.40108541792082	5.4965573755872	6.57904523625344	3.8693559688479	5.79091773890781	1	1.95577242027565	2.7632288913485	3.09620797334031	3.1720048439953	5.93440891609022	6.46452928109789	1.91362903628005	1	2.45259316210601	4.02514922810073	1	5.84842468706272	-1.26672910432636	6.3084135197987	3.74325387115806	-1.28678249482302	1.54687546308892	7.10593452832942	-0.3317163325186	5.59398189750784	5.02852032127433	1.32756221123006	5.17052591684904	6.86320043606103	6.88059446672884	8.8241827024314	6.17625182097141	3.65269282440334	9.68423129042694	-0.350374679640038	-1.61869729207863	7.15179771991394	4.44177953481308	1.62706942548675	84.75	0	2
11	2.96429631950782	4.30266305664056	1.73033341703507	2.586597364968	6.52206100872975	6.7871976179729	6.04181368970035	3.09297104142296	4.33176465867909	3.12490178951258	6.40326047790864	2.90793704821717	3.42647928052383	4.98554382513651	4.6164216661799	4.11915352981513	6.23686001351072	6.80618551275015	1.93811179289696	4.15983143335382	3.79703639378902	3.53052707882351	1.70826867302814	4.00634787153282	-2.50508355304797	4.17612895441988	3.99147261728764	2.37781445262033	-5.72757711025238	10.6268750661341	7.80320943093498	-1.15144537661341	4.1752589220618	3.54664346684933	4.26852667279288	-3.34446328095969	12.7147217337729	6.8501503013988	6.23574027137017	-1.60527738201835	3.82558541546442	0.813745891941709	3.78404438998688	5.2222403821005	3.17567335355464	0.986326954524524	90.5	0	2
12	5.09859868375087	1	5.53547595132193	1.36304997470079	6.87262052629448	1	3.27429874161985	4.21513586700452	4.06059964230131	7	1.45092095800397	6.16466623658631	1	5.35810659156427	3.63942384703959	1.17931045242853	6.68590562396055	4.81969519201004	3.64010244812116	4.50965967400671	6.51291361898035	7	2.71944124414746	4.96541283692641	-1.34763278605846	7.05634114101571	-1.58139801137471	1.08111775657192	-4.32813754388395	9.89889597925166	2.45817504737743	4.64948491494505	3.54880293404429	1.3938886699123	6.19024527414558	1.32214121837319	-0.591877193037666	-1.35491435104381	2.22185321596485	6.17217939487218	4.21241391623722	1.42867882424942	8.91699240305023	9.64499242130982	7.65605251026288	3.53295081536618	86.25	0	2
13	1	3.01451453324446	2.78621387587844	2.57530333380529	7	1.23041263032139	3.68767475173438	3.45899665609484	4.89999666182229	6.34939867310434	3.97533658098755	1.9033121011236	1.62640742565141	6.08594087654293	5.251201244789	1	3.58285391548271	5.33458631679884	4.17362848132381	1.6264490771177	1.85453440179656	1	4.2621502257116	6.18602850936749	-2.13362630046423	6.74448271958561	2.29810763128317	-0.906182526111037	-1.83263436879609	6.34651125731646	10.0091005006444	2.09482141561388	10.6021303682584	0.317724180187676	-0.433222770780034	7.57203422041448	0.337964593531672	3.39032215911189	6.64436973021873	-3.91939376408088	-2.490609286514	3.73077763870653	6.83994829238646	9.95573243424965	3.67191603002752	3.11151233394643	93	0	2
14	5.23891047665399	4.0572457127731	4.80591466341083	3.46986214982695	1	5.36696828150376	4.01979934722595	5.47289548177029	2.86554902980981	3.44375176104494	4.10246704983181	3.0916152326803	2.80133206150335	1.34683130754353	5.5422006663434	4.35092853449454	6.5513958665162	6.52327072750545	1.63598526087363	5.30787617142748	5.68591441013109	2.5128681891684	2.46446582324466	6.00741259888961	6.64097505563944	0.00764734241722773	-3.28565742566126	-4.97048518199577	-4.83432722822	-1.94980775575212	8.16189980825682	3.62511266180303	2.40355588511912	7.61003682423793	5.48832610204854	7.82067704443123	4.13780721968243	6.70285277584095	3.0029015955134	4.98598702878548	0.612453024434392	-0.354453915069581	9.73518885839636	7.18479382579422	-0.399326255049295	-5.55520238321874	88.75	0	2
15	3.15094253031641	2.54461768005374	5.53251779635907	1	6.56121996355404	1.50129877141475	5.59578340473506	7	3.96299302622349	2.45028153323852	2.79987490865548	2.77612345607511	2.97637157356313	2.62777342940843	1.82011719522674	4.71577016182902	2.15038034497283	4.52071108022911	3.27753548994844	7	5.24147040461783	2.60601146551978	2.74992738310815	5.56164132757024	-1.25692911071865	7.90627867427674	-0.256425500684717	1.16577521792513	-3.61039987048636	17.9774812821514	3.78068124629172	0.369538247604948	7.68966870956386	0.185517270526551	13.4780470383825	2.88157433711518	5.20233397025454	-1.08458581330488	2.42643793948191	7.50048543569453	10.9110925830526	5.63437329966361	6.33068124190051	6.8143988279559	6.0156434650479	3.54374622690864	85.5	0	2
16	2.16058420235809	1.93188804964559	1.59961258682155	1	3.78458763976462	1	3.05878020008094	6.64197120247088	2.02062541217655	7	1.68529942127016	2.94553443017449	1	7	4.31938133264042	1.37495112589027	2.96649439588443	6.86202382479645	2.87772558586717	3.63925641538718	3.4943274720137	4.36759842306506	4.29239512980388	5.20027751276243	-1.19653359400539	-2.34555089291294	0.0573937465149698	2.78206917171745	-2.48480293603483	11.7300969213968	1.18356672574619	0.553834511440768	2.27214308580015	-0.520220282135658	-2.32559290609457	7.58752830045619	-0.0349612608883086	7.73075022444688	2.66009286199888	6.86639590032123	6.10752281465153	-1.73250442130179	-2.43604265803381	3.38311026432352	3.13990791199332	2.24142036122474	80.25	0	2
17	2.96175179607829	1.5795612000906	1.39424658957554	4.7826121121505	6.29684880810459	6.1225189672529	6.26616577629469	6.74962853540468	1.36395091384832	2.48232431995615	3.38997227569255	4.93725528494677	1	2.66525876098233	7	1.98255493858985	3.62971219076976	3.31472953721569	4.32303895829089	4.21829087285494	3.22902182270548	2.9478833808791	1	6.00169575805492	-0.24885803618358	5.54599030758303	0.1148362299594	1.78390816973076	9.04029684561201	-2.83840694082322	8.29022031051843	-1.42291172147159	-0.232673246405069	4.46481089952877	16.067518191048	9.86144145972898	3.45244209341006	7.50508253897818	3.93870845465642	-1.35417875157148	0.299218492405724	1.20750376991594	10.75078250653	-0.0541912216032102	5.35335970224767	-0.472990148304458	82	0	2
18	5.25929871831175	2.15028083596066	5.33435842483532	3.87988060353112	2.7920411979129	1.09287250649301	2.23743034371741	6.39706449355793	2.49237662162765	2.57485351773739	1	5.42802928383913	6.27616405076609	6.61773464114101	7	3.77580217126304	5.27861199276604	1	1.08135597323802	2.57839688739999	1.5872493536234	3.75465085345943	2.16277358702396	7.31621030290353	5.34763278860324	0.188150671173933	-4.47398047027707	-2.19188624523859	-4.37332289389256	14.5924344610095	7.75854406472398	0.022597190288758	0.511405386582972	5.33463563515259	13.7965508524817	-2.73427618249542	-1.94502803819345	6.67798824077342	3.63093102693759	1.58460944002834	5.60926648947391	4.46358207730628	11.2305371571224	7.49332866882937	-0.124127631965566	7.30044236661511	97.75	0	2
19	5.46899024648798	1.33922125745988	1.55311532764539	1.20704322131208	6.70090130047334	5.09836587100283	4.68716077705563	3.16883496320892	7	5.6166785213153	5.21634061503383	3.15546094036359	1.29639219890057	1	6.99282004716148	1.9215303613411	4.93650083068449	4.03836620042903	2.70860914193388	6.20631429461429	6.47704149861486	4.21542875341812	5.04188651675438	8.77211944542666	1.09405601243568	8.36677542545863	2.0959003855356	-0.459694483541988	2.49470328318457	-6.18310891951809	6.14692709172584	-1.11618211431944	7.91184775277109	0.090286364725732	6.29187964414781	3.02514491728728	4.57044505117686	-1.91927053712537	5.27601918053333	-1.99532185302743	4.17180988261719	-0.129002465423757	9.37204510465354	9.75531678726922	0.634975183629306	2.62355793102454	96.5	0	2
20	3.24964962822428	3.59845880023271	1.7721191778352	4.13201373950957	4.12272829117005	1.98798137135847	4.37499629055661	5.19542391425463	7	6.51719718776724	2.82706040519016	4.22142010085262	1	2.5236485505329	6.44834138316426	3.69123707139836	4.59639020501812	1.58120680863704	3.04683398202707	2.05660618308332	6.53555206575713	4.1268276987436	1	5.22174475925012	0.701353453030788	-2.88376526511288	0.117563556020348	2.10580355458748	-1.46805275242192	10.9763893826873	6.77893664791862	0.479572340082034	-0.892535198188647	-1.29140456626449	6.10170245691646	-4.07334600611185	4.22655865700991	13.1347865772712	5.5218613383633	2.77634943257983	5.14340058884717	-2.75663236652301	8.88504922573689	1.54296605319884	0.61925932056904	-0.348415358657526	86.25	0	2
21	1.31821478328298	4.22709732615799	1	6.84862755100592	5.40205114836382	1.46663638648932	2.75467506979692	3.68385007316244	2.87628936201017	6.94010658018429	5.30696928841059	2.33849435621022	2.15043272939653	1.07307513465937	2.15368274782993	6.44489754409088	3.92915021887964	4.43937922391697	2.31962800281605	3.24052812364415	6.03700127037815	3.89352046649035	3.91560093878922	1.4802141577327	4.12273190130297	6.42784431426342	0.717468611589143	-3.81227364953175	3.46349614230709	10.9859458518144	2.03559969508315	4.52987647612252	4.64165715620753	5.23434424905892	0.51273913114459	10.8840249558918	3.37482533548537	7.14962599495395	1.30235566221726	7.38273465350838	4.32702922889763	-1.86947794670285	7.04480891678789	8.68090218580737	2.73189452847383	-0.580491826890848	94	0	2
22	1.73131530427176	4.77625145920853	5.49884025563272	5.26157048480122	6.09990011858699	3.10869870596056	3.88172790576353	6.13290734767414	5.15938357742775	4.82117353629257	6.72591543629881	3.21116944907461	3.56345537914495	7	1.55102618771441	7	3.97208477041153	2.73755006797209	1.48813009365693	6.34990616030307	2.71898826236156	1	1	-0.137569286495189	3.70581458022647	2.09943434263189	-0.378059631427908	-0.350627034846138	-1.53281883131683	7.98712940898589	0.417575411721016	0.159523832937197	2.46816303820855	8.91399255994072	5.20621595881706	-1.94519923507769	7.08772262234948	4.87395326437821	7.65274955275077	11.6681031489198	1.74521878947606	-3.12662160412144	10.9268821227591	9.27841236234941	-0.523571624293344	1.8396104379924	89.75	0	2
23	2.65999155406353	6.48342192101498	6.66808268287028	5.16832919131876	5.07684169630543	4.81143208784539	1.41577226155215	5.89194044342931	4.65607928740865	6.60902704577736	6.08059027879075	5.08924897634774	2.90871715440687	7	6.88474625353916	5.77106292940548	7	1	2.32074479477458	2.46321383897188	2.25588335742686	2.86997091934936	5.03983437194553	0.660778137038788	4.88378328759526	3.6067257365933	-0.411236772573234	0.848019722928797	-6.56644899436007	9.56676290281314	5.10435521052096	-0.655598597325906	4.63852531633865	0.359992126422314	11.0802513867678	4.25111354381382	2.89549619859985	3.13552144856872	-1.13640548835629	7.35117194317666	5.21683286898141	1.3709934064433	6.04213557801127	4.81466001429513	3.0499603422852	-3.02009746774912	100.5	0	2
24	4.64108272316419	1	4.86494498532423	4.38392344048783	2.80339333349413	1	3.41266434021764	7	5.20467373282754	5.79554897478551	4.24792756079748	6.48908484631094	1.81341717165662	6.626272988488	2.05350012619916	4.49038874578753	7	1	4.72176435250954	7	6.34850197298846	5.97873738082141	4.57851862374966	7.48245133528335	4.73128687566544	2.36791266937215	-4.28995824866017	-3.56912597089526	-3.58875280998613	10.4200797727658	7.06279077221943	-0.851973672282461	4.35106162860063	1.77675795336647	-0.898491593399019	-0.313595554636233	3.23990552064657	-1.7826801719933	5.68832239353325	3.10498091113571	7.10528809480185	1.09990510743338	13.8751145332603	2.03704489893666	5.23200455469817	1.23157945056016	104.25	0	2
25	3.87011811986101	1.5516674629424	1.60154632573457	3.20724315715308	2.84992615451688	5.31552553624919	6.42292872844338	5.18900172637647	4.41604310992999	3.01785011193206	6.02479576599634	5.20265668330132	5.31238621610544	5.29781954374406	1.09176942637799	5.01851472325492	1	6.84159012155602	4.37071482883148	5.24220754971853	5.50735349538131	1.68988024511414	4.14310784156464	-2.13658417974225	3.72198940831487	8.51412772298231	1.41423772130928	-2.83300711522271	6.99825745611143	8.4025549739081	2.25595811858593	6.45264175614833	1.6740941535443	5.53351460306467	9.66544936311039	6.72747836945288	3.56951628235448	8.3272718070803	6.19803637633616	10.8530734945639	8.34577847577303	-4.59262153933031	5.93389051243175	4.86747581646103	-1.5095967647153	2.31985650106597	64	0	2
26	1.82921991520753	1.41574254635725	4.42014517356556	2.03271628339698	6.08950511419779	2.93680755273465	5.1902668084428	4.04699283988276	7	6.85026351146854	2.40306332865585	4.09656540447099	5.07480666347243	1.42474588978022	6.95939875322524	6.35614951287973	7	3.52477507922741	1	3.13101827864869	6.73974388751633	4.11870298002101	7	6.48183526865489	0.470571002896485	0.199442302830805	0.826693485762066	0.715416774915743	-4.95027590216707	10.4303227435431	8.83848670633735	-1.68507811562912	7.74227644262353	-2.36315826196463	6.54330055408627	0.862643204110541	2.47193826069438	7.41845684200729	7.83355009569937	4.08244478140832	3.63534827443415	0.0156310462893408	0.645915544452009	6.81279033398143	3.72412474587407	1.48768209306815	87.75	0	2
27	5.38326954138457	2.32049108626017	1.43100620644821	3.86214994191124	4.32810925388954	2.53888687431542	2.38784575672671	6.17769506800108	5.5220043522532	4.09115741724226	1.19299892988446	4.42152874889166	3.01249402123129	3.98787288941016	2.0322341716845	6.30604272848944	4.47935008638326	1.27618552533584	3.10486660916158	3.73545619913021	4.159316558145	5.83497510860364	3.91393999011144	5.04641117432317	-5.09343376120499	4.77068358150086	2.16835483903304	-5.11906692884332	2.71188576848657	-4.43496447336644	1.6245852287265	6.22264690506037	1.86728404876712	3.579848097019	12.212402614949	-2.5791489327409	0.654470760423855	12.8440681033458	5.47911157612992	-1.66421137094912	-1.09614177949866	3.2983225841407	1.68540135134768	1.7206172289115	0.955290341972487	-0.189613197782702	89.5	0	2
28	6.36720740071518	3.40754951517784	2.53030952384142	4.03770165167459	5.80124108889809	2.61072179618099	5.35282672496454	5.58844783660101	3.48695302455471	5.96916315919975	2.1936658726184	1.39470463673658	1	3.85956338970237	4.03004344947981	3.4390516550364	1.47234656507674	1.19278541137983	2.14957426701504	5.9303625930733	6.14598087030393	6.48887832069853	6.02620808864472	6.03927107632848	-3.01056462421487	8.8283630396178	6.31726727920774	2.79546760977158	-1.09882390843587	9.79587124262789	1.45313348286247	10.6589625519674	2.28841775467005	5.628749097817	10.471730349732	8.52616289909449	6.60634948346799	8.84384834015368	5.27089041667337	8.49128411751171	4.42705971281826	2.60621995396507	1.56243132964199	9.15793319984469	6.65961966800283	3.28290889617279	98.25	0	2
29	5.24512566913996	3.94244558703795	3.35707650608577	2.98419691958764	5.90931025778997	6.5967503844306	5.36079843403843	1.76002488214507	5.94462253019762	7	5.90880024943521	5.51135152152199	1.71908641211502	3.71115293629113	4.53985342250325	6.77368255230829	7	2.11565027304941	3.09676030839678	5.85410912011452	1	3.09279717747057	3.42541393759273	5.207015677429	-1.82243810066442	6.5751012861553	5.39328299902869	1.68141200611372	-1.53246127033438	9.59241388090353	5.25046030486069	1.0093272288192	4.66872476899004	1.28314558785344	-5.13873112911234	7.03835108434568	2.67926977325806	9.27419850637062	5.42768488203217	6.93976462266094	2.81120384158151	7.65689465679469	14.482074999016	10.1374016164152	-0.254736004821845	3.85034423638708	84	0	2
30	1.84414223526626	1	1.2443422004704	3.86357137721797	3.02893738504738	5.00480885132996	6.82459692714819	4.73611579501721	1.67582409064011	2.58228164713789	2.78603371601115	1	6.0805881219749	4.65479907311784	1.08614173452058	1	2.93218899534581	2.89707867334103	7	1	1.42563842089986	7	5.65211079656033	-1.46127310418985	3.67716037558215	9.922682314318	0.549345608985433	-3.19350657066649	0.495691607833486	-3.08348892243697	0.418122192828026	0.0778437896093059	2.91936537669688	3.21701175426678	2.46730986542133	3.70266078112878	7.1458413038384	6.33276135274867	1.63557949280252	10.4393616482176	3.90893837868078	2.65491224688006	3.1320996426773	4.56475552135127	2.49700598123058	6.39634126223613	66.75	0	2
31	2.1513712818598	2.99919896736833	3.75018677716616	5.40542869982895	4.33281808689198	1.37907307100665	4.12666620475514	1.50831060394973	3.98739362792942	2.81123737133667	4.69288948155755	1.46960421645998	3.05361403491012	3.76268875199385	2.97235262192006	1.76745285181273	2.3474517215111	6.03737694110352	1	5.33826466401828	3.64158386967972	5.80697359090764	6.57831902751757	-0.605958506631622	6.83755610163037	6.63108805164663	-1.89517186446565	-3.61744260749024	0.123655330293464	9.51624827700172	8.18291153052321	4.69347771811489	9.29536272788522	-1.42796666988073	2.76189165385298	1.12318337756433	4.51754726408644	9.43967832079188	6.19129481145379	6.30625905803964	10.8300717058007	1.04555842994901	9.45020593801714	8.27982780262241	1.29813900650642	4.32638124099647	82.5	0	2
32	5.88904605355021	3.01233441421912	5.03000723224817	6.52159879419612	5.10449392418686	2.82255860544396	4.63667372992969	4.7476155370747	1.11284691395803	4.38541755051224	1	3.33024169068548	1	6.10614965628985	2.27800905044691	3.22070204247301	5.86060625819109	3.30869473859965	6.46065421533445	3.6883267215447	7	5.53429448479902	2.28907533174369	-3.9057164205024	3.9243969119276	4.63725784660991	0.950296491503338	-0.193807776416536	-1.42627249414223	11.0321445745352	5.08432562071226	6.8032310094221	2.01557959356858	3.68658269941216	0.1126098265009	1.02356495322729	5.40962447800327	-7.13559178130338	3.82280162851245	5.160529024798	3.99607246670884	1.89614075121322	7.89535440592751	6.06180795873462	1.0457264185617	2.23358767485479	84.25	0	2
33	6.30249072577677	3.65526018033872	3.21004996234763	4.62282657862725	4.48382493978728	6.93179054959544	6.82270891374044	1.9802138556771	5.19051945108066	4.75796461700322	4.75656767852096	2.33328605516918	1.9414959603659	3.20960830353836	7	6.57768762466503	7	1.87397438835125	2.76377963219311	6.54229021063256	1.15914611071276	3.03000803905385	3.57042866947261	6.20870929488167	-2.9820367936906	6.03849460278182	6.93864340592353	2.10816432861776	-0.194435022185894	11.5908332917462	5.10537766338866	2.59269757074597	3.72270471915032	2.17797165258249	-5.5272892587767	7.08499841541496	5.78841251393154	8.2891037843171	5.20040561477586	7.43226278780184	3.31116895256862	7.1011853664207	13.8567308571067	8.62194437256761	0.210876366289564	2.51232615193979	76	0	2
34	3.08141149547309	4.1890336902627	2.35355034984577	4.08905306439479	4.63625618020104	4.70562247655165	5.01480712601845	1.31436019438448	7	5.24102172835237	1	3.12953188619874	1.36986568560045	1.86221198637147	5.80459640869191	5.91571323838619	6.00018230795666	3.73269215783684	1	4.55033870350098	3.52578183302552	3.44376212423813	3.21825989385098	6.58284477689396	-0.425368208675721	-2.00596132024619	0.636521194211151	1.03064270961931	-4.57625214963387	10.3518338940788	6.29338527979449	1.19195326821883	8.05571014868233	4.40093247551015	-0.522809892626149	-1.58615644921064	6.70160714764557	7.93964331773677	7.37164971482499	3.16692192665946	2.56070319556922	2.72594692184731	1.30287362065281	4.22387048189953	2.98619983988922	5.76746403720026	91.75	0	2
35	3.34558148649318	2.36354590151785	3.12807430314329	5.50495068407616	4.26521307692148	6.73709354027408	5.47604603518975	4.20156617530125	3.81201614893247	3.25189683097832	7	4.33123475795273	3.40373997647716	4.20905566762753	6.08281926133987	1	6.30803283721708	1.6679207971294	4.02419155225975	5.93694397890549	7	5.90940521627691	3.32947379851599	-2.88424052250546	3.27990455680557	5.66753978429784	2.14400351560197	-2.049327966862	6.74591264697518	7.94698225008027	8.0523223108091	2.33841278893976	-0.544798138167382	0.294140663433937	4.3548471229786	0.123018081692756	1.94464692341615	6.00736812968244	-0.307980171020239	2.99484198607721	7.85164622347263	0.401407173806376	7.88740822823723	10.0842401431292	2.52133987379034	3.68718181494801	88.5	0	2
36	6.18751963718182	4.73842523188983	3.3245173651873	3.83626032157318	5.1812196373169	5.20521508454985	3.48590563096455	1	2.77064585888468	6.48958490672659	4.30316265761501	4.49014626614126	4.78718681429018	1	5.75436025768997	6.48798614108515	2.06524407707932	5.91271122507898	3.60315781552443	5.18742383222933	5.01626365352129	4.82092221373611	5.14703580578675	5.90129697122064	-2.41158611536835	7.12672548482943	7.79543122161934	3.09033289873073	-2.9119827151664	8.85054538515907	8.67404676265194	2.83906410289611	3.56773936416381	5.21296672677047	3.37699213059899	10.404275408199	2.78461091098802	8.51908464744553	2.41393058392524	8.56241450893686	8.81911937077666	2.22471315445877	6.96360156629583	8.61271278487518	2.44232221477091	0.568177523759252	86.25	0	2
37	5.9316080029718	1	1	1	6.73703441734858	6.71525284763931	1.03200721863109	3.49732884270731	6.2554040371887	5.13795148923929	1	2.52626983894802	5.00680397893536	1.75170785628797	6.36523947592293	1.27092947659559	6.35756400842895	6.2011494446486	4.86044354231135	6.11283373713961	5.93274451191325	4.08713863838256	5.12063691533346	10.1758167218732	1.62583485110747	7.64731109953366	2.7306080629301	-0.139585846655857	2.45797997153543	-6.78326524480944	6.86679652681559	4.20786734068513	7.40566673242322	-1.037554763921	6.05507063462918	0.15076642502929	3.71098869699803	7.61033227820718	2.72920197194889	5.9505046188764	9.17244301018449	-4.67863504534238	8.89620748912318	10.9796816122111	6.0977626580314	2.6837821378532	83	0	2
38	3.60009924398354	2.58654404420925	3.412066790783	5.0997675316096	4.41285211079702	6.69058851945934	6.62996774788481	2.20359587328776	6.54920640017721	6.19298231009027	6.67671705740105	2.7899361419512	7	7	5.84465920754147	7	7	4.01331437660328	3.65015935646693	5.65550200189699	1	1.56400496450999	3.80197150614943	-3.24425862279693	3.74351526472699	5.64213104153847	1.42810667186961	-1.36653312117254	9.82093461462166	-2.17085756365462	6.62420550309934	1.64931801797185	2.76624101315859	7.56970031793502	-1.53236371986348	6.01059184431927	11.7866804620818	7.66654364831057	0.214470774689064	3.28150176903925	0.564801523112562	0.784017659598093	4.31380822549805	5.14532673373435	2.49529323594312	0.976721750451976	72.75	0	2
39	2.48589289818439	2.11688890373526	1.8346831311463	1.36317488802317	4.38181813470869	3.41994119281934	6.85943377447377	3.69699879430831	1.69687580883072	3.92699182124161	2.22977380756899	7	2.16988795170811	2.67318358731571	6.44407898781416	2.11978416393664	6.26889813079521	3.50313923413923	2.96250940645918	4.40322780168876	6.2719861393549	5.11409422098702	5.03220665911122	4.74844542930988	-2.6969524495351	7.46621767336092	2.94769219657339	-1.97104555739033	-3.42140998026925	11.4853143671672	9.245298274636	-0.24458450425747	6.95722161395196	4.69233969511173	5.69124092715206	6.09751744862892	2.25684405500497	8.40142258565413	2.16891924588739	6.1540312223593	1.0364157719523	0.525229341494909	5.93265366212093	2.98304598291824	3.39367076700939	1.1821321877005	90.5	0	2
40	3.02806470322771	1	2.32362222756299	4.22868190478362	6.01098115707502	7	5.73884662742187	1	1	2.09239821556013	1	5.46731806064475	2.77324247032078	5.44395442999126	6.17688887334094	5.84058983260409	4.07901525308918	1	2.05933511440626	4.82845711379555	4.23989437998021	6.09555159063464	1	3.71375352919881	-1.20675975692899	5.08098254428183	2.12791544367989	0.80972416546244	-3.83269892177235	8.79410017699671	0.729530373136976	8.38037377720549	0.367353225751226	5.99692475450475	2.19237915409511	0.0567618188508678	1.67270132557039	9.76336231817278	4.57954228195781	4.88965867653383	-0.889909661590071	-4.17941765073158	11.1927120863826	3.3257215896323	1.87409946870448	2.59041594463497	90.25	0	2
41	4.63763023251394	1.48958623765416	3.3710568989138	2.38091623711848	4.03503945548667	1	7	7	1.01270210638971	2.60555967345561	2.18763369929541	4.97707438295034	1.44944575889138	4.31558086882369	1.34099030064457	1	5.78694453920971	4.21690896116091	3.80968476531391	6.96713226197247	6.92508960808983	5.13754106584586	6.35529968392996	7.1850398124039	-3.25943512411554	7.2661454264992	3.88045424798637	4.92097182367175	0.133043808592122	9.67310720010883	0.839198989061727	-3.09232226927213	6.08621782681461	7.25971601425653	11.8361974671993	0.61533960455139	-0.313975768623857	9.45522954566923	3.43003829505541	10.6228504492491	9.65274624350535	-0.166077527044235	-0.914230178735469	2.08940640124785	7.135637844888	2.72725105536149	90	0	2
42	3.80354600137329	2.87468615832466	1	2.92493817852094	6.64274012894968	6.43091810360571	7	5.69268973434557	3.82975380521099	7	2.72735734027208	1	3.8910728314165	4.53461374607416	4.44210155830065	4.67727710355755	2.62989331363453	2.62338820250995	6.98204964967347	6.53788262993257	5.00448117016315	5.08857347185134	2.20819108618496	5.95079136189444	2.40392202394284	3.72349975804408	4.22197470483635	2.81750076425735	3.18611516321489	12.2733572541279	3.82417498865838	-1.81489083958862	7.4259044504413	7.29124569094494	12.5985076027498	5.6600560109833	2.84169438207796	-9.73042898273247	0.489105563979659	8.1923534574203	4.62196508314462	-1.87862986493481	3.10122303623183	10.4059180537342	3.15418586974968	4.5506875403341	74.75	0	2
43	4.73732434058739	3.61719407300832	2.64236879888818	3.87898197848122	5.65969672194336	5.02777949784724	1.6349424531709	7	6.45996067610932	6.4691965951686	5.60451959602028	1.79150943243891	5.22053870445751	6.04662079613449	1.74236077538367	2.1418581285586	5.6920674448958	5.45233287981031	2.21436689502795	2.53999471661808	2.92723701757252	6.37097591239457	5.13828477669071	1.89837616749609	4.41686133213805	5.54506276911224	-1.33790293682572	-3.76169292891765	4.62915021562928	15.9659260210248	-0.196380279796153	-4.42348889093721	10.5376914935461	3.90612862333199	-0.758464361136424	-0.263019854728635	1.60436723051102	6.16515950000112	0.0675752066436581	-3.57837710331135	-1.78180918775619	8.52734982988413	3.92341500544624	5.6193340935565	0.751418469486195	1.60616708044099	89.5	0	2
44	2.10883090864074	1.57790874480067	1	3.38724070686473	4.88468483414413	4.11968217487692	6.47795961658548	6.65710290836029	1	3.07794131836226	1.28666301713757	3.56836756154883	1.99394714260883	2.67303218783768	2.03169939825779	6.90698946023361	3.00638253647888	6.1418925598336	5.80059336538103	1.95832603212182	2.30077895725644	3.74552455476261	3.59117603131958	5.12342110016977	1.31397954838572	1.94229119417463	1.21017256030299	0.436367242454026	-2.50711381973261	4.6589771738954	4.60949593421691	1.1442769447251	10.4402252537374	3.03756504562813	3.74044047631465	1.63665500609148	1.02803845519821	12.3280848662137	3.10886194147937	-2.64490750812052	11.7385217187908	0.571236958132752	0.94301538340964	1.04603139598029	3.95669114418727	-0.189497686398224	74.25	0	2
45	3.26358636908398	3.00167061802019	1.78744832411863	2.98921491936225	5.48799967696071	2.39823446025484	6.65355358040401	2.3180057270108	5.56330480242039	7	4.00770041663855	1	2.29512665165375	5.69001069210967	6.574879271364	4.63802065172828	1.31140744804827	7	1.9396926488464	3.35383032305753	5.58591088598771	5.34715590507615	6.29156879495853	5.84802132316178	-1.19671315568923	3.17630394020343	3.01167136113617	0.829036238063313	4.6782089889858	10.1886061745987	-0.588350735080709	2.37855717869654	0.418241161792655	4.75079483563597	0.418238967631042	-0.632209892481859	5.4222195142687	-0.987083433868614	0.729646960608013	-0.951701171321699	7.19497937135396	7.30669601643669	-0.904203995594493	7.41741579068122	1.33584042345778	5.07122391119983	106	0	2
46	3.95286723862788	3.72389279021775	4.95218413502289	5.23970134827841	3.97210264276446	4.29530311367587	5.36971916451457	1.61922301734799	4.75123156632694	5.55017597214704	4.18537502172524	1.77102938093833	1	1.36659952376351	2.86510877903902	2.96873847186408	5.71252959096953	3.20316615258419	1.49221917998634	5.7190663794641	2.97366903055165	5.6777657337381	3.03268921323046	-4.73805542515683	3.92898553454223	4.28484705712695	1.50341036562869	1.04800584622226	1.01256966445816	9.80696523178598	1.76641357464354	-1.88556570079662	0.88246339844811	1.46934127946734	9.07930776508693	12.2902416914778	3.06877635496123	7.33136025815631	3.44257208981496	-1.94772769324554	-1.70709572197741	3.50955081708729	3.48741626248909	1.61923630668172	2.1324177808631	-1.45217308161338	88.75	0	2
47	3.31089282020667	1	6.8001101547721	4.93456433624933	6.38385755315712	3.97594473064149	3.17473163362042	1.57305698721749	1.51646707128534	5.51659919050978	3.11711926195724	6.560560766252	5.44555640851959	6.12682154441823	3.59211559436395	5.98149202091129	6.78907357737069	3.13588420505956	6.91645967352548	5.54465505406904	2.17583192260819	5.37756136115934	6.20946386321899	-2.13177292020157	5.10104427740754	4.88916548306842	2.87187163685231	-0.565625876327353	3.22405518514218	-3.66444588403482	2.82309151791027	3.02234767329761	1.60980683810535	3.63729180218233	1.84940362384699	1.80932588489193	2.11764156125682	7.52405585449884	3.66226692817549	3.7970237430134	1.45084043956929	-3.52755139094482	-1.687758067895	4.77155694439917	2.95536016009772	6.56973920702883	89.5	0	2
48	1	1.48694942086149	1.41251651868375	6.25051156339538	3.26503727299902	1.86864542674518	1.39624325245027	3.21063657829851	4.43823129705922	7	2.79860924495857	5.30779691808768	1.94565816607983	4.40526295531142	2.8614721967413	1.42199855744075	5.37006248582616	4.54759342574583	7	5.46922207940198	6.76471461411449	5.369575601008	7	7.44752839427524	-0.820962456727097	-3.36043884646127	-1.01098656240726	2.57438473499511	5.74303796960224	0.166627397217437	5.85525919568361	-2.43564136223017	9.21091610633122	-0.696669194392411	5.34093742923662	7.73293928761143	1.94984529266155	7.83921005522286	5.67783298007079	0.494762642037342	11.6017766874513	3.92651518028353	0.668180778893809	3.33542731455051	7.8251685580007	0.575162877602327	82.25	0	2
49	2.1056606784885	3.6472075236838	1.62291463269576	5.7082911508806	3.33659038385504	6.55380114720667	1.03178186509594	4.17688683625962	6.22457474288875	4.40200002563069	1.77752360901312	6.21913333325184	1.02994255027569	2.64303664920037	7	4.44761973407891	6.23508107353014	6.50342052152419	2.60129965830724	5.97970224330343	4.1548615655461	2.01313472619225	4.74438867778277	1.4083852969965	4.90229783761757	7.09444692828705	1.45966893877152	-4.15636420623928	0.280016006713126	7.75635340719409	5.31144583629921	-0.101742485437528	8.96937327803241	8.8558050872276	-3.17747995107816	-0.784784437492184	4.66889056241958	9.18229495877751	-0.372903838917582	4.29182407881503	10.2693573605847	2.2974259293838	7.11900498234597	4.77509758147705	1.18408101490619	4.64258196340438	81	0	2
50	1.05366997399411	3.89007355174737	1	6.53668247409117	6.20081983665243	5.38110444337173	4.19072265145544	5.89135192929045	5.23824452426336	7	5.68982272493019	2.61410999505239	2.25716552282643	1.00825747623262	6.80018132323787	6.28151119475617	4.92320885682511	4.17350859296841	2.92425554567814	2.86418401974199	7	3.38974869765152	4.8211390097076	1.80482374344805	4.14687182383853	5.513925663886	0.144760109661639	-3.13000348549516	3.01285307690547	11.1968078546342	-0.0985970132984518	-1.00579751869349	3.56419283533466	5.14173590890019	-1.01549126788965	10.4362909762107	3.95326787595173	4.90211535789826	2.43738122859522	7.84104261570348	-2.06333437407094	5.68843029080442	8.02631767935336	5.51749084004871	2.80815299004616	-1.05850117590162	86.75	0	2
51	6.14104271522161	2.89545407544301	2.39666875455872	2.35325892260578	5.48364785589953	1.91153664967675	5.84722084805975	2.07836683870424	2.98103684466842	2.77111452173266	5.88640341874596	3.21081916759979	3.87203551005566	2.37542030338335	1.94379797741966	6.20391992734752	2.78719190043715	2.20679613602182	5.18828757702702	2.39302829944032	3.92897245367811	6.84925449906192	2.64298886524496	4.41223640722245	-4.81097439202352	6.18513152124515	2.33706687877762	-4.16476533542714	-5.27429778460436	12.2165446527524	0.625443565876768	1.12698683839479	3.57053242520612	2.63015639963126	0.111821843984881	3.40063129979316	-0.213955673324533	7.68089475166061	-1.74759897932716	2.62879805414022	3.27465893704974	1.40035356658455	-1.57746147220202	10.7932539470498	0.201532547703131	1.57556201603312	72.5	0	2
52	4.86904319352394	3.46558927826821	1.54966048236618	3.7659901019018	6.60232029847718	1	1	6.71098725282117	4.36221586586567	7	4.80912543330527	1.76915884410575	1.2305465164554	6.01008892111606	1.08710895724691	2.08331122389519	5.92559387136128	5.05618134544191	2.79886995407935	2.78058946823322	4.61178060312838	3.81327113093514	2.6128011303295	7.30217509556963	1.17566071602407	5.39685707313734	1.38267550527908	2.48356108393423	-0.272373241611552	-1.52465486376899	7.40087847280566	3.71751853461754	5.09431081032757	5.05932025570424	1.39574787604136	11.9111920836757	5.9411505026874	-2.21348361736248	4.59213270895682	4.58047569994865	11.3292581248846	-0.161923662870512	2.81688774304312	2.78913477333204	1.16555960497863	1.38965466894666	94.25	0	2
53	2.3073360715206	2.80547651460529	1.62275297586072	1.61456718059178	3.65387347443597	3.35839816096255	4.16953818869379	3.52475708224003	6.03683954130225	4.44237075390787	2.77449728780446	1.79075624917047	1.96631453983279	3.79089569042688	7	1	7	4.03767907040755	1.56972900900043	4.38612423620152	3.20979028013782	2.798388488353	4.4831509791334	4.82625809155417	-3.29693394345619	7.74012971787811	3.44850068895562	-2.26095960031335	-3.54370599188388	11.4135107474388	1.46115016325162	3.55468472746072	6.12454097815626	3.79449282935562	6.17285605448945	6.21338376096994	3.28823306451832	7.89530664936053	1.4490050309546	6.17266131008865	6.79677130359132	0.647863755361143	5.5766804127988	2.51971722393986	0.96101290913726	0.6310570097192	90	0	2
54	1.70493998257433	2.70407145889068	2.94581121980484	3.81440092465094	7	3.29147295636775	2.93742466856095	7	6.67602134278529	7	5.74447814981793	1.03416683209862	3.48690787399688	5.49252177299375	2.35509088143677	7	5.52163704305473	6.76620210749608	2.96020522038252	5.86491409127588	4.40961234674634	6.71530157474497	1	6.36012540056145	-0.477028343112336	7.23582310660385	1.88781252679343	1.34061133990141	3.0194280999598	12.7055810089283	7.154153846044	6.07896310630211	3.85345231335544	3.35809783727608	-1.76073748452704	-0.754645499687664	2.46725955588143	4.50351985355164	3.54278916071006	-0.258997819520107	4.09195704339529	-1.46163741740091	5.35213392452066	7.10951564668354	4.34499248065466	-0.258321887468774	78.75	0	2
55	1.61185421559318	2.09756818775041	1.45513002329359	3.3721232912934	4.66998790954658	5.81802330505417	7	6.80526828964559	2.52263661728374	3.73659127350689	2.36749931463324	4.05758666073055	1	2.15875403503552	1.81759762089097	6.12630015556977	4.86937912926139	7	4.74740611208296	1	6.99161693317685	3.5893974546438	4.35434537502403	5.53504790485571	-0.0156658329430014	1.05322636852204	1.55779050224049	-0.282746592372798	0.335688066362945	5.61373355774905	4.52156033895022	-0.230731344137206	-0.229217785271243	2.07678243520793	3.78506774962432	1.24622046672532	3.06063489688643	12.3140849535236	5.12936590474223	-2.90216505915022	12.3526898910377	0.825942398541621	0.0988634551685105	1.72965914682093	-0.761255041546373	4.64877752537247	83.5	0	2
56	3.73728590945527	4.12751941728594	1.50653363516548	4.40345314437851	5.86746270396439	1.12022216869025	5.6364638371921	6.44910131395647	6.95326380263707	3.53492242434018	3.35952492572005	2.54472199106511	2.82253569243873	5.0593524373433	1.96025296644087	5.62808887572067	6.3591034395633	2.72738169976897	2.54876894189931	1.97553001005809	2.62093247567279	7	3.12926497318823	2.8448728394147	4.26738982646527	6.75064522597771	-0.206294928347777	-4.78307551149655	6.43438243476352	10.8696180158047	4.50679235222174	-1.40704818097485	3.32559433800876	1.0978226258318	2.58540079878133	-4.3179776369217	4.00832188919943	4.83982357181639	9.48689183588617	3.109279758223	-1.05680468563956	-0.416722010537907	8.93250920432655	6.77687663554697	-1.479733494706	0.229176549998928	85.25	0	2
57	5.60792586280909	1	4.09098971311961	2.87839992836928	3.47093324522307	1.21411997211081	5.05807516294786	7	6.07844312156764	2.80350168017726	2.0960501085209	7	6.47802289687025	4.20770731104553	3.8961013694321	4.83357124976739	3.99862919387977	1.27948150497203	4.63067681088067	7	5.64549471192629	6.96766928590544	7	6.47051066481182	-3.25093401665492	7.26774859738607	2.64249702563529	5.0900433462718	-3.64057997451013	8.35629485937477	7.28799897768129	1.20693346292787	4.07550006964285	6.49354090857482	11.9650448052976	10.2313217778816	0.474332512252285	9.58761339677913	3.64841694986043	-5.00958780793882	7.35843060275264	8.0893350531418	5.23079904514394	1.54312261716959	6.59240281529047	-0.857440695431733	81	0	2
58	6.33999102787278	3.91165187759134	2.54432932499452	3.52576927503894	6.33934308905005	3.04225202941591	3.69257786944697	1.9006834602297	4.38706150215482	3.7489227275531	4.42973130996561	6.40007747706738	3.11589904912286	5.6965370532935	4.19337969324403	4.27358322427043	1	1.42157738874437	2.92870498023291	5.75133695623869	6.04765919685314	6.82035529533291	3.52906590266487	6.75877114915255	-2.44021756439384	8.7658133031801	6.00682175693583	1.73140100932527	-0.937097160937593	11.4525262386665	2.04822979990091	9.91835982932857	0.696536312150576	5.06372833365644	11.1336150947927	-3.88897302459626	3.53823268648727	8.49958521814797	3.16553209627316	7.2558402542285	4.13318249426973	2.08124426365846	2.4654949334422	8.72951504211971	7.47671942266197	2.94483394989154	79.75	0	2
59	1.56323922355959	1	2.27724448505725	3.02561080263965	7	5.73862850937627	7	1.41552034921888	6.18466488409176	4.82648862557358	3.39647833697934	1.74536648807857	4.97577850075999	2.42178391982605	5.72961317551185	4.34296504436077	6.03661434404013	2.12698076855831	3.95571294196158	2.37045986200602	3.92481683302157	6.08378302347133	2.02990607890551	4.34594399921389	-1.11594025538473	2.97987738791028	3.98653739840506	2.56332040318401	-5.52304438144811	7.59122120935403	7.38841299627029	6.37314809814763	7.89592081374878	2.18139398160324	5.14584243814755	-5.07011468041563	2.47446097737405	9.49936599912776	2.41150381537531	0.161318195023363	4.29074254665732	3.27894742376849	7.91090932620676	6.98182014743596	5.78599931014748	5.73625616918342	85.5	0	2
60	1	3.88548290746128	4.23591294130615	2.26735466035334	6.18563340449125	4.28531538390699	7	4.85041260307018	6.71753316297066	5.71199582531824	1.57634958728159	1.67221766090261	3.6942804839397	5.17107065554687	1.58860063054871	1	4.43151986584447	6.8653014793838	6.66013557704462	4.128521836139	1	6.94945449564378	3.66842709514058	-0.114109508326347	-2.12507797710162	0.743598297597673	3.82504061816903	-0.879305110282134	7.27805308070535	12.6069321607106	3.7155350237139	1.44446526865004	2.47261650660909	-1.10493042106219	1.12701746561434	6.33990560281912	2.47748875521499	8.55083495914389	5.94234979345522	1.60218920858508	11.3558696711322	6.92044923180812	4.98069848331559	6.05872178990786	1.49495612863407	5.38401279089828	83.25	0	2
61	1	1.07612493071063	1.070618826574	6.94336424492448	2.71253303145598	3.2919075587876	6.90044736581159	6.91790296760345	4.67936785014188	5.75398691158389	4.35027333141656	1.08247944538593	1.444985295415	6.02915873841872	6.03518064300084	3.56556152499336	3.08186512694784	1.85588246576457	4.30254788840617	5.74990781364478	5.08310102863578	2.60063646896768	6.69058138059717	7.60589009676394	0.557617369805355	-3.52959370226114	-2.93283596943312	3.84725617662997	-3.24567644380505	-0.466344559992556	3.44803067532539	1.72427001857767	0.564771315401441	-0.0403664026299463	1.89509978955658	8.17030230985906	2.83333882821556	11.8308904688593	-1.23616361658623	0.676071283553185	1.09807862020329	-0.253464577327624	10.659173430199	3.25745064236915	-1.11256915407699	-2.69014308886338	86	0	2
62	1.90272738283471	1	1.4217077677837	2.80892681480722	5.49312645184916	5.62808801957344	6.57426849879286	6.44804515714457	2.3364584338082	4.43244200219825	1.82413902573896	4.02965171458986	1.01488945023036	1.49414947493053	2.95280381749372	6.74955685031614	4.41860090107875	6.74614910976955	6.09546778648388	3.68500937837228	3.10787730328612	4.3146959124217	2.89126415762783	5.41786612554775	1.10824331039332	1.96030589062321	2.27496277921657	-0.602252556611778	-1.81689855131521	4.53785740707848	-1.2090240791226	-0.227601116662866	-0.327368531027515	1.92967433364697	4.33489674363928	1.40828088956294	1.03858943771739	5.11128350703217	3.63557226549749	-1.40579152181716	11.4276165251802	0.27215787006389	5.30038271035056	1.80348794053054	-0.75330710468915	0.823223683859761	76.75	0	2
63	5.45301424533743	1.45195407854526	2.32831057562023	1.7075908217214	7	3.28339062573886	2.45203882530322	4.744658505595	4.8528635879756	7	4.05210308842091	7	4.43594587694068	2.12719711276007	3.8889684769398	6.09751957545323	2.48914358651687	5.87409455293953	2.0889202852241	3.73824668060577	5.60073515030343	4.71950497314232	2.95805455509512	8.64524460328681	2.25113701982009	6.09747426991694	4.09001993541867	0.435037611868472	-2.3731677533201	-7.23188983370606	7.36470885396491	-0.686486010258447	0.135045378417822	3.07059980139209	-0.584030759434668	2.01779709765673	2.0437328199101	8.68364566547922	2.89664024206324	4.57689973482253	5.51133168838966	-0.159338862752789	1.88444070143602	3.33631432378163	1.65743585717235	5.99118569729246	94.5	0	2
64	2.91126143931954	4.55650441598809	2.00640744242379	4.23780858798145	5.90720524015242	2.0138337669293	4.54203383811352	6.43305007615826	1.84242126611227	6.17331539257474	7	6.26452713525917	1	6.86257691084733	4.52092814674744	6.61176599933254	6.84713469645356	3.59800435544926	2.96324931161343	3.8953779520273	6.0909863119336	3.47618711973856	1.73694089045937	2.50757126107596	2.63367209201501	6.18834296846986	2.77359504105306	-4.28351022472768	-4.08389069446097	9.82971845250384	6.79977934555679	1.21691229603708	6.69678306075505	4.1765561552491	9.82444768836994	6.69445332700543	2.31806868913741	4.92280680630787	1.97004838242187	-0.677623793230786	-2.99223334375292	1.5500140717843	13.1317541700606	5.02053404494292	5.56090682972926	0.665986816671194	102.25	0	2
65	5.80010649641336	2.99782544286129	3.607482048834	4.03115625399243	2.47698146114446	4.10025566074698	7	1	2.15428022526283	4.77258828249466	4.38088363018875	4.41625512241708	1.40718708988147	7	3.38334389955691	2.17674663001013	6.57136774076442	6.70317956848494	4.65745282086346	6.80130853921315	7	4.70520741459252	2.26358203530814	7.48271635937752	5.8755547497993	-0.943057441341017	-3.78957838503965	-2.63892301825131	-3.68635497474856	11.2907509771248	5.80688195933808	5.95810342857395	4.69079442621561	10.8949656425385	-1.85462584481417	9.73353921681933	5.02877397362945	7.79977941947832	5.30963625279503	5.89885046818876	7.13032343442142	1.78520708564567	11.8892484999616	8.76532827122609	7.46740387325404	5.5938181289566	84	0	2
66	7	5.46460031333983	4.66354208254216	1.71498670110537	5.10968964797522	1.13552020933001	5.17784605320948	1.64414534629462	5.75680006269053	4.94017987694404	1.87495178745555	5.12455809928563	1.83114360382677	5.96673963070048	6.03781410132864	1.50558240420685	2.66296280188708	5.18845266786713	5.10146379685504	6.96368616919559	5.49252565239473	5.16761954756514	2.32731260761465	2.81409474729732	-3.7093662768896	9.99820422270152	3.41187926873996	-0.114398317261122	-3.84578799415562	4.37074190496307	6.81094195191938	-1.42664084149369	-1.39791602557953	-3.01304676540446	2.49964385543297	7.18403528862962	2.22970108821284	7.05029152465739	1.18179845129105	10.5011286732789	-1.76029286973629	-0.763444341204366	-1.86721810545237	8.94795612025527	2.83119420961686	2.60880143998336	87.75	0	2
67	6.0140605841636	1.34717624113116	4.06950978722283	4.37175385025036	5.4452330340304	6.84046861005962	5.69418042877184	7	6.42955871116262	6.6321007560622	2.82032240674781	5.03204593013222	2.5333890600776	1.53887919104309	1.55518511805607	6.74487361838085	2.88824484894403	5.55619015839148	1.1178688756677	2.60549233673747	3.10195216551363	4.47476781194764	3.68198821154387	6.23321931145201	-6.46665335312466	6.83837867390842	2.13630594268485	2.62167864469083	10.2049437161396	13.047377775888	6.08467573536322	-1.9153851014668	5.12900431979614	0.950130344065778	0.252411709393531	-0.896622347484431	3.53434644941328	10.4287585863743	2.79505191228407	8.84902322370943	4.51339569184558	-0.871103214468257	2.69219369610793	6.82315958587501	2.91016971581508	-0.00454271705934678	84.5	0	2
68	7	4.03241398193783	3.07890981086246	1.66880492189905	5.35099579911053	4.32540590491705	5.15369351719488	7	4.88109673933214	4.99096835753328	6.6063052212375	2.7376557144999	3.06648616003916	4.21730486673808	4.39228886559387	6.28079857816759	5.65185398103762	2.01964622893194	1	5.2947188552054	6.03547918620923	1	1	4.11532190232483	-2.72450127190322	6.65161469177443	6.72639342333561	4.21271640775558	-1.9770796933102	6.80623856081651	6.80203065025986	0.818093688868233	3.98320858521066	10.1412893440829	0.148334394743367	5.83341217997077	6.34616115659359	6.80611708957274	5.08543649800107	9.00199394270448	8.07388061540461	0.351911037187128	9.9902313811794	8.02833945875162	0.509221419689645	-3.5054630624522	78.25	0	2
69	7	5.29728800812264	4.63858760344603	1.47872580636423	5.19575248272339	5.7828142809835	6.18375935140212	1.33001934339827	6.07976218596434	6.79993264864265	1	2.39823210274001	1.39992534379474	4.41719046242437	5.96294473877636	3.82768017085157	5.85733094333089	5.7803177399684	4.97175006150892	4.48830091275257	6.53427104160241	5.56893850231713	2.24146797474493	3.14621286268868	-3.36446658856657	8.1339833324562	3.35789995915753	1.44100828980953	-3.77883886099124	4.43227319914697	8.59393334782937	-1.96252953449416	-1.01007313441318	-2.3960239842288	3.58234241295594	6.74242416060395	2.38004933225839	7.08435030904346	1.67515173061791	2.09849559345614	-1.23114305141577	-0.43457534699665	-2.38324017012545	6.93299709548119	3.56544226568574	4.72111802056079	103	0	2
70	5.0284783854773	1.62880473183944	1	2.60358947341834	4.34516829760017	6.79306429656613	7	5.76390918760685	3.54513372154897	7	5.66364742144038	1	4.40103447329876	1.49193209949557	5.43860457916473	4.229592054543	2.4918224759922	2.67225680215039	7	7	5.95684746966021	7	4.78708369119693	6.26957298934026	2.44730804432296	3.79399017614961	3.98842114858227	2.46150575734631	-4.39717694243838	11.5671151532571	8.20774215061826	-1.5809955034695	6.7795139133739	7.17392725363734	8.54357118892546	-0.844365633457687	5.40383289080471	-9.11449559034094	6.82702232224123	9.0484574655096	5.80484101305506	-1.42809440870936	3.94626298528421	1.96523343655783	3.07658093055886	4.28049752738366	69.75	0	2
71	3.06954768960836	1	3.58662903367592	1	6.63527317011752	3.87167455115789	7	1	5.17851893208781	5.45256205890917	4.81702904107202	2.02224008502038	3.58969077103679	1.86130068119313	4.86022006764198	6.85946553753248	6.32807234765407	5.72644314337033	6.40618753884528	3.57622326992766	5.99684831485376	4.58539243440323	2.88847643807437	3.70003610614449	-3.48773779212938	9.20381681683915	-0.875787844938545	1.60939816223013	7.66887652325148	12.1627044882504	9.59667874640143	0.213845620041742	9.81595344856736	1.12560201236726	6.8743202027716	2.89950992935332	1.40187554440712	6.19966924076089	0.965640346263728	-1.27642563924578	5.64965847824452	0.976566339676432	9.4880403222982	8.2326528118518	1.60324364411108	6.87446385464388	110.5	0	2
72	3.6824025053539	2.84670419791511	1	3.16010738260407	4.98943615475761	6.17843698238201	6.29117723468644	4.12847869213595	3.3101229326153	6.69647156641433	3.68189715902029	2.17319017133419	1.59421718076623	5.02085051835864	5.10727655281353	4.44378175924337	2.33554089435303	2.9789791268832	6.5325505331106	6.44853286515804	7	6.51236972003577	3.14572409624373	6.53722900083536	1.28485411522347	4.34145974554093	4.75732618710446	3.18324181192872	3.2073058831531	11.1572928717452	4.1592149459788	-0.533492751454135	5.33554081664174	7.42703620938986	13.18033562209	-0.237923452711902	3.96702102857136	-9.78129023691969	6.9048391179855	9.32936279789894	5.71266312328508	-0.706905590397991	3.98332409730786	10.3163893910088	2.81724571751226	-0.498616110826244	81.25	0	2
73	2.38958507734974	2.09651631681772	1.33332028284259	1.92705694654276	6.3213999162312	3.58529501659111	6.67170517803134	5.24173071035566	5.51640175691604	4.81605934745319	4.46714444018662	3.70476601204042	5.30932269580864	3.73545507267744	1.76162732599114	3.31267158158424	6.5949979877932	5.96797254513434	4.0911203571088	4.28198612375669	1.81070022772716	7	2.91514030367474	7.1607476685394	1.01016016728895	1.17382888989954	-0.585000905103888	2.05404175197086	1.63648404967469	14.8971411601538	8.87767243386408	4.86399006492007	2.0896429602671	3.91260510734113	1.29110465964521	9.36463462731052	3.06039857147665	5.92898493964705	1.99973185840531	0.107285593050839	3.9678133252835	-1.07676931890619	3.25424327355848	7.3928842151953	4.4049938393944	0.941567905769301	87	0	2
74	1.27260781847995	3.02590275225409	2.89223946846276	4.99086342760677	4.42405398741344	3.30475633652986	5.8757684853345	7	6.33515163348467	5.20909380067337	6.91995687175972	2.49890654869434	4.68657126645636	3.78652758802254	2.24375689343383	3.88997222330617	5.12051680969219	7	1.56766713218825	3.88149080146428	5.31552332167916	1	3.97240020667879	-1.10267415432195	-2.38091317183016	0.523206067636821	4.03281920839696	-1.82654018242872	-5.12033729841019	-2.75487251120286	7.74895008953637	0.300760708822299	5.01506902193508	-0.971763896273584	10.7766470286687	1.25385041385491	0.889025524447216	6.48917053667823	5.6204185297416	5.88405181794793	7.95704985103002	1.68721915148851	-0.54876695875927	8.45990141744901	-0.228235459945864	-1.39558481845603	83.75	0	2
75	6.4976923241718	3.88114638131147	3.48520373979722	4.15532954598343	5.30007758118123	2.2205507170661	3.54404702194995	1.51672974437863	3.16625200924949	3.25889058429101	3.94620248548742	3.54147642955416	6.16040019946377	1.82535147398895	6.08197566145605	3.87590086487039	2.27839110342943	1	3.39406816324378	5.20516412005849	6.53600956992128	4.62525870119511	6.60614662401546	4.70564327180695	-2.67658328481305	7.24902667704986	8.37025174416951	2.69282226670311	-5.55285998553695	6.97128530043014	9.46103800030238	3.26132636951498	3.51870976940303	5.3371028279524	0.913370799989659	9.84575656372334	3.72874314879678	7.82874403564863	2.28804318650802	-0.236938271512887	8.44841167561125	2.09871140595317	5.79392145329484	7.64332803839206	1.79604278540583	-4.02846725049236	76.5	0	2
76	3.79880446017578	1.54323285944374	2.17565078407812	3.1601844702614	2.8245028053956	5.79023194259156	6.25165743461642	4.42442879917689	2.25132746099523	5.93255863793158	5.29574416770014	1	6.10976540377601	7	1	5.7831181157632	1.59852494243872	7	3.50168320793595	5.67393290405021	5.16655292793189	1.21919799619036	5.0549206649776	-2.31339325432014	3.98337351557123	8.93017042689717	0.176968078795315	-2.2255271496788	-0.394917462464313	5.40985063417126	1.13772755586738	4.98983641164922	1.73970616675695	5.8018846186916	8.91731918855194	6.34245118313432	4.52227305182963	8.70431448714973	3.262563237836	9.63844150874841	12.0580542265184	-4.39936965937581	6.55018194097689	4.64786171260854	-0.519036376877762	2.88129217283088	78.25	0	2
77	1.83470699691494	7	6.28307886640007	5.18387127091993	5.93685045389434	5.17670457820255	1	5.78888154666021	5.95504915500032	6.52683596387985	6.49180335811341	6.12697681473503	5.2758055223003	7	2.77861823828908	5.15371197268042	4.41791706822244	1.97518344045782	3.28299814379881	6.49327912152143	5.82195085525828	3.63980695461216	5.71202121211275	0.680080200585138	4.5221324298675	4.33078577247178	-0.334167962972865	0.705747861756188	-6.52777607846606	9.09849080933643	5.03352640361109	-0.832259305825567	3.90614129581863	-1.45319697883741	4.42904511889823	4.04069674472722	3.89284406795449	4.02603958019183	-1.07550877421051	7.90153198736523	-2.83988842724909	1.73157116830476	6.30847299421953	4.6769865404533	4.85931599083647	-3.14740614907425	56	0	2
78	3.95411519088898	3.48301688536749	5.30819710918862	1.29677946040991	7	1.75694357199818	5.62612242224302	2.32367909071495	2.808307606947	5.67257167250005	2.60105246649002	3.41830099708226	3.50787125893374	4.31215148036646	5.53016039106272	5.48833244072604	5.37089901870444	6.37903588259646	6.27058977529297	4.10319026070828	4.71770395344482	1.99385666065431	2.79107059883635	4.56889537836773	-2.16828305191336	7.80610978943194	-0.0402942168344038	1.12801076874211	-3.69718888201451	15.4007306253898	4.93447048982617	-0.151646908891502	10.6632064137954	-0.716521579135154	13.2456154728989	1.10674647728201	4.98591599110021	12.1907336294227	1.14754190254245	7.23330581888142	3.90118384365317	10.6361285219773	6.15036391496418	3.68170914882865	6.43589708310166	5.19134819169143	79.75	0	2
79	1.72240173709125	1	1.79538677274926	3.80018624335052	6.56380504447067	2.58486300775725	7	1.38579006685461	1	2.77651181737976	4.17449271896741	3.27245695213659	2.41399890467876	5.26245417161733	3.36260757837275	5.4596046722628	3.20891732196052	6.70613121296959	4.86523689794341	6.2168211041486	5.83163949783122	6.12782326160136	6.22010364868992	6.54045578337872	-1.86868717347858	5.13467990012392	2.73350908545309	0.631762243631525	12.3256451687931	12.8860943339729	7.83622419960545	-3.9336888873781	5.78313658929558	6.4676985642793	10.8776536550909	-1.51236830072194	-1.43649464019137	6.02618736554244	1.21505810253776	5.17573714438246	5.26282975870431	0.461882555434523	1.1278446019426	5.31423006585467	-1.31980060044138	1.02411190230346	75.5	0	2
80	1.36262235213885	5.30942075209383	1.51835412291339	4.0756160871022	4.37715688924014	7	7	5.2122990914122	2.70002281007839	4.18856954289893	6.48511494269865	1	1	5.12626992068049	1	3.0443339454591	5.51005051877964	6.11581931225643	1.88374474366428	1.49876060916303	3.14454754937616	7	5.37235821684975	2.91819070476482	3.16544598568532	4.55165333952343	-0.0421114481661588	-4.84795801281828	10.7452815897029	10.2296340129267	-1.30646303858799	0.37158285798768	8.50471685947466	4.83912753790508	-1.23963182626764	-5.68028260336152	5.0584737699895	-4.03567288965033	4.1097436986049	3.65217081597429	9.25740657871444	1.48765396917466	5.073943698464	8.26536975476029	4.01697707760091	3.60901576620503	83.25	0	2
81	1.54541387466582	1.33809123407913	1.67418002439878	7	2.48675012602403	4.63341214560103	1.01827563937071	5.00931502498508	6.7811939904955	4.77284807083904	6.22437108853748	2.13733131033523	2.85752891639501	6.23391354071008	5.76879851411877	2.86294286894717	1.28186455080016	2.84349548479987	1.16074379399897	1.41559802196363	5.91503075466328	4.64703793413727	1.25942300990661	8.01799550731311	-1.25687598845383	-3.20412862620867	-1.42212174897506	1.6110431907219	-1.26157996659761	7.8579574508402	7.93400278637963	-0.0972493401592293	-0.817468094574271	0.241060687181243	4.53615341829242	-5.24434275049009	1.63751666187661	10.4167598502327	0.904624369067515	-3.13936299353243	8.84887609233033	-0.897979333203608	12.2745036854921	5.3921928617633	-0.798169625259998	3.12379296018471	70	0	2
82	4.71671612933758	2.18338105029302	2.8902462532442	2.8099254666742	2.0625327912132	1.86501018005902	6.62550468575141	4.65890704195642	1.53537555979257	3.55255344169024	2.54337014689375	4.51780333558276	1	3.37786478468749	4.41057703713897	7	1.92752653663987	1.37801705628001	5.02303753177474	3.95416930086692	5.05529416194331	2.93120872243214	2.80986184784702	2.78325625652208	-5.09425632780901	2.44003488222798	4.48972538822215	2.73071519860211	6.84012459720168	16.8645417914245	7.6345255881711	-0.596418436944031	5.35802878400893	8.48953109406075	3.74773765559417	12.7775714535189	3.09472079752624	1.64975623942964	5.51355473950453	0.813883990868637	6.27726175484425	-2.33365885557055	9.72383466471478	1.29578535727824	8.0603530675967	8.47387201253173	70.75	0	2
83	3.31351290507082	2.72596100739814	4.89399507117451	1.56210293429889	7	3.7923125644393	4.82188938836318	6.63187840696174	5.01022999765795	5.82187435239075	1.95120675615589	5.11105274052694	2.98422827551799	3.53384904006433	1.94579261158008	4.54554972956653	1.45035013897068	5.60624103773443	2.64008727805234	7	5.53359439619243	2.64955720638455	1	4.86604038443636	-1.76240733302127	8.31756032811882	-0.18244806788627	1.51298374912744	-3.98537810188719	18.0405381377793	5.11614217343874	-0.526337646616822	11.0788996795618	3.21459471948939	12.681324854844	2.88260929294157	-1.46235823942664	12.2354991346853	1.62554964680272	6.57131593902848	10.95042430516	5.89107960353391	5.96385392752731	4.60980805477246	2.31105044302707	5.79059435858675	93.5	0	2
84	3.23133111829092	3.09959360191017	1.42565674650004	3.82621776780921	3.75310783542968	5.97482782132104	6.89086525073788	7	4.21449913400374	2.20899441086071	3.12102207655168	4.24783328282816	1	3.63719592471271	1.7169588176647	2.25596362186486	1.40124328340721	5.86030553472713	4.31345472382386	1.98966183441409	1.08332537517949	2.17148354430257	1.87621126381546	-0.782322512184833	-2.14396849385188	1.30247586148479	2.9831382828716	-3.25697337807438	9.5945088218707	11.0538643023647	6.71162422198209	-3.50441637795846	2.65172469723277	9.11712116086238	18.3570437045175	6.18867920530001	3.97072249011023	10.2897626509825	1.76162647755224	9.10094799693723	3.75800751861288	6.20047038814363	10.2458779708068	3.19048554891619	0.892169896441579	2.81349721877449	72.25	0	2
85	3.41314319562599	1.71960704749809	2.82268713985455	4.12199105215649	6.32397147335107	6.49097858266767	4.32543893602301	2.9987224975274	7	3.51951309448377	1.90512496257658	1	5.97072949492463	2.34979459885136	5.1453379805239	3.86976301521551	3.1744354754281	1.09603821565223	5.86895360959051	2.35633207406178	1.56921654125993	6.68445084155365	2.39025616858059	-2.00010002999586	-3.08481456338033	1.50590461210074	7.44239104797586	1.32892589903948	-4.16059199219634	10.353946263325	9.01329340779574	2.55173664444401	3.88378685949038	3.95600910852623	9.07540313820252	7.38822162351061	5.39723488998701	8.4113261192548	0.18855121630728	4.94953544365133	8.70564047789392	-2.11287937018992	0.472085609036111	3.73681723858418	-0.81536832020721	5.14097609705936	86	0	2
86	1.15903156420879	1.6370949169838	2.54080427453839	5.79440466589681	2.11654229022025	3.19972612190136	1	4.49618643684861	6.24893311477834	4.99874254412871	6.61206144124764	1	3.88666086064124	6.74036700642812	3.37380419644547	2.72909215989134	1.42092326720198	2.09635613427343	1.98771530399896	1.47272609054532	5.30183412720753	4.93161350105826	1.88949608885052	7.67464706406006	-0.127086532704239	-2.74956349182165	-2.09789518993622	1.36562102229633	-4.87573232079758	7.13623580720364	5.09502447690067	0.74982122067282	3.0887823752927	0.385075935654701	4.33913092300279	5.81628732691772	-1.80631801694689	6.83199013815995	8.04477260745715	9.36728445220641	9.28859183146364	2.70148210980631	12.1077206122295	3.20808365177297	-0.518994966673004	4.43003993162431	80.75	0	2
87	1.98554662604881	2.11503908183568	1.83112111363101	4.14129142341053	3.11403552831448	1	3.08960951000554	5.60385461063868	4.18129728210431	6.65928589677341	3.21917818279832	1.00072254223765	3.30362132878545	5.42646823093042	5.33968588194808	1.26724519337958	1	5.68930025799476	2.41514788003288	5.52051546015839	6.77151021491263	5.51087836016117	4.44324418487244	6.23810214456557	-1.85140019885509	-2.60932781798825	-5.46791556583936	1.43848066280417	-6.2536834830686	10.1633994787403	4.00927760008213	2.94406570661008	10.6492962431244	8.14455275357944	4.58637256917495	9.41464354762208	1.28236660031269	-1.49387671274753	2.68985522537569	5.96423874208161	8.58044046783861	5.87256655483439	10.8704401264292	3.45286978912329	1.2700395097741	3.09582757247576	81.5	0	2
88	4.68787006064462	1.92917017078812	5.15080075565543	1.08728630549063	7	1.68505788110533	4.64542889935396	3.86405664298836	3.95139434584691	7	4.10117921277114	5.98755424743755	1.63972873453602	6.08083215689998	3.99431412104366	1	5.65123619889002	3.20585160892897	1.80254984422341	2.47890762868456	1.54064649891496	7	2.50533518559307	5.04177424282562	-1.63161049443102	7.54444993968554	-1.78396765195254	2.29415063040464	-4.03367603696755	15.775820967269	1.62032109823527	7.90391408841458	6.89113458951489	0.737370269452017	11.4280841517297	2.13333752454768	3.78386625709959	-1.77700974832539	2.21565877637914	6.09752425603883	2.65128241017031	1.83045442474465	9.4211945180302	2.36848696498099	3.77743648025029	6.85999909806104	67.25	0	2
89	5.91352342971955	2.49509146061102	2.0707154239044	3.69074436787705	5.56981051040323	6.71811279422266	6.27953834726373	1.92678701695423	3.80265827003154	4.28933931097262	5.80540758374787	2.77089327664762	4.04132764287419	6.97502107628159	1.73028080592886	2.91828879078287	3.68736641326208	1.27528701940704	4.63296142012223	2.37423973897826	4.6447234530545	6.00323533501452	3.20727220123051	5.44990035720974	-5.53518773625828	6.17228786533072	2.02881247327299	-4.19582856183213	-5.86626726726236	-2.48569141131747	7.62594126741485	0.686652696143343	2.93922640937175	1.40046352265788	0.992972282813054	10.3275549881423	0.317975501174532	7.35711777739747	-1.75837053125299	5.17649162698861	2.81475767287581	7.55196518041044	0.158210185954276	2.90355402020562	2.23779899421191	-2.75917756249119	67	0	2
90	5.18948570274306	3.47062924749753	5.68985376606554	6.29983879804395	3.52766849494973	1.5199923988908	6.44753012058956	2.95835972519625	5.61337278461787	3.90534150673709	4.45142973312318	5.99587434223077	2.57811989027675	5.76688174020884	1.55001498542873	1	4.38213545582227	6.40698286990544	1.90097105622598	4.24660548693461	1.60071580998215	5.98521175990437	3.2978376734437	-4.64698352112242	3.90650367360457	4.4156907657715	2.27372268718975	-0.170891680673202	-5.55107542021403	17.3723008368752	-0.531876775230013	7.66220803142626	10.0435495615535	8.09944532597104	13.4188492267355	4.72834952161466	2.5766930548403	11.7068849205105	3.39702089857022	0.724573283626919	-0.422987823119707	-1.40923120069274	-0.643352915358094	2.30583574087915	2.53863200802364	-0.409466941372672	81.75	0	2
91	2.89034539085505	2.41965490471036	2.16612274842913	4.80224059326691	4.30055371365265	6.33746619398008	2.9000762608266	6.51388003955243	4.52009186465829	3.96750572643894	6.39865281141439	2.7648389881022	2.47660389451626	6.05367710033572	2.31851233377046	2.82339738648957	5.92583513050304	4.96546524046475	3.11925203943311	4.64326080452728	3.5302387242093	5.6041537387112	3.45904122973241	-2.83109025149401	3.23842944774497	6.00889400000296	2.00923987588993	-1.08238243905477	10.0585081164433	8.58196440232933	6.01034585228444	0.618080961609755	-1.10542587776035	0.948027112389127	4.46219569859754	0.62335313466041	0.99796930103325	-3.59733515513518	0.371159363282317	1.99022315748793	8.30083552628469	0.179148437417689	9.08987087039883	6.8748178859228	-1.74447286019565	3.40493540147775	72.5	0	2
92	2.40908413108938	4.36840184630607	6.35218254532733	5.37329737293323	5.11318736718599	2.79008659079873	5.47263509538407	7	3.55706489347221	6.49621670293367	5.72446390041726	3.82951173271646	4.05832230905527	6.46076387856746	1.08673889230413	4.3846320300881	4.48447109909849	1.32809053934027	2.00299769662917	4.35889683828358	5.26008692984597	1	1	0.431400551442135	3.15604731647504	2.66627334275024	-0.97281130230385	-0.248969426880921	-5.40722550787216	8.70069745761322	11.390390702156	-0.519715401620699	0.762742217907681	8.97656176754298	12.5371288458305	4.06512898222446	6.703557984811	5.53717156446073	1.39786040876999	7.66514746123346	7.04158975446314	8.6541546140994	4.47247352054149	9.47240196383759	-1.44246080246039	0.892539551552523	62.25	0	2
93	4.56647656694119	2.63395730027899	2.63306115841196	3.2003653562721	4.01588681065587	2.9103173301571	4.00701035701834	6.25520367631742	4.45553680926876	4.95556714743807	1.35936141311059	1.39132277073012	3.90809975627117	4.07934733537147	2.60512427745009	1	3.05635221279424	6.47631337694613	1.33245973495824	1.15047595615407	1	4.47511279760379	4.61132022388964	1.7069413066496	-3.23998894069954	3.49649358747884	2.9352489344993	1.70568365191577	-0.0621555607021952	12.9616466346574	-0.371071440324387	-1.58017603116292	1.81498667406087	-0.772689602850693	1.88229193697045	4.83050586162949	3.77661783821466	5.80968711785254	5.81623048159276	-0.638445559739623	5.44021829078125	-2.079879328713	4.3210686620171	4.36059562029028	2.09715753564736	3.43450968580208	65	0	2
94	2.07162631197919	1.40513166114049	3.34609429551334	4.05321350377865	2.91310141380878	1.68866058216129	3.05307840331894	6.44367537987569	5.57273127733712	6.60872402694125	3.38273116968329	1	4.29736653866167	6.42617136545343	5.49465564714463	1.60366231699035	3.57153152531186	5.83717849436293	2.37405883890778	6.64021334025185	5.36426519062683	7	3.08353209961475	6.70788150186646	-1.20643406054992	-1.09005146185959	-5.85381376896978	0.836947490407977	2.90277514080097	9.5404726151174	10.2704511352942	2.13795012406347	10.870208596247	1.42779317907571	4.45295896135667	0.570800561390562	2.01263167502971	7.59275055178281	3.64853670334141	7.66592052454498	8.66779014808368	6.98533023567586	10.7475251638778	10.7965488710133	0.0656935171890226	3.15913564346091	74.75	0	2
95	1.19652088737961	1.19620936154181	1.68332105193818	5.77260809396147	2.05301079622758	1.93919255748338	1.92066381684098	3.84163203885952	6.36446103069393	7	7	1.32505902079209	3.04790515082736	3.93415181079424	5.86907214690214	1	3.58793455167873	5.97375137957427	1.6032433997262	7	6.11716705725327	5.44706814747931	6.39888022676886	7.90811090757613	-1.96589165772581	-3.65708722803512	-3.91309354532734	2.54930629709084	-4.24097864124329	-7.18529411484009	9.21600622638157	8.71216827096723	9.93603834476383	-0.554282795509373	6.88990486680939	6.55515785091904	4.33901558507648	-2.32101723411649	6.5853278627813	9.83683764670434	-1.09213456806103	-1.63610256823559	11.6797823321441	5.71593527954372	2.92002080451198	0.0470971117315536	102.5	0	2
96	1.23724344579041	3.6798376744216	4.98310742919416	5.52023882959818	1.36035520090672	1.05595022768854	5.81372671603074	5.30102725860784	2.6138666116415	6.29191665565161	2.27736534205688	2.47749846207415	1.6660884427775	4.34116261259603	4.49800055588822	1	6.35989796917172	7	2.62286542632534	1.38032696936794	3.15893663903975	7	4.34235325414587	8.87925407146342	-11.3345783166459	-5.91711408150715	-2.10562607309561	7.97751912179396	7.5826970679445	10.7758418693478	5.03038572869082	4.9074852908064	4.66274350054337	-0.862210770740546	5.97118237896554	-4.34640046910883	4.00129139004927	2.38535221644416	0.983874022575247	5.34210216597233	-2.02215757669626	3.93549695922591	9.50343712342023	7.24586247932604	-2.59832237499747	-0.1485852987938	95	1	2
97	4.46268388502242	5.0196308305029	1.50810280713442	2.84144635718575	6.86469797070764	2.60024899216405	4.92531214514762	5.84782702228672	1.0684462328007	5.76673903200618	1	3.39824263473187	2.33426128052596	1.62024314600434	2.12811333381478	6.06732268263112	5.89486667285632	1.74036367567948	2.68740867804198	3.89662606775321	5.42315284256251	5.73397969983459	5.83648006092441	11.5188739718027	2.63500679123059	0.76887990851583	2.86392450623023	0.370179795770043	-1.84426489783624	10.3317629564537	9.38384995002577	1.43161807164449	1.96594358905412	3.37461887334111	6.26711284496949	-0.129173626188581	1.75548685362139	-6.48106270775421	7.248549813975	5.88381775032502	4.05683466125317	1.58568754077828	10.753829680529	3.46677527699641	0.798404033516412	1.33981125478128	100.75	1	2
98	5.22357791374599	1.84174034682059	4.71681944613051	1.37042216361166	3.88745540133111	3.25340969062905	4.57313253501092	3.17543352915587	4.54740485943885	5.28995784918129	4.90924825670443	4.31441920101591	2.90454517607364	3.93638132878143	1	1.75578395663759	5.23084748620609	1.43450498743428	7	5.35115805164534	7	1.62146362145819	2.68437433826487	13.7818552668418	-2.65751159872343	1.62877074806439	2.08784367732949	-0.18886786692804	-2.89423954882307	-0.215019552024917	8.13231261912837	2.64124875887877	7.62716798591297	3.3448677288935	5.23219510744487	7.95781896930544	1.8015947246375	7.33229856056619	6.08694496804632	0.988228368490539	11.1789784945352	2.59957053154029	10.5909208926578	9.19134501038601	3.62427110367197	6.76392021200055	87.5	1	2
99	6.18210087803299	6.43189370561803	5.91909426927901	5.49715271839645	6.97757984594049	1.20245480146851	5.31276911879343	1.2007144023052	1.27157724917151	4.9752828028291	6.57980591199047	5.26192952014022	2.22434209269594	6.98228445642078	5.93970098730558	4.68072257695693	2.9830624684609	4.82995842775391	4.97905023226587	5.85502562602541	4.06661047707779	5.46131304764206	1.64000764383705	14.6082366649602	-1.26423516981921	0.882961325026464	3.53674806176023	11.6434313842258	-2.93304296199479	9.15478736135804	5.76553910831359	-2.55531116671248	-0.857839716780659	6.1176094363675	2.99685418180235	-0.650258632710981	1.96143951226074	9.77224987817074	1.33154089571058	9.83681632747411	-2.09436520721616	-0.914340517724972	-2.25709972860215	6.87996284634657	3.58670005549669	2.69998601441097	88.25	1	2
100	4.05941947545137	1.95367482803159	2.64085371011987	5.78743710315306	4.87444632695628	4.98700069282999	6.7544539910911	1.28509836172926	5.34887682311977	5.72577400588071	3.73603493345018	2.34981299047832	1	4.01750507499577	3.78206064850223	2.92610839104183	5.73449922059187	3.15728916163144	4.92102224626891	5.90920549083645	3.7415153199574	6.54768778521112	4.29121670845061	6.26512750498722	1.56100651500645	-1.6493182716789	2.18934979649426	3.35404585159907	1.02605578428064	10.0016188063768	0.237514574494916	-1.36391880625807	5.29288135655365	3.1115156892452	2.28252579087647	-0.104736265912698	3.52174733492946	11.7029155910199	4.8227095572368	-1.56395646625552	1.84279530813078	-2.50562200983725	1.83400371701239	0.87360557916987	2.4566564687972	1.41495763206292	106	1	2
101	1.19478794471733	2.80832851214047	5.60939486928222	5.74939043736096	3.10132513296899	6.6738686601465	3.02935575528552	3.88514974258832	7	4.36891773129897	5.30133539915524	3.42365772533156	5.15042471593492	5.64393327123426	3.77200926469439	6.06186678710826	3.45387742835403	1.52674045894581	1.81442567658156	6.00766960441039	5.29118447600326	2.09035105705599	2.26434026458601	10.1787570707663	-10.7594522702467	-5.96525383161379	-0.781602108430694	7.64228836021378	-4.49055450426187	10.5984187894931	9.74396471135917	0.763339207348681	-0.193225757251487	-3.26960025511311	12.2505409013347	3.48402682462976	5.31489716741404	6.60034344828581	4.60508080803492	4.48615098362849	8.61518478863187	5.08692197157833	1.09715827040246	2.55122679633306	2.97762057097804	5.31175454581341	87.75	1	2
102	3.43138906067156	2.52642873116232	5.47248581806058	3.69063270582055	7	2.00239743027617	6.51214039004562	1	2.39285401030448	1.93429166431167	1.34299994432645	6.94409326691969	4.79583397094626	6.17701071025127	6.18377537421442	6.03726908658045	4.23897559506401	3.30019401322432	2.71170256497406	5.54460032195877	5.50660180036962	5.84049714127692	1.0790186864801	8.61085209999607	2.15889939963242	-1.49123762425177	5.90225704349749	4.87337493419897	-2.44855361179751	9.26289313235053	5.89690012614873	0.296536456641768	-1.66116519805043	5.67880379002385	15.2633056051699	-1.28049767437816	1.63806341449142	7.84832396040682	5.7090810037937	4.27216027581228	6.56545230794816	2.65974623937159	10.7861692813213	3.24803564168257	1.61179358730136	2.47254186247387	93.5	1	2
103	6.79849265488475	6.11451034377887	6.57016508956927	4.94085284956554	1.61430685020533	6.25176939173053	5.3725686318369	7	5.85098441182096	5.11558481890472	3.62710850763819	4.75836386224493	1.57133816745805	1.66391964981959	7	1.43372099713462	3.73860475682596	4.20430091346818	6.54681656631838	3.46042430630504	3.22828817756884	1.69924487129963	1.37263033927108	14.4595980125198	0.368529894040992	2.38887884965552	0.913960831499234	5.08973076799829	10.4216475014218	-2.1896970516855	7.7239465712042	-1.70238440321264	-0.323951478360169	4.6886391526432	-0.0155071842904986	9.75478745631781	5.91224155804363	8.16916062405893	3.47935094527157	1.02457452487595	1.22327033187081	1.41216898989471	11.2004094434895	2.64667387867117	6.71785717870926	-0.88121137397305	95.25	1	2
104	4.35217848584251	2.7920317337276	4.7108827713691	1.57263958689791	1	1.8718091946742	4.7187018519761	3.02232257993324	4.16553273521101	6.69585954336247	4.39408100989245	4.06165168111445	3.86895504583891	2.90300299313748	4.63735227516744	1.1155593329289	6.51230761938387	5.67171071869878	1.92101028603737	3.86503326636133	7	3.92716976011996	3.46556121197363	11.5838184734934	-3.98930400048303	-1.05580982189725	0.911698690972119	1.17060633438632	-3.2705747802964	9.75472854999865	8.04236931039945	5.02605388350962	3.43673306614301	1.19850243890036	10.75601759037	2.15930128384325	2.91142625115571	-3.9220920308562	0.507421428597596	6.2684394915898	2.64314046579318	4.15125609501181	9.02247815475776	2.59891467621055	8.64519944729109	3.5844892484708	90	1	2
105	2.0213507712678	3.45993895495234	6.30096524227632	5.54527148859986	6.89868394287659	5.73344930817718	5.00115202878464	3.33734379401389	3.60608885059409	6.87059632958462	4.76815168718362	1	5.12353964730828	6.82923160019263	1.77013761603948	6.92974129652791	1.53007908390593	7	4.35817574519591	6.03332242303039	1.36897632063006	1	5.75785585279278	8.22394581390914	1.88551662625899	-0.668787137085903	6.28950648932988	3.31906002625083	-1.07883042942874	9.5392222579083	3.61388329135724	4.48098299081884	1.88525452458048	6.69659704859962	2.30601212294108	6.36313197958433	5.17921469088787	-2.37208343763125	6.69567549447995	4.12179941814155	11.8549200499955	-3.56854989234044	3.49675030685254	5.00578207636616	-0.871132073678191	0.965330183033474	77.75	1	2
106	1.72314507106736	3.55941012176306	6.95131190452823	5.96454102414934	4.72772284511533	2.5394441846512	6.85355092418749	5.07000382395272	1.2195757387371	6.30174827725205	3.31365525411905	6.92975610276174	1	3.58553164409013	2.03513428994226	1.48656214740954	1.77364999184322	1.6387397234004	4.14096263748523	3.57243780441525	6.23835578616757	6.62925060343875	2.4654234022832	11.2019062941635	-12.0182487166342	-4.83211091353482	0.336475817979171	8.4941658522759	7.8510507618302	8.55079136108669	3.85197075798461	2.22730517370763	3.02980192089066	4.04038035797367	3.68037891401827	10.2794431278987	-0.409110704290974	10.3547828511997	4.21702268138502	7.07074127161745	-1.16447721468169	3.22001169001112	10.233173275003	4.60125593290263	7.91504371284608	0.11040143532718	105.5	1	2
107	4.70639069526039	5.30702372960404	6.85323354568064	1.55081530190741	1.92151850348471	3.31707388698282	6.3729854688069	1.34048442548252	4.86065807891014	5.64699465410474	1.81297593337043	7	3.19814718180758	5.21699380569147	4.76534260728239	6.10483661559582	3.85629835014589	1.70906961755459	2.79900211685412	3.48954799174205	2.65165816125771	5.64711893878489	4.39093786515782	11.6284755280801	0.95800288840241	9.03174153197136	-2.30908859778353	3.64173359267939	-6.20241208140769	9.38887262600783	5.59489320333984	-0.529330183797078	7.84124560057889	3.04162664781029	3.38999798173963	-1.51928580370967	6.89551548208089	10.7224585886892	-0.999676948017169	-6.41960703059645	6.90065090378231	3.33820088765377	0.0566366813860888	3.0144977766385	3.09027339065697	4.84602274467495	109.25	1	2
108	4.79656196727294	1.79127243463785	3.73291744569605	5.9756487099867	6.44758752528588	3.47313213311133	2.77831205843899	6.76825614631193	6.75394541440944	2.32278389611433	6.34827717081393	5.57993464648787	1.50663583100171	1.61013181295134	2.06939759318473	7	6.01534884645154	2.81651888134186	4.40334591475717	3.23382792517633	5.49655199462879	4.90690973042355	6.59775492621943	11.7844391668654	-0.595434434921443	-4.48714874475412	6.31286604384418	6.09223364863118	-5.16282101553095	-3.74911621616263	8.03404809574653	5.75022923830429	8.17984656650159	3.08740507726169	10.3268724451717	3.6079591825318	5.35100795881359	8.35098844507025	0.559429597901908	4.99115471760379	2.40820581930811	0.271453959344864	1.57588768370426	3.62773529373346	3.95965040491351	-3.26333771006881	88	1	2
109	2.57548404496115	4.73607374926102	6.49719810732729	5.42955518569079	7	4.28304102141852	5.66947685309811	4.84613982607404	6.698980755225	5.39445220228128	1.39919984557853	4.3348657621832	2.87806305255185	4.24839387992404	2.50662253413642	5.83203947103681	6.09316028291619	4.83072128046825	3.44661724097873	3.02146816160987	5.22081183332717	4.87903238686068	4.22876540650402	6.4594177989952	1.95170857405378	1.18352945462468	6.11878361433653	2.75546394104255	6.2722506451634	5.54381178655929	-0.953756102908248	5.26306803916664	5.5992025810501	-1.452390900068	-1.75218625297798	5.82606802526591	4.676991054791	9.08724482023675	3.96310915624163	5.96618930512704	11.9342490004092	3.50888127009435	4.17145748931487	4.76772854584924	3.48266095115591	-1.90244810141635	89.75	1	2
110	5.35459762910439	3.48885193235873	7	1	2.45771106231892	1.11649109788122	7	3.37111037521078	7	4.84442403841501	4.77119822613625	5.9934048580428	2.16743920508686	4.42951620033423	7	5.67341700032779	4.68548683879562	4.76387534925297	5.76737561328869	4.86621330778389	5.18470934653268	4.38194359899639	4.40317326600695	12.6574421272591	1.3191917128565	9.85654337176537	-0.451447283461882	2.96264713692419	-5.60279814367095	-3.29325238457671	7.78392846693462	1.83440543231967	1.09603151624362	3.00642917603588	-0.0391444985033467	-2.45001445293697	4.12230747294604	9.76648079953591	-0.703703849806738	3.77062087243303	2.45310626206294	2.54983966645166	-0.662090001536928	4.6221666379133	3.07509877559001	0.647642037821125	108.5	1	2
111	4.68710811138431	1.89723826830787	1	2.02170347156681	3.97714761486497	1.84987659068933	4.62411854697675	6.18874471032903	4.05978580523219	4.04173798623055	2.36051489904846	1.95188025901584	3.65964195254608	4.2983343677749	5.64019349709156	5.79019209246402	2.88591665582113	4.81252210503333	1	1.10686319494344	1.37909542139611	5.53968462449471	2.74067652070748	13.7528064481302	1.06064414254633	3.84283505567838	-0.834844260766401	3.68988037029736	-1.12255119287662	13.5295879333171	-0.790259330826304	-0.951109837306044	1.03401452534548	0.35724635224109	9.04730073528411	3.96143667676293	3.49517654103006	5.95493200308232	7.15699058336023	-2.40170438150814	5.7018865037404	-1.91210245368193	5.78284788789882	4.5650873172769	1.98452555243488	3.25681811173107	90.25	1	2
112	2.57694594087786	4.25106476838878	4.20573881084853	4.99295008680758	6.20803777187268	4.34901533699238	6.41264343745118	4.72957807029215	5.02996957069998	4.12631794243958	7	2.12766547147986	2.841361692656	3.09749985836231	3.76491393639638	5.02345777145757	6.62068340669166	1.99488121812318	1	5.91122843750756	5.65281476895086	1	1.02860953228891	6.54020318456545	0.0142833579053132	0.0221073701901376	2.50312529342619	3.7743340307183	-2.09594745724576	8.94669371597434	7.61744168174057	1.78610427757323	3.43260904036212	10.9492422507903	-1.7138876806664	1.74117784458317	6.39744152880033	8.77651668259372	5.62809269058999	9.01099800999188	6.65689983690717	1.63468152658678	9.79935593195434	6.89722504781097	0.864458646186048	-3.56838343284233	89	1	2
113	5.60415894943241	3.31132366248452	6.46444344416223	2.29098262009706	2.49618392447037	1.49079321494682	4.89254048678307	3.62692489396734	6.96496232267951	5.7692527485118	3.89200289343541	5.83645019260782	5.04758758908983	4.0371059529667	6.63087175829283	5.7552324478168	3.99272007289154	4.76608589669677	5.3425812813254	4.13190883177476	4.67207692471363	6.78237423327565	1.97113867791846	11.57576165464	0.308978120454791	9.96952171296264	-0.938107537095715	2.87619827049495	-3.97019274106295	-4.13331310066888	8.52851761722716	4.25571770726567	6.39181380758328	-2.7402137789021	-0.93916752954424	-2.31774570060332	4.22289598253415	9.67769179767602	0.657948603330191	4.47154182225062	10.7915803463916	2.31561453196661	1.26931536468747	4.39535481070098	3.2982159631883	0.300539237597766	104.75	1	2
114	6.40274597995774	1	5.71584536742259	2.25268108049103	4.32576274941188	3.78082051459022	5.54188421296846	1.95219962492171	4.93449000556485	5.60312618051886	1.76125332856393	2.21760391679392	3.05668597139972	5.83913137746738	6.12915964302916	5.11737432694395	5.25612770172256	1	3.62044600912085	4.85487751602502	4.15546766498153	5.14342319513769	6.57244916281063	7.31469562863043	-1.73139190104899	-1.65275752724421	-6.08942788580162	11.5092980015743	-5.18284074877341	10.7799045068028	6.20269626474462	1.60503584017877	8.08099130291006	-0.0223498147735307	0.0880951894707476	-1.8052686190613	5.91943842486551	7.61271000273047	7.38265277674092	3.33719099341638	4.60246970099867	1.73789230318663	8.41504434613694	4.71617346933499	3.0544228468597	0.857671435719183	95.5	1	2
115	3.25586634460969	1.64049013457437	6.69844857053839	5.09480958475603	3.59253861051943	4.76777752697474	4.8014957819531	2.99865219325299	4.3284943292066	4.02791572624612	5.42839119530458	6.06814916137203	1.17483015506684	5.35449522142759	6.56319359411528	5.96623348199009	3.591039433957	4.60462357518753	3.49953180301335	4.58114184009398	1	6.30011370066128	3.59252141504731	11.2971274404918	-12.1613317490612	-2.57962023490451	0.606019841191965	8.50095837272124	0.968634705838324	10.9335535545524	7.42540460000984	1.12838561200538	8.01236194914279	-0.825970068585656	1.04122356912147	-3.19114182893437	0.562360986790716	1.09762316514678	1.48939920720335	6.01196389094649	11.6852474301975	7.41760578775342	-2.63761146227541	2.60412738714368	6.35227163694995	0.637784239677192	73.25	1	2
116	5.72310334726291	3.20889149093729	3.29295906297258	1.39596475364886	1.00588578133575	2.51060179282278	6.73178577683715	3.96830583973394	5.36017938382741	7	3.47489066294202	1	4.03289806976961	1.19274077719107	2.17669732414693	4.64364329356914	1.51260035710054	2.41497857178305	7	7	6.72613358081301	6.96192355196894	2.97390543329215	11.0738809175542	-3.1489468586725	-0.528282587237156	3.01059849402497	0.665645546012882	-5.06637826123867	12.3949676614992	4.32832048194223	-0.12656784145381	5.08544571330113	8.43405995683855	12.9261423941825	-0.683853503362435	5.76423556501013	-9.52870219361471	6.71293219263884	9.12469354415175	4.53979124302213	-1.66754841044838	4.58479729928447	9.86451001433705	2.43776358312091	3.97764991803042	89	1	2
117	1.59566219137616	3.01401463696299	6.84477495116826	2.16893697797726	7	6.95139244567116	3.83088857416224	5.19304682190745	1.06495491378736	6.98832955185054	3.15926411305658	2.5854918923429	1.7879411080641	3.20539300900081	4.70818056649731	7	6.84664466544289	4.80860573041734	2.77872634476651	3.2127454048565	5.14793353149253	1.55728692188998	2.94864060675715	8.8431415418199	0.795309186861928	-0.561656184900158	6.1577648749737	0.525504298022245	-3.08007891955649	15.2960676018606	0.233842578366062	-3.33571384814343	3.96393148401726	4.12266267592763	-1.94504672370414	3.08945398667735	-0.520517994386934	10.1777638503624	4.87852036656892	1.04983921712307	3.7668689218052	4.8120454592176	9.94367724805105	8.22737434774971	1.19151651401465	-0.287463883280269	85.75	1	2
118	5.17597157709375	3.13694824498014	6.72495581257437	2.99747024285335	1	2.75973957103568	2.39523380281448	4.64990413997383	7	6.65708418894648	4.28842852700782	4.18717690387466	4.51941588615114	4.45686390402081	4.3839818854391	5.40303480055049	2.46505317080166	6.50048567491001	5.88660627222581	6.95367667041139	4.0350202157389	3.90373064043791	3.56136747758146	10.9417347025024	1.16045011607434	9.63881340098952	-1.47075160886918	2.56266264908783	-1.87489646960193	-4.39648402576946	7.77540448643121	5.27381967450564	6.32085830738757	3.05749527567547	6.89540392907441	1.14827514140377	2.54467568795094	9.46438255203104	0.0772608147590626	4.13559973560751	4.21549475661756	0.106286974071235	2.24216391533794	3.06512316489222	1.74906089334914	-0.448433290743494	81.5	1	2
119	6.59420580526551	2.27469138911651	5.0837451329689	1	1.34787107325219	1.45549349581004	1.82518669827359	5.89311508382607	5.8561600575054	4.37372120342794	3.12664669019114	2.01888070734174	1.75476397058983	3.18348701619125	1.79914617010625	3.71058742772918	6.92095163022402	1.46423692718236	4.50341696382168	6.33099151081653	4.36098657161116	5.46828741787673	6.06409339304405	12.2601475702336	-5.32067317814937	-0.431629807679331	2.24661369033795	-3.55901161966304	-3.07113870860803	9.39224898266375	7.18745952928336	-0.466867063164714	3.74303979605735	3.07195805814535	-1.43556931553821	-0.718470572947438	3.04849348213519	11.4546940129466	5.55371976596121	-0.499818725894681	6.60572532803675	-0.10132358794575	13.8149896583673	1.71138575746915	4.20791610391159	2.25547688193498	92.25	1	2
120	1	4.00657623871274	6.07960017686098	6.59119201069669	4.23080274025178	1.35014786580226	4.60252517269047	4.3084960458967	6.02629133123941	6.43031316428695	3.73038901803277	7	1.34085694841597	2.88165426460408	3.28334691952945	1.18249780747424	4.07708550149893	2.19864290484753	6.71378275510189	3.20209453504513	6.76827956909238	4.50009869435904	4.29281911254566	10.8354508136685	3.16833040019196	-0.919255001795136	4.38199405670192	2.18313457507192	-4.0307062389218	10.7571718898422	4.96252947315294	0.477092570134993	1.67085956949835	0.396996838384796	7.53348248352386	0.217255574049774	1.77077313818672	9.1135806745948	-0.0287450148098073	8.32626805428051	6.22850155424438	0.994396860931396	8.95071731159106	1.80173974250571	4.20428743967089	0.393078598704326	85	1	2
121	6.44844741277658	3.03357823886301	2.10278026397737	2.02024982205056	1	3.00360147509755	5.43503656598437	3.56203044391323	2.77590007991802	5.5615103578166	3.74889441612138	6.90496915074247	3.07825882633954	2.93685752733844	1.57405838368438	2.79618125457231	6.51349886491432	1.22633629400022	5.98264110215309	2.69919058591589	2.1361680800796	2.76050040963855	1.82779981543059	12.6049121452374	-0.641374024903128	0.226951215961128	1.40461419104337	0.761389154134904	7.6728559125547	12.6351444251105	8.66868055243634	3.58528715526678	0.230375172681026	1.75382455278244	-1.08118554840156	4.98461573682491	3.77451478773499	8.97238159128966	2.9719688566761	-1.35008074919932	2.46452377543924	-0.578434270642604	4.18569212921667	5.56934531034264	5.18786494320624	2.67788949744331	100.75	1	2
122	3.66548083828899	4.73059829519271	4.67418938128544	7	5.46178609233484	6.48397329360678	6.42347308344466	7	1	6.52432183303927	1.52805198704229	4.70175140696091	1.92835687017415	1.20573879049904	1.4279253553466	7	2.93638079963157	4.18710509327236	1	3.12752981152738	3.29270346483741	5.17193455142109	4.40761316679489	15.6159801367915	0.80879410461891	-0.508549242467417	2.39799455282998	11.669324624524	1.66137987396659	12.5539907539479	6.49285729894861	4.38293466159964	5.5476339706699	-0.155412775499073	4.78306365611658	11.6998502155655	3.11428289795785	-0.876197209452477	7.5642307470526	0.092100192015288	4.69744633542323	-0.817733036819372	1.53399717664469	8.8224244225928	1.55510821118005	0.759038382797363	80.5	1	2
123	2.82889037026755	2.37950764866656	6.27474557223446	4.77079946408205	7	7	7	4.00338853632622	3.4592516146408	2.7428331318587	5.64367678547311	5.48663449383824	1.30644755111941	1.83172674891064	2.92302271221205	6.75477771091177	6.2620818084547	1.8229828516202	5.23842793623087	2.53646444359412	4.64239323327881	7	2.98227400972133	7.55423417958341	2.88994290651764	2.54815237799333	4.08554146221764	4.34046985041813	-5.90791846258567	-2.53471960107134	6.62625414143973	-5.05925469721462	1.92686394985649	1.63907737240486	0.844251468802432	10.0925198163429	3.90573646244627	7.86451969077217	-1.57971358649761	3.26224257227509	7.39477347546606	7.47222338348729	-0.949527771904008	3.8419449283281	2.4577817057876	1.66275376143408	82.25	1	2
124	3.06220697291231	3.91273420034896	6.08058911438996	6.07310713105919	4.13653460938859	5.3679411969725	6.87634933067244	1.064626850603	6.31334390285878	5.75555372193552	2.77026025587683	3.75641137520644	1	2.03133315338972	5.87311792953097	3.9547057372443	7	1.56623427307556	2.64970686701659	6.06536577709969	1.1851656287858	5.54166391744126	2.76574344916155	13.606316256169	-4.32931088226652	1.60147697880083	6.9545312677661	10.272050859819	-5.56140926045932	10.2681643268926	6.78018565050043	7.17343490986556	6.92975678162896	4.29520101018031	14.4889902832025	-3.47817763317413	1.72207778961841	-3.05386094145718	7.68753404307953	0.657949471483019	-3.2089684800748	0.059290981676233	8.5240965761388	6.90934960525756	5.65689243613121	4.70403886560573	98	1	2
125	1.67879968615407	2.33878579768581	6.51072170679048	6.37738326225926	6.33090850098054	6.54015795906027	5.29571632596325	6.65818202151979	5.04888483110879	2.94426291792644	2.7415671002151	6.59066512206513	4.98506657929154	2.21008878664219	6.58515906789428	4.31343279942514	7	3.29150126239597	6.69508087792238	4.24798929078605	6.03806689689046	3.36606187289306	2.91710606147771	8.80245131501436	1.51308605347169	-1.34456758401075	5.57426752509944	4.89266755172729	7.553445082692	8.13371659696817	7.03738707690303	-0.710713734755405	8.37129637640066	5.05852149707656	-0.488709343067021	11.0440954271963	5.26458856469008	0.33361778826814	2.33295318351956	2.92960853742834	3.31971148068713	6.4494263532009	0.80022222336056	6.51213220328095	0.992277553373074	1.61885965185837	81.75	1	2
126	3.00630321181251	4.86715574884673	6.58856230374204	5.65970376837322	4.26685557477976	5.90558926700147	6.6633938589104	1.10027503330859	5.68900271311232	4.02378811722351	6.23063201732227	3.35185021666351	4.05454755664919	2.42820503385255	6.07655564029543	3.92642293751125	4.91822813348407	1	1.10949263309159	2.39998268550144	1.20901220345592	6.35163524887392	2.22271909720963	13.4940168541838	-3.87727181144959	1.16709402897471	7.08410882981756	9.7832679207474	-4.7823096841342	10.5279291628876	6.19523908084702	6.55020034661522	10.6918563795486	2.44761105010609	4.94323526698874	-2.62114487796566	2.72496729141002	8.84446289873527	3.41742418925412	0.156951990745632	3.57866552506162	0.428385655225316	8.53872825385853	8.57411420206037	5.37291559966101	5.62002683309885	94.5	1	2
127	1.90241114227011	1	5.83881055775343	5.32685490489322	5.57266491753047	6.91214963544658	1.64021948119919	6.64989624580369	3.61888734338967	2.44184724493683	3.70352090031483	1.43412652017314	1.72882739137002	4.56751656333953	1.91946886559664	5.21244065853207	6.58887145429025	2.85983475693186	5.51648289391114	3.90251081481489	7	6.3286698840639	4.129433468801	9.33411485405339	1.55691369376941	-1.60451018991554	4.92579558456017	4.56967341373691	7.43200677917573	6.18292517140461	6.96220824774263	-1.80726679569764	7.52608085206789	3.14962065204468	0.755584268023277	11.6651314803809	6.22606793894676	-0.644058160085355	5.11913902266481	-2.36669800071807	-3.85862265521168	7.24537434345214	-0.0452393423468376	2.52582005230123	0.442665337713328	4.52913046803486	80.25	1	2
128	1	4.7166830929296	6.18853201613275	4.68555517532496	5.5448307090934	6.49121657014558	6.58267265935806	7	5.86707019975331	1.52085111948394	1	6.26467882436944	6.01063758225998	4.18618582115111	1.6058721053289	4.82330527288626	4.2151902576186	2.16514579899176	4.08315817599396	7	3.8143865799467	6.41992449418445	7	9.56468918576618	2.94368561504519	-0.424703669504335	4.88687089121238	4.63796235986699	-4.20668805307644	7.98017158069646	-0.999427264081443	1.88148521589451	8.5984012662983	5.95934839810937	11.4313293788316	10.085310657429	-0.0650477402694573	3.69849661477368	3.63422574229369	-5.53762292774224	5.98003424953856	6.80725501487604	6.25795422104372	7.46003696806388	6.58007919345936	3.4203446801677	76	1	2
129	4.11500537809385	4.36564562488565	4.44117800277105	4.67754134981609	5.12986864031036	4.27555531083273	1.68541430754076	1.71402951518985	3.08424732634083	5.1182112382846	3.85553347218126	2.70957944046173	3.14665674858206	3.27917346536447	4.06321102310632	2.85905704739384	6.2644384803159	2.03724716144439	3.50092990062161	3.94720134214243	1.69206880547397	3.32419296581766	2.35441884626292	7.171750234408	1.53579053181131	-1.49042454603266	4.34934428348188	2.75802967055371	-2.92807372909364	10.9055742161978	7.1486089034008	1.7255206374347	3.6133165603216	7.55581976621762	2.03598600580451	9.099151284563	3.46752922059706	8.75330302162122	3.58230981095439	10.6688084072704	9.00554385396664	2.0539825721814	12.025934624263	9.56282398591413	5.77038049695013	1.29277621031249	94.75	1	2
130	2.09692808894774	4.15031098191667	6.8633019262728	4.08203970266669	4.94779439273436	6.11702996144474	5.10517193211926	6.33132223851687	5.86854456574518	3.27427833797406	3.26109652490154	2.56924084910218	3.10254760437947	5.03953757076598	1.04172420135316	1.47406143221491	6.04801954090192	4.39777089361027	1.83119335612394	3.05217549837247	4.42521322765804	5.41802405832929	6.44978956135271	9.34317889657424	2.93061141470047	2.61133873177904	5.44004795945133	-0.708023603212309	-3.66018935101722	9.37056658083326	5.94240830574542	-3.13332527928793	3.23303121850556	11.2738442558218	-0.889706743523033	-0.6590743864487	5.0759294382407	6.25177631208078	-1.08836120869366	3.84691865169605	-0.715340140519195	1.08077763456872	7.44920993746076	0.494659093246877	4.83002909877466	1.20195786829594	89.5	1	2
131	2.50760360104863	3.12443488898625	7	6.43233608928837	7	6.34692258850686	1.05813078715033	3.81571674438303	6.73920662780377	5.43787728944217	5.71032543821815	1.30416060376129	3.70960864780796	5.81536333542081	2.19690487644205	4.52724175688671	4.63490641680022	5.85454137545348	4.6762876660548	2.0931516498077	1	7	3.68227147639838	7.71271726000759	2.07311853580996	0.016744229682612	5.57914967928598	3.31648963028635	5.83922685343399	5.55467278403487	3.99524520432883	5.72356539529291	5.8590669098457	3.9214081473239	1.0352533993516	1.1943394008989	2.92874948451775	8.85136895691777	4.7707926704571	1.41661307074024	8.06238408242196	2.44890485768181	4.76536247743132	4.19923163765822	3.26772363104383	-1.86783739029787	82.25	1	2
132	6.7931182231055	2.29857193184795	6.57025120755383	6.12956476037063	2.5494487054074	2.39807225753156	5.81971419702089	4.42390547478243	4.62080917538449	7	3.8811347496539	3.58517958595464	3.3486676153115	1.05552827054222	2.96489671417795	4.85309549998918	1.39313697787111	1	1.78603922095503	2.64438998837525	5.53947077756421	6.45998050077933	4.27760864769695	12.9665832622512	0.430327531583218	0.146025752186866	-1.6572393469652	3.03795664718515	3.37256035110917	10.578066716249	3.34375802255896	9.27117574762412	1.23993962227959	5.14702469782228	4.99799145300295	0.185923923758698	4.94423669264356	-1.4630682498384	2.8177868658011	-0.997857651085886	4.63044087357701	6.42603736608135	6.55481038334421	3.96567478996292	4.11142602463072	4.89044171815478	89	1	2
133	1.23571064357106	3.9210100367127	3.99408303488648	4.33821578631994	2.74501230716391	6.72802774578922	6.24250229970656	1.19108143205543	4.97252534282117	5.41760710948641	4.1440985338394	2.28223364360446	1.61946548084506	3.76422168344601	6.28353728534964	6.08688521150868	6.82241062540023	1.51711723639597	3.03567332500821	7	1.61687737310638	3.46068539541944	3.56923734661443	10.6525591732088	-10.8840367313187	-3.42162397036839	0.586873340439335	9.3969956550212	-1.62354877144041	12.0824854321265	6.53506352061631	1.67148195426231	4.83980311419292	2.0415542493547	-4.92693282274391	6.30381015696039	3.40492061988935	7.99067720736074	5.90500906467914	7.68980098708696	2.60596827340827	-2.89730097260732	14.6966762199553	9.24985671723718	3.03440274838003	3.8790323035451	97.75	1	2
134	6.43090144639538	3.14550918822506	4.64456979008104	4.77140433379447	5.00765984793539	4.71802940900848	5.66109119898665	6.62882734856028	4.64162315694801	3.79426992903696	7	4.78938939694649	3.40243181045221	4.30871161769403	1.8603201328772	2.77642075132262	6.49171400873044	6.54088888244694	2.50778434857242	6.00130544979879	3.37160023840382	5.51381576287714	3.8255750430475	14.8800553531145	-3.56868588893886	1.3173115410202	5.26933419909199	10.4927862707942	6.36413609106618	8.05983602776987	5.31840931725621	0.88643241594825	-1.5421017158136	2.06344291436	-3.24933517583706	0.873146689571103	6.06315978857294	6.4154199475648	0.25300961590815	3.48718436115521	5.45695335795298	-0.0119361357985699	8.65705553087136	9.2000435437276	2.54344415947539	2.37292128902461	104.5	1	2
135	2.43401486227945	3.22955345680101	7	4.25521013899444	7	1	6.44888503143416	6.72770053237321	2.55317313223899	2.97517855165811	2.41397794078159	5.51309773264209	2.0184623299751	3.77066415636279	6.67879622850831	5.54228476475519	5.36280555153868	3.22126577451215	2.79622362717219	6.23526013825086	6.61017622065189	7	5.43147420273871	8.47426711303222	2.41060277140487	-0.277035829915756	6.69074182318552	0.816562070381949	1.195663506119	10.5378285979738	-1.21472018435763	-3.61633256087816	0.257815065463994	8.95338591713316	13.0067513441115	-1.26874829822327	2.12306630469623	8.19680638013236	0.376686081968637	2.13944127670724	10.9172223495559	2.96491915737902	-0.746634535074283	0.102518983017196	6.56397613248406	5.16189464723795	99.25	1	2
136	4.32797192580862	3.97049267577662	3.14595237872471	4.12166456278946	6.2986787481678	4.4982628125691	2.72152121762577	7	5.37513635460258	7	7	1.23935902605147	2.33069318221422	1.94471669461257	5.69003881666376	5.70092533355966	4.75428658394824	2.35309909852501	3.73375989523833	4.08742083777071	1	6.27725043681921	2.77000757043273	6.24729312674503	1.59856001590678	-1.32575803638646	1.88990298621117	2.54440412606989	2.59689054200127	14.6281214414269	5.29951589327071	1.54067704558998	9.20319096634925	-2.16425304282904	1.03467798775969	11.5712062750886	7.96566824565722	8.82321475484142	3.25990235825329	9.80197623051436	5.677992116062	0.214499415431153	13.6703611102463	10.8825256231933	4.97613575480653	6.19816198130286	98	1	2
137	7	4.01385324979682	6.29910554495972	7	1.29050318931372	6.69808705203323	6.60440872283329	5.6969217701128	6.59055255522714	1	3.94230161741411	3.19617107970808	2.24375026828157	1.68099795608634	1.77703154002673	2.75051393337808	2.99760540907168	1	3.44854430163519	5.91896725540377	6.49454015580321	2.44941296943763	7	11.4010448979151	0.424850926398061	0.592849665604137	-0.774170079138071	1.30162661066725	-1.79314917733148	-4.52279193072405	4.30130358140347	1.51762982677222	0.220182519503002	1.19107812878048	2.11263084229099	6.798859492703	3.27151532996672	8.50950022298497	8.50393306517775	-2.94104281035353	7.04986104018614	3.24702800499393	11.5032481041831	5.48419222852374	-0.534884738716607	-1.65151515066326	94.75	1	2
138	1	3.69271334627649	7	4.77540196633876	5.66110549783454	5.62067217841355	6.12821676550677	5.75484729929556	2.11103897164834	6.81063728868712	1.62255351762446	2.7974764814406	1.63474293850838	5.89438091857309	5.30845542185429	2.70652639615188	2.42536693553845	1.26954061411837	1.74627809727061	3.0560561996106	6.01218902815994	4.62142308713704	3.89851716987065	7.53304498902946	1.73746978706831	0.934543420471919	7.27907350106595	0.924591723717501	9.63194093029642	8.82392421802027	4.15051972724119	-4.28528076716952	5.72026311059692	-0.10569160917824	6.15667983196324	6.59974569494059	2.12294330057701	10.9228229407725	5.2476994956301	5.59519838306894	9.20605788270777	0.833455437543297	4.41136753333469	5.48343704012675	1.40759558826861	3.38630615928103	88.5	1	2
139	5.31439545249557	5.02038125784853	7	7	3.66548973055261	5.15820240089711	7	5.08637489865341	4.36684221272663	3.68214542983356	4.73875285620187	5.6738588760451	3.14562236754879	1	4.55715822224678	4.72212304204126	6.38588874041565	2.75151964089765	4.0628408198145	4.46923080629741	5.63720410668873	3.03366553426785	2.58970338626307	10.9150894159234	3.04783846440305	2.46896671945383	-1.29859157466427	1.49509788030069	-4.90528074517484	-1.91488027073867	9.10292766255164	-3.46733946808951	0.0389025716749675	2.27104093258946	9.72101404645718	0.849413703101577	4.82680693044319	6.93191242952943	3.2154652182286	6.59521216191233	1.6209040011334	-0.985842882717431	4.77452897513014	6.65561759240326	6.72335831901345	-4.45697322045401	79.25	1	2
140	1.23380155332124	2.67252235832745	3.29210744800862	4.47901860282871	4.85676125830202	7	6.56259543567818	1.67540079168583	3.76815916305504	6.62445795965952	4.04064589419779	3.89731821602171	2.86808125883296	3.36908767958826	6.94508989310953	6.08016645270019	5.41355531761724	2.01127247171619	2.56645186685262	5.76996091976875	1.51806045701102	3.50011854113464	4.56464104285367	9.48040282405277	-10.6624187704202	-3.48546866656672	1.43320587591598	8.48006489209791	-1.47676953022011	10.900588444611	0.713785644153754	0.87275252843245	3.80494572177565	3.1981945500153	-1.32296206347284	6.33435553591764	2.43481697253478	8.5784984431872	6.16890173541536	3.14116640617627	3.49431973733419	-5.63032178610695	12.0142959996767	8.58675707812083	4.24601813360084	3.12403245691356	94	1	2
141	4.23676871655323	3.34835467960608	3.4140470991746	4.14439281166264	6.60192870336294	3.47734257881451	4.21593610313764	1.98076324584002	3.16018870655794	3.76451853236694	6.80957619520804	1.37823812588261	4.65768234140019	6.68943524701899	4.77825571760674	5.45880284033221	3.99740860119811	4.66226705475209	5.42345595330695	1.00239682854694	4.90917676199126	6.21653035219864	1.77488408049127	9.09649539653239	1.19792723147892	-3.93238389586798	2.26324650648274	3.6660021895501	-3.46334589271127	14.219152404882	-0.215840769238565	-3.08941373954038	2.42211877121171	0.739647261464937	-1.78326396142215	-0.899803508722258	4.79105248875997	7.7470106170845	4.9993005827492	-0.876276063589515	7.57089505246718	-2.19668880227635	8.53572617692778	8.56540698868768	5.21172324371191	7.72899629188897	80.75	1	2
142	1.18685023092215	3.03552021781537	7	1.38234897200254	6.70260182607651	4.91089641545804	2.7631748528225	5.54802618094586	5.83019458345724	6.56069428314957	2.92050511751971	5.05886996708691	2.46683893849988	4.25222197742167	1.44622418980797	6.88736788393904	1.43932551302326	5.44824645087185	3.18220678689719	3.68982535031343	5.25085912709316	1.34965304342488	1.78193313431281	9.66752889390755	0.667514793508268	-0.304792983843017	5.6218524702959	0.598719225088836	-2.74279394454678	14.465946793144	0.678424464728689	-2.27964818880112	4.04456626010296	-1.99376516889027	-2.11783090073217	11.6666609592845	-0.812114898206939	9.38053565171328	4.96337264256966	-0.571555305984542	2.88200318639398	6.70078311427386	8.53129952644361	-0.892121328509928	6.14139817704709	-0.158461889382951	88.5	1	2
143	5.74079584520411	3.51267014809629	2.79013488170608	3.17731071467552	1.6398749461213	3.86529216424595	2.78820345971974	6.2861225634926	7	3.09756552777804	3.06707747022399	1.65158808880461	6.47394293663651	2.62320385182687	1	4.48357321811083	5.03161024824986	6.3889899298142	2.38943828709891	3.75477301029937	7	7	4.50133168096809	10.4800247028684	-3.56947509036994	-0.818009455096055	2.20017354563262	-0.25673116642454	1.86238089186806	8.27244590224059	6.35050510715511	1.05959532858563	2.40730534980158	-0.292197182690852	4.01947618630161	2.44994086756757	6.4514795979457	-6.71065916289343	0.0747998218091109	9.57858797537079	4.49766628453752	0.983859496712263	12.1887102612383	-0.0245883851569699	0.204093696242294	4.48436866225904	104.25	1	2
144	2.00424050803708	2.35985500189495	5.64292078499527	4.87271614168491	7	6.70290368193769	7	4.25790547768153	3.06047633742003	4.32097177062476	2.2959829058439	4.1164851203684	4.40454552734449	6.0081235961383	1	5.58558304305574	6.96470265232637	2.10794166282395	1.49808063873924	2.93142478780031	5.5342597822408	6.88195974118242	2.73093500411956	7.32839434936174	3.62930214534084	2.50312920451239	5.08446618984337	3.80322245363247	-4.74336171920371	12.9130558527145	7.48156402517419	-2.78160564035385	3.66939429595925	1.54186734993646	2.50850246939878	3.89280745469564	4.20413332340914	8.50223595837653	-1.26762283095676	6.03862512530077	3.13304807209722	0.937539345775384	0.426180790559798	4.17801348437538	-0.232903689691704	-2.7365379030349	81	1	2
145	1	2.29521784957102	4.63009274484126	3.77680734347644	3.91273110659156	6.45609462688879	6.29569391130923	1.20270608034977	4.18733042365475	5.34763847895628	4.71671357522566	1.49388377295351	2.41559225256073	3.84103036894869	6.4552174697743	6.71467030975574	3.17583845382402	1.69310783453219	3.36991000063898	6.49363955131066	1.14763696341149	5.12867069429936	4.5728848647522	9.57317755936203	-9.77472561578926	-3.08444906268107	1.45632669039428	9.20779143774488	-0.100277623625399	9.81461322264329	2.6142840074863	2.94585045060902	3.12499824343546	2.43404053442059	-1.53860045722928	5.80598430079847	3.62607749552841	7.19372148126456	6.5668985378664	4.2519183250036	3.47753075206856	-4.61811129948746	11.8550899319883	7.81117732893836	3.80301841031942	2.90129446931438	84.75	1	2
146	5.10387703554528	3.4167252713633	6.49713312551278	3.56127436434248	1.70885169544441	1.59866982387285	4.18963731995438	5.42638848421247	1.04684766431002	7	4.09318988349972	2.72991138376265	3.82231000737079	5.36632915160196	5.4169141446962	1.10618008838656	3.79796473398328	3.83387470892773	3.91805749151938	7	5.49582315114824	1	4.09331385636633	10.3828508218114	-3.4964862970801	-2.05625502506131	4.71814062931229	-0.527181411627256	-4.11155847718238	-0.221972393170096	7.14680476000139	-2.13660784790627	11.9638664354163	-2.16864952857571	-1.12095629533581	7.37412657408454	1.50942847794843	7.02820103974077	6.67387451982423	0.0577294254716828	-3.90280232471248	3.70297637639551	8.02506160723417	8.86354506632314	1.19108326767062	1.8013994635049	80.5	1	2
147	2.59200433043281	2.39323745365244	7	3.06963897669304	7	2.06979778482282	7	6.07517862618484	2.91138484692033	2.77879710914777	2.2569072701904	5.71660288553133	1.62241068984135	4.78916367067468	1.13679109067453	1	6.34029951595916	1.74651946551887	4.18184666737738	6.35627348473508	7	4.33675218573223	6.53423072731925	9.30306179591495	2.1032776764597	0.145718665816772	6.36231915220562	0.7987929979369	1.18861752966228	9.58079993222831	14.276599254533	-3.40699314848273	-0.600628408534691	10.5218309241931	12.8810461169545	1.41052927891568	3.18161540236354	3.60425796885885	1.95827848385757	1.7261754516358	-1.19307258592137	0.952274260037198	-0.423977868283507	1.1349776339431	7.05547855171972	2.83217521398449	78.25	1	2
148	5.14179072255003	1	5.54602381090116	1	3.08258515715852	2.3493754805826	3.8313977857774	1.8478341080694	3.51360158260327	7	1.19775151105874	1.37217696059812	2.01270104246928	3.78777607273306	2.82420777001086	1.62852695703338	5.77385660719348	5.25679892490283	1	5.4770929560383	5.02514346800131	3.23336923367671	5.30282734637133	13.3317090226023	-1.9961375222371	-2.4590169574953	0.770046098706948	0.520736814060485	1.12958396273378	10.7859473253506	7.51314632404753	-1.28749191018417	8.7847466606731	-1.64096842944012	2.4563400565716	1.89459552564642	2.29934238397569	8.27165476464166	5.54028093896817	6.05926992850888	6.8542012614919	-0.416048410194695	9.23319735517178	7.95316600763914	1.62176758402461	3.18668511607748	83	1	2
149	4.4294759265161	3.48470436955095	4.24400412888347	6.560565636726	5.74853980970111	7	4.21168328629822	3.32295676755504	7	7	2.69762279145019	4.72008450268185	1.45337502277751	1.30849566720398	6.42398915342443	7	2.21571900326017	3.62351650505164	1	6.68380136907689	3.11196829781528	4.90560266793332	4.17412000043965	14.6420887707531	0.436348764941704	-0.771603983633135	2.57298725565747	12.3784991672752	11.089040947339	0.663387483329072	6.52523237304135	5.12062055957222	4.70540365894399	0.458165433050921	5.75295728717371	-1.17960163174813	3.71333621264214	-0.742854600999919	8.0321644624112	9.63334158357306	-1.67644596487577	-0.978158017800829	2.27168174598991	7.49547380861134	2.52408107039986	0.764674261417644	76.75	1	2
150	1.27667227669723	3.1994381283315	5.35581749506161	6.62629203232791	4.20706894270722	3.73159488022754	6.30843235493618	5.35524792539603	6.48467974383826	4.59550983787379	6.1567887772767	1.93180149479638	3.61762724999817	5.40025944868995	2.27190518508482	3.95286169843589	3.30653046002904	6.09634933386089	1	1.44543577925683	4.86277063861615	6.65032117562405	2.57258241451508	8.92629928612672	-12.0678423126954	-6.15596050700973	-1.22472146921255	8.61570225427517	-4.8524621510411	-3.02760041708216	8.41033466830164	2.7373786722876	0.588115078056816	3.63455064822886	-0.825633376460102	2.98903253189531	6.02598014834394	8.82537309058539	0.266170424484832	4.9565415261923	12.2365299256946	0.966649249803707	4.69170713853595	7.7323267091705	3.58606734346751	4.76434782629996	78.5	1	2
151	5.6151188182619	1.91344737882616	5.58291099043964	1	4.10980955098923	2.78596254767835	4.90204401593286	5.64062662641181	7	7	3.2440154699676	4.6950966970651	1.35461300855354	2.27990359849119	5.79403597992692	3.42874482516648	5.7747553684345	5.13197076827224	1	2.21165815464071	5.52175063625869	6.78592879997569	1.42175208806317	8.61600780149345	-0.604529998481939	-1.73962714603643	-6.5624599403989	11.9073322026085	-0.734649750406143	12.3901756805545	7.72025638037887	0.208195769066932	5.58766278125287	-2.74810201362984	5.19077216940642	-4.41829583792445	-0.506397377922384	8.74991899885798	7.70174011487763	4.71238338770338	5.36611485949869	-2.16132197047459	8.53700970637617	8.03391469161864	0.476267838158886	0.481484270774146	85.25	1	2
152	7	5.56723120727365	4.3628656454483	1.88500279337419	1.27935989430212	6.09598995425436	2.88064135576334	5.16847024651305	4.73049414616306	6.24545376167974	3.91177912745642	2.96914580255812	1.58825491931786	1.91310511501661	1.85734727233356	5.18462072043033	5.23768535837276	2.70961822712849	1.95765834242528	4.14616629009638	3.1513999059208	6.62707963394771	1.88351269102641	11.5632627724497	-1.51428354701906	-1.85337261192503	-0.43508490197203	-0.533296344184417	9.02989189445681	14.2676985546878	1.514300324919	5.47473855029052	4.44888677241501	4.92386218821715	-1.10936274801022	-5.0717052592879	2.88303102470957	6.69580883806675	2.77197968087066	1.63262757947102	-3.40095916731232	5.76459598682558	9.81883495748303	6.16129159282857	2.33791882046449	5.52963773823767	87	1	2
153	7	1.35087890026654	6.37847467726764	6.6333599889698	2.80546437586498	3.11139608472806	6.89799499597655	2.58526990143293	5.45554480987757	7	4.53250391393239	3.19653430645943	2.43322733092085	1.82549953308361	7	5.02957114927484	2.3802848815234	6.76171736806559	1.18379505881075	3.4541227591275	5.83294616320445	5.935832267918	3.24622010791806	11.6820477341315	0.399141232782644	1.06269478520711	-1.80116348458976	3.34364420843011	4.04824543353316	8.59641884389951	-0.764958849045403	1.68147177416891	2.69634335636326	-0.433237075257893	0.749573553678741	9.2386620366479	2.89327464505289	-1.50342652586474	3.87456000717104	5.32036748075419	3.5767485372427	-0.208563929492253	-0.600263677721929	7.18925304161185	3.99715863894552	6.23519808385231	81.75	1	2
154	4.67955004690529	4.61813723727595	6.25431050477709	6.71041088928082	4.35053253765764	5.27018288901415	5.79012770382739	1	4.93012208626504	4.81106400784982	7	3.76965083838422	4.90044847173206	3.5222044394601	6.29392729858139	3.47552942125573	5.9866115620543	1.90322985938104	3.65934529676921	2.20809818965875	1.07672015882039	5.19011412189212	2.67553761718592	13.1099363820436	-3.77214482881297	0.825973338898952	6.65035231730582	10.7765332353267	-4.48964288198012	10.1038291051955	6.69866030371786	6.24289418240141	12.4233030523204	4.49793029100645	14.3757959673836	-3.80465001077946	2.65499139207272	9.0246254231044	2.54701864554078	0.409437677084128	-2.23751139565285	0.581504643921743	8.05993219787162	7.39429801980901	6.40102270563879	3.29795431684913	80.5	1	2
155	4.24824017943398	5.55907674417391	6.50776359282899	2.06693054884561	1.70378189845189	2.34182229215545	5.86928978611294	3.14269269620589	5.80796691259392	6.88330648987242	3.70891397906213	7	3.31614135645924	2.25830370255372	1	5.32901076448331	4.65472325834965	1.89957006531851	2.86456318522037	3.84449361584529	6.02045127463831	6.88376394572751	2.67133274790608	12.4886328698222	1.05223454377644	8.88227504239891	-1.8274757029289	3.15186137628517	8.25037562702158	-4.44316026771531	5.21272657704278	-0.746658905619895	-0.203401720403709	4.88264965459767	-0.871527101557629	-1.11794655040395	7.51066231740312	9.81365620733215	0.23098951506692	-5.32200135055776	4.40319544877522	-1.08921172926309	0.272035911735488	2.54682910842088	4.12449878430666	7.69593257414549	88.25	1	2
156	6.31268385859374	2.73199656518006	4.22680909731757	1.22089349914209	1.83224535024944	6.16884424750311	4.53366333037946	4.23689200641337	5.29157363390688	6.35545865854474	5.44499362779518	1.32247447186939	1	5.18735391003744	5.70814856041207	2.44676526639796	4.14667573355405	1.37965469494814	3.74610444850677	4.11155783988755	4.79097830308762	1	5.1290408890634	12.6452046279041	-5.15128998028876	-1.43860213299378	2.28820156244954	-2.74773712874813	-2.0275540114011	-0.875356386106224	0.867546842488934	5.71113058143477	1.33772220879764	3.31136522565144	3.1227907401754	1.09050449924804	5.24738694540953	7.25872094761682	2.8137474376073	-6.43127905192973	-4.21864864971167	-0.454787090727681	-2.68510968191835	4.57476819784968	-0.283372815676675	2.6996592146054	97	1	2
157	5.06490864396986	4.28845691400528	1.60264982230508	4.61943407628859	5.42577189860709	5.57902824720781	6.38740991099551	2.16047756478362	1.03183345271161	3.03269285510194	3.80203090160441	3.56816672832016	4.98958130312971	5.47056021270524	1.22498261058782	3.34037068555203	5.40470551599047	5.94073985700547	7	5.72158628794326	1.19555411904955	7	5.9273772002941	11.9477998787258	3.75148327109493	-0.641446708104207	2.18940625786936	0.808987033154842	-4.9191792133184	12.5447754297603	8.87798758673116	-3.00114545526636	0.655400612757412	6.16868773166639	9.93364373229232	-2.18436593433378	-1.79283020789508	10.1785220944928	0.843146056811498	-2.48330656524595	4.52948542477714	0.556331067832489	11.6260101099016	4.81221423169494	-0.482679113269382	0.804358283240508	80.75	1	2
158	4.37976355544393	4.81971603047821	6.06523465646675	6.58237478827459	4.32159798535896	2.5993300591078	4.34609824487557	1.52379643965242	3.37998822553578	3.9283719032287	3.83249411023228	4.48231953558256	5.10132099596039	1.67191977603699	5.7844576127271	4.73837815495137	1.34603487531247	4.5413129053341	3.12795443751469	5.86841663787486	5.20681182018202	4.76020414753178	4.27678796370587	10.6283115069697	2.89470460589605	2.23144276559505	-2.17139654516606	1.3662859003394	-4.65955015511744	8.29635268761115	9.30454609289249	3.33688480281236	-0.66753526248756	5.31794247674734	2.87492430708917	10.3409562352311	4.30822342480483	10.9505168024941	1.08584582320182	1.23402741519654	0.745651544867989	6.40652852697266	11.6057909965101	8.03171446197607	1.59286727388991	0.0682028231991518	71.5	1	2
159	6.26355770095291	4.82348553633458	7	6.48693891881026	3.73430331231848	3.58467688746743	3.87355241727479	5.67265716619084	4.9560113870615	3.29699401465813	4.89629688988556	6.34349973778608	3.1877906337693	2.94699867417199	5.79618830833684	5.27013417293327	6.03138322803806	1.7860850135819	4.43382836639928	6.13497760015716	5.08215983272083	3.22873243884802	5.30270034486297	10.5020253004539	3.22489820119751	2.71932090829692	-0.497633195004233	2.39495240476728	-4.35073628731174	8.70573868642325	7.74655754283592	3.18018429844392	0.0467560797874278	2.34448489847665	5.74130716909505	7.45794756304496	4.94083289618963	9.4139535251616	5.59898389523546	6.01642590501555	8.36383698791018	0.152237971750666	10.0516392263304	0.0950823361062103	-0.246858145402593	6.76532268178685	89.25	1	2
160	4.12261142819864	3.6467385634056	1	2.85220827889226	7	1.96498209662263	5.73386141035867	5.50588823608821	4.7319362788097	5.65695656156545	1	4.20932796902772	1.75701381783023	2.3399484876724	3.28114805456811	5.65389125516734	6.87057939739251	2.7496583816139	1.74851855540901	4.40238302410983	4.9798464423015	5.96430641547272	1.83067668660981	11.851498633515	2.45536146931182	0.622361611443698	4.61959676056555	-0.621403272541856	-1.27016256707447	11.2460133692945	4.989752200954	1.67724280298445	1.68248139572769	3.76283300593172	5.65780065655486	1.72441741145307	2.64371960192833	4.25373677194936	6.37238630466847	3.07249772166524	3.11926935878911	1.26485433225229	7.56651282879051	4.57648375177633	1.28770335379295	1.8641870473827	97	1	2
161	6.37728630548509	2.79311709331534	6.92236634101087	6.19208551483171	5.92848112576539	3.80712386322458	4.06735194186393	3.79823351567526	4.40148596980828	5.58062822159059	3.07627555602154	5.08585917786695	1.70146592573245	4.35228159220986	2.99529399903786	3.59573884486481	1	1.5649864213238	1.76648453237686	5.53442769678996	1.73816995342986	3.81411425690094	5.64066828173801	10.199582843466	-0.323240785177364	4.59745911463689	1.29812023107271	4.22690916532931	6.15890143282757	-5.96699200210388	7.51475989656021	-0.492699669623312	0.926951675970449	0.90344317873862	6.34830861612023	-3.71082309377252	2.18105994027212	7.93491278735107	3.56739608595514	6.38419090365957	-1.7928133448485	0.79320359650665	8.26173998235871	2.73944499231633	2.97464110373891	5.30719601542677	88.75	1	2
162	2.17384093248144	4.18191347956532	7	2.9168037185202	6.16821116246988	1.06047187859233	1.38619914152778	6.32984831834661	4.38626525051323	1.58664786037638	4.74384420553866	6.02987945469818	1.98075736525671	7	2.10582147222338	1.41935540931876	5.59694161587205	6.50447402837398	1	2.38748551075272	3.00163299947169	6.58999053665473	4.27094208021181	9.09742348853888	2.95242570803963	3.10103645200661	3.33545927218924	0.573092042703822	-1.66100417397275	3.40243585800219	1.22477684348155	0.996634053038551	4.77480354513215	4.7645738708491	-0.80003831841789	12.5076857334887	4.77177129487295	7.15331764319791	5.03323357624211	4.34426013153506	10.363243787267	-0.083543306914742	2.40482315169232	2.38909233324015	4.42629391008794	1.23867279296123	74.5	1	2
163	6.30804801881878	5.93984127357225	6.71895457001285	5.07695377055833	1.84726309321027	1.65611448161745	5.44988928126417	7	2.45421473183882	2.99994316104731	1.97934633506015	4.81448255882478	1.33438086685276	2.05383692827544	6.86967238684786	1.44642248085547	4.21256703002445	3.70512792127478	5.79131478439711	4.10004973677069	3.29783102356764	4.91917877269124	1	13.3572559615488	0.504885561004027	2.06350135176636	0.253257500574882	5.70940656454237	10.7513994798056	-2.46656601256792	8.63907167780849	-1.21733943259629	7.9247580048385	-0.392964185410354	-0.56727716165211	1.36851591571967	4.69421422335318	4.16387762709181	1.99611776794042	-2.33805099644907	1.49292579970345	7.18579322872897	10.9431502256835	1.16539284515895	-3.91107082195003	-0.317544457519269	89.25	1	2
164	4.72228736285619	4.28760528150755	6.33198989325097	1.24200718758935	1	3.52781488001371	3.15438177801085	2.47205719595942	2.19241152896737	5.38362440038904	4.93043701418299	1.56346711394269	5.54918393543789	5.1456409227209	1.60869176830181	6.8617629770123	7	4.61662451995997	6.53257855708056	4.57907893858053	1.13759276860254	5.62579787317852	3.23601034972502	11.644050453926	0.839783358783873	10.0277438529165	-0.394488278064359	2.05077090130371	4.15792544259484	-2.34206453203101	6.78840501655327	1.04481620647698	1.0780492664652	2.80548608170248	5.34102399897659	5.22787892325587	0.00768316629284227	8.11674757853068	4.06805941530902	3.09939147613856	4.48655603013161	1.255267259777	-2.25234083082193	4.6648253492998	0.0442439477714638	6.74852035334702	80	1	2
165	6.04675643312424	3.17894830459313	1.57593857488376	5.41588723028444	7	5.2986027199415	1.88772996859222	6.10194887838474	6.6857607016668	5.82477125362575	6.77158240310818	4.19790503759802	1.93925741757354	6.54291389107604	6.37554077845534	4.31765785805705	6.15076792575477	1.36421055210615	2.91536265981862	5.90048781639532	3.1681499317363	2.25173909817379	5.13284273303058	11.9221787708004	3.89042166506008	0.387746509370469	6.62306739187502	1.17450353688346	-6.02755390209239	8.85836617131105	5.31175856729904	0.342857850273405	3.66585705226685	-0.34736336813309	4.18174065925742	4.17514266946984	5.37399998406437	2.46723200312481	-0.403041148522634	7.30055448524191	-3.34218292566433	1.38618822794481	6.61518808985084	3.90216582731139	2.64922348466369	1.34310282538065	84.75	1	2
166	5.42831089354903	3.03951125883159	7	4.44524520273486	2.45099937590008	1.97866393894631	7	4.33162446971084	2.42211220095065	1	1.88367858891321	3.59964814695775	1.35773410603507	2.45740902696916	5.83742766871883	5.34534704201278	2.34258867923435	2.56387344271432	4.46622087196979	4.44797972892711	5.46913764690414	6.98384799130519	3.18206464568721	10.5185694020502	3.21693257847781	2.58949812343805	-3.8745565679779	4.74760125861819	-3.75502894651184	10.120681747181	6.02447847506079	0.755516519301717	5.24619872442449	4.14117228913516	2.9499733273925	-0.900269385939565	3.05144775312412	4.19743583517947	1.7147982624762	-1.08501284144162	-3.27653875746742	-1.1864399673679	13.3875970288588	3.46499971639668	-0.17057868219171	-0.346172605338772	85.5	1	2
167	6.12554023865555	3.80193413916004	4.30469530695322	6.4755894510608	5.58043077653294	3.25713223972474	3.39997988476241	1.7299522398837	5.32329864930266	7	5.60984366577453	1	3.68188690016126	7	1	6.73914824772689	6.27972489709133	4.01900569886998	1.88628427440853	2.3740529242481	1.09328917666311	6.78159923603635	3.05550590213694	14.9202591072468	0.942520042393585	-2.32937653738566	3.3168699941195	11.6718336846717	3.04356186770669	12.0183575863419	6.05785887203273	3.28301304234398	3.78387165828785	-1.17770777873791	-1.88527240485753	-0.520621449302461	-1.88768307764591	-2.05701232678814	3.98021390711382	-0.626351645024919	4.51079646237751	-2.48150751540144	6.21489802669582	7.93784950811822	3.74396866039931	0.419756849344757	73.25	1	2
168	6.33194081776503	3.09691169307405	7	6.02192280587254	1	5.28239659773909	6.30814889688608	4.65896382838964	5.08870205400665	5.89103797019913	7	4.02311246633055	4.4477313404029	4.29006914610005	1.73646069282122	3.83121824981708	4.07071181183474	2.5486042742286	5.44953271870003	5.93060576995201	7	4.86999846059628	5.17859710308128	10.9404186784059	-0.608191239262155	0.0203538744650851	-1.16963990499889	0.825673674805903	-2.72224951328048	10.2462124106373	8.94363998413992	0.596974137306699	1.46939005993145	0.0947165719271955	6.69873155749778	1.70371726218657	2.78448396781826	9.00850586223185	1.12314178046346	5.00426974627811	8.49479666376902	6.46861967949822	12.2860926721804	5.51932239662468	4.59501959346464	1.54240960884322	85	1	2
169	1	3.37213578550658	3.75899319973583	4.49934480901598	4.20427684522626	5.86732848290122	7	5.19240869748703	6.80693950287748	1.01886252961052	5.32722295152222	2.37052328401908	1.51660506146535	4.02993350257401	1.1979289030681	5.93264702028574	4.79225166155515	2.85709744928651	3.92751307401043	4.50322389320593	1.57415064966439	6.61089108157306	4.36462474923068	9.3761814693804	-11.6528800602484	-2.68939283386154	2.79222478978346	8.47912411554729	-0.973346272869012	-2.81075388095082	1.17268188781825	-1.4924713301946	2.98621775988048	5.27141246149555	-2.67721201705135	6.12141916723637	5.29592718156952	10.3814346418987	-0.422522172455964	0.361826092913758	7.52280274423044	1.9771406858656	3.70088233056259	7.57475439135177	2.59813174056076	0.433429076487359	80.75	1	2
170	1	1.70475796765469	5.93166201012187	5.83691949271527	4.71095220495663	1	6.01472164336249	3.02521749991033	5.90274224562381	4.13718613727658	1.32997341789066	2.12287359753357	4.94148519987763	4.79190058224249	1	1.4392168480206	4.9008398315299	6.73321405534923	6.25295010711373	6.49375038805821	6.17227487494275	6.46123924479445	3.82070808388865	9.31066219440159	2.60189643736063	0.976601844340166	7.89011910975921	0.642781784921239	-4.6375074726719	3.79025539581041	-0.556420689463477	5.78073199085512	-3.45415698743946	3.11882235553456	1.34492381865334	12.5865686782602	-2.0428757871692	11.8303514421489	2.7973888745763	1.50949377288774	8.67685109865059	-1.21343665261029	-1.15719363539622	2.24854540728034	0.903048076412241	7.67308001903049	82.5	1	2
171	1	1.40081188983543	3.37212697465474	4.69536365526795	3.96220108771063	7	4.89241303747078	2.06069682114633	5.44758755814341	7	4.32597228285036	2.0386479744183	2.2576450261825	3.7666275320385	5.02481371208118	7	5.81847640479666	1.56476193321254	3.88458400085449	5.30429301040539	2.33783968206101	5.87934927538082	2.6631174018423	10.2246634689763	-9.84409594006259	-3.17856428439586	1.53748618727208	8.02771755503683	1.03564776295009	11.1837827473723	0.325552025698386	0.966500520908698	3.5756127574906	1.95063671743041	6.94727907715367	6.53080428619444	4.97651146970143	9.95828226341745	0.504189047020102	3.86435995201128	3.89348429694935	-4.65408363896685	11.5948056136111	7.99044057974567	4.19733318339382	2.72215637526511	74.25	1	2
172	1.11869133137764	3.25297562856204	7	5.00352765050644	5.23955045084394	7	5.22540066377869	7	4.6319448378055	5.48488780532094	3.72287351130887	1.97931514004259	1.76075586632504	5.53849133681317	5.21845339016087	5.52864750903848	2.91512555535773	3.59998231410265	1.54785343856068	2.08445673002641	4.13490925764061	6.78069570054794	3.01927423045517	7.59227290787596	2.12844833432862	1.39370542966213	7.27118724912577	0.645244435927275	9.84748046561831	8.56760484820099	3.00334133033087	-4.56686877289164	8.10011649198844	1.30412081548476	0.797393863703574	7.08168735372245	3.13612225891289	10.5646291386303	4.94798523704342	9.2190883652701	4.82610583219549	-4.7475223775521	4.96546046212166	5.72709455149679	0.968538541853529	2.645478667621	82	1	2
173	4.8825684985172	3.82169567375441	7	2.37414377387743	1	3.86719995047744	7	5.13491499892559	6.64813954131473	6.18588454304115	4.55734713223235	7	4.17515533288859	4.34298015681402	4.03543174258795	5.50968817626551	4.40075324502276	6.88082566664657	1.95837264325393	4.89232848990132	4.76024863317586	4.45033491506685	3.36265147508484	12.0709496287223	1.32450631033399	9.77897177568679	-2.8366718701285	1.95564627565968	-2.45023577642586	-6.56854989081706	6.22245110419772	4.6545362414151	7.28439076889985	3.11651297977356	-0.77394716085492	2.63690466971074	2.79773175829885	9.00288829197738	0.68932262375062	4.80910798491557	3.90753433886816	0.537767451412135	8.77055872299682	7.32649565011709	2.47160408763647	7.82848743498083	85.75	1	2
174	6.42102230677342	2.13569879430963	4.47177734492037	1.04426179700452	2.50996577512475	6.65611662983226	3.00376442613558	3.26485701464685	6.20579125790066	6.56312176522817	1.94276986164222	2.60722341807441	1	6.43587077083813	4.35550651689317	4.1280754119276	4.4085985346744	6.71560761544327	2.27665224176742	4.02963353051813	2.84870942281272	1.4869684333341	5.84320879816434	12.9640503190845	-4.62501150878623	-0.932965362646641	3.15274179697224	-1.47627864704	-3.6606154981826	-0.775421414708789	9.69881295775552	6.40794029372498	8.01390360141661	-1.20442855175343	-1.50095793547087	7.03744270395891	4.96956958603738	6.57856543328004	2.16511870116184	6.33104457544392	6.93204757059265	-1.01918570230291	-1.58829120835033	4.23501909315016	0.598574285428598	0.803471919872815	73.5	1	2
175	1.59995547633166	2.46685821620227	3.22635824676512	4.34163643611004	4.21110896725701	5.32295757268972	4.5275808913138	2.64243483640595	1.81074690115355	3.89173567938632	2.90976555832644	7	4.75552097532767	5.12215429645201	4.27932851752911	1	1.54238288689417	7	2.69644346114308	2.34438851819472	4.96946108504153	6.25845270907543	4.99794966491329	8.19420615178832	-11.0644164532637	-6.00940914593522	-0.772025165990306	8.69381681145313	3.81779777320946	8.11496939103714	0.729965378114145	9.58166229660699	9.47994212236319	8.81009403699467	1.05539653645306	-0.332510147047613	4.30864158895777	9.89173737702984	0.893314638305987	3.93088448586497	9.7734592591571	2.7702437520648	1.87347177136965	8.08538247782563	1.29657885649004	4.07318724775142	59.25	1	2
176	7	3.24310634115653	4.27403895366399	5.28314123253643	4.42165490841729	1.34719253173521	5.36929913469518	3.84026199295948	7	2.52842189405432	3.40349276352804	1.86773085801089	1.67451912294915	4.89139893471776	3.59695384624585	1.84697190924089	1	2.94282650610183	5.96949960136113	3.60478777161189	6.79498987066981	5.8348196363571	2.26101448040666	14.6876124681638	-2.60110450163701	1.88844564504538	5.92660666467783	9.51463433821718	6.86661836091172	12.9353583510379	8.00739987385547	4.21939810204739	2.26113620314506	-2.21867478706684	-0.833438944368853	5.93772035683875	5.67135814643373	7.46826036888771	6.26339577910585	3.20608381967376	4.37464922733973	1.74555423425218	0.504374920882242	9.26824858614386	1.93349791686087	3.96317101778473	82	1	2
177	1.74857605525195	4.41026898634067	7	5.36531968450071	6.77687163747304	5.37738358614336	5.95444258391419	6.52243805222811	6.0467818936216	6.58923910507912	7	2.23067730554078	5.16665298833184	4.04581061957141	1	3.26319720045176	6.28131384157458	7	7	5.5506411280625	5.23584998974436	6.19406017081106	3.99669711326736	7.83268447023916	1.03638245005917	-1.62215937383626	6.11554908923985	3.13447905661499	8.35257128484191	12.3638198656996	3.04538746158024	1.39505698716255	3.25947187759602	-0.897520304406744	4.30586396331049	12.4107044225928	1.09182038165529	5.74293635974111	7.38846732980574	5.35914816247477	8.63302285204402	2.18640806091761	6.16060832231376	3.57276408184032	-0.448309865273542	1.94795865236418	84.75	1	2
178	5.18296751922361	2.61653731646191	6.61791333237346	6.22614554398033	6.22023780753506	1.20792112714534	2.36828876201532	5.43471157621047	5.36126968772847	4.36179872472923	4.88552923290021	5.33191506557906	1.72960178851186	5.22205210548986	3.83065705759332	1.78078506707227	1	3.0694418249112	1.91879070676464	4.11493653591535	1.99024514255387	3.4530386538044	6.0146649967583	8.70977374178701	-1.2744983410072	4.03425284077611	1.32011459105691	4.11239410083116	-1.79317918718201	-6.19103523523376	1.75598410901894	0.742179688349329	0.517598228861261	1.46051430930462	6.47603972120931	7.29900663285038	1.03222618820189	8.50880548737746	1.4303350730527	7.90902869780161	-2.78451735460587	2.75737813304618	8.74938541376476	7.85931287309405	1.58974173082436	1.34997050543709	74.5	1	2
179	2.64160404245894	3.71070154507348	5.36369667977534	6.90624800687791	3.51818247676134	3.20526636656753	5.49107667547336	5.11495100011986	7	3.23256405677216	7	2.53220435077463	4.70298758306964	5.81766315410965	2.94448919584416	6.2045987385198	3.81174061189589	7	2.16636041436357	3.79554865941339	3.09408234117737	7	3.23773861493356	9.60793328421581	-11.1304160397023	-4.93638906560499	-1.68548664320724	8.48459883737513	8.72794615215739	-2.54154660207766	9.60473888574678	1.25224110424431	-0.215299694434815	4.1287623655618	11.1227413980723	3.92994381946326	2.18116289359234	6.08728327412557	3.89301609361038	4.58007164843932	12.2849489720612	1.00118852841538	1.65357831640897	7.93457541313196	2.92810373465269	4.91430826273048	65.25	1	2
180	5.60248407887485	1	5.36702655022348	1.0837930018015	4.54120651058845	1.7853809643686	4.18084481277441	5.36133029438954	6.42461453920085	6.58232399777132	2.68494621687309	3.60572131714512	1.12329483392329	5.25795352535409	5.13526743198861	4.48312591907932	3.56789705282793	4.28202404115927	2.98796196138575	2.73292341778622	5.88898571286507	3.85546431843163	1.50670945061021	9.26011896802172	-0.697801059627096	-0.729470673400705	-5.41423702914331	11.4466855961665	-1.45535493349308	11.4595119925935	7.8592658316077	0.882631402498368	6.26245161096661	-2.69561548340159	0.252624240793043	1.47142807276482	0.0956855693488489	12.9290614002224	7.81634100861539	2.88336417141552	4.16622006173478	7.281565873664	8.09811735845679	7.88717790668828	-0.818579621996563	0.628328773269149	86	1	2
181	4.89423716613194	1.85055189026998	5.42037863953528	2.32402809232323	2.78639901751285	1.72612463883126	5.17100985455491	2.61834715254214	3.64116643629945	6.04514384056129	5.59475934611765	4.0753808511858	3.33801843785334	2.64812929586633	2.14613222395721	5.58116166996406	4.33675949464943	6.69766359603492	5.20334896324143	3.42113228104016	5.81911782777606	3.33792760525215	6.04878015228325	15.3372454193116	-1.96204141237671	-1.48709532308249	1.50526568647633	0.647627789542795	-4.97112083242201	13.5796560140552	-1.39083427412348	5.72808344509466	11.0303411934333	3.28523146526267	3.53502804475583	6.11414517790648	5.82099241500382	9.38850101545447	7.55786953483326	1.97876294860913	-1.42781493273309	-3.01616799922187	11.9335023724463	4.77238957849066	-0.438143255237945	6.00846864383454	65.75	1	2
182	6.79982868244663	1.48172528530458	4.70893823868192	1.73759438035096	4.82907149812362	2.70912648675898	3.84574290718627	1	5.42585355535703	4.85934591778537	1	2.72764997578716	1.27705525758426	6.40159451807788	5.35196832260554	5.14508545845275	5.68093358296956	1.77851019203992	1	6.68031300108666	4.54648542988298	4.69068004746193	3.62300058632618	7.18427995817873	-1.36480370798353	-1.29854971571853	-6.06125223670877	10.4671639695808	-4.29929477392643	2.4410224768214	6.61139147689198	1.89608759729837	6.10905340788572	0.451933232966205	7.03881136257162	-2.38740365294848	5.79902209844991	1.49931398443392	7.4043197504823	3.53089623906429	3.12230862359033	6.48247875650427	6.86661424903941	4.29658156741035	-1.28407635553066	6.13819605537443	78.5	1	2
183	1.75784795768635	4.33784607523103	4.74092003246346	6.32289325231662	3.77808855366666	1.62780171616868	5.48278684163729	3.90877931449414	3.39525907695492	5.8696410241313	4.11805235118258	3.7727727120695	1.94401853298958	1.56387185337341	2.70052800144934	2.71337372881197	5.25085837900827	2.44492533193322	4.78338977429478	3.65198221764222	6.79228930680812	5.68058156973844	1.93900773696246	10.6788633797899	3.07979701891806	-0.0100555937684792	5.11586260225133	1.07191603969367	-4.15061002006964	10.5231426948877	5.69532040993149	0.349580387740761	-2.9165663939065	0.902863409082991	15.146627388606	12.0849289701706	1.46537112826957	8.5369723086886	0.968092879500411	8.10848983119693	5.201899962494	1.63055889619675	15.071547211433	2.26317026684068	2.14204818500262	2.77008541053524	81.25	1	2
184	1	3.11873354849652	3.43347704355116	5.42017939911336	1	3.20107905331928	6.53388594852004	3.6393404136242	2.18835941046803	6.66585815315457	3.05653317341924	1.04303859510726	2.60557439270866	6.30236227615716	2.40032284200137	1.66577611856232	2.83001674527327	6.47120977562509	2.41503714449207	2.67103488318081	4.74608365142864	7	1.64661574161779	8.69764919794721	-11.0533186733811	-6.92941021715823	-1.49892289080018	7.87613082778802	3.66227788906508	10.916815681551	4.31608334935707	5.91842035554192	4.85199263323239	-0.644522599801741	2.74825460567413	-4.26918839413864	4.66260010585492	4.61391404029349	9.55596350754066	2.44524576200349	-2.63544180497651	3.73815648141827	12.4297652873244	7.46493417843417	6.69292220430392	4.45376258139982	79	1	2
185	5.30086566740011	4.23079977310335	6.95299346509019	1.29884240798571	1.85458157869612	1.43706874749735	6.71723866721526	3.63272570695969	3.06728222806327	5.2620268761279	5.53142378802174	6.89695398370222	2.31154211219896	4.53678299272272	6.93636863325917	6.95935371629473	6.80674187460284	2.84436660203315	1	5.54174855484878	4.62594885732744	7	1.33386549919481	11.5282830324841	1.35769490837038	10.3941271341193	-0.829983120860313	3.18877275895869	-3.80444606000771	-4.42579985843183	7.75723133200033	2.79314780009755	0.0519233889688024	-2.35786464872661	11.042800574134	3.01004895188168	3.01759296158178	12.4082677211788	0.802652238787991	3.53933612757924	3.28445340681465	1.72204330030054	1.52647901965346	4.76478169738242	3.38679996878683	6.85414114359301	86.75	1	2
186	2.61373116060851	4.00468325607595	5.17864682007319	4.65685425044244	5.7464439831914	6.20015813843387	7	3.5033492652099	1.91844076851408	4.83587873556607	1.36554803217585	5.80292627330398	1	4.40865776229848	5.92353220758211	1	1.55321704360688	5.04062436324174	3.016470898029	3.82743335085403	3.58609061405644	3.65727493454908	5.2697615115244	6.25437262746994	0.951468723309017	-0.26669963759459	4.18161970406313	2.81058474353905	1.56282990842515	16.9934684742859	7.4820181691758	-1.15188245532062	4.04847468212512	-1.21321318480829	4.3160810277418	5.04941944813495	-0.659749854928758	1.26645446284934	3.17346543024126	2.55495071664508	7.03192801694578	2.050698436084	9.64152701076381	2.1946636005179	7.9192835157592	7.76611627585215	67.5	1	2
187	7	2.30831945380908	4.08243598488217	5.42602939668795	4.84010233042968	2.67279657713262	1.41893804245149	4.94861642031953	7	4.30460648424732	7	1.14723342346983	1.8145369595349	5.74943137254555	3.12663017247027	3.02192478490917	7	2.8592059888628	3.25570198172388	5.48819777187978	4.27850395383313	5.93158028141296	5.16472551042356	14.9554213299813	-3.01315152411473	1.88979909425672	5.81233292388937	8.93523813871184	-0.190988992455432	8.0106711626649	5.00441434582431	1.4219052900071	3.63928847047129	-1.17662487446282	4.54045428614844	7.19148513928952	1.68982838494611	10.346147644103	0.789172820681509	8.70368027545505	8.48627381034926	3.96048891235908	11.4006819957154	9.40939075137794	-0.394886632979753	4.68431109796541	71.25	1	2
188	5.67057318189945	1.2582707799064	6.05437692820018	2.76396025175994	2.70271992414148	4.42118891778416	4.41182011466201	2.12942875874897	3.65069817590045	5.29199151639825	5.72679916334572	4.19474736517089	3.960139064537	4.98022858432229	1.57042320648646	5.50882111226472	4.7748779700581	5.68226162771538	6.16730519406242	3.87556316585356	6.65615556633602	5.72737166552132	5.25555519773155	15.4071064282963	-1.72166885545307	-1.97744065637796	0.659638076027118	-0.249903026779826	-6.9234001276604	17.2407532640482	9.27218551228109	4.52605263944447	10.1142243357555	3.98663270570675	4.92801063473637	2.57719007377527	3.74077348855991	-2.67390449217255	4.02232323667475	1.12659033161049	-1.53078421775211	-2.65535192889394	12.1626539618487	4.45503944183095	2.65484415003778	4.4393531049666	88	1	2
189	4.89130526701206	2.34869771370387	4.94347178006843	4.04637167161328	7	7	3.52348041849344	2.90613536942479	6.60523430992789	6.9022706696287	3.41401763792637	1.74768977127212	2.06264478986371	7	3.42740816797412	2.91008600576155	3.90512225246503	1.22931139185253	2.35119130432921	3.52126095181026	2.4364937956475	5.22394736267011	2.42408790593566	10.7042279024859	-1.8827608072904	-5.08653675604583	5.77367867866959	4.41284099019817	-4.0858984396458	11.3477628518112	2.71105100610907	1.66249588994109	3.14258634014195	3.34793820205828	-3.65057763788648	-1.89614585579293	5.37712239689291	8.59933781103708	0.304651036399348	5.27979611591159	12.2415328880183	2.26289104829061	1.37711979416929	3.35640971891176	3.83777893527706	3.05530207521737	72.75	1	2
190	4.70786513544143	3.97257468947088	4.14788449810688	4.40212211538771	5.24576243822423	6.8948831173008	6.01803893165555	1.86134733561259	6.30565633258163	3.94531925299197	3.73528095487611	4.3209714219454	2.39290711979062	2.91754744963215	3.72886230063603	3.17347603872467	5.93028116999823	6.77295738429295	3.90841544575375	4.7184567601167	6.50814379453853	6.53615215215207	3.63617432244232	6.60835245329047	0.753631818139324	-1.29376123060925	3.99914571143927	2.73970838220473	-3.09039149504254	10.8830464284011	6.67173251425145	5.39321153725392	3.80567332409325	10.340242614231	1.85507907626527	9.48813809834635	4.02944402592561	9.26862666077452	0.702116935361746	11.0870193064874	7.51767469175029	2.15543884067994	6.81694060553837	8.01837489596651	5.55405138964038	4.67828956912672	69.5	1	2
[truncated: 5 more columns]
