# Supplementary material for: How Are Mate Preferences Linked with Actual Mate Selection? Tests of Mate Preference Integration Algorithms Using Computer Simulations and Actual Mating Couples
Source: PLoS One. 2016 Jun 8;11(6):e0156078. doi: 10.1371/journal.pone.0156078 (PMC4898694; doi:10.1371/journal.pone.0156078)
Supplement: S3 Data — Long-term couple and agent-based model data analyzed in Study 4. (ZIP) [file pone.0156078.s003.zip › S11/Aspiration Model Data/Aspiration Couple Population 01162016 084005.csv]

	trait1	trait2	trait3	trait4	trait5	trait6	trait7	trait8	trait9	trait10	trait11	trait12	trait13	trait14	trait15	trait16	trait17	trait18	trait19	trait20	trait21	trait22	trait23	preference1	preference2	preference3	preference4	preference5	preference6	preference7	preference8	preference9	preference10	preference11	preference12	preference13	preference14	preference15	preference16	preference17	preference18	preference19	preference20	preference21	preference22	preference23	fitpoints	sex	algorithm
1	3.92969697001285	5.71381203138435	6.30785474264699	5.2872790026916	2.07762990477706	1	3.30327148205809	6.58834675210977	7	1.55138661566911	2.41975008960956	1.20839261592732	5.12290407283523	3.75993057792263	5.98253981488419	1.76125815182809	6.66280322878039	4.62178177358349	6.0752525996043	5.75822302004322	6.23868278294552	1.66184166605744	3.87989343378414	3.5884649991945	-4.74102897934245	5.21475895250107	7.82483510383894	-4.6309171603333	-2.12137091385153	2.74593631797188	4.40751822742303	2.57209500213549	7.68274314416447	2.27773358969971	5.61901069305096	5.05660769341767	3.11718860575094	9.01094334041398	0.161631282843352	3.56248855665095	7.58653436065323	-2.67087377775614	5.18149107531313	2.2462532993909	8.36186081668019	3.92234898608133	105	0	2
2	6.52462945323883	6.58466005309405	4.43941636201998	7	2.84919715565075	5.40528769825876	1.84942496303561	7	7	5.97271983567429	5.16324222980567	1.91810486777435	3.95750886275982	4.79567960631787	6.3062298796286	1	6.57750966881463	4.22491756519341	4.73838595993794	6.20493238735295	6.55841436653066	4.31953789759193	1	4.61496060274969	-2.95114099560488	6.28072984626263	5.35090446599757	-5.77096803199315	-1.37118403444396	3.13719642697172	2.50733673975531	2.7852852096685	1.90100980969004	5.7909379820842	0.964697104980655	2.98207903558125	3.1238477008186	1.94624913417239	0.274326506134825	1.77698922112112	10.2657416214254	5.2922916755288	2.04428394443435	0.603156677581233	2.59768392670051	-3.36917168080866	103.75	0	2
3	6.40289214749262	6.94875984354589	5.97926355862421	7	2.45032321044648	1	2.56430575617016	2.45088674309105	1.69938595540661	4.54798120076989	6.11029345538453	1	3.87331560743493	7	1.4712095207472	3.11652075472305	1.63348765586262	1.66392060398884	6.55577474148236	3.73185726324186	3.6814283842984	3.27022123236197	4.51518218435779	3.74074976071479	-4.28371638256583	6.99716352557936	4.83635600523851	-5.52745613536004	0.940358541876152	2.50574782645709	1.11924248355867	1.09175384773429	5.95996120764271	3.32677342337889	2.66007383589402	-7.43487204208019	4.90420542178676	5.70042870398204	-1.0553879976803	1.6787068173878	3.65541738463809	1.68878266425326	7.83816573357758	-0.736523294077796	-4.16453050396939	3.37815245367752	110.5	0	2
4	6.48901544249098	4.52273941092913	5.68501617440751	6.02922974729266	1	1	6.28432035364878	4.64784728374343	3.31573204030178	2.40763875797124	4.06920198174145	5.45225128189945	6.03149057001968	4.38447694878118	4.99326775843753	3.38277875230692	1.40856569207648	2.76928329360197	5.19436018991345	1	2.38687253334246	4.98014543910486	3.83076640834017	2.33170974892375	-0.841774730223625	7.04431362098854	4.13836708917451	-4.62302912313371	-0.50841388937108	1.05497198142709	8.25542999411222	-1.28787952882619	-2.21637883516243	2.35990912528694	1.73415080758406	1.39515304315733	5.13985772326187	-0.0921800539942352	0.379971264039464	-2.30386745251369	5.52334609356321	2.90308453072032	5.77565732794708	2.97742895463835	7.90058023143497	-0.265228146714652	88.25	0	2
5	1.12844603675548	5.40889364020367	3.45037876454028	6.41582419860479	5.48007665568462	1.80999509184464	4.06727124860759	2.63421766021488	5.75698127539573	5.9268889171453	4.40191141995803	2.19241861884753	3.61459852310125	6.55903443802683	4.44956216815253	5.30380694036492	1.65506231827555	4.32163023875875	1	1.9364722196272	2.5825406182398	2.09607555343787	6.8796815797593	0.264852136423221	-8.61034866345599	5.52302009603847	4.32096641718408	-8.41130258589697	-6.08398508684256	-0.365734840607888	1.36548597370836	6.5114699484226	2.75929567006399	5.8456349293452	4.88204416939588	-6.9825091852714	3.44361100823835	0.305056009673622	-2.18825150355367	1.16582831453969	7.06825394534428	-3.004702821373	3.89172611406218	-2.11221620410524	3.24653751103094	1.95095771042693	102	0	2
6	3.95802553021047	6.20907264215827	6.11606988996918	7	4.394919952712	2.38460699723934	5.32506074906831	1	6.03148222721619	4.05215029206059	1	6.99226272234728	7	4.72005469862593	7	6.48083047241501	6.29241954886834	1	2.64186734538921	7	1	4.61206131164812	2.40452928116936	3.02498099886715	-3.96117252244294	5.85737437282464	6.18313896208509	-7.07005212263259	4.45982035367084	1.80330855652386	10.4119444416862	0.617263745772119	5.56719009827919	-0.0927179919608787	9.04585672531134	-2.67356813326668	-0.0604665095028023	6.88830582259934	-0.435389041597286	-2.10351470042051	10.9547695433282	2.81335639851831	8.61144477865312	7.03036485820381	9.3759665975341	3.25448012651245	95.75	0	2
7	3.63030007628677	2.87983114461647	5.04602492733647	2.99560562775426	4.03606522006553	3.73780204006398	5.31281119211344	5.84315208340406	5.95326880592643	1.52406367391261	1.7767926304594	4.77757582345087	3.73664087449944	1	6.30912866210613	6.36412517564796	2.97965438363854	4.04205215035606	6.91027167533521	6.89788432641628	5.00486019356172	3.50114683031717	1.46681738908652	3.52975961338627	-2.50404005756134	5.33396652691225	7.43993461499843	-4.59878534763441	2.93294914317049	4.82472686099485	9.59871985647657	4.11838092397617	5.71287584967401	3.76374978597721	4.95124368902073	-4.73835125170027	6.62527027879339	1.60582863375628	6.10562278545767	0.28777791873031	4.63703403822384	2.33969125597865	5.17795340578003	2.77650121082508	2.57493765447039	-3.44684336671705	92.5	0	2
8	4.95203435863012	5.39925230926078	4.19768624260056	6.00993597152645	2.02113410860359	1.53366591773901	1.30595945344265	4.87585552812869	5.9744682523043	4.07073884242606	2.62123971790412	1.55868557335596	6.30319586983859	3.65453286208788	1.20045713554327	1.99102243084485	1.99722139947803	2.11096508662214	3.90435667740066	5.25285674192905	5.75449148764184	3.64010051896699	4.73472709697087	4.0524946266531	-3.49031547297845	5.96858469141337	7.41682797798964	-4.61622452427287	8.8962988752258	-0.763425554810892	7.36528983136652	1.27631843854842	-0.488954213823529	4.33454037786286	-0.258410270787505	3.72852476036772	7.33590055463425	3.0869952235554	-3.43556546331569	8.07322777442265	6.95384110290086	0.265531613990631	2.6185688136195	-1.9856878748596	5.08332243845649	3.7625755392423	107.25	0	2
9	1.84750011465819	7	4.3775832420265	7	1.35989212649676	1.54055587365701	1.35957404152438	4.22261749677234	1.60741354240417	5.28877059071094	6.36141795552228	2.31038442832299	2.45681076964464	2.29516387571885	4.06445738940453	7	1	6.53018687602639	6.41344590654626	6.58785996885494	1.85594110621743	3.67037428942125	6.31293837322521	3.94544153621342	-2.69215004731615	6.0038778655335	5.85643531305126	-6.83255936792771	-1.50809700783435	-1.48289041707208	2.56866826255996	3.5307075300635	4.01796666647341	3.03144469070923	-0.0762755587781025	-3.88955136361192	3.26827637245239	0.158268276672531	-1.74839169293874	7.59376444998588	4.64353419769428	5.74306625293084	6.07902587487704	6.15586526698625	2.91923483814784	4.07098192472713	88	0	2
10	5.01511204982991	6.16253389276596	5.03605949347461	7	3.65777288708678	1	4.40666218953094	1.28636337404396	1.61323588501499	7	2.20681471672944	3.14278169397811	1.55859421527937	1	4.70562623096465	3.17129916043752	2.52168272903072	2.55557385364701	1.85041838211251	6.19018427720211	1.749120535753	3.08143749248516	5.17602370120677	1.22850109235874	-4.69213948468388	4.79205858569721	5.95046998498644	-4.77823400162832	-0.623614855000758	6.19781617136233	6.55766941545087	7.64877897095829	3.80796309791309	4.35193531108402	7.67147394398079	4.88253809526845	1.84793130984817	4.81648762393505	2.53961522305695	7.10865093772163	2.21593921386202	0.758186323192505	5.53048781501875	6.84058999373033	7.36638126485068	1.01750116345874	105.75	0	2
11	6.52946744568554	6.49088295450295	1.23315565883497	4.86624398640286	5.07716150020718	5.05669425146357	3.72921255668031	3.1900235518854	5.33719629763864	1.84790220818774	5.4608292906947	1	3.17957883075456	6.0530741477927	4.83941326801829	1.76302768045008	3.65066752695857	5.43503598221441	5.07941520785849	4.70053655778512	7	7	5.92688055073781	2.36651404593818	-1.71530413388358	8.98328429246545	4.14293370125561	-4.98287522911977	-1.98191888233474	3.9926432746516	0.728262875506163	5.61612655721715	2.36371212868463	8.49463436373296	8.04862998194527	-3.21707660876398	-3.2390579358093	0.316505213740907	-1.50876104328719	-3.56732310314417	7.71700883442316	10.299477802553	4.42055121275484	8.36751523502389	9.24775098672307	1.13470595871306	90.5	0	2
12	3.65003995102314	2.13916919019911	4.50548483277957	3.11101339429156	3.67031611691275	5.69588595059199	3.34196039943262	6.80215469340829	5.43324293768587	2.01924586056408	6.64994581820494	1	4.47912369234583	3.08875776850101	4.84478137275103	1.57884556942925	3.7473551004417	6.19115494766168	4.10481548984685	6.4581085368271	4.21074565259957	1.22474855126101	3.02430681084655	4.60721764530431	-3.0421514946949	5.99200209571223	8.76279858883206	-5.04909842542684	2.49502819766343	-2.51077065440148	3.88646104736034	3.16214754559771	11.7142773684583	3.34723074501679	5.28023883255587	0.599984541430691	5.60093407559189	0.715466914749184	-2.37769763631028	-0.280469389733038	1.51257949948919	5.0669826114319	3.27435601408145	2.66846030662995	8.78482507851905	4.48330510364849	75.25	0	2
13	6.35567672155376	3.49192903476545	5.17524658000922	3.20030081677296	1.36753025195773	2.43483599523623	6.62496120820146	4.45023351398997	1.25173141920442	1.81591745313274	4.70645075122409	1.72466012516141	5.71381497759379	1.9234400341848	4.39070219599459	3.39003739026337	3.63734077025957	4.15288264083787	5.69309835275837	6.851400461972	2.72662102037915	3.30211465115865	1.2094102218634	4.54936407858146	-0.711010821112139	5.69015012447502	6.08000923897373	-4.21846186960617	10.2194352788767	1.76370377655873	4.83391111425551	2.22053772789131	4.70989467090315	5.08765850205834	1.88235738437381	2.2685572145313	-0.267781450619139	0.733146627123991	-3.02342745230635	-2.99327279322787	5.43471837711035	1.96454442760363	3.08701531720976	3.26971573751661	9.60872498990936	-1.6297925062659	79	0	2
14	2.66874119239624	3.90591806774504	2.79641808650414	1.7399231015865	3.53962850375721	2.43616961054196	4.53234461079729	4.08660949211813	6.01539580100286	2.84804512282212	1.24076924817377	3.89176339127012	4.88385722752934	3.42643628554763	5.53997117323895	7	2.02325758684306	3.74552108808324	4.96443377928715	3.64029521179929	7	1	3.74011486644758	5.06620559438177	-2.00427660902341	5.7559147686979	9.9155828582342	-7.81088094595199	-1.36461952466143	3.90645185245645	3.38324148832691	-2.0677221288488	3.15386262494138	6.46027646612911	8.25159220885804	4.04510365889028	4.52484987666366	3.16085023255654	-0.0930385465483177	-3.99687276544741	5.88448276636652	2.21565871636088	7.42912814326267	7.15814763309347	1.0861070166685	4.01000085709155	92.75	0	2
15	6.63367637620123	3.02708916460086	4.32553068622924	1.03747412907528	5.38587371949209	7	2.0077850813756	6.86002776701641	5.72304620313322	2.97042657718995	5.64796754496499	6.66381806079738	3.56693541889047	2.83425079235367	3.94940931832199	4.8055303991479	1.51699523292424	5.88537742054227	2.06009773092684	4.58526175626562	2.62317191175203	6.29407899547241	1	3.7476933323339	3.38074492909429	0.477131543495011	-0.384451429232845	1.12807087076421	3.36824727033434	2.0833841126231	3.56989987869339	0.122496194775384	-0.0744815222974585	4.55245466734417	2.02662103916726	0.954911135116489	-1.79692916274572	7.04458837276532	0.221552714506435	-0.4471001219098	7.6328825447119	2.76344637948869	9.68441790959008	8.84142349280626	0.0496047078626546	3.24927971347547	85.5	0	2
16	4.70873218928113	2.71050681857015	1.66622464368182	5.09265936597833	1.75216644754309	2.01254809025768	1.37581242956169	4.77929713770969	2.20154129065608	1.06679123531611	5.10825813835846	2.6294544697767	6.30186597279031	1.30587694079925	6.3228404277381	4.91514136030888	6.06320732424294	5.26261751319719	3.53929381306111	7	2.55807791466881	4.09459011598657	2.16736044954472	2.30157146268609	-1.49067600435148	7.0341500979347	5.77107603839602	-7.10362922740402	3.81918912175573	-0.48763845177611	4.98256189885191	1.98428416313682	5.56717527472902	6.48742399216456	2.15288483647602	2.32940453559479	2.30547043207952	3.26031200179394	-2.40829541591803	2.05049884405364	-8.95113700614058	2.77685882631476	4.5238219278834	1.95265826812445	-1.45961195306665	-0.135357022372454	108.25	0	2
17	5.4590034116509	4.7303123778623	3.27830432037891	6.58172533023098	2.90685315281365	1.77513487685359	6.65356018807685	6.33334754728617	6.47780997734334	3.1609004806381	4.88283029374314	3.46355632718978	3.86652692321428	5.93721816065557	6.84432030827982	3.70281737916663	3.52613574423637	6.35093239330275	4.99739944612572	3.66311577957192	1.89859032315524	2.4024617729039	3.01086876581757	2.87562388307757	-4.75647189217788	5.91074197776646	8.25894005866114	-5.49243801813817	7.78115063879917	4.45244906578735	10.7610196368968	6.46039438944343	1.45323177586657	3.27912544300603	5.88695744655988	7.90334440263719	1.23857273067019	5.99314595032629	-1.95607863264736	-0.617468777009685	9.07089322101623	2.19831188447164	5.75992737124046	5.51415418982204	8.0223313634228	2.38465669819181	104	0	2
18	1.84157568697053	3.83429422069842	4.14394146408561	5.04400355423416	4.02151404221265	3.36530744579699	3.32116977508425	6.04732436229434	5.72548185641709	4.2581441804627	1	5.96274010735439	2.897460042946	5.2133451361468	4.57631936344326	3.9968984040197	1.8487195467329	4.99364717290292	4.07963646033274	6.47455379277276	1.86088368218736	3.61016292857725	4.39533307090384	4.12507426927406	-5.83930420519065	10.8069976597907	8.00274161429311	-5.19742903837999	-10.2339818538389	6.33641892857191	5.81370418229221	9.14938914463434	5.475029973271	5.22434812285176	7.59713195005703	6.71452856321636	7.87965651699601	0.442109812302395	10.5581791302946	-0.270942363264552	4.46554443810179	1.15293664203515	3.78677596745588	4.92074726747019	8.15795402150555	2.6764892280446	99.75	0	2
19	4.09917819783267	4.89076334705695	3.93642541107878	5.65068420065402	2.24953975105564	1.41262399159929	5.13924281832862	3.68355879253641	4.00794919378263	1.14358996496285	1.23930930894878	5.26254071653386	6.43298637051509	3.59979204524388	4.35248671964356	4.53135309370355	6.9760864448946	1.60561862943862	6.22601814360209	4.43264573689731	2.2758153008393	1.8364239343898	3.76939013959749	4.12543569701547	-4.95917500103022	5.00290509562704	6.55727098694586	-5.40823691513294	7.8561450998967	-2.09974415282802	1.17783582913399	-0.192042115648924	-0.49215860473474	4.75152488909066	5.53249910762386	3.19886963660668	-1.50241925932671	6.33387762361103	-1.52360677751529	4.58429575602788	9.21182139652309	4.00445374299257	7.21126785791082	5.24394193420155	4.65899797962779	2.13138391465776	116.5	0	2
20	2.39381009014665	4.55908001694367	3.06571149141163	1.60338357367916	3.82568787677	3.11454420812548	6.15794241447569	5.32957594878967	6.0412703270668	1.17332107595614	2.10822286606622	2.97908343276895	5.39343384914097	2.44275182492677	6.27417159291697	3.79556230470227	2.36498740257726	3.19810662439557	6.56977948554936	1.90653973101229	6.84403457213222	1.350200722398	3.10294525895355	3.54915654885817	-2.10289251505061	6.32622465548064	8.85731464936752	-8.29509661812235	-1.14733981471741	2.46596873045578	6.38377437868532	4.56908176171251	3.40389975594513	5.78133616437754	5.14891677221644	-4.10438368143639	4.28654106894008	2.67680069220688	-0.336680529305558	-0.0212211513482749	4.97541592994983	0.315155723979923	7.43934653695982	8.24350597228808	1.13734797692713	0.841845097979378	88.25	0	2
21	5.57287371103654	6.23231014838211	5.28259656509484	6.89100504528102	1.71702010764286	1.64450188063704	3.34238940919281	5.07370123502875	6.58185664417773	1.62350700135414	1.66920344395757	1.68147600864589	2.99052203390945	3.91484040912191	5.46703900842511	4.32551006623576	6.19551152257512	6.70136411602245	5.3288286864247	6.12494042287866	1.44436822547972	2.53645101578941	1	1.04416151955411	-3.20672902648247	4.88806933206579	6.0757969815983	-6.64668296829096	-2.08441282078649	4.32529967348459	0.449107574470448	7.22544817331332	4.70145544755406	4.64215144008684	4.4153414436792	4.29532387184097	-2.77370005678129	-0.897710909516802	1.49591268185154	3.15992168766365	2.76218928419491	3.91904169974837	0.414798117373644	3.43510226448144	7.40642559512362	3.58873187251849	99	0	2
22	4.22986844023746	5.70015064927977	3.57796361033611	6.47948148011393	3.16273755855176	2.09489541895031	6.01721472548075	2.90604957506117	4.67188082896886	4.60473627420379	1.63297999621185	5.78877130656498	5.33210035836723	4.53890280253669	2.69042179658434	4.3006919197137	6.33411435341027	6.37017270093954	4.59865555754333	7	5.8085624925056	2.31953149501612	4.31429336683275	3.6070462245378	-4.30125341254909	5.43234747265934	6.07556824456723	-5.25444302217062	5.04702765394921	1.83870090771613	2.61034479827351	0.460354438183276	1.24257333539556	3.84822042740507	-1.19982990837636	2.5833079890768	1.28402833540105	0.790686692527291	-0.882981449382793	-1.76799071943215	-5.88213117356743	1.49160096595516	6.22301488344004	7.11660790670298	1.19045114469127	2.68721853902723	83.75	0	2
23	5.43893018297735	1	5.06325450123117	3.79325103215675	3.12611362469493	6.85789145933212	1.48617652110516	1.15491454688008	6.37026249182056	4.95922965636159	2.49828366417045	4.35964935175325	2.55573379364805	2.98352718537499	2.51940785911008	3.31843091476889	6.46166890171541	1.89338884610186	2.23413332250356	1.87529941054912	6.9520420073566	5.64160092130076	7	3.89711307353826	2.47240740101995	-0.236766222780741	1.04112259860177	0.106008779016915	4.72924644243857	6.46926861781765	2.10355043843076	-0.215358607415086	3.28867806492159	2.09074448477594	0.696209702338712	7.87308107380237	0.828709665985634	2.21871269443114	-3.63034348480874	8.84706792098534	5.39302253530815	3.22189041849666	3.65756588006093	2.86757959941316	3.39799246574922	6.21205548607242	84.5	0	2
24	5.98465579973564	3.90091610096245	3.09639238838577	6.52491577393762	3.14044809578834	6.03128985041238	1.75662363366328	4.08089602248596	5.66593692211371	6.51984450582492	1	1.91114134928609	7	2.45700175230256	3.7360769852164	4.09161864425483	3.91730859488842	5.25429931201593	3.03442145833473	2.60094269667466	7	3.50069027344956	4.20519197878369	0.2856172661132	-2.02581704816624	6.88027994524199	5.89018178075622	-6.98102002691049	-0.21020512813055	3.41042847690054	1.41610740638461	6.45731378539261	7.44580826423341	2.14364765342781	7.87345833998209	-2.74309326628785	0.781651214995195	2.67527629156131	-2.43587070707064	-4.26330623484191	8.3387473780377	6.60280414329109	7.62331179308411	4.0314510713364	7.88095700587489	1.47200938378424	98.25	0	2
25	2.38416384880088	3.19771306733551	4.88677801318101	3.20150250599545	3.23683950448973	4.57702421647891	6.20462116051224	6.03975443489689	7	1.17958986973507	1.30322419287234	2.46691594293466	2.78767068772987	2.7382724865795	5.44740220715939	7	2.561135404833	2.99355808937805	6.62833983175989	6.54405081637342	6.01719863804679	4.53679278345696	2.38679935334559	3.57350035089746	-1.74007178840668	4.78369762007043	8.14039709178738	-4.8295049503521	3.73848845341748	3.78699615282983	5.39963217665562	5.79170403323398	5.82179974797915	-0.302918400857003	6.19863668394582	-1.55348515428396	6.21405562684747	3.78426924060653	6.99632252562471	2.77770584514276	3.94922009765807	2.30991091809529	3.80945556104062	3.44359302073965	3.86648838765204	-0.659331410035267	75	0	2
26	5.48294850561917	6.0692647325184	3.11710312746719	4.46603722330845	5.93738457712951	1	3.30986943714737	1.93004565158475	4.70608012064285	3.6903082544389	1.55111913096564	3.58044313317979	5.1251619333051	1.01302261972909	3.67382652749313	5.632864300887	1.36311595115881	4.87366569326483	3.41348581022688	4.87867619258158	1.11101188209969	2.05586200680769	7	1.93250506731498	-1.64908261464426	9.5848349606078	3.88726778896881	-5.64852466213031	5.07195304474217	-2.8178691404322	7.23962256786371	2.4326603075293	3.53900935045081	5.82444597547033	4.25910335620352	-3.16089887415504	4.6139587364638	5.22661573695756	-2.73929376940446	3.93431536770079	7.54355864198542	0.500804016908529	3.94484544246736	7.17443774358454	8.41265629402396	6.16231772159209	88.75	0	2
27	5.77794903940996	5.70391087765813	4.45474473653358	7	2.98730628587738	6.09880671347978	1.56973985518992	5.79799018753571	6.90695589633656	5.8238066394263	6.4638555976147	1.89062709736484	4.73720817660194	2.25099738881458	6.11078392582153	1.36602331247314	3.30964536667961	5.47448219668434	6.09943885016006	7	6.82816402984545	1	1.13865090933526	4.64349847344345	-3.15859233669088	6.07164560274717	5.71706616052174	-6.30228636099557	-1.46570900682841	2.51925022204917	3.35213535523271	11.4710188364667	1.97848867910291	5.64484132798261	6.47834863745614	6.82366628732935	1.96181302090867	1.56066665562583	-2.22622981058964	8.81447640580746	10.4820329495376	5.16515548887767	7.38466254420983	8.57203750082366	1.9186191137234	6.93058264540207	88.5	0	2
28	1.73799449065379	4.39882293089085	3.08256099873205	7	4.50915188383788	3.1629103526491	6.29037656463817	2.49623231031434	3.6493994922134	3.48502086120212	3.68124670539819	5.55161357973603	5.64939872260831	5.70161686814429	2.39426050472606	4.32742210031876	3.28598015269741	4.28380155088418	4.06391186087216	6.55048648190306	7	3.44305160851284	5.5810170576803	3.07318861285764	-5.02793355880917	10.9747810180353	8.34063996193527	-4.90681588677465	-9.49875388989159	1.71132585900277	6.60393964448207	0.640543179102356	3.75501504632542	4.31298821442657	0.331505349700877	6.70921362818298	7.92273177332842	1.55592830948247	10.8438768682624	0.162891246090784	-2.06889129026686	1.90332554278403	3.8572807612552	5.82718915187738	8.08900633398945	6.96853385564551	90.25	0	2
29	3.46144124673156	6.74894828930745	1.60640235973802	3.43388107400314	3.37018642170433	5.6413317093256	6.39787365696571	1	4.53352051261993	2.45159072662931	1.55511438001517	5.39018495406775	5.30606754605443	5.95398355720674	5.39639500140666	3.58447995596636	3.06147518344691	3.25995859699479	2.73138037132577	7	1.43742353562772	3.22080556899269	6.67489154449293	0.535216999556602	-2.23982858619167	8.55024059329766	5.20948009609811	-5.2335023061782	9.9724521651764	1.85337858733197	2.37885812632165	6.08054394876242	0.997404507999123	2.79600515917531	11.1062732248731	8.86986282491113	9.05608503909284	1.64256562512518	-0.732173432906086	-0.217883331464964	2.33699778135926	-0.182835777629425	5.32196160691682	6.78304709156702	0.98819453480501	7.33167114169707	80	0	2
30	6.06070084594781	1.55469434921673	5.28420108457551	2.50284032222116	3.74294649674299	1	1	5.36447703660439	6.178460145381	1.74956815808886	3.73750879044476	1.26896855036662	4.62653489587398	6.39092367394089	1.29180124323641	2.31184301011646	5.96395031972113	4.19741946803822	3.43351506596531	6.96703805817856	6.45625470544163	1.04839469776988	6.29331150035264	5.94357601997243	1.46510250206037	6.07943331693045	8.86282676091986	-3.69424385147092	-0.810395775039364	-0.32423898356339	8.33869864007193	-0.43757550620999	-0.923091659940262	4.00747856336979	-1.34136333509284	0.922100242159707	-0.599061040195635	1.62395279071568	-2.76082899663511	8.08658474887316	2.37348653295575	1.00798424740994	4.1649907369943	-1.82148170580019	5.60017061794451	1.1916889747532	81.75	0	2
31	6.84829218211096	4.27273172525654	4.83742972609299	6.49867006961133	1.21388876779682	1	2.04553926471694	4.11420388201367	7	1.48583771679355	2.00694688447469	5.46304061404072	1	2.86255556627288	5.42134108498708	7	6.30695373901745	3.54856121809434	6.79056029621545	6.13765326817029	6.37177788970117	2.1817336715486	1.13977979999855	3.31422505130087	-1.11759411009016	7.81594967555775	3.53329929738529	-4.66223927648346	-0.682359674365539	3.92094994835045	7.85642987954367	4.72459505375721	10.8296180868165	3.73583094519682	5.33561654160313	-5.5923572758901	-0.474287306005818	5.06298591940919	1.23730185546751	3.99143137313922	3.46526664905192	1.28413362697115	3.49244481301506	-2.05066672097614	7.71047385236659	-1.91612711727739	80.5	0	2
32	3.00170660979128	2.8148249244622	6.53416163396736	2.84953396279235	1	1	4.82771474047544	5.88655218635305	4.80610418221135	2.27275526547049	4.33783232872512	5.69149000079596	2.41400584219546	1.44321387969318	6.31877840011107	1.8175383763039	6.28659264761398	7	4.78116908397409	4.92021864015414	2.82790067718597	3.92095295486	4.85471635783785	2.8959236594947	-0.651679015709972	-0.458106164567276	0.748490096006894	-3.79310179337747	-1.38210480078166	1.64020005501974	2.41759422585521	3.20074969635969	10.631995352017	9.92294758945502	8.73239957770187	7.88839018115218	9.00320268871783	-0.253799515269457	4.65788644719037	8.40418841664451	-6.31534935056293	2.52566546591201	0.69219904701457	7.79800253379426	4.28262189924662	8.34604084423687	88.25	0	2
33	4.14160462856908	5.6769785005944	1.10240165771342	2.06452837954261	2.71295321022983	3.36126546565495	2.46322048043867	4.3035231036134	1	1.32111812439273	3.08744044842871	1.94111415902036	3.1464619060497	3.54423590636515	3.89911246193865	4.49254440328101	1	5.05110668504807	4.40500174605575	4.60126381120602	1.00672349266976	3.20497038543269	4.91131177096234	1.27603929813216	-5.42836167563663	8.75477438975533	8.54625256162922	-10.1040762467117	-7.34549542454122	1.68564389875452	3.7823559985656	6.35103760289606	5.89244467039264	2.84985575360893	1.80498565924877	2.85930975128854	-0.948530801886133	0.506788276047062	-1.76100065950561	1.84122885710817	-10.3356885754237	0.52463591044942	2.43263512164915	-0.135909512870882	1.25041339757499	1.60275234343109	100	0	2
34	5.8522941409784	2.80093504925805	4.40203775882385	7	1	5.39486146526503	1.91435005867543	6.32663298413117	5.06668019694236	1	3.3685273707358	3.09698576551851	5.30998330585067	4.37615558493465	3.37889015028503	4.87203498518761	6.13277467450832	3.50864482690283	1.11022296174321	5.35778142558917	7	2.2582963394406	6.61538399302078	1.93774858194572	-3.4425869506089	8.30977899956025	8.28006190982207	-7.83775949421271	-1.28990337920576	1.11979547797454	4.97460841613055	3.1179656179251	3.51482865520843	4.5318290046553	7.90363089473365	3.56639536112334	5.55027717791389	0.958217887445115	-0.271696185436561	2.69805053487671	-4.10941634673928	-2.35999189516568	4.09710108049461	7.78038555419842	8.37764246605454	3.04159991720877	88.75	0	2
35	4.21059488618188	3.96946004177261	6.66719055624629	4.04888753517837	1.30166438190058	3.3743300860552	3.11601812355338	2.06803673324213	6.87228198811919	2.29386502112926	1.53756496612929	1.47932147269153	5.59488956652889	1.60252421242852	1.79291300783699	6.12264370963144	3.71335166149329	3.98854038401417	5.35894548716892	4.57972479525997	4.93503970553151	4.07290363840552	4.48305331774587	4.41014866798463	-0.300231823169272	0.587913606401696	1.006032054367	-4.49861638897828	8.43756553069114	1.83520673286027	0.0379649641404723	-2.32761225301022	0.974381816263815	5.1193021377043	8.3190406047486	-0.860808352159552	0.0914990942428904	6.31034060394335	-3.24252892917398	8.81595218519007	1.54001676978836	3.2704349063753	2.67349698774979	8.11555355755203	9.40974228427707	3.90763384257984	69.5	0	2
36	5.6559729255705	6.1993009993332	3.31672072126893	4.60682399824037	3.57546664909908	1.99111391720849	1.14021280725051	2.73696767991886	5.29442835894484	4.80004980400531	4.10098772615356	1.53797605271034	7	2.99204966091236	4.72790296968449	6.35033724880562	6.49548072329504	1.58726852634786	7	1.55761512911276	1.17145184542032	3.14339373731463	2.90979840316124	2.54750621944557	-2.93833362049714	5.85778584872151	7.5888433763991	-4.08423874981763	8.63197996223146	1.36934482748636	7.57292974969464	1.52220484270929	9.75898552458714	1.26182125371439	2.4524923767088	-1.36469242226447	1.15869909222923	0.897381172773894	-1.0853082028536	1.20698892955125	3.85410462593282	3.75868968453341	2.44289940334574	8.36392615086161	3.93695753731167	4.87056204692139	82.25	0	2
37	2.12905367905533	6.94365644056519	4.14268542663091	7	1.75659200169377	1	1	4.99594666203066	1.7141525194242	5.39942600851365	7	2.41418451567441	3.20161037903006	4.20577854902884	4.17421373969865	2.22249249422352	2.39473424622584	7	4.65151692912725	7	7	5.89546158628566	7	2.83226429606345	-1.9393386048381	6.10857214692388	7.2555158724943	-7.9697031427152	-1.13519636931596	-1.16305730049921	4.15265267195089	3.85379309932703	3.86598450485964	4.03341008199587	0.107005814194014	-4.51287180591374	4.83521222959185	0.550755239589021	-0.339007236953617	7.36787755408558	3.86819059714068	4.10633442414727	5.98836414897347	5.49163452531891	2.99190381690037	7.21103854988356	92	0	2
38	7	7	4.54464346007664	6.84016985996262	2.71021155941261	1.95800346375777	1.75499300494535	6.57788736081238	5.93174298210968	1	6.68347700057905	2.19888598181699	6.65590920685863	2.59242144955345	5.94102337136453	4.23907491183466	3.57222866640458	2.12121855274082	6.09953539614998	5.32552614856184	6.89029061678073	2.1394090963497	2.79527676719259	3.99035878290526	-2.8991817584146	8.07516013738472	5.44169638784506	-6.335677373348	-0.415354477173598	-0.700221126758989	2.33620208350247	3.37854049330822	3.10273688773998	7.50492951142977	7.17301501338389	-1.38990407079353	3.97914803687036	5.63473141751736	-0.819229682398838	-3.89626111998904	6.85459376074324	-4.13880163825188	7.07132468247505	8.90920480565999	6.8172401482927	3.57077414737554	98.75	0	2
39	4.50995294665855	5.86430498452771	4.76476787533017	5.19543968318657	2.73065792355161	1	5.61367400421146	2.48885358493832	6.86584204109706	2.51514651321623	1	2.57530300392535	6.56658595466623	5.32855963956191	4.86128796179551	4.75228667127763	1.82184943618423	2.11004505456656	4.60335389647967	3.99061308593839	2.12533875082726	2.08581462877917	5.46068907907787	2.66000899568857	-4.05552590377519	5.96659260106064	7.31510165797788	-4.71465714526045	5.53065749422375	1.44424399687225	2.56662753280512	5.19147278033793	1.01412794077988	3.83350440598693	0.379921736364255	3.41494907804534	1.92012496449277	6.57413082670231	-1.26805939768516	4.55860754819307	9.17108102924667	2.11499041427016	4.10893191386884	5.78250210554457	3.34238880021646	2.3833420407027	85.5	0	2
40	2.64836376029484	5.02962940244907	6.49023471085787	3.59767675753641	3.08278215849816	6.46637015255212	6.65766494966311	3.53631805964161	1.0463769191741	1	4.61459912706331	6.08192896372258	6.7708122571697	5.87138522075279	2.0101810264933	7	2.23725236851288	3.82829630625371	5.9570852809976	5.96824099313359	6.14379043430328	2.48619935505707	3.43431084835008	3.69125460169269	-1.84277200054603	6.41703995018611	6.32397049454273	-7.87257378065981	4.04767853325366	0.030357451125558	4.79982827525906	-1.71434399170048	-2.12364558940148	5.40859956452971	5.81389607202227	2.99356967135261	4.55210504237082	3.43234032367623	-4.00680658645511	-1.5709112348087	6.56680820660147	3.847695180046	-1.02703263433262	1.8679066249419	3.25408378269347	7.1524892969836	82.25	0	2
41	3.32252814334714	4.49410358427189	2.40415209047687	3.52460380938206	3.89755173123603	2.09732287582182	4.91576049788092	4.07371207495906	5.53474066379193	2.01147421355035	4.16076021254867	2.15691442584069	3.02126707188561	1	5.39047269296156	4.52314059839755	1.33034970838169	5.07871727371746	4.67368080305636	4.80075569723606	3.31323520063372	3.03378432346613	1	1.84976708036472	-0.166658341019587	6.83774968745703	8.7329809773165	-2.41308856930847	1.33708280664391	1.37801520608198	7.48497405469149	0.332465914488617	7.62945823540057	5.84220133002319	6.80644204108592	-3.00826535252046	2.9052661269294	2.35294952676321	-3.24668265042644	2.14915947356299	-6.06247921001575	1.53502862895182	4.59366510585971	4.63159913497507	4.03165249075245	1.2666305489576	88	0	2
42	3.70507512479882	5.45566262672809	3.14633571300532	4.06170120449335	1.56874883048148	2.94976018219175	3.89495431405974	1.0136586201875	5.414494772815	6.81721666788822	5.21855229670714	2.23876015210326	2.70927106323793	1.46024176822569	1.08067340877035	1	2.24841716190546	3.56761662066998	1.93009468298235	1.63791795909114	6.61435892703464	5.53083885304892	1.14663960271957	1.09097191318518	2.0837562899528	14.3685336706934	3.16269655807468	1.57704395454609	-1.82824685633961	2.11956814026996	-1.06704677583737	4.667524646638	-3.2075834386324	7.37073947047598	4.8241479903481	-3.45499055844575	10.4871220702575	3.13696643384861	0.404983213472793	7.85263444387765	-3.81308932032179	4.22810164036252	3.02303466916772	6.00186364533792	9.34581980580034	5.16158270255329	89.75	0	2
43	2.80365446808958	5.52165078531892	6.84414168253448	2.33369673863622	3.31283496323263	1.16123999553312	6.38354548389536	1.73793234854799	5.55721608585892	2.48227712867606	5.43462384742242	2.51958792106054	4.03655557025419	4.35543297221435	1	2.04127165983753	2.59778268827558	2.68654706907394	3.2123068438111	3.38985795593808	1.56267821644184	5.85402559778439	2.48037981153788	3.96574207453342	-1.16661355509692	6.61460523993815	7.5984598102872	-8.62201694676154	-2.89756863441685	1.82757147338672	2.46891694658841	2.34057357887901	-3.73760259845278	6.28167368230294	9.49625699345636	-3.30151823918391	2.47412660092074	2.67342709352451	-7.18511299863926	8.27486879514926	7.26205327927654	-2.3075701000312	6.75664240018892	6.16420128938974	-0.466302533890692	1.01456681154481	92.5	0	2
44	1	5.06264186507912	1.32611801798611	7	5.9293562678073	4.53153803643994	7	1	6.33460526104218	1.95684764390058	1.82988057664683	6.04620351485199	2.54975488567232	1	1.34004874062521	5.15433542178903	2.93994761499735	4.86991093202772	6.16036746317351	6.80403230887876	1.79545248106196	4.97524137240181	2.85861106358095	3.33040940704365	-7.33074009261217	7.13386500196021	7.05813993360638	-8.63209791709026	4.35176810529535	5.61189463282989	2.15189914000817	1.09277655298768	2.43973717854712	1.77463331424685	0.92115685496216	8.38895932145789	5.99976567236812	6.02724979280308	-3.86888406574571	-4.2533151686513	12.1106431604829	3.71997764920337	1.10508874479426	3.18754750239758	3.53635202821802	-5.04766463305032	86.25	0	2
45	2.63974124954389	6.64322956141705	5.57191743936507	7	5.07027065397149	1.04190616988035	2.61818314133581	4.57328470660777	6.66558312028879	1.9494248559777	2.33199271597266	3.73716625241845	5.70904316099232	4.01547561180604	1.41045885231165	1.16572382625283	6.70454668088561	3.65318459740146	4.72567105849988	6.78802623528496	2.28588388325654	2.22761909329192	1	3.28926838597244	-5.18638151783527	5.21524176311641	8.20868972670139	-6.03595334690551	-1.02344792103589	1.05100358900085	-0.61780356491281	4.72510652863406	6.19929733905731	4.38957498085601	2.89198684713045	2.60932230418339	-2.84866838799316	0.0676501676305729	3.14614153208288	-3.95868636575998	-0.476155884562238	4.61884640395402	11.0742407228435	-0.837401230710074	6.73505246186446	-2.41277555176064	88	0	2
46	5.38386515840199	2.60260453576029	2.66315627758337	5.39318517399998	2.37975545157193	1	4.02892847566828	3.81011846470925	4.01634270979949	1.5880683917009	4.57890423494404	5.89650301244093	6.68052000820546	1.22065498041075	2.1249556442325	4.48354495900519	1	7	6.11437677633227	7	2.77813486748514	5.36319143805738	1.56316997043861	3.3243857580168	-1.0829398103262	6.59315227359631	7.22153384561426	-5.96929818858702	-0.285127405851698	-0.137338225490029	5.67373218659943	1.01170950419656	2.93134036162289	3.69128060313874	6.4231307392315	-3.13716702197671	1.16404462182869	1.76010648143473	-3.03254052810012	-1.31468621293073	-8.97427670255355	4.90911204748096	4.86102953152565	2.25726637539945	5.40610762028755	0.33006226937399	89.75	0	2
47	5.0642302726553	6.34114856828841	4.50937682739467	7	1.34068282558786	1.80323213479353	2.35738116079794	7	7	1.87535137801876	1.5319568298429	2.04373108947759	4.31860802199714	3.04076773663151	4.71443677432908	4.37096110859048	3.49033393553032	6.00875817405735	6.54772201004664	5.57264396028309	2.00571550115127	2.29431630498728	4.63129281044827	1.51302867303626	-2.41170795295308	4.25007740149924	6.32886520533766	-6.76507857526771	-1.55862636363144	1.44013518790411	0.477179242494999	1.75543303627639	-2.0249752465004	4.51093023523346	1.08906192877976	4.94873181967809	-2.40685637036486	0.10151236298296	0.200989382018725	11.8995335195276	4.57241968310264	2.60349358966898	7.72569613978713	3.48651389815229	9.32841663908268	5.17650747928384	84.5	0	2
48	3.6535590807	2.00782770125866	4.13834607809562	2.91978320955506	3.17877718379812	2.76432891948575	3.71816722151297	7	5.30391680784658	2.57384401187422	2.60959975289222	7	3.80126326316057	1.33752275035803	5.31702405928932	1.20177311325506	1.88830950666928	7	6.13265417464277	5.39946736511052	5.20939149289501	5.02539421839393	1.54464273761019	3.09775049475687	-1.95290501700877	5.40133214254831	7.15920697889069	-4.40464846919248	-6.03101100769513	-3.19774177834375	2.88615328506534	1.48085131151546	8.25976051036005	0.0695814597263037	5.8305345228107	1.74429200594024	5.29664363703713	1.00272925826501	-1.9823502004858	-3.92492755920953	7.87971607302087	-4.09763717746242	4.61923920458417	-0.629955144396884	7.70968731985322	3.27733162282611	78.25	0	2
49	4.49266216943728	5.54756095187706	2.34275598047591	5.98656478609656	5.18382214131806	3.30341894805048	1	7	2.18563840496993	1.70747209156404	3.56678053216876	2.91064553115359	2.21948671151463	2.9487120663759	6.28097073797544	3.57756100612434	1.71445729505906	4.50091096178247	5.8793141573116	3.78633785935216	6.2783802021538	1.71919997724359	7	2.57793024379723	-1.83696145741429	9.19160269418696	4.15766811731877	-6.4222701368192	5.31379568367689	-3.09972618571167	7.63169448525399	0.581997585434293	2.85391291020749	2.44294038388881	7.94014124865564	7.98737992049077	5.50383146450977	4.18112432956276	-3.95869341540477	-1.28294515385467	-1.49832876736938	12.3908098828195	3.44340852305368	-0.416463285118601	4.19307392938338	3.60082802363928	99	0	2
50	7	4.31742919549151	4.2492341990995	6.59312089432636	1.80425711968313	3.5086493198159	2.55171577157866	5.21870529478531	1.20214050309429	2.36874167428407	2.05344650413008	4.06846542843866	4.58078579092092	4.50146916305927	2.75705005709069	3.62805695267472	1	7	2.92629401992646	7	2.41291155025472	1.73981710499957	1.34124564849813	3.49109013319166	-4.10207699123729	9.52237815311439	7.51194974637896	-6.62486220711325	-1.8244752348142	2.35222597136517	-0.354581075647074	1.60094905076831	4.30644615392941	5.78702597652395	4.06714430028577	7.96508470383571	5.23944579479664	-0.172678543810142	-1.89791374518408	6.20035059163565	9.83897782229286	0.956513723213359	3.86774296627532	3.92757464003464	3.24907033411859	3.41559672865522	85.75	0	2
51	1.35668369258051	5.84518199200397	1.23817190270943	6.56761038001973	6.35002440831465	1.5204931580798	7	2.86670255873619	2.42273734885092	1.01827766011296	4.58295316571932	3.90092349991644	4.17980118098347	2.353565111824	1	5.42553608131546	4.50836196328226	4.27495876156799	4.81699906053655	4.13479975723899	2.14704481745592	2.36133111140753	5.52073857975996	0.693009954866139	-7.50473397958201	8.30702892880188	6.73397623915657	-6.86126454432785	5.090481302025	9.45623529636656	8.20526055128882	-1.02659327272926	8.70825251403531	6.53442197284865	2.20636495627611	2.25835026513319	6.06282135089816	4.99073221792231	6.44415370845204	2.03299408218192	-2.09278230476613	3.34573108761818	7.95767041714026	6.22825632126154	8.38297057140671	7.80612470633189	87.5	0	2
52	4.18498416498513	4.2147382243423	2.78761022115969	6.32667316045777	2.42654335390407	1.34452956411644	7	2.44712373856874	6.95976964445179	1	1	2.96704576018363	4.22807359383748	5.70180164724903	6.01817868320672	2.72441819211646	3.22812667260528	3.21155155837882	5.5779572734229	2.94414926581629	3.45790587481837	1.11616471601991	1.53324064511321	0.513787923557583	-6.7376456931009	5.39112053761604	8.90644632409683	-9.46070196066625	-2.47627288754863	-1.50513824683749	1.36071703043704	-0.307545699652402	3.97979745560211	6.92655892579476	7.09935284504546	4.88006511597351	3.62474116922755	5.215633093042	-1.74668291653418	12.1721992875813	-0.919554808485194	0.00649496306175956	1.65845427577831	8.02836411555935	-4.63082724052156	5.27509987565571	82.25	0	2
53	4.67414699475293	5.20105354689416	4.79594459541766	6.72623853193225	2.26166232175174	2.34324332261126	4.29480384360553	3.24396419977667	7	4.58542196532306	5.52318341071962	3.10973117789869	5.35858497746049	4.55999837122266	4.2141892041641	4.01220115895	1.89384168142443	2.86909355048899	6.18153243560229	4.63438814910205	1.72525714172904	2.25646392143193	4.02907974093426	3.670260081833	-3.98340053033163	5.87198297643683	6.85476366630721	-4.99777242448667	4.41543085372691	1.62169424407787	1.31564702842589	5.7345189137243	2.26991893263871	4.07054349477295	4.70580376048268	2.70113868617973	-0.614230964623113	0.0341352050144307	-1.53280599515808	-2.10684807762682	-5.30244097844189	3.6974510984778	4.96953741890795	6.0064165588227	4.54687884875897	2.52911171924315	93	0	2
54	5.55139754577767	1.61345472734963	3.03858597165549	1.6260862345527	4.66323860543205	2.56036928148294	1.8076862911375	6.58823254771105	4.77954741427008	7	3.6380661301233	1.56082232619341	4.02214640174779	3.11494762324705	2.12463746365932	4.38532796895958	2.50956917348849	6.24040886003397	3.0113004370653	5.46890610056045	2.47712436428924	1.16669397187332	5.99160600907391	3.96223301499739	4.60042301317502	-0.61820313636504	1.46960835002329	-1.8947871440937	2.67269259856795	-0.820318292337988	6.63164746203961	-0.576475181864722	-4.83618981610979	1.65669775278692	10.698805537577	3.81821555711176	7.68783134251822	0.0483753516639184	7.81076009426751	-0.565047189454041	3.14355932602454	7.24165418556489	3.3664053684949	3.04259235841177	5.06978428091264	6.36913535856069	74.75	0	2
55	5.91101825939989	6.45034435489303	4.6501669042631	6.72134254556503	2.95073352029783	1	3.98763080273423	7	1.88665952350182	2.50561354358535	1.13455252674263	3.04520990594252	4.11811791926405	1.35234569056787	1.90140647130452	3.52607542954582	2.95592010303479	2.70778723425917	1.25757820942362	5.31281466170919	2.01574797999702	2.52202304297139	1.73470957702011	0.73773398249571	-4.54590992591116	4.60542041966897	5.77966985757032	-5.49006341853875	-1.53918304194106	6.22327861504196	1.99804077990076	1.50534267022301	2.68397090530739	6.50315593044219	8.14930992585227	5.06994126700495	4.93854335118128	4.5196208800034	1.19753103561019	5.32179013456283	2.24599483637114	2.33640315487178	6.63634896919215	7.61903053932886	7.34719958052192	6.27392774862523	97.5	0	2
56	4.25891847917217	5.23812417933224	6.56398717184052	4.14134155866432	1.50402066177697	4.35515151107145	4.15299386706169	1.55029382659488	6.96263571779915	7	5.2722926975211	2.15964431112056	5.90885250260554	2.19006892377166	2.14845473265475	3.9764185631567	3.12775623585571	4.42876614832622	6.24062592794302	4.6972293030795	5.97905041498571	3.59656224946823	5.4154637665745	4.9681356877152	-0.415920010944563	0.794724721118913	1.45181210452814	-4.88962493071898	-0.172536741884608	2.2054600762949	1.36928219048005	-1.52093847907286	0.235769427055688	3.77349743536146	7.74136684076674	-4.01711835821424	-0.190577688373309	5.34251196356157	0.910785904857552	-0.702731627054637	1.69591273274056	3.8974044267691	3.82150117190485	3.26616076848814	8.72700989708383	4.04990025363981	85.25	0	2
57	3.66847281787907	6.46221759473891	4.13412588164513	5.62910027786636	1.74463179833362	1	3.27511493758737	3.74228916007193	1.71010846406545	1.14333401546382	5.49114879728478	2.08800379641192	3.32267967724726	6.27613126812007	5.38824786521475	3.05063750811191	1.78315894139383	3.57168190811479	2.85304446273302	5.14624311233751	1.29457513082674	3.65238423619613	3.82509858890717	3.13054038033728	-4.30493996074437	4.31285826425528	8.5049796445459	-6.16120077443975	-5.81179533682202	0.280724284477191	5.45181805204719	3.44951072890082	-1.12808222918482	4.68979294027482	8.15420560114584	-0.470212424560996	3.96810013949457	2.69614456987182	-0.3284823670974	8.6998505019813	6.76906855071436	-3.04741194760981	4.38132064924545	7.7490219326186	6.42594291770612	2.72996690866041	88	0	2
58	7	7	4.89769502934661	5.14961798138224	1.40966302655458	1.48718152039378	5.66621495186168	5.98822810503932	4.57512152254167	2.02017497433476	4.58235649500034	5.10061782338808	5.94221815236061	1.0158747650683	2.37419688797484	2.40420721587403	1.24935567062043	3.84934250082106	3.26825061055877	3.59329550834094	2.00026047725506	6.30091369284103	1.56442589734259	1.82924037002108	-3.21950191522938	8.08805907236246	3.01411173533731	-6.57364310818139	0.400946273373823	-1.32892407119864	12.3833261528133	6.75171762994757	-3.49973374147955	4.62296972221804	2.14960510119508	3.79568148997453	4.56120235609544	5.10376294974906	10.5112559024915	8.1088685717527	-7.64882030526214	5.4870878048326	7.01022432540933	1.34546640581132	2.60563393394611	-3.0199008680661	84.75	0	2
59	5.37509794600386	1.84909142770715	2.35394835582915	4.74474663187539	1.60555457695163	1	3.00898885853175	3.77780948730832	3.47075680012999	1	6.07302579663643	5.19621805744087	5.43338536808259	6.47642147709393	6.79720214847082	5.03375250328602	1.30023050636423	6.49527279484097	6.8033585887331	4.83932819323797	3.40858287020779	3.62809371833807	6.50665201519635	1.76059187330133	-1.41950952977718	6.85592644842179	6.292017697973	-5.903669335318	4.18240543095347	-0.198796830329879	5.06410421172367	-1.04770143431362	1.55852398628161	2.84485132534223	1.38539507494207	2.02021332807905	1.79011449607529	2.60497199088214	-2.75857407954006	-1.32580180261276	-8.78135259990868	3.39117405977799	4.30958302073844	1.95795508774667	-1.22253160602044	0.138692569147481	62.5	0	2
60	5.08662607757555	3.71937556906536	6.64917676241507	3.60790979209274	1.00360219251164	3.09575148067939	4.37277875363511	5.01578313149706	7	6.32740112995955	1.80839010233907	1.42599776958658	6.36416691881433	2.30908959660562	6.39569942773739	3.03733687282163	3.15469879572887	5.26927772891667	5.57080593687299	4.09526409678376	6.07125306692174	3.34937078839157	5.51752636159499	2.83211583512843	-1.02824793041427	0.454104725817045	1.47121099349063	-3.96858891188635	8.45334613813144	1.41576547927672	1.76709562414759	-0.609717028973883	-0.135044192660855	3.18458224357339	3.91698305503417	-3.60337621255649	0.587197083947518	5.35012180104027	-0.879052454030332	-0.405261619572431	11.4963012024082	0.617409532213247	2.61080140139805	8.89549053412872	8.90874098966532	-0.136842535364593	78.25	0	2
61	7	3.27990194947072	3.60034106159583	2.70697224023406	1.82807988848169	1	4.92368493831652	2.49952669534573	2.68585084214628	3.99061978160304	5.91294964147534	2.58540751043889	6.74023425379415	4.88330230560998	6.81427725454347	4.30319968213102	2.96175041468476	1.53343064725583	6.88445457854223	5.14741738149081	6.05495563697018	2.72854990498014	5.17232465638078	3.02740115315761	-1.24868150950404	5.74601840199309	7.24997150738589	-4.81455688936895	1.10439040472195	2.74241287815916	6.6731281924078	1.27610166679339	6.19011293267779	4.22176705997341	2.77643579671853	0.461442813149599	0.476098912439309	2.12715351156935	7.89003624183523	7.07863893591563	6.67824632239759	2.63146711796704	6.78525702283636	-1.01959815631769	7.46568269242491	2.17922717179105	73	0	2
62	5.97954260378174	3.45030135664588	6.45895443511364	1.86837470846803	2.15295603723548	2.86272065577109	1	4.87952860370448	1.04205404338831	1.37980998909246	4.00753471674155	3.94026121155449	3.98496817804501	3.02579988884597	4.55991169081666	4.04150893677971	1.11073948456356	4.74374899061392	5.02354433450307	1.97873959785939	2.96635594107054	1	3.1684049659059	2.67947721430645	0.291947325529578	6.46022705593119	7.21063274318506	-2.7768474917234	-2.38688522046026	1.20250578058958	0.974504127413216	0.292406812902877	6.10417729226019	6.08217939153594	1.31627499715808	2.64998083723644	-1.4515479060054	0.374861778961007	1.2905099715439	2.22376860191354	6.31398777327525	3.95620401457463	2.83078703527326	0.804689950206145	-1.23828507127754	6.46516691354229	80.75	0	2
63	3.79806646897973	6.68734389532035	5.60226213802046	7	5.37804666400018	1.18701655761449	5.34140828772166	6.04584155908151	5.96547728020536	3.24194897639883	2.35206345828175	2.62937248582898	6.17646329664995	4.13771628734476	2.22184520423959	5.34423065754528	7	3.43335720708035	4.58408435691881	7	2.61728381648697	2.38429246028833	1.20142879296752	4.32979013819488	-5.18977042980837	5.86252218464874	7.3090077470651	-6.17732357918895	-0.981186953512437	4.8303427493738	4.3931904076058	4.19393832971745	5.69703658293145	6.28920898799288	2.40419539644257	-1.87710723904772	-1.18692457896895	0.0395441035514137	0.668548540000067	9.49088450449767	-0.563956639109639	5.33690328475135	10.9174061757604	0.0753790143532364	7.67125842525774	1.94232614088833	91.5	0	2
64	5.81023887972741	1.85302664385007	7	5.32401355061538	3.06470529819457	1	5.44862265147299	2.85270157634406	6.29436654608298	3.34191227311006	5.06051438395527	4.73097493596017	1.45039260429354	4.76537554094963	6.76008764096078	7	2.28663174359429	2.12307228667117	2.06752703628005	1.94485585736006	4.26797290843402	5.64575683900242	2.16573603730394	5.09554948953783	-4.52222559155961	8.56760078792657	8.79848637619143	-3.53553080645602	-2.0107522967887	0.330375567784207	7.3716387964086	8.00755254925345	3.76265424392423	4.048415330461	2.43653653581231	1.95228099008169	1.34011922502719	3.67422964224864	2.41334750562193	0.00309553473402863	10.3896729491301	1.34245968827239	5.16557580803302	1.42644464534541	-0.471076711562062	5.1301510383551	71.25	0	2
65	6.3042514435997	5.86664771621227	3.97840981433287	5.4822162387325	1	1.73003319851632	1	3.43515974099913	4.88468819407372	1.3919893441541	3.11916657888653	1.90898618797531	5.8904138085914	5.45044570472778	2.12566622453065	2.24444725851684	1.46821057387512	4.75333111795702	2.16253938351714	4.65388141475243	2.41316114265283	7	2.90615942467137	1.44242947445791	-3.58131304107934	8.1954810152293	4.42740728546901	-5.18671259618891	0.134768013534244	0.559409759273522	5.27311082269961	9.92265787729921	-2.4032626362463	2.45852266452536	3.36116933328187	0.925155556099733	4.00627750689436	5.73603111353326	-3.3529311726343	5.13791137615547	-7.48666556708389	-2.54547411624788	3.53943314528021	1.19930324501048	1.43135204339918	-3.41804341482654	80	0	2
66	3.66200456330778	7	1.14440110440224	4.92134540847339	3.89796213043028	1	6.02587617341459	1	5.22836883011814	4.19141732408422	1	3.7646262357558	6.33786350012434	5.60849101612231	5.54479934492624	4.10208867521713	3.32904413559086	5.33827069054588	2.73939860164388	6.38378017446566	1.79270396139283	4.58159156865773	6.49582967305795	0.403158833207873	-2.63744626642447	8.0444679800603	6.39105844011825	-6.40236177874598	3.02958329093474	5.09568500849468	5.35607974324375	-0.729654631787272	13.1143009222427	1.93320877964155	11.1965136073215	9.0693039446737	5.79104642253513	2.06550431119497	-0.955522692463557	0.73764048549265	-3.85596515514151	1.42495592741947	4.06818540678333	4.67610746375848	10.4719305579864	2.92429759188442	81.75	0	2
67	3.98939632206143	5.47483843345625	1.91130238187051	6.73994247127089	6.10260481763235	2.67528166961776	1	2.60147806165011	1.93358594925532	1	3.28538313730253	1	5.54566240707807	2.39254631741156	6.33621209270245	5.50724260300371	1.61396852858937	3.97263224318056	5.62767655612268	4.343948556801	6.27838386828534	2.66450672752715	3.78057596826296	1.72176043664042	-1.45668526296074	8.72241359296788	3.60259284304127	-5.09009165368534	4.33412880878872	8.29942736686382	-0.507111371985858	-0.10095715646186	3.17868762597079	2.28704542189454	-0.123291130487933	8.06349441950951	4.65140676200212	4.56070553784675	-3.83472459356075	-1.22424223039255	-0.918761205694836	12.5137662375261	2.75627674902451	5.56268462043797	3.47239783088074	7.6421223083978	92.5	0	2
68	6.19342673333519	2.41709042713678	4.41729629596069	2.50300317352393	3.27410560905732	6.00145306049691	4.13371817098821	6.87744165169944	3.63290068223321	3.21411220658433	3.47148596930307	2.65003775835259	4.77067316679362	3.11280494863531	4.96004362785265	6.24009494491218	1.70156113852951	3.47516627537314	2.26674338070376	6.21286139483759	4.36481565012945	3.2562131939872	2.97183422836866	2.51217110009305	2.61381876662537	-1.14061023364931	-0.516018482553274	1.65741271319912	2.43229170836414	2.16397541673207	12.9971337770307	5.61162761809228	-0.66907454933003	5.05763070410136	2.28810716115052	0.0866389757023266	-0.664634918091681	4.31215883202909	-5.48102894545913	7.8936716838905	1.3767174080295	6.87193625508208	6.35089145221748	6.45982473793863	9.88955570403735	0.588745998484912	73.25	0	2
69	4.30806117741091	5.03912546395312	2.79472826323252	6.3224236852522	4.97299878208254	2.82907398066707	1.9587277411696	5.97223903821582	6.11320878988224	2.08034582982619	4.02868083780966	1	1.59861496563153	4.81838501274553	2.53527471497421	5.40597286117888	1.68410239828404	1.60839521604539	1.91976284760717	4.3332097344814	3.04345244406086	1	1	2.69902986416421	-0.958593766484227	8.78975119310566	5.27184700437021	-6.17739022560461	6.51650309455536	4.60208332486345	2.86408660736311	1.25099132842555	1.32811299306526	5.77007903748007	3.37237789492001	3.66623275572553	3.77366172001758	0.412210315791155	-3.87166828831713	-0.476801726608047	7.9201495203325	-1.88287513440975	3.76067202393809	6.31371200662008	4.04024255592282	5.53634761586624	79	0	2
70	5.31997963418735	7	2.68118922781739	7	2.98933473785897	4.68105375033075	5.19129113207644	3.25182217379463	2.49568515865923	5.60221847127163	5.2732993525693	4.03940017446129	6.77745864001426	1	2.24564627903107	3.03970081881899	2.45900162296118	5.88204155101405	2.24431754554762	6.9789517899928	6.99003673561316	3.49850654055565	1.75280216006012	4.73267314003782	-3.82511502849518	7.339628166695	6.37794728868235	-6.34659586516018	-6.44036659725458	7.35111490164618	2.15465986793638	10.3875713544011	1.3487423316783	9.7338560746968	5.49183405723029	2.59279847970559	5.71234723021008	5.26763764082787	-0.207821746277066	6.5515736543372	-5.30435876136764	5.03404379931575	4.58788116998658	-0.937631258488621	7.5249927831701	0.488286187793625	84.75	0	2
71	3.41827553193544	5.34022240988232	6.17153438301722	5.73731017172306	1.72143620199758	1.0877833927862	3.23416461382558	6.6166201924193	6.77514991359157	1.74280701979897	1.42779928670366	1.57727541799196	3.53655010270409	3.91472858089788	5.54855174013673	1.49931251593462	2.83200906153235	1.89554114388048	5.6981264792348	5.40917893411995	4.25824768500696	6.52990698498819	4.2909486411448	2.38155175383542	-5.03692685452578	4.9921491175497	6.63345083205481	-5.16442485382584	-5.89085660433959	-1.23874101095625	4.5192761781293	3.33603413047081	7.85588560721205	2.71998046770828	6.03234299347068	3.83797306317665	1.69984875693276	4.8985398679998	2.00051321608596	-0.311659196792188	8.11323009576344	-2.80768422296667	2.53380113757354	4.00613547608555	7.52858628393306	4.09579177149336	86.5	0	2
72	2.89188742625393	4.94910086806676	1.58414576973117	7	3.01672819641396	1.34110825167199	6.64671585205961	2.16032937872787	2.42609171111087	1.11871231687204	1.4943478895015	6.06097636220528	3.89975801928903	2.42622448814194	7	1.56863849797474	2.66698996724036	1.35126512377225	3.69345780250469	2.83169361300689	3.51920322408488	1.8423430605904	6.60765030854259	2.16759768152641	-4.8231629471097	7.42268812413174	8.39825608070676	-10.2695429196738	-3.34845039908608	2.80165376273173	4.08066659623435	-5.08142391002722	-2.00414495802157	7.54410267531666	2.26414521937854	-0.328796986608029	6.63657424526249	2.89440927091221	1.37559282787117	9.31157389035919	5.86770718452436	5.83091315555014	0.768886626482919	8.62819234188726	5.30306189876126	6.60861050251088	91.25	0	2
73	4.62733167326196	3.80532990718467	2.70941096160686	6.95901704344965	3.25434201369234	3.44678559491715	1	1.50152272959855	2.99254886670936	1.99440188006501	3.41006929227363	2.13267678627965	2.71835614782449	6.91894652054015	6.98063669104566	4.73973053986934	2.17168640465073	5.64663376892538	1.60467151546158	2.65446047937033	4.21738873854978	1.44989130808751	3.00969048216903	2.68360600456299	-1.84046956604821	9.18799909820513	5.3344003091247	-5.96002056994774	-0.778774102283917	0.658955436737404	-0.207328128615963	4.96055857778234	-3.06894400882506	1.2418936225243	-1.53940079588983	3.69869910192904	4.38659733453644	-3.1050022166535	-2.75665611867373	11.3497007072975	-3.1160455580217	6.73976525958695	3.16436738877195	9.60726246533365	9.43477397590376	1.77330159954957	62	0	2
74	6.40161635060973	7	2.17280430813146	6.08797650863373	1.88727342089878	1	4.32878584095625	4.25358100867775	6.53697774871031	7	1.16768868120039	3.77124151246779	1.57986575704498	6.393365906428	4.39771893720763	4.41417463978473	6.64328870855752	5.10053705513595	3.5167263614075	3.6151036745597	1	1.02329114586257	1.24408361472556	1.62324175994737	-2.49445380164169	6.98456843685191	5.36013489831004	-10.8649256458013	-5.99790572732026	0.66220430778098	7.51180610713037	2.06834582821337	5.6523290555586	2.51678225859093	1.81664487672459	2.4463898117656	5.80660775893163	4.08848745885203	1.83015665335735	5.38431542903062	6.11269024581842	1.57098566644051	0.673645696486992	10.0076693420614	4.7684841326209	2.51798052839873	102.75	0	2
75	2.39732318686812	2.11246768779791	3.77195855783164	2.0593742762366	2.11947053155565	2.31155607092448	5.05247698749819	5.90198523974883	4.53215186068847	2.44612914748535	2.06222956044508	3.11647267628645	3.21093731391381	6.45450977086434	2.76478469590625	3.74362966203821	3.78273237919109	4.08881349057771	2.24660303592839	6.00975030613431	7	1.68263356284167	2.57124562737604	4.18025199862719	-0.380538434379035	5.66073851055133	8.95239606116994	-6.94827909208421	-2.43162349952593	3.12818658223111	10.0185820420574	4.85471377026697	1.94232248515324	2.53181274442567	-0.306828228369021	6.08746924445686	4.39180439593652	0.815667325113261	8.73721448149081	1.41097851980227	6.18214894073272	1.88369095153278	4.89631522386502	8.53415073473484	0.320438606848982	1.62291121459391	76.5	0	2
76	4.67276481802775	5.42831890018569	1.55734095464683	2.12521088516293	3.32087560046073	1	2.14792551108646	4.40683645143489	6.18802808751669	2.20686551088136	4.2279176265504	2.14874505187524	6.80550216475491	2.69374354781615	6.14918760015703	4.05945985465488	3.10943671647826	5.74041063022257	5.4964788475551	4.48824265018881	2.22922356510335	1.09137681550263	5.19713342866369	2.84510650570311	-7.06742888759459	9.18510227236178	8.52764999926652	-9.77229094521806	-7.60280938955377	3.14226866561947	7.29049136796673	5.10889453324207	5.95589797431123	7.29019253669354	4.38674549873258	1.55423265198522	-1.81786947648522	9.17200375783147	-2.7312434400328	0.994448973638291	-9.18742304955344	1.21362397513686	4.37527482185783	0.635900195230796	1.91746239726571	1.94780923133058	84.25	0	2
77	3.75940137274947	6.07082158680835	3.8847248926592	6.51626186191802	2.70274480551015	1	1	1.98123033684949	6.14481966526765	1.73376762154317	2.6782522544877	2.08024641931761	3.15139687843844	5.61840611068285	3.74870888505383	2.85240316593998	2.04219473631078	3.59012607784271	1.79475683662409	4.54562803953962	1	1.46905432978568	3.08213500324175	4.11207936493438	-4.84614920856009	4.13975371534873	7.52132224392626	-6.81473385261034	7.30295236701222	-0.806046123294895	6.04386169222036	4.28798239097722	0.498772346257323	2.95710669101858	9.44920235591008	-0.344398793597838	3.03223322934348	5.02307123042409	-2.19268126914722	1.40260830980198	2.31124136802752	-2.30774802900401	5.76705269713227	2.6643528083298	5.18430043223503	3.72891494414663	84	0	2
78	2.64149439668359	3.74471438452616	4.68056799631838	6.62674072385371	4.55794389483169	1.08326932148018	3.7650856032883	5.77517769500819	5.36847731957467	1.15358619881813	1.17352303553747	5.3346223394345	3.05062245294896	6.00184862227919	3.41874428527018	1.30544103624224	3.46658244756436	4.57110119764404	4.15042116747785	6.84377363604519	1.05311415696491	3.74920563689275	4.92626156709829	3.28086921264941	-5.23033532423291	11.9291951101037	7.67715283788974	-5.13751554861994	-9.90447808744059	5.71429834003698	5.31101105276241	8.92541190692573	11.5508231147562	0.221985108540043	6.25809665811128	1.85151572350986	-1.21129349285679	2.24639346835361	2.92571013451417	10.804953740294	4.45959723255624	-0.406604493104926	4.29824202072494	5.38593929555782	0.269823601088602	2.41348704909293	87.75	0	2
79	5.73357027650197	4.3903155226074	5.96823830512765	2.02904047817044	2.65580448720898	2.07727686622005	7	3.67000628968738	1.08204403344219	1.84519455883763	6.2915893678387	2.30731144110627	5.3858908877542	2.36394040704595	1.4713549051495	2.49553056865038	2.406373103934	4.40710178945622	4.63277355364574	6.07116425331554	2.53447164318664	2.8594832438891	1.27438702413272	3.95334911979994	-0.721165230089665	4.77726443359389	7.32248149495376	-4.81501746443714	10.8447603895712	0.7585797993292	4.6201309656813	1.8066894525886	9.41137795885355	8.39512144009041	2.99966003754491	2.98082117037991	10.5461772505831	1.61973184640751	0.721013891583864	-3.33372307343897	-9.98134227229612	4.10269170139663	2.18991059033217	2.88857735293019	9.88900025684909	-2.66354424598591	69.5	0	2
80	4.2811723757085	4.84110098448288	1.87550127131424	6.35212939076469	2.70004084471079	1.56842449099545	6.32757122437184	4.61286606520516	6.53220483839038	1.55039362496933	3.86029892664257	1.67807548872463	3.47665913623567	1.36675600832513	5.53455712203353	4.07046561200163	4.09065238135228	2.78098871464545	5.88602629293403	5.84362252546312	4.10032948214665	1.1984843821204	5.35492650025097	1.69405388266891	-7.2412797476601	5.22858840573778	10.3113681030249	-8.89678117182951	-2.6654628931899	-2.90087873240748	9.03039176952847	3.11304049289836	-0.0528142098920664	-0.981313204783001	1.54399117167093	4.60070661024674	5.39975999203728	1.20044420111838	-3.94914695210521	11.8132698465331	6.98557942904564	-0.346758907635193	1.80506992884952	8.66300305562357	-5.91014712480124	4.82143287444104	76.25	0	2
81	6.50752761332043	5.10050334303743	5.08037405579184	6.9825214600428	3.64077940832247	6.01581999289327	5.12200259830758	4.69878775255317	4.33940251942274	5.6529973123266	5.04970733633011	2.48961498216822	4.24289652843953	2.80942273411112	1.39194006929189	1.09839284909434	3.81486264415727	4.86110924171555	6.99038831631905	5.79646354289158	4.6887001269711	4.1654716786188	6.47001911472644	4.78218169290417	-2.67234986750521	6.79537065932926	5.56320518664333	-6.5884208501093	-3.2432085263332	-0.952219740084919	3.36433149296031	11.9189939017351	1.9316637284128	6.05483564601387	1.5594664001309	6.3321015548674	3.80818220462763	0.109222548624653	-2.15836844150035	1.58046095445348	11.0690310177962	4.42331501082058	7.71861563436801	-0.0902262011178925	3.87514229909505	-3.65723905719761	101	0	2
82	1.26848130266121	4.74005150676973	2.19605893571028	4.93090080645229	4.24289424512866	3.85384341081131	3.80800044254819	4.91243688018175	2.89429041894638	1.66614025294805	3.8604250942807	3.50358177200392	3.75648902910155	5.26798572128565	5.36014275976411	3.61765326910398	5.62097637672859	3.35879286358104	7	4.01779778230828	4.40557027720951	4.06274605996072	2.84382545944095	2.2600722150234	-3.39356681611987	11.370872982079	8.84622238896606	-4.72699651280329	4.73661430955905	-0.657228273375517	1.24910619410321	8.26565077108068	-4.17272901553791	8.44144489079517	7.96242604864153	3.76902842548624	3.47941573560149	2.09257481478947	0.248497668110424	2.5928562637701	-0.847065017644605	4.92451394022061	1.670873479917	2.36990257802844	5.63311806196553	5.52357258791236	72.75	0	2
83	6.76942674174756	5.73392012069814	7	1.98830825656342	1.58223146737961	3.89187722240864	6.77057414187448	5.96963327727602	5.43543854160301	2.65887770943655	1.31715354302908	4.81107269927511	3.38986514219373	1.98122154856815	1	1	4.87847347727881	2.83456200010829	7	4.65007333624763	7	2.03393669236798	1	5.85444070687333	-4.10065491041779	1.47748272971965	5.84876221082826	-3.10713391416691	4.09327846703169	3.09814059305557	2.81084522773206	8.73373258194238	-1.225862325508	2.38742975879435	2.5107151929896	-0.346809724599372	3.76360765763025	0.388715468423383	-4.12427128192323	3.05629499445191	-0.588331822662053	5.04385292404273	0.663697069282983	4.89954244072542	9.508233127712	2.98448820005143	75.5	0	2
84	4.92916016970202	5.67865229144178	2.04461821803449	5.10603440998811	4.24021898352064	1.75434200562757	6.85552465964636	1.77718012978261	2.62987753262348	2.72352256314301	1	2.11215856393838	1.97396827871906	1	2.95335095538632	1.84058512785832	3.1141458233478	3.93427107412796	2.46173581468383	1.93222655785462	3.43386342432473	6.13440180414995	4.35860872912741	0.665361424647552	-4.64175214313711	7.16029193982236	7.99413762769406	-9.33194752155822	-2.07712234784745	-2.30213043700995	4.98716217872594	5.45359258978786	7.13468330352372	2.02827776040799	0.580424237861279	3.98417484630674	4.8956251897857	-0.804472865048468	7.04783098194041	4.86179214462771	-3.55283584659293	-0.212703670118224	2.73345566389685	-2.52726014630138	4.5000503499845	-0.18174932998551	74.25	0	2
85	4.52058741755514	5.80641286064568	4.30364097236485	4.56086585356585	2.25631866137118	1.81361830241483	6.25907577272884	7	4.48998611463309	1	3.56117628599921	3.16253235853748	4.71721663968569	7	5.66817471876643	3.62169828638382	4.36501573846433	3.09992203201501	6.40612454517303	7	1.98797683590943	3.86658637006292	4.64865092721212	3.46923286032614	-4.87709253153641	5.71864571204885	8.51160875460692	-5.40453630422644	7.06122342173376	2.57777780030444	1.55863768288285	1.36538948232747	0.0218206572742041	3.32791082918807	5.5310602293344	1.54819245430585	0.639922292445144	0.511868380664294	-4.30276040680504	1.01619348178473	-0.222527096357605	0.755366114202088	8.48014247850083	-1.06040891000862	3.48471656163588	2.58440156076986	78	0	2
86	5.55061910806496	6.6145646879038	1.67641732052114	5.90663308053263	5.24798234277166	3.48989180449423	4.26986184897545	2.68535272651291	5.88740832164549	5.19077872990698	3.12347330759612	2.83645678338439	3.42257888713669	5.59489951353877	5.4823777714931	1	4.19543749780299	4.07092228522731	5.06035084111456	5.04351069398986	6.37696203555931	1.65452880176909	1.66942723113775	3.01996025553704	-1.44368310307451	9.83140907935646	4.25633844129834	-5.43281840114953	0.488014166452946	2.94075344001832	-0.614084714264642	6.53007556808825	2.51735453233945	9.3884625366214	1.58226941272784	2.33856077450626	-2.89641201082437	-0.854736609878445	8.58533615704799	-1.01484012502879	4.13770850204003	10.3299193829897	4.8024974192241	1.45870437851904	9.06895304758465	1.13122113678878	69.75	0	2
87	7	1.67897407884425	5.88437544143217	2.25092079231835	3.21191051821055	1.92315400757553	4.06757301037055	1.92666941472532	6.23625401883741	4.23582242589375	3.1320670282464	4.35176445710301	4.48873603708281	6.61693004698748	6.43202057925998	7	2.8899475869377	4.86444138813076	1.30464995962503	1.86585000588658	7	6.20631175216118	6.0905335464417	3.63417045140626	2.05509573809394	-0.821990112113406	-0.498757956379764	0.0200424330083088	-2.82654512933073	1.23391114285611	0.0324281740263165	7.13031515735037	8.53677849295155	5.01991882821118	0.752666356470038	2.60414264962666	4.46469628964199	5.38776049062733	9.14375161342538	4.94132161660558	5.10839537702108	1.0337882047234	1.00061418061963	7.82207911947724	11.610982666289	6.56794937621157	77.5	0	2
88	6.68369359973044	2.11313786286712	2.53898834788583	2.1169996768396	5.26050323400719	2.77297589647561	5.66495149939368	7	1.75425910916296	7	4.13505189233641	1.63937226525045	6.5898779193552	3.32375143917376	3.51507179730233	5.63388613520068	4.95605864890547	7	3.24721747568181	5.88981572897244	2.91322700802147	2.93478832626768	6.19586300006378	3.75210752710235	4.36575035032444	0.00149197089107794	2.59340795236598	-2.07724255893943	0.0261905540359872	4.29717815726957	6.39413152534377	0.585661242191518	8.76199039751071	3.12211440051424	5.73256060043957	-1.30913164230165	6.88273643755888	-1.66353778638111	-1.49232761817583	7.51549334802343	3.53076992151908	4.45110082263439	2.78142350244467	-1.77166948188667	4.29201924990361	6.06596469597398	69.25	0	2
89	6.95828077984704	1.53585502171206	6.76294245793721	4.04352708646131	3.49490650154013	3.29661922587823	6.83410639647542	1.10636345614597	6.93657315721713	5.85373242681684	1.47306637510675	6.93190732998967	3.38001381059564	3.82967317962221	2.23493049202915	4.77047275119273	1.88527802579941	6.05681815119996	3.51804255491222	3.89800272610375	5.68752180248115	6.57805981989348	2.86067875667354	5.22997732459235	-4.37517596097488	7.14443009680185	10.3407142844643	-0.995438514384392	1.1778727641324	-2.21735941565173	1.11853846948215	5.86396259208806	-5.85228745165	5.39596174183636	-3.00548835387179	0.195580476363491	-0.393599223540027	8.74407331497573	-2.30857720646498	7.19547943555404	6.07212039735408	-4.45131738173561	3.80829904384934	7.19458459051437	13.9286983922235	-0.730313792460424	63	0	2
90	2.87536930030915	4.18714824898262	1.88271692716489	3.59150633883593	4.42571026372029	2.11060147475066	4.48663407842922	3.40835210784225	5.37910904606181	1.33020472725003	1.5022788138901	6.92047687155312	2.79565370179078	1.82822358887122	2.10769090688883	4.30387957994828	1.61175483880287	5.46889650900326	3.45770395553252	6.01493137092192	2.8621485954381	3.50956976148291	1	1.71734244827774	-0.689116588693207	6.60808192818169	8.46637597439083	-3.33011606595033	-0.229493644508731	1.32335939811165	6.94466065493281	-0.184225896808521	0.136418283103987	6.19983112739428	7.26060839130707	6.71900771016319	2.14820245668105	1.59051614502382	-3.13145519629306	12.2122644070575	-7.34499254237506	0.890355303260607	3.53715702270479	0.0453052934142455	7.67722330163243	1.19417592038108	83.75	0	2
91	5.69196675016486	5.99764338511792	2.3421316755384	5.56296214359876	2.953878903049	2.94599054577327	4.13472709577908	3.05227366659871	3.5409770704403	6.13553599427235	5.30114655378677	5.93665725116648	6.48689712770098	1	2.24626876360191	3.49506282772228	1	6.61363490117888	2.56330421461731	7	1.82732031769817	2.83518022861267	1.13218204396614	4.12451151272346	-4.33649912485473	5.78711943204614	5.99187801607368	-6.56231059402042	-6.9404108032639	8.95992744492915	2.38283061403306	0.174658530907009	0.821735557347617	9.50079947939682	3.79558767218744	-1.10725840762727	6.96418403763499	2.04655370016686	-1.81071928827257	7.61387578655164	7.60156000678624	4.79719900263572	4.215144220631	0.038485816716996	6.92533154639667	-0.0839326163418667	90.5	0	2
92	3.70651157124836	2.99628440345813	7	3.4925291259582	1.98106355360626	3.78138765044421	4.38251417137853	7	4.99989046297905	2.91485335625027	4.57516470342165	1.01094328090295	1.03937782188901	1.69165822194116	6.03506291196219	3.99933185771111	1.12470953651647	3.07418439825844	5.47451480213841	6.56586740168347	5.65895909548866	1.34121483807869	4.39968356904374	4.45956051547744	-2.14769499626989	-1.06588282156858	2.83009155522122	-4.47556298268618	4.06595778477825	1.44362257940578	2.06837190316797	-5.09225456872646	9.104144138312	3.52740419513752	0.328168239927746	5.05592057812627	6.52396628143588	2.02729138889525	2.64734491818548	3.12285517045096	6.48686751995227	1.86490058572897	1.9705014183896	7.78151285354884	0.677930205663155	-5.78555184658769	66.25	0	2
93	3.5938488947452	3.00298283989428	7	3.20909437195738	1.49976417521416	4.42493573900938	5.32183044963095	6.55106881615915	6.68015824188473	3.31090461457379	4.65561186117264	1.72760075966923	2.215043247908	1	2.42141209399976	3.79589753326301	1.13682213592243	3.96270364217248	5.79364167348614	5.63798610680491	4.0165611788723	4.75882243863868	6.0163005596091	4.12431370370486	-1.71893485105181	-1.55542917676166	3.55919925473355	-4.7713054229729	4.59677132114247	1.01116612855842	1.79475057542734	-0.0920134795653157	9.96390971632517	3.25992480478074	0.365630009420271	5.56276678309076	6.33575975443331	0.326318839477684	4.69615825223306	10.1159269204978	-3.90344441743355	4.20438716644865	4.01443291091924	9.45947646300602	9.02563882221679	-6.23279200594025	61	0	2
94	5.25195234840048	3.29342073574726	5.3537241534917	1.76942943115857	3.59825038000217	7	5.18481596297977	3.97890469951965	4.70737635288198	4.18220302324318	7	1.39387163176126	4.14376863596935	1.47701662754398	4.08102376141243	6.33574244792183	1.22915916049797	2.39595190920685	2.84948004185031	3.83008868773888	4.68908250805128	2.76884351960534	1.56600639112493	2.10039081719144	3.60210412426466	0.190387396391712	-0.327935746840469	2.13601738952099	0.815710448742275	1.64155862331498	1.43109838241414	4.76619285405108	-1.93721385825663	5.10830725343892	2.6595491164596	-0.478772742789427	-0.961196622966862	4.04970997936765	-5.32373686031954	7.48180449483813	-0.783822032060033	6.60637275586893	5.72255458061159	10.1075474783512	3.8880513786717	2.78664766813649	74.75	0	2
95	6.02506306997518	2.59821675919176	4.36139735425345	2.663986381108	4.20433700426478	3.12844634615121	5.12062940443345	6.47588329174757	4.66153014843764	1.16501774903493	2.54661014099958	4.7942409726498	4.28049382087559	2.12198261701259	4.41123725336792	5.79251349608621	2.69776649241282	2.72986806486167	3.80257076046999	3.3453823066454	5.47322660983343	6.15754555718605	2.17943791848526	2.64162531237376	3.40319698341792	-0.967085673678534	-0.242042866990029	1.81894074170225	2.7142880899025	1.28864244074613	0.228868932069968	5.77035009395425	-2.6388420212558	4.52893344057681	4.36534633016655	8.17604145451546	-1.50573936911682	4.61029938663846	-5.36087243229165	5.6671165481375	-0.0305859248242278	1.37246739157445	5.6143320531323	11.5093299675137	9.21433382420681	2.23831531126642	68.5	0	2
96	6.42577122488318	6.83707811598396	2.03111103451439	5.73266304275091	2.05921934144625	3.22592072812452	4.23225011344453	4.80149094126927	6.36172892288811	5.89787470484907	1	3.17969998085447	1.69023296461615	3.74112933230678	4.8746167728538	3.22919014016786	1.84142753685095	5.06028587533384	5.12536605664024	5.39544981134306	1	2.43619535979503	1.10905884141167	1.50532175537135	-1.31176654018937	7.61185333422358	6.49721689250418	-10.949850035065	-5.29732098480401	-3.88631822851283	7.86292055438286	1.27568996893828	3.15494583374907	1.90042829224052	3.57956038767247	1.75540739819987	5.60593071219186	4.90522417813618	2.84127279567969	6.02940562845438	7.43963970826922	7.21146141950795	0.324610879380996	10.3373544590245	7.29023621316503	1.90011758461643	87.25	0	2
97	5.70695015411221	2.4366839125691	5.32219307923249	1.93546238493116	2.45387660575582	2.3581886054578	1	2.74199473073453	5.91471286470493	1.53335686299379	1	1.08305512539196	3.86809124665118	6.08206946416899	4.86707198742276	1.95291449142134	1.89233981391755	3.91725959829182	2.22064791025204	5.88050873128006	6.37390040238129	1.94326305401782	7	5.09652167506584	1.93735124000286	5.99216239925586	9.07536991273001	-4.55599041253224	-0.000575800002136473	-1.09871910043324	4.53563609048039	-0.363833238231791	-1.78569624648784	4.89512597066363	-1.47020043156449	2.05508355064126	6.25592810257275	3.97487900457363	-1.86230628006852	7.17595915950451	2.53568143474582	4.56313089930829	3.00859561933972	-1.04269197362068	6.48591656922257	6.41468224887231	81	0	2
98	7	2.22086696853764	7	5.39790325713411	2.39061162677079	6.66831180832175	4.76873251633578	1.23822024385921	5.77960452869402	3.0944590917266	2.25620481359704	2.07659684666127	4.03104919569443	4.25220361093171	2.15943684953934	1.88603340326137	1	2.81533506077253	3.48769920557699	5.83835993652663	6.15513899684816	4.4035982180179	1.20458327278051	5.92678521198959	-4.47362022958303	7.39788568399669	8.36228006711897	-1.62341720343435	8.19589816256759	2.68217021817767	0.599206154081587	10.3494918959834	-4.21235375189942	1.93347829326817	3.03742853047487	3.34572906090977	-1.6768564359719	5.59042886709381	-5.75094312606481	2.38726301243026	6.40405061011288	-0.0663947383667703	2.40132724061212	-0.501330593207178	10.3157307790416	1.7399494197588	68.75	0	2
99	2.33873426946408	4.65718059329854	1.56198685125955	3.95339828495956	2.0908905197694	2.20242067137137	5.50717064468327	6.15212861496032	5.3157673053595	6.26903022067299	3.20409852290313	7	3.10685663515864	4.88765207744188	1	1.13584014174463	3.12114201875753	5.8762470326302	6.12819477198873	3.15704151260046	6.27564434424503	6.67677666356535	4.74298650438064	2.02225963316656	-2.79811886700167	8.82637729896311	6.65167727221699	-8.64139730140444	4.37988715338486	-2.03802408377505	1.7193479701515	6.15663201244788	-4.9666109865691	4.63951391741802	9.34161265760898	6.73329677662189	7.76345900743579	0.0791366974587174	8.20049415067441	0.411775169135292	2.21050758266047	2.75226191226011	-2.05743066017778	4.13488646853486	8.25764825132716	-5.80256752780336	65.5	0	2
100	2.09812679367105	2.05962130318874	3.21972976818264	1.48567001187743	4.31127647550016	3.10263185772101	1.3998727035106	2.91542254240694	5.86669880366618	2.34875230867806	1.85234669916095	1	5.33483257879306	5.67802407720828	5.70349479166308	6.5283854224714	1.66739031866152	3.64703695199757	3.26504504998399	6.68558904041119	6.28168434926188	3.02045366129454	6.10057069123196	6.76100114857066	3.06491855418792	8.13362711210457	6.52317199306251	-4.90457282261256	-7.61861822668799	-2.04871573551215	4.54480883916273	-0.761804796453209	4.808514707813	4.96741104085698	-0.628810289558255	1.79432194047193	-1.72374463369734	3.36412663529829	-0.250353045946516	6.28865401043856	1.93556278142336	4.37680224198896	1.80761462757973	2.3265884424722	4.67715923445977	1.82787686141752	90	1	2
101	1.34179079518584	1.38141743212674	2.70384706121594	4.78234399669443	6.80993950683514	3.61619032286426	6.97550458724666	6.73411144998661	5.45892284574254	4.93988907940653	1.53213691977823	5.50847253988945	3.44280793102402	2.17538367922409	1.42527279254988	4.70804812169216	3.14193240650564	2.88358046271151	3.79730145369902	4.34496568064416	7	4.36132787769057	2.45975346674853	3.8703092768174	4.44376256130273	4.52982152821596	7.2023069749742	0.473094014726171	4.44485892369881	1.24951833124518	2.82976061784768	4.09247371294214	10.7067004307128	3.66242637649022	2.87835985859591	-0.715163408987724	4.04916894368905	0.401727050475851	-3.66801176825328	1.99902595050133	0.976009928261114	4.48447932595724	1.36579123769271	5.96492052498208	8.11865621988797	0.347795584249251	86.75	1	2
102	2.87315987909682	6.03501283944687	3.12837100010733	6.48572513576007	4.97422206634713	6.96264351534915	2.29487348516888	1.99239396054378	2.78174077195632	5.40711118924219	6.45472985881369	3.45979990720278	3.71382055617224	1	5.7012653417259	3.51019918822856	2.02004342036094	6.11748466789969	3.06045902957934	5.59047264143104	7	4.43430967442241	1.74438951402386	2.46099937553489	5.66783287844297	-0.544717317192483	3.21624220251448	0.403818711457925	-0.00671990384062487	3.16760008863586	1.44046103488817	10.7288083466775	2.68667109631164	1.70557602776535	4.51734396575137	2.91601600016204	4.18769815774752	2.18165114827721	-2.20361720880518	-2.96522124995062	11.0756803556747	6.14780842605129	4.51458876392937	8.07074676391787	8.37956747352388	3.45447730145705	103.5	1	2
103	6.45458780254561	2.76907396151162	1.71611638908135	5.93857531842474	6.03657819335	4.50892543863089	2.61123014526959	5.08031855380182	4.84261993321864	2.22738752366364	1.21555708687495	4.07880018849381	1	5.87115532767301	2.76682667131998	3.64371633241766	3.35312598402822	6.82037922169854	3.92888282824585	7	2.98648397662266	4.3088888023588	6.90720269410815	8.73831061825371	2.63587776695689	7.24804503430633	4.58137176415033	0.958887758572873	6.5362924492086	-0.242016355427725	-0.246208573809407	1.6446068134068	5.07153306045069	2.9490245816702	5.67763103986387	8.11604088290166	-1.51147697517027	-0.210347288329653	0.131084728868872	6.09476186913604	3.08236426684929	-0.787020203658919	4.86486116053093	3.82750809120493	3.7961001087627	4.84600098179124	91.25	1	2
104	5.79354296274981	1.25582750977584	1	3.09250860837404	1.21588651594507	1	4.848579055344	1.59341462921625	6.20433431226392	3.0584078790916	1	4.5926367389894	2.53462555033994	1.25021546158413	5.12211446643656	3.53710657696158	2.64580758130865	2.18306341826363	1.71906836200319	2.46167215799347	2.62828946727099	1.24765125479615	1.85654336262508	4.62552229789334	8.31255352372846	1.98065024920711	1.31829350239535	-0.816290695357393	-2.40144990775877	4.77273559579415	7.75208820287619	7.0601463799494	1.58203020815942	5.55248625634344	7.55826622233162	4.87094780058774	4.33052822016906	3.98785270355398	3.25682230548065	5.98385333912078	2.71050667359885	1.66184922029074	5.89712948587175	0.26621703749021	6.81721549984418	7.37597048161368	95	1	2
105	2.00532138121321	6.72097211146728	3.78914261725895	1.84617120300297	6.30529475838916	1.75802007265884	3.78481505712026	2.64911632055152	5.35150771513058	3.85026549819398	1.43147351530106	1	6.03931845281098	3.30266041769478	6.36284793256151	1.53080564140659	6.58981471174644	1.39688732273689	6.70564209027761	6.13995371099228	6.30678422065716	2.26887457446264	2.14420214126926	4.13940383940872	2.25087887341933	4.91851078210247	8.61228156920918	2.55113794813389	-5.7788012945561	-1.19740165346453	7.5859707840925	6.50271341211227	7.75336492668039	1.63125583762545	5.68785225678265	3.99509453579357	3.04472718317679	3.95571677006591	-0.686131290986297	0.00373056978917406	-4.15562947464263	-2.82550771616638	2.45572065299884	5.03005102164237	9.28313308959083	0.863450754947147	109.75	1	2
106	5.28015876556068	6.23625458724526	1.39113972759313	2.96037584679311	7	1	1.69419975109138	2.48786213310807	1.45396699401495	4.89561713781683	1	2.05426650695509	4.27237836476464	3.47697922047704	3.68349175771514	3.91782670642148	1	1.91795473544626	6.76833686262785	6.68492882064268	6.09357501043004	7	3.47495459908915	5.18793933174607	1.68491659847484	5.17762526559246	11.0517248964148	-0.312073915486641	-3.87393192120657	1.53703057137785	4.6693328386546	4.40065331847832	6.58425340862458	2.95745044758005	-0.305347719054207	1.30712217018514	4.04876499817309	3.68060409260217	-1.61994768417023	8.04898838170643	4.96983315544997	1.54519569781271	4.09906112955893	3.51832719205051	0.833434075224461	4.65210277926869	100.5	1	2
107	1	5.46610518157444	2.2406339961038	5.40947366335949	2.50920873461537	4.61606165435825	4.66978440976673	2.16513456278557	6.14865647651351	6.46638170097047	3.50208298842339	1.12978801859254	3.90739815556492	7	5.03353574064614	4.99978078936916	2.42257306987254	5.43815543146069	1.54016504194174	5.42549709345453	2.71762539725379	1.27159490686116	1.94414902366059	4.83787630763909	3.89414860667736	3.0422057203864	7.89182239571386	0.057423017589715	-5.81672594256269	1.13899690433795	8.70127717840311	10.7610913878939	12.1208715949864	3.24953882679651	3.66336114718517	-6.19544217307178	3.59937184887846	8.23757613240786	-1.53004080389248	6.41274624240161	6.00038322829265	-2.45125418754133	5.53729355663762	-0.0689983789123965	2.70646072765792	5.22098115804869	99.25	1	2
108	1.68868138861828	4.84301824863253	3.67146533201636	4.38820359372604	3.34385534799231	3.63161809461488	1	1.15851026371878	4.23878843467587	2.77268061367798	1.26282841368041	2.360681628653	2.02725716407311	3.6223231852287	2.01085089659345	3.56119396382287	1.51088899608559	5.83916687252027	4.62203812038004	6.22275550956995	6.78449901951721	5.17180973281065	2.92615281397076	3.20824954662254	4.06512481172198	5.49600712674578	4.54141148703581	-0.743961906390177	-0.163921094442009	2.76638048207937	6.82657967923134	4.40770783618702	1.34628686504977	3.17365593274247	9.33055974490322	5.17878218206232	4.60367208141323	4.44196489739068	-0.160946887907429	0.383951098967086	5.83234278366398	0.676530124266497	6.15956513841035	7.93732417940888	1.48000074798437	2.75527534136041	100	1	2
109	1	3.30293669770533	2.9070009186334	3.27084103517285	4.01042264494156	2.82568933751315	3.4198292553595	2.37533135853417	2.47282335257622	1.31021505556373	1.68476044016685	1.14838030111731	5.0075955229664	1.09951873058818	1.18106241271626	1	3.15537685322338	6.31574158796067	7	4.57036838549133	3.66379309366288	5.03084728099604	4.6728226709221	7.01802115972207	6.63206206075914	1.28564381028817	5.20754393257561	-2.31942879845381	-7.23155393384253	6.62825668560628	7.39051210857656	0.0970872490063821	1.52878009855675	2.8661088401782	0.24119454041114	2.181585978291	5.51924171273641	4.50423969686123	2.56668630644019	5.58456624139837	1.37700233973803	2.85315962880802	7.44089002932005	6.1803780139541	1.45582567237731	3.40394210101789	86.75	1	2
110	2.18881089821398	3.74370728856905	2.48161855504491	4.291403286168	3.66073586443016	5.68476096889241	1.74154134786702	1.11672585517769	2.54635514254717	1.30717434543088	3.66468400054427	1	1.89921971820653	6.66776079490496	4.60420691322915	3.08179371687234	2.04281604359685	6.09051829743684	2.96464706527637	1	7	3.84599039559869	3.22757579071662	2.82563316608219	6.26211215352889	4.90488388420901	5.23190090430973	-0.509270727342966	0.0109920171402029	0.0900657317578711	-0.708209568019027	6.01414670893976	-2.96104993460209	2.87992734311562	5.13361680118788	3.13890814040424	1.13408814377566	5.04069708149744	-3.24226378391957	7.83300131406308	-3.29707572480753	7.79909439031784	8.63059050462152	9.22727798766602	10.4038067554666	0.723783609917368	84.5	1	2
111	6.72231015002512	2.66860339358758	1.778272270509	5.18256903579176	6.08080181926522	4.51757719403487	5.13276123821412	5.82969412720274	1.69779043882235	3.67181414891482	1	1	1.28695868334424	5.89777259193298	1.62872675608038	4.3221193630114	1.21151869087851	6.36222348466249	2.76080812256972	7	1.33023881849455	4.82785351680084	1.2063724388793	8.57256621660219	2.26824766356126	7.2377301632646	5.62870008674428	-0.00437523889171043	-1.96108757252691	0.629913069941232	7.67709343978187	2.34542547879353	1.49200972794391	3.84300979487418	2.94859792846636	8.48590890298919	-2.35600820839455	2.05495320578435	-2.81543911967421	6.16657028042954	9.04235626608974	1.98122729977241	3.81166519839758	3.3066455125042	1.77530839638002	5.22079382765262	104.25	1	2
112	1	5.84368731429964	2.00568517810679	1.43271412256895	4.29748145288871	1.02945707480118	5.20618639919572	3.23791800901901	5.17733455089217	1	2.58482373319731	5.78794359558281	3.67182002747137	2.97104235007123	1.29934759733431	3.8467402984218	1.91854072149538	7	3.91319414325168	6.69366147655911	2.84014366035843	4.07918344276973	1.16408029269524	5.0230750166013	2.08641983188359	7.13064211581293	9.05679147761016	3.26657843762702	1.85675559003507	1.60047270202476	4.62520584077076	2.90752452587922	7.74346657931652	5.70042027734694	7.09198285655365	-3.1124080320357	-0.189941304572338	-0.240446575887418	-2.94859999503889	2.83963376028346	4.77608316818127	1.52030507400999	3.91661557901567	-0.275744615314572	6.65898423107865	1.60635631434224	121	1	2
113	4.39145130842467	3.34302365196912	2.30964003823654	3.70709119037986	1	6.43393599032467	4.74780023982774	3.24898193195413	3.25376096236274	1.24249177008053	2.0497696409109	1.22070170507367	3.55294673336159	2.98911891549391	2.8583249490592	4.47955266753286	3.41507259820513	5.19273326715289	3.34012140991267	2.41999066447634	5.22269590286352	1.36321429080542	5.87794544418418	5.41242442836398	0.974231548307618	5.02550737092847	9.04774220807274	2.3927535693417	8.03671845569686	3.37314448500498	-1.93442961051957	3.833014070189	0.816553468604989	-0.0140292551128589	5.07802624875849	4.99569539009109	3.96833328259548	6.05543874360685	2.5213547758514	9.50305338567181	3.76048511839938	2.57062353533442	4.33207055068712	7.4516621175402	6.64784139659505	0.703427054609871	101.75	1	2
114	1.65090375591966	1.82621821199121	2.2364864630766	4.2069451314638	6.05696778496304	2.17221747506133	2.234365883044	6.43733112646709	1	1	4.70832681288654	2.81609945123401	3.4626823637365	3.67677013795008	1.93510319690578	4.74045710295766	2.23565152898158	4.81903061864785	1	5.25942349531972	6.77510393283264	2.36882337030546	7	3.14775914104793	2.90233921286578	4.48666183725221	6.51882439288593	0.851414872973733	-0.777092300844338	1.70675207973197	0.307016533685498	3.25590328518482	2.27538116076304	6.32603667548754	8.46493988895684	1.89591841145219	5.568862073366	2.48809675770748	-4.53532038182154	12.3276719502461	-3.42159217391882	-3.27334108933759	1.8820742335199	7.21091320672996	0.51043811410823	4.5460908663823	103.5	1	2
115	2.04585632892457	1.77466738164237	3.46476403458471	2.5056346295214	2.97397451491568	1	1.41387525416566	3.30076032224253	6.25143931416604	1.7559693258237	3.45292398688892	1	7	6.44925251270655	2.16349016094472	5.49169761018982	2.33051754225954	4.47070199252148	2.82798461035784	5.93772543002112	3.94515708088266	3.22352330879389	5.79356687300523	7.28866637430112	4.8130102724988	8.14671460588169	6.39357295779917	-5.05878884439386	-7.52544631031113	-1.57321893735627	4.91506517639597	-0.720138302197463	5.60735354124374	4.54285482173864	-1.75015695043971	0.920225191459254	7.89687228238996	1.43593476762936	-0.746059530709656	6.12384665330302	0.38057339577383	1.45895705249862	2.62367914001156	3.00891761057457	6.93311527181987	5.94100112339544	94.25	1	2
116	5.55298552675966	4.95461541425816	1	2.25940129091435	5.72162082136453	2.03137809053584	5.14288462751683	1	1.53658735455225	5.90389919962151	1	1.07692743612009	2.16533664875791	5.21769350068973	1.81766350723656	5.19621363130917	2.5938558559742	5.73201443558956	5.47509545831627	5.14636092919695	6.26942549889727	2.9826005151419	2.00590676579575	4.16665842649867	2.04662536373907	6.07095090522965	10.8420636967592	-1.13957301421339	1.15610852810757	0.977406587917829	2.29344112011764	5.67339587736995	-8.05082529499168	2.54006525285807	2.64453176297621	1.98941896298313	-1.28631826019302	4.90853023641886	10.060438179718	3.82982210718183	6.08367594354712	1.44187269026052	8.25643055144943	3.49449073776258	3.43984277067161	2.41938333660472	84	1	2
117	2.7618809393355	3.69592858297018	1.52207604546128	2.49853984591134	6.73720732406268	1.14032120651928	1	5.47156212330625	5.41276013013098	1.83581946077137	2.89972445725992	1	5.31775827744189	5.67119978285367	1.99805777536146	3.01856179984332	1	4.3208137098438	5.2790856828191	6.67279850338472	2.34904923557133	6.42851926636932	1.78098122989945	3.6173624428131	-0.0581148573688021	5.56741361633806	6.0335201014827	0.995805668224774	-0.0842428572565483	0.775571929587971	5.15126768196514	9.4678882384092	-3.58116891667998	4.85665240187059	0.80513214023187	4.6152450178272	2.60756273878452	5.38906246728846	10.5639163418172	4.12203838061158	-6.89054955775669	5.70067768661844	3.1074331562658	2.35917921501795	1.10481666790207	-3.94877956833686	82.75	1	2
118	5.06336099701282	1.6675613761479	2.49709658424006	7	5.14608893490631	4.92185396152936	3.87767814166787	1	5.96473877866804	4.46065558852059	4.34456613906401	4.69592992072915	3.88058096237975	4.5935426057062	6.50027188877459	2.19537693744792	6.49741812860625	4.41470295653798	5.01031574642728	1.87638206817102	1	6.36540245777816	6.5915950582787	4.71953236747695	2.13638208901355	-1.24882028985634	3.03662365776072	-0.698706280178038	1.16837108279353	-2.4622246689518	2.09298213312138	0.227840496345594	2.82409627168621	2.4433411661929	2.34428499517489	5.96918305904498	3.67204049799337	-0.12585116752419	7.81259694453197	0.131992329010114	6.103354505065	2.0572733551489	5.7733386259791	-0.762165579662943	-2.51166191660561	6.97817693573923	86.5	1	2
119	6.02674999516093	1.13918685105166	4.83924438698631	6.7654222854746	6.82660231115941	2.25574200227462	4.26679553716114	5.53811254257141	7	3.12594695216948	2.41803615444739	2.70861423050963	3.22251937501472	2.82116084481649	4.57088933701559	4.5304256993098	5.58283046661426	3.79743943155615	5.17543550908133	5.16876801669624	2.03770560282456	3.30840689120815	5.27651840376191	1.19646782795131	5.22873060711471	3.38664077185428	3.86584258707303	-7.09390835142842	-2.20191015747843	4.26410526485807	-0.401045080310168	1.40858651932846	4.35295025064684	5.66257885497149	5.20677847613832	3.03801716974558	5.36454371607323	8.88175573612526	0.799357389248258	12.2030929489577	2.88952560703847	10.5387022239615	-0.00860565223653087	1.79134333042749	7.80916618552754	4.02490220220854	96.25	1	2
120	2.41137924111929	3.08787442981156	2.97657977583603	3.27697253564818	3.05347655832296	1.85349257529138	1.07428198887671	1	5.54231798593339	1	1.42861034880263	2.03561921504698	6.77881476570145	3.50876789815152	4.3584500444077	1.17237148197782	1.80926364145104	4.20457003603266	3.00075346212293	4.23472132387123	7	3.01329614347916	7	6.13133376613371	1.61642475840514	8.98083477694236	7.52025913889809	-3.62702103256992	4.41934101528599	-0.917286967827705	7.14485150142991	1.46232109337611	-1.02536939358653	0.0963359485075113	0.298179776204213	2.11139414477753	1.5371219840462	1.42144073732347	-2.5435753441889	7.10306266034317	0.134957033102972	-0.0962116326628959	0.604639961055822	-1.25455005280742	4.94922891688325	-0.682648121869109	111	1	2
121	1	1.34897752023784	2.97449905306426	5.73207557976589	7	3.64578460554636	4.91306787098034	3.33157637713118	6.66075611099362	1	7	1.75552789699243	6.01124464474603	3.48422314684683	5.82835332486111	1.3388319304651	4.1045047827199	6.05859814389989	4.43180005604563	4.87888431062102	2.25629678193655	5.72262726873499	1	3.52633114000557	4.90217087004151	5.52874178524219	8.33493744820447	0.0955562575623453	5.45569028758661	1.33002017726733	5.08225798889535	3.48150435358989	-0.173857516918113	4.0922183683888	3.37226068047686	1.8272704001699	5.14977217615838	2.85303548223316	-5.69781999991837	12.0984149335203	-3.24284292688862	-1.57636370431741	5.47663172074345	3.14329298029835	6.18950051345675	4.55486952667769	95.75	1	2
122	1.73759428854326	7	2.33538747314685	6.38194589700082	4.71447242819636	3.43509835368422	7	6.24628636069978	4.03847899913881	5.7386388849686	4.53949558691737	1.53035447988588	4.5170002475223	5.83777143038933	3.05524001395654	1.05980784252495	4.84915743978752	6.10117084368004	4.0771129693959	6.58970837383916	7	1.62586252895745	6.47701574363598	2.64249813256111	2.68495945657273	0.157290152440763	1.93935026356108	1.70369077572404	0.325065981318476	4.77538611912873	6.79031668614681	8.01875334897588	8.88511235613241	2.18399078048698	10.4168230411851	-2.59486988540136	7.22104660531203	0.894747310324166	7.174055888079	7.2871921123624	3.36045557494019	7.42262025450514	3.12120681096555	2.1917092690816	4.93790199327747	6.2545525601706	89.5	1	2
123	1.25897071858331	2.1623416003007	2.52430474199844	3.21067502531013	4.05696829119336	2.26296719208043	6.91138682161063	4.08468698855092	6.39345530955927	6.52387637566633	1.05642542063322	1.62651232125803	5.98798310705757	3.08744066501713	4.44042496396575	3.88198760638454	3.20138801228723	5.75484403542743	3.91206402609991	6.11363345095285	5.86251495466237	1.31184513611706	6.6130033037409	6.32141251182737	1.64578923524002	3.88547589025384	10.7136839278038	5.82168549808421	-0.999092023155498	1.39797150537446	8.16463513361886	4.52474479033663	1.96820356347485	0.63038928373388	3.88582390931722	3.89426205276872	5.14692314386145	4.85000849450956	3.12277080593437	-0.83992853212815	1.87677521090878	1.58006733529428	5.8143408731191	6.45906709859069	7.71584553919343	2.12239570797777	96.25	1	2
124	4.75919788267846	2.1939382549849	3.51882884452972	3.74471235598476	1.21578386909784	6.98154397123924	2.52865485167212	6.23349466413285	7	1	4.41546262592112	5.52966492031713	1.92620118960901	3.38481914628286	1.80480109485605	4.22989988854896	1.73242470595741	1	3.36914687025189	6.31841077586741	2.42971617555444	2.2171915319752	1	1.4664157348977	8.01993532293854	0.459509815153471	2.2847825486382	-1.19910348712605	7.41636615295496	2.04462330552856	2.94787839872002	1.01916112235792	7.67168508993109	5.80946813678084	2.42399975381938	0.857765494528261	-1.70538502633331	7.01082744269391	3.56152079574329	5.28582169316049	-0.134493232564153	7.20333298486388	8.30022457663242	8.10148192840813	0.457233139706258	-0.195628861009509	102	1	2
125	5.54557169280244	5.87625760046413	4.63391157658867	3.93082643291064	7	3.58822947207161	3.92079354653785	3.26388002024953	4.55978105936754	2.41368569730219	5.43367918485407	5.24863730784864	6.36145792906724	1.37029448748999	4.18979151820196	6.90461596147287	1	4.12208754812224	3.12040612046144	5.62623463882016	1.22722186422706	2.54217022597512	6.79000456619403	4.39990730080029	2.78679554253509	5.70404319037278	6.84607951005153	1.05413323392777	-3.35183932888408	3.09275436352116	0.6732562426302	7.10167607070621	-1.04743375191207	7.86272253096246	5.16396357095409	-3.82383727182792	-0.873211538015487	1.03342005465153	-1.20050049276179	-1.96214070383294	-5.36314585712234	12.4618797054867	0.329267912263757	2.30897939639218	7.47407051085838	4.67989975654487	100.75	1	2
126	5.32370687457542	1	1.69464910098781	7	6.04345846699009	6.20607774047725	3.05891200586857	2.43588791446049	5.45773167116146	3.88224554333549	1.92287587966499	3.56871784935905	4.28045055150645	2.40585227453238	2.49441154148712	4.21415543560136	6.55373549735089	1.09248719290703	1.80701660065679	1.13343660566509	6.12560750832017	6.56809736498126	6.54068276012168	4.76643995583531	3.3666793695754	-0.550944739830137	2.54707296707504	-0.339141427993108	1.02380807043676	5.21820022346685	3.35011730691878	4.29058755279516	2.71332570753542	4.05679706245697	1.91079674851331	6.27425897196906	1.42527947599009	3.27471530594795	7.12641977022672	8.03134950711095	5.77099257966392	3.40994339796837	7.22529862308381	-0.402755751546873	-1.10728604052438	6.11938291105246	80.5	1	2
127	7	4.86304552387767	3.95644229208111	2.46692381516723	1.42584168019065	2.01481294437195	1.98083653210004	2.95896959627115	7	4.00206402450618	1.5598869376186	2.69708335706515	1	4.73935007282969	5.85966470854627	5.32451311460414	1	5.27938056053032	5.35971263472692	5.6624574941303	5.88600760856874	1.46239960854675	5.9778364340167	5.35680134931834	0.716580005979004	3.58653537517882	10.4262736923687	1.04434283357478	5.74423541439415	1.5994261052812	7.33214818467937	0.992620989958	4.83101198465407	4.45548632015137	4.3941663288229	-2.26257833441771	6.43894326473863	-0.179673158829952	-3.74301532506458	-2.45292583297874	0.666556432714789	2.70393221132523	5.81036138988862	7.53939535562575	3.57201907426348	6.48318269321087	83.25	1	2
128	1	1	3.34187740081025	6.42473300225101	5.61604893563817	1.92215603730441	1.42945981606168	1.49018627764941	6.84423688563785	1	2.13892750932264	2.98839293897792	6.09097829275588	2.01683144533652	3.24718669232276	4.05396511368407	1	4.95401444332391	4.58014628363164	3.99041879401355	6.57445720281485	6.04497562606287	1	2.74120855571636	4.21808109578251	5.8146321917359	8.07736809117572	0.112978056173196	1.88803903696812	0.670351789791678	3.24387626979551	1.21878553845843	-0.12850983440592	4.16804973102111	2.58728369635965	3.38945301260418	6.33140250748506	2.32655095400498	-3.62542664849759	2.28385323618729	-3.34062617459476	2.91506561505055	3.12653320238396	3.65571637683606	1.94554545756218	3.96667932024922	83	1	2
129	6.5547565232125	5.23601831161889	3.74446446299051	2.76189653731708	1.55114398669055	1.01849643315642	4.51944855339366	4.13646566996816	5.79812090345436	3.58880143041296	3.95787829646395	2.05524326549587	2.46525384539478	5.24410059626384	3.53572775115149	4.74130092267324	1.38745685833042	4.13865771168044	3.82857022116501	2.84551283574262	6.6503484389294	2.92146619750155	6.52353972755163	4.20682314394089	-0.0852510898418328	3.5584274026831	8.39466176308294	2.18027207530564	-2.49733754005019	4.84446549016562	5.83124524274236	3.00158975281024	3.88470630258607	8.90594692428685	4.53335118780331	-2.07023539998942	4.93670781873438	5.35015173470745	-2.26993928387477	-3.2533496813816	7.2957741222869	0.781626809739786	4.26229888445151	6.35045221095977	4.59221009095955	6.51113254159123	94.75	1	2
130	5.81865162955878	1	1.5704829893236	4.79023481918822	3.05588157958059	4.46716177169014	1.84707517270183	6.05586477345742	6.95728659385707	4.4572445767998	3.1360187986995	1	3.71330623236895	4.82840929959404	3.96535558617303	6.34412709848077	6.54406435031704	1.63689289904464	5.53469784425313	1.25352377588048	1.84379548615794	7	3.73977015472926	1.70108056756438	8.36041491286356	1.53454265767534	2.205146420957	-1.9175178671485	8.25627928969196	1.79486638513782	5.3322690403476	1.19925631573022	9.79733570360348	1.06557152351994	2.69067852653207	3.05179879821289	1.0625580670833	2.149793931177	-0.53007209024951	7.38835088716069	1.98924613482606	0.207685111814402	2.02365981127106	8.7442800312738	7.98345126450079	4.09200638470985	92.5	1	2
131	7	1.17047438988652	1	5.43087444117493	6.56546735822576	4.2688115208362	4.77650255472433	3.76654809162292	3.97545782286092	7	4.69212376948949	3.96753709464231	2.88812056102672	1.02335851363485	1.51683812716742	2.16258862377809	2.61321590593388	6.05222057844307	3.29005320740793	7	2.0786721281628	2.87812357748517	1.15879527286627	9.09244580483454	4.70319439845489	7.46086839286133	6.38171176526147	-1.89577189343367	3.54785945532213	8.17226334408263	1.91175164060229	9.59744765792553	0.665973707574426	10.0680395218175	4.30824866023361	-1.42335939419915	6.4192546330647	5.73034177334141	-1.76094775360485	6.74571955291159	-5.74816843801478	5.79554769322356	4.57684831564319	3.62518887409985	7.5481559273031	0.0941922425278722	95.25	1	2
132	1.92379707051178	6.00910807894215	2.28317768837948	3.20181996548624	2.99487073899231	1	1.93108421589524	3.49905291020109	6.17054931488373	1.6535985819029	1.11028508761442	7	1.14120267218693	1.6716778001435	2.84874756121432	3.4006575836069	5.54184197115128	4.31973060064756	5.80220418650519	5.19165983274631	6.53190638942398	1	1	3.77643493816623	3.50525296880881	3.64892973926882	8.15904253550003	1.50707925674901	-0.657327584010248	0.921987954493722	8.25533892694028	4.65092453078158	10.6479101107535	2.97319726385301	5.04471802392886	-4.02009500093256	0.763391952851299	0.779773703390729	2.29048014693636	5.08726298353715	3.56144860718904	-5.05513529369878	5.19368985674368	-3.28832252210564	5.68320497340059	-0.408763252362695	91	1	2
133	5.8072288431017	2.04372892469459	5.21001382131918	5.97342551839301	5.75495970028397	1	4.31645261317561	2.89661376007204	6.64227120605398	2.21705625172898	2.03383127374927	3.83819575481485	6.37845574490216	3.87541252802522	4.06631897921618	1.25893461562076	4.68353709802797	3.68569906120204	5.94888513368166	6.31750551216926	4.38342213937948	2.84258861890464	1.30571758273968	0.974987474570487	4.71904605991672	3.220870330018	3.55821274561148	-5.65123424490648	-5.836669664272	-1.60064804737556	9.95236013218093	10.2883436808304	2.700701940529	3.84090993274778	4.69180006364685	-4.83124043655966	-2.1186567187484	8.99609697406241	-0.930361721391291	11.3163630319349	-4.23756412182765	11.2194819582312	2.53257120458368	5.40107520718312	9.01675425641178	4.5288942636484	81.75	1	2
134	1.52726677884898	5.40730458190146	2.88281706644163	1	3.91318210129664	2.93628345394389	6.71571187036537	3.51257853357479	4.42018213540221	5.16031494506349	3.83658476558335	5.40185512092765	1	7	1	6.82182091653515	1.52336818662575	5.63961754679206	4.46129488005061	5.22968752530404	4.56305531919739	2.10385554469077	2.04460480513235	5.55110857994795	0.946871291749561	6.02753767550357	6.80485954561974	3.386599336984	-5.27676016425593	0.495249643845445	0.758822004239564	4.67965647473936	10.0162454429749	2.50813480675165	6.3402651514176	-7.63261065097635	-1.61177749599187	2.46089951164401	8.17422237554782	5.00907887563076	-3.40170568155947	1.08713887605449	4.92588472503645	-1.28763961651223	5.37055530846744	6.17447125533779	86.5	1	2
135	2.20510313736725	6.36374844997289	1.7824345820669	1.99265089800274	5.69160623012722	4.20733712333167	6.16392214477147	5.69504193191458	6.14317337444846	1.24308741056788	1.18897462649566	4.23220441879921	3.25549964794276	3.15124795938388	5.99698808085487	1.03054380038201	3.03723963465009	3.58096691733173	6.81785268614784	6.06215831829923	6.1047515422984	2.15542521338078	1.90717675398326	5.98419394090421	1.44864558220721	3.71898166260993	6.82594411987657	1.78795034830479	0.784425442806705	3.36299558776615	8.86490291160612	4.51166298215923	5.28890635730596	-1.22113677272846	5.15691240809423	-4.79534181947528	6.69656738900572	0.569912142572422	6.36103743512969	0.563117658331764	1.51679934209826	13.6361273777253	4.18653219338638	2.55486212584117	3.03285881942709	-2.96710577254521	98.25	1	2
136	1	1.01254053046434	2.86029378108689	5.20321193444232	4.63382543514456	1.00372378580677	4.60931768760187	1	6.18844575953102	2.06290427221697	5.56079404967952	1.82177612602154	4.3743441440941	3.93189149979584	2.25661709897878	2.63008512886996	2.60622380955595	3.76386921128924	2.97555589882604	6.85403890954062	3.36286284807739	6.13297746145256	1	5.7005993686632	5.63054857722709	8.13684668950822	5.0928181038939	-5.01583823554163	5.70868591876502	-2.64852373363223	-0.596153035400324	1.58290367056254	-4.48555986913334	5.50386409864743	1.50263635971515	0.776726478939254	3.28452050674384	7.32211233385559	-4.65736093642202	11.0673320024014	1.31443295765448	-0.637381446790444	1.79223123003756	10.359198823508	2.8296230881963	4.20955924005877	79	1	2
137	1	5.62597386684476	1.93192621598186	4.80515781186504	2.83983280194587	1	3.50001653852059	6.88590497313453	1.12961852462748	1	3.42066155836309	6.44701375022446	3.79553364641408	2.64520694711024	6.02587816089405	4.61013102342373	2.07352712311737	6.21031618756534	1	5.22052306864759	3.73579651155329	2.08567589982606	7	5.09836157000761	2.12307041585149	2.32795038864826	7.15564443389816	-0.6350945315844	-6.2927558748099	-0.952054389622013	8.64034909411128	6.36093246108987	2.88947245609091	3.90065197797937	3.97391802563049	-6.17308014762578	-0.466623510410512	0.966838496661199	-4.18028063079409	5.90154514572639	5.18162690638175	-2.26498560810646	2.86063065789633	-1.17119676991522	2.67028079369726	2.08257573744664	102.75	1	2
138	3.55291967232631	4.65788566306339	4.02429336306912	2.33607465860385	7	2.29560755685718	5.38488649526091	4.82365615132357	1.89601843955643	5.71496450053973	5.55688812872607	1.22364013501434	2.27836089410606	2.95868277045413	1.52990036556872	3.03268747688946	5.36005979302999	5.9573667838182	2.58737641926452	3.66349002586863	1.08657648776871	4.10396232043639	3.82521552994797	0.36124873258668	4.20312993487503	3.50516953584725	3.16902677799346	1.38708260315368	-1.89967952329417	-0.775693534055603	0.969019014931378	3.88504095060178	3.2971133776311	1.76801406197081	2.68041150701803	-0.899395454109118	4.11757559309862	5.23189025380834	1.90078669828541	4.22676271756386	-4.45942574032436	1.43023177400041	1.46359835990988	2.718677822268	10.4523570074688	5.89931048753762	104.5	1	2
139	6.75412181581781	1.57470906311606	4.32239860756102	6.05067388760005	4.94067472565765	6.65451762456941	5.43896787401355	2.83266730808303	6.50833019937874	2.29094136190061	3.56552991365007	1.37463074430651	2.37202878404272	4.72565899623472	2.16989463988636	6.36323281093242	2.17480145254814	5.76227742044877	7	5.54301917901587	1.1132856810877	3.96016484131458	4.69001205674089	4.41257553796921	5.62637422579524	0.189491544481016	1.79126124826472	-2.65625841286844	3.76815696992708	0.794920814614189	4.70400505139392	0.116940521574228	2.41271977317295	0.268111807386945	2.25458931081491	0.492066447056999	5.56393383191431	1.71488850226806	3.07063017172569	9.68917464987547	6.29840190240693	1.1293392949657	3.02236446355119	6.68047776357551	3.7228818319447	5.10816623215914	89.25	1	2
140	6.13774463461595	2.25472315328776	5.31157282896566	5.70309425998939	3.98017646754551	6.19706743698051	6.24424493204023	5.63334901704916	2.2430163543128	1	4.71700147246436	5.83918329089817	6.11920071428806	7	1.30235094671576	6.41078845937793	2.70904158629285	1.39424781515639	6.42948366417631	5.30149417148375	6.38813721529811	3.27183471027901	3.32521059145407	4.47961479596538	4.92317932524504	-0.121159718809935	1.8343240161344	-2.52014328894492	1.80153113724229	8.59648733943643	1.88387000823954	3.50412754584356	-2.07854135972033	9.13156861516997	5.61253183053698	2.92721010491654	4.44736335166885	4.46066828804394	-3.71561758509632	-0.983691557659562	6.54554046291512	3.98238275504713	6.26261291141898	1.88855513565835	3.65685346959831	4.5694950350112	87	1	2
141	1.06224741646053	1.37595753193374	1.64059193675383	2.74952569696719	6.10584284959063	2.3434234378845	4.15036361462041	1.35538158682808	7	2.32006031722209	6.88531935512626	6.13353153355656	3.55376014144965	2.92365298384322	3.05687735435535	6.24666507774287	5.84383915032361	4.8184853996605	5.69582392017345	5.78050296192969	4.68898222530573	5.79746015736677	5.31404313306589	0.879396767774526	3.30371503941434	6.26529655221231	9.09870668448365	7.79265621784459	4.39638661021904	-2.84396367397576	1.94569351603522	0.704164200205591	2.40122543001369	3.51428411357431	1.51406827637702	-0.604766011132394	7.69001756201281	4.22935719020556	-0.949468066219773	3.81505311214996	-3.87218332871359	0.675522511674331	7.38369340950609	9.27132480638207	8.35650001350098	4.28812131655395	90.75	1	2
142	3.9349487959741	4.08793854163742	2.62578457363874	2.68840555488867	4.56118306327308	1.348365822043	1.53957866794055	2.49641787168295	5.43248232477702	3.22329160062289	2.00699883650012	2.88249531619911	5.94468292251164	3.03072017408387	3.51984156257443	2.90616672511442	1.21881598144401	5.3831808825344	4.50799969244551	4.89658102376786	2.23415077499036	1.81897630821655	4.8020838327636	5.84374712865067	1.27322035863176	5.06034529765314	9.49922199067066	3.31901052701253	6.00275407784179	3.56930592819093	7.31754958782523	7.07254492975423	4.27134691037648	3.65746795050523	4.92206333944002	2.73872850961453	0.801898167979007	8.90372472978	-2.16351707212466	2.80680498480978	-9.37508597536157	1.71027529499092	4.08028282018478	7.08908953943444	2.48248341787751	-0.562540071793111	95.5	1	2
143	3.08576388314665	5.03409314836937	2.03240557951931	1.75169737578921	5.43570316491792	1	5.72214994755147	3.2863828211334	1.16744266471745	2.12973114976027	4.69633979184554	4.19077818565253	3.89963849106813	3.79419680260226	2.30606568623535	3.2468880940794	1.44297083696298	2.80635562593934	5.46300241637951	4.23300683647135	1	5.79570238363588	2.16724968971032	4.15725679907389	1.50213846259139	4.39739954727202	9.70020392389243	3.49411262133754	4.97303355041066	0.756916801907435	1.95772381085808	1.23886828992032	-3.65710809763301	6.99327259801358	8.51196608527398	-2.50627751023968	1.5379112700103	2.6670214236563	-6.8090066305531	2.94227324683366	7.77937622789335	-3.42602944738796	2.09993005368348	5.83586823720597	6.86258434551062	1.88648424444508	92.25	1	2
144	5.90668890311089	6.01041179407625	3.68518157283727	3.23258064971388	6.23809831195747	2.45930849400108	4.64382214294314	4.14733551198186	3.18433555115252	1.53607341922573	4.58588137672214	4.587178308848	4.75649441394218	2.04343477280193	7	6.9055450171606	5.5490124680615	2.67214672427121	3.51382327557905	6.68152366185063	1.43903453899778	2.41809222802347	5.204833723817	5.35674727930685	3.93866418341658	6.13305124567232	7.7176401991288	0.729474300112188	1.86476532219419	0.663902255132891	1.16747357137942	0.468821278235551	-1.60120785020737	7.8074797759346	4.64426469871863	-4.14010517198805	-1.96959042588968	0.762394234520116	-2.09975328636281	-1.84354755145566	-5.83077955878943	1.15567422735332	4.16120073238207	2.7315538542969	7.98520131399661	5.64567859896668	84	1	2
145	1.17541201080228	1	3.01068077551369	3.58233948200377	4.28885204748466	2.0054614468243	7	3.55630642316568	7	6.9099043905217	2.15438400470875	1	3.54256620043459	2.63662705058136	5.61083001032232	3.97529004096881	3.04866082776203	4.61808307861755	2.18606776054318	6.14431855938533	6.21043002218107	1.55686098515347	6.62175301857922	6.87852047726557	1.76539785780441	3.47928968956737	10.7335708000858	6.48378512116188	-1.70091769935921	1.59564813063782	7.78946537401444	3.91517153733666	2.55696401278807	6.09101774766763	6.89118107212958	3.95655134581549	4.27114474847461	5.32752209219362	2.95628789183312	12.6510247876303	3.64467723244783	2.57875756594227	6.1922515861341	5.81289219947241	9.04820234546832	2.47797015845146	93.75	1	2
146	6.69717627320952	1.78579622295556	2.56535264360801	5.84199433580829	6.23781023229833	2.70543250848465	7	3.26352680241099	1.06002498053129	1	4.96839654810009	2.21288791971772	4.93855568373022	6.07536463313899	6.48865042917206	4.49474517399373	6.09626407064923	5.95960899203638	1.43552160998072	6.6851588048979	1.941943793758	3.12600682763625	2.64457974772669	7.49683835423467	3.91028445032136	6.36263701610664	6.073454633971	-0.25170946076166	0.410900482106204	4.14364371509076	10.7944223424151	-1.2336913154932	0.985318105665204	2.99934592865089	3.73691428671565	3.91569908572002	2.16230335001475	5.35016287991404	-2.03152318312357	4.72426939247403	3.35409332747425	2.5531338008952	-0.804916858368699	6.56008921955274	3.99732762670442	3.2336415689805	81.5	1	2
147	7	2.15003310079221	1.00117462430899	5.48469867380758	6.60205500562869	1.16681849789027	1.34654461557312	3.90470533876966	5.85751090245323	4.19695704548024	3.62958059443235	1.45947767891329	3.39916424935443	4.69149441157401	1.96936608786081	3.19104487279633	1.95534513093071	7	6.08800032315201	4.13741630748671	2.56264825725032	1	6.74726070263679	8.93499502656359	2.81286928050657	8.39920566221119	5.95787342159194	-1.1630045551735	4.60994946658181	6.40745725889806	1.63602406087207	7.31193999986761	0.61347692082461	4.75533435813775	3.69081749620292	6.71919754107032	5.07032013963994	3.66786215476067	-2.56401095106513	1.74994819112594	1.75950787545733	7.29227952378396	7.52776871981403	0.0747018570408883	9.34826399074521	6.42136868280983	86.25	1	2
148	2.93001883918248	6.97658300025908	3.30687166069742	6.30518184367183	5.85579613773158	1	5.67998747463828	1.49456525758925	1.8604645555538	4.25941072744849	1	1	5.81003578601826	5.4731173804864	7	3.92727034961201	6.18680609577325	1	2.7090775663482	7	1.22482748975779	4.87173571754948	1.51380298343419	-0.247718333384064	4.06728350264334	-0.15240195746419	2.34751317321763	2.00088112402246	5.21136127962526	1.75886910817709	0.295865210328311	0.267521914437834	5.57593069189937	4.11182253849255	4.42195466027294	8.62247185542366	4.09626158221894	-0.0740679638581116	-0.501085404948686	-1.45635596978484	1.97215912139406	3.33961457193559	10.6329047256963	7.95183403362971	4.06145691682813	3.89967479547585	86	1	2
149	1.400560382793	1.04041682222752	2.98978330271006	4.83303873282187	6.66590096872142	2.76244190569791	6.43796742272706	6.53537755235368	5.16592495736005	2.15564007617929	1	1.30407393929018	4.87126203470088	4.4175130365179	3.51979448883901	3.85555860623372	2.67077725133905	2.23307508725575	4.67687748295549	4.47534686823209	3.39400999361895	1.23275254443742	2.13342499492078	3.50978187880663	4.82085632037868	3.5769492697255	5.55750375188689	1.14919474740503	0.657297215922789	4.31299671699634	2.14187419256616	2.38385893626503	0.919326103447495	4.21873115196309	4.30413817761565	7.1565825675687	4.41374340400717	6.05844636848917	2.9376040845946	3.86850121989653	2.88855775631084	-1.5968579249162	2.50340254562691	6.4490373724058	7.62510479754889	4.66507704840605	74.75	1	2
150	1.27942361821457	2.5500950420099	2.99915430452159	5.59647705390691	7	3.27655605656564	3.01590048805644	5.92418770117242	1.04002993394792	1	3.79366638420975	2.33774655471931	6.10615434201907	3.63764729584066	2.53899988366701	3.96464576739023	5.26728395443994	3.87231713193135	1	2.10041634734361	6.59101168884567	2.60729498705933	4.00959684195646	2.73588278583023	4.15299244375183	4.24570422314157	7.03529115486186	0.599467558418271	0.262565173584175	1.93513127693039	1.57268491694346	2.11958614636243	2.30349426991914	5.37869470328552	2.71033686539056	2.94526150493612	5.60105314464804	2.39008977667153	-4.63108265604606	4.22965656231135	0.361264708308231	2.0362256705115	3.55559241961938	6.78983064880692	0.196149810509266	4.99204625380346	81.5	1	2
151	5.77099227866989	1.11991360319539	4.37221454024659	6.34228517014819	4.32027613308909	6.44454423649105	7	3.23957387519358	2.24566996330192	1.46074813137471	4.10680921515037	3.1784270939644	6.1481537288203	6.05719718598603	6.63603392257926	7	2.49637671595077	1	2.2115530045548	5.4409699271983	6.08483196290123	2.74634056859888	3.4460973602774	3.92097343216648	4.4498733955573	-1.34553821347236	1.44919357671706	-2.37279918979207	4.52756432388042	0.747196841717867	2.01841981366989	-0.94932425008027	1.61336692998159	6.42011344333741	4.56659727574354	2.87207731944007	1.33441080542605	3.72747560646711	-5.01644231126131	-1.90262750437102	6.37487205084904	-0.0792627135949848	-1.41635132336992	1.65348046222614	0.750435426100425	6.28237531365486	78.25	1	2
152	1.78754946654022	2.3983739508563	3.40581096262715	4.6214705569022	5.55295784733608	2.42366446524163	5.57269065620097	2.21810679654321	4.53280412192894	1	4.37987561315939	4.00704257447038	6.63572685458819	3.04531212279702	5.70760067684452	4.0230338893734	2.38465138233783	3.29324643345443	4.54099627261232	7	1	1	5.12821269724155	5.57430483658495	1.0277006017662	6.06896531276292	11.3531303324834	6.9728962838045	-6.23393915251623	1.72009263266359	11.039622046827	0.0147533612840125	-0.36929057300342	6.47332992200131	0.917443318314019	2.07662036684144	4.09390553997257	0.0555277633778381	-1.09787422464241	0.197309391329904	6.73849328042929	5.47331462627959	0.781619388402748	-3.05138706881689	4.97007508848839	3.30758929625557	82	1	2
153	3.32580419566555	3.24202446703968	1.54891226334716	2.24696183475939	4.59556978879455	5.74954897656217	1.69067802173077	2.10835387967999	6.2749056673151	1.53952705043889	4.5041863957394	4.81400076094604	3.28732731525509	1.46336092306803	1	6.94062046222862	3.28223347423352	1.11938653859658	5.92241993754604	4.80800834782536	6.04876874326675	1.3298534694472	6.49377645122866	5.28730994096084	-0.733064127396604	3.7924237423112	4.59708869123693	0.478932620360267	-8.09596208761012	1.16180815422489	5.70147026553637	2.48832049837801	-2.52245006655207	3.44925766384547	3.92418055692094	1.49603186896052	-0.684826619998424	3.78023423728413	-2.49211764595413	2.89369662709348	-1.33635789553903	3.71950142873607	8.66492720396296	2.31368941301963	5.44054684965324	4.74182853796447	80.75	1	2
154	3.15079143115507	1	3.48664251790726	3.09231797651965	7	4.30366858312831	3.22294928898707	2.49923309457207	4.79371329035148	6.23476240364134	5.1426161821331	4.54693406994972	5.38405732309499	3.17257217145694	3.37828176204368	2.57115856697723	1.56230224802449	5.55342020053624	3.13157916284124	6.89016000690035	1.5605353041692	5.24494264162522	6.17587608236263	8.02343214605424	6.46800104953831	7.09507407990362	3.07537889847108	-2.8568400562498	-0.610762486405643	3.66706742403342	0.727746245835606	2.07481496419839	6.77484294179856	3.57547171905655	1.22453706777211	6.67699404243913	2.40008499782725	4.44910248104155	-5.04718725722853	6.76798536303073	-6.13570788902392	-0.486776722020349	7.97522577686428	-1.21179851305267	5.65932256968102	-0.530776116478547	82.5	1	2
155	7	5.03574164490802	3.25558907025578	2.85719524349667	2.55058059447048	3.93664192409007	3.43433036120046	4.18982229266722	5.91722493657158	4.82810450251796	2.05065074689509	2.25399154292676	2.84010344753505	1.98895459829201	3.71519902889395	6.19583260241041	2.50027907634072	5.97597671834693	6.20352999805341	5.12664040687613	1	3.06665615046524	7	5.23575626423248	-1.25584625455477	2.57141933003702	7.33668344605381	1.38845196762268	5.13773990539572	-4.27063806171474	6.45063837839966	1.84615947554358	4.07622901214336	4.70282777613374	3.82656206930888	-7.05641437267973	-3.58758020214014	4.999473005128	-0.903004852969019	-3.84193672036859	8.09196036745176	3.04984845764934	3.85339973621367	6.78525662823401	8.08206944043278	4.77051689917463	80.25	1	2
156	2.27636220972347	7	2.32378417221121	6.41214047866025	5.59580989973428	4.93619506055849	2.57215884924851	6.97849583810402	1.57525520930287	6.65609176120136	4.06003343443825	6.86747674276786	6.16826434014859	3.28953243513589	1.63848356830224	4.57876166825701	4.74553350163928	4.41852993496349	4.02521294344544	5.9820311987094	6.81148135181747	2.25396392314984	6.5767367871759	2.31824780393064	3.45500745674687	0.529104956673316	2.73142882236379	1.02071414318629	3.5065695754933	3.84143195667296	5.69269880587138	6.8277769365668	-6.11820822929939	1.48123372788546	6.14194942517279	4.48064266383423	-1.20679160082738	-1.4927572143059	-0.829825884377196	7.09503095394336	1.47628190373644	8.06203944608714	4.75785876345994	-1.07549728706804	5.8140570759044	6.01047736546882	75	1	2
157	6.73949640226665	5.1018725188555	3.88388010909076	2.78899152314459	1.53361601661578	1.96754849329434	1.89183423977739	6.28087320806072	4.68176774426502	3.92219416028021	1.86269004541381	2.62987018801769	1.28014511979039	1.5504060567252	2.40279181667212	3.64852582829514	1	1.71558280227908	7	5.05402207787912	2.63006110774839	1.52095934773149	6.13336796208518	4.3097046175471	1.45739965844986	3.68537135095038	9.91715729416435	1.5775944185983	6.38378715102122	-0.0377919542253576	7.95933358443337	2.66627429080369	1.96614461703299	4.86620522824829	2.21449871064243	-2.04579266487412	6.09483324850449	4.72534983822055	-1.58958779572588	4.40472957427045	5.73404504857565	8.73395380709207	6.50308084951026	0.362094763658367	6.32723453646119	1.7686577998515	82.75	1	2
158	3.24239350827652	6.39307945414114	2.06914281037398	1.551854661209	6.17848857461983	2.88258770997327	1	2.16022693577185	3.16583246213601	2.39368727964408	1.44230790090745	1.47346425214489	3.64658460475311	4.51314823133168	4.34093647693948	1	1.83558857005072	6.27036816094364	3.9289972682111	2.38197878086162	3.70184779588148	1.67195801599812	6.77564410022962	4.85531411144961	0.359227024731603	3.15943073150406	5.25239083526007	1.43622821851463	0.565159018788997	0.428779735782356	3.33391210195348	-1.10241585750102	-2.78638033525416	5.01245919341462	2.68132853039624	7.55196055588881	4.57336207204651	-0.745339917062369	0.230046247316145	2.27351516565506	3.12853276102149	0.43450813720103	7.81607271136374	-1.37384630184992	7.31766192699848	6.1127597379391	91.5	1	2
159	1	2.38378359351965	2.58187305547572	5.08409962046602	4.71098889025253	3.95465340574532	5.4727657334185	6.83788105592706	3.87186598572469	1.09827149648347	4.32314759990123	2.98505442386249	3.50697513414594	6.94007015403099	2.38374092573201	4.4858401690786	4.20486507564059	2.92692820975963	2.87290285301671	6.88383498437269	5.63707189681227	3.64712264713202	4.51886025155392	4.49594946371839	2.00699312580397	0.251031309674437	3.38937593341296	-2.0401694909216	4.00847785371244	-2.80515617931616	3.47070897711619	8.52337956340581	2.87871611112808	5.97434300368891	0.434588434115417	10.8579268917175	-2.17239601651695	5.52557761729101	2.39215623237806	4.92746323722923	-2.78491426056891	12.1951293525749	4.14843155114235	4.94747487523088	-1.49459171902865	6.52345408440569	83.25	1	2
160	1.1013868346754	4.4165298131847	3.73581866021522	2.37411262872048	5.44067273121161	2.19814841538981	6.78623358458151	4.71898627330792	1	1.41539990844971	5.61633145135904	3.14373848553382	4.01052497811595	3.35178321167294	4.60508682741997	2.95667754158196	1	1.62135108307045	5.24611177365458	1.34880633058379	3.08137956819667	1.27058320309512	2.12155579821073	5.4514876954441	1.01171673569078	6.19654664623163	8.17539599654573	2.90867269958673	-2.43746246392048	1.41466096758157	1.1724024181777	-0.0715844534900563	10.1488204847894	7.37176797714199	2.79392481333395	1.84418372706668	9.93086597604821	2.44390024255126	1.48100635893999	1.14415819295846	5.51338643314828	3.6380204749696	2.34914018309528	3.25476487928348	-1.89805415332684	-2.57688345980995	71	1	2
161	4.16050468756036	3.74449742839341	1.76067876966936	4.4776719661538	5.97604895058787	2.30259859383974	3.44372267771072	2.33945512055587	2.79772402865177	5.150333810552	5.13632727224518	1.93110920715905	4.3954142548136	1.0462647201569	1.5890690381745	6.62790822940434	1.38470430129095	1.66425161918492	5.47966555614844	3.74123735815284	2.8975790982883	3.14494603230495	2.89817394614781	1.04760498280751	3.18572024872543	0.837322167051178	3.11370705395807	-1.55872782434147	0.684702275332186	2.17505049571795	3.09468231389732	6.9614931108435	3.21889760653414	3.29798109346857	5.89937536601802	2.97280506826502	4.92651804750114	7.73819202780655	8.05891761351776	5.72511038214748	5.47664488137467	0.142323397810706	7.77094703826119	-0.257333349891876	-4.00160360869179	2.29393174428391	73.75	1	2
162	6.1800390665218	4.26343152124581	1.53177192030429	1.49946242070978	4.64089038582293	2.24460340508992	6.02073800476814	1	2.70627521981656	6.09517270697849	1.63476665504911	1.84302031718721	3.97930924654909	5.6038986284521	1.18875915086595	2.57017791809823	1	4.86074466197346	5.45455609106628	5.68191137152654	5.93442217920455	3.04513395482057	5.13319157918728	4.77709648573172	1.20140445624621	6.9842765133725	10.4554034590378	-2.86393300409398	0.674278875955232	0.949615368208339	1.4980756478795	5.40533755042735	1.81641823691556	4.51149739965511	2.61556499536352	1.77769287379974	-2.52580629500262	0.412757094693746	0.148198957724064	2.94773515822508	4.87356273530693	0.718606886731558	3.88220071055318	5.61548849687062	2.94678830572457	2.53470505150976	80.5	1	2
163	1.20306936222054	5.61588787987094	2.93377838916463	3.24243655596458	4.84882026258279	6.10554788421608	1	5.72735694859608	2.29569060975009	4.20875409609387	6.23503407875351	2.27450580184753	5.08377590035682	5.03880115128514	4.72040592079723	6.99378934320478	1.59721885506324	2.2517932638961	6.66488528943893	7	2.97329990570733	5.44757771452985	4.10203889110007	5.61093621257785	1.32138854970324	4.96467366012435	4.19380062717455	2.24094627694051	-1.14490546338132	3.51126501371089	3.66049316897004	4.04138844193863	3.71559107130161	3.98102495708488	0.0174941601839269	-4.6396527827226	1.45750766243438	7.68355067226728	-0.321230723069943	7.53623769504468	3.58317886693665	5.1447858483906	5.56232285658111	-1.35814844064655	2.77409382900949	4.25970272712721	69.25	1	2
164	1.13950840068091	4.08511157779477	2.81560382988675	4.29185114272784	2.74454899715737	2.18590161348032	6.32031729862828	2.74116434451229	2.91368264210264	1.28437420623132	5.898483784579	2.51158866589641	4.70597632473837	4.08529173785511	3.60587176515043	1.61091463891797	3.36266811889875	4.94641139349874	5.33776854015999	4.69114391209789	5.31524502584925	1.25460531587035	4.52676457604161	8.82114493202805	5.19762109029817	3.0968525015091	5.69775303330865	-4.04866412743957	2.91021362979398	3.90560291166964	6.40770694958753	-0.124172723340993	6.45433514905406	5.3969209815422	0.674154271165513	7.97082986372656	6.15720446312739	3.34328466178018	-0.609664091097705	-2.95864549030994	6.30874954068673	3.45032876345034	5.68634479013708	6.68108173166434	5.30171943616136	-3.19409321847024	66	1	2
165	1.80345607510059	2.8216637205423	1.75318713272332	2.45136602097423	7	4.027759149489	5.22809327891504	2.5033387739955	5.08153889833963	4.36886792596603	1	5.27064376182726	4.97962090526169	6.2952289408177	4.29653865554839	1.24946782015557	4.17801049195532	3.4222466849371	4.59102957761338	5.52092100505279	1	2.93559477579721	4.45576817627162	1.4926658259981	3.37739752759657	6.58464381678824	7.47710936739267	8.07068350382401	-9.98285504088075	6.24092813045489	5.99052411654686	10.3688955194937	11.6428648261499	5.23689814283522	-0.195599408100223	0.213626322647836	-1.3728604710882	3.13193170718113	1.87592355963316	9.72936027515916	-1.79456503316888	0.886217127434926	2.91546591296613	5.67215057925578	7.70277423606497	3.28444868777621	83.75	1	2
166	5.63618907518703	3.81893318622313	2.27142631136211	1.71252808234574	5.04415658971926	1.16103515789181	4.56000766372235	1.07847829129559	3.38274880273769	5.53146009020628	2.20255405224346	1	3.47719983430225	6.3364071175538	1.96740044468088	4.50938207828745	1.88891639727239	4.45007630954891	6.8411172575921	6.01132692167183	6.79456104181135	3.33977612993333	1.92363053109026	4.79694265599643	2.73932234000918	6.16473868958805	10.6440741192499	-2.71423297803598	-0.0903338880278747	0.234894497615277	2.06562048934708	6.80201079096603	2.26406696614187	3.27566789810688	1.53963381483455	3.05613523870024	-3.1579752548068	0.599678511202559	0.383019516335821	3.02798953378153	5.31679561341932	0.861569940819928	7.13504759906803	6.59607442003595	1.20623728227052	1.74469780565193	77.5	1	2
167	1.115367013346	1	3.16845355092961	2.47443366640555	5.70748535741	2.72851063323896	1.77509447621635	3.764099941592	6.75356947360799	6.13904748712382	1.47294898260802	1.22259401708489	4.9243122764909	1.88217549525396	5.15212099723273	2.40730639560348	3.5045080324328	3.35069897004157	2.59231524265709	6.58843448991003	6.09231416278308	1	7	6.9382648443279	1.73376005381666	4.24687935800216	10.2938543500533	6.23637626368079	-0.82277216197747	2.12063342043126	0.857376947391589	4.29771688460049	2.8814622186592	0.996630229989888	6.60616877508298	-4.5749303706245	6.41769198852725	4.25723381910263	2.26564382417623	-0.467918276970436	1.6526122400198	0.921574644899254	6.60247929903594	6.67959628274774	8.59077099842637	1.9786873914228	55.25	1	2
168	3.63782122701548	3.58386477933641	1.98527634202571	1.02230179178213	4.45044824459506	3.21563593668377	1	2.17498774880472	1.80885631133704	1.36777254524415	5.36443135652002	2.08167132706141	3.01239468871931	6.19893071369191	3.09535651019423	6.67887411808282	1.59601948711364	4.99948269715405	5.81119798164855	3.51740338730863	6.15463351009157	6.69527202950328	3.99453118278108	5.91181248413202	-1.46655621259379	4.01446987133694	5.11794396206053	1.36389301843688	4.57937194110893	1.66362580806212	2.74412179169151	2.36200236620958	5.00558543617663	1.88950074945702	-3.96846773949319	0.402945414501034	4.50284744059818	3.20665735451402	-1.6659691415217	2.55357068000424	-1.66485458444561	3.11352041068425	9.04585002161295	5.89404003134596	4.87381603353492	4.87436802541381	90	1	2
169	7	6.00012503706266	4.11303370706961	1	5.90281800709346	4.44737404315567	4.03307720179986	4.12464750123926	6.09795550058899	5.98138168544626	2.49062151725884	2.87091695592721	2.73397600819976	7	3.84574538790351	3.08161810489179	2.89218581339406	3.48604439116689	4.81889670447553	5.03632903739957	7	1	6.75977287662445	5.66103467722283	2.8938719046391	5.25310908761831	8.4391093267932	0.450587109553122	0.0203928461081924	10.738296042126	-1.52458526764999	5.73576680207714	0.865746449893597	2.17066809595735	1.99102909941202	-3.01524645860893	-3.39393355780569	0.924729201203589	-2.80185109465427	-3.9998198083848	7.1614293989477	1.00312890978596	5.131673398294	7.67316878789451	8.70161204622678	3.63775782014958	81.75	1	2
170	3.31775879885766	5.03978492601374	5.88741596956893	1.99537694370134	7	3.19840557197449	5.94537614627446	2.08281942007065	1.63475374665438	1.28701207284101	1	4.22345960368346	3.35588772770291	4.31044954286484	4.69763120781692	2.6415950570539	5.7824652305862	6.2702063884673	6.01949333230138	4.28311788205348	1	3.50534382678368	7	-0.278742217046903	3.50887336515123	4.30080872665188	3.2415180219164	0.408293113198694	-2.15042449473625	3.72036114339323	-0.149228262920025	3.94380639546063	3.51359444908686	2.7341208881477	2.39413978592572	3.34374390886836	3.69623401619061	4.75539463920018	-3.35787372228683	4.81600268975981	-3.67621577057412	-0.679507613223036	2.04786367604895	2.19694401832002	10.6619990559519	6.59369203517529	89.5	1	2
171	1.87262281479509	3.79008853796395	3.82519193992833	4.0125526495003	4.39052589076758	1.88968111006518	6.55895608871262	2.2429344879307	2.17726032048105	1.13726296841863	1.78856729942841	2.89505783783661	5.98847724092977	1	5.93215767892194	4.43041960685367	4.89043066821408	4.63793203561611	4.26197438038315	5.32823170218165	2.85574956733222	2.79326965492042	5.15577739762801	8.17825997918175	5.60988772683587	1.69031426699425	5.69458963254352	-1.3363175567367	5.73038703620254	7.29288318245677	4.42005335539947	-0.500164324226606	7.81675077469475	2.93590179071579	1.4726494691099	1.51664154472411	5.31531135825642	4.88143505237437	10.8684675394752	2.62650990203113	-3.26559139220194	11.3277194044004	9.01959922810126	7.18841749868591	9.59853208603144	6.79843485667445	90.25	1	2
172	1.51341267125114	2.52219389612381	2.67364817833359	3.98327357584975	2.64162699084285	3.15071522851672	1.49411135126244	2.45357099018708	5.07047561730701	3.49840533360716	2.64758068919521	1.69447179307633	7	2.85147022295632	1.83550891779204	2.30632969542632	3.08452450241952	1.84902327957429	4.25279752269546	4.87453754283345	3.45354658825693	3.9171640097487	4.64023678266752	5.65755112748267	1.83656460462272	8.82645244318213	6.37024668101795	-4.7781155128044	4.88955707453907	-1.73653772055946	6.54973487215717	2.15786142068925	-1.37458287058566	3.33013016107165	-2.64580685823821	2.85024913410461	0.417604817237764	0.800360648743889	-1.87401916434271	-2.9649207173727	6.62387565114782	-0.18434931022554	1.52553277698847	-1.31498435401944	4.5546667345115	-1.14612309490806	76	1	2
173	6.87255420778697	5.47770066210078	2.89332668892807	2.55895131521207	2.14020259684602	2.55084826217142	4.66509634558766	6.41894028971827	5.21825962764695	4.25312085690912	2.2565562128909	1.47655507951744	1	4.01946081633785	5.95467791387269	1.50910825743504	1.85816257677057	6.10479456395614	4.7643231723973	4.78692408642115	5.32175829485566	2.37791859337423	6.94071283442874	5.39516381442788	0.61641742598053	3.73880143928324	10.3439490198594	1.56218565017701	4.45613901922834	1.57347111051506	7.81778178225416	2.29176848059077	4.00557668913974	3.10713486118389	5.08693195178726	-6.8141402842973	6.92454454135157	4.28778234960613	-1.35036035752507	-1.35074085466549	1.63112018567577	2.01537596555623	6.58556111796116	-0.926496763571201	2.18069676178657	1.89333295917067	84.75	1	2
174	3.85535259362476	2.49329005019429	3.82820066676358	2.57562698189806	4.80052787818714	1	1.70728606607455	5.02424593521654	5.26307461496765	2.40171256171418	3.91715874213786	2.06310548935694	7	2.14888014713896	1.64831633462721	2.52930968965529	3.62220376431702	2.01034526265726	6.94418756868123	3.7018744491159	6.1911552312079	4.40840695899237	1.5084573462546	6.30233299042259	4.39720493990592	7.74768413379378	6.30763953406636	-4.55744340187282	-8.72410275365041	4.09136124056737	5.62628255464869	2.26345508760602	-1.74997381590236	7.53026127908465	2.35323173346302	2.34756672839866	9.00641360257516	0.253858555503751	7.72867662148676	-3.01302516811587	5.84861676079415	0.295467553213851	1.41147722445725	-3.89633247983071	5.13595375181175	7.12415457058566	78.5	1	2
175	3.12641502664796	3.35897692195889	3.54405234614585	3.08970148984407	4.2239328000106	1.05099800830409	3.43578347035484	2.36307853357791	5.31858909604381	1.21345235725842	2.64904721950716	2.53658421949703	7	5.52217062278273	3.93743184301324	3.63493287437979	3.95307487350263	2.30981167607693	6.74853048981774	4.57742192425118	5.62115462439403	5.8394878143754	1.29712752550088	6.80401214992164	3.75143513115699	7.7441565275492	5.96741480419529	-4.31816478289644	-7.01855368507383	-3.05825712696698	5.40365877812345	1.98789889129311	-1.39251499937378	0.310802933744884	2.22949871444708	1.83687029417377	8.07683472556866	0.551254350194892	6.82289839626711	-3.33294584886684	6.5077384303789	0.319723484234256	2.17874796245832	-2.97070472390861	5.04786284101498	-0.45019831734203	82.25	1	2
176	1.0103725748552	5.88180381477663	2.15340332925857	4.18769712713045	2.47830959536788	1.83219356440807	3.9954557823223	7	7	1	3.71338373145386	5.76395320314801	4.15029496166386	6.78632838246434	4.6620150539133	2.85299950214423	2.26695865859592	4.2919130856882	1	3.98873553414985	1	2.9546242902618	6.30326475468941	4.31991693027128	3.96822765345363	3.24334380450092	7.55065520818878	0.0996266220222568	-7.30658903983286	-1.12084406906696	9.44808054526971	6.39158016119124	11.4426172238132	4.36812164291743	6.11623580125061	-5.89519088392333	4.22182181903678	1.10628314948534	7.88939968442955	0.57467930696958	6.56819595276854	-3.33872807755203	4.41039581588713	-0.650428681704925	1.13860008839667	2.82829780167645	82	1	2
177	1.29688764526753	2.84249511002029	2.34137565775824	4.81287976073265	6.4017407357846	2.64918541921546	4.65151368311827	4.13363413837542	3.75507094524746	1.22941482394814	4.35861819938019	1	4.69586290033979	4.46215145748275	1	5.66310600702249	3.22317592898652	7	6.95677486671948	5.88160972101361	4.21863057883079	3.80969012925846	3.47381819304544	7.98176713471009	4.32396054124337	6.11208540361462	4.55172553793727	-6.0892249734921	-5.84979257944356	0.690014100854025	1.51827210257989	3.60731873618823	3.59658037071341	-0.580463050634681	10.0728055195094	2.03510590630366	5.93234476068038	4.91028938954782	-5.9996236992326	0.872613496562765	-0.568347952799446	0.728641082720307	0.483885871247068	-1.73544909281428	5.12366893564292	7.16451707458613	72.75	1	2
178	5.32015390717101	1.30682557436966	2.87739520933146	2.32900203562342	4.99566358546888	1	4.68200600024863	1.46431857575033	4.81288128634211	3.00082352262951	4.50034112958446	3.66822882033287	2.25152937032875	3.93374302062275	4.25482448828784	1.24207261440476	1.44570112313973	4.93240242449471	2.4662232705228	3.41983308406633	6.90817952612508	4.91848791901326	1.44380270365549	0.533055722605779	6.39963972817134	4.72269065368976	-0.924507023910515	-1.13131762329711	5.01882805495268	5.43529610355844	-0.638034450301341	0.746828829484262	2.64501419359022	5.93297031741688	9.25368921991121	5.32649006825337	2.86613077134641	4.96849874611117	1.59165893995552	2.1373612111191	8.23993597791038	-0.334623555228654	4.13025301762392	9.86403211977663	3.08193819756792	3.21876822624449	82.5	1	2
179	2.13787049105787	1	1.51532218268261	5.64926124256664	4.84906853796365	5.06227647096305	5.96689085256129	5.21015083946746	6.41047885489606	1.9352403689107	5.9972380343246	3.14353130961924	4.83301432702116	4.38630425290304	2.47662272685906	1.48118206562094	1.22179172281342	4.70473413133757	2.03785064960535	6.08047932130509	6.44508646830274	6.73386787394193	1	4.7891475551898	4.46514293955078	8.83183778564296	3.78283982682141	-6.28010866692727	4.29825030903333	7.21367691295409	1.40986941192806	0.0664848267778466	-3.86569551430442	2.1036577549235	1.64798912766405	3.47317067743659	2.77193369807757	2.4600547099999	-5.39125894262905	2.61104518886206	0.0261023817085035	-1.14955300182902	3.73580505186747	3.38897842203779	9.74825607107945	-0.396564090724562	73.25	1	2
180	6.62293176863309	1.87078246280065	3.83796886262548	6.25314005392707	4.95029976657384	5.33008204502197	6.20664338288875	1	6.53873722956444	2.47926278462624	7	2.23033779327387	5.41411928993791	4.37068323448233	2.63836540127768	6.25868679540513	1.37661845774886	5.52623097063356	1.83830139400163	6.38639861122614	1.42347632449759	4.63718506480933	4.73767187115421	4.80125350322732	5.77935746482898	0.398031777723844	1.71970285069458	-4.2080750585236	-2.72766953948327	1.7096828783861	3.81889628137716	-0.644497016588104	1.87259741391423	1.45662234236416	2.18703856203325	0.0749441737133225	1.28698433397649	1.18421857352129	-0.416507794864102	10.158096684813	-5.14949846990351	0.350996816125233	0.364702646845162	6.92486709009056	7.96124628072226	6.31329103522934	72	1	2
181	1.93563147016805	5.74538526540313	1.23311393767257	2.18862897098925	5.11190147320065	2.04131107207273	3.63092961753635	4.91476852845658	4.83771358884253	1	4.59656326275432	4.90737390180475	1	3.27224830919179	6.81893335390956	2.21489641160686	3.64077166802409	6.93036566561211	3.42724437551673	6.06437408222461	6.18350711464832	3.78818946508214	5.8182782595233	5.94937207009042	2.40007686496407	6.54333969040655	8.25944738801973	3.77529218922845	5.41733547831534	-0.738986408459904	3.320042549444	-5.20467862280729	10.3704360095497	8.75183824036955	6.54661735740851	8.79670439215119	7.74241502487349	-0.370735979993963	4.99456366179833	8.90098603445875	-0.140757754655598	3.03485202341397	1.05520681193505	7.31477100673709	4.05947281126602	8.02792471698145	84.75	1	2
182	4.92419587520639	1	1.98216721735816	1.52775858016597	7	5.97291877871202	5.28592865931432	4.68504538695299	3.82465500127851	4.07678833725316	2.52539502708345	1.287419952081	6.59880694786277	1.77418887750314	4.17095644996385	4.33050665462139	1.94861340181785	3.04414999114835	2.40920741059402	4.36833637441025	5.60335554055641	6.5980734329163	1	0.656007704569479	8.16746590051547	1.11399916075776	-0.970315149077678	0.182703309507187	1.12398192436605	-0.738573721365094	12.1625553750565	6.82705770411367	7.98553094054558	1.39828109563162	1.5737890323662	8.62249221537046	6.13159639671784	6.16872677508071	-5.51558029493115	7.1454239033123	0.799045425861706	2.96345066088225	7.22812081569808	11.1522342917277	5.16758442863876	2.12811543148781	78.5	1	2
183	1.05980568163916	1.82110223257153	1.65994553904848	3.66423727208038	6.12400887334717	3.34623245986997	1.44923282579488	3.36410680360272	6.03417042250527	4.6098790583015	5.29270991041086	5.70319532413984	5.81290258366879	5.45131774018786	1.43822739300356	3.37901491692924	3.24991938425246	2.59655485074016	6.35906543860747	1	4.5906877648001	1.30817570705412	1.47916217983303	7.05453791510781	3.23135322939936	6.24124818205963	3.51018861145667	-5.9195095597229	3.77763743549283	0.520068011201858	6.90485585655871	2.58418652403849	5.48266677840842	0.515814198504579	10.648019832989	3.22467323703116	6.65779290814069	1.60140233166362	-4.20519280610057	1.37469373894645	-0.275612947821771	-0.133687060983574	7.51040859520085	-2.51042131103084	7.47286598965238	4.26862013025471	62.25	1	2
184	6.33825152159411	1.53300207909609	5.53978834643817	6.78499753794045	5.78886065098044	6.22686520071496	6.53710706284738	3.19700506346314	6.07152537254464	3.92269486959344	6.96288175216401	3.11723645086324	6.72181857571528	6.50552637884572	1.79636614731524	4.21268616990583	2.67837995829993	5.30635060581055	3.67493728297794	6.32088091300397	1.51409180201674	4.00340078790892	1.57393328861671	5.73419828978181	4.69542749882705	0.133570008137042	1.98075533557869	-3.08461885480426	3.83252797169481	0.60240334619527	4.25475326468382	-0.165544510868811	-4.58635787321976	1.31065650515454	1.65822704592073	0.779385064940198	1.98343193590413	0.813168541289098	0.527914652261821	9.41235194873583	6.33408641837061	0.827984110818008	0.478346444694757	6.33998504838777	7.56075343969138	-3.99370712503939	80	1	2
185	1.45662509802606	6.90326199308854	4.79082721101611	1	6.04768619592167	1.38951581322819	3.86510583590247	6.58446944516922	5.52818033553802	3.56067825599833	1.371449776735	1.37303212645096	3.83545672903802	3.23245670609903	4.91914368699462	1.57626587515171	7	3.39234950967886	6.05502214975253	5.43986467928441	5.89797538584389	1.37073161838994	2.75875003325163	3.98594787651644	1.73716995643426	5.19225166778951	7.32896937833943	1.86407617513726	-6.54952533374229	2.70966868044494	5.96790466848471	5.53227907276408	2.69642836997352	1.28826700203008	5.67198608990726	5.25704218588861	1.08522126934921	4.30369147756024	-0.209498229678718	0.207464130188194	-3.24521044856683	-3.07013218171349	2.02333619132106	3.08902025994397	7.57762267802194	0.463643811468564	72.75	1	2
186	2.94965205356877	2.36890086301663	2.28001217252734	3.29584709668641	7	1	5.6202067832057	2.48086402405492	5.62401301161344	7	1	5.4589475242457	1.76892916003455	2.86962969141812	2.10557931796872	1.91320448122872	1	4.70110365478399	2.28049472406239	6.96532949776871	1	4.92938786067599	5.55014959520938	7.85695183509573	6.6057301005513	7.83861111229492	3.59821123340883	-3.16685545623867	1.83669436400571	2.81248355355495	0.398978519874305	6.89610664589587	-6.10440607921057	4.97795608317808	9.26589761700429	5.26764441143468	4.5958168856297	-1.68134899925811	-6.5720228749399	5.56058105365365	-3.37459674414842	-1.0870065668566	8.26186046557266	-1.39691752340522	11.0636275125586	6.06664700813313	95.5	1	2
187	5.09891912514678	3.92364529066245	2.58895966983372	6.85326402580221	4.83240429549247	3.11673325283327	3.24650243704773	5.44895833351959	6.56215120989229	1	4.4202095026323	1.99851336320486	6.54151314689293	2.26767816963147	6.21318668393855	3.32013490182093	3.71992064085141	5.44226117275288	5.88676302227254	4.13556217193183	7	2.6730795853694	4.86625167410729	1.30893597415896	4.36812155353548	4.36570353538904	3.6778475518646	-1.53220899824312	0.553995317134781	2.30162623473446	-2.5345202125287	0.499786043721695	4.43249990536417	4.6116444072974	3.19167998269455	-0.88497616278347	1.51273350077938	6.22350900615	-2.77299950577223	-0.118568187225779	2.62775984114429	4.18030513683662	2.30765601832534	8.69997015363166	7.88121000111503	-1.01787875248317	75.25	1	2
188	4.29965450112265	3.63750538991791	2.99798884418817	3.82080265276559	1.43245874061858	4.87721504916616	6.41914486220408	2.43163952259008	4.87796755190223	7	1.51699632918521	2.26284717780463	5.46937652514847	2.91111712728106	5.30560554511281	5.4233869004377	2.82906464735639	5.66228770109721	2.83790198552426	2.97292528759903	5.73718514746493	2.63397597646885	4.9673926767681	4.87000160186895	1.53842630002322	4.26573677900386	8.76879645521867	2.67406499417705	-1.98949826710514	3.78192911586899	-3.46608200164307	3.7962411694097	3.33656741997414	5.52643929890846	2.45826533751965	5.5267872535193	0.934338132564656	7.1260823984127	2.14447885698766	9.85607151160155	-1.97637672150747	2.40971341213537	4.65941987904175	8.69959827613834	5.06004922705697	2.18071618593552	58	1	2
189	1	2.03064985936749	2.02618629723012	5.02963713578087	5.4493786305848	2.38442834740263	4.06036694207233	6.78947839793586	3.40163406587722	1.3586509373532	3.21020991470631	2.51079039679049	2.05660752906487	3.90517775836184	1.3019559376718	6.55240671541351	4.85011236895979	2.67649761890501	3.71425494244186	5.99039915952193	4.34626999520083	1.25652461897611	5.29976930662978	3.80954953841851	1.95605892790178	-0.153819432693798	3.49013237359738	-1.77712042330127	4.08518794161473	2.56776255852512	2.87331572903315	8.35459814484718	-1.6857556936369	6.33421946574171	1.0091406320149	0.899176780500233	4.84871340293815	5.6829245274267	-0.450451023978289	5.94751210053465	-1.58380858758248	11.8280533951419	3.98877476834232	7.28656776571503	-2.64015596078881	-3.12832906492118	70.75	1	2
190	6.15794283610101	2.22762192546045	3.65844620161197	6.13193294288507	5.41015206775127	1.4481286265041	3.48439936109694	2.31580236573544	7	7	2.9973718700408	3.10538546305191	6.47084772618568	7	2.72749623834876	1.59996555465649	4.48687643461562	4.18301791320037	5.92182668496059	7	6.29944987882225	1.94819939680234	2.34908537405412	0.239101631558802	4.64019030124051	2.90550088464112	3.31806249005908	-5.7794584901409	7.86422423809392	-2.25641668904343	10.8262087000034	10.1220817409523	0.0317586618380803	3.91834134784159	6.53226252513049	1.90217973769384	-2.6631059289476	1.23323513954108	-0.396792438510579	-0.703523319145842	-4.64867269641989	2.7594189102968	2.4107779124045	3.35104410659595	7.31208340950353	5.00026723892219	73.5	1	2
191	1	4.13371240135989	1	6.91155685490698	5.62578602099214	2.90482760888284	4.58015542872488	3.54541069358762	4.80624174240407	5.27189349597317	1.20044243715188	6.43754244804248	2.5819843296882	1.67299973279354	6.85867381226184	5.71310150569377	2.85480885918059	2.51259611952284	4.61640722289441	5.41881256682958	6.67383397363716	7	3.60698991771453	3.16739006364586	3.98201475460164	0.457475597234875	4.51281336133292	-0.295336512256875	1.58230192532206	2.02883659972281	3.7671200102983	5.10513511747051	-5.64404142025677	0.570263630215276	-2.93306976297087	0.458863822937331	4.35404167641146	9.38037456476301	-2.64190029804857	6.91245400343452	-1.67398616892205	-4.69977633538075	4.05522161348119	5.84114693923136	7.4632547949361	-0.370938893504639	52.25	1	2
192	2.21210359463434	5.39213900494656	1	1.20232812811732	6.74880838737224	6.5821930805479	5.44479655219724	2.175850192756	6.01575173375787	4.24716025321794	6.8435356266032	1.26212197611977	5.24782755601573	5.0708317103355	2.18840992268466	6.008832940333	2.79574394097838	4.28713088178559	7	4.8128079452317	1	2.73887973967852	2.51672056747992	3.09864204053321	1.52732088234434	7.42377384045192	9.61267048616594	2.8454342501849	-1.81641943320806	5.60485278560636	2.18220290953239	2.81390889275417	5.86622503979286	1.86887701273226	5.28803086530022	3.83941254348783	-4.0955549291591	-0.290382748931184	3.6475130502979	-3.8350191854317	10.0022824151302	13.8667572546138	5.66902485104671	3.9877574604523	0.759898221091799	4.75806597613156	58	1	2
193	3.52802327128552	4.77618470910773	4.07881950545663	1.87443308763588	6.06111085515647	1	5.25848294307187	5.70231551081844	5.49590326032914	6.52667440039491	7	6.04893585994257	3.50212866991465	4.51867852439655	1	2.98190214454873	4.44794298666862	6.41386066062853	7	1.69289109050393	7	6.71737670142189	4.59741424215597	3.34351545636307	4.6787613524288	3.95933105218393	1.58110421017525	-4.51946824978844	4.76189469343195	-3.07730343902306	1.67259589156981	3.75886373445972	-3.86806363650884	4.16480263045857	9.28461219732149	6.38803896644002	7.43994726989402	1.02816117184928	8.51401968820212	8.50633373772527	2.26880143021983	2.9210999790403	-2.33743482229532	4.80275724264283	8.58614982427047	-4.95694129223943	79.75	1	2
194	5.58537368084668	2.12185650106795	2.7813727504122	1.38886945466873	5.12558670190184	3.64060961388411	3.9076148060732	4.38565600343817	2.03493649936836	2.56868968012904	5.09732020388516	3.26119288516398	3.28777017171183	6.78581370091265	4.41064033804486	4.85543163320789	7	5.04080124221036	2.33453070565399	3.12894639759644	5.38677593723177	5.78818433636207	2.8558302691852	1.57170931539558	6.39755044153917	4.54400259228718	-0.54273953999115	-0.766457568703552	2.64690005208633	6.2162142854422	13.7858689027632	8.25383494082596	10.4098693118637	6.43247417748335	8.88586395201786	1.74542570623579	-0.810387366662289	-0.90851423626411	0.870026593080648	7.81104224898344	3.02939708474962	4.88028094527888	6.04382054014447	7.40781640962403	9.02159708347961	4.66191726367682	76.5	1	2
195	2.43069898588657	5.66071527620395	3.50715275033173	1.97200520087213	5.56127439490204	2.70075332201159	6.52072368207425	5.92699732134151	3.20983119922362	2.11218131543992	4.13190269218453	1.84249037633805	7	5.90292019756656	3.03686664411059	3.11205374681199	1	5.52242595766199	7	3.76709665991648	5.64940514164072	3.52359364161634	2.8419027535273	5.08976730177061	0.882547406673894	4.79068548555063	5.0325449650394	2.37845871788555	5.49218483045644	-1.81795350067745	1.20520310160543	8.30286916605411	-5.22307615859207	3.26436247629276	5.62300697475012	-8.25032720886104	-1.35007025252326	2.60992476435366	-3.93405198260262	1.96567251709549	-0.927387828511036	4.61052009959724	6.80379185227119	2.20394148127531	5.38948756556204	4.02814740087637	61.25	1	2
196	1.95200521087351	5.35950665529141	1.49935771741066	1.49980514011743	5.95285136094737	6.99481315942851	1.6397436841137	6.32124349527226	5.81577544481845	4.76297361363744	6.00598491091108	1	5.19212103281193	7	2.19070232914276	6.92265656937595	2.20420277884764	4.21354765213811	6.77095615979319	5.54514451653937	1.24806839150086	3.29847406801133	1.41533819445666	2.62602493284991	1.93373910617726	7.37716244200494	9.17781032196863	2.18970339828478	-1.84282560922637	4.36176549622429	0.729943383636205	4.5969012736686	6.01990347839071	1.91407052980978	5.74876876893653	3.77857532214677	-3.01941172713235	-0.655350065743241	4.34502145893782	-4.24342948666821	9.91130060171754	-2.31759192189029	5.18593271301179	10.2204243463384	1.36720253398995	-3.6849206990218	61	1	2
197	1.05062230998073	4.8791581480497	3.3314335123056	2.77757275141473	4.60770205596748	2.7620718671705	5.93935802235093	4.88883462074545	5.44294237934978	1.79997233024126	5.00216333212691	2.7149033014719	3.54314752464886	6.7604288391544	4.51264661486656	6.25277932479792	4.69997215640896	4.69215395962775	7	5.75469567773791	2.14396682330644	3.78133127511885	3.61006478264337	5.84035232980186	1.16584836282804	4.74365738575619	3.93610968075114	2.99915421559933	5.69578221386604	1.41597041517109	12.2797129833494	7.48741188244545	-6.43763145597253	3.20822611671827	8.96709261573592	-7.68315194200335	-1.19674084811444	5.90439579490898	-3.62285709503156	2.50161396950145	1.06333025722275	4.38978459394003	1.4256351873771	3.02084768670566	5.94385455813123	2.77655717898635	73.75	1	2
198	5.84094589112745	1.88429945855683	4.67769467285242	5.92942716137681	4.5229778144342	2.09553402844838	4.15252532691394	2.50317617399382	5.81207339905757	7	2.14839080453059	3.37510453971419	3.76145712918077	7	3.76552733212253	1.18517880917596	4.97443620673756	3.8462883930359	4.68529852646665	6.52074338391654	5.47905384109912	2.78562893713369	1.29461018106236	0.763486504698869	4.75597679863	1.97994346275148	3.35105938075722	-7.07677413891192	8.44883139925355	-0.942177828241876	10.6242666645057	10.0232834419307	2.87579090970161	3.56414606858313	5.05455979118839	-4.55052027717866	2.7287533012213	9.05966961983463	-0.650631599240391	10.9309581639216	-2.72319655747204	11.5751138023319	6.53454258663318	2.51301339076842	1.72359379430014	5.2112194576673	72.5	1	2
[truncated: 5 more columns]
