# Supplementary material for: How Are Mate Preferences Linked with Actual Mate Selection? Tests of Mate Preference Integration Algorithms Using Computer Simulations and Actual Mating Couples
Source: PLoS One. 2016 Jun 8;11(6):e0156078. doi: 10.1371/journal.pone.0156078 (PMC4898694; doi:10.1371/journal.pone.0156078)
Supplement: S3 Data — Long-term couple and agent-based model data analyzed in Study 4. (ZIP) [file pone.0156078.s003.zip › S11/Aspiration Model Data/Aspiration Couple Population 01162016 084425.csv]

	trait1	trait2	trait3	trait4	trait5	trait6	trait7	trait8	trait9	trait10	trait11	trait12	trait13	trait14	trait15	trait16	trait17	trait18	trait19	trait20	trait21	trait22	trait23	preference1	preference2	preference3	preference4	preference5	preference6	preference7	preference8	preference9	preference10	preference11	preference12	preference13	preference14	preference15	preference16	preference17	preference18	preference19	preference20	preference21	preference22	preference23	fitpoints	sex	algorithm
1	3.57594837989978	7	7	1.07661829660613	1.79543363071557	5.38072101040424	6.65366910656154	5.59826115762346	1.83563896564331	1.16566315882349	6.55482619928172	2.19837815751084	1.64397234071873	4.33992551276304	6.63790170127156	5.30882814932453	1.41553450548179	6.42914704436825	4.40647407622307	4.70326295011286	4.10116984725374	6.21459126150846	1.26556544011478	5.68385060016306	2.2521968637195	-0.862285432999533	3.43804914303515	6.08021826104224	3.17059301429994	7.30767313880567	13.8689865842191	0.480498391689518	7.65005422006748	6.6711593959786	-3.63373527502339	3.35541453163173	4.29150672675615	4.39598910547768	8.40364616576364	3.70658047202	2.55863512626431	8.29555194384413	5.69417393832457	-1.82033809430263	2.55555174737334	2.72637036567694	105	0	2
2	5.74012799190744	4.61602517158086	3.05368091669467	5.02393387636901	3.35342612299909	2.87940467390683	4.10024237719779	1.92997367223756	6.40913067586151	5.06439912153642	5.43119830595451	2.17307067646775	5.13967140936139	3.74326597451018	4.68502590093538	1.59188601797936	4.59714961482685	5.87839961114269	2.25183406103869	4.48558648457352	3.84394997916542	1.45382061762785	4.7769085692466	6.35098098238671	3.28006090037882	3.82417275824559	4.90052141989186	5.71289281159798	3.80038869993195	5.56445462650259	6.29389179446266	3.18038376557898	4.59177130127719	3.8410057794266	-0.580833699232728	-2.18197867285394	10.5914894138945	4.63452859140655	4.7962239486706	0.47925674690308	1.52878886556308	-4.49363900689912	-1.7678246885976	8.88512506640188	6.73435892421693	6.87517206286895	96.75	0	2
3	5.21047101727851	1.60064288612637	1.98841195800801	6.42690530559829	3.06827888622756	6.0029819255905	1	3.77978977171978	4.26611389388445	5.29586190918297	3.02636098046854	1.64481618584096	7	5.32861367745322	1.74754800312208	4.38038778257965	2.56781699380416	1.41199736543128	2.10623516234605	6.50284775255732	2.62084489966387	1.94188975118769	3.85071626638355	9.03974673988587	4.05240096508613	3.56397782419815	0.973871534159463	6.38628180890003	11.8103681711562	1.27746045665666	1.92792629200142	5.85342772383448	3.88715679855186	7.08856021975219	-1.27349817152822	4.18353269579438	3.32530838960273	2.85720283847827	7.83086144019899	-0.914054307430573	1.34037656318557	11.3718740254244	5.08279368188412	-1.63406091154787	0.609600873582447	4.1543787152822	87.5	0	2
4	6.80499859334221	7	6.11636369739208	1.99674081409297	2.63462304238852	4.46598728088537	2.10097479819124	3.43858761485612	2.48743064546394	1.21049184311203	5.4110145999463	3.37323672304578	5.07337255068773	4.51826140552136	6.06202905000797	1.19800732763432	4.07566874654793	7	7	5.20041803287763	2.54118968708658	1.31307752381613	4.63462149784397	3.34410430890924	4.03284402663479	-0.0998783050788488	3.26156282799181	5.34241590453935	5.19086520089709	9.17768930405824	2.74142155547809	-4.27678723664872	1.66796317546625	2.53626892617315	6.11242279482983	3.6317021076988	2.300677870927	2.21031590257761	9.72890654913881	1.12293879216695	2.68729729547395	-1.8067468393908	4.89872978407524	-2.87514630869304	-1.58512211922655	6.93853678898492	102.25	0	2
5	5.05743930384812	1.70967218914435	1.65526301604619	1	1.60566025062625	2.84183353774923	1.38047560436258	3.99705680313971	1.94217077457167	3.35474985047363	3.5151230476955	3.69121302647735	5.13757948553644	3.10633140132143	4.56641780821314	3.30757705929178	5.50733354184914	4.96534312907703	4.86487574630382	6.96430584824412	6.53993841823515	3.36423927713707	6.04558116212461	8.96668053227734	-2.70549136285091	3.00771069260767	0.270432484710129	5.13967250073633	4.68912867483424	2.95027091792977	6.46462565121161	0.707607849262207	0.0865288562689581	1.87066186714057	4.88470161012158	3.16656151239519	8.13790538255235	4.51770316053275	7.11988664744673	1.73200663628376	2.56631023639314	5.35319650972864	5.62988434984797	1.07393761654985	6.39910236847524	0.276520753538485	77	0	2
6	5.48621990906667	6.6105380686547	1.98615050573653	1	5.68687022371997	5.07261471383852	3.39178218459594	4.30958413319355	4.40868720517218	5.33224921404951	5.7487249866201	1.7343696490427	5.80982700545628	6.75528287582682	4.52521938569232	1.91009450066791	2.56290579707713	2.20588484682531	4.82388974447739	5.39602399521112	6.80519909040962	2.002286845342	2.64375547911245	-0.622977298863491	8.49464977866315	10.1741148727836	5.43418537452363	9.15297075802315	5.48122123386815	2.75013330023886	9.75830203013864	8.78492406515278	5.9952631999049	4.60427484987573	4.57671693275748	4.05811926002209	5.52986190241567	6.98167987971451	2.37808696770008	5.94084028615738	9.91103429953285	7.49703805097412	2.63274454911361	2.20710559696355	-0.572304592891702	1.9551009188604	91.75	0	2
7	1.7394215719546	2.10649042414017	1	5.1910603557513	1.31662402161371	6.44954059824684	3.42375623484215	4.43527013806871	1.24434814524182	1	4.93325565741628	2.40593649645737	6.4540929863989	2.28038315410413	5.82643605747927	2.48317857950995	4.14599599117482	4.40688883955674	1	6.31322764211677	3.0315911243665	1	5.43539404604388	4.89470955647536	1.21210778082454	8.22767397547966	2.75511823706181	7.07602976636558	5.55516951322393	1.45701728626617	10.8672640694411	8.96418969341811	8.83208539253584	5.11619159672927	5.83065360942437	1.58067436790666	2.59109056946052	5.34257119782721	1.85856295331319	8.60359182564932	3.76944100305567	4.99999444264076	4.73594205089071	2.21971115661444	6.69394537473311	3.13723117340585	108.5	0	2
8	3.81843741671298	5.47471313905339	2.70033261813253	1.24544970733112	5.87863210520996	4.81127617582819	1.02580980603952	3.0162273631585	4.84453624287641	3.95741618388199	4.74377447657315	2.50402024162375	6.48771238086307	4.52962363070066	6.25884001456948	2.29429512690549	4.76960699475191	5.09703469884452	6.46126840716284	4.07339575163671	1.61849894939919	2.92456209392784	5.33095691693966	0.0490157138706218	7.34603955096826	10.4088081911039	7.93174058926329	6.19695845543762	5.19565322088069	5.63774863585329	9.55083140430736	9.38900161426135	-0.153829587532602	5.66196017890633	-0.532833661603924	3.91102686625609	9.37438276363131	4.84902058073375	1.1288945776254	-3.85029996640011	4.15699390677795	5.53527663975876	1.61524777725457	-0.57492059453042	4.3496837250966	6.6151822823635	106.25	0	2
9	3.76707315391518	4.76622116414371	5.47778375930961	2.10227518571955	2.02123632593609	5.75158390337991	1.19027056512505	3.70513264271315	3.02693307815569	1	2.68184902203194	1.7546470242783	3.21408928169434	4.37438627826043	3.62373453339964	2.58271683442956	1	5.09585995713883	5.12171081406329	3.62206752049839	5.01301478686794	2.61646762175831	3.56253039343288	7.70729959908994	-0.50547244708621	2.17479830825121	-1.25513958307553	6.7627120127964	4.96376857666384	0.331380640709759	13.1025899214774	-0.0733750950375641	2.05954498627571	5.08860642984192	10.3574250482616	9.74957704401218	8.20719569535543	1.97163892474682	4.9615996484092	2.36708726276154	0.664665811333294	7.63005637416852	7.4836857628486	-0.470199078692873	6.22162862400597	7.72617703034205	76	0	2
10	4.12178560020267	5.71420320139064	1	2.20475668730852	4.13653274161673	4.18265585014195	6.09657281844389	2.05535245596715	6.90649459138915	1.30894832067767	6.40836603775811	3.46966261213005	5.56792822853182	5.6960518825083	1.17737654354756	2.77996516601541	5.48624416800031	6.66958183498072	1	1.03707743727335	3.33176356508622	1.52586646171852	6.43061153205872	-0.306676855234673	6.67286252381212	10.6896733380756	6.31532235077128	8.07694179706244	2.78939330741419	3.76657436785188	4.3926371608648	-3.7045331387663	-1.39784308174716	7.15616150683976	7.88458431143108	5.22288925102938	1.75034309506745	4.01766540043863	0.601389624644983	-2.7081088944779	1.02955248031066	4.80965621141514	-2.05883490096981	2.27651736937018	6.34875531957997	9.39325919306549	87.75	0	2
11	5.3374383229529	6.06523114185176	5.87926595032261	2.87239617626688	1.13258510777703	1	1	1.80919744798351	5.31214279423737	4.22979234850421	5.46464236088376	1.89671849426848	2.65730734453062	5.13819120071797	1.43330329141707	7	7	5.66882925512742	3.62822926299979	7	2.7270660244273	2.69529333756319	4.94900617734976	4.03704943312423	2.27514060259407	0.116946507937379	1.98175329493155	6.16063124438359	6.91378489105296	1.03818803033424	9.46471734669032	5.50545397461708	1.79291395547662	6.50885633405041	7.19787593790247	4.02089964511561	8.28102103196672	5.17825504548149	10.903868964949	3.37450011891549	0.632456983574799	4.41637427326587	-0.509955724406357	13.3641846535393	6.06889876061067	7.69515051698731	105.5	0	2
12	1.35772594031294	1.27948222564871	1	4.32846174111057	4.09645664202491	1.09338976836858	1.74343928607208	4.37283115770272	4.50048207342665	5.43518358345471	3.98342225506267	4.0510654527828	1.61826733038941	4.01858755323964	5.60249595699996	6.55074980857429	3.92487339083124	7	7	2.31095357272097	6.43732034725398	2.50843412262738	5.58638837979091	5.73198908217854	2.31127685517983	4.83428051176434	0.261398211790227	8.87836326203409	1.90158213544298	5.80837082341517	10.8254555774177	-0.628483053606064	12.3270692845342	4.08093294790618	2.71055268408426	10.4075612118126	2.89202419315027	4.90994914895814	3.65124489629154	0.327139855249393	4.61719070456054	9.81714164728071	-0.199605109391311	3.30277203284841	2.02232345687964	1.14638777943705	94.25	0	2
13	2.2525937432718	3.82161670993042	6.20740038156005	2.92377293629963	6.61310629162419	7	2.69875661175965	1.80707774544167	3.56211090373182	3.20912815300102	4.34491566460421	2.42709321815988	6.55017690779283	6.57228937596067	1.09357985166346	6.3107811722064	1	4.35439349118622	7	2.43541016262652	1	1.62185720689487	4.16361301555254	6.14245664811788	0.485679614139569	3.41918104284363	3.90148305073853	8.78589538631164	2.40063180219279	-2.7685886157909	3.82782649466287	10.2943280408869	3.90421517169379	0.196458286006715	-2.97463033643811	0.684267644486706	2.53578486990043	2.21076454825195	0.291602280501427	1.34730672227123	-0.585318685871616	-3.05827357877826	2.65833536310769	12.2120955469409	-1.21097814332055	4.68514328260615	97	0	2
14	5.79558973641651	6.34168907885442	3.20906206332652	1.53078348612517	5.68422058131663	6.22717784600885	3.36338751110776	2.64143360594036	1	4.74474829849139	4.50785634789315	2.32934943762264	5.65217073037881	5.06569312689488	2.73064422935969	1.77800273745147	1.56900302732552	4.88633620854067	4.59560490742742	6.6149814583774	1	2.76871191001551	5.59530906247693	10.5253993341208	-2.33008373681421	-0.124293093565534	4.25573947515511	5.61678148643896	5.16820794197272	-0.392942250705755	1.29109083720729	13.7110533447985	3.38819854652864	4.78556598167393	5.1325961502484	5.30667780562971	1.01137376192209	3.49092514470481	0.0290839084747586	-0.792379405129039	9.76846355038082	7.91785018498424	6.65867881646857	1.87552486973771	8.68768120653611	1.81814211023536	96.75	0	2
15	5.26509624668212	2.25821635779081	2.21987821589762	1	1.54381356585878	1.94000330703657	4.70909822532179	7	2.41948711259171	3.37356214161304	2.57112395778615	5.23655330687174	4.49418281487406	4.77789056408685	4.87288259471106	6.7836579248147	4.61278902784639	4.38927814753225	4.90970523660918	2.32101105284896	6.642463433645	3.13518423008565	5.07219879758196	9.53583925873668	-2.2133421599396	3.44055918482351	-0.475433368561258	5.70573391704663	3.31443965252554	2.49043825649486	5.58005011209509	-0.0703347409410862	5.24888557627601	2.21683862770859	6.10912181014164	6.11649780744774	9.54636747770637	3.932008464478	10.3339460723335	5.96613547254904	2.03487539009941	6.59757478181128	4.53506708768625	0.33431794537139	6.16753103993042	0.359778867042947	76.5	0	2
16	4.03463309861088	1.14729768282692	4.50928620325756	2.47989742932201	2.67422729110906	2.16861167043516	4.30093805247791	2.57887015801372	1.21018628473214	3.42979955740632	4.12741406559692	4.0218275767856	4.80378950787961	4.46027329621317	5.50868779896746	6.39331226744275	1	6.26435219387916	3.30345658446666	2.26867868505376	4.41304376169317	6.6049050197809	7	10.7393560583087	1.90709771366876	7.4361461429659	6.45895827165527	7.81933541735026	6.00437015256805	2.00220021089414	10.087445084268	10.4026783424696	1.70261929393685	6.41334851172294	2.94898413065161	0.982555067376299	7.44315679982096	3.92607611579493	6.73144035580556	-3.98017543834113	3.53625151317334	-0.839610099378735	3.65287030557	0.973317987442536	5.90162376246555	6.75917304991968	97.25	0	2
17	2.99054824271785	1.80102453239548	1.8843511609972	4.03792804872579	2.30421508634189	5.84204255810512	3.61179538278575	2.03061161733336	4.77061937777102	3.80196200191849	5.42090246631713	1.31651395618827	7	7	3.56753692140018	2.51552605507522	3.31742403972026	5.73726738245935	4.73454713775751	4.45533475466248	5.72848222594355	5.09554053628703	6.09016642417491	5.58469476528768	1.54776679555962	6.33629440524633	1.37348024557338	5.93347916199394	6.58972579123079	1.80997804364662	4.42353182942003	-4.47417687706858	1.86745030216336	0.804283757011747	3.49811765908365	1.48779408334687	6.64607982881639	1.82249120488748	5.89443362182474	2.96639480680909	2.67144655095669	-2.19027945968006	5.19895583321752	5.86775659532257	10.0773254809697	6.0018088618901	84	0	2
18	5.12495459197336	4.99329526151222	3.37007390476241	4.99618726089687	3.13185325128905	2.95311875489043	3.42974570558296	2.03984095388542	6.04070344245129	4.5076781390064	5.73213528038086	1.66033991732473	4.66971370741019	5.97057171454125	4.76600951250433	1.66095675465554	3.23972925991061	5.07506242187519	3.02469511412707	4.19207742758745	3.26692161763512	4.18126340540129	3.00534364044341	6.48097637418394	3.68971507314103	3.57479852784039	3.67493800803527	6.08378604408628	4.90163113627524	8.88280441942468	1.00709428353763	3.38753127653219	3.60178722359332	6.01874348348612	0.20053689249526	-2.2001256258975	9.41792375029	-4.63321898952487	6.27586084268463	10.5476444388279	-0.155129571086811	7.30534194886471	3.82968667281258	8.67461091003982	6.37159225712759	8.26985341098737	86.75	0	2
19	4.8083078350739	2.66966334480585	1	6.24922597379299	2.28154066632607	7	3.17528634631465	5.18795490713814	5.4711621202539	4.43248713042581	1	4.17886888477167	5.58194785374507	4.15470511019254	1	2.25735858726132	2.77094017716302	4.43456080778178	5.98909943724842	7	3.43121279034312	5.31032012237993	4.61063125572661	8.00651357778603	4.44010166026793	4.47454858461074	2.49373194211443	6.4592060134438	4.12924733797919	3.28125734398587	6.7647048179756	-0.285316347312918	3.76735346138984	4.68524162689089	6.35653347424529	0.929387918449438	-5.07531199521094	3.69114056874192	5.41401151250788	4.24166530984575	4.8431939626922	12.6470975824302	10.572077603339	4.06689715288641	3.40331635267348	1.93452761263442	89.5	0	2
20	1.88134093111645	7	3.54843456368445	1	5.19746955059023	1.57297613142864	6.42571683541414	3.88093267040333	4.3393469313251	1.20431655167058	6.04065228642932	2.91309132500128	1.73616005620066	3.54525921995247	2.32577615609066	5.16344578229526	3.06756120912228	4.06449329825628	1.37512218260664	1.35001197022002	3.82327103319542	2.06152067304261	5.80145100606685	10.0417322992307	-2.29537339721435	0.241571055061389	2.48919401487256	10.002967814358	10.7854726987418	5.14774346910715	9.20766058605401	6.55009853793126	8.62299205791575	1.70098851492081	0.69979031597908	3.7454574694007	4.55945217069265	4.55736920039404	6.44825176404793	1.75931888580616	-1.91110925884488	4.08025394884889	4.62904799225646	1.95770583597875	3.4655608962386	3.09007327160767	90.25	0	2
21	5.14896755008685	2.80160544767035	4.89703106614413	2.242337255701	7	6.63459755594628	5.62668970733364	4.37905051216397	7	4.55069232243285	3.35647322790343	1.36395512702462	6.2295378794212	5.20710321963963	6.20785464488513	6.27838982909459	4.0948008843428	2.61962961591032	4.17843189996914	5.29746465751175	1	5.92774832584474	1.36194771707378	7.92063655462419	1.47627939172127	3.071114077825	1.19182428254545	4.37012619586614	3.8284088836419	2.56910795083069	11.8178817847463	2.885799107024	0.894976414024736	2.85579386440314	5.77783698836045	-2.42897578731385	6.20938760301179	4.92095795514974	6.88345916283599	5.3135033445769	6.75242793075279	5.3400824144158	6.6506089044496	-2.99561037736673	3.78493123848512	6.29241472245932	86	0	2
22	4.93642479221972	3.33333091125925	4.00971429013987	3.98537638037476	2.70368846374116	6.43889300582583	3.46213629354525	4.4058796446348	3.52605189587546	2.4085015268942	2.24815082608267	2.78650370637296	4.93646505577897	3.05860327193888	6.28408975498001	4.63501250482399	1.00839514731414	6.4352668499795	5.7823349552737	5.26234894471248	5.8469395763388	2.90716962753963	4.10322856224671	8.93387515191531	-3.05507859811702	1.98471565318648	2.11345958807832	5.80574759776903	10.5699463793831	2.38160002398459	5.84627889539402	1.4155090019003	5.35880373764939	7.32792822108946	5.59434541508674	-0.620341384890416	3.26727651147661	3.80746461187136	-1.18807292157559	3.41588198554344	1.16180560489464	2.83429618158262	4.53896513602631	-0.605751735373991	5.41919275507844	0.158583258776567	84.75	0	2
23	5.18426169369203	7	5.49802486905585	1.62986271718322	1.20495942647719	6.66714401094608	5.20188348698621	3.26541794365487	2.50806859922598	3.29027903811298	4.58770516026701	3.30842082740238	6.09320949257456	6.07881048399124	1.34134197383648	3.2955298982212	3.88554753774951	4.73886558175138	6.88069897715898	5.02587498569753	2.86618087605889	2.77547638879308	2.08715666487545	4.05788656272867	3.67874086613546	-0.67964421615701	1.64426715879025	6.93331357470878	10.9510551891199	9.2085831474939	10.5805549398685	0.759142884771389	7.77972359093558	6.99755896625051	6.02677973766006	3.00190459383943	6.46478230005432	6.01024690397442	7.08335897079846	2.45650492063047	1.74219237096406	7.45913882937508	2.82950050861358	6.65243735610389	7.75836214752253	6.82274219768468	91.5	0	2
24	2.0887472408024	1.94855294977009	1	4.02365751452413	2.77767458689309	7	1	5.07333665280164	4.82709183634963	4.72771387582749	4.19970662025884	3.62620228189196	1	1.41219996822712	6.2777363518223	4.55670240413504	4.64184137775164	6.53263802300106	6.58853228950564	5.59220065116386	3.07412733254404	6.29601306483681	5.45479529960061	4.4337638496466	2.18796508084607	4.35275710500225	0.118518062940938	6.90979889831913	2.72608584301158	5.2973469701159	6.66121318545092	-0.112098520325053	11.8392956965911	4.81805615221263	1.8823571914249	1.47371996416702	2.93471323511051	4.05190439939266	6.45255686396536	0.873767233250189	4.37537691140078	7.59753981559119	1.61034397114167	3.66403769768853	2.7840571759789	1.76725173472208	76.25	0	2
25	5.12995302008118	2.33039935059443	2.63656403204939	2.21666708276697	3.41853812228379	1.57375384693788	3.80753081868209	5.45303548769171	1.12876753980698	2.85146450207591	1.66906814618498	2.6225450764901	6.68636650667072	6.7789345668675	1.79809601706992	1.9193067610376	1.65332470936134	6.88000167954621	1.41708575414051	7	4.80466932720626	1.26733087587066	5.59954511004919	8.669891452197	-2.4250084797293	2.32886057104591	1.05968567827928	4.92065207432417	4.06032436019549	-1.88540480487333	3.68906512511415	9.9634778377757	6.70906671060434	4.71864793941479	0.96944806290341	4.56060230676371	-0.513146782698515	3.64091762219872	6.32532587813988	1.18774058019644	3.18643191572516	5.81346889539376	7.62893258469216	2.14803885662281	4.22732950727481	8.34745828483577	96	0	2
26	2.74018859701095	5.07117291139449	3.25000073917089	2.20965413115688	4.6565090658318	1.52766901725302	4.88083226690778	2.93007031086975	3.21464950158288	6.88820201576454	3.878334824263	1.15262784409918	1.23402943678631	3.04744019032136	3.79088678954	6.5955565128422	1	6.61486592228183	3.97206769729273	3.22364983712722	3.09797549093417	1.61670637625878	4.40817334575535	12.5595978171021	-4.57623803657169	0.086532520058805	4.61282027398018	6.56326915541736	5.51150028534221	4.05217426378738	7.23840995835705	-4.07718310878973	6.46101899164618	7.35589067214389	2.84340714735557	1.65179948885939	0.550035709250909	6.59210335030611	4.95605294772444	-1.22928120152816	3.30054903394552	4.20547493315497	9.21214954934238	3.4995138028114	3.11150449437863	5.07778233258862	83.75	0	2
27	1.82402291349644	5.38853564507368	5.67533519081353	3.57116490539348	1.99699511891712	4.07191953518972	3.13318469966191	5.07748943933293	1	1.03203910425394	1	2.76477188272028	1.50743397676297	4.79382591285292	3.76000022908805	2.26860084697521	2.50306440258408	2.26205975085481	1.30087324695742	3.47423079855892	3.14044261358974	3.67257950647596	2.06818971630169	0.00812518891234248	3.02576703610198	4.33062779791019	4.60092215006703	8.3253769107012	-0.755647806378892	7.51799682519388	2.85412378544454	4.64250836268899	4.85810218344405	4.14077656686755	-1.5578422691331	3.65071933737577	1.35900622241034	8.53011946443531	4.85821119306093	-2.94046164448088	6.49952623309432	0.204056366546279	8.90341909803601	5.66657212297532	3.64754769241607	-1.70818847750199	87.5	0	2
28	4.3962586403817	1.73486301975251	4.09298049720013	1.61545904468772	2.92723749337965	1.26409391150886	1.48149504093098	3.14736524654811	5.60432097330093	2.27221992853365	6.29952147277304	1.52126589567285	4.22409930804498	4.39025688766002	4.89416688042462	5.78833006058818	4.57387298418498	2.8578721051037	3.1370972401025	6.7240998328802	4.48341372982713	2.21335228148619	4.17166209666098	8.97526710531677	-1.52117156974931	0.530567329914037	-0.259471193816619	6.16273504489928	8.11984336668738	3.62219492943957	11.7970211318384	3.21633339593456	5.06710085531041	6.12652204090763	6.01295293269598	-1.81192871255798	1.25306249832563	3.91829972536841	6.50433650546506	-1.23415247511346	4.42830251231187	-2.05734721356798	7.69721785745084	-0.128205989117205	9.75963750800627	1.77458967406354	77.25	0	2
29	6.9473500896174	6.89410253866813	5.31721081511261	2.08947499239718	1.35805588038438	1.82322955546725	3.55209390129765	3.63155629667197	6.67759770672359	2.25213524273918	2.12318275600875	2.8793773115618	6.06651471941522	2.09864171067948	1.24385589924196	4.54360166708025	3.50052020474993	3.20483012507639	3.8278016447708	1.43347322383306	4.76450327063313	4.22032135498084	3.9699478759953	5.02236479725919	4.26547366083568	-0.434335788282451	1.5669573710343	7.25779174908276	3.79330747608438	1.53390000473564	13.4999508057424	7.09641927001215	2.80338001937041	6.30673870108597	-1.35457910931725	5.37477633866061	8.62786735186231	6.67305416582779	4.97713544024767	-0.339619515698592	2.21756589483773	6.94770409363574	2.52528828242254	4.38021746240672	0.547693929384395	5.46915822644854	81	0	2
30	3.13158754988722	5.59055145642001	3.73355686840139	1	6.11769805602426	5.5244171306514	1	4.22750877281705	3.84670746089557	1.98980375033751	5.28653717980077	3.05444026274114	4.51102935858948	5.67775174912514	1.79414518547074	5.40267377068648	3.6002519564777	3.07306535806861	4.04041458369439	4.05303417911775	3.94373576093922	2.01570454468363	5.03054989477568	10.0361332959106	-3.17161541770362	0.774152764521917	2.59663170294867	8.73699209912423	13.6602811531811	-0.187331170676962	3.03659118253031	6.78417617541833	7.35272389975335	6.63200493318698	5.36005269546991	-6.10962558852064	1.79090104939086	5.26510009938716	6.40374481748229	1.58976654421703	-2.08684496880291	4.16956518084115	10.4578589520718	3.94932806605628	3.57978760136711	2.19944565209131	84.75	0	2
31	1.88110069068751	4.04711155025873	1.16085295957673	3.2609339709445	5.40802032206843	6.25020437886498	1.71799512787201	4.31680687137697	3.96845172110808	3.22822159516228	5.09708547958417	4.73440227011373	2.94076208474934	4.36788041028001	1.83650669471424	5.85619356194067	3.12223200513053	2.95421720729608	3.86875052362508	5.35056539307729	2.17071119406523	1.5346452572842	6.22989031950123	5.01914729749098	-3.79706432431847	3.95398559635861	5.94267366268885	13.3408191036559	11.405199760317	4.14106212362013	0.955886547418886	8.5779147870851	3.3892020979595	3.91857664354664	4.59512870382267	4.14693927986155	10.3585512422355	2.15137544458749	8.07534662194331	-3.49028948254943	1.9832864518567	4.256690458409	10.4626848227478	0.736906645077455	6.59799598753036	5.03240395791417	98.5	0	2
32	4.43889049499099	7	6.69126177297294	1.29662200839604	1.54168935593618	1	6.75491223219859	4.97293103755984	1.89946182848945	2.47900944928118	2.04536904106549	2.77116844066138	6.67611973047318	3.36856463089921	6.42252397000987	4.99060790089549	1.21944407272179	5.13902184538484	6.07345439882262	6.00602450893369	3.18710350551807	6.06556224554965	1.5248672458384	5.00331314213641	3.62489378519993	-0.819360211804721	3.23345907000287	5.63877504321359	4.44283713036532	6.86917510670957	12.7080668741813	-2.6316597884959	7.03607234085312	3.65188256743447	-3.03523719881642	3.40790090738422	1.93190103861872	3.59835977121279	5.95432039212285	-3.03322777392617	1.8529324836782	7.65133073421381	4.80879391166735	-0.222607200961457	9.07369930842936	2.55543295978901	89.25	0	2
33	3.2657135730119	7	1.98470574170652	1.17901786307972	3.55940514553697	2.3965677152713	1.17051859053611	3.53520066242798	1.21661832670759	6.53599294906423	2.08123471267166	2.89724519003706	1.99480193419353	6.24103949568468	3.2936658528324	4.69030737389875	1.70957646892459	1.36208807927734	2.30280390603409	2.92673434502	6.46543034015052	4.71565148706526	3.07138276556913	0.933881058724741	5.30713397098588	9.58665864616159	7.88578921453989	8.3329546566796	0.321868436047496	6.46107610836454	12.6432390411104	3.89958055087439	5.35381924098756	0.85600775353943	-0.666009692889649	4.97215844045127	-0.0745980850603238	3.83495142832307	6.14055978872931	6.49728723757579	6.15319657804761	5.90734025723704	-1.17420369756162	4.05337446436254	8.72945953791578	6.12629106920839	88	0	2
34	1	3.8409577437679	2.28489961928657	2.37797510117245	4.77073961536515	1.94790606122356	1.15863808521024	4.57551881884733	5.25206401406046	2.84151156847853	2.51813020989912	2.32943040115874	3.08498001214704	4.99474798110183	2.63413085677634	6.69095799957746	3.90797798412418	3.9060916580971	1.26509137096644	4.60950896470749	2.01304505075748	3.20578268852542	3.34044391207421	4.82620266472746	-3.24048983779589	4.45150467750015	5.06670913004775	12.4532084220773	11.7531943816578	8.27474942367038	7.43263858355926	5.62315546680341	1.92646171221681	5.18556883277017	3.49123167579756	6.75423435535751	-0.0620452349634761	4.20353819389704	8.2241280443716	-2.94397423019334	2.68674399263271	1.95064673846713	10.6597508081145	0.450783591274589	8.7521921797875	6.32165457296529	89.75	0	2
35	4.90847112799328	5.82956833955349	1.97261606032846	2.26386441614817	5.06044566813091	7	2.769679200269	5.72212139356419	3.19383652037896	3.32545275709706	1.8374863839786	1	4.20436104470724	6.09077935010339	3.24595806107192	6.36490410130537	6.33602443050837	2.83018477429035	2.89277144689712	5.10152336231872	1	4.10544830823289	5.03743343155206	10.4991920101048	-1.12986295934225	1.51988563646918	5.41743913155671	4.89391727059327	6.20473183493218	1.63460926409552	9.450796145588	-4.51156479421751	1.52592706562624	7.70981530328516	3.68348536054564	4.56769889450917	7.89441771162476	4.75776091063753	3.59182778763026	6.22807376192193	2.67578396500223	3.27171458491167	0.729361244693516	-1.91934928338942	4.34781769128923	-0.887217126968267	79.5	0	2
36	3.48612652125311	4.59565059480862	3.76050892907503	1	5.1086805369944	4.11070060199472	1.27431982842628	2.71442579749099	4.68840226244924	4.02580854961614	2.85360284299593	4.5478540752583	7	6.05283192974798	2.01561682782575	6.97407660875823	4.74037510492567	1.09177810189114	2.43299811283305	5.17633258634652	6.20278903749907	1.62193290541682	6.55614160433175	9.87173907164766	-2.48557006225371	1.53735567775635	5.73605019336581	7.09076859170748	11.4750966147744	0.12634161984377	3.89159755574042	9.04579487454138	10.3941414240706	6.42597178657724	-0.593063135571742	4.73389420237683	0.685430081411261	5.88523564930429	1.14782835820173	2.94081711798144	4.93081961751038	10.4624578171168	9.93205540449217	-1.30602279670563	3.43207877477609	3.27239348285701	91.25	0	2
37	6.81586870019515	1.92531954724008	1.4368753494394	4.69919572757449	3.4647308438647	1	4.69471371656264	6.36469048453314	2.52111701880109	2.42258949621215	2.45650465205211	2.83409277094022	4.59018102843719	6.02369403821461	7	1.55237148847606	2.70270507385127	5.88026173786488	3.01889463044472	3.85080443726647	4.58535421395766	2.49193369638307	3.73866338622446	6.46626450586679	2.98131829790557	5.73195123664255	2.12641984824376	7.92168907725137	3.5173861925213	4.45040138154108	12.2007882443629	8.20542309293664	7.10133647101114	4.43218250269461	6.58247577988016	1.74879113056913	1.61933612277234	4.33220142535208	4.99902848721865	4.21144815469031	8.47147801356853	5.88134054336818	9.90766781061654	-1.15954059548286	3.15938954498008	1.90939445575901	80	0	2
38	1.68029149188758	1.86054538563011	1	4.79988589034518	1.22608821561566	5.99591557882327	6.71938568531429	5.18243224822356	3.5593945823664	1	5.11875731887861	2.42525131114553	1.9567304307602	2.35450533071116	3.57862839895949	3.16687331081309	4.9452604029175	4.74077551454389	6.29611993129854	6.65873677877153	4.8939556160348	3.50786613163371	5.04572029490443	4.49831866843508	0.900122707066338	7.12056018122056	3.57065134317039	7.39776457412074	7.43184831384805	4.49669739451459	5.36962025974792	8.40164891338509	3.2870912042345	4.70391874217287	5.1664944320339	2.38315318956262	1.86636651317271	4.39286755101318	2.93451747767246	8.45352101331247	4.94033530173047	6.39457417141388	11.2181889742574	3.59014191985048	5.99431942870752	2.18122118220923	84.75	0	2
39	3.60167568127268	7	2.88372318374058	5.46347277559061	5.53481013236935	4.25054310376843	2.41010591233257	2.2683660596649	6.77526995745596	2.39357921616906	4.44803941813122	1.3446581974026	3.04963496932073	5.53636307243314	2.87390485889286	4.63745315097545	3.4438455584394	3.2837299888699	6.6862013508455	3.01268779000788	1.2495520640798	2.52592439969686	6.07943109227703	6.81002291729831	3.85434525415373	11.9264315626424	2.82719352069301	12.0679184549141	4.12103376106401	-0.825346142017698	10.0526056010671	7.04907679053015	3.52074393819747	4.76391906551329	2.04578321841022	-2.46140142820365	3.26220663193995	2.64456417310818	7.4564314167167	3.11261444305399	5.16610984975134	3.83845223158659	8.56146772387084	9.82909265112969	7.67868258992831	7.3755883141309	64.5	0	2
40	2.97986528327498	1.34337477806983	1.37329560119159	3.38698151997934	2.51930602656313	7	4.26290035667982	2.35761401106222	3.60914031563715	3.25385346600075	6.82832234176639	3.15815675707053	4.72415959883321	6.85085809721471	2.14315056311838	2.10515050362092	3.8522615510199	5.89201027805022	4.44552822146413	3.90277136137232	6.40087613357324	6.44407778024117	6.93833451422825	4.08350335248052	2.0312309158187	6.03379297688408	1.84799130834928	5.3433280065248	5.58501752729956	1.67714862280348	12.132469974676	-5.17265927079699	4.7236601610004	1.52827930957795	3.27500910257644	5.01352982808739	4.99431368972652	4.915554328493	3.70502518532217	2.17843066857879	3.3973543684708	-2.30902556875802	5.62528111013362	5.2268855852557	9.11611485721277	5.74160549712532	107.25	0	2
41	1.72338337481204	3.24790900309083	1.86641566047804	5.01106411210391	1.87067344785499	3.20008910448181	4.98369730610909	3.18430422735039	3.64551297133801	2.89513020647964	1.18316794625712	2.82776255086266	6.43308606333007	5.82731583184355	7	3.72323059119095	3.89049549333108	6.15564830889736	1	2.19913754243853	6.47425946763376	2.77669224602051	5.31363204066426	6.46801327823561	2.45438835497789	6.11425962517568	0.778057937258494	7.37823972299294	6.92108663317919	4.44360400451728	-4.84055855521775	7.34707805237803	4.44149167542938	-0.596420536875473	6.23424446887906	7.43776197927623	4.07160930132941	7.77297414667876	-0.177900578019561	1.85289470604015	2.4423787459958	2.98518684641073	-1.04363097461143	-0.207757622575012	4.58880990663085	5.86535863008502	84	0	2
42	5.64713621672247	1	3.77595022868704	5.48543672338253	6.93272864703345	3.55177340244117	2.0412231531291	3.5307004123101	2.17902794033071	2.61206005638018	2.75176150159376	3.74353789272013	5.40512471038286	3.29053968944368	6.34046501261122	6.72064458966375	6.32499295674844	4.67773175546821	3.74064084232743	4.84681565517987	2.17499039579977	5.15044175536183	6.07565326695959	8.68532186557838	0.385318000438475	6.67600216305175	11.4263676610692	10.0576941310769	2.47579179118082	11.0455332756528	3.50137958634662	9.60900401049737	11.6285609465572	5.00373866614584	5.91629704867722	5.52510151329627	6.05897900842173	0.988506059047424	2.96889170247046	9.32041295645254	9.0056752717522	6.14189262959584	3.00147135206702	2.22831208323112	5.69351520459576	3.39631410637454	95.75	0	2
43	3.07853770867521	2.38871421858568	1.32932623951957	4.89527626288802	1.35734046672963	5.02763966864922	1.63076397695128	2.3200717381719	4.69876695409483	5.28720844495559	7	1.76720992418228	4.78623520272221	1	1.56205754594811	4.11960476468222	2.07733256885949	2.34209920530014	5.00094752381605	1.44256402161294	4.28435270492364	3.97707855986746	4.64113207590106	5.12841556242735	1.15728964486288	5.55450050548072	2.02638864439329	6.86316578756874	5.56713587475159	7.21368123478658	6.78158131386937	1.76948852206683	5.95546849649583	3.71658002318189	2.67190678220346	-2.32562586826684	2.22946373315371	4.77813462868078	1.21652179492264	1.25630009825136	0.916797905593349	7.18178880179104	-0.550359451767504	4.80000895585366	8.05944346465461	7.83108196724489	75.5	0	2
44	1.21330904727447	3.72293400062704	4.26258366071876	5.1470953621836	6.26811084129561	1.72614638793437	2.31509191413209	4.53825019014389	3.58768570349821	5.64139403743531	6.62863274278683	3.47713408129444	5.73928410314745	3.27044874382093	5.133923431865	3.6866328354558	2.13012538147245	2.96998741458607	1.32318197277059	1.88002513460312	6.56261000485728	1.59965240917955	2.66553123850409	0.453935614904619	-0.393720618966441	-0.2621750885856	7.71570071838175	8.72897689222758	7.26110287421278	0.678026359684884	10.2040886199866	5.6495436283542	8.25794309005506	8.47415817074699	-4.2456398623216	3.34610835556433	-0.12664342142118	1.17597971119599	5.54463876334962	7.90965015761766	7.51779113917501	2.67549647410974	-0.994485418225717	-0.570386493772557	8.07188059220078	5.08626039968389	76.25	0	2
45	7	7	6.21523059988251	2.07331655144719	1	4.63599375222951	3.5119804133713	6.79230389809977	2.07827201943763	2.18359366816686	2.42493913539751	2.55801430005715	4.90244761732267	7	1.35105028984866	1.99469933122623	2.75049636511871	2.95546320924833	4.83264627787671	7	5.63551938431126	3.63978629603644	3.66743746887215	5.17272192574513	2.96616398965885	-0.358269427658962	1.10423903692347	7.25794063401302	9.57112848379844	6.11068438977369	9.06844580532473	7.37296986008221	3.70691905858823	6.13022345792304	-0.561592009791496	5.61545118091668	8.56795309480666	7.21932537505767	5.50810873661738	1.84996969877176	2.5610146367895	4.55307145437242	2.53926873733984	-4.18676214893052	0.20979703469088	6.59379828375855	93	0	2
46	7	4.38423398150865	3.80693517045109	7	2.72811662763826	4.72980396960612	3.14360044471373	1	1	3.09866711781368	7	3.03688658533831	5.56944138895789	1	6.2299127018812	3.6428027922973	5.82656080602267	1.1574735883813	4.29702821514542	5.56857280893316	2.226606111769	3.49776745096762	6.42573482755415	7.99238661980721	3.43204200350467	4.42351341200659	3.81215303322906	6.93638870279763	8.00109335786209	6.14456863426717	2.43163524696855	6.53180152958802	5.85509245135886	5.48752452724614	2.28483434049734	2.28265700114357	0.206035268093565	4.03561996749094	1.082868492718	0.524024488106242	6.7710540542125	4.78534132341118	3.33536225744951	2.90926253692541	2.25281303986691	4.5970659709345	91.75	0	2
47	4.711973140683	1.45572110093901	3.57418246097886	4.7979112132633	7	1.76723185426616	2.24221388824992	2.79607038629771	4.22886020224255	1.14782723544709	2.99367670083941	4.44432987331963	5.04350799540892	4.68153801091755	6.73709179939619	4.66486245716032	6.38035383263873	4.25554676479484	2.87839644136672	4.08917771957923	4.59533791963483	1.07354231140034	5.64093551770644	8.24818621985342	0.290024252037467	7.35972729962007	10.2005537799508	9.93593275995292	2.05882886990276	11.081111658018	3.6749809837133	7.56513906240221	10.7003830783125	5.81441603357315	5.44192982302876	5.27811581590006	-1.83559272370012	-3.86297214788843	2.7195466607879	2.18372955005683	7.54497684555861	5.734332949067	3.35136223711233	0.906515079219697	4.62387885509032	5.69496373467906	90.5	0	2
48	2.7903538054651	4.01454429219588	7	4.48741269177722	7	1.82218947165793	2.13839216231254	2.83247689636226	5.81584900138438	2.79413135380679	1.64896787061787	2.10663634758728	3.33963910940524	5.45725432010212	4.09243747405577	5.69525605580096	3.53606940318956	6.47792412453444	5.89544288639226	2.52913120707814	1.30153644319433	1	2.29180594564282	6.61583199902709	0.111566511451211	3.15042714439214	3.68536876450817	7.2907800701377	5.35440069995291	0.904613229466065	5.43990328996416	1.49904977952659	2.78563862754397	3.99227091264675	-2.09767761094354	-1.52247268614631	1.60306415941003	2.1033836218596	-0.740396644667904	0.904900941354827	-2.79518737320677	5.24635383933408	6.0297773161343	1.47140944007048	4.40860653702329	2.41285358083997	87.25	0	2
49	1.17163500586495	4.10794129469136	6.06856628487816	2.57890543418622	5.74143578249385	6.12830215418098	1.94259397635813	3.22346436274883	3.85713606090877	4.12740731720146	4.01554634137412	1.90224773230933	6.8224592179034	5.93279756266479	1.6082814786793	6.72078852845849	1	2.33297132263566	6.03715770671345	5.40733307948322	3.61323117263434	2.40779860525957	3.25136189011839	6.12169554946362	1.09623994432388	2.83297834817692	4.16592457249137	8.03034994673512	1.92681539167478	2.67596226405286	4.21563003502388	9.29746208109053	3.18608033618301	-0.0718840410165715	-3.24673757759566	1.02368655547714	4.72655923184064	2.21957569930498	-1.47706137032941	1.13972683657391	6.54819412201987	-2.62460595878789	-0.901131563875814	11.8594076026081	-1.52769534369357	7.29056216504178	104	0	2
50	6.14490877437456	1.15535444911691	3.51136411950626	7	1.29578053382099	4.99405770197789	4.40527294068845	6.78852176534203	1.29254725281946	3.41765724835122	4.59091533118089	3.00763278948137	5.19080627276748	4.34311895436105	6.15222608139125	5.8324550946769	4.61782332503956	5.10635401864622	3.46413402398776	6.17356675382603	4.44984553134083	1	2.5923796000762	6.24099779031517	4.12624179929624	1.18842024329071	1.50255615299208	7.54508246762904	3.69988657338031	4.58402307323625	8.00388085208116	-1.75071834832323	7.81724493658929	7.34083303581805	3.68730977591621	4.99549527218709	11.9131122954944	1.63571042646831	6.21629395507182	0.563195939563853	1.78400624643717	6.31043916193999	5.74599317030757	6.05098123215719	5.1177257432277	2.51842470734197	104.75	0	2
51	3.41489072605261	6.57810744996157	7	1	2.14298557905127	1.0065287392513	6.77002897834921	6.23806133481822	1.91135537064447	1	5.55632634749093	2.03220454284141	6.31861132943824	4.52016043877503	6.90375300931616	5.36002941738202	1.4222800000424	5.34908414230293	5.57922930346677	6.33272939070213	4.6889042579341	2.26325226936514	2.93139375939909	5.32640177038502	3.40256893263323	-0.43099979948637	3.53263999579254	5.10707390792757	3.16344725321632	6.16533708380929	13.7265721849015	0.202513293166758	7.12567947297594	7.06773905798526	-2.58336711435521	-1.9619514564224	4.19556962252336	4.45466110769055	7.9132857164472	-3.34163084325936	2.36444834101415	-1.89081380879337	5.35037501452937	-1.90803140176848	1.58526218743272	13.9925711369538	80.5	0	2
52	3.67332684695195	2.11138774550293	3.72022335863059	2.82639594371335	6.21285617573852	1.7358098218566	2.49311724787088	4.75045343191377	2.82417795815901	2.33402350522922	5.73607544158879	5.98408196454484	3.91912771555817	5.51002066530242	1.84043611586849	7	7	5.11025487390478	3.53016542168409	1	5.47332427311009	3.95873444046208	2.93533588942863	6.54205899025616	-0.606499714209171	3.70026994869042	2.77540359806396	5.76104640004504	0.0628169305120885	4.00444486182412	6.4189307497981	-5.34833668641779	5.7916129484846	5.49790343268708	6.62960503050504	0.341975050270818	0.0439103347635038	4.27149868649757	0.5558356606178	-1.42013037896388	6.95574491159076	4.53214861996809	7.64397295051456	12.6670419337015	6.68693392202073	4.1529187042988	82.25	0	2
53	5.22338132236329	1.89242582304725	4.08830481290724	3.55729554883187	6.59200654964858	1	1	4.90338656529096	1.15721912809904	1	6.55149083810387	2.4391962580444	5.30513172910776	3.49676654502907	6.11302846170806	5.78438170330361	3.77849954410032	6.05788624605264	2.54375481529946	6.80896648629077	4.06469719307914	1	4.83650644275022	8.71036230734125	1.88993569589235	10.1956790397503	4.38093661599677	10.6352973291461	8.00158674188519	2.50438937614067	12.6172244330302	8.38978507203091	8.72751045877297	1.92436360850532	2.80002511574645	-2.40811018381741	8.95641757623587	6.00861312933386	2.78467828413329	2.36998185378105	9.47588693831888	4.3473940985737	12.5263722046792	4.3931583877609	0.978721323401545	4.56038180028144	84	0	2
54	1.55803430710305	3.5921998129651	2.25977786844522	2.32882062415451	5.13805727564361	1.2969487133428	1.45448685591781	4.28566178728447	5.79469802224638	2.79503281494614	2.13456639736179	2.81546596929987	3.07893800470138	4.65644357734871	2.99681106112206	1.32313660320327	3.19180242688393	2.83016337951057	2.70078953299011	6.38221894130524	1.55279546617951	1	6.22489279907213	5.27659629055375	-3.59474327024239	5.15271184482114	5.37250883662267	12.3495504982383	11.0444182737349	6.65846231096251	7.54906778957333	4.76425005556228	3.81368098614358	5.45360321365991	4.06710757153984	5.61939884886052	2.08719158173184	4.63966688327451	7.09278625923979	-3.26866777044264	2.69926947188914	0.900231831220495	10.8456574007453	-0.596313412930912	9.69983871100153	3.11639964496768	73.75	0	2
55	3.8979175447178	6.38720463504925	3.04888703405806	1.45865071326496	6.23555218197508	4.73005346486288	2.21425758409393	2.18236377900627	5.84826970893817	1.63582866620308	2.82887833266718	1.07884834336201	5.43127870781955	4.37973201143572	6.13140051579371	7	5.46436652538674	5.72458897940557	6.37727975220773	3.8579321829924	7	3.13327244207745	2.33121746829702	-1.61987872789692	7.78128787784945	10.55760078236	8.32882753618186	6.97277124090825	3.18704619202304	0.311917452623518	9.42628370594051	-2.48705753116407	-0.0884361760438877	5.45454624242002	0.0103702931336519	4.43380406572405	9.62105542986943	5.62043362692188	-0.0438961611131709	2.06302873440566	5.75633305939691	4.93922757094754	1.19039605428892	-0.182446995535531	3.9990728807347	3.44511146469759	81.5	0	2
56	2.81735503544281	6.0785925510391	1.16690723741818	2.81210343870936	3.51767112940724	2.32811936973941	3.92649412039213	3.96374825923378	4.76573109442534	3.80885069516069	1.5803389968581	5.29365468427013	2.64545157637684	6.80040587001976	4.59052171817207	4.31862902464767	6.95868163862249	6.74598386691456	1.45041428074957	6.40626479983809	4.8700813375629	1	4.77730131241362	10.1294835917636	-3.44782638797423	0.848986731575196	6.3338570862744	5.83761635258354	8.02925836187343	1.31307842523519	10.3227424484438	2.31203468648428	4.15937178132341	4.89596715060826	4.56507750899904	5.59212451184517	2.54141407784134	5.0347719421886	7.0245757306183	4.23889052334309	2.48860732952686	2.98063718172589	4.42376194119013	-2.85591876926544	8.04822786767844	3.74854168970384	92.25	0	2
57	5.30949844639831	1	2.66021377301903	6.19218619480013	1	1	6.35991039674336	4.86606688858499	2.41061105492333	3.20911377829314	1	2.36672675167339	6.82215777440396	5.19552600765523	6.30899459679432	1.86117356543613	4.17814271093117	2.61727315476373	2.34972769992745	5.49015282516397	6.93059617321748	2.10507007068543	3.20005344752349	8.70312663632992	2.71421385162045	2.08366619010132	0.723238130466451	6.86875055258289	3.64129785777131	8.15491909272244	9.10466638272309	8.09057170333932	8.86474234178074	7.61508466145817	-3.13421793298559	5.92611442741162	9.0754983697579	6.57021528455506	2.71876870896142	5.79755504325555	1.53975346054029	4.56832722489421	3.99106640053445	-0.234439714503667	4.85483906083261	6.88693074669601	93	0	2
58	5.68365993469677	2.12865935705353	3.81075791775556	3.68374615597591	6.06197723546598	4.71481558743691	2.09787591083255	4.4766788877136	1.71978005912373	3.90789138190545	3.52701030469053	1.13699154602994	1.91063656142861	3.6886108006248	5.49294371403235	6.35702553076196	1.54124648747502	6.3620163229483	2.12594202282579	5.70657984988113	3.61777111831013	1.86326115580092	4.64245628298592	9.11273086675691	0.288593536899813	9.40446686167509	4.46727812326006	10.8999570882482	1.7426423096367	2.082662390219	9.03707664074152	8.57709308218689	9.7304536776174	7.09081827966093	-2.45646153523442	-1.56556925485287	0.877742730013619	3.75202530751195	8.11028373912387	1.98881957626635	1.27399712244256	3.71693840878759	8.59152156562698	4.83110436183456	8.70434076949346	1.9724430836365	82.75	0	2
59	1.8891319317343	5.50524074284412	1	2.1326331318679	4.96051582997517	6.94302738748641	1.81464823147561	1.12862557946921	2.468264322247	3.3737668209755	1.15421646689051	3.44153984777082	5.56121588869557	2.61408939040854	3.99314363542283	1	1	4.32786224810376	1.82873340251185	4.44330032483734	4.21987414052359	5.02039537677259	6.58313000032478	11.0852074621899	-5.03483870190686	1.91278945458023	5.85422322316127	9.38542404169122	5.37741921804691	-1.1865030376661	6.24430479471835	9.14291399181222	1.50398572250042	6.82194733219886	0.269620105636479	4.29397725555348	7.82961941970363	4.02326195266779	0.285254631726771	1.52622472952982	2.65549622586585	-2.78157796388368	2.25079659278021	0.285642897066186	6.39773220849316	7.96266926618591	70.5	0	2
60	3.92317960080162	1	5.47232175711521	3.29233177328977	2.7723518159591	3.54500445030628	2.02548598800148	2.98419857502985	1.58543295122821	2.42506070580999	5.6421561141276	3.12309183343503	4.26864995430257	4.48932043573997	2.17699074396215	5.17798461888295	5.36625067247535	7	2.06592789018908	2.45363916892061	4.32027238136906	1.49871641925202	5.60705132122281	10.3651606538843	1.07510196838662	6.13757574539061	5.98172847620515	8.5455999027621	7.62138867657511	2.79674939933467	8.46230046641477	8.68716315580999	1.67320849730557	6.44050913550586	1.48186936603383	-1.10900906340586	0.00168858301342628	2.86637592460754	1.56722198404605	1.0271716041971	3.16260118605205	-1.04279632496439	12.1927328644168	2.15092200108009	7.1617689241645	4.96134216021108	86.25	0	2
61	4.05203483194415	5.20965025430939	1	2.56836111184581	4.70693239840953	4.24169996858553	2.54541825395136	1.59295977871384	3.87085947367948	1.25956811136017	5.06266534007648	2.62988470136139	6.25039596417619	5.09373842264017	2.22016741097302	1.9724492712813	4.95151374724915	5.19531705161352	2.25330739790888	1.04023890910204	5.9519771176665	1.21781531373869	7	0.221528036688994	7.54105050393378	10.8519499005627	5.10571290725311	7.16264025134654	6.2531919039121	4.81973669549506	-6.33476284821845	-8.2648494444735	-0.226492016003174	7.77417359671897	8.39531864170387	4.40826502945178	13.2428404408222	4.28080250410327	1.22348910804797	2.39518638598617	5.37184634216274	5.3448291047533	-2.2369488355324	1.77489242281216	5.82456359846051	7.10167294808458	89	0	2
62	2.89964445305848	2.78768743051846	5.13586064099656	1.63846039289337	6.24384209826927	6.58882898719908	4.15551149353505	5.70253612141452	3.44670969226091	3.89794305067657	4.19445232062401	1.1512683711078	4.90410893082111	7	6.63017248179622	2.13253254361025	4.5233909305437	6.84299715817704	2.40342275967614	5.34719222174829	1	3.71850595034954	2.1509078537069	8.17072510240756	2.44574915043814	3.61751537836143	4.69004593222369	6.74826869843702	3.13172491111578	4.08981739602053	12.6950902457281	2.19580531484816	2.28356495588927	6.69851377183401	5.64141945539124	8.54164186679194	9.07903221295784	4.71997862145544	3.86640929885433	-0.793500157166058	3.54586702979403	-3.05081624419754	10.1051906611471	0.652103074419844	2.80815108804838	6.46772550943371	84.75	0	2
63	3.79534290869926	5.74823160296382	1.81094016008137	1.17278236908424	5.39729161186467	3.6801330987134	3.43580372876699	4.73055082031881	4.67271111381602	1.5496692418421	3.80837591055393	1	1.8164729935258	6.11789836325275	2.10661145166234	4.93059907628452	1	1.52929752583278	3.11616825048199	5.95252185565846	1	1.47993117423063	3.36232410562274	11.3883512110465	-2.88401387477101	0.622701540569407	6.35213127304218	6.76888401095893	1.38559534674145	-1.74286623455625	6.23393208825134	5.18553853782921	-0.579622431078895	4.57448440940322	4.09193313946366	4.1191292794046	-1.02580625705626	8.67606187798865	1.4069944912285	-3.77817456801023	8.29065093888132	1.66465304391628	6.48220533262241	5.87786195462655	0.338359766891382	4.72088800272255	68.5	0	2
64	6.85109943214648	7	5.52305409635373	2.52575530585033	1.67891064698588	2.24814581837802	3.21962462918718	3.65598296788292	1.92103977205945	1.90064797256768	6.06753349897806	2.32756760691492	6.30960986696248	7	5.27989911873796	4.21141792846075	3.96878826168797	3.21375810369684	4.78233237456128	6.46370303083743	7	5.38380281248689	6.40302960565176	5.61438984439946	3.48894029940764	-0.194750401928314	0.632881558536535	8.36933946053825	3.82177113391795	0.896349308069146	12.9795242897238	7.03292271524084	3.8134931471331	7.00382319551595	-1.84736534922908	5.11480372280843	8.07917131907957	6.88872463839112	1.31179667837977	-0.121301658698201	2.49794299578448	4.60291672906934	-0.952094241573644	4.50426227808255	0.616962005967427	-0.0222841799378782	87.25	0	2
65	1.39605289146839	1.61940850552286	3.53208462130304	3.13814514306825	5.74908116811154	2.5526269327765	2.26960730623764	3.50712434210203	3.66165106010626	3.92455797762098	7	7	4.60667683428737	6.86647986385942	6.46487213040201	3.284041190386	3.04359956607315	1.97120506955882	3.61528287468704	4.3067803506317	5.95798336312657	5.55470666796489	3.0641454994318	5.53452402731851	-1.27411051251633	5.56087247740641	4.40827092831662	13.1689390192937	12.5738394163257	2.40018609757736	5.63026779411919	5.46865383556803	3.89588607984011	5.25694625441537	-1.00450285586259	-2.42351305401525	-0.251411840742719	3.40847066578177	7.3847280509771	7.30100851076275	1.5236488830261	11.8411555455869	4.29763630884137	-0.743120426968381	8.63682682697712	4.84390509168446	84	0	2
66	3.11266246474019	6.86182327988317	6.7669407299029	1	1.32234495871658	6.34859032755772	3.88228214482443	5.32361456368351	1.89204551529125	1.80507500848385	7	2.92513399859164	2.01133277462046	4.27984325903068	7	5.14149570482018	1.6070834582792	6.98002490770124	5.40545010765631	6.72989049548218	4.22200063836981	2.57354155948876	1.42195328291124	4.66472169751503	2.27691188160462	-0.13137837895408	2.99423402939148	5.09419043521703	4.71168500101952	7.2850255859422	13.0555074247701	-1.60379072429625	7.7844567365577	7.6905537064546	-2.88483767027863	3.79593594586668	2.38180713096673	3.40068843318941	6.64852339217518	3.61869046160179	1.61669429264095	-1.74032813955205	4.77614316008744	5.24761978511152	2.99584251349354	2.41012806001704	72.75	0	2
67	5.58142777107835	1.41716851786789	2.82161078999899	5.42641922976517	2.39558479219283	4.34208652000115	3.73479937274888	1.26198042570991	3.68426035620578	2.65781424520625	3.7831593169806	4.92615040229084	2.35532931679834	5.68550330830286	1	2.88848379803879	3.47389673008326	4.05014125838116	4.13278360254522	3.2399456523529	4.47637701245569	1.56805561085024	2.72150371369948	5.69814917481216	4.76641305423774	2.14827786484235	-0.4352370960704	5.32072022034898	4.80692775690456	6.04185618167329	1.45092403579078	13.1505228185534	5.41503351678331	0.757523765155823	3.86584448405846	11.6760478180761	11.009084144388	7.09222852840199	3.07952644930282	1.87394393775835	1.10661515455646	12.2091331629894	-2.32839782371795	1.59627308757301	4.77259045944268	7.71873475570456	71.5	0	2
68	5.13319402687084	2.79943406151768	3.20477093396726	4.79965299244646	2.93712334329883	1.10010484455982	5.45806285405762	1.05744885197032	4.71359077974488	1	2.87717344229695	1.42861472967116	6.68763326421027	3.89114019210817	5.73420984688692	7	1.16594917387995	5.38918224296766	5.40447767058366	3.99439178017303	5.93821566399315	3.07046244800479	1	8.26713548042282	2.92985562055531	6.08123165224085	0.374313880256026	6.20829808886059	4.96503145280495	6.98916979044732	13.6386496027443	-1.25727021235784	6.49773876291637	8.77274282113031	-2.18754883939756	-0.320552490353431	1.60045676931055	6.01586531891488	7.94546815431229	-0.165690286084094	3.06273064785001	-1.99835743991636	4.35396292561813	0.720784239053524	1.93619828744394	6.4097023420276	76.25	0	2
69	3.80407333635701	1.0498826422566	2.85370419798869	6.02656157153067	2.47565070955517	5.72475167599025	3.290003159872	1.43570814547997	3.76966139359548	3.23641766778644	4.42855815818276	1.96629479484529	1	6.01149848981928	2.17770450751939	6.2651678490988	1	2.31855493171442	5.00399836029939	6.19982875075861	3.96032728718878	1	4.25465863605124	6.17861717848323	2.14564448699356	4.98580951539381	3.05614963812909	5.61857256236665	4.58581150046061	0.0149216097175507	1.54219775190383	2.01358504074147	1.43861203655464	5.88281185129375	6.96889166531224	5.11642344498631	10.5858753976127	9.58210419061571	0.433174053230897	-0.285611737263768	2.97717191074009	5.41452827717394	4.39923341224135	3.83006791298584	3.03766326063351	-0.186039192182041	82	0	2
70	4.0390612778144	2.31721666288253	4.43685717536787	2.89374819050638	6.26897221143982	7	1.8339599465979	3.53137944247745	2.43868345210862	2.96377579986972	4.67045462730455	3.19133126110535	5.18463743969535	6.43519267254358	1.84618430672863	7	6.18793160199526	1.37470321365857	2.53249781605741	4.60423075263604	5.04473282935889	5.05238734326815	3.7636217844214	7.00764720527722	0.61458908504374	2.83577132234872	1.69025724783344	6.37476057228498	0.588487736664464	-3.63481528380649	13.1759502699466	9.81960881677699	5.62609881797601	6.34506578945359	5.9808764920037	-0.325265458751996	-0.359564672060805	3.68102299933236	1.21439269166428	-0.20580376733438	4.31652306412927	5.25798732382909	8.57981953571481	-2.55945762582067	6.78596163548136	5.21098503150299	86.75	0	2
71	1.13458540905807	5.02195440071993	1	2.27933107592936	5.9149824033766	5.78998059809314	2.90165562913689	4.178849382807	6.37433426207116	1.56637103361884	3.09124228163758	1.72167582900981	5.59052028201711	4.22735463918196	2.36380764880731	2.64870535324057	1.51361111917099	3.3661996007103	2.02058349488104	2.83465432833255	3.31550396953862	3.09027523608348	3.42337590455055	10.3068126417397	-5.03339968178327	0.341460193975442	3.43722637786279	7.87517797332239	3.50444451412355	1.36921830047882	11.1775513764835	0.952974273188267	3.25018795818554	2.7898063464662	0.629856662550104	2.59284108240666	5.02326197311544	0.789904799266387	-0.844914763735075	-2.04094468335805	2.21510633655124	7.10993680940907	-2.80771780680643	3.4826888190725	2.32082272471523	0.762560274315738	68.5	0	2
72	5.70462790690295	5.05697740797359	3.37462199870446	6.34665336994105	2.4252822585996	5.47740885645932	2.61605041074061	2.33502564475559	5.31141376621574	1	4.77532176624853	2.73848956930685	6.87670875560686	6.55375359673427	3.32685506686296	6.11102787423007	4.74610516938287	6.48032831898215	3.02909982556911	4.49131985645958	1.23890397609681	6.8166871644033	1	7.22165120552674	4.04620935479962	4.14331328782459	3.42358648516674	5.49588909558178	7.46300053416446	2.48629035864581	9.09461816163149	6.12958572974235	2.88226946249645	5.53428433571425	6.94575097011592	-1.36540853384134	2.3572983682111	2.46528960317686	7.04309339170914	2.94270762709505	3.52333723232259	-2.68284161231712	4.17966067770376	0.207034515418008	5.6369403223399	5.48309606327044	83.25	0	2
73	4.89381346093562	5.83312465778044	4.42077317235326	1.92638195682887	5.11381641559409	7	3.09700084025688	2.76782843223894	1	2.45301908459587	5.53094383709224	2.11987684801438	2.62351356059098	7	1.62647003181845	2.56096566783416	1	2.79906197294156	1	5.304426677909	1.96304653584351	3.49993504172365	4.17062259705075	10.2708615219497	-1.94933818920154	0.614812430248651	3.63512109386397	5.9579962537799	11.25808333788	-0.139340950029251	7.97088110275795	9.3304665725798	4.31565984064986	4.94344394266028	3.94428815106368	5.47087422456119	8.33505512583139	3.48021063595789	3.25973228999492	-1.18751892200733	1.3723504481981	7.79929580941116	6.49373993024167	3.7694460155747	9.16331947237371	4.2379689176327	67	0	2
74	5.54997618517859	1	3.84036694715981	6.07734860348184	1.49887296473737	4.96724105230397	3.89813524364815	6.80924031291501	4.17747410248263	4.54493677048189	2.40748341216786	4.15982269730704	5.51436347734962	5.09596414191811	6.3748350472252	6.04755595805495	1.84064011088728	5.92004381270729	2.67834296231165	6.43107112564816	4.78972654163959	1.97686086333874	1.78003914126882	6.37483042813257	3.83186439244932	2.07803193772305	1.01793867846364	8.38242823342301	3.7471490151193	4.39876386093088	8.22185156321662	-0.646932096841251	7.50861723739373	6.93796115415898	2.55427677123257	4.98715268957791	11.8991162200565	1.9688400199652	2.73248434402569	0.942871936520178	0.494734372333793	5.36106768304987	4.5364936572359	2.31623115005146	4.44657096890466	1.49615406687305	88.75	0	2
75	1.53828822220578	4.8046307264491	6.22189894014402	3.49708215055904	3.05324592048153	3.39737013216388	2.29463408853108	5.25545364170998	1.15662809303765	1	1	2.69884170941195	2.27322854616317	6.43339927571482	4.67800677345881	1.89515745579802	2.7284796234546	1.86561311424818	1.30843790327909	5.17543579321252	3.28997856119853	1	5.82923536080653	-0.163457325540414	2.29482327762337	3.58780341647671	5.59952938350069	7.95766472461797	0.130898888782689	-3.18015309849217	15.4510140590788	5.27456660936976	4.13315007554312	3.77928708623283	-0.145647975544197	5.2455116372277	1.37060286896911	5.88101296017048	7.16255676331828	-2.78608666580469	1.63167711461641	-0.664380072769118	8.28727087673617	3.68499198788715	8.64125847877228	5.93347608243177	90.5	0	2
76	3.88287159852197	1.7306183342025	5.55082623166484	3.97775436815114	6.71855360886521	6.70521434223004	1.17506702418727	4.0414765044281	4.07358634647724	4.19965402348577	5.44199809541676	1	2.8367890380221	6.71059449997011	1.99062512607302	7	3.53039034273756	2.05213614093843	1.98337919722181	6.09139875356758	3.05014828073717	6.53158162897337	4.49339656981835	9.82460391876116	2.09344240820733	8.53201114536365	4.38951671537424	11.5803119015661	6.91808891333911	3.81606981063138	3.90355300918287	-0.763471860532576	4.21003305057409	7.06155883575462	-0.544871054453597	-1.40481472097364	-1.80503739036764	5.91024631976458	6.96610298666096	-1.61086856315411	3.07603695507534	8.17632527374148	9.83669872430414	0.583640189092627	3.19688442626027	5.33436942661904	84.25	0	2
77	1.94076118271582	3.33061069940023	5.3334103034377	1.90633863062802	5.7644325466098	5.79315020051462	1	2.45870686543259	3.32826317315697	1.32930659186724	3.91401118686937	4.1676916807878	5.61819667021929	7	1	3.16745794499531	5.48028827976925	7	3.88355156921469	2.955073481346	1.43154769392249	2.75390125293729	1.93045575760502	9.10971197852461	2.34277818895461	3.67149861734145	4.89570909369581	7.37732298968689	3.47836969143195	0.417057782698981	12.9433351843995	9.53264897472298	12.7693475815543	3.0076058133388	5.67444568515746	8.26648390421573	9.12571886728904	2.35062946023081	4.11507836811423	1.17963066726098	5.80606114583261	8.77005268150059	9.67188495068476	0.316916938096595	8.35304770035854	5.34574897912993	53	0	2
78	3.83271005679511	5.50780227164585	3.09804078099714	1	5.30918498366623	4.50855390980221	1.56878059393329	1	5.90025138949509	2.68934651977878	3.7245651367561	1	6.85716052312448	4.38271082918275	6.15390575390723	1.50540228174757	5.74203551235153	6.00468870308236	7	2.97471287472007	1	2.7199920055011	4.00841836446969	-0.626126634293417	7.65148089348054	10.6447921597308	7.6451886966126	7.30617242965003	3.54629605235318	5.6763140480609	4.6322267313421	-1.39163238928248	7.97642834411053	2.49040320013989	8.05601149680496	4.57703516707372	8.93853971209118	4.80583744501135	5.44853782085683	-4.08146924111217	4.58323045143113	6.29365989392336	1.21843650991866	-0.47982045397336	3.28089537225316	4.80760648067307	70.75	0	2
79	3.20056932878489	2.43125172756636	1.95707189907979	6.81810375353715	3.68260495059012	1.41326918796185	5.5848521800812	1	2.57226334375857	1.20945258364647	7	1	6.1916173953082	5.49452815632038	3.32245653234415	2.3837905402987	2.29094676209517	5.33891992855236	3.4663226718867	2.01652785147452	6.42180470192998	3.28447933929657	6.92996509746383	8.63858202230635	4.44559201807849	3.71252652434585	1.56018193882345	5.00442326599146	3.70836367666481	10.3302205641898	15.0994610410575	6.76319937917815	1.04970684693081	1.97507798540251	2.68415496081701	7.03456637447689	10.3122802659031	4.31695641519674	5.14331421229438	0.157053230896036	0.614149323009888	6.9318823761974	9.50372953855267	-2.1454261822562	3.7532159594202	8.46929921514195	69.5	0	2
80	3.92364085713068	6.87764562992181	4.17245503604726	1	5.40627761680159	1.8738727858712	1.55893407109027	2.13292582448628	6.09885961950025	1	3.32270164990432	1.0458949478436	7	3.48820081454393	6.42923426890896	6.93898539352622	3.98592627063657	4.22584108060241	6.30344460543094	3.66406124507064	2.2718246761974	3.24046633667271	5.89176038504183	-0.142284246663573	6.96122951662939	10.3080349427728	6.93853284494528	7.50421788521229	4.05599966286747	0.860395569597932	4.3989071250836	-1.8161693498783	0.342236384505705	2.9741689533432	0.351891296847147	4.99411611479651	5.09818333130678	5.19452699942991	-0.0289887730736995	1.55048865139182	4.17806185521485	7.41943781392522	-2.36501389048092	-1.07289337289037	3.1666939900877	3.90711700556606	83.25	0	2
81	5.67835267032296	6.66507812939457	6.33045475309143	2.35567626228935	1	1	4.1481471818665	2.77854024989049	6.69739686469492	3.73523679777653	5.76156286193895	1.37768085030369	2.44512686580067	6.29846321897782	1	6.18786413277525	6.22185837857055	1	4.85385379711817	7	2.72357320584708	2.3344418234258	4.34565459449565	4.31666034333447	2.80798289445305	-0.88803098755535	1.42222029651502	6.36265072397839	3.76958192350127	-0.219122397636138	6.77806745795389	-5.4228419616705	1.31796039579195	6.25434549580129	-4.11136928606213	4.93676789244518	7.94915471552781	1.5205776920844	10.3151096373342	3.94039178466899	0.305677389880146	3.44395889311383	0.245365967123548	5.58045322382555	9.77288032466904	5.01459903604904	84	0	2
82	1.38740714863509	3.72112236445807	1.25514116165244	2.10500648074319	4.50409751994091	2.40045865887391	1	4.14328726479105	6.26573601895259	2.44823227379397	2.33851124664893	2.30185958963241	3.70971723226213	5.5384031967564	3.56499618136891	6.44184852282458	3.36126044286925	3.38894252222468	2.42818254385441	6.73199642639369	7	2.92170297723609	5.53742988181291	5.17816581127023	-3.52301990349975	4.98994723815135	5.56027956153748	13.2684523513233	11.673276000982	6.60052369948239	8.34421185572212	4.74112003121223	2.62916276783056	5.76530266505259	3.15561789184881	6.1202787810892	1.01429845822241	4.67707593240042	7.58379144317634	-3.79530141270753	3.60971395057901	2.28420029165677	12.0057160197767	-0.407141951682188	8.98868567227227	6.75860670592881	72.75	0	2
83	4.4533341052612	6.68148292593059	4.91595219634892	2.39128867580752	2.47078435933746	1.59040207928371	1	3.1869051453194	3.79370336701624	3.53405217933983	5.69155079739633	2.93398180789793	1	3.37082310913633	3.63738871860957	4.88634670168835	4.02724868186346	5.16291574744651	2.12621252155113	2.33671573568299	2.01823752997163	7	4.324655601968	4.01899978270182	4.61030701719148	-0.877281791600856	1.28410636494807	7.59590392086044	3.06737261974258	5.81250714393143	12.9326459774465	6.63765332812251	2.63753275679754	2.84094233511718	6.55602551079638	2.36303547628365	4.95225554946452	2.21547787142063	5.51012853174966	9.85605884617206	4.71785707389531	10.2646748621949	3.68841666330953	-1.48793863239397	9.39276135998119	5.93618008583101	73.5	0	2
84	7	1.69979407062214	4.4366997425854	2.59600570930774	7	3.88431842970776	3.31363117042029	2.19961550298501	2.69804646097361	1	6.2505897859413	4.37330333209795	7	5.01145353777037	1	1.62452995859301	2.04645371959941	1.30575713141543	3.00709561302266	6.6547682906118	1.35400310900364	4.99666156324332	1.20454963616962	11.8808689065705	0.435212556063833	6.80837991415636	8.22791651644025	7.88728132847267	4.9317658639543	0.439902812814631	4.63796099312351	9.13980432130956	3.85057647060772	0.912122869989965	4.95381015876587	5.02136295985305	0.458712196647688	2.63603743385266	-0.0151396830586151	-1.39338640932669	1.56659663389419	-2.42633329659979	3.19267594931541	-0.628967803875085	7.29541924173213	4.22399885834288	74.25	0	2
85	3.46363661255463	2.76383018347394	1	7	2.30057657844538	4.33146234013963	5.78075173743891	5.62083161233085	4.96257181150429	5.69757052385818	4.79427542381773	1	4.89249034914838	2.61181597270332	1.87264504542906	2.80019106584068	3.58022159307577	5.07481152842812	5.40046780983305	7	4.2226452032339	5.04232913447614	3.80595464462635	8.34829886921762	3.84118508306701	3.39113587438312	2.94413326940312	6.00828184447804	13.6467906962004	3.38405404355678	7.94090266045594	9.91367929367336	4.47149272096349	4.23674360512156	7.44706710123984	10.2493157087895	1.46705950988203	4.31294704007832	0.536204821433558	4.08676368608146	0.864243590876441	13.4735582085386	11.5374159054846	3.76343590795586	4.5626871118355	1.49553646014132	73	0	2
86	1.60422276460878	3.51215529161337	6.55235302160247	3.34277350544512	7	3.9258330593331	3.25724811542897	2.3354656579454	7	4.87503542284468	6.45809861704905	2.48038833358722	6.97631140235684	5.58251949969562	1.39064882202175	2.10183964424152	2.99641134606212	2.16034633573251	1.98198363532305	2.73688934589892	2.43505759077126	4.99557014039507	7	-1.67617208907557	0.48588455951636	-2.29321543990133	7.59396950633132	6.85022066022939	7.99784483845208	9.02225988547803	-5.02509106765106	8.51758861167668	4.10603211975283	4.33101970063604	1.2260039662331	1.70080339026094	0.0600916836127365	5.19101289357377	5.83078072445395	2.33058091584891	5.12927428680224	3.98810662410501	9.3670275096044	0.10299944583203	2.12030584883186	3.92586874722437	68.75	0	2
87	6.09716922292299	1	2.62553733670173	7	1	6.00169383494054	3.49961015084808	5.10657424061069	2.83514490691199	1.48840778059823	1	4.35853453572272	3.00566245212257	6.27945022582569	2.30686425309224	2.57950425202	4.61455104840725	3.88319666199404	1.61203314377166	4.12599763224559	5.71715197056379	1.7389618904288	5.73355563957446	8.51992794280175	3.74216568954281	2.48583713437075	0.155193074407377	5.99342134349819	8.18597211337369	-0.747562842355575	13.9575121360185	7.61816922318962	4.28323976097551	5.7442898228486	1.74706444674353	2.29449232401441	10.2304528700908	-0.791015656930147	1.47376211436429	9.02135348934591	-1.06241567648323	6.85847706073411	-4.49809529060911	-0.338109834435371	2.0861560590633	6.51319068283763	68.5	0	2
88	3.37995290179845	6.68635946500851	1	3.34783152932821	5.09744122933862	5.39822078183709	3.50784366603516	5.94456620928805	6.9347500156997	1.25982978713652	6.08258612691835	1.34514020776594	7	5.30789982796709	1.57452676646114	2.82765880678615	5.09297047093466	5.63045314462698	2.21254539135401	2.50109736903843	2.7271319509729	1.74347254556717	4.71848243131727	-0.0733276034854982	7.51442879313206	10.4639047369296	6.35417268344044	7.62477939865124	5.58584679541021	4.88723016005469	4.50877978965819	-7.52154706787862	3.20345761791126	-2.23308038272139	5.49865084326175	5.67155700584722	13.0722292972306	4.00493647858689	-0.583018213021361	-1.47984240788221	6.07930907167574	4.42835724402536	-1.95204348052629	-0.262229117400211	7.17186983175283	9.3379968878258	80.25	0	2
89	2.87979318045348	1.49787584253147	5.78689577743937	3.90912587623374	6.58983205071705	7	4.06849923948351	6.35733713184953	4.15955392772375	3.24355098196694	6.48302954022016	3.37363847423305	2.3227449949738	5.0894577765467	1.89119406579948	2.77066676252458	3.62459246734704	2.30353464769001	5.85674441594129	5.97643999925581	2.61625431506465	5.76407370951476	4.34209603731356	10.4640668854235	2.87224818290686	8.62666039430456	5.09110682398077	12.5222737952342	12.0585346359825	6.38332509095833	4.32910428591389	9.08280253259003	4.18474055681641	7.01880853880241	-2.29635012014642	-0.524801708349854	4.88982316669794	3.57754737381608	7.0227442282807	0.76531849675777	10.4853443117768	1.988521805397	9.99297385129519	0.518084927493873	8.06306600341538	5.20678146661278	90	0	2
90	1.12717042782513	4.56004813501132	3.16537190364606	5.85575910613323	7	5.44697082903734	1.4359474897759	3.24583213519997	3.17215104248579	2.38798487539752	7	2.68362260205411	3.29503549590639	6.75501910257895	6.07282852054125	2.67593547437563	1	2.9480277764441	2.73341323385662	4.06921201358128	4.57804898100666	1	5.22772216807993	7.0145680858194	-0.451620159481795	5.97286250428524	5.10658046506793	10.9332967964697	4.5057231369032	-0.977186779934074	13.0283901862508	-3.12284232924809	9.22735405274215	7.44608192970058	5.78487847368217	1.67387195043696	8.85561084234935	9.03582590012161	12.4704182177975	-6.17747751551902	7.58212735308854	8.38724597585515	2.98778720129255	5.93038336038242	3.26825118840254	8.5111498336858	75.75	0	2
91	1	6.74858425874648	2.02238849387107	4.05977607982612	3.91939551154611	4.40354926987014	1.40268903029784	7	4.2461013601988	3.47824951811632	7	1	3.6505864858951	5.017264777109	2.74339816701781	6.12535217572337	2.75732660911598	6.50078147432766	3.9799550794539	5.87048931879572	2.47556979277086	2.63438122495872	6.9202944048403	-2.12819726409993	8.09855912909508	8.78086086057752	4.8228548905107	8.51682167889069	11.037201406278	2.73033504689716	9.8887863576215	8.91736833015438	3.74518065602667	0.738655781455588	4.80060115061347	1.00710533121364	9.44157545895838	5.03898715678305	1.89117190784857	-0.757788631376726	0.175319440367567	2.71300519907787	13.1015985259778	2.52819347188043	7.31378742679792	7.11534627836741	73.5	0	2
92	5.13918614798279	7	3.56747836824706	1.54617067415209	5.68379136282199	3.06734578793774	3.19954267636214	2.74614134300766	1	4.44953021674692	1.98379208309665	1.4468464935074	5.06621074959563	7	3.10542632596009	1.35686470330084	1.61067908337695	3.52307842794012	6.35313022924724	6.58379227436311	2.45758733035354	2.64058124151197	4.87579000337684	11.2429508495974	-1.28183101233926	0.296251616447785	3.62637631988657	6.36880200404687	11.8410005183735	1.97061850612329	8.77525713632518	9.85951319803305	4.42900699897086	5.10435614873526	3.825198676167	5.10276602211481	0.772961713872206	3.57901960207513	3.00923728491791	-2.15575432240786	8.38193029711304	5.39739666546892	9.5226472264576	2.93107855739293	8.32163682618128	3.52727051528776	79.25	0	2
93	4.66304333376071	5.17662740369743	3.58978857527969	1	4.7141584519871	5.08944099835429	1.89894340202347	4.76638699723368	5.05783412401301	2.12287437688772	3.12903087468644	1	1	5.51719565606635	1.75196909282424	6.3999034776513	1.88293891101361	1	2.6140378066075	2.22139744506753	3.47712659473812	3.1602050096659	5.91540079715851	9.53116272890206	-3.0976062560979	1.54731202704017	5.0401534265833	6.73991782650004	10.7542806633974	7.41797631453289	12.9128981279948	8.85179232931607	-0.123811043481866	3.1957737054493	6.99151765597676	5.28876505808565	-0.230650741969714	4.5543822661922	1.21415873553553	-4.6085449626137	-0.424260198705369	11.9549747586592	10.2725812422993	-0.126500233085997	4.23166309569258	3.52286036740331	76	0	2
94	1.55854418082697	4.34255393270101	1	3.31305490867625	1.20409666153831	4.67304574672663	1.60206934438208	2.00287149551934	2.12316871099355	1.98333082963847	1.68802655953978	4.45072589630049	6.19004982110772	5.39593461799908	7	3.72453721380607	1.65954424717338	5.37799146533417	2.08653963118958	4.65384292467358	3.52841261743698	2.30578016643019	5.39909322850101	5.93672025834335	0.7851944632426	6.44310582471709	1.09965439983721	5.37169581086298	5.54404847777436	-3.8139742258324	-5.94299375405223	3.53707373615735	4.78260644180054	3.54962080361455	-0.218661860408634	2.56127153168628	1.54236383607614	6.00713639781045	5.99719250958507	-6.52158812481415	2.06224758436912	7.6216424163039	3.94514375985283	-0.0486985001563726	8.2584124124799	11.5013242378383	85.75	0	2
95	5.3791917539913	2.05706434473632	1.61126413750931	6.49147628191107	1.93215579562997	3.6301890656913	1.57388052232197	4.95229093257197	1.50441329595831	3.54874667598274	1.63295365767863	1	5.52161412963711	7	4.12851866795193	6.93337848360306	2.20024291446489	4.72382559654266	6.13774972729274	3.16730794789067	1.54804127813813	1	3.03200166967357	5.49150306251289	1.02937685001236	5.94620150461598	1.57036471359473	5.96591536902653	2.60341269379075	9.03925796242236	9.90018133580235	6.65703075531976	4.86787512914243	2.68499817247991	1.28287532707627	1.02457675004203	8.5564171720087	2.52533884597475	-3.49271633385374	-2.67422292994702	0.987742431546044	2.98648964968088	-0.445978094029246	-2.66464087263431	5.34265115932196	6.60067976010683	69.5	0	2
96	2.92583706290286	6.53558269344446	2.6780877999324	6.81019416483783	5.14590366411793	6.64018724796685	1.72697634686038	4.98629029755912	4.83596471899532	5.33459598536295	5.86598264224076	2.96960525926225	3.11194738422365	5.34510638354481	4.81310503045089	1.09820097465813	2.50899219898931	3.840214732617	1.65782788985534	2.29001147417964	3.17122535352597	2.56815697735956	2.00188445863561	0.4449165866273	3.38106591355949	10.4063938963188	-0.767055483734231	8.4670815916881	5.43200217003863	10.9336869697451	4.74573605754711	5.71847396694172	6.44822220735374	3.09634087232889	-2.9644454432057	-1.17062213780628	-0.12541348656652	-0.327608193100917	5.36819942925349	1.73240578986593	8.28322714970273	4.5439159934382	-0.919825890246393	-1.02083630303759	2.99362652118889	3.85435100312938	82	1	2
97	4.59227988696649	1.18720526895582	2.22967986137916	1.21877110999482	2.27417099941668	2.23834776467718	1.35913475335689	6.05079064155751	6.17623565511611	5.30715623704641	4.68626420811624	5.70124261138625	3.66947700057484	7	2.05186417537312	1.85055486214971	2.23193984417496	2.20506937428608	2.93663806513476	4.12758360785005	6.90734846646493	6.26702241804487	4.01842114420912	3.08628509447965	4.95144193287094	6.88059197354972	0.285759162271501	2.08201589826765	2.70835490261733	2.76031621004138	6.60668322380521	8.4456647202855	1.71894686854095	5.66420875794737	2.75314401390053	2.12807788302469	1.73932929541675	-2.1449127424917	8.29705173763863	0.894200425713783	1.08235584441632	9.18069293193981	6.12574684255006	6.61300143624714	8.68737567914508	7.19712900551832	94.75	1	2
98	6.35499257900879	1.72290572558919	2.97202851244485	4.44115803507623	5.86319462717758	6.96143694330317	3.21013718697537	2.98863911453488	4.41927414357976	3.45935316500099	5.90620349377152	4.88230272909765	2.20756169139342	5.38151118989136	3.42533602310914	2.49969783979054	3.32752854671211	2.66132213771398	3.05051562754244	1.77707941758096	6.72115809992269	1	6.30596671951747	2.70304542754126	2.57223498991922	5.99238128294265	2.39570526449893	-1.99659667840789	10.2854243197742	-1.5650109190397	12.3861664611101	7.79740397884244	4.5427749138883	4.14482486793886	4.5494668267231	5.04517556545762	10.1294368279887	2.98289031249981	7.35564366755685	-3.98105171946859	2.58114731114269	4.28916022553276	10.3642204712781	-0.306748896633563	3.11976690820007	6.75726763694006	98.5	1	2
99	6.88591498420202	3.46879168082582	6.14761227729128	4.08248104005455	7	7	2.8101216401706	2.03485141431631	1.82760839370098	5.55964747094606	1	1.94877037217961	3.53672831040748	7	3.95034184400869	4.28288045018313	3.45106718223775	6.79246594990627	2.70622596294317	3.25866493955482	2.19067415068594	3.80413431932325	6.67042620911929	4.21408872834037	1.4899820675059	4.06701972108605	4.04475264323286	4.71970763572775	3.01964642272877	-0.46300277682359	14.9513333446008	14.1775991989827	3.46206907286017	2.47077960567927	2.99441218816441	9.12967716725307	3.16508352836766	0.544558698482256	6.87942855040227	3.8643615042941	5.52622791923479	4.41087827738387	8.69373207657355	-0.112839948883261	7.27497042049196	8.22571730859189	80.25	1	2
100	4.67850535140722	2.69848468190555	4.03114743782209	3.88697610887784	6.90503784287752	2.97863204921521	2.93140058546484	4.67720923756086	2.41473629537935	1	1.04279824361575	5.91369060958093	4.44307023079181	3.00950560968147	3.65118274484286	3.10028866732718	3.99856443688488	4.62567438558132	4.26092420144224	3.51427316177925	4.049686693284	3.97900380997055	4.17313116187513	2.76327709533268	2.70742624829903	9.11137461230256	3.80408232210226	-1.35227166981627	3.72103037379309	2.38643081678035	7.18309753759247	-0.508393605935367	-0.86924043795442	2.48376237386249	-3.57490289903993	6.57526865153655	8.6548296967774	4.95740181782094	9.11825319922999	6.08015696951373	2.68329323047019	4.75465304930264	2.78247580087637	-0.0986869227336874	6.23717746163619	1.12550727955709	85	1	2
101	1.81561967789967	1.42466545620462	5.64182693227566	3.21061519607194	5.98875576690303	7	6.48888934395018	4.61655754586606	2.91430065343463	3.40172648230724	1.1650793759934	1.02308549231142	7	6.11028220568977	6.38126949611571	5.97584934434782	5.16347289562793	3.35984026186182	1.61924588388002	4.20517518341353	7	1.90814659467642	2.68333395130974	5.25272575557699	9.00520585033678	16.5882763919756	6.64304031556542	6.52600382672638	3.58577032190831	8.97720128938608	13.3564557668835	7.94920854838342	8.66945852842039	7.70169550326521	-2.95386662312038	5.52435641621006	2.23253340940478	6.5562434344555	2.49554074724794	1.04107699414898	0.674697066986946	4.58427885345135	3.32839158465426	4.37224750075504	8.00724149965964	7.17748493339173	95.75	1	2
102	3.86111925268489	1.98750774983845	5.08310443990476	1.46981317421376	7	3.14933833443687	1	1.51175128760588	3.10876470555993	1.59585567069872	4.10429278190965	3.57207878900528	4.8414619160432	6.34863475041425	1.56725758647958	1.87616718998265	5.52986792502103	6.71250160509466	4.7249503440242	4.74773962705487	1.42554734274391	3.40873113848031	1.14837294638364	2.36570418514353	0.742262087381713	4.65330597797367	4.75629118621176	-1.28491324863961	5.02287538343486	3.21996278081735	13.0396041225332	9.62378020206888	12.2420667053663	2.66161612283814	5.88313827739163	1.26349418740256	8.93535721148014	0.235117633173001	2.47480771240223	7.86939826752736	3.71056208588184	-2.45140728718697	9.35605396320863	1.87262989459239	3.65845975443989	5.93808479556948	75.5	1	2
103	1.79799990205895	2.71025838490933	4.43641989408567	3.58690282651644	5.33290656631513	1.91311103557366	5.53297587538136	3.47975568568624	4.55640419371521	2.41275646919786	5.53154891540527	1.47490709299292	5.86616252098351	4.88212199549278	7	7	3.25582408575314	2.60881082097354	3.09111605213175	1.93890591333832	4.68737898425061	4.43740943280142	1.09141923022649	5.06349077950751	6.75028323952542	17.085559703405	6.95346231877803	4.62725446794164	4.14048399882275	1.48316874111667	12.2989124337215	3.16012184178659	1.4525689282066	4.91597001152725	-4.87956381540888	7.06096174797555	-0.199956747689692	5.16250174971151	4.77688806637281	1.15621712578445	8.15644393673338	13.7539837471715	6.36105677560758	-2.38170946142208	3.88652976003023	3.15123660906547	95.25	1	2
104	3.66213857178889	1	1.53513687716588	4.66985525322622	3.71600075611895	4.1393602876242	2.65170885405205	4.716110674266	4.26837478680465	3.99242698326605	6.97347410859203	2.65724188525296	6.55097231107826	5.25392910030347	2.06176319820957	2.73458872624142	4.49969462572954	6.56492756591628	1.07885386996316	1.51728908641535	2.32219661691053	2.40946603786764	4.9357697039852	2.65884046373648	6.04823005037597	11.8701159211049	3.95373375967896	2.83099809556473	4.82508532424969	4.17374445655063	5.03248636886771	-7.38741410414972	0.280730632986782	8.9903062137659	6.26346573434198	5.52748277999903	1.21815579569041	4.86626207044973	-2.19603394833189	0.595614145895419	6.53731758860581	-2.47393563203801	-2.22682401099528	-0.372612147026693	6.31656919295348	9.12897764130234	99	1	2
105	2.85394454794664	2.82018368855896	1.7330467074661	5.92836577288859	3.37963061541349	3.45711021738424	2.13049918923284	1	5.87438278439007	7	4.46690921404468	4.02831855323328	7	4.68820925524027	1.47955283791133	1.84324535819333	5.49264195120359	5.76648273412036	7	6.47148312172914	3.85434360316889	1.30198000295341	4.19326477293776	4.81263427093093	6.76585917697318	9.15106784182858	5.93613960090345	-0.0998027972350514	3.88955191175062	8.32244946816401	2.29670152961077	8.50384871456607	4.08641950566538	4.80803762092996	0.0655673341949436	-0.206145685727593	6.39897811909083	5.2725014501646	-0.860464559159555	11.1469329736031	1.35012000583533	7.39013902803347	3.05541615492567	6.91679202525662	7.8129515771832	6.41782976579937	71.75	1	2
106	4.91297805891491	4.78299226796052	1	4.05670979384493	1.64922948123893	1.87755511271981	2.25941525734296	3.44184895210881	2.28032734963093	1	7	7	4.67244360247279	6.57582885390447	6.6618942449818	3.9666218289085	2.278731987547	1.82514530486659	3.09391592570548	5.23112863488345	4.28886186803293	4.95704997278519	5.12359476053403	5.52682534704626	5.58013342890634	10.7403961650971	5.4864737344234	3.01047989407489	12.3838651700446	3.72260499569541	6.44608967716324	7.62270564793375	4.67914894920731	6.0103923110359	-1.32584454479852	3.73756332369081	-0.472569955587861	3.26297626400727	6.52142332465951	6.70346962754399	3.90890383008694	12.4795648416174	4.20758370148656	7.65914888203162	9.86702741699602	4.81419783822622	96.5	1	2
107	5.5070306394428	1	5.31477760877457	1.71701653484611	7	5.13620306797144	3.69262911405876	1.61939191313485	3.33894751640287	1	4.08843747067261	1.82122574246305	1.64831882298843	6.66624142458319	3.28216136552372	6.0031999906393	1	2.02057142942674	6.01831929470543	6.22886505828088	3.30383039036157	2.48115787912294	1	4.1238764213201	5.31858007349546	8.6953241485047	4.38131034053743	2.13059133351995	13.0753102540022	0.985941088091401	5.60163050142094	9.86958634207446	4.69066227305709	7.58400615354384	7.46028004777096	3.64812528757867	4.16153350719456	4.17230255591317	2.12873970707867	3.38702771347513	2.58651941916746	-0.98979856046428	11.2538906092295	2.34870760963942	4.74375958579863	4.8794613146352	104.25	1	2
108	4.98329652908217	3.25686547338009	1.95571583143208	2.30053735923685	7	1.09766040677788	1.36027134049277	1.26888950657606	1.61257242186528	3.08626398322506	1.04990556308338	2.22959393127474	6.29654800700984	4.92741975825033	6.04867133029169	6.88680690904368	3.58659912067966	3.54495482619458	1	7	3.32556526108925	4.76634170570797	5.91493916576932	3.21052234317815	1.4380250012247	7.94805088218653	5.90969302879784	-1.6778154583481	8.43181524802234	6.74026749841853	11.8502265486184	10.2643731675358	5.89275160210477	0.505378908362204	3.69770552728634	2.51018448123462	-0.469404888603987	3.40225791523494	5.43281487125188	1.81387507854395	-0.796215205780105	0.0297864731430472	-1.57112156157282	2.3034506346358	5.36189217971646	2.35748803178333	102	1	2
109	2.46895963047453	5.94303605282489	6.52845577472583	1.64388402189718	5.78395667101411	4.09143801652547	1	6.31256601226878	2.88072021838654	2.5632023133783	6.31455488304319	1.35328668691412	6.65289855812051	6.41315982411808	5.3879102885831	7	2.53873946115426	7	4.45212459677957	6.58163000355309	2.15314504258224	3.30291440076939	7	8.23950528280512	6.68719779271239	2.53595649093132	3.23611669510177	7.18878542178429	12.6327268063113	3.3742070274837	9.96560638180936	4.88554172140511	5.69140084315051	2.13716172785524	4.55662125374842	2.0666360549532	7.0299019968532	4.76634513588566	3.39149312637728	-1.03966750806407	-0.586051536163847	3.69220383079542	14.226808387765	-2.17381176404043	3.23992820109803	1.82741826036374	107.75	1	2
110	5.85410368972868	6.27279795471041	1.60650738861604	2.81736232156082	1	4.11777114677523	4.45321134004899	1.20860774941101	3.44873130612538	3.95155416930105	5.97043175408331	3.54939976288281	5.14400880066048	6.69360791186745	1.84858309255804	7	3.23215286297126	5.8143423458479	4.37838509738796	3.70342762148045	2.87486550396475	6.87084202894541	6.5722752003126	6.25654310167729	3.36040118911329	7.21172858771143	3.30844659572796	1.56825567935965	8.34425723007325	1.46508647829513	12.6170330707869	-3.63921772923508	5.5612364867264	1.0438546816062	0.936844805786376	4.11570969675994	-0.0404622180277858	1.12419845861146	6.4944027001747	1.36772015388723	3.22598155728555	5.98999329390996	5.11668988722545	5.56756245578743	7.66148179551643	3.3037568140559	99.5	1	2
111	6.49451827717283	3.75248064112041	2.96755673669661	5.02086327109602	5.38922103819566	6.18367162208516	4.99668086630351	2.88927439444205	4.08699671935014	2.88686173268701	4.19546252757155	4.62480217595249	4.41161152623662	5.05822721725516	1.74033784498891	3.57106695740505	1.01879790251522	1	5.70746323340238	1.65816495453243	3.02255228491721	5.34063647101361	3.38840443353062	-0.0206344259418204	6.45239800707414	6.00038802195843	0.776979974242203	6.30553806073695	4.7831262721922	6.85333838575526	8.24418432511622	12.6755137241177	0.793393877397862	2.72484891382169	1.66529358351905	-2.04602637896686	0.869653010472155	3.66891311513105	6.69527937106434	2.3977480230861	8.00725315293438	5.09713934867492	7.70501561063331	9.82597298731315	-0.12181316828298	1.00386470042271	88.25	1	2
112	1.16263044097401	1.96464089204089	5.10701261866253	4.84920937736241	5.4928742773703	5.00628237024409	3.54905752769411	1	1	5.94316389878169	5.0470757882262	1.56376227001772	6.71081823401699	1.07768504751883	1.66332987710966	4.34669531508441	3.3862501547801	1.37633763858882	4.64370739315839	7	6.57199876736973	3.54847117170975	2.44140302224558	6.25094957432549	7.53748403293951	16.302545985708	8.74451436028619	5.78692538340598	9.89166326213705	5.94213503340619	9.7897211784969	5.62707246367238	0.553911498458446	0.0744225018182376	2.16519719564403	5.86233126807434	2.51454520637048	3.03373115024261	-0.574089222851617	0.555219635894447	7.55790927265066	4.67629552864063	11.0763757864447	-3.04372627645728	4.42821171418604	4.82737621142763	96	1	2
113	3.25735648403318	3.67649380455529	2.49923747899995	6.100485859802	1.87367183313432	2.94637274549347	7	5.18041472412474	4.30546971456952	3.52424980436532	5.0760126596696	2.81758319506774	6.40050355405214	4.30916018983555	4.86421758521065	5.99772399810122	2.02135076446593	2.90410446952387	4.63265562207567	5.95454508815571	3.98504656704428	6.66061539126535	4.47430054605334	4.39650740231586	4.9130492975513	11.0660849745509	4.73580022760805	3.73595976085767	5.82839110911406	1.97538091935515	11.2841058650829	4.2032423274801	6.07381133348063	5.39538142735319	6.85069118505489	7.72759749534512	8.11200005316171	4.46829684058632	6.53101765381719	-3.17788355575891	2.32496587785489	3.69399054283601	3.28864215496253	3.87674325884564	9.05086284499285	2.75897354013852	76.75	1	2
114	4.40987389280928	2.18118430714137	1.45361823976361	2.6737781268913	5.10561574486343	1.47916537031654	3.02438903750562	1.72539312334541	3.04358925588765	4.73673970843401	7	2.14685074753411	6.91179173644552	6.32526376574331	3.39807018747701	1.91484194809797	6.18345196115494	2.3898014577792	4.50021146985661	1.49789450698912	5.83361663799842	1.72808828335456	5.72081358086532	1.76153500521427	2.4853116106625	7.76990740100314	3.44826710380353	-1.95904504827703	6.16575691211318	10.7496597320591	5.76482331124009	7.52001953444793	12.0399181799665	2.00269149550946	2.91679801519045	7.49841026145915	11.2471634651094	-1.32237372883299	6.87663368749551	6.57937799392671	3.22547358285904	6.32597082799244	9.57396053205704	-2.58120042464181	7.51158233727398	8.92378000883845	90.5	1	2
115	3.47868408598885	7	2.72742048385408	6.49080009745444	4.83293137589262	6.94988724400573	3.59365102952277	4.7975541933428	4.36300154345025	6.20928162526241	6.45286370500102	3.68007465151615	5.35984298725253	5.33940066157181	5.89316322136372	3.87890907258209	3.62997144886993	3.70941727758787	1	3.30860918112477	1.98988213272225	2.29555845692985	2.73515877162051	-1.18572537634977	3.0852955525223	10.710984129088	-1.22615926457798	7.9430945709788	6.72518419794629	1.54700902775638	5.01289506902389	6.17405581401626	6.73674994484797	8.04596709901514	-2.89678229869389	-0.567347359114984	1.1792073628718	0.798758118750136	5.52416651472115	1.46971991333983	7.83901125651782	5.11204448429737	-1.10918983988761	-1.21726269984362	3.66418409595623	3.73221855486899	81.25	1	2
116	7	5.27068792918507	1	2.09598228209892	3.44710939705563	4.13134064798195	1.45362485790846	2.47810263646265	5.91765715359226	2.99122877342612	1.88680449611557	3.70404233081542	6.07060344468337	7	2.06409308081838	3.20427209661391	1.23230448603423	2.64803490534928	3.67935032150626	6.61500377997951	3.78316933557195	5.03300275052989	5.24048520079674	2.4272874163163	7.45055256632878	7.54402244946013	0.217005084826226	-0.0733649917543528	3.16261900387664	0.68545626083043	9.07315184003571	-0.883436789940514	1.14694156648706	9.26394554142524	1.11977952224167	8.70335881835879	7.9690003908327	7.09382881199637	5.61687435549676	2.36625672409423	2.66756347646819	6.81944245460327	-1.22997202469959	-3.47749833412552	0.447667217507362	5.85172034135519	83	1	2
117	1.57704407083305	4.05774099884925	1.6095783840562	4.70322281247871	1.67512367825071	5.35291857814344	2.04624264037601	3.57738233589629	1.9424582243485	4.24541773893711	5.29479432928356	1.72371934125157	5.92759148267124	4.44792865945067	1.4772275454398	2.82611689879947	3.79934716518903	7	5.95538886194122	5.39343799480134	3.68969306302994	1.99997458705473	6.44093991112058	3.91782754140995	6.72163204944542	9.57222311813788	5.70432416886024	0.249619691952423	4.32521629631382	5.77250014691755	10.2186517165883	9.64752199654898	6.90321725969874	7.30795667185728	5.97449493543754	6.0226816274754	7.43408740762626	3.64478610879268	6.61899734881101	-1.04370968322391	1.85341006457911	7.72685434659079	3.48586385057925	6.36981803341707	7.52573930642778	7.02544167465608	102.75	1	2
118	6.62044049865624	2.81323166958052	5.40116307777808	2.24213575102799	4.13223368263923	4.17179038651078	3.46196821249725	3.11077330705747	5.16149109066533	2.51320488353333	3.47708622919105	1.49777053109428	1.73202028502228	5.17006722157772	1.57807922666244	6.09924446023995	1	2.68710794745165	4.68885592639182	6.86291041010021	1.68291597963936	1.51831323248815	5.86564745542566	4.25162791782139	4.4467807633377	5.7078534295464	3.42813897086395	3.28938869796816	3.90233569298184	-0.686719565781738	6.0567783363268	2.51519846741422	3.39090740933535	5.27346782954917	3.13765408953018	5.27732041473429	8.7173508562926	8.19301638234895	3.1248042432846	4.6111453713161	7.80645621194003	6.20517407681267	-1.19123165776656	6.3026956500432	8.34508692003968	6.62064921307652	100.5	1	2
119	7	4.01886452019427	5.27029720843854	5.61589361210342	5.79154886265654	6.27846014356229	3.97515077230716	1.67736752808081	5.61154244384594	6.39398181828702	1.39522447904957	1	6.39780849466623	7	3.27469509051383	5.40989209572793	3.80093748241251	6.52827750512557	3.56907204418473	7	1	4.0102711308369	6.19922551962232	4.19969417099853	1.84613644463783	4.11319681035954	2.10905120490321	3.94542132074839	3.55781232140568	-1.68862484967683	15.7163824223049	14.48555362472	9.5853372652363	1.86886996700254	1.6481397847927	9.63225412957084	3.78415601919646	1.2952861395215	8.33730151073361	0.208528482754592	0.676728192202321	4.32356436227416	8.46956293219288	-1.05942582291256	8.96151178899862	7.39101017731739	97.25	1	2
120	6.38277653981838	2.80219843067478	5.74588810409246	2.72503582723805	6.96952109658282	1	1.4738620646915	2.23331513976883	6.15709997012631	2.54160830636112	5.75529632125764	3.65761763081673	5.76514183108042	5.63560399474604	4.45147815290776	1.03086563376665	4.56007377291257	7	6.71194612729578	6.81788596345181	5.10810872238053	1.70117622434193	2.2492071812309	4.40305814414442	4.37070988086719	6.10729745390532	4.11153704479623	3.52508243553002	2.23124997191053	8.66500511787113	3.25360262655468	-4.8016636257567	1.34521415657622	-0.203120969100154	-0.236558101126863	1.7469935763878	2.09011906842486	1.88729980870938	1.77183268024392	0.311305019604141	0.387305169144991	-1.9849682739598	5.14655623038345	4.44122475628213	4.93873049269532	7.16741565258453	67	1	2
121	3.77791652983165	3.45668996679868	7	3.73924318918475	5.78251356663039	3.87112905655788	1.47516009522725	3.20470739351682	4.74267440945023	6.42581595600073	4.67613827241442	2.9165165444027	6.73024704455272	4.63122301429609	4.16569424005891	3.13765868146678	3.63329174702558	7	6.6049089707528	7	6.45920701700711	2.68833967632603	2.39395037942262	4.07808305160012	1.72062265539542	3.11236421330686	1.36010339778972	4.91889625706318	6.40176263601498	3.77296284597946	3.39209812443881	0.651578530026916	3.67051557257509	-0.317826479593588	8.57758944092367	2.05481865349458	-1.84933289576284	5.09787234814433	5.12986778643812	-7.25533649257108	2.99336207474793	2.71163934133285	-1.13147141687809	-0.185822312893446	3.57798651180949	5.58946652923969	96.75	1	2
122	2.66819495629123	1.82341595066803	1.42158314243858	3.9647860542886	1.1605536095501	3.53111329508568	3.33899339567386	4.67457615193584	6.59185544333426	5.42531056737174	7	3.52379270055973	2.60211193940631	2.08366324923225	2.03652799892139	1.91448800587649	3.09133184874179	4.07791078782216	1	1.03398855933351	3.28749721451625	1.79659487119796	1.91701863399188	3.48877888662884	7.48701084468331	11.1425083121009	4.33853795488489	2.56723302798557	7.82978358128315	3.01951687195379	-6.23120382861204	8.62057785411747	3.89709091293087	-3.01022382077238	1.55078152146712	6.7177069363948	-1.0414142177646	4.84685927352029	5.50537121600756	2.14639081005901	2.67860029080137	3.83819662342682	2.83232030905497	5.0461011103051	3.40388986537032	4.60502575894548	63.5	1	2
123	6.63037772295887	3.33619488395319	1.7500512804285	1.58357143456487	2.99277958383908	6.81892716660483	3.48116534061328	4.0470154355156	5.00942106750078	4.20688503904428	6.61687420483654	2.94422684687406	3.3846258890634	7	3.04854188644379	3.06837161154845	3.11390354500105	5.06629619531071	2.24644760927787	6.35002751529507	3.55836028605482	6.79038740015461	6.88191249850178	3.92800850971843	7.91271909179614	8.28330533055861	-0.170495100878856	0.593688884821343	7.34367291466871	5.7215894133158	4.84480283220056	-1.46141009278987	5.16942360198562	6.7452137884986	4.84215868364823	2.4599927839578	4.5832558884512	6.07851758517106	7.300948201292	-1.52074613516091	3.14712364971732	1.52046396334501	10.6227626762258	1.29399844083757	9.4260273265104	5.07231555615951	76.25	1	2
124	2.90385639264819	3.58694853164481	1.02119544409968	5.69881162434335	1.90324986513905	3.44867095435236	2.90316189274104	1.8199830541197	2.93069206183494	5.65954119907167	4.6023449199985	2.35618699594148	4.65056991744283	5.02241323345531	1.44688730386139	1.09611370415397	5.57291898229187	4.2836700229591	6.13177408636442	7	6.19844073167123	1.27575986514661	4.10410747936578	4.73820115358263	5.852032556848	8.79847542558579	6.01821192689175	1.01338521355201	3.35420897695005	5.53993148648166	7.01769104285801	7.1866330686535	4.5810607738266	3.29533685147435	4.62279738363902	0.0969673511630103	9.19156290926563	4.62189195286279	5.19200920381775	0.503517301168729	2.01927386408959	-3.96884630346091	-2.21795960906586	8.95394049931686	6.99160971925171	6.53972922831401	78	1	2
125	4.92654416855815	4.7846803785416	1	3.59135358534775	2.4583756042256	3.30992984639795	1.02766519444489	2.90136524410228	1.67347739832166	1.94082008354685	6.61458701896405	1.07318392090735	5.57544561777353	6.42415937907008	5.81741913152746	3.31695686973526	1.02717283244636	2.46391454430047	3.31007758758785	5.40407491271013	3.76098410999955	5.48026078837842	3.97512682015541	4.4146288165807	5.52530346969495	9.70475663413181	4.89203234593708	4.38855359732988	12.0294179558822	0.962862459407712	-6.12020804683738	4.73391851677135	12.5495466066519	6.10098847449428	-0.055500417820645	-0.855855264218072	10.7744279796658	1.21326530441036	7.82396241677419	-4.4690737993171	0.853448239981619	12.1330628453953	4.04587910860118	-1.59847807340107	-2.20210168813019	5.48777124323751	75.75	1	2
126	7	1.80461404731617	1.85471099082533	3.69001005118049	1.56097785987014	6.99080920560166	3.54948413035783	3.28110888027575	2.31883948252623	5.57651119976924	4.24779574749349	3.9822002064419	3.873311641093	7	4.80386619212486	1.70002655799075	3.89026442928005	1	1.12263307769566	5.85206508600212	3.24183135918976	4.78751793050246	2.94339068769848	2.65560304236172	6.54576005746271	9.4898995438251	-0.34221069904966	-2.67769666429429	0.1108367926495	1.84415224997162	9.27093276171649	-5.75823321944564	3.51304736750692	3.6790293247769	0.849281529712488	-0.308196514956323	2.78373320364337	-0.295794568264107	6.2173437739512	0.917675348220319	2.59226287840124	7.69550460780568	-2.71170704983935	5.05253581086048	4.30267183375445	7.51647537134254	88.5	1	2
127	3.43744858794306	3.77830145303139	2.36092465587247	4.82672845002061	3.31804734698026	6.2781057816713	1.29719282272442	1.16337445649961	5.74497341683741	4.53722104729768	6.11377913604159	7	1.04513121334974	5.58472408700997	2.51909126486455	1.67484460368544	5.76811260764006	6.8734275552317	3.71670945369432	1.10622270372028	1.41462007978501	1	5.80065321884305	2.03665520465728	6.82428367004096	12.2209947149654	4.52022301344782	2.53873943358373	5.53015073546695	0.491774964992666	3.57768128927321	-4.32299077198332	3.86302953320192	-3.97420399004552	6.03125489085326	1.95835606880729	1.42720636593702	-1.30378994378842	3.58007234332893	8.9913893517158	4.72070859383614	4.0233132521933	9.12111201144789	5.33396897350837	1.21584888693321	7.82386195629558	86.25	1	2
128	3.76498100595486	4.66748538059722	1.05849972732036	7	4.78187034032776	4.5494294420876	5.48701757146111	1.30250604018532	1.46418057688666	5.3660368916296	1.0307104818936	1.67262487195151	4.43418388816478	7	5.64472520979625	2.23762699070287	1.64337397222935	2.88547132086696	4.653100008326	5.79931353402253	1	6.04792168570675	1.88313205309311	-0.740405701458031	6.59345026469943	6.52908879389296	3.26447945279077	9.35169554140699	5.17420415535655	2.33372012210173	12.9607644823494	9.84284857032824	5.19174213516418	3.83606768953185	4.93675165461732	4.24000735288749	0.638232947740278	0.0131455894602592	3.38234481556226	4.82899209564361	9.49102813373964	5.43131101857159	3.02745494705917	2.45961510182588	0.619352087825599	3.62667896890435	81	1	2
129	6.52668030853155	2.26533397838127	4.26848298176983	1.07840681199412	4.87975340519753	2.63378799539077	3.70016220007971	3.87687618106302	1.22444828632294	4.56520401313621	3.86812234669443	1.59122024827652	2.53074724614512	7	6.76736472539567	5.98908810778506	1	1.24517259730542	1.83595437929591	7	1.75166922352666	1.13241092990688	7	6.08325349753303	5.11472704347447	6.54768772768054	4.49261555368063	2.3419801388925	1.5666647392187	-1.42059114268426	10.8804515536047	4.84453479618025	3.58467700225276	5.5995202299705	-1.35737984164827	4.84926204824292	-1.8100226787659	7.86207888914694	0.634670380564705	3.59724513913559	7.99654949912673	5.52917220920806	-0.809388895013083	6.61703577063987	1.42335801434533	5.34688054588403	92.75	1	2
130	4.91687311632265	4.19606429040229	1	1.77035099289871	2.98608314746578	1.49742989052454	3.37287295453101	1.54525880221543	4.79672620772018	4.36606093061137	4.25896900076469	1.99831178983829	2.35219455621732	4.6312588080372	4.00523607255312	3.11542271856205	1	3.1648687349445	7	2.48308881331459	2.20543058550572	6.2950486188231	5.36418500809279	2.92897331211392	6.5359900088491	5.59857003634184	0.166970423481315	0.290785261971169	5.56891094806898	1.09526217620682	14.7983819762807	5.31054391262663	0.680804886412982	-1.47402008906878	4.81076754106748	5.89790718352309	3.42601599592497	2.61469658768664	0.888977368674085	2.63152901155568	5.39538863014717	3.71926047160419	8.83483673979908	3.99328127657363	9.58824023728116	2.73394165345029	75.5	1	2
131	4.97787140961016	5.75258090845141	5.37698395513454	1.77647066634942	4.98219255574754	4.55196364038865	2.04096142301266	6.29105810653968	3.09567722690224	3.78925256145878	3.63395707582141	1.57064803807532	3.62673945270475	5.53904593310028	3.45838573741258	4.10047648378409	5.46398126078443	3.42489639323609	2.84268684989815	5.90385614555396	1.09599509603619	2.91718925196347	5.86818564997676	2.90247075847719	1.51188164289329	2.09937779813465	1.60833339821578	4.45797803776658	6.0518898891182	2.25525647514128	9.56051962687549	6.83708980994602	1.45130140308794	-1.10242470897049	2.59092124842461	7.02786997107291	4.99775959172916	8.32582592459488	-0.0577461835822375	5.60002668108322	2.61447450477018	12.5971786766486	11.1563918482141	1.63727094832673	4.82669216285873	1.56936265567068	93.25	1	2
132	4.00249708050689	6.59501485676429	5.22889207057083	5.78509382852446	3.226702881203	6.03297698307578	2.88098940627177	1.14192724816371	5.38334289921626	3.99003240446356	4.66096063144312	1.64512015741892	3.20837985962703	6.60311175024712	5.06271502018186	1	2.71156575441799	3.05658387882388	1.58194238570607	6.54956201500359	2.5094392983672	1	1.39826277173594	5.48530815819603	7.1197226342595	5.23092183552154	3.6581558921997	2.86423936210469	5.00805466262352	4.40401256849659	6.31904971996907	10.1390617233626	-0.854590978419203	6.18408986995559	5.28411182629488	8.00424273598221	2.01779905817904	6.84445381615251	6.58790039353524	-3.92752213424037	3.60093761896749	-1.51184357223294	11.6486038811387	0.662797951664874	6.04718882243413	8.24661031524317	87	1	2
133	4.26637246139353	3.35940033792019	7	2.76112502216028	5.59252636842391	3.54828833827682	2.1643658790241	2.39984095088758	2.90342154172802	1.87604048973602	2.64309939879045	3.04204926605368	6.07905226448276	6.14169243021052	6.23351131408637	2.94073510648403	3.37227420166109	3.62266219883298	7	6.31456657126787	4.87492679079996	5.03696559448766	6.23735291754743	3.17226332061348	2.10525056629056	4.7528850259891	2.15144729811468	3.79620872067372	10.8801617482815	-3.34389333667288	-5.45643872005261	2.56544855239823	4.99292536781768	4.32349818932993	6.30930000268699	2.20733684325943	2.48016409595984	4.95778436993347	4.76456979658708	-1.43377961665847	1.61793242524415	5.64358880291189	7.42786636991836	5.4493221130049	8.42253894884175	10.209255132644	87.75	1	2
134	7	2.29640844742066	4.58371900246259	2.02519173979332	6.92860343914986	2.64370666033109	1.31272024685522	3.89103119248954	2.50813928114387	2.29801547039878	6.03130982980985	2.86430941125844	5.39101614859886	4.39681772428752	3.36968883584816	6.87102187771172	4.69158864033363	7	6.27689515523462	4.22110272813536	1.87246826955649	1.09262463982126	4.53111591034254	4.29303496974589	6.39545642738745	6.99842841739821	2.02510216556372	2.68248941579834	9.20767041383081	10.8705431458981	8.8164538038801	5.76120785500441	3.36579907468644	6.6780255812883	6.449304418477	4.77369283350374	7.39896898441675	1.80892725376531	1.89553856856586	2.142298372452	7.76508223716297	4.96712119344885	12.7847591135096	4.01191827325873	5.13442981443914	4.28750662369661	85.5	1	2
135	6.41847452554358	5.65615950837022	1.75236421453122	1.49826600403141	1.4529770913	3.09736603834303	3.57138795184266	1	1	1	5.30022934064932	1.77985438385614	5.25220567383099	4.84698602499263	4.06383246498488	2.0656166756929	3.62853904981545	3.35588490256544	5.60604017546944	3.79706182516233	4.19794130562032	4.24257277751665	5.39183856971058	5.03935105614	4.36210013050964	5.63936672168312	2.00475444697079	2.92936526820489	2.49409021430784	1.88657287747764	4.11495701538792	4.14702385139156	7.18124652004728	5.78092218598214	0.809406532934519	5.17131424781573	7.0919052972337	7.06957913086467	2.86092453937812	2.81255467527804	7.47028742099397	10.3760138766011	-1.10193584183161	1.28827784729751	6.5895322436484	7.1058277084469	94.25	1	2
136	6.41008915111165	5.1884975491925	1	3.06498846770519	4.30169793725688	7	2.51746731922073	5.22298941462315	3.64028566125756	1	5.64685606125808	2.43938976623726	2.03636551507704	6.1722103793702	4.14978393987117	2.52427576323533	1.32500250464584	2.72988362727334	2.4884887179593	1	4.42773251256068	2.38890846642454	3.81134101545521	2.89160005501361	7.75112750457562	5.84903087466444	0.606283727323666	-1.01131928006722	5.21318957284843	-0.883256267670228	13.2474311865765	-0.31357563499743	1.97853541090854	5.17358110868427	10.1599605806884	10.182643152453	8.20961485172324	7.45622431225309	5.01368825014424	1.09794379038665	-1.04699893519622	-1.15841432437894	6.97763169063906	-0.507051621665557	5.80471496836866	7.12280567175891	76	1	2
137	3.9942684227708	2.73612599656875	2.89367155235535	2.65263407942592	6.3602588643574	5.86411785936584	3.06601401480427	1.17655445090487	7	3.99731369532787	3.74638137806681	2.06988158763526	6.95177893983143	6.20377210020552	4.12325849729193	3.78882613081402	6.27482321901959	1.32999246346055	2.92238871080559	5.86284920798887	3.31196275980494	3.08191926597631	5.26623546855211	2.31383540903281	2.43018229528526	7.66112029194005	4.05389706919664	-1.71576433160176	5.50167187455415	2.48441786568446	4.27761314754954	11.1039112697404	0.765249588596048	6.52709843779624	5.74653664354592	7.21765603357834	3.30840835136121	-1.58680012800731	5.10850579169916	-0.0759756298975346	1.15443500739808	6.62759064367068	2.79624135155454	2.83309510188882	2.70748516917828	12.8304783932058	100.75	1	2
138	5.04372154317476	1.33757371590267	1.95130288961015	3.63169591715609	6.10015309073357	7	2.13666102868421	3.15168456330613	4.19094938504089	3.62361181201439	4.55387181102354	4.19957127479999	2.33011573994458	5.27959715093861	1	7	4.32216308327616	4.9365429368051	1.46333617670909	1	7	1.04943610846102	6.33788869452055	3.27897522816863	2.19345791967996	6.43462007215065	3.38639677384229	-1.8016945918591	10.1051770412288	4.04219175781181	12.3738670134977	7.45770964508786	8.2800978862617	4.19732965351333	4.20965791328167	5.49836576308022	9.86062390331429	1.78293704972955	6.27111915066931	-4.10660312299956	2.36820995556714	4.46120571028583	10.731914985317	0.317475298375192	5.66023980613549	6.50705538749009	96.5	1	2
139	6.3827131535436	1.09374669846715	4.34939221431756	3.63746815139668	1.77693095103398	6.9922878990997	1.98653359292799	1	2.29056319682688	2.88082449977957	5.23328377200335	1.66702957919759	3.04930437899502	2.95107324459726	4.70753277535353	4.61668414490073	4.54212374214981	4.94013611963727	5.03897829991118	3.8038405631223	3.13152863726034	5.62419883027703	6.90990314052854	3.55909156729439	7.77660610521782	10.2233198058025	-1.56322487280887	-1.50889950604146	4.97091703365632	-3.01257437137009	7.30824032888632	8.07847679197207	7.51959455840809	5.23945894045282	-0.202509072414068	4.76790733566313	4.82585779664948	6.39287155806731	1.02637264309745	1.95621119161954	2.7376833849749	6.30517054774344	3.74544526400704	4.73337301728338	5.84499354795895	7.57618434617	87.25	1	2
140	4.82524613333901	1.05345528037506	1.960230155714	1	1	6.57498916667679	4.0954057238521	2.56978433074853	2.01398250501698	2.97756263882743	7	2.24166139550437	5.78166285135222	4.52087620512388	2.12926865789661	3.72787976873625	4.0791986468502	2.70167659055634	2.72086765761017	6.42873832510126	1.92981169404078	3.56787929787416	3.14987608870777	3.69639652541103	7.3688092032878	11.6214240309466	-0.833088766857068	-3.00777251291624	11.285178026008	7.66534073153856	11.582208367774	3.98554428412147	5.62026551751185	2.2808961120978	3.23931878005446	2.34750534657082	0.0456914068048657	4.12354761179747	0.983654342576731	-2.34038239017552	0.635892856793821	11.4432985247124	9.16565553459679	0.302208150581591	9.94680218295164	5.37618020926128	94	1	2
141	2.7604988077851	1.62285326075251	1.24527843231273	4.14166202765654	1.73987511732605	2.12903713975541	3.56421812206873	2.38642807369172	7	4.41210600473003	5.48219829331963	3.10158703234289	3.2572591150555	4.95032327856867	5.20411600648041	1.93851794448631	3.63582990172994	4.1437082181184	1.19982473881704	1.43173318200256	2.32482281239524	5.59380257521201	6.58406824996617	4.17066657065861	6.91669899123815	11.3444875646599	4.72396835417962	2.14309423935207	8.13122314169463	8.74647664244589	-5.95989357364119	9.40997003913221	3.76407887968906	3.78908178924761	2.32206618727975	7.48163955100407	-0.805169855957344	5.96527590802302	6.12373288685125	-1.64246109884049	5.17598824214164	4.0135041558908	3.49315115105336	-0.0246787321415635	2.58182651276882	7.91237717971153	84.75	1	2
142	4.64540636637116	3.63974416539898	1.41956707942106	4.75108337892047	2.55554809282912	3.82885449281702	1.90014412392719	2.50396105217076	5.5643093730611	5.64238853204103	4.73526605014964	1.60794919250942	4.48452241420199	6.21820557522258	2.567334432377	2.31193276565609	1.17915571971634	2.75814143647242	3.17615311014095	1	2.61650380713777	4.37055903490148	5.85353296911136	1.39050982837606	6.66601047550539	13.5114689654648	5.06355667544942	2.70707054395602	5.05552603189687	0.765590353737103	3.00695208969726	-4.08299018002087	9.75236386426317	-5.09585556280059	5.55136240474197	1.71089972594304	7.00265661942894	-0.910310197784214	5.72155043931625	-1.02448115698575	4.64848060730593	3.27030863197456	6.91310241902994	4.81097938063249	-0.0234571391559784	7.38089302771052	99.5	1	2
143	7	4.8519516307101	7	1.10064603806392	4.46503235205143	3.73744673189388	2.12020034842821	1.64331189720142	3.83054440681957	2.88821646578998	4.48072921252179	2.29034769408964	2.3068422811392	7	1	6.6679856111793	1	5.46407797545668	2.68067343914213	6.70013798557044	2.26597762756189	1.08771181508083	4.19900218194699	5.01889153615854	7.31302153289985	1.88240243299008	0.0109927346652935	9.49171781745033	10.7647850492027	3.02883304642873	8.78337841727464	8.92634109281793	3.11264378185922	6.0162713030452	5.31819786210335	6.68994725764122	7.01930216501485	1.10563495127127	-1.77049472775108	1.38999901490311	2.67423004265454	-3.52382417702554	4.75584443464642	0.104815212369964	-1.88679870495796	5.89809005649219	99.25	1	2
144	5.60208717707787	4.09179034861468	5.48689240791744	4.52467277196883	5.20784588595848	1	1.43038621617649	2.16258552918583	4.57011736541647	4.82462840024438	6.87135807498173	3.01800482356145	3.70978793316286	6.28440274932589	4.77307572379467	1.85619389370522	2.43155729713647	6.58888388488703	5.41725432468091	5.95359048144794	1.62381279315416	1.18482748598904	3.26398298547925	2.98313786628701	0.589828145829034	3.84845923685822	3.48841621689274	4.1437504927932	3.52693154747331	2.11522792083219	12.0333994342282	10.076259751082	6.65439349848374	2.86194667796399	-4.47405987467155	7.2726374221222	2.84401536153013	0.889185950124613	-1.00958168459363	2.27127392139925	-0.700576081567207	5.83763131018058	3.67300363677117	1.3038737459321	-2.61268721069503	2.54842736965721	70	1	2
145	4.27701192626935	3.64251727672592	1.55433458902568	4.47335982484923	2.51137579477604	3.71732787908976	1.38910550692849	2.68860785533504	5.29157939838678	5.679358882811	4.81555464082308	1.19174152774661	1.12113003081434	2.41504153258712	3.79027738142325	1	1.1900762585091	3.0991663935764	3.83892382256476	1.49099859996406	1.405973580373	4.23130261725748	3.6789083902011	3.00213629336891	6.57015911444624	12.7350335098941	4.31596122215154	2.09836199327299	4.64946249491157	1.12521317846987	3.62235477010513	-4.09480431746766	4.17969957899677	-1.96115365779553	5.88151263998873	4.6523958510139	0.728126321756045	6.30692971022367	7.27964684466363	9.93227334874748	4.10491520032356	4.17200539940354	9.68313518521165	5.39855462892461	6.17535701107686	8.4214096728477	72.75	1	2
146	7	2.0827857807007	4.74653891489804	2.0629535018537	6.07089074380601	1.50943518141895	3.36098404436759	4.51819572945617	3.61357212444777	4.52088891979145	5.12521516907053	2.90162330784985	6.73759538862595	6.202489999787	6.1378220934768	3.66905546846524	1.77268937910914	3.10227338307872	3.84824319299585	3.1799152067355	6.98989893409585	1	3.98456709481817	0.606149065648884	5.37700151843044	6.22519365830977	1.50780977226638	3.98366437721583	2.86038374129815	3.35092853438844	9.32173388488914	3.1517193889367	11.2382196458069	-2.20280002767596	6.82408026183498	9.87182060128953	-1.85944065994097	4.15804627646657	3.64015654721551	3.90192397954029	7.02411180177784	3.30002420245788	-2.62749902703679	-0.338062380844795	8.68513527158541	7.27125268024087	87.5	1	2
147	7	4.38683750053529	1.38596395646589	1	2.42118395735444	6.72206009750168	3.74945542690124	3.94542879631925	4.29668460223111	1	1.73494334355935	5.64229087564813	5.28071770938275	4.1565389929831	6.38475266835857	1.59605087492621	5.12761561100324	6.62038686169684	1	2.73953865621986	4.98866422587753	7	4.27362000662541	3.0828847277795	6.70930241533902	5.64407356763272	-0.166714011274266	-0.967943724838373	5.04866494526678	0.923302608982313	9.80315187857408	1.81721923180227	5.82328188430768	8.19684876508793	5.75787503281942	-1.03419146094945	3.70751029587197	3.91606271841109	0.614281280881971	4.43086025666622	2.57153445176578	3.00632914340376	4.79352408311112	-1.3985748540734	5.07911208101438	1.97246913925286	75.25	1	2
148	4.68873687018369	1	3.42466566032338	2.56693082446141	6.6158026907944	5.78682107699319	3.72904268571406	6.56737828618068	3.99914502299987	1.52625130654806	5.15650384990386	2.1482261592767	6.0569455397511	4.8143617181767	2.74014135967102	2.57061823846728	6.1718828728948	4.70282245969665	7	3.11719898576529	5.57052430300223	2.51873064699846	6.24602778529381	2.36378253359083	3.61457110970594	9.0106079215861	4.93352183806747	-0.10012080413385	3.63857740430752	8.82227733461548	14.3189807838959	10.65652747723	4.05820646482217	9.0609270525669	-3.94189748151855	2.88054712848542	9.55663945816803	5.52273626787806	8.52997075428673	5.43384665044543	3.69897643971436	6.43317718478867	2.51312237974621	2.40213118270706	5.21266533026816	13.3247823230152	97	1	2
149	7	3.7171070192365	6.91341826847192	1	4.89569053318623	3.96422554580005	2.29576071412371	4.08995140522906	4.39631548854974	2.16419249973268	1	1.13121359996327	7	7	1	6.53751441184053	1.96571029903405	4.89066658121931	4.87601419799676	5.99876419054871	2.35177369520701	1.6979828313035	4.86963984142393	4.94165647267491	7.56129077779394	1.77506108696302	0.558328400223783	8.8875093802501	3.55616315251378	3.44686843505276	11.2945335932353	9.23872204174193	2.39882203565275	3.05685808453045	4.65171310624873	5.79761046358349	8.24190249554201	3.49419016565725	2.51198016767272	1.08546228511126	5.46605014500092	-3.98112478603789	4.75131791963987	0.00894056449483555	-1.63138956844397	5.62750469265743	93.75	1	2
150	1.72031631708501	4.24382063126526	7	5.8688330481832	6.3904732885784	5.79701300712151	1.39143414672663	5.81369255027967	7	2.44809107400153	4.24050137470572	1.2832584412606	4.86654524978978	6.03193497294328	5.15941874265479	1.23487360694948	1.36819053512913	3.171576433367	1	1	2.82210823341479	1	2.51721329272633	4.93991073323155	2.77241549762887	4.88049535022703	3.72062938985956	8.09362479571112	2.48500132862763	6.10223644031155	5.79074251925833	9.18228308008933	12.8602931532929	8.04631974781033	7.59816049143786	0.885333096514067	7.41905201211466	5.40156307518363	9.94430315376215	-1.34381810336137	7.13936343036604	7.46543971833885	4.00290099398783	3.3770068437205	4.58687930210413	6.41945775001035	75.5	1	2
151	6.15109938811787	4.43126096396265	1.44264360652992	1	2.04515307988442	5.33211345507648	2.82941918708939	3.76508976775726	1.64444746182353	3.30816900323907	1.03691935423081	3.63323742427608	5.3554238483611	6.68515786818159	3.71669163365914	1.27891855782333	1	6.94940087975819	6.28201820931897	3.01577601738059	1.11744918031203	2.66847260624901	4.10200560101201	3.28408272079396	7.15335560188302	6.26512761606037	-0.0256816464157931	-1.31206783399932	4.67354225584551	-0.790405597702894	10.121040194663	1.75609600363843	4.55075213036932	4.68236128731089	6.17825044599533	-0.699165656329522	9.00200293995573	3.33049656741549	-0.0606470683893867	3.9008319908531	3.87762230083144	3.3555526579943	8.69022012493697	-0.818146305801567	6.02872714326928	-0.461398232835942	64.25	1	2
152	6.02968708964223	1.31129209889155	2.38488868923201	5.22244854974465	2.1049666117542	7	2.49390083006191	4.82249343879721	2.85282600789427	2.32735652472498	3.81135001073748	4.03869164971546	2.36603557619672	6.59959764901709	1	5.83123842017228	6.17632655017542	4.93931062926481	6.14268549701753	5.20290221619396	4.94618257413966	4.07554013815645	2.8804786238068	2.56945503851741	5.38042148488647	11.314222060266	0.644387748051195	-3.1962977781099	1.33311848414111	2.84509919195464	7.05448011907208	9.56960510216231	6.31527223104781	6.48739138722424	6.31473784015129	4.91307853659712	-0.344965232514078	4.51306707092309	0.982869079367823	0.844192730546352	3.89924542127936	5.21784590286881	3.94138695587489	-3.70085965238035	6.59480966363196	4.65376286194877	73	1	2
153	6.84180603193649	4.38609140208638	1.91018251685178	4.58672822138423	4.90665897669572	4.54527164857905	3.38070545685439	2.54589400307305	6.13681404486606	1	4.19659260873249	2.85175106873028	4.37453668473976	5.01030760482716	1	5.18474114211211	1.92984351856827	3.548870831072	3.48461820286616	4.93859902246118	5.47941183563746	5.97748886215935	1.66519086890035	1.07746161000901	7.51582118930934	5.35559502460684	0.727917844941841	-0.374940814676906	2.43188856920222	7.38103772920425	-5.35913543935817	-6.50833802884227	6.19998556037759	5.49423596681822	3.80975515352002	3.69479000850639	-0.880987155400135	4.3416086781202	5.36547486695937	-2.98199521671989	-0.596082090886324	3.34836288288909	8.09940706768242	7.33882558700613	3.20570672633172	6.70978080814713	76.75	1	2
154	7	5.22155559756091	2.14497161943554	6.22199146034252	3.45281487057189	1.64480803305719	3.4418355675648	2.91557235664693	5.9310314801505	1.29888534789683	5.14031024560405	1.90229125430038	4.32399774332713	4.51116734646262	4.36038353587095	7	2.06750654171244	3.52201573156742	2.46710974687767	3.21786893708296	4.61148389595841	3.47753407222035	5.40949208024147	-1.18173573769944	8.98124519600368	7.24058655496649	7.26615406199534	3.126621735941	3.52582911168099	-3.80353235867359	11.5468981693084	1.1609184813788	9.55108932970399	3.2278740915574	0.862368252903435	3.81596899963996	3.86461222853466	0.619513028142318	5.10263245690151	-1.63617887908449	4.22861075955645	3.22155972478524	-3.11964354917511	4.3744881968101	2.18456206769385	4.91028388440852	68.5	1	2
155	5.04156027044209	1.21365903821775	2.50526038558725	2.36197653976347	1.84596653452391	2.54813378859118	1.60512410320808	1	6.20895017497907	2.47234418602141	3.92202926749091	7	2.34236640394575	7	2.22811540006446	3.31620441977654	1.87225248994731	3.44081269426967	3.251156606957	4.88797087430758	4.16928896703032	7	2.61875868933299	3.44310564066168	4.83391310200816	7.15462087404949	0.470180898516928	2.56142988983574	2.50614145414176	3.48604623843809	8.23292441539998	9.00428456940808	1.89268568054401	6.03275987485543	4.81355675525882	5.13599615797296	1.57760141940595	-2.18883058693281	3.50976323684436	-4.89272394859757	0.874721258935448	4.14760313989274	5.85578025037683	5.1604492557825	8.86096105101447	6.71846637863023	71.25	1	2
156	3.20758864861107	5.52960779113911	1.55826107520036	1.06674565249752	6.72053500995764	5.11377331263463	4.11844377045256	7	4.15075321056805	4.33982719479733	2.37549275184401	4.0388731305173	2.06952747165724	5.37404598714943	6.52882953032978	7	2.05332421560577	3.78598321362951	4.21283594358109	2.71665482412673	6.17235901168941	1.26436804234111	1	5.3290954544205	-0.363518271470986	-3.83161700115227	5.84674936935807	-0.425945962942007	2.82592867415854	4.95013898948741	8.43665847036229	-1.16978696704852	7.09037398805472	1.87062222488425	2.77178089039443	2.13673903428488	11.5339683301747	2.214537537069	2.74462059785182	-0.640531688973426	1.26017058258129	3.2000956527822	-1.95542601309784	1.89656178069304	5.64655349828484	2.13897749239743	93	1	2
157	3.86228010252592	2.33177323534921	1.81885856093609	4.54877724822286	1.92759487030198	3.80866406136075	3.10971626469131	3.89473826920362	1.67127072882495	4.36509123306021	5.45602670420274	4.23346978626473	2.68773826007227	6.04662910553449	1.58609132528436	4.60235984872343	3.34572779683473	2.5366623953654	1.14622476232491	3.00433445046094	3.20499618375341	1.81960703916727	6.54080857523885	4.70607152011729	6.67812963302407	10.5047661290327	5.40725746530357	1.51001022150888	7.94334063306999	1.73571784748972	9.88823232644928	8.29515703910149	3.56752874106291	4.15334958578723	1.04991516575106	2.07326451359479	-0.568587234769482	6.04573027155961	-3.08349411789443	-1.04906939404932	2.09080726330879	-1.54807584985889	9.07388119662265	4.36606986140132	3.06249536119241	8.25722070835347	66.75	1	2
158	7	5.77473959688009	1	1.37862979427096	3.33786723531629	3.08856871833125	2.9407087946452	1.60997949635759	4.71341490187387	1.02653024439538	4.46057284214479	2.02198324381864	5.25656566838181	4.85856974395431	4.15243134515617	5.51681671820072	1	5.50847153238819	2.03168179884188	2.70327473810127	2.60482797413161	5.37361930214469	6.92592885682772	5.26470922228305	6.69666336734935	5.37934380125929	-0.165326812225129	1.31544917103081	1.84540104987515	1.41271481677668	12.2806995386317	-4.76186892089498	13.7466340488	5.19506098300879	-2.12004553355038	4.78921586240537	4.11434891028325	-1.12170850997167	5.69443441720196	-4.21791523528898	4.92829127028842	4.28612736720537	7.83623916271357	5.54254626941131	10.9200495914748	4.95004146324036	68.5	1	2
159	6.42466052308629	1.78704169351056	1	1	1.58036209726673	1.26208293136263	1.84099819794093	3.83982849601499	4.98132550156152	3.91834978200214	6.07475992259693	5.38269589141826	6.14847211861031	6.74075344637383	2.49806584115703	6.39413957271917	4.97696027595333	4.12730394296222	2.67363652655872	6.59711598483157	1	2.91386453111806	3.96739741410938	3.77536805351455	7.56486261862043	10.6444452623128	0.126520250262714	-1.99505260728302	8.09510623297091	6.33727492875698	4.98253760016335	3.61468556956027	4.82318538818782	-0.101728900906587	6.41358647318055	0.696979947618922	3.47932785410709	4.22614310975576	2.44936449055945	-0.76044677624248	2.7420832873032	-1.18205446122781	2.8896719902512	0.195565052758205	8.47880329236669	1.45098082908483	71.25	1	2
160	5.86249715274702	5.67807133361874	6.75270411907963	4.82704046691479	3.31474155436606	4.51265444395329	1	4.96129007837058	1.09468466164562	3.49421129186805	4.52452924604565	2.08043256337176	5.29672741261811	4.19284466216557	7	6.3217083355039	1.80244204031577	7	3.16306695455944	4.83659012306148	4.16411760763829	2.37839648389266	4.21093638029314	6.51340015297235	9.35419831872977	7.79791281897575	3.13018543163395	2.35535069092706	7.21359995357233	3.06429976807907	13.7127932482748	-2.82705990097012	8.19744115847127	2.19765698461606	-2.17891866700267	-2.14390886650204	0.437207219900383	5.56262153744109	7.92319118104907	2.70122498968936	1.78755199927332	3.16022217951563	8.06020388473725	-2.83709920207471	8.58783277269546	1.46551934640625	91	1	2
161	7	1.16279003731313	5.07355937389443	1.15482027587476	6.20860662464557	1.45015219819626	3.44160166301288	5.09340242724775	3.09446817990458	4.95926967987612	5.74743915974632	2.885134282188	4.80894909170082	2.40261802727771	4.14763355885223	4.08859771694653	2.92229655128246	5.47291665303395	6.12236623432748	3.55209943661881	7	1.95819422987793	3.2082994490754	1.19836469658144	4.73938009614354	6.1111583263155	0.896851454975415	2.73096657175578	-1.76297025435761	2.61187569321576	9.14417040052016	2.07068839641218	12.4331067345015	-1.51306294373098	3.59741953485473	9.51379199165614	-2.08077892865698	5.33922677727177	12.2437494380407	4.89912695229786	1.65640901606487	12.8637737463177	9.69237394192151	2.14180698886518	6.18271704540544	8.67826343269374	71.75	1	2
162	1.54892234637233	3.46891925782158	6.78177671070005	6.21324542809826	6.66814890636023	6.31659931403064	6.12139207636436	3.46144398365941	6.61219969854263	2.5616706883446	6.33303610985531	1	2.00248151162891	6.53179715796709	1.15768155993826	2.22601106213257	2.41047701750149	5.18433775356408	6.24083693350997	3.24310208989924	2.65085577968661	1.89594625380525	2.63249073919594	2.94245063714325	3.18646893093248	4.48990246052345	3.02979395205446	7.1483612766016	3.47199500927076	1.18992566305603	10.4972231124727	7.07507279208607	3.7055326746278	0.580471531516754	7.15544063947593	5.2108609832364	12.7084323364858	-0.480585789235779	2.26096109914053	6.78898368348776	1.10533225337945	-3.80711568645621	11.3314298713389	0.0834745637206685	5.84468594872723	2.92927196444803	79.5	1	2
163	6.56395110509277	1.29105866005007	6.30549989850422	1.97127126342727	6.50954517529156	3.55671279552338	2.71243301525572	2.37049221336985	1.38534069905393	4.15266086072784	5.2022976157676	3.88481464013379	4.21454624536181	5.14613710721738	6.5306583597862	6.0164964592936	4.40062036800177	6.53609422846682	3.25027075603975	6.11676997642362	5.49870716476934	6.94048038367088	6.47132773543145	4.04193064357324	4.96705072516388	6.78261607029544	3.58708304806679	2.80206217689649	5.6705775147005	9.72035173479394	8.4412811705439	2.60484381851487	1.99441697881244	5.931944329134	2.48323008119198	-1.34969898718762	7.14456995925624	3.53632605981061	2.99129911559812	-3.46614933414999	4.31815698374289	-0.0968200226324842	3.4710112252001	0.434387353901059	7.34749425349119	6.52526300536579	85.25	1	2
164	7	4.71960536748109	1.34277662816899	5.93006287578487	3.59288736342609	2.13505053595456	1.71261452195527	3.4707302677939	5.56473938026445	1.79712342096332	5.43222297486351	4.58682777381798	6.05641549246593	3.75828177610699	3.9007413861516	7	1.30521261226365	3.91976929957692	1.05661810745102	2.58184429377694	1.83164698824334	5.83199482163658	4.08150783136883	-1.1583200342254	9.03385327592872	6.37625419659156	7.68618931944795	3.14170673755143	2.52649233406547	0.867679320764505	2.60161143393013	0.654859127483984	3.22507960705151	3.42151223486386	1.10208992148266	3.86076354837917	4.49584511454454	1.16578333495938	-0.733654359372508	3.17791012322926	1.50486924324283	6.96376976610403	-1.8537273160676	-2.09748240162296	-1.20622499387864	1.45618856102119	78	1	2
165	7	1	4.76781674491063	1.779409350174	5.16734520795623	3.41599207803916	2.91681278424573	5.36233495507813	6.25378451933382	3.1379640663427	1.45465200088575	3.69998159356133	2.5671443667383	3.97489538891318	4.78171381649592	1	6.38081785219999	3.79574635637074	6.17892221402477	2.55320102242986	5.92375834891438	1	3.7539968164401	0.820056444334836	5.53937663779466	5.35457740864141	1.05152904743175	4.20972724433021	9.90761005671148	2.44966337720868	5.32474512345479	1.50859458514118	3.61499871080868	5.85782717970194	4.10720811323482	9.73200775411165	-0.546990910221581	6.71512945782931	-1.53657652732069	1.07424066674144	-0.883989109340961	-3.84323419352192	-2.70250374606217	5.36573775165454	6.57337974736085	9.56214672915704	65.75	1	2
166	3.20980012613178	2.6106659473599	7	4.05981954020329	5.51613376807005	1	1.85573023482548	6.31579072902359	1.36180426264024	2.58783042330215	2.93855514971311	1.30847084777108	3.86664839469222	7	4.93425903129217	5.81606585924446	1	1	5.51261567556597	6.379903961099	3.45767520891282	1.63936895506207	4.19974603168587	3.74962649053568	3.63058603066823	4.24956647738482	4.4984973539797	6.75623620667708	5.41498061006429	2.08626209011328	7.88758894245042	6.63359597649897	4.78578100530407	5.12530066498228	6.56201737466297	-3.65060981978169	3.92953245273691	-0.0616811967499937	2.56408313753438	5.75483546360442	3.75538855137556	11.5167311752048	8.16845148729083	5.25837720935797	7.78441113634799	3.66203041413837	96.5	1	2
167	6.87642546404159	3.85950668361955	2.55613116117806	5.41609436167819	5.77174428547188	5.47364818191065	4.38183767991406	1.75758207460362	7	2.37867741582465	3.25128978691311	2.08646583595611	5.86130880484912	6.16049996549676	5.15062329820918	2.20852535892918	3.58142936959176	5.80094960746418	3.98600043854224	2.27523714082229	3.96073233740818	1.55019239315465	2.89614033483971	-0.666027879352901	7.38903034914455	6.32399563166641	-0.699520259097597	7.8116739246563	3.44825957417826	3.94123624250097	2.08050384975719	13.6403028473664	7.64595897118706	0.382955726397996	3.9206647857991	1.86711544231567	11.3589517942953	5.65853718332252	3.37448477436227	1.04423087665431	4.82649474105983	11.4183665371591	-2.86105904079749	1.59044791541937	10.1273499889713	4.69774447341261	91.25	1	2
168	6.98546807761262	4.6854290907804	7	1	4.61930093738643	6.27819171597446	4.71531388964421	3.48285930803174	3.48255347108371	1.4419004186969	1.0172674511748	2.18319801596997	7	6.1424729727164	1.06019392120452	6.46803639367239	2.31548453756638	6.62637040299327	4.58515892026151	5.91600986886368	1.85765583053907	1.00497347638612	4.18200895710774	3.76199952053063	7.94840490808059	1.89541219542451	-0.253903886101941	8.98960916645005	9.99806527170086	2.88717918565559	8.45276587557261	8.80295632873634	2.99679603886223	6.20819551513444	1.63755155261206	7.33473801760278	0.417472228322558	4.24463585847185	2.64002691300027	-0.0702578727827398	2.96800784428403	2.96628517362106	4.00078722521447	0.625025220284835	7.33205432928841	4.79210378801073	70	1	2
169	7	3.8944705024231	5.219974644789	4.98211999335365	5.65036728854451	3.32783096017346	3.17251529864858	1.49622919195641	1.96818217106162	5.66943960584794	1	1.58729730578376	4.29738974083655	6.1944475771786	3.91737228827792	5.33352526662322	4.20315883557219	3.95446963874983	6.49785191408901	3.88008832469566	4.42610270532109	2.61078872844892	4.8689548332842	3.65228128547007	1.27244869035427	4.06833213978974	4.28628235629436	4.14406279118953	4.92413111207775	-1.69922008089466	16.2891608515997	14.4052819881142	9.57232532272364	6.91537630110056	6.06300819472168	10.3630222253203	2.80070943043047	3.97269401019482	6.99184471709594	-0.314060567466613	1.36985317992909	3.60231520118241	8.15271568305002	9.44239009780649	7.59659499871864	0.931762539953756	76.75	1	2
170	6.23576036398832	1.94949451113158	6.42723034609856	2.79817552861104	5.19476428035454	3.58095037000317	3.61052629404596	4.54893393940348	2.95441939028303	6.56262863618194	1.48611832757325	1	5.69835960900204	3.24183460768106	2.23271210830696	3.61016885691846	4.17373848390821	6.66206576282112	7	2.08416493675018	5.26158617141779	1.28843925806232	6.01799952330741	4.06664056563154	3.28816846648265	5.99956249340177	3.42300897787137	3.59878758397598	14.8446924966373	4.75403474557968	6.85529090120507	13.6448425566878	10.7722400296555	6.1250694401561	7.52566432884001	1.23959475102732	0.359071214988863	6.91395547965026	0.176111282804666	0.593000042280837	2.48093515022479	6.43013758114659	11.5980616235548	-0.0253530920611915	0.445795416637319	12.8219930386185	70.5	1	2
171	6.14463059429471	3.11630133539011	1.49291497252857	1.73567194272728	6.91043971373286	6.15859638525407	6.41742949777737	6.99343862036781	2.58273101579416	2.04125717731238	6.30764688500086	2.89341924796751	6.20765348296699	4.64532469183305	3.38854508616564	3.20638090895313	3.67344522789431	5.30374193542251	2.15137630552345	5.95108943766308	2.67433048002635	1.32331857596444	6.043264665068	2.60426134309476	0.670398326255422	6.84380533908608	4.74714793830912	-2.87392485812549	4.40167090110254	3.41440710445486	5.38311047347303	-8.20077133676704	8.44172323500942	4.97012541354261	5.4343345227652	2.94472780274685	2.60745824187307	5.70229984783752	2.89003523879049	8.27800074012913	3.54267086613918	4.7007068732091	4.47695703612641	3.17909877204776	2.35606018483945	2.17494065708842	85.25	1	2
172	6.15836127541505	1.79825000567879	1	3.85580716090909	1	6.06222499910795	2.80647294460079	3.15202724176466	3.10324331295941	1.28912644843645	2.47620651900694	4.87071541116959	2.240136856945	6.38373133675313	3.45684309497289	1	3.17835942842982	4.50816400500994	1.00247562743524	3.77768569046386	3.49739010278419	5.3881803950873	3.09066856523485	3.01189352173727	6.71425421319604	8.83576715672383	0.157945471409573	-1.84423220207252	-0.141230112627536	1.33543379078507	-5.0816935327859	9.570235628922	2.2647760805768	5.79941582376479	1.83269215666032	-1.9720453242362	2.30048767960182	-0.438131724720355	6.15260298057258	-0.364378737244684	2.62167825198488	4.93471175314493	-1.39150697427744	2.73633878171672	0.244066786313587	8.14033576820541	64	1	2
173	4.08375524742827	3.98473183340273	7	2.71232787078933	5.54773143709496	4.03991377960643	3.01718179850968	1.49331543016871	3.75985698495308	1.05494084679489	5.10448764256707	3.54549237666482	6.16468589626018	6.67333217074108	6.89418288768927	3.80054133825147	3.95124529713236	3.56575890195657	7	7	2.88642865911689	1.6839470847245	5.89534330390093	3.3389847760239	2.18942593710902	4.14680671190049	2.85508487792916	4.48801412534732	5.34074659812461	-3.91880916024984	2.57925427365345	7.41192252229279	4.99597124326603	8.09652865669067	6.55476745077099	1.59132490157461	4.20811113524024	5.88725130966129	4.19152473128954	-5.98578418296612	2.1799820448796	6.62861543099669	3.28194478717304	5.27893615268201	9.47473869181998	6.58622176534705	105.75	1	2
174	5.53873781184384	1.67370651677352	1.19128069611854	2.14651674138528	6.66153758271424	3.56797387831746	3.13177395259726	6.48009370539324	6.60326040584523	1.90068965676664	5.813941596499	3.42177090525672	5.73874131728268	5.18367369390621	1.74164802637078	5.65730823989174	2.2437472189263	6.88918791871176	2.53178274838051	7	4.98494235673527	1	6.10590648430285	4.08638239018574	-6.17212345188023	-2.89029644371886	-0.768107025280394	-7.09960437590461	4.62603765868743	4.54624781275389	3.48124507835163	8.15554228810481	6.07334660764493	5.84734067105238	7.9255578103796	4.84063517726736	7.68093219637641	2.91044254449392	7.08943941833852	1.76551838696296	2.44257719079935	5.47518171185009	8.068161835794	2.58060924362357	7.53974251319945	7.85636642498604	70.5	1	2
175	2.41910125575852	3.39971325257164	1	7	1	5.2508785966518	1.82540595796953	3.91465164172022	5.18370622388792	2.97001474999819	1.95621962709015	1.83962225112432	7	4.51788579877061	1	3.96697731280625	5.31542354120772	1.39503802344359	1.2029184080746	1.80739440727516	6.49897647536158	1.63496811845075	5.67935577540034	2.42228125455333	8.17410996915515	11.1439853372159	6.01459596135593	1.74113175908688	11.4176875674007	7.05323891387362	13.7061240086821	9.26455042505615	-0.279654202213349	7.52045164283053	-0.922084026340865	1.44872996642286	0.503763682922466	3.9695033907795	0.131721319961313	-2.77665605728003	-1.03407548511115	5.56122848737644	10.5240515172636	-2.34203160675268	4.1457575417488	4.05653883381724	83.25	1	2
176	6.68854572969333	1.48559118641432	1.55529087643839	3.5358985624451	1	4.61657864276094	1.04235450679007	2.35192747191682	2.85572955899058	5.58455913161767	1	2.84188319767009	6.04416871195207	1.05914014083324	3.78544238559749	1	1.4592612506463	2.91266309427502	5.18005548561853	5.37660833489232	4.3564172881701	5.88247641327517	3.64239738752837	3.46918235568659	6.69774103755516	9.45677710255787	0.255996658073343	-1.12265513665443	4.75003443312057	6.01758581808112	6.60529749473648	2.02671507445965	0.578763067015208	4.29124604788595	3.07586652136421	2.49476041856479	8.78619021974184	6.61931267087982	4.90132737824749	2.17420241422426	-1.38623554102663	6.43565133551217	12.8180226842072	-0.339736970872548	4.58327206784122	5.94348079478581	57	1	2
177	5.53971183448956	3.60464284082134	2.94744308438421	4.42776526047503	3.70679901054312	1.83929704569829	5.09557483045339	3.14331516038378	5.46696142045042	1	3.22833944855693	3.7543238072198	5.24803750124506	4.76904929507843	1.84835299561163	6.02938547871112	3.94439740734737	5.76407846837396	3.74042639786285	6.24845359158235	2.23055890712233	1.83178650640535	1	-2.75723661292786	6.58738126940568	7.50631010772721	-0.905728345426679	6.58664538077729	5.41335241824268	7.54593414401489	14.7744743038718	12.402485907936	6.46758407700384	6.4807198822027	4.05062028961198	-3.34241270157124	1.78834191060042	0.797075319499149	6.92715057417015	1.1752216306942	7.13658800147623	2.44430419679038	-2.05759335810067	0.94069556796137	4.87540184626063	6.56158483282649	82.75	1	2
178	5.38918391759787	4.02959681756048	3.38076093899042	3.81926760964237	4.7372475091279	6.82880064546969	4.26819087675985	2.89486361867974	5.01544708117947	1.83390194614299	5.80469615019184	4.38926483543584	5.26497187615649	5.81376618123893	2.26019846864683	5.78996587745384	6.8716071774843	6.27797015139001	3.44731440649424	5.86166915068451	3.2807405897679	7	1.15182617049058	-1.9445920559214	6.84095772867947	7.47214879857725	-1.40931572347785	6.50385953168486	6.47756219610773	5.9185172678659	13.9935637600149	1.58668028935088	1.24504014671692	6.30447333974927	2.92888658010607	1.36117430571107	8.31993417245709	0.507639234724353	7.09395067755241	0.772971727383938	9.0378456076902	2.95536924305781	-2.69793792875275	2.42053187604487	3.88029781595221	8.4841763664876	81.5	1	2
179	7	1	5.68205954825023	1.12155126017617	6.09314929482575	6.12974025520962	3.50202461482958	1.93573619283532	4.59522686636227	1.47733724407742	6.59756733773869	5.91854373508771	6.85338586141308	3.00555152872412	1.01052120626258	4.66947207966983	1.17987957065011	4.57393120868	2.57547009102799	2.90767707218695	2.86676289277265	2.02436000382225	4.59891404754501	7.87525525496169	1.71795733388604	2.43034879744796	-1.50092438252855	5.61604864090591	5.19708449804141	7.60750053242039	5.70688234724994	9.53587136812383	2.75494236813033	1.04433068584278	0.698992063537925	-1.12707127340999	0.62408266019029	2.65664312368029	6.30554579437226	2.31343932698904	6.70205426559193	3.78690369816567	8.1547298860943	12.233609258823	5.06110711784854	3.4214572324027	73.25	1	2
180	4.14697483666266	4.06948955417557	3.28282101844766	5.49945855385637	5.24691890012522	1	4.38974305322735	5.11081081903564	4.1635608510007	3.68404777174993	1.7830013965905	2.83678640657962	2.75448066483647	1.43830131209047	2.5000308052685	4.33457571147982	4.07520976531153	4.5293767537348	4.35132384532882	3.402869177279	4.69747282878207	4.96613212661823	4.16956071200216	7.35238761910819	1.51328597776275	8.02960297657227	4.77953678441514	4.85135970515836	5.59564305425096	3.70115375567475	12.3838691655648	10.9865006953675	6.28038753311801	-1.06079202791823	6.99484943724471	3.91958210160184	5.16347242918336	4.3258511739283	-0.745473188352335	1.46411333614181	-0.292571179165808	2.59797214982404	11.079054872631	-1.97791870322463	0.509681491966187	7.13393986176196	81	1	2
181	5.72210299022884	4.16152055187424	1.13036464855234	2.68152394504796	3.29840277995689	2.13728169287288	1.29496595766384	6.83316394304735	2.39102164166573	3.57024738315499	1.16540191551887	1.80814298252451	1	5.44589394443564	6.45465374670161	2.27499523273864	3.54620982454104	5.7724678894916	4.25586082116609	2.43447564057939	2.95554299611223	6.24323875910129	5.57436715568099	2.66647456275755	6.91182722538827	5.54167732506058	0.602750362535515	0.73686837261554	10.8112574550088	1.80985130974443	13.2163037292763	5.31315558261965	6.21789982753864	-1.68801674743772	3.67028579161632	5.67500566785234	3.39053403161417	2.79121883748445	1.27044592777667	-1.04305995593705	0.885073880580043	5.6963542957381	8.46823904584509	4.56070624698663	10.5947328616579	3.10157399959368	100.75	1	2
182	4.22163744703776	1.94082643711202	3.38417423290946	4.19149066555429	2.48519849021457	5.63192732505953	1.47741683179958	2.12003589419819	2.70672196958561	3.58012248377446	5.27378751970564	1.57455131485172	1.51466472337329	6.66558416367901	7	5.53902049812745	6.27072792265105	4.80976095114976	1	2.10408124269616	2.15757456255131	7	3.34122405713915	4.74849961731465	5.30681597354641	10.0141323082339	5.48159957629246	2.47028305347858	3.38972735786355	1.94728835908835	12.8726357313535	7.04041243682842	3.29071718846411	6.83609804290849	6.52066806257872	2.40012244998205	10.0405764244522	1.51290410629268	5.11060103293734	10.8770055407169	-0.726469128226311	10.6548795653062	3.83480807288293	-0.480631176053671	-0.453316274008525	6.36719114608426	71.5	1	2
183	5.9082038735121	3.18802519764218	6.11123294636919	1	5.52587070247478	4.8687384402162	3.08009982853474	5.77613983912484	2.79165436966291	2.09679412799272	1	1.48933558043225	6.55356801459149	6.40870095154083	2.0346513405248	6.09368863004048	5.5125628099192	3.02606407089194	3.73810809910147	4.37716468263411	5.36709256322109	1.89974758443495	4.96218593900542	5.43291716391174	6.62341308890938	1.42243830493467	2.20674519076314	9.25442555013979	7.86449045493829	-0.387636200726459	15.0119091694194	8.37565682445481	4.87469349389028	5.8434453427095	-2.18986488289355	2.99356472495468	7.543624717789	-2.8017489908321	1.86788535300746	8.84098815868653	0.448196502287543	6.33092937228144	-3.94410671145392	1.30945843806769	8.12299985723102	6.89819128877353	72.25	1	2
184	6.68274980724844	4.8436519989541	1	2.88341058481142	4.03153760198872	5.44073292725289	1.4665671497023	4.91197632201826	4.98307438903983	4.93644344716049	3.96344149026223	4.02891172534423	6.52699139175958	4.49338731384182	3.97148396321341	5.15424474324422	1.49549394233998	5.66740347857064	3.88405440535667	2.9689333297805	4.94441039926113	5.69490703320617	6.07776903193368	3.36775549047335	5.50735907535278	5.97712142836731	1.24565572380053	0.129321259208044	4.72244486793659	2.13902994896349	12.3975547449556	5.38716492244424	5.7248322244994	-0.021608791057219	2.19556656048461	1.85653409845541	3.4639576223665	2.81845255771764	0.478401750963355	-1.24102098487765	1.37794368161139	2.9716151812074	7.99069190564673	4.31277194812936	10.696601616957	7.95195740911477	70	1	2
185	2.7290054135526	5.7184865312041	2.37743271204162	7	5.39173882751049	6.30583965490729	3.41517478838055	2.73298030634892	5.20017451049224	2.35362950840356	4.61664094315138	1.33619926583463	5.06130341753223	5.68480601852335	1.49945719351533	1	1	3.55144789857931	6.17043464720503	5.50705787040578	1.54933414684032	1.98373459847148	5.41428281011067	-0.403915141777221	7.21386133051506	7.0221467971731	3.1626826486755	8.5538149645281	12.0485257492043	1.92691539497685	9.07202995253278	10.6929214355615	4.45721640221732	4.49596905979525	4.06298902043459	5.12289731813561	1.3470314444463	4.63521651640954	3.86934494017119	-1.79747879334791	2.05299674707172	8.56128854893239	9.63021056897327	1.70533346545439	8.58234632997548	2.06138418792263	74.75	1	2
186	2.11398735329273	3.41635504906204	5.72560287770755	6.20375983611386	7	6.51864179038825	6.9624062958835	3.73899789296294	6.50826295641817	2.82962722234288	4.20101966563633	1	4.16720159636775	6.49382814661158	5.65573427439487	2.11063023834805	1.67962250478037	1.04428749080783	3.78399206266266	1.84293044050248	2.52242464676954	1.75496415176888	3.51267424398833	4.50480955745029	2.81712873455555	5.91230319233004	3.91280367188847	6.70732830348996	1.05981181555158	5.12459220007627	6.14104764596799	9.01608157567041	13.4797125385363	1.75166876398041	4.86172306998878	-0.24267205566331	10.1839700599864	-2.48698836581442	10.920511848827	-0.926031144740434	-6.6756794133692	7.50218452309395	3.66509967800133	3.5396620219704	5.77031496619735	6.25403987563087	65.5	1	2
187	2.87698363681227	1.72654366778861	6.78644691201512	4.55731375939912	6.20685603175481	5.04360303206599	2.71839881530239	4.01055745411743	1	1.38969562980291	3.98331336671675	2.82260813575443	3.60831505456591	7	4.38265821883742	7	1	6.83314675045502	4.0006685027711	2.13184942913878	4.54520319964289	2.01624072348806	4.44067911956656	4.04941068606879	3.31671234239774	4.90388681304274	3.45369590197975	6.44819296915209	3.367284159033	8.54593458786708	14.4702994863317	10.801635809592	4.81118546923963	4.76393763862292	-0.319233054740704	-2.56119569637459	2.79041411185209	-1.54661077419344	-0.075994477871952	-4.50576007638207	2.87605921427074	11.7278360595239	7.70670969406348	0.680791483813166	7.7737693500701	10.1731221410507	75.25	1	2
188	4.6368055573815	5.95640051128137	3.34916499447507	5.76093941594242	7	4.87547727440592	2.193591542052	2.50118825128831	2.29771878082777	7	4.09260082858105	1.19482978285382	2.57853667955345	4.24101079564636	7	2.86667955206226	3.35805413754635	4.46847253641087	1	2.70693230186737	4.67989837274186	1.26274307532544	2.84897849209408	-0.558347862603576	6.79786455968825	8.34613119334322	2.85154273277885	4.05519351399557	6.26699876832059	6.98840141017098	15.7024461990142	-4.1880634798594	8.28622651211758	2.04188841877692	-6.88816536945835	5.48654476576881	-2.01930401456372	5.10583799781126	2.86009249240077	3.57948842391372	0.43616233918732	-3.62701906305287	9.15115594670572	3.0540201061908	-1.68258742545425	2.41522105792997	67	1	2
189	6.81840677669101	1	5.20332108337607	1.68560650073457	7	6.2498395841337	1	1	1.9702266460249	1.11355394319787	1	2.36321077460152	3.28544989533877	3.07637828167415	5.53911810544516	3.18977614082609	6.40209429298485	6.14828559654663	5.03173289254487	3.08944404707121	6.17234387771458	4.82584429388957	5.76801206973795	6.77077048002135	2.08746332290948	1.66553463409648	-0.859070305017631	4.17439828189059	5.02801396148458	6.67332146604983	12.1374928077003	-4.32196034798409	7.16982534203464	-0.610832657678559	7.02929392333864	0.200088712091894	0.773983182525582	6.89101059440336	7.18574106347185	-3.75950591270003	2.97482111045237	6.46923842059454	7.42602947925607	0.641525286035579	3.0161939675541	14.2921617022955	69.75	1	2
190	3.89816700120948	2.76170975645817	4.59994363265064	6.94020010809897	5.50611670092021	3.58624643738163	2.15729515287573	2.01701595169091	2.94577874603494	1.584806484862	2.47272553391697	1.30350629541385	2.70970807705137	6.86602696072787	5.2070939749577	2.22258850164082	1.40262994706661	6.11051507804151	6.82853772939961	4.51319507362614	2.11213332324228	1.25840551239983	2.31691283057788	3.97854723416242	1.81964335507933	8.44590390375299	3.42697252682885	5.63928462072401	3.33898357204021	3.79740611515677	-4.47860796423664	7.8164520886808	4.04409302725788	5.77848253402121	0.810852911873659	5.52474162933327	9.24228163584064	2.39740460937023	-3.42669443563587	-2.7260692978995	1.00673034835681	8.83676646598843	10.4147441734286	-2.88979479984937	5.12987630876391	6.27267431535014	86.5	1	2
[truncated: 5 more columns]
