# Supplementary material for: How Are Mate Preferences Linked with Actual Mate Selection? Tests of Mate Preference Integration Algorithms Using Computer Simulations and Actual Mating Couples
Source: PLoS One. 2016 Jun 8;11(6):e0156078. doi: 10.1371/journal.pone.0156078 (PMC4898694; doi:10.1371/journal.pone.0156078)
Supplement: S3 Data — Long-term couple and agent-based model data analyzed in Study 4. (ZIP) [file pone.0156078.s003.zip › S11/Aspiration Model Data/Aspiration Couple Population 01162016 084847.csv]

	trait1	trait2	trait3	trait4	trait5	trait6	trait7	trait8	trait9	trait10	trait11	trait12	trait13	trait14	trait15	trait16	trait17	trait18	trait19	trait20	trait21	trait22	trait23	preference1	preference2	preference3	preference4	preference5	preference6	preference7	preference8	preference9	preference10	preference11	preference12	preference13	preference14	preference15	preference16	preference17	preference18	preference19	preference20	preference21	preference22	preference23	fitpoints	sex	algorithm
1	5.69863254332877	6.5954662521619	1.82539389417332	2.49014608261589	2.88568773247997	6.94991404909394	6.1467385035787	4.91552665206994	5.71921827645004	6.72983909808839	2.33599822419545	5.83348314431202	3.68095127386249	2.07091587976032	1	1.56915659357464	3.65595110413489	7	2.54229735442666	2.09676607189424	2.7600510041014	1.51561028109128	3.56982893773682	4.32950979915065	6.07387564055401	-7.38319380620435	4.36071959922914	9.19877287213105	-2.12947231995803	3.80674806933547	2.00866436606047	-0.149724175834851	6.4400595109939	3.56673205174836	2.51794118168753	6.59182954203093	4.68348485386262	3.346173178125	4.40693644576416	8.78726042688947	4.22448504038384	2.15790434045186	4.18386840076952	-4.48101055136821	10.0958660940174	0.449821211543531	78	0	2
2	5.67504942939167	1	2.39060271785112	5.59975195089825	1	5.4539490878415	3.84813994141437	4.6010460105937	6.65675643161938	5.39752841592103	3.961495184259	4.8403816054962	5.56193813699107	4.10974586004686	4.96581748966054	5.08003570472084	6.66397037239352	3.86631490533912	4.85401105119867	6.67879050056335	1.36397809741178	1	2.12908627056423	-5.2659229844851	2.44275087363641	8.70313024011945	3.89782728832667	10.8573575150119	3.43478730737709	6.44086211878781	1.57722660896454	6.4551434488678	6.9549291438193	6.70208592333831	8.17618334930555	2.79873270398138	4.98932815405775	4.1501126833689	-2.76641631868642	6.0997019291681	0.759415598582507	3.57973277131666	6.16118971769406	-1.28680831157003	6.66107389032105	-3.26590342103018	96.75	0	2
3	6.07955947310019	6.59382766817701	1.40291400643128	2.83481787621919	3.31790265568495	6.50578401367905	6.47774213283633	2.010274354028	1	1.20604760306807	1.90281449696177	5.82714074884404	3.61929931066078	1	2.37013612168264	1.21875263183516	4.21613767219332	7	2.21824430850367	2.43672198456314	1.31497688359369	4.58666421312692	1	3.63254174306916	4.88113552887557	-8.2958735360572	3.81765003379405	10.8416046673623	1.97684509251988	4.28640984471237	3.94644432940668	-0.551187253739959	6.34635532578127	3.38958876342444	2.64636893851994	5.68431390069942	3.56957480862258	3.43014141417907	5.66001286840578	8.19932702775067	8.56436498836721	4.05717724593693	4.77652781891079	-4.44906040632826	8.80146762028677	2.79573425494777	93.5	0	2
4	6.82910269110103	2.98880852755068	3.37483697134587	5.35367810342214	1	6.48092097688799	1	3.90571411002244	3.7316887128462	5.77659288102625	2.77258277095137	1.22009357722406	7	1	3.40035275327846	6.54870844078263	4.55568934097107	6.24497995173657	5.33523617767162	1	1.33300543338735	6.18407922650569	3.29468594294142	-5.28142191331847	2.1523103632771	9.84717076203406	2.46400376514842	7.72742444438894	14.3211926821348	3.46410798632045	5.93797541863126	-3.52314642720308	4.45981525765686	-1.89910239833732	15.872482843822	1.13642134854112	1.72513217389621	2.18514369328352	10.1443726205387	6.8472290004697	2.35870993920943	4.36876125699975	4.63823256673085	0.741970462189178	-0.0198973316292251	0.855915710449536	105.25	0	2
5	2.46550662663897	1.17902174034319	1	4.62980969043018	3.14478129660266	4.38393451025194	2.28180650806008	4.31157821225075	2.96086590275371	5.07992232864771	5.31889881127026	1	5.75008863865827	2.53055759027107	1.07316248863295	2.36803059035103	5.27009361929392	2.72112158680096	2.86861939212066	6.70715273133688	5.04325830368572	7	3.65582975803496	-1.59563243304872	-2.08834200525286	4.02397494381292	-1.26852914542743	9.91690228554055	0.798433228300864	1.82018549736973	1.76059212497465	3.20488334929718	2.76611549965055	1.63882344077532	-1.43889752431347	1.89088094905135	5.84713571375432	1.87854718980116	-2.66324295842358	4.34510781576985	5.92216889992417	5.24712488256928	3.48940697566405	0.273816486101069	7.99437907846697	2.0725457972082	91	0	2
6	4.88007098527863	2.02569951146015	3.02850941350846	6.51349264357154	1.81608700429123	5.43144043048536	1.70537542658157	2.57614052458483	2.65028396368283	1.53755414762683	3.55840357716398	2.48354412052707	5.25696408749816	2.56506922648829	3.96205507468027	1.3933551298792	2.77754835221279	2.32273134963084	1.22991506800143	6.68098763794159	4.43280816413272	5.79861041996847	3.26373036925322	-5.57045671817324	0.0939615438128027	6.65014923574092	1.43633866648586	9.28493190808123	3.92052542077946	5.40501657855874	0.504647626157216	3.15648286472305	-0.902340016781879	7.29681776622238	6.8967470314819	5.30219020403129	3.32923423721654	2.23728179123611	3.44027374391875	9.15809015412896	0.865644295935222	6.05880646205561	4.46115586904728	-1.00683889923565	1.99944942162953	-0.0508362042515784	89.75	0	2
7	2.46247860099912	2.21479459646407	2.648184847401	2.33729783654193	1	1.67336852620965	6.18734421963425	5.44611804097757	2.58091704642527	5.45951640793236	2.96341566267153	1.25434004141618	5.97023085628526	1.28230564353557	1.98128293468581	1.76439938665002	3.88569796118107	6.93921619674662	7	3.30676679176656	2.56811916348779	2.22716565526655	1.23304085186332	5.87631383680961	1.20824890375674	-0.545372977485332	2.97356304453989	9.63678482673312	10.8667928498955	7.21149044169218	1.81777923704629	0.197102249704494	6.14793845222599	2.36789266628561	6.07517080825363	1.25987831562983	-1.79339160182256	1.54221047729797	7.70073734053695	3.03932760624985	2.93906025956022	4.33042373048601	4.76688123413908	-5.18816853935621	0.460745105115416	2.30580874365374	100.5	0	2
8	1	2.2957192356016	3.53111579768923	2.48257218619015	1	6.88984456400043	3.16715169738428	3.56774109632525	4.37610782510008	4.53595926258698	1.39467431341557	2.91710163416675	5.35364876060645	3.08798527657014	1.83533911168935	2.33900064906395	4.77495795938409	4.03405051078298	1	1.41359484644765	2.24675017207909	1.99657999931583	3.61036914860013	6.54118690499011	1.70162299158626	-0.615302473398739	4.02681434552977	10.0308198386297	7.86885116785285	5.09178326203293	-1.09339679801238	-2.63215823264984	5.45271725185524	0.602678119795452	9.70946491038807	-0.139174367308888	-3.60546546522433	0.264593482469816	11.1498114184331	-0.450848682657567	11.4243318836105	1.43602018602732	4.83253220457524	0.318317472465049	2.79974376396581	7.07499533256352	107.25	0	2
9	2.63266458209541	3.25327278814641	1.99714564932155	2.56933210121868	3.49991928513063	5.31016990453108	1.32842127176105	2.66412348681885	1.96169153433035	5.55908914962674	3.33378976612965	4.99383250414527	5.26406040347652	7	1	2.73590120737245	5.9714938424423	2.40397594976849	2.52784952093036	5.34056277604404	2.48639615682445	4.28179744062042	3.86532443664334	5.7871234811329	-1.18336556388133	-0.930484374203232	1.73932330685595	8.25873900870767	7.33116658880507	4.50400206827411	-0.144302604963012	7.27193622859422	10.5064132162035	1.76909134773952	5.29807792452604	7.72100633197402	2.4171153061686	0.92684430069558	-4.23306417764418	4.64887552783975	2.70193454361667	2.85351701023557	1.71530144043631	7.48974378002151	0.0636678937169449	-1.01160065332308	94	0	2
10	2.1921911376545	1.92540183549567	3.87110030239079	2.10816038867472	4.05201933075393	1.83196028698139	1.41326892332073	5.24568296383759	1	5.52138870371202	1	6.51309580518187	4.58785482804997	3.07695476650296	2.79268075582377	5.08751522164217	2.02653406752233	2.11787514363283	3.95579492845143	4.23084884987304	1.88657292124696	2.37799408634645	1.80283766986905	2.76380801318971	0.564017047456583	-0.263264235908469	4.60732478912011	8.05586169447519	-2.44479174885901	5.40538373657869	11.5335994382536	-5.21643119716813	12.060642251338	1.50957983345234	0.630005356159115	3.44196710219842	2.93860920732949	8.16005497116699	4.42851206877563	8.08305566328678	5.24714953208989	-1.35029706896878	7.51776801266684	8.71400198897712	5.42648716162956	2.87633682565977	116.75	0	2
11	2.20506686305294	1.51089601342363	1.32275386068933	5.84770288251679	1.39548807871087	2.80938849838496	3.80413010784067	2.15038166845596	1.49817471722849	3.28274706436651	6.81818677780723	3.73481297663195	5.54746552741091	6.1966629507468	3.66409151037826	2.43531750488038	6.00893454213335	2.06542499773829	5.56514133234251	7	1	2.68628829327325	1.52883623790127	-2.95645347255148	-1.98850216023495	4.42185794131261	0.18992847799098	8.36050683840571	-0.247409569990112	7.02230026472077	7.39291340967453	7.10133155373855	1.75265820033352	0.967142669474228	-1.11137720482494	-3.62509010787832	-2.8883239974163	1.50871153998745	1.36228527149629	2.85293449447585	2.07908892045899	6.16223760846139	6.07069488529525	1.35198788556468	4.58999493098879	-1.66072131068344	98.5	0	2
12	2.28949549218203	4.06848623192057	1.82193258185161	1.69080688928829	7	2.57751502757093	4.11059740485949	1.03266246482144	1.14012468858132	2.80173731092679	5.18368001939204	3.66544793144048	4.74250224089455	2.00672562327393	1	5.03351999615643	3.59931357689664	1.75855203415511	2.4232631363078	7	7	5.794202781343	2.99699177414847	0.317615557925801	2.23997338129035	-5.25618844859513	3.09804987638914	8.98813021621668	0.48035391091136	3.25477145628835	2.15793562691839	5.07665289594303	3.58245776962378	2.57699950731577	11.6998519214883	0.804716202083216	-0.18543730141164	0.664750452643961	7.00000449246005	6.54083887526906	11.6687538603079	6.29916839926024	6.13852002567733	1.3284068899038	3.09390331097986	-2.60187270414937	98.25	0	2
13	6.13872383130853	1.65100055407523	3.7019968455491	6.3408160545972	1	5.67866544296424	5.29517652237077	5.16158888699444	4.73766485691363	6.7298190312193	4.53713313679133	3.20460382956598	5.85324420917297	3.92277409007587	5.30409382237421	2.4217093242959	6.50216030647599	3.48006216157758	4.06315924128704	3.36083910822712	4.13471928275789	1	3.3437331175364	-5.75847154205366	2.58055482917124	7.24370779636275	3.48197609743025	12.0405275942867	0.363040362408738	7.38899990825458	-3.78871434116029	3.01048451543508	7.28564504572206	6.94860610305978	8.0426670501596	10.3160121534974	4.94647645663666	5.95461831271377	-1.71088669486146	7.0059984009269	1.83435980291539	3.71550504810733	5.89780309045955	1.74090605806236	9.02734757098688	-2.71951686967869	97	0	2
14	5.96817046770916	3.15378614086483	3.94963594419912	5.04169041944024	3.58756972498533	1.51763100346068	6.52495665077984	2.7941504803169	2.00038135885994	6.07507098306935	5.58378572552504	1.85889650334437	6.62769323020504	1.99976370059539	2.80415368053177	3.21788585459287	7	5.87563866188964	7	5.78226291650112	3.47035795736062	6.42473718839321	5.84552508266787	-4.2163079261093	3.42277068268242	7.65716676309108	4.99881239114341	9.67379151849494	2.29280785730175	7.54032461208658	5.77897796855495	4.88636559088668	2.58840521570561	0.200037235387643	7.76265292584355	3.12671352883441	0.897123106402423	3.00047838768043	-2.15381865095932	7.55514805048146	7.6414366175032	6.58821542463591	2.80799058771065	1.94945501242535	10.9677104691272	2.14557222318372	95.75	0	2
15	1	3.24114391632188	1.16687912175788	4.61096816063517	5.37441907557314	5.03950713126907	2.90854428564103	3.9598321434351	6.95568197727266	7	2.45106114247222	6.09813886388119	5.12767468897726	4.2491722206378	2.84025684658533	1.58404346338983	3.71457540448846	6.4527575019598	7	5.78001291192176	1	3.2285587222883	3.76727248715124	-4.41321046783541	1.6571857344329	-0.0323925835234088	-0.702040265463906	4.23388590703257	3.84751396079777	4.47180038756703	5.37801298348862	-2.57221391877715	5.73013190005119	8.76612670646877	2.0000542584703	-0.626388313529478	-1.01056606584984	4.25129754151472	4.13187562044309	8.40542612997965	12.5709842101682	8.04924934079795	5.55176298233466	1.67995813948195	6.42944323565706	-0.64757029630872	105.5	0	2
16	3.07984937943874	1.42446056410243	1.9718945891071	1.62603078490016	2.75763133305424	2.15302149776633	7	2.80630122995378	1	6.57817042439707	6.10615989381714	6.52675472242631	6.08903621703941	3.7937296418517	1	2.12833876392299	2.47732714240155	1.45889657668115	4.33793405005515	6.01859132889285	1	6.6831652150567	1.5681609937234	3.88892863222223	1.84355170189672	-0.785071865380708	3.999796009023	7.23684066973147	1.01935508726131	5.63286456386785	5.30608134281536	-5.37419481019094	4.40030331919457	4.8579840961732	12.9126554835308	2.71970391599217	4.47223897732473	1.97298112819701	8.08531036933999	8.73151704164353	5.36344994532171	4.62863754101483	5.54589228398978	1.90680433852478	6.60945235905259	3.87926813837923	100.25	0	2
17	6.01547987385699	1.17425877714645	2.99027008420215	4.74104057310552	1.20032774166168	1.58034518804194	3.0914926339754	4.27455585602288	1	6.325545653121	1	4.59079770409746	6.93664264269118	6.97547282910745	4.43694106803944	6.09822132632965	4.95429781895498	2.6817459697931	4.47244226383823	6.66811674017518	2.7258711072964	1.22540521081399	4.73643838139956	-3.82042780114849	3.03242813581799	9.40966860836567	1.25977533341016	9.58436552305196	-0.333569835625262	1.52702134831473	-1.11244510821429	0.0981276683926164	5.17433794069357	0.637232674157421	0.460389858634868	9.54769693458259	3.86680068643628	-0.176355669981628	1.91809056187172	8.1864377284222	7.95537643536053	0.0797733707362126	-0.380351696182424	3.13054020728153	3.74062466943264	2.75038529174364	93	0	2
18	2.70199499883231	5.81781241842024	2.41419068844964	3.90963123421841	2.02330924912559	5.38549877098005	3.24064503476475	5.92304421963328	2.38320136066272	5.80424018490388	2.59818765483549	2.53219924785377	4.80495025210536	1	1	5.94058344362564	6.48869392856813	6.01819945705111	7	6.37216498762421	4.38762575146945	2.30298241643503	2.63379202304537	4.66955723173423	-0.144135694409546	0.924055722084265	3.9358035394423	8.85284005555043	3.88163113056006	4.17459178338201	-0.309204871896615	7.53496429681271	4.6167841625195	2.72643126088468	11.6229437934854	2.21227382278991	0.533348379113449	2.79011471274264	6.70150443926209	7.48175675236609	13.4999895961442	5.90902239239615	4.41653055875212	-1.40049057822992	5.61443555695542	1.43768547155767	95.75	0	2
19	1	1.45411109252736	3.68826877497971	3.25868565849238	4.02069460431011	1	5.29198149216025	6.68261507386288	5.10854818389335	7	7	4.98119714139353	4.04794351802256	2.02912408300933	4.20853682626462	2.41000442670623	6.65955410043879	4.86999078291285	5.86784006669845	2.84602127911801	5.82714230186861	3.79666847750203	1	-3.32908744741396	-1.75748243202729	3.90947153227799	-5.0624391507043	11.9265591829262	-0.124246246254917	7.10764574734407	4.19458778515437	5.61504932751303	10.4170906037683	3.69204233977744	-4.20073200199417	4.49473435253423	-1.7621866736043	-0.139439004401842	6.02104168028606	6.84068444903147	13.0626735974374	9.21156271696724	0.983111173305165	3.23115222499643	4.32192796892841	-3.57879452550423	91.5	0	2
20	4.5465545736839	4.20815800252098	1	3.9957440689376	2.90981650880281	3.74017347919972	3.13831496542734	5.65104582328058	3.01525401687053	5.25060343841327	3.5731655614367	3.32281382659306	7	1	2.92462691985679	1.69000413395786	4.48554283836043	1.85900648277637	5.76994549262796	1.47660016092702	1	3.08649021703336	1	1.93374950316476	9.52698675679106	4.54359707951496	-2.39696597020662	8.59241357180595	-3.35093135260981	-0.0933597079439805	2.57547544767325	-3.98694070386075	7.11406549660924	1.52023903012759	3.26813276480932	3.59319043504265	5.27564387109394	5.10266638225284	10.099517036139	5.67832291098512	12.3466015372081	6.02681547575293	-0.894743407625786	-0.152510501709776	6.7435537219227	-3.08606331578786	93.25	0	2
21	7	2.1366666118883	4.11310368807937	4.45689389755185	2.65365968714139	1	1.53166644651441	2.51094078300847	3.16376770987731	6.53366554164978	2.04265264145306	5.74016493599598	6.07293957657322	1.98029077880066	3.9953742040633	3.13574184669809	4.26101788884502	1.60281470399869	1.9355167010165	3.97338268409974	4.56015639208984	2.07359068309057	2.46120026603069	-4.4544958169012	3.83547753569298	7.00505952304663	2.54694550617156	7.90699729294387	0.310043289578476	3.88589999706838	9.65206057627759	0.645241589732693	2.65191851727378	1.54273061489785	9.15429987926504	3.45888628497002	-0.779037376603221	7.50895299761603	6.62997137990574	5.75751394811572	6.0137068556461	5.41669597192298	8.33396396334144	0.353331468156002	-0.919302522527118	-1.13769538047502	87	0	2
22	7	1	3.24810547805146	4.41514882316734	1.05775629220945	1.13572618546179	2.89956257914824	6.74449655139343	1	4.12988926827112	1	4.70221905270563	6.35773292203293	6.29054765203022	3.81388218341237	6.02181502756036	5.01001221902944	1.96537802926622	4.60063854462605	4.46879645634446	2.10830167405734	6.01470183990705	3.41069171183513	-2.2485919289827	2.72608556542144	9.16034765328602	0.500923021604792	10.0409900778936	0.147589544707939	1.93782322130691	6.15289908618316	1.04333746820908	10.3707638761858	2.13527407350286	5.21534775031467	4.43782521973772	4.30614962284587	-0.735332130870432	3.08342505242124	3.90592239541176	9.99585555426588	1.15292705647347	5.99479833646324	3.7130006627945	4.52247208061269	0.00328271968326996	94.75	0	2
23	4.28862076937041	2.68154948549653	2.75188354731371	7	1.47944454913889	2.84963706183813	7	6.79326364624022	2.68538805800742	7	3.41146982974303	7	7	2.64152207663323	2.07212809965526	5.13333168592708	3.90477883891048	1	1.76408976053072	2.71102648626606	1.61391752743718	3.10155034218798	5.66038797252842	-3.24418289087882	4.02261656179594	6.8440115624436	2.98191835227974	9.28407067048787	2.50137369981179	3.92969571308578	-2.51770326400207	6.74833451353198	3.83228729520751	2.33815920180355	1.25409291600158	-1.70115683723494	-2.31108335079053	4.23665259556303	5.6289322197142	-0.453580146681239	12.4302987230325	0.0752060514566472	1.04884871928241	2.37647787395645	7.72302336308468	0.0654772719600594	111.5	0	2
24	3.26209161143217	5.10157794697153	1.31882993522604	3.3864969248341	1.40966652670283	1.07044104710849	3.92464766521154	7	1	5.80289053672467	1	7	5.75805685619098	1	1.50837737910408	2.07115625592756	4.76411271967373	4.02300773216873	2.33296948612752	2.65972713631655	4.70792833684482	4.30100664989581	7	3.7175691654992	6.32378509477796	-6.50715682234455	6.80422471080884	9.35453514223344	6.60938980534307	3.70539621247559	3.49214923707353	5.08736746294092	11.2032993596511	1.73226843309301	6.42066104740896	1.33000614195046	2.65065814316286	2.59632815285792	9.51085586919649	3.49305763648678	11.7377813264829	12.909917516543	3.9802615354884	-1.47796661475498	1.51556718283932	0.320026586441973	100.25	0	2
25	6.87887392359605	7	5.7695392637162	1.50917536064836	3.98414204932248	7	6.59328585378413	2.41477235024016	1.86226173124074	4.57518387966485	3.64265100326229	3.20189931923036	6.16830760623232	4.77963789369293	2.1172183629395	1.78272900396763	7	3.4075072065531	5.66299569160645	2.45393718211	1.08998558680352	6.61289540701796	5.22797125093043	2.33642249187852	5.06145324055658	-5.30337822184244	2.50082015102363	10.979198629599	1.95542726246507	3.61760857306688	3.61462020906435	4.75442651640323	9.54254218289582	2.59913074803387	8.24301460350238	8.24137720787335	3.59811849680663	3.25357008937262	5.4872231912655	8.16032318732766	13.9140169837484	0.69008496373356	3.18705191621702	2.80225752294501	1.24220172036778	1.62076687625344	90	0	2
26	1.67644875025448	1.71659390644127	2.89521200834973	7	3.55866704050242	6.50326080025284	5.33317987690727	2.37052278730145	4.07177714623166	6.21366564751208	1	3.03454491857116	5.23897365642438	2.46982410618961	3.57963264915295	1	7	2.45186622005863	2.29823273020117	3.20978453474608	1.77945778229151	4.83587132388599	3.70752462421636	1.53310982957398	9.44759876395067	-12.3065052084268	2.2645530483856	10.6527968058918	2.65926468967889	3.86655978593094	10.0996388053766	-3.32321615894685	9.44439137410811	6.44558132042434	2.64689446941889	10.1807225709243	4.87026122204763	-1.19756805518397	4.5891515628231	4.04455174794724	7.57107941491176	-0.156904255840118	6.77224763921246	-2.0685925944203	4.11102301944136	2.92013447135992	90.75	0	2
27	3.54286331283567	4.08253102682434	5.51717473065579	5.53939935354136	1	5.58741462726972	1	3.72788165713642	1.48997693809618	5.40600215277955	3.99101185721792	7	5.5509022747318	3.35672300044998	2.6461211448555	2.49132349802737	6.68993272372467	2.2724650497995	5.9530173714348	6.85840735735846	2.11095055290162	2.13525185854995	3.8123141967344	-4.06131218373723	4.19917169987422	6.77827491529284	3.16361944082259	7.6987331535002	1.4918465591471	2.89766243410486	-0.709825238699214	3.06354093986247	5.24842856806479	5.61746730780358	-3.61378752406538	8.25579033971487	3.35406484452877	0.92960167218061	7.15835634549726	2.40413489910898	3.15261945461153	4.40411328515439	3.03493996636881	-1.35387927661662	5.19413958372297	2.97154806826195	94.5	0	2
28	5.15762367144345	1.63067741371997	2.84867543598608	7	1.05975590704408	5.28578609228466	6.5678053777396	1.98757549797181	3.35065273375508	1.28821290836904	3.84130316211157	7	6.31049565791745	5.35862579095593	2.54747177101724	5.1380890951588	1.70115124532739	1	1.7721679932614	5.69058561595112	4.81550031690491	2.49770776054986	2.30985152349828	-3.9124341389738	1.05451412753071	5.51355146274745	0.857248331608368	9.04912107193957	-2.97662529523713	6.98953602533689	0.56922490536659	3.49209610228674	0.0256542808084687	11.6763636095632	7.05695122818994	0.728176353569606	3.71816324164142	3.40227770872352	5.34328229735768	3.19027954032445	2.55632716785688	4.85101892868969	0.406917676500891	2.54448522209291	2.12034740299912	0.481010973331056	91.25	0	2
29	1.33778046659072	2.9473438992204	4.60119777281221	2.95221778868663	5.85460615392627	3.29866287379047	2.57631485279258	4.56025852784815	2.85096945483005	4.28999036104429	2.7092930045447	6.8810520523189	4.77452655623261	5.8011098929153	3.86078836094171	6.92450228176393	4.28253325092692	5.03234151773343	4.04094084375826	6.01780476189796	1.43361804228895	5.62410091633438	4.73228318525311	-4.89225179001389	0.895262022354	2.37445901119069	5.64366901961309	1.63293542501206	4.5187504150628	6.01627502535819	5.13978370503249	9.09439146859239	6.6253042081594	3.33004394868048	0.677365494107917	3.24840394509744	2.08005139475556	-0.534974594542139	4.09511315715478	2.93854421225192	6.28128425946094	-1.09351140022472	9.33816282583657	-0.288002922797219	3.86928561016084	2.92185470336341	100	0	2
30	1.38431272047905	1.28538733999731	2.65193187282556	3.45686699937454	1	4.42483120583431	7	3.50260065582952	1	5.19379957259545	2.68497518979003	5.12629218393614	5.69848064443608	2.0933358986302	2.67433780856726	1.24872833280834	6.07616186789724	1.32611289330665	4.35547818311491	5.04102235520213	2.92740649875191	2.77920301739346	3.78139873767855	7.15738501089306	1.6378864377526	-0.674520698482185	2.92057864658317	10.4905235417007	-1.91933743617393	7.80722837977199	10.3978884529813	2.68157962106011	10.1094152100173	4.15760445769027	7.80487770628993	4.04189900527521	4.11020587529903	1.90602936907526	6.54652445822012	3.74418794080703	4.92461320380959	1.60768711294208	5.43398918742702	8.96979188123146	2.01101808372526	-1.51882433900454	81.75	0	2
31	4.47680384559063	3.2243426034753	1.87343686222715	3.33944726896418	4.11102557320029	2.19062086108941	5.19065306254968	5.06761799266232	1.4400809839374	6.6605994208563	3.42119795110424	2.84181680253831	6.2559811661158	1.26980105407394	2.47492152987148	3.60934841282612	3.541268561057	1	2.87889069980974	1.82613122598922	3.66881796788701	6.26788103428747	1.81770307333598	1.41538827992323	3.91945200868265	-1.094923282672	3.42916371012473	6.58508906378657	5.82452017934868	4.07654818367813	1.31421964357505	1.83555786703446	8.43087832796196	1.24816720151104	12.608990973972	6.47059880625249	-0.924279825314968	2.61505671871324	6.73528169787176	2.65899196554247	7.43652600046754	7.24863657121027	4.74840842610056	6.06085576140243	7.92818278367804	2.46054108283905	99.5	0	2
32	1.63485205454112	2.26023808628903	2.48834748440463	4.13003507719071	7	4.27847490534874	3.71369204259989	3.7146129076685	5.23299536148823	5.45019987630883	2.12236981534882	3.43375495147731	4.06853464112762	2.42093243643896	1.90165073819509	7	4.71377277658473	5.16504354740556	1.96201946004273	5.18404219273547	2.08115957862994	2.89167193267193	4.80106347484536	-3.76792477084703	1.99456556563808	0.863753702505977	-0.775186126359892	4.18732998097633	0.963441824107756	1.52927739222551	6.65065516464292	4.89801294524083	8.12491894328019	8.64857884690428	1.78114010495651	8.81919861747091	8.59035716213237	3.9073834441799	3.24881575439164	7.28571432938194	10.9692803177292	6.64108916537819	5.46817687755844	2.06384691354676	1.81726068464621	-0.108999884980844	77.25	0	2
33	5.9413860417235	1	2.84748491898079	6.17719550570152	1	3.64404503383169	5.90226211340897	1	4.32268754387734	5.17912052061196	4.58518166863799	3.8257221607331	5.23480304615656	2.98832443708453	6.1275156342066	2.05306481990185	2.05215972017803	3.26575373915532	4.64916220091292	6.9400381199459	1.67944768717102	1.47837927897071	3.60092733134037	-4.8986710904052	1.78907213702378	7.59375718394368	3.97784211006741	10.6183715677076	-0.39659709049583	6.70668663188847	1.39354657255692	7.04379528262734	5.82851179996327	-2.96530315026735	9.67563748758246	9.6141503852125	4.35216158096411	5.44822890501043	-1.90473835865824	5.11919758781301	1.24970933656497	4.15436765599802	4.99754989230474	-1.80606846274956	7.05676501822474	-3.13365453771846	94	0	2
34	2.96355108730654	4.19929015336682	2.72198735631464	4.20791304250297	2.00420118128175	4.90659365382275	7	2.29771848167753	1	5.74506777606405	7	2.25288177607443	4.7697963226812	1.16014182818154	1.34261250229953	3.74699467621186	7	4.99828492615292	2.29577817866299	4.46581066612777	4.05313726546189	3.94135632704861	1.73011741012713	4.84107465450567	-0.163121814251975	0.864217576574793	2.62511278410349	9.70874980057201	5.7281009983612	3.74735939994771	0.0927630837399585	3.80476496653404	4.59115022653936	4.16315442439944	11.6980340394959	2.66806855898893	-1.16779292287172	2.49599477365847	4.3315994642368	9.5855469233642	13.1129410027585	2.24619980217005	3.73790810948337	0.19587313504923	5.68788789352225	-1.17529938645326	97.75	0	2
35	5.1950015952305	1	2.25107532285594	7	1	4.64599669436786	6.34043658624656	1.54919387317977	2.05954484058939	6.75622991483588	3.52114013378782	5.43261147803093	5.61414994965311	3.05734785805699	2.18610893504682	1.30741057758124	4.44985670842127	3.63509941337364	6.28629787933672	7	3.50143834916414	5.13645250257134	2.20957157880931	-4.90003707370682	0.480778600505953	9.50485638747116	1.09997369496873	9.17431069376555	1.81022347231213	4.47827105984242	6.53751653688079	4.98243045006491	9.2572518874369	1.17459530120542	7.5930032613286	6.22026675985531	2.20223050754519	3.1490384016049	5.14391213622697	7.92432476664034	6.00512757345952	4.45848217085029	2.01662371381388	-0.821421947111502	10.4313046863818	-1.40348487540721	95.5	0	2
36	1.72144532924731	3.97058328789702	3.10279572660322	3.24638590211257	5.91098746767617	1.7356068863931	3.80499134155164	2.2933662443014	1	2.436412120753	1.4991422210455	4.88081321945859	7	2.69313750780298	5.10515804306321	4.41740660351359	3.27780162415374	1.50153726999348	3.50215171358792	4.78405353832632	3.501376435506	5.00454215767389	3.90142692584147	1.15811069537955	1.46426993364134	-4.91184202913997	2.0588319354424	8.26927706285355	0.971774705228077	3.48975179501402	2.21257507376893	0.829942907497709	3.52753290676304	-0.14839919680905	11.8441597803579	4.85433415800167	0.437494469158437	2.31667520124337	6.37804563160933	0.451239678581997	5.88779997812675	5.99965558250954	6.45533518626983	0.0339337497172977	3.38390158796914	-2.42640698742288	83.25	0	2
37	6.06072975214407	5.98111145916011	1.60171677906718	5.07463429815749	2.00125608403111	2.37829114113526	5.3864380534853	6.14484790060633	1.52423178132172	5.92125465011034	1.67573890479857	4.61910765729164	6.00905093470873	4.28561263718968	1.96686642789743	1.51961730582338	4.48067125770523	2.20554278041793	5.32829120889904	4.87567916218628	1	6.91309627747345	3.65790402409484	3.21722831657832	6.79186594417256	-7.85800637674132	6.32096456843543	10.2132161131272	-3.77751216197096	4.79043706150765	1.31898225611344	-5.03898237221641	3.25911806977629	3.99762889514498	2.43738726628738	7.03922369595227	4.06356124384523	3.20867121658272	5.68317765990096	1.73779252788076	5.57278173611345	7.22563807571745	7.94623494036575	-0.707427796774693	7.64992522229037	-1.24301262769775	96	0	2
38	4.99616979058424	6.69672367175899	1.40186299767873	2.64045891124548	2.89286043285754	5.14601412309967	6.84460650532357	5.77585600472057	5.86018117407188	6.16384540966769	2.07354448111377	4.04350844782838	1.77247507979708	1.92264970246819	1	1	4.03856102597824	3.32568493369295	2.494234946495	2.67412446212124	1.93156442902611	5.99351685590674	1.55685864869897	3.83754121230836	5.70498500187445	-7.29905110011779	3.50806461400209	10.1830284328376	-1.92912573840854	8.93165193079026	3.91271138778485	-0.597231007015011	7.81905533592364	4.03166933908158	12.1678079052817	5.79899968965573	4.80759733623771	2.32709035375839	4.05455931575602	7.62597918068921	8.91728152984501	0.843616806216728	4.41727433344343	-1.23555774917938	9.45759234097851	2.0703940690388	87.75	0	2
39	4.25760861262403	1.72711468866372	1.36450920540871	6.11847093404261	1	7	2.10020344555352	1.90534190986482	3.11334734214045	1.4018298110949	2.15163063957061	6.81748524024062	6.12609742287451	5.60433089782606	3.45095922582238	5.72966601265135	1.84863137994851	2.70281492563178	2.94568568210584	5.06221203158351	3.67285341230673	2.18172949210806	1.66390169989964	-4.54652088438481	0.242720639609709	6.15283352648067	1.6066693220989	8.80779428937799	-2.30508146863651	7.22180349023842	-1.71549709525736	2.0897447737913	-0.445166405904451	6.89050100927168	6.11358352948554	1.09709822256619	2.35378464161639	1.26495495200867	6.92800836844857	9.44489028708394	4.70287302285024	7.0694361370227	5.16882214420342	-1.24244284411299	8.00570689768282	0.0799132512942005	78.5	0	2
40	4.60781331090535	1	1.77595703064443	5.37467216177251	2.41051406437697	1.61960345062106	3.24391778349129	5.67928360397369	7	1.93959004786383	2.44715832966791	3.42314639692828	6.22742193429458	1	3.55209672356372	1.33086635791705	4.92564182603033	5.03065250334496	4.52947776569505	3.29357903102118	1.82426807006159	1.8848892567459	3.86455589030978	-4.60089014802746	1.5784222284234	7.58933708981676	2.78043445507297	9.62593799267946	-1.26690770701057	3.51575902827108	3.96313162762929	5.46533073112549	5.78045345455692	1.40514463665192	2.59681272008636	7.23087269640543	0.54025479745501	0.888535248841444	7.65380001966687	6.46153970876549	2.64352566261557	6.71982541043086	4.59471228804382	-3.83125423068027	10.7984894317808	2.52234787332543	94.25	0	2
41	1	1.32786340662614	4.0296961499492	3.45746549753173	5.6429495606512	3.13440509040844	2.61986278394911	3.53664879119296	5.72364354593978	3.76887548839756	3.12084331634671	7	4.75883485031739	6.13484487505202	3.92021487855219	6.54874246231778	7	5.40175512170595	4.51806120944477	7	2.88977160633612	5.47798664191804	3.12398789651527	-4.20861691099723	0.48743861440506	2.8994912944107	7.59360376979876	2.2754327002414	3.77635045511357	5.80794415703379	5.39931490052598	9.31410445578465	7.03377863439531	2.85757183053724	1.02012025815685	4.69609684184406	2.6168593042406	6.18907602238104	9.29362928925352	2.77705136767464	5.63876418808182	-1.32252103744016	9.08128756685622	0.408864158804252	2.68547605665079	3.41762193007435	93	0	2
42	6.14710357674957	6.08366681613477	2.14300547150369	1.58160852814762	4.38318332355209	1	4.36346688454036	3.28079957762576	1	6.06549392815726	1.31541937847837	4.3832695640823	6.54746468758013	2.08613069852758	1.26425127599381	3.15168182548156	2.98622900964074	3.42044821825581	6.420343982199	6.82522278123496	1.74811190743666	6.53033958867435	4.65018839649334	6.10897996971391	6.39403245787992	-6.1745118349197	2.764714477315	10.1697950387481	1.07010772004471	3.60929852542236	5.27957589909056	8.47320175704792	7.70541633385419	0.776411453914087	2.44572104639298	-1.36553964580543	3.15904243924282	4.07579564398368	9.96202157053736	1.41244631483422	6.19592451323148	11.0395048252918	8.86623504443658	1.48238769033899	11.2728401355434	4.1370476426652	87.75	0	2
43	1.9232699148858	3.40948516424114	6.36833181226882	2.61375595098063	2.06427016075648	5.93929852892931	7	4.86667855778067	1.4511853186488	6.76862354269635	3.04385058477537	6.15379936903448	6.23713418915754	7	1.94105414606175	1.10646736278199	5.65239663552455	2.58967660470585	2.46007772301183	5.081297178387	1	2.09957832242146	1	-3.96047543496176	-3.36825026957002	4.11408723698977	5.63651684299769	5.1298016786234	2.93695499985253	5.14627207084137	5.63070841808484	5.64228189484084	7.87172229874072	6.11426736747605	8.34963727123226	6.69608388944256	4.73348409150062	5.38504888066459	8.39105158047189	5.35832603895545	3.9812730934806	9.28884360321193	3.26562245067999	-4.57741012377883	3.48961766495134	-0.939406392477383	81.5	0	2
44	3.96510476601916	1	3.48818259646085	2.3724822879709	1.41615693247088	2.42780933438756	6.14364834419204	2.72059031067263	2.03913014784772	5.22083129843482	1.71898671848305	7	7	4.1985865663271	4.05811011394354	1	4.72579344214226	2.90625488797194	2.08121088671262	4.93843486037682	1.71427590112512	4.20236589637257	3.10454011130466	4.80362914747932	1.2893929773808	0.0173697317164143	3.23272825022786	7.28084500861065	0.388212222445325	9.02945431345684	11.2235510497976	-3.78502226284419	7.25295434570462	5.8375524011154	2.2136678553275	-0.707714235506392	5.12110897626843	2.01041421614909	5.61920910158534	2.15293406099264	4.42162065201201	1.75990519571449	4.25415728644209	-1.83309876865803	5.18434654431452	1.86110414181559	93.25	0	2
45	4.82591028513152	1.24010377405954	4.45497757849609	6.47597720659527	1.62327814193602	3.52032612942165	4.71525992598516	1.65324153790358	1.26963949069525	6.74320159140671	1.2078635432046	6.53698548492657	5.59068239220437	1.2640579286799	2.60961334412627	3.7150183115619	3.4240159498744	1.55399769490729	4.75816157872763	6.30419007548654	4.88039667985875	3.23900499370569	1	-2.64275780054138	4.8849840520367	6.89016437796971	2.40487611870125	9.51910491414598	0.550913500735952	10.1075443485779	7.0988274634434	-1.14840453793113	8.41188378737624	4.88925017086507	6.80098566129186	-1.27639134433756	1.22381393133528	-2.05748157631814	6.34522136706452	-1.75348924186958	-1.8261673244699	0.772507650381694	7.14394688528825	1.40554239532328	0.911850054997069	1.2552072864571	90	0	2
46	7	4.46564055890144	5.20568848670121	1	2.48536009824468	4.0681011761903	3.68835859671932	7	3.05762911982736	6.34443743623085	1.22358204137351	5.36232195636802	7	1	2.26684861583141	6.18340142898013	6.94765275151316	1.6927083827549	6.10690689095345	4.58696111917631	3.18387437103343	2.59199145682693	4.27469083426558	0.835609706904458	2.21727446355293	-3.6113128073883	3.89224161674019	5.09489211488464	1.85887231317108	4.1450135825836	9.64351165456735	4.90240195440041	-0.974921501996475	-0.0842130933362659	-3.50028512801667	-1.84957158529057	5.99248518260799	3.21214605542764	6.62845203665931	9.35342841367618	8.88909878749672	-1.76371157211143	3.50382072521769	-1.27715587268309	3.65879492335109	4.44992005406185	72.75	0	2
47	5.32370798446559	1.14112151237521	3.36721251050357	6.20223378658728	1.57826521465678	1.11159227894943	6.54927847639905	3.5387241363295	1.1497028754816	6.70570698793607	1.84418521127912	1.56756098607088	5.9850169025018	2.31849698468829	1	2.11380172268997	5.16761880321788	4.21611038005351	5.20425668518582	6.76345247363081	1.7177207698968	1.84555887119215	1	-4.16975019141931	3.52994721220562	9.02419692384748	3.00519360549263	7.22591704419923	0.237618294074955	5.40236550861901	-2.48659155410306	6.13494585440025	9.76572154920203	-3.81285752796762	9.42205101688782	3.96691475892703	-4.26541026471149	6.1105140373651	9.44676254746737	8.53654896191142	-1.95057872834007	4.88319112126692	6.64789394263606	-0.916523317867227	8.78393320884291	4.09993368281044	91.5	0	2
48	2.64965598976593	1.77634652034669	1.53906296490827	1.88719759941033	4.1806813670828	3.95627878813431	1.19085854825742	1.96615570493022	3.02216598761341	6.34828783349923	3.30256837837182	4.94337035684309	6.81842489463059	6.70965682315145	1	3.40420549189827	2.69270293196427	2.29946122217898	2.60551557662311	6.19130233075517	1.83848088733027	4.54564506018594	3.33471181246679	5.19078007502532	-1.37758391170354	-0.40268758064301	1.84639103396591	9.14951858743393	6.78095164484959	4.87717449940995	-0.982812549155197	-2.83626757128107	10.0106435891797	5.54726748865293	6.4176419764254	7.36145301911391	2.5311895434066	1.77130316933517	-3.72516655769943	4.20394301967741	1.74190168588383	3.63058965070681	4.71659827929681	7.86640215370304	12.1530467647601	3.97500548159104	91.25	0	2
49	1	3.21159357123762	6.4741040293106	3.08793412846018	3.42521635453594	1	4.17886710841371	1.95845977571189	3.30109066492068	2.16819999580996	1.79639799423267	7	7	1	1	6.09807207563586	5.62963924156596	4.71205121795836	3.21274832137547	5.94933784036085	1.89348300680369	5.61087418899548	2.75341317830702	-3.21642003675914	-2.68721464526343	2.7322062123739	5.40099590699175	2.69602511912587	2.5969174574001	6.20184335353505	2.89378639225798	6.55513598868389	4.79508688130988	1.42879135228061	13.4822637541536	7.72521480534487	2.38237415674395	3.87081071388191	7.18819154814234	4.63351537570373	4.77836846559709	0.187762957458849	8.76388845592851	2.12730330841165	8.88761992079391	-3.17048872119039	82	0	2
50	4.02087156547173	1.74188164565593	1.48148153129215	2.81496202990487	2.22898431966535	6.73791453464606	5.16343387962013	2.25361214825312	3.59992331286014	1.47628506995327	1.19497845429864	3.01516217654782	5.18430868403133	1.58322539824604	2.22434686568554	3.36137631673285	6.11697294428234	4.35803682250161	1.15806881461938	1.18337963490449	3.80981171050999	4.47344870400121	3.51871596055849	4.49604091003792	-1.19612737046532	0.698712734332484	2.82896837903149	7.25925433907253	-0.124894358000827	3.20003656104166	6.36288614818566	7.97993602297383	5.60890802241625	0.209571709200019	9.70814282218152	8.6457353469591	3.38864077513992	3.29134682525515	3.76130089751162	9.55630097193884	13.648624054431	-0.578885215833707	5.91677925841311	0.178214552990385	4.35683322435814	2.40174635087439	86.75	0	2
51	4.35576958488456	3.79719558145424	2.13587323020725	4.87238946894527	2.02631922763306	2.95186088694935	6.46344168362079	6.60857901715166	1.59095709536412	6.49413630553419	1.48726217653615	1.9222379191344	6.25812299388174	3.66501736152462	1.10521440653202	1	1.95202931174012	2.06317100517097	2.46558059993073	4.5756610806141	3.68408912708541	6.42940155760662	1.22335457647986	1.57760222253815	-1.19792465909978	0.0469300770275384	2.76200715929691	10.3843852956063	5.55687411415808	4.63319627349836	7.89684701396235	6.62991780929313	10.1607845457353	7.05199469884553	1.76472254716645	5.92434244683481	3.82767212319244	-0.987080141668691	4.77568099076916	-1.33488940867552	4.34923071316875	0.844567184330367	3.98239904327556	8.87767320904326	10.7464053657029	-2.01895014895913	82.5	0	2
52	1.44553113052894	2.83186896073012	1.89372519475415	3.12405960204257	6.25483336512854	2.13219156018176	6.67520082786177	7	2.5284879960615	6.60659517417611	2.04430229387559	4.90138800971672	7	3.94309506731168	2.33474762261385	5.38675026699726	7	5.56793918718243	4.26831146083867	3.98851039262066	1.51575512021583	7	1.0240457895343	-4.97747393629632	-1.20257219673316	4.45147158799246	-5.565140860635	12.3578810728585	0.423244456247968	6.88484278713093	3.83709868689717	2.33576919730213	5.9505426493896	3.57475745834024	3.77319373661626	8.84948028697343	-1.88547201746074	2.10266672465041	8.60561438548641	8.55536369039378	3.36579463512237	8.87182658104735	7.61448273343268	-5.54962472831738	6.58848441471155	4.17571949995202	103.25	0	2
53	1.68610370249337	2.27566890814194	2.82309822751146	5.56880615932538	6.62034376808585	4.36041124646576	6.3523116671679	5.30608361308628	2.86507556182479	4.9267515831502	1	2.18737311078314	6.31669058062616	1.83031303250078	4.04301221493091	1	5.93848161040519	5.3729102513186	5.06633374727298	5.98141748806378	1	1	2.48560835966733	-3.2793426392799	1.98168305348729	1.18766093988336	-1.70837542013242	3.32010000313222	-3.20006602666627	6.88697729869557	5.69854276195392	5.3104754220056	9.20910033601994	4.75516007652541	3.28042444646951	7.95173716146695	7.11232088727559	1.45999110709437	-1.74061891177199	7.57409280127604	7.26535219420388	6.42117715187505	3.71675786897285	-1.14842784848875	0.585681918621346	-1.18481377160971	67	0	2
54	6.3558445475529	1.87863737032566	2.25161363622617	7	1	7	5.31051917138709	1.47241771777587	2.49244553818702	6.68283961445962	3.57326784807811	7	6.24274654854729	5.58087606899525	3.18305778410384	1.64778396946694	4.09306629165306	1.81438366190933	1.90435736488845	3.85454042625672	4.32685830824843	3.61861267248673	4.57584386103079	-4.84121720922011	0.466488047494348	5.91867179041092	0.703816071594326	9.42084261482315	2.40090370517008	6.82571940903058	0.63271201624642	4.54105607692851	4.84865317282927	6.78851753645902	1.8990983132983	4.57790578534247	1.87130166706206	2.51375333036503	7.53990794275239	2.43056875783405	3.89509777457682	6.90482047856058	3.83757255045051	2.41659571625717	8.58385569153925	0.509385241768637	89.75	0	2
55	1.50422643227941	2.26535303111573	1.71260912747606	3.75551770739687	7	1	3.32153623235436	3.48180262926245	2.16747749654014	3.84902384428109	1.79391870397221	5.91795664846199	6.52088165354177	4.45153930459434	1	1.31027215441595	6.93064722019888	5.34417234629328	1.41797388477852	3.34938333081746	1.3431008233118	1.4221056215755	2.24517315968758	-4.90040909946013	4.3269734159337	0.0302492817991223	-0.812468189728906	2.76793407330488	-3.82431199400542	1.70903758836263	2.07542319371884	5.89875523921032	0.241099460527713	2.56793897136827	8.45742176949284	-0.328617323581059	6.47838745475804	-0.207848944318063	5.45861407052576	8.06000329558729	5.27954046370487	6.77588060053254	8.34623083895147	-0.226046707788618	7.9189188200607	4.3435665452291	101.5	0	2
56	2.47592344949677	5.64903272510617	1	4.15247667242352	4.4794013026762	6.00241106004954	3.33786334760914	7	2.42101365701895	3.85644055588027	1.59705646114516	4.48038685758713	5.43743264868311	2.46691468860057	2.14778616417168	6.43694300368993	5.61137288888219	4.19662203227693	5.10878676095338	1.27173587656937	2.15786945599474	5.43451593018928	2.22450744778092	2.55414556867784	6.60253547231252	-7.76672067336533	5.59031915284048	10.2802777239206	8.58752270732345	5.20997616308884	-0.0968631068704363	1.71314390455106	2.85449927609418	2.523783714931	-4.58385579215725	10.4608767302702	1.66509382578264	3.92363351999445	8.9549921069272	0.883904961891483	3.89337016695552	6.97311755004316	5.36312534044283	-2.87633697703116	2.41482299180966	8.09322179651257	91.25	0	2
57	3.22386272219374	1	3.37459394602673	7	2.8161220592345	3.39492352918403	5.14206909294766	2.10704335605489	1.45162473353258	4.72089102846373	4.20966011347395	4.13444738917542	5.61854357415532	6.25889613608406	3.56165762629071	2.24728260968999	6.69353246687595	1.8434100642345	6.94178943255163	4.20625692079483	3.67446685171145	1	3.17219642687154	1.51567776139636	7.43011241528002	-11.9932882967247	4.12624633894145	11.9940703303975	-0.209521594631176	5.77213112975289	6.7630118708116	3.72467721663984	9.29714308388454	2.4826998736376	1.95182097767205	7.17108638011249	9.33225414551832	3.5459900981967	5.41082732203382	4.20755878247029	9.96916297816623	6.21685248229704	4.54968307835603	0.744248678308404	6.1267425918108	7.55835777844648	81	0	2
58	6.87386206075861	7	4.36724754577796	5.59628129699351	2.99419735199085	1.83932272364561	1	6.22304382779305	2.18192910817152	4.60063858307791	2.28104057825888	6.66231116516605	5.90724379853392	6.75935956699467	1.82574851319568	4.97274371281414	7	2.91303922810389	3.53726289019202	3.59546167079235	5.11588474468285	5.7171984710611	3.31886129794109	3.15984341540852	6.41633316122839	-6.80618933062797	4.4484978675142	11.4289021999936	7.30332926093191	7.94303448017762	2.50667569646869	1.88131270084304	4.97394452817315	5.25705372537876	5.44770555943143	2.27335065601668	3.95266604679738	6.10877219113173	8.58295902303274	4.28595364293915	11.277797962362	6.17910980892496	6.37228147783545	6.3848902786577	-0.773705818545742	-2.25768155990811	81.75	0	2
59	7	3.64323664281884	4.23014389680724	5.81390816647262	1.34125245757875	7	1.30285195474386	3.61717366055736	6.8372325326686	5.03122293009113	5.53831563197238	6.73483994281876	6.61347319149287	1.15375157161879	2.78933581362666	1.02028007247502	6.21480220430402	5.57646419827705	5.65085308858186	1.24017800730755	2.19040044763955	5.94320597248275	1.85717394762736	-5.57882460250908	3.17010090066114	9.85769870577824	2.87501056823227	6.66804686352183	14.3629504471596	4.10572561916588	6.50192765104783	2.37196315784038	8.83784046549652	-1.70360508554716	14.8882222394221	9.19062243402644	1.36186598174754	6.85847520757081	9.61826857862797	8.06139295998181	2.27440814894079	4.94429905224453	9.11753232371633	1.49395378245652	-1.13671142946803	6.83459681100504	84.5	0	2
60	6.375187139052	5.202673419789	1.26154684778815	5.66187977438347	1.28507781678653	6.3972246442476	1.56042921030625	4.81826769136236	1.41432578437877	4.66641427005969	1.96929018263823	1.0924255147503	6.86058139278771	6.36960870304207	2.55844480928089	1	5.0054481781928	5.30040579889891	5.28852836391108	5.46571661234973	4.63945763828525	5.35588382522132	1.37796605674405	3.34639939345032	8.24514387915105	4.95662131625703	-2.43382106031801	9.01306538971912	0.829444015054864	11.8984567200918	4.11696039442976	7.12845805576095	6.05265470425575	-1.24902538088629	8.48231999694924	7.23771142129176	1.0531154390502	2.84509760939804	10.4639881705276	2.96006621915884	6.23992000017994	2.1451617152848	7.05701805530197	-1.21236035630595	6.78949193082332	1.77023924578836	81.25	0	2
61	5.96447880369035	7	1	4.24476660897732	2.69839516585824	2.640991305375	5.38187422739249	7	7	5.06676540974243	1.52244722469873	4.82630673403298	6.34454513169009	4.12967481144426	2.96434924898762	6.33583668908761	3.79148060269415	4.78081362920226	3.95159834131763	4.50543402412687	1	3.8682319474979	3.18678760501459	5.55939494115674	6.32591522363861	-7.14735325765617	4.64669878271357	10.0367018914448	-4.2815713892672	4.07987961955648	1.07593710121678	-6.02643055108722	8.52143424482227	3.95395554398433	7.78822168783832	1.60105891038634	3.2608414263969	2.75727251172728	1.30538540872163	1.43889941388589	4.61671497068577	7.06209083580922	8.47457955343515	-1.08145019316298	8.17236210014932	7.42691157894003	69	0	2
62	5.40863594743922	4.76536733317443	1	4.95380349020514	2.94399841763355	3.41856593268994	1.24475590345259	5.15622791988424	2.14379508396366	6.76367175446991	4.03404428943714	3.46920654257726	5.02963408211803	6.65671624791413	2.23859937234395	3.6140356302519	4.19603324475919	2.4949110745652	5.26841249811031	1	2.87776792131265	4.08177557347016	4.91079122937626	1.88878599110419	9.40216745213163	3.98254332324304	-3.2811534444095	7.95609657780061	1.67994084632119	5.64658853328443	2.5683105934041	7.36295451881599	-1.54793482512309	1.28477494392456	3.3837590065925	4.03441692853537	5.17847377479035	4.12107074598163	3.23408365538785	-1.85793717804386	7.46251244673104	6.34962278185563	7.14905881109049	-0.80459076537708	6.69134413048628	-3.83334475710828	80.75	0	2
63	1.41354756007225	4.16547807316395	3.60663731041086	3.41181373462312	5.47953450569168	1.83951632374432	2.91570874144013	5.56929728544206	7	5.00013461372601	2.11469292921479	2.31207729853744	7	2.94432258818351	1.62539526349568	6.82525246238749	3.66787031016824	4.30279599248152	2.99981349260102	6.03157837228482	1.82239180685118	1.427416712426	4.38512357477468	1.36507698377194	2.61369844452406	-4.24768771966636	3.75123798553622	8.93990877597719	2.12008641174219	6.57319296186059	3.25493032402437	2.62443094339426	4.17482526537545	-2.7370422244474	1.74943548496371	8.45398870213764	3.32631836476515	1.76873562194665	7.74946509508259	1.47680681715652	4.33759498293605	5.4722093677662	6.03678820476024	-3.67913528674562	4.51253072884688	2.19901506147843	85.5	0	2
64	5.99229929220874	3.95358907434317	5.77473402305575	3.14910419971208	6.62666788505117	1	2.57765157338013	6.4824319450807	1.2721914098167	3.84563977122421	3.69379833271609	5.98385489811294	4.44826195200914	3.6998014671549	1	3.85901894948269	5.33381045795288	2.92188637312207	3.10226381061545	4.16145174705378	1.46073444142812	2.48654544216021	1.64468655807859	-1.43773584518961	3.66378333193301	0.105092562981168	2.55566933889133	4.80401810963682	2.07202088731222	3.50536237891592	7.64829467878104	-5.78169951084202	6.13004457415142	4.30873782141741	6.51726303820081	1.98508381945483	0.719530836926832	-0.586202644588679	4.55491601669459	-1.52573623207568	9.97802098272317	5.00252736707392	2.55673034563141	1.60272634406632	3.83143012183059	2.60579796046602	85.25	0	2
65	4.49515333628744	1.06986336977104	4.08786902207258	6.85614462441912	2.10988979079163	3.40013037356609	1.00960734550199	1.48054689226249	4.10819774218927	6.78874763162946	1.9116303817131	5.54598485698006	5.1732770148402	2.27940052272609	1	5.2964013919812	3.50111498286536	5.68631015142428	5.50603108588276	1	1.6366715828257	1.90791090724541	1.32362954254366	-3.23367937438153	4.21780034395022	7.7822986002691	2.60588117804786	8.76352058772569	1.73321729968148	7.20575926606623	1.7145057697542	-1.06333043409569	8.70605426542015	3.92231760410753	1.85661310833287	-1.34064090470122	1.78051255051713	0.796472255858349	6.12109416980113	-1.41772263601166	12.4422359280116	0.600046784201034	8.36773089904835	0.911567520746586	6.13516021432682	1.65714832651896	94	0	2
66	5.33255804832632	3.95059198282789	4.81551773998992	3.33760725005819	3.49996499960354	5.79531984476534	1	4.4335603060121	1.24533169065554	6.83591672245529	2.52280432985042	5.6658849123786	2.71906756646552	1.01018468609672	2.91191436305111	4.03744972991693	5.65104488283718	3.75358140646838	6.46045901308823	6.82045794443581	2.20232734846689	6.59381316898252	2.68289033519006	3.6815711791516	3.40956078658235	-5.56706860356144	5.33289238584043	12.2034532204871	9.69387670028723	4.52324105187969	0.121576231630201	3.93621507644898	5.24040091691412	5.9312071536632	-0.63490141394905	4.30400371143453	1.64090286225633	-0.852534148006542	7.71032599171831	7.59002744317364	7.99423927796353	4.74129469539492	9.77150356713446	7.46553543898098	6.27018764210794	1.40880066211337	85.75	0	2
67	2.71920951291802	1.01593819176158	3.26636308581615	6.7778041905691	3.76246332760831	5.02535338752871	3.56047478864411	1.16763897131712	1.70197364971328	5.79758298172888	4.59807713038254	4.37938257187615	4.38333423396913	1.52057523163489	1.73974726476905	2.42829249536261	6.56694367201438	3.46579753454833	1.90189688140067	4.744610694932	2.5115097683473	2.4426321331904	1.79162222957331	3.40960162464499	7.56102836647835	-12.9115452843285	2.1220761819199	11.8972494948014	3.55050544603467	1.67833218719336	0.826672270962798	4.84095934801269	8.15489053501973	3.67507939680448	11.5170073934374	3.62109506163066	1.00584618087616	2.21083363567768	4.07684286848011	2.80384697843872	7.75255779252392	5.76251296840482	5.95962866443572	3.45508979791155	8.09863699216988	2.67589746587452	82.5	0	2
68	4.72566925056617	1.25527939592599	3.41089919220243	5.70785611319976	1.18338199510464	2.04856280502904	6.43010939969726	4.31879573054676	2.99936271918444	5.70118197930131	2.3569618363953	2.41503119802063	5.05724708659193	1	3.34000633189906	4.21781059375903	6.12397392641851	1.46708298883746	6.68236622136362	6.82968825848785	1.76904347786665	4.77129226866753	1	-3.82277830318887	3.66489585304083	8.40560932722115	3.17357703559571	6.40442420822112	1.15778173713483	8.02174135566652	-5.13353642361626	0.803391972730279	10.8746717170714	-3.78158558631577	10.1740055106681	0.439926988585456	-5.49589803089544	1.93645522830803	9.72428563258046	8.76773320689758	13.2802492797116	5.0270642978353	5.06343760435838	-2.94461488156704	3.15668905986296	4.33598133694136	97.25	0	2
69	7	6.44934458386005	6.04070139375107	5.97496982938814	2.73315483769825	1.92598759014035	7	5.64192902241378	3.85971288868507	6.41746010242437	2.52023136318712	1	6.13640369956412	2.43259218070078	2.87427624652722	2.11303884112559	2.46858631426508	1.07473763988236	4.12041052999139	6.68807025214519	1	3.65670091925231	3.12612291046168	4.83056579205594	4.98629083918986	-7.80024379544167	5.29285150263769	12.279482645583	5.82473620593766	4.17764372404423	3.52239888526239	3.39815235416439	6.79454196573492	12.2271907008492	1.46385048797897	10.5906264653661	-1.9716177763218	-5.20096579654584	7.825716224869	3.19287439913464	3.67776021261117	6.27276982843252	5.20379923645714	-1.93705436389281	2.35611394354808	-5.22609522445466	60	0	2
70	5.21178279120695	5.17004650208368	2.93406427081781	5.41100431426184	1	3.41174253049973	6.43258059856798	5.3108425996613	1.46171539940791	1.18645405898592	6.1274120212269	4.92337387558592	6.30427754105796	7	1	1.889975844182	6.80508378461984	2.59313306490906	1.80984811497215	2.03967883689716	5.68784479542585	5.2565014549105	6.10818954966722	2.04702034230313	8.72618205347152	4.54294825107979	-3.39177751726442	8.08519081350622	4.07266064723381	6.97672030842909	4.15437080458406	4.63655453298303	-1.46877432961173	4.55079406502388	9.31731443930083	10.2073483016904	1.46510084529316	1.01238112521852	5.5987689418722	8.82781266207929	5.72444312671571	-0.345483704078772	4.29951031415187	2.76180598895725	8.30688653450443	-3.40992823159805	81.75	0	2
71	5.34427383983658	5.80994568992829	1.81056771556172	5.27230219113145	3.28238569408483	1.01703244202389	6.47562092645327	1.99739200009278	3.5492915624388	4.56220582218516	2.65168147920381	3.57690980297831	6.17659277043082	1.88545270008998	2.32504484658041	4.73907449609859	4.09180494281727	1	6.42564100122427	5.10168567492652	5.47064018393232	3.64985113188727	6.07617813068966	1.13426370031017	7.75411603086282	3.98596963825595	-3.52169211949514	8.83729090820734	-3.83384933591821	4.92155942361328	1.72125030081424	5.80358490362232	5.54755153644101	-1.98109135915266	8.45635524801972	5.21164985871025	1.60279270979175	1.81673783190741	5.01113075314885	-0.114893052209387	8.0100852982155	-0.466678906834217	5.67236030629587	-0.731086210902953	0.401509979486645	0.571733237294678	71.5	0	2
72	5.77416448477954	1	4.09996378621481	6.40725080235926	1.13821861958363	5.79287079241435	3.05986351623213	3.45787224782384	2.98528875138847	7	6.2614062830043	3.90348665920173	3.82418722152092	5.53376719480959	5.82171247656883	1	3.28135145345847	3.91873243495214	3.11654764751796	6.69151697188755	1.96098423861853	1.47420063469979	1.2628460049393	-4.10979611517855	4.50735889629018	8.03616196719668	3.91512872712831	8.0103126159929	2.30237254409391	3.4295954129373	0.657255931734669	4.27790552699221	11.9333460108418	-0.529159346191493	7.64123289905571	-1.02577824360855	1.47645817169825	0.701009806863429	4.7217885684566	7.33990666300463	6.89162496565896	0.0763625899572359	1.91840016701333	-3.77999600633796	5.98706698229204	0.017299261315091	80.25	0	2
73	6.94436576371743	4.39990542318138	6.2180532257783	3.25013820753258	5.79314229049193	1.48784630641549	1.96310860055393	6.09763033075458	1	7	6.22273038467442	4.54289527725336	7	4.63741511762171	1.05512570154145	2.17146111976444	5.33046113819052	5.31124823704814	5.3684601234906	2.02674360453141	1	2.11550938962218	1.21684846801875	-1.22845021590648	4.10389848124841	0.100314082910051	3.04219831223678	3.88943053693327	-2.74852811231912	5.77997197559896	10.7501721288942	0.69527086234068	5.5425270482689	4.88907757087151	7.18989946272659	3.84331391764274	3.59952455824846	-1.34757732741078	5.75216906359922	6.94616194899795	14.4580202434983	4.88510065579837	2.85312173868446	2.61236553140952	8.83853598084887	2.74750534889306	72	0	2
74	5.22736803416711	5.05137445911985	6.7408138512459	4.32935935146935	2.55320023971466	3.93122811671111	5.43583572567127	1.6885120511769	6.54689072122849	5.49830361816008	1.36553650969826	4.05336755428333	3.06173411546395	1.22693380200464	2.45775836318726	6.53133531142696	5.61650171874193	4.54650343019883	5.3450047746484	5.92075847062567	4.03051827823981	1	1.767855958196	3.76047596598684	4.72780414578907	-5.25675996218212	3.38413457446733	8.44916119437573	-1.32891653564717	5.88161168822308	2.70327784138256	-4.57517051170144	5.50263359779438	5.33878425413106	5.4310819556314	6.8754967706644	3.57390829821759	2.77132179231556	8.19258561703732	7.20551065365932	11.2976908244391	11.0818952725252	5.36693210227442	1.26918164812615	1.56315116314784	-0.890244062984895	76.75	0	2
75	1.37508177704938	2.78193912972702	1.81956905938681	4.35050925014967	6.13773265510871	6.47423095199772	6.14843287598043	3.78130452060551	4.04699172180094	2.51419596923822	6.71240131992482	4.56212227997719	3.60225845787929	6.02831754529749	3.21111365112194	1.36939381483041	3.77718347855152	5.62407181306715	7	4.33702594824252	1	5.7531027573989	2.62333299537294	-5.53759876134307	1.22974970144524	1.32396900962056	-0.850805138463445	4.91279128244938	2.74809840704277	0.915690831371756	4.78170237884011	-4.29779353525997	6.08215491630909	8.41141407530241	2.15024306448193	9.99154345591102	4.11472656494503	3.32283245866602	3.15286974070187	8.82785355690362	3.45504813353527	7.20304295967901	5.23058612788085	1.74312149895773	4.72779432077974	-1.56391579444967	70.5	0	2
76	5.48646088992117	4.72833542901453	3.96597469564965	5.62794673780465	1	5.92859397133531	5.93516462693843	6.38762337663099	1.45927092979965	1	5.94526533797303	6.38863584339235	6.41381540630133	3.50541153508261	1.31084190740707	1.23544468493745	6.82113929758473	3.39356583327154	1.79498478652025	3.04398694981399	3.75770000120613	4.24591167938683	5.28944947384278	2.82313321576529	8.2962963289611	4.22343666048526	-3.46737200442248	9.03102007892062	3.59785948180035	6.11282131369596	4.23715264629483	4.34419256504018	-1.76510545401682	3.90579833331491	10.1331134431004	10.596549908417	1.51727055504843	1.44138776563783	-0.770159435648632	8.14913732608984	5.90362780613949	-0.270381349746983	2.76712626353016	0.807739123118618	8.62468297590823	-3.08349740261685	77.25	0	2
77	1.7665912620343	3.3255795694069	6.54822101503449	1.89867354412625	3.86424308872835	4.20654854116202	2.433445384148	5.68788833413695	1.59806284575296	5.37289444355844	2.12882230645214	3.53132186962342	5.38889650656558	1.83273326573441	2.23178460419809	1	5.03474759252987	4.7273099653372	3.06599431515404	6.37594384508632	3.69535107289142	3.39543314186892	3.54272293444938	-3.62270841039939	-0.432481415020445	3.3181130260331	6.06668572042644	3.63644478419938	-2.99809902879722	6.7763088249809	2.8739967777705	1.56352181233295	4.27989854009137	4.1227915618963	10.0916654070974	4.21778050112369	-2.55166448960145	0.676059890140747	3.19279404057156	6.91265626320785	9.51184235467187	9.56680449562831	9.44716204245482	0.113273038643598	3.98015601345325	2.41301715658465	74	0	2
78	7	6.37511091230872	5.0629052818988	5.00279452639761	2.89010746388523	4.25445547148844	5.82127048640522	1.36374412792065	2.89577534118426	4.28104947612459	2.72725886919903	3.36263988154732	5.69840283582291	3.31792648442051	3.18253248503138	1.43077072159011	2.61121609699082	1	1.22884210333712	3.46385738534062	3.38419956883593	2.57413195989137	3.53126077271558	3.14600036544905	6.32380440794681	-8.15762374909164	6.19775300317958	11.323982617833	-1.70664204209845	6.54974357594866	8.90652001148581	8.35031728845544	5.36932901885047	1.5190516833342	9.17476889936705	2.83707578798094	4.57031872526231	1.16469196700688	3.37634892357642	4.40238733264906	4.31466875533528	5.96237625666631	8.86628957692301	7.59316089645655	7.19439627227195	7.67229371607242	74.75	0	2
79	1.59913028326895	1.23534586576477	1.77614300300759	3.88367672858061	5.10944776043689	1.28323156804104	2.80470313864844	5.8340232355556	1.86952584033074	6.94364804989539	1.97807564122522	1.21394314242927	5.41239606628755	1.47404057074917	6.47465885536258	5.80323288664744	7	3.95839790449026	6.1050397966169	5.84589165892725	2.42472033466583	3.63880468073184	5.22722397407798	-4.77272680607493	-0.509961033841715	3.77672243500296	-5.31375233593532	11.4064961572668	2.43536198643319	6.01022647121045	2.39881019871007	4.07039521503318	-2.28240220836423	1.00691906521233	-2.06792340796528	3.80520097776057	-1.5406614512696	2.94010427865724	9.48319425965017	3.33572917778295	-1.74373983948543	7.25180552994517	-1.93957099063312	0.189177440724447	9.05301249082777	0.456903759086509	69.5	0	2
80	7	6.69334934296175	5.90921594016751	6.27951481452611	3.45577430842482	2.14802760004318	1.96845098093478	4.74684490131769	4.42073166437935	6.31559961559354	1.45222502080206	1.72783436079085	4.95556748329312	1.3157736352709	3.95731543898344	1.60022978741618	3.8138170061927	6.1788625523747	1.71065454162885	5.75075163458155	1.23917594979239	4.46276716799512	1	3.8852200274031	5.23358511574042	-7.77542417462151	4.32200952538568	11.9146450224744	3.62092156836538	4.09425993144504	2.84442377343157	3.1490509892716	-0.307779903687478	0.143241310057997	1.63489927394033	2.8336547163085	-2.4150939437165	-4.43302512445445	8.41369529330687	4.30293549855517	-0.950677085880969	5.45610038720064	6.03477225054278	2.87073758634738	0.965242990522532	-5.10253564628234	79.25	0	2
81	1.77342668642908	1	2.97207082379795	2.52424636300573	5.43276565188444	2.60690068545382	3.69007434225701	6.66679457889056	1.18585028614117	7	4.27500415759335	3.93562981925314	5.64032197659824	1.2771167265017	1.04366526935662	3.75372239205714	2.73717889221799	3.94871412420521	1.50955645251779	3.9742421117042	2.47606533639601	1.08936842501585	4.53434994648021	-3.01396629417536	-1.03576149495946	3.41320250423901	-4.7004504141279	13.7029240186004	0.0196147681636568	6.68124514401414	6.34875329633473	5.5099618100386	6.28563634030064	7.95015629600063	5.70850828640552	2.85318959232056	-0.0462986580716964	3.04928048962253	3.10840467145643	7.32014707637464	14.4248932270298	5.03553247440257	2.85875336197781	-5.67251899840691	8.7222562580296	0.342856272686305	82	0	2
82	2.91208428987601	1.42057462153832	3.62719007476448	6.50518511759319	3.68293233655691	6.12127022564886	4.18239440041945	4.92570750602345	2.4831050576123	4.20896502105852	5.00501883105976	3.63004068424609	3.63167187223814	2.68745998053844	1	2.25862038932285	5.79774358751339	6.99451132043456	3.56897780177457	7	2.31946290262053	1.40551304523924	4.33803957644171	3.77923898513984	8.05189436899056	-11.5591775685374	1.88057932467161	11.1705436349442	6.63442175520263	1.46118134165771	-0.518734902374906	4.81437947289816	8.51392629944524	5.20711944850977	10.6033080407254	2.74349990617333	-2.93166066872274	5.14991647270453	8.93526487478235	-1.33260723516126	1.39832647790063	5.86726085998569	7.96090475459532	-1.38247482920895	7.17623950832799	2.56298871854211	100.75	0	2
83	3.0809327180603	1.19508333820591	2.18990168949385	5.9028624207142	1.65876228151805	3.26875272924906	3.75383528200212	4.95899585518076	1.10609486039031	3.89960515117921	7	3.99684259325189	5.1716140395679	2.50409776262229	3.15745006111772	4.44604644712754	2.75006531308301	1.75564294627877	5.59696555848406	7	1.2233371679221	2.16901895248665	5.78014060756154	-2.21514868319219	-3.48329463278621	3.81648416254808	0.0877306262916073	10.2088730065247	1.46758816177417	5.1652088600417	4.58375664498518	8.04482713472396	3.09345826573311	-2.62490677796165	-1.136617766559	-3.42463606458519	7.0080976057879	1.893968697796	8.33268307056219	4.27028811897174	7.80884547171754	5.93601424948166	3.16296276042384	-1.46347461864573	5.39468398434	-2.65625204263661	85.5	0	2
84	3.35543081839136	4.85961241368367	1	4.04293444242784	5.6148146430099	5.48910360058022	1.22924039067984	5.83599791862706	1.64728849327226	4.00731855843613	1.58025700329546	4.0173569013427	4.38531577859809	2.78989173437481	2.29703674967849	1.84303809538961	5.66420153875156	4.97714955738764	4.86840024791237	4.17743327205512	4.20840964498064	5.75108955480115	3.24866981694522	1.5176163127096	6.63853329911735	-7.88597387469039	6.2612159659556	9.62125919614319	1.60122395434371	4.71089861199613	5.55351156798098	2.02657643993116	2.46997937168836	4.42619859377757	10.9215123162533	2.36016253421092	3.84102515267231	2.62937616680738	8.88607948413896	7.54288644741456	4.42295949546369	4.72736406022465	10.3535498255525	-1.1446232796434	1.81012465199842	-4.64716018021347	79.25	0	2
85	2.79327432925341	4.83921798288014	1	3.9400234298753	4.89587779374899	3.78446127845824	4.03565367795234	6.12926886651159	1.58546195218199	5.04945408813592	1	3.45223253721555	5.73997972021838	3.88996717695957	1.39565731179434	1.2950128694425	4.8018446841279	5.6246232253936	4.69825844309888	3.92140489965071	4.56174329618964	4.5601480799232	3.30053774584393	2.75243803486686	6.94009272202845	-7.90706173852195	4.60604135241437	10.4759033225697	2.89593445048678	4.53464999826066	2.96346908726205	1.15110548493906	3.15806551342051	6.58615876533345	7.86714904104153	1.91224047170732	-5.29974888558252	2.29668512811889	8.61774811558847	0.514480495615844	8.25246613375416	3.73330666942433	6.41719647563217	-0.33347391615099	3.21400022681843	-4.79690654267604	70	0	2
86	3.2863046728916	3.26113637977884	3.80431232435484	5.42426405803126	3.41748758246412	6.26361991001514	7	6.95226421967961	7	7	3.38223279256975	5.84810693090579	4.12849654769285	4.55149098933846	3.01744503477253	2.89661248473105	4.91575307230403	5.41829074775338	5.27309607920359	4.97231851867228	2.48814638492334	3.58410481351428	5.75065982044779	2.23825004893755	6.37359411980766	-6.80314045475043	5.48799621619145	8.80603855071791	0.967143186010611	6.99807495354579	4.27732112822452	4.93103991744424	2.22527245484023	2.99094736094435	14.3042496628096	2.83416590188793	-4.90895470485329	4.2202772641581	8.87489686239162	8.06508910301162	12.9651916729142	4.14694634889518	0.052625204976862	1.63832031912916	14.3645702566082	0.310232597718889	78.75	0	2
87	1	3.17469874902918	3.13559278808	3.59523840525693	5.704419612539	2.7048569810274	2.73420138030222	3.04846760181919	3.01570936838506	4.21721560408343	2.55460120505542	1.48467663183031	5.74287395150104	1.96145138075292	5.60735410254899	3.01903645931081	3.48031850690598	6.42282577649634	1.49053051577374	3.33605552480809	6.30119631624397	1.601887391994	3.0249774741118	-2.74431103629868	-1.68082947849432	4.82284368822169	3.25082275947986	7.05813603652846	-2.18342800380777	4.71548427156527	1.50602844635314	2.08848093249508	3.65638449543067	3.95287471694596	15.8486948573935	3.83313172035623	0.641959723034069	6.58814762790179	8.2554566952931	6.6645206656854	5.68571556200225	-2.29749931439414	4.88493734662222	0.559224470068987	3.85300601564177	-0.716913463992667	63.5	0	2
88	2.73067535299759	1	1.17668172405394	3.79679258082714	3.30794032145548	1	7	6.84169256325763	1.82643713557796	6.87034971903775	1	3.10118131208864	4.91220477647404	1.67294104228873	6.27602193948339	1	3.90814174247463	3.02384544145992	1	2.05827510098091	1.95887127088777	4.8831540546425	2.22200247193728	-3.02473495372873	1.32846247512226	3.22474599044079	-5.20849486466862	13.1332114341591	1.35989897102743	6.71115006190174	7.59417545706282	0.134917743468468	3.75449642353385	4.75133821223203	3.2006423599576	2.40525570231447	-1.62433110017174	4.03896114936843	0.291227591218443	-0.321484420622844	10.6858656338038	6.92713440382124	8.05592453461619	0.0508069158020683	5.06261858085119	-3.81109347442461	73.25	0	2
89	3.85359365284589	4.26778268253858	1	1.53495473116032	3.73373500680338	3.70830589262349	2.81046707353595	6.14227705803632	3.17279383816857	1.78395860523581	2.87755506520576	4.1647159841092	3.51693852466784	2.67068891578857	2.90257830781097	7	6.53925609455434	5.49202803333234	7	6.14722868412977	2.1005239640622	2.10487208923849	6.33698729492399	4.34864521192009	7.83323856066967	-8.01780880816812	6.72156531310625	8.74691666347276	2.71672283863176	3.44838247377004	8.76483596144354	-3.34201266233705	-2.28906136161543	9.88991606779738	9.3467025612063	1.57616280217066	1.8408941680428	9.30225386552218	6.98599394352695	9.32475503559259	3.6692231716262	6.55111578204518	10.0377737824798	-2.70106861540924	4.46215595714745	-1.5530898447053	87	0	2
90	2.22431214844561	3.09626911860787	5.97013172644947	2.51215083872821	1.23718020454552	3.03357266963384	5.8624937079748	4.59989970755741	2.13746801597467	2.41745521765413	2.99086201798371	5.80316907223425	7	6.18707845661393	1.32834409596591	1.13074824313858	5.92006020467338	1.94326243291875	3.09999282570306	6.26459006108143	1	2.42892661997926	7	-4.01170853084286	-3.55299626047944	4.78345308014542	5.65434535512767	4.84464917907006	2.98079916605014	4.26806030035297	5.03369225952117	4.28713190445798	7.53797899862335	-0.108666032556114	-0.564838706146927	6.2709088479643	2.40932870406554	4.28741735962345	9.55873547525937	5.33389023632281	4.59699420709015	11.7802807526938	9.55701936602903	-2.03305373962057	7.19279762490092	-0.243953283822082	67.75	0	2
91	5.24075588089082	4.84227679642416	6.09019644642481	3.92141857059849	3.79138906982908	1.4717431282152	6.11455609090998	1.38333654909395	6.04114274877149	5.6099317292839	2.11579804818293	2.84776727358148	2.68832012132035	2.1740565599915	1.325311854345	2.17017805402113	4.63616163230309	3.11226575426209	6.99990793673507	6.2346365994197	1.97703012299844	1.23235486988372	1.55948938856138	3.50505868796407	6.24455412267202	-6.02491024349181	2.47229385332884	9.7853795968088	1.33369996133862	5.94046344807971	3.26331941856703	-3.77856534352898	9.35468333355339	5.04157781867667	6.97293185996342	6.93071700476061	3.13578014487218	2.7786444849787	9.69279986176185	6.78401433452713	11.9853492544943	5.31973202902409	5.93273372713316	1.79779200180621	1.91326761112209	-4.50740060728748	82.5	0	2
92	4.20207188847101	3.90543493815285	4.71609349958005	2.01810917874649	3.77174455453378	2.71563247244998	4.81381620319993	1.19317309865878	1.52683843012643	4.85127374814143	3.22111600746781	3.22936992973281	5.72558766701324	4.12320373512797	1.64522455031475	3.03881665498175	4.94180920486538	6.00656185651021	6.80413765776604	3.87159377595802	2.03869022094197	7	5.91401334502731	-2.67758710979161	4.59739044237475	-0.4881552397822	4.93393776960318	2.86063110966634	2.46872579149429	6.52034241022134	-4.59064207629091	6.44059184876495	5.83397603493553	-0.531217203206291	8.6882313953269	10.4762975118766	0.89203614080625	-3.75626622165049	9.86492004333047	4.27353725417587	-1.26883958152279	1.25554988666794	6.30055069568034	-0.140641334832305	2.65293632027261	1.36279701658076	98.25	0	2
93	1.44213409724173	4.23774551498364	6.11622441977606	1.90275453641324	3.65495149140302	2.71841309958739	5.38913993886862	5.79178014878148	2.93863820248008	3.32920803650738	2.66283226282102	4.49009542739994	3.59182938805711	2.08031628574922	1	1	5.53530331226821	4.82165546580063	1.58645354871748	2.23648286590653	2.61343502800272	3.55012554741907	1.72201612438609	-2.90112170121317	-0.237654887235406	3.75882485573765	6.60406246317352	3.79659950453698	-3.48912584899597	6.18755334824255	2.85120319110213	0.0132513357738802	5.26493339521224	0.245627710253988	10.4676696805003	-1.32338902676179	-3.54166558145639	1.63335763417679	6.33118116790256	7.61587572146163	9.14516194457252	8.7677190847399	6.90415686181704	10.0609099924894	7.37368791238717	-4.31403162783401	69	0	2
94	1.94832320510464	1.9181483796669	2.32464581974725	3.70552433187002	5.30271282030098	3.99260083346257	6.54639533534466	6.82272171484778	1.26134619699314	2.29813001088925	5.53861089337305	6.20810402801971	6.45804624487436	2.595929826987	2.85564399551262	5.12463486024998	5.59054367835064	5.20436157527048	4.10437151448011	3.46990841362919	1.68382720335708	1.74431150008827	1.75357506285018	-3.72677861524695	-0.957396048106238	3.74830866545015	-5.19637192788342	14.1315731965539	0.652567523026823	7.319437431508	4.42224701126975	5.38476281624368	6.3313984114912	3.64239931131101	3.41657148604978	7.94844958597443	-1.56458820185157	1.77467243292454	7.95991374263676	5.78497915276507	4.61506286406031	7.12082521642614	-0.750304016714422	-4.83585260799583	5.71096257832204	4.00818376956453	81.75	0	2
95	2.91342096735697	1.8344672102797	1.45291594993802	4.35011138496676	2.48394633489383	1.75378840235226	1	3.88763932286113	1.53739337631055	4.57442456014774	4.63875758946544	1.45206501239123	7	3.34130349962137	4.42848583866349	1	4.53712277603647	5.48627890840656	4.85395766379249	5.85198168898707	4.42024576075678	6.54671116232954	5.14748692817668	-1.87010354437161	-2.57155653063498	4.33411099431447	-0.804514526729955	10.8215028764635	-2.15846284775399	1.7204234316465	4.93678302844962	2.88110814982028	1.66858014959242	9.08467983126143	-2.28793895059644	4.48562746211768	6.01181128010002	2.52823982188711	8.37521944264116	3.87812339497908	4.78168533124256	5.32714117149641	6.06502876158302	-4.00563091981512	8.71411441592027	1.4826331205744	73.5	0	2
96	1.42348536394423	1.63942114538576	1.17583421499757	3.2750732669668	5.59947988830895	1	4.96182497926995	5.23414410935696	3.50452748665244	3.5231309031301	6.43130301025388	1	5.01339870784019	1.4149948920593	6.51926982919309	1.82277928337669	5.10199560695433	3.93672092709424	5.04671865838732	5.04994237808368	2.70773876446651	6.46925656943726	1.83318129462126	-5.15489787171062	-0.397250963340169	3.23247630552812	-4.71805970118228	10.9353598541247	0.16372025362332	7.49952733104934	4.14822496171463	4.17835990325582	13.9893476139829	3.93984256574507	-2.35673907916743	4.59616913730964	-1.06480373886651	2.95816587439124	9.90379545633567	3.25801469768473	9.15197786429098	6.41788774904686	-0.970249113947313	-0.225813311163276	10.298983804224	3.49670898426972	76.25	0	2
97	5.42305812290629	5.55277700825234	4.07350174347731	6.63869405557206	2.10564212890986	3.88551694524936	5.48901841719124	5.74099834983434	2.36638778482476	5.92930784127018	2.86162539908337	5.88033385918109	5.25716191539875	1.8022007717411	2.97191544351658	3.96898292526698	2.96172767639407	5.27671056884955	3.64698725736439	5.90730021108187	2.54707274188886	3.97720247503613	3.87554897925206	1.12555645113262	7.59412773458226	5.8202604047697	-4.24631368579654	10.5225714620321	1.81352596040467	5.82782585430703	4.90522725155866	6.63879255015766	8.13353491689403	0.447403330852363	5.97425472627805	-1.25927338838044	-0.118506282601191	-4.35399040940324	5.57896814910772	0.490845832840983	-0.696454375650178	8.29446507993705	7.5900555325385	0.0673988344429364	6.98552543530124	0.983078229301186	72	0	2
98	2.03120937917655	5.24961678355098	3.89951667288708	3.1188356623351	5.89204060312077	1	2.40016726726441	6.21859116256979	3.86181314954125	6.30512189935612	1.10419118159437	2.01437529547903	7	2.38277526643919	3.7449277621012	7	5.82385621658736	4.0920317409188	1.287304856435	6.14128936944789	2.21813525046404	1.67251523616557	1.35414691138576	1.50096640512583	3.01099544322445	-4.17549164377788	4.4244775144331	8.53187694767876	2.29497281174956	5.33331988669935	-6.69161066843622	4.06685056005554	4.96984239508694	-2.1967687455763	2.37088497794335	7.74842274119446	3.34506556335236	3.00998251931154	10.3914709521032	2.88951111104927	5.14764694155885	6.51787993229101	9.06074873803879	-3.65836424079049	4.34751264187649	2.82840667062716	66.75	0	2
99	1.83749351833419	3.00256578973543	1.8860669475644	2.26549314342909	1	2.14031663493445	4.96577800446333	6.51576436421613	3.96530412474963	4.88203717317267	5.63123447010943	3.39235819593361	5.22159234636609	5.36399835434785	2.07317195039709	1.38579273609307	6.91717073436492	1.30881055701631	1.61983693064098	2.78938136158524	3.41036446094921	1.80495394291411	1.60773384785191	2.86512210747482	2.12508733777793	1.21869015544091	2.37238437760941	-3.3478709661488	-1.24502930219596	8.01326663101581	8.59237542092634	7.0521907503805	5.86209496474794	0.781292773244288	-3.68927373653706	7.91339664526557	4.68043471102749	4.62390470867213	3.88364483030749	10.3822571349304	4.98919384350995	5.62039069495456	8.47986869659897	7.1302215288552	7.7993831099554	8.72262409385583	86	1	2
100	6.71878055393306	3.53374499336826	2.30396986044484	5.62410372982153	1.4359484813784	2.76915360302025	7	2.39863746016574	5.01482218870566	5.48904708093212	3.57813758701162	6.33933994949455	6.09236979762343	1	2.24199518649498	2.03831778641045	4.6248813771076	1.48809109144759	6.32863875879767	6.44169159605508	1	3.31413162350436	5.9451416541054	8.91369884647956	3.5285854245311	-2.27561681272938	5.155564904103	-5.50116369100023	-0.389165175851637	7.09920827847251	2.79404725122092	6.39114417197647	6.03689356841005	-2.24753543182028	6.72239197363122	3.03694562347473	0.584757276855933	1.9119819580941	5.91174290230962	8.50040503710297	2.5165991028361	0.369048117299835	5.14799559178642	-3.49373571640445	9.25899220075652	-0.70478559857804	87.75	1	2
101	3.23862311009168	6.18301785779607	1.27449839235626	2.52133425873591	1.06715198087155	2.64956807564167	5.97844946140117	4.27189016518079	2.67905416804204	7	1.07671710284378	6.85293326195599	6.66928837212818	1	1.22791564026885	4.83207121297924	3.61149361607408	3.28974443485229	3.61319152287173	1	1	2.72896505651231	6.08126756070418	9.92573994990382	6.6645945781826	0.445795596588679	2.62059378574965	-1.06071783704472	0.551152321780604	3.62439303030354	2.77969875726095	6.80794726005578	10.8611500205826	1.12644948096721	11.5567925489062	-0.865099740619528	-2.9693940110949	2.99230510819695	7.02239195591142	-0.293587929115373	7.03568562217942	3.05916893317697	8.14895394401286	2.65297420587445	8.44069890043989	3.1354518922406	100.5	1	2
102	5.31246702608819	4.92990145998416	6.03221150276933	3.79215712356112	2.02336819476229	6.75447896641917	6.7855164125088	1.5386932692245	1.51733685324701	6.37239785046205	2.37918356280215	3.09816456809135	7	2.10954775551637	2.80103359755504	2.30514977265345	4.06371557481904	3.63742242937778	3.80836614711194	7	2.90457049144423	3.80978149045221	5.71884987289211	9.00065838252434	6.04285771574356	-2.83059618857097	5.18055710658589	-2.35432113954245	8.3879221198875	4.03657908207936	5.71745747258343	2.2456361258116	8.52999571691074	0.767742743946975	2.37284269656821	5.62113711509852	2.6268015853797	-0.465472698311066	5.82827903483991	7.95310213549378	6.62657299367783	0.603957229306462	1.54153293179608	1.84975155660135	6.1178935647242	0.0817605968267896	101.25	1	2
103	2.12941947693751	3.32603271644471	1.71580238186937	1.95271217058872	4.63417969173283	4.45861244726096	3.74041622597432	5.75841593045265	2.32713109552511	6.7070791641062	1	3.9212517102604	5.74863174838402	2.99869571855337	1.34060409437907	1.05843063752335	4.17143252895947	5.06214358342297	4.68833177658358	5.30328854459473	4.60201512930255	6.03389437637402	3.44110418788035	7.54535449978136	0.289670544304673	-1.33510178696011	4.72745161405435	-5.86712577114789	2.63802563012626	5.365241987636	2.55278084124092	5.44852929831612	5.2114359238431	3.55745745414433	9.48966876617388	3.48929041344348	-4.662616671102	2.33959261818044	9.87278570692479	1.41868933042383	7.39098761302199	3.33231637425091	6.46289337099038	-0.203288824688448	0.749302404960073	6.18003386142764	81	1	2
104	2.71772157942928	3.35851522977077	1.67601161482834	2.36391525260559	3.86313753096167	4.22689962310755	6.47558302437229	2.56646317374617	3.25061731307621	4.54179244347166	2.99354865745825	5.05146433960357	5.99266607372562	7	4.71996705689583	2.24979038301705	6.3107811146694	3.64846931262137	7	2.86838547607285	1.40406419190887	5.37455114573992	4.77822985430515	-4.0803163775015	-0.756624863004924	-5.06025795817394	-0.22875804853116	0.812521350425301	-1.80446101081324	6.06413794545119	6.22991309745314	3.69394663627195	9.1140708753738	-2.49112440984333	1.73421603103896	8.50025424126548	9.43237730133772	4.1526577282155	3.38004178306878	6.87769918783231	8.32406898065265	-0.63634739817027	5.32559322086226	3.23915720002775	6.60771476909209	6.24874561921752	85.75	1	2
105	1.87547803495865	3.27118667666136	2.18912415932178	1.28856933474931	2.83939645511192	3.38495080472025	5.3157903087237	5.35179800424867	1.94608786033574	3.67206567043284	4.51920686461572	4.36800292480007	5.22814651203753	7	4.49946217056208	3.28663705454255	5.48207732172056	2.81382576183323	3.83111680941287	2.69312542747921	1	1	5.30829517875454	-4.86540167618678	-0.0967133122903713	-6.3443477301884	-1.13727534409736	0.211330473953623	-1.4679687426673	3.8867907422765	-2.9637406782945	4.9784311791581	8.24317538752253	2.96509745158248	2.72147322499165	11.932766372427	-1.19628589291121	8.00875678177925	5.11586603630174	7.91118888330404	10.7278339190088	0.725046097160216	4.31615520594911	0.234036788060074	6.93501843192236	0.48494557113974	101.5	1	2
106	3.40174344436262	1.22987649555624	1.84639727106153	1.61019254156155	2.43052348508839	5.20136836303265	2.75619213537881	1.32729542038374	1.29885265674719	5.3942260627779	1.74124169876736	1.77751414523291	5.79237909672158	5.51356917433457	4.99589257136596	1.85874973651974	6.72001041733899	4.35987270437525	1	6.0649717859891	1	4.78195746307478	5.11858776790291	3.13787442319915	2.54456300506817	-0.89865533248672	5.88053241891607	-2.81393239358843	-0.153936999934617	6.68237567338329	-0.248748243987218	3.93723837240356	7.8580625533548	0.66128655411992	7.67761267844671	3.16588750175826	-1.69396635120211	4.74425701889789	3.93747271525773	-0.645210430418662	7.36389649799412	3.76530760932705	5.34568787248814	-1.53106109882413	7.77178525750448	4.03004680512242	92.25	1	2
107	1.71552144811699	3.80856239484043	1	2.32682152233529	1.99064182080974	3.91598045359208	2.08585850306753	2.49801873961483	3.57421451674572	3.47960048325169	1.95668747027856	6.0077350157714	6.58227254148079	2.41459774519489	3.36590978185647	2.70149415204625	6.09523866797916	3.62302469244982	3.32908876411431	3.76786743867609	2.38175335806876	2.5258937932675	1.011001757142	4.13765234361002	8.56163963677013	0.545351323726537	4.35113912346946	-5.7041211608823	5.70385384726408	6.6388371436616	-4.12387172957622	2.31360452751033	6.90190230490955	0.591415292707978	9.06714973928135	10.1679994452857	3.49846589178783	-1.49519172895495	8.09823814670603	3.5703032856656	5.56641001476453	1.68682152252384	5.4772618243902	-0.986652089519901	6.50512637627608	-1.35352551456379	102	1	2
108	3.57244454433387	1	1.72921403215614	2.74498570869791	1.80374700059623	2.68006582941364	7	3.90025220694766	4.91651528184048	1.79164806244612	1	4.06017704154129	4.19461211356304	1.58428018985532	2.00344574641092	1	5.07702809613555	1.35578021048202	4.90539065806465	3.87621305862681	1	3.6282006889593	4.54304844829049	1.78796426459699	2.64128914515494	-0.152761038219778	3.0902113138006	-3.27168484241916	1.69447440708552	4.59029092745037	6.41492733084839	4.53045939509894	7.22056062543575	4.45147148814621	-1.6255182012133	7.00366580993665	-5.45556265688369	4.02326078244159	4.15160496176679	-0.889203658985306	2.80508405042354	3.94439057958243	0.572396588243888	1.72467493945331	-1.54878163482573	1.94433577616858	85.75	1	2
109	2.34963025328947	3.44692446280244	1.57631579239356	3.66899016046601	2.19497535973615	2.65883028967064	2.54108115921089	1.82443848737461	1.58925372226412	3.37494514198995	7	3.95929137299071	5.79686420599485	1.99759171004193	3.65249407855446	2.93374751035144	6.59184563679283	1	6.22399280293519	6.1144139709096	1.07907620055919	2.02246373979134	1.11922822630834	6.91139814809089	11.371593331361	1.71060885100526	7.6119388133833	-6.68612509119924	0.374936076714956	5.37763507166698	7.74252099550305	7.13418934017324	2.39259934429909	0.381387364025651	-1.31715112954039	-2.40658137630926	5.87013358598075	2.17609723915292	8.32610719359232	2.4812147534817	3.09316484168564	5.88662041879271	5.87349853537721	-1.45613858396559	5.87432245606141	-1.78980487207003	87.5	1	2
110	2.87035083387696	5.4534580549269	1.47356590134545	3.25423561611988	6.45519007052203	4.09596258109949	1.47869177480129	3.34379019305418	2.80914962088157	3.25221895308243	2.85318652739902	3.67854057602922	6.06884084364747	2.429587028021	2.3434859314276	3.51836930416649	3.49014555736922	4.1363880873843	5.71146993316525	6.97979639358248	4.34622352985091	2.13993913997145	4.15875555754627	3.23154806024859	2.99914193528093	0.960879417616259	3.73464707725054	-2.38048102798248	3.59604106205431	1.02444028631677	-0.12757539465958	7.56706735868856	-1.29980238462029	-0.924707603519537	3.51411365794931	4.91168894827073	1.91176581801095	6.87191641951834	4.47865605371584	2.65782039962892	11.6931180294787	7.68989264613325	3.48501956746571	2.83378730974262	5.50290754029268	-0.400119579774451	96.25	1	2
111	3.90665375110831	2.47835109925155	2.11131978512261	4.0805402700989	1.51767282319853	3.67224520638463	4.17679992587851	6.43829162160921	4.45364098979506	5.18586825444044	2.1268641302791	4.57350133422352	2.98795608536818	1	2.56060224831176	1.40885265864365	7	1.19444222980617	7	3.75127109978306	2.26093253751021	2.68710812438865	4.38328186821864	3.1292068557667	5.28350963810694	-1.35524287167962	5.76687790525084	-4.60867923203923	2.13887492603949	5.70207987579593	7.24670446473502	-6.21404979385787	-0.666724525377839	2.45571691288099	-2.62830429382059	9.84961567297094	3.80822814488984	4.23193278835331	4.90134619727425	9.92169988445795	3.04198316231553	-2.17014487426417	4.25273947325505	-0.242306066913937	3.2738277719927	4.69612817692136	88	1	2
112	3.44551147735451	3.74030618016028	2.38902740197407	2.3430914243946	5.96016730480597	7	5.93344468784742	1.70629432223058	2.12546928059874	4.49139841610058	4.71235645468242	3.51469834676825	4.78215949089002	1.3570656938176	1.66103499426509	2.05853099958707	6.57746039527215	6.29228662433323	1.85941335691595	7	2.96306274121958	2.37643427607893	4.70336247301986	1.60368667091058	4.18828680746479	-0.160601246604488	5.67788324961564	0.264173041708077	5.15517097499277	3.43692471629382	-1.60539052055661	3.69130246865211	9.67975793060713	2.76173324394738	6.59657972618349	1.61089069141137	1.45694723143214	5.06946664066424	7.98370960001768	-1.43857057560673	2.35923884995338	7.66059314557211	6.1787106136467	-1.59774960933227	7.33967412672973	1.34175171150442	91.75	1	2
113	2.48202862594219	4.60594877490718	4.49142619754041	3.45412846648884	3.48516611846844	5.18555906743523	3.76989982186729	6.1412754615549	2.31786010688315	6.6376467313569	2.33059768544414	3.37949177991607	6.82527983091846	1	2.24387876333223	5.32930656617215	5.17044376953634	5.20188987362661	3.4546389924288	5.64705668800008	1	2.85536692522421	1	5.62754278367253	2.34124431358824	0.843684579888895	3.72242013725847	-2.18563703060087	1.42478311985362	5.12536571759211	1.81465557852984	5.60354515447522	5.34774265763972	-0.136684423586792	2.30754718854978	6.41714309486053	1.71938531456767	4.99738770796634	8.44171272274988	6.63549549087499	3.38305466096198	6.99741541888709	3.6377424104969	-4.36111337244246	9.99546238319447	1.80464687777185	104.5	1	2
114	5.00154457887697	6.14818320144893	1	5.74514802463962	4.40170646025301	2.72757874521352	5.06569872985983	5.961702349074	2.53369165825335	6.48965391733875	1	5.49958837271759	6.36124087265572	4.39144158727781	2.17734002637446	6.69470516059543	3.57643225270375	5.06142074853513	3.69156249229905	4.56305883039166	3.51772222387024	3.31802269419826	2.33591677259907	2.45990597551938	6.09624776821598	-3.9543574092345	0.116360811575423	-0.721609182902219	0.547490776169322	6.50917413529143	1.5076637228156	-5.17540020276964	3.30682662549931	4.29389375323286	2.73999705370121	6.79840030967652	3.43037770634255	2.56295196073591	5.09500229085709	4.95649500237549	5.60575904429385	6.50791732875052	7.58996744116615	-0.702523625593411	8.82175694124508	7.27698054728752	100.25	1	2
115	1.2948227056885	1.79528827549128	4.51459934838061	4.60877773946314	3.83228101890519	6.65264107486472	2.50358861862787	7	2.10007362717676	5.80783703275476	2.13864816649682	3.79329102903701	6.55909981822444	1	2.65408594049496	2.30963752751993	6.4997602893368	3.12271568074588	5.62166011958347	4.69286208766758	2.24639027582227	3.48628474737949	2.50943634034224	4.65581111096684	7.32706219278933	-2.62349823648589	5.54966085972521	-6.70190570297608	1.45230850995364	8.1676183375841	8.88114516146118	1.84721911940762	6.80496757989148	6.09728538309484	-0.805778795347168	8.33979469944465	3.59450931550422	1.559826021619	7.50028620768117	7.18942689326563	6.33771579414218	3.40980328833108	8.71307292200932	-1.21180900045981	5.32924694747744	1.14477350882838	105	1	2
116	4.69480895513736	5.39011743102108	1.01464983205671	4.15302890809646	2.60269925199939	1	7	3.86689877613105	6.24709470434684	5.35787776069472	1.81344694431596	4.23513138736938	3.54112980382151	3.1923234940238	2.9329399097823	3.50741242215248	4.76682953778315	2.55494357182588	2.713286531218	3.84599820328008	6.0025087267835	6.08928663829176	4.73922577726349	8.32701163109575	1.6461561165963	-5.03258095424458	5.123927804336	-4.49003112674029	-1.17640899899062	3.16293209274114	6.60330988769593	2.33404641762849	7.05838505199754	0.943422733918247	3.3085761576431	8.05311371988565	-2.67886360686925	2.1066302916254	3.80760946827714	3.62483839340572	0.950542172542218	5.81529729223265	2.12242160307033	1.23165054609915	-0.474287290906053	2.05047713979992	97.75	1	2
117	3.28193671142199	2.96790570855568	2.83215466195451	3.01943968472251	2.90068897657561	1	5.65235730075653	5.81071243270788	3.36231713627492	5.77020449158981	5.66790598479993	6.36478337413965	4.46906850507035	1.71115950218788	4.51764743263352	3.068903977472	7	2.24678370682966	4.80103632492284	4.82176693139446	2.32085405466721	4.30079127591212	1.31498583768598	1.91539083966809	5.00220380562453	0.108068669634244	4.48603741074586	-4.03659068117152	0.722229568636341	6.32022453568672	0.595512974674739	3.68522477763052	9.5000774540585	-1.10784020407286	-3.61118341531984	4.56656726705269	-1.68083722493554	0.714290184688941	-0.715555871610409	5.84530867726172	10.9362391005681	2.37991844038494	-0.115523117241544	-4.65438081717059	2.78457377404103	-4.54916034634771	79.5	1	2
118	3.1054264394419	4.78344072040712	1.8034514492458	1.23658733738416	3.09126406628857	6.7568530190483	5.78462582307524	3.46638315359	1.10395262108221	1.96114514860677	5.98761716039648	6.102263608263	7	5.54593673053767	1.45549256624947	2.43350231871611	5.36862207477306	1.43940612558466	2.93956848147093	5.20994348480847	1.08994175439344	2.18631947633491	6.77241464472344	-3.84709937841924	1.86365262278551	-5.73681557596655	-0.941012679460968	1.19794760564554	1.41593669351218	6.61757257988601	5.57683923342338	1.67414789769923	8.9268677896713	-1.72177504825797	-1.24361660421058	4.30414136264367	-0.889588942590581	7.70635535651925	10.6057715978724	4.25277755573383	5.72422347961593	5.80029397479266	1.77554301781616	-2.6279846082975	6.90147200323985	-1.61810002780184	76.25	1	2
119	2.41032718613152	2.0079065384699	1.04683338796352	3.23817919431087	1	4.09568939621689	6.54507498116078	4.30083724199357	1.39105047748874	1	4.60611809751498	5.30072177464057	5.67072970817108	1.72558153007935	4.52038969830144	3.60462975888104	5.89489747484245	1.5345744158931	3.66640826871446	6.75519028590432	3.22070116884083	1.58876433712781	4.10290904949751	1.35422235458712	2.77709668113365	0.205493073788453	4.11442173232177	-2.25489591467403	5.99480905320403	4.61665015034506	5.00012135835457	3.40305177036183	6.49569387687183	3.28644333037445	8.8781530194149	5.26332177627766	-1.44652627273751	1.41099356256537	3.23695867969602	1.97913829613673	3.54188292574025	6.89678657656219	5.51661755748202	2.68093082655238	2.62911670350781	2.91843181996204	86	1	2
120	4.93549217782806	5.86965113524723	1	1	1	3.37806767496411	1.45167942548872	1	1.07705117010035	5.58162697935513	2.19945516521223	5.31681917753105	6.11618863722048	4.33646975731449	2.56958195493866	2.12307743121891	2.77275460970001	3.68775080323834	4.23303607158505	4.0132277377068	2.57219164855021	2.89695510758835	3.88755678247411	11.9745640836826	6.32668416664746	-0.290533069996622	2.7681726611136	-1.92943560452006	3.04798762113654	3.77905954267152	-0.944243413018391	3.7246755256061	7.38056573566399	3.14583835440921	11.74061776677	2.89916339321556	0.787671836661752	2.94182337859392	7.13768964987557	0.958901515234066	3.34968522586049	4.18150069244137	0.69015092863748	-3.69147214363598	7.75837347341822	6.59407213342727	95.75	1	2
121	2.32343554529152	5.88994149951248	1	4.27046129919096	1.93203121216616	7	3.67733988389582	2.25094193567301	2.89608622075994	5.84519701733697	3.70503621462597	6.02800608235375	5.63647473779978	3.23813019497974	4.3618408165577	3.30677815209354	3.62614533747845	5.9960245766405	2.20309711682505	6.46643488553459	1	4.1757340541832	1.94292885874924	6.2580566186077	3.28075490292814	-0.48107588843751	3.96241834983509	-1.88932912163216	6.13133491608871	9.41037261212704	9.4001056204063	-5.07595585085611	13.8034073191183	6.1705886898464	3.17736601456039	-0.584063728317604	-3.3176557347354	2.33274613493142	2.60095327375496	8.53765663136733	3.51107594943298	1.55785640499044	4.07231891225174	-1.42775118204457	5.96015166754331	-2.53870814736136	99.5	1	2
122	2.83389001185445	1	1.00047037652062	1.57392822530004	1.8215013197496	6.00538019788894	5.90120551613097	5.21720316782157	3.64348161524504	5.23651708797073	7	1	6.76030023192671	6.84542461614289	4.43326736618495	4.86755210923597	6.64474888218927	2.40391508641825	3.97632630141836	5.55850518529324	1.40566017437214	1	1	2.55507536666438	3.09160220171365	-0.960118805928842	5.89236629818826	-2.31380426781578	0.409061958607602	6.87154754721949	0.423626408355028	3.44133119911415	8.08553505768558	0.963948878623069	4.94579448971971	1.84938199372581	-3.72520238707402	4.84355109122194	4.03405757020239	2.27752300369956	13.5740096150663	10.2203513569627	5.38246525141642	-2.13469059408495	8.26804586185182	4.14856261013614	89.25	1	2
123	4.49205221958074	6.01018902726327	1	1.08898469960805	1.35550650933156	3.41367606990227	2.07872973430578	1.61880614577993	2.1533883810477	6.00218586214869	2.08030653603955	6.45232755271266	6.25512782327871	4.39179704667646	2.46345845948826	1.28708635426524	7	3.24904286755342	4.78486425970236	2.99462558724767	2.96873514283887	2.04029442755914	1.1296245692267	10.8278802509382	5.52033944527427	-0.646787705620517	3.39701363896343	-1.04804855325816	2.48919797071396	5.84288980006652	-0.9286295667052	-3.28689261655649	7.60472751373537	1.40198880205248	8.72041863422331	1.91407927782333	0.55572205294174	3.5985291335809	4.69818967747579	2.64791956565773	3.55421967266641	5.16337729374768	0.215407866876566	-3.79215776077633	6.37301131042407	2.66595062732444	88	1	2
124	2.10065860264896	6.05695554276428	1.44724354759299	3.90374001239853	4.67353216045544	1.53354201891747	7	1.63688993300093	4.16148916829088	5.54694955494608	1.50920704733244	5.46257799688163	5.38051963210928	2.06627056990254	1.61395100474669	2.25364882205259	4.69777383631052	2.89566350972369	3.64227090075469	5.89675904117918	1.23325357496534	4.02534405031302	6.98383108942022	7.53833652412337	6.8104662809015	-0.486427169646018	4.74476622827414	-3.72935679287881	6.32436829689548	4.92006301098087	3.01597877539338	7.04052664226808	4.48488329063398	5.10516816568187	8.98259648907669	4.24404229952134	2.24523681791832	2.07258339264216	5.40255088902735	5.67855471252207	3.81755502255645	4.60497199746633	0.259302560439255	-0.317550118309271	2.37044688756925	3.4478553975848	92.75	1	2
125	6.7540474462489	4.76798411587609	3.03592438101747	6.00999244473191	1.90436802616523	1	4.2360072364003	1.93549144453254	2.94931461093725	5.88507569051346	2.0162421891511	7	1	2.58526936175018	4.96042593795476	1.02300683603637	1	1.5930088629454	3.98580146095111	3.41223937030615	1.62274535640636	2.60407576232649	5.13121608676087	10.6692837224073	2.74618348659936	-1.13348316416726	7.03826596893183	-3.28504249942304	5.86527273809054	6.61790316221539	2.9775616070994	6.76221109464341	11.8170908489132	0.0649069757882216	9.64870362251562	2.38586274414811	1.53264471030963	5.30029813652616	8.52459948425276	6.47217984181719	1.29931233108434	10.6110393319718	4.85257633975667	-0.186118125994712	7.54054729393532	4.26480920571815	96.5	1	2
126	7	3.08502368119945	2.02347195596339	5.14542829304769	2.04417257737052	2.7496508080079	2.72198437818853	3.12744983009746	1.93002859149069	3.25130043386268	3.38469695827512	6.5338980059098	3.90723810641356	1.96950567890427	1.93458520657236	1.64125167761765	3.92851080061243	1.54485238620475	3.2779139935158	6.05753957955497	1.91834850424616	7	1.69782134877401	10.162751170165	3.81778160000967	-2.05809767820962	5.36308581628203	-5.52679669131583	1.61921179204828	6.76629320556104	1.89272056942111	6.60406254415539	9.34842838878337	0.887157465756342	1.70088425487995	4.91496921209314	0.470750974556595	3.65137199860264	6.5728341477449	8.36432309300305	2.06030640294037	0.316104873162235	5.50128801732061	-2.76065439251606	3.31446672954483	3.54152402188868	102.25	1	2
127	1.50226456624305	4.66018052119974	1.4232517587546	2.97481788027524	1.02974662764646	5.23080011296948	1	3.4052146554903	2.39915973581249	4.8713581108408	1.86767289482217	5.59112735283325	6.47299661887654	1.37127726810621	3.89220715276448	3.58828711476744	6.69756615517158	3.70567672188101	6.04323440938154	2.10425233502789	1.55467166638247	2.85428418557208	4.70148557297057	3.99219856291933	7.36727100393546	0.943179549679474	3.86985905648197	-4.18019634471816	1.59225139592234	4.8178762786096	1.35114950426235	-2.5988487443355	6.1376463521885	0.681240285339321	7.86812289228018	2.61766897312538	2.06897182166677	2.39695515326078	7.03486054016465	1.8942765535865	5.88193204418169	7.945361556567	1.25588062200154	-2.57360330007577	2.40543404372826	-0.854247270499332	93	1	2
128	1	3.7740369383919	1.01997649060328	3.80634212173305	1	4.37178240845367	4.75921261262607	2.74807494231302	2.47449876740378	4.5544805878212	1.80417763387296	1.34062031002154	6.6451501070729	3.86513717592728	2.13329622469276	3.62123831638865	6.84503173506688	3.50431153767515	4.99331646061667	4.04331100076606	1	5.33881852373137	1.72350913010691	4.03113554182132	6.93860916136529	0.476701308164625	3.34807027288194	-5.10598042006245	1.28009726812004	7.21087268350326	1.50192423707713	5.32800807586479	7.44971646953448	0.637127160749892	2.46237937854724	3.35181379934601	3.15455627373068	2.51526093106048	6.83881547030024	1.03511487357693	5.0021626542562	11.2695523365529	1.32353199748702	-2.96208796203876	1.67711573469036	0.43766265482382	106.75	1	2
129	3.58155337566803	3.86157429924941	1.11030425232623	2.31086430262533	4.77097189422721	6.97107238053571	6.99531327467236	4.83517393787468	2.22405142957186	4.87406835858054	4.72582036839855	3.71677181545471	4.34151125397909	2.0401112104532	1.8455394824947	2.47468714072966	6.73031090360456	6.46011069279926	1.95287034384122	3.89981773361518	1.93957315028743	2.1663720424806	1	1.0951972183313	3.25107173729967	0.122041403735988	5.17038152270335	0.668620190635505	5.8364119501775	1.35634657752302	-0.474495295031372	7.39584485587083	8.84629174518153	2.57194903675796	11.4412591951359	1.65527134713676	-2.93178216741282	2.41375483842196	4.29980140344924	-2.04905173244508	7.79656702522955	8.1166748558605	7.48048105139613	-0.663160465168171	6.36418086441541	1.62110854694808	100.5	1	2
130	1.96376516161771	2.92352365506485	1.27636169910799	2.33710230176831	1	1.4754643286147	7	1	3.15769729902449	5.14778444914299	3.56280032802214	3.71163318218194	5.0793747695402	2.9448687662117	1.79891252253698	1.02321580098981	1.95811061104259	1.09469882817701	1.64824567024686	2.22927035679028	3.82860860871208	6.31117096552831	2.46532737727006	2.11402118377178	2.21759681001857	0.938275923940431	2.28423024838434	-3.38861910927053	-1.67968651859627	7.15143601099056	8.43750655442781	7.72708764948023	6.36136884435368	1.23017750111766	-3.38112957622899	6.7212951589733	3.70810032771974	2.38594288111811	4.56557257820133	10.0532073758805	6.4720028247359	2.01194452284751	2.20221973835947	7.07356748864953	1.65488087124977	2.10066428554518	93.25	1	2
131	3.14284673440206	6.70206569946373	1	2.74481445136213	1.68046001987419	2.78021796759027	6.9456326405636	4.33255601626672	3.0359383222054	5.87923656402975	3.87211756420438	6.61896470373292	7	1.46327108881219	1.65700733745965	4.0697205301923	3.87173578623174	1.46607874130514	1.86799906968857	2.49250755802651	1.28618191926166	3.41617406002001	6.79100598394349	10.8507811327772	5.86436455628672	0.627338462466953	3.31800999119897	-1.03993024539947	2.28821447946555	9.06872898075097	-2.0605964661763	6.4960105244591	10.7512022943804	2.20637919758398	1.82969290056587	-1.46972216765729	-3.38638734778595	4.68190051931593	7.64599126917102	-0.983228622290055	12.578682417731	3.06738549616407	0.777788044006632	2.38640860308586	8.12612790447812	2.56333426536696	101	1	2
132	2.67648189372107	5.8455144174751	3.7200694016035	3.25731088934878	3.04372986228724	1.53722305658838	1.99730584599002	4.08057963897634	1	2.10836835639724	7	5.49570292923242	5.97546831904036	1.7137283461273	2.17922838982141	2.15691412673965	6.37865803852396	6.38123878339009	5.71441030071858	1.95617887036643	1	5.32153066544512	1.79923227840225	7.99400492940069	5.44569949202964	-2.25849921612028	4.48260565940638	-5.56663313434226	7.22057615465296	4.97893873495302	7.8976292998249	7.53611171743371	12.3289278248752	-0.525939768295908	12.2278770503235	8.51291910266546	6.64908901638143	2.62469349545297	-2.25063865016647	8.84367063785393	1.30662083101705	-1.01380532422664	5.31328578953055	0.560871494586657	3.6415427144301	-1.25567585795782	82.75	1	2
133	5.83959976217781	6.04738704954398	5.05093310385428	2.50992860561058	3.25953618840348	5.00891950941258	1.25298565645062	6.62259302357186	1	6.24645871281368	1	2.13679279684385	3.4022510997731	2.52307839235197	1	3.71732640150431	6.66057485473868	5.88190621867141	4.8036685303135	6.0573109360146	2.83502543138706	1.68493452302268	6.10365123493108	8.38125534702916	6.85390883705896	-2.93123883003741	3.74945030495931	-2.63260518473199	2.19244062840687	5.44553837395762	3.27181875401046	0.63177054639707	6.59604525438785	6.33700845198063	8.12102720883502	10.0817382638701	2.64288474315215	6.02530413902654	3.54749457854396	8.02518921964976	7.87067991587588	1.92368027461812	10.5486722905201	-4.19360425368806	10.5724588783365	1.92082803120047	89.5	1	2
134	6.74861650099978	4.19767833508926	2.61648699665123	4.65318939861006	1	1.57734118972731	3.24576765852297	1.82407753156299	1	6.80603074395528	3.93738294242819	5.58371869994512	3.56145229110154	2.81844771415697	1.86577734186461	2.20040647907225	6.5744705745097	1.00213243949883	3.30581459324573	5.77992375541672	2.05662152830964	3.67148338950064	6.70669382145122	9.24844044405115	3.03501390359556	-2.02090744653156	5.64914012697506	-4.54758917294873	1.82072211735377	6.98661201327948	7.95403660629059	6.23312396916201	6.95088415964132	-2.28105363069673	1.21446989775148	3.4059902938518	-1.59727214522545	2.05172909594712	10.6090224127292	10.5803827232187	6.88643448658381	0.632916763400514	-0.289756650211721	6.58739408728745	3.2027548908479	-1.22958678791855	87.25	1	2
135	4.14965219984597	1	1	1.30154557124752	1.39696555225831	1.07817198420037	4.54740861439228	2.71181034404318	2.04864894581238	5.88388863454122	2.62600999041921	4.63230064187832	6.60765236580442	1.81948041272894	1	1	2.20805174726811	1	5.87165669689107	5.48401865044223	3.87797899845415	6.18663408161416	7	5.44148827367452	0.702754493231088	-2.99061700409193	4.51263902452034	-5.24612717299547	0.812682405962919	7.441456005579	5.30098098739199	8.39076463268478	7.23576625722215	2.28996028538463	1.95837688169035	-1.49872725650114	-1.12615767371005	3.33531880603705	10.0473016423568	0.659404702117177	4.91635061039732	13.4641809944636	7.98803968294656	1.98419890506286	10.3913437180168	-0.711352405060463	90	1	2
136	2.86528587799711	3.74818643572056	1.95395315352393	3.4807022359096	1.78272696408796	1	5.50068572691009	6.89529000098949	1.37618433662442	6.16732335856543	1	5.40585419097001	6.61074107738395	6.53494353863591	3.86718399915801	2.5492567053725	6.16864181128647	2.75239361931069	4.47425900977225	4.91683005159249	2.06310342753509	4.30973890841888	4.23739337734154	3.04177460953968	3.89113756660837	-1.37540707326416	6.58197605731401	-3.85772590151307	-0.0423688059044258	1.27952375529836	-0.502899508253488	3.31965872100051	10.2787223711609	1.69001206018219	4.7275412383074	2.86253657563537	3.67696681522386	-0.526551443317218	4.97962739186947	3.80706550396202	7.58074924395334	0.304247119684231	5.7284575971032	3.24670879717534	3.77297186333602	-0.687403741646973	82.75	1	2
137	2.92150708485127	7	3.65950385271567	2.59400690300941	3.4308911462037	5.2626474735346	3.16654262060198	4.94331482585213	2.58021598844684	2.80513250586313	7	7	1.14019178571983	1.69834436199123	4.42233152961215	5.91063880417756	5.59197254662132	4.00926869367368	6.41698888794186	4.61882415882905	1.03030867613734	1.95821729605885	4.53405449023701	7.60173675602921	5.3129807718408	-2.97215269806848	4.23888101519406	-5.99878592944737	6.14188513947842	4.6541262113142	4.61587743592484	8.32265809188732	12.3286916707955	2.63762784226027	12.5463328904396	2.09686372915632	2.46459453192729	2.51509526168921	-1.71464893932161	10.4319163808741	1.61220544832521	0.694158573663501	2.9304191058331	-0.326238692987764	2.68230549092752	-1.78422600350798	75.5	1	2
138	2.57629420742046	1	2.0386141034925	1.10742814063539	1.56637935249097	2.38795945466954	7	1.14519556918067	1.49799739377476	6.48353498815028	3.83448495519128	6.2744538654691	7	6.34112026927628	2.37969645389751	2.62602817898719	6.72497548066056	1.35621780118275	3.43746233303647	5.79651168943709	3.69231703502673	1.73719508269549	6.58562886703288	6.16762475290278	0.885022114832687	-3.06983918009911	5.62265734439147	-5.52794400109994	2.927245227916	4.41980564791792	5.58654407792727	5.70952532126872	9.48575726665331	5.86096667902491	-0.765774371008161	7.25482006998604	4.13613464620595	4.82425166529698	8.25039498453234	4.69976886824588	8.24726634550205	7.90484947291565	9.67519734438299	-4.17784265886645	3.84734116222226	6.01514034139308	81.25	1	2
139	3.86853729377787	3.95777269557463	3.07377269834939	1	4.94055309898923	2.28185871039381	6.00014595387458	2.40549629165131	2.17611945059772	5.91314413621709	4.03318564580037	4.33172501613303	7	1	1.32230697453302	3.92000103242255	5.11284680861182	4.44986761067127	7	6.5286765272156	1.54892424434515	1	5.32512558093655	1.56477650858955	5.41496626718203	0.737774675967609	3.9678649167449	-0.598494334498547	2.21255928323294	6.51125765571758	0.483027853232808	1.62650114838772	4.78069354717	0.0604090696178152	10.5614214543928	3.08519829046751	-0.347044416967624	3.83437797223392	-0.979214700429324	6.76410698474295	7.53773599381472	4.62515635802864	3.19817896442921	1.14619782014982	10.9915028859571	-0.205217067607892	102	1	2
140	1.9765158751231	3.9036340560553	2.35154319344008	2.8422428137778	5.12039179326955	7	1	3.08190933166953	4.96145769527685	1.44220138589979	5.45956008185494	4.095085426234	4.95461597997452	2.05240961839656	2.67006641297212	2.27249942253365	2.72441648668262	3.13936870380442	4.28310472085649	4.78683170609795	1.29179958352241	1.64102776302552	1	8.71090668731081	2.55519441747729	-2.65559659692644	5.49095105105317	-0.245141395910656	3.82591191634877	4.32468702626621	-0.411466555245813	-6.14725078043646	8.29020782766989	5.7699945563938	0.258923427139705	10.6466184426812	0.929475223200144	0.37174356777071	4.29908425228989	8.21473993590582	-2.20112747429593	0.938140923712857	4.12563877359166	-2.31178241453325	0.325275711182229	2.86873778196278	76.75	1	2
141	3.18678661991109	1	1.88869151512285	1.56420648633097	1.93817396054556	3.68002781976933	6.73211522145476	1	1.73255372392915	6.3167887203396	4.02971622755443	7	7	6.87418290546514	2.9057459250374	4.01163795691147	5.50858173032701	1	3.12730740046801	5.83172865731959	1.87957753931989	4.52612461954467	1.26607197575715	5.23325417763658	1.03383383787317	-2.21461298054435	4.23981699600507	-6.35773222243239	0.683231257450492	4.80983470263624	5.14366747756094	5.98560892810768	10.3210819388335	6.11519340008214	-0.130011537056659	6.88309963287507	5.03588766500316	4.21210073949864	8.15994780376925	5.0649204645963	4.89486859405085	11.6548057411539	10.1446753146865	-1.40570046084002	6.05377543775593	-0.59134889784442	97.5	1	2
142	5.79947397529637	4.27653413879981	3.73140883787793	6.12872535142198	1	1.27640929094246	5.73357074175502	4.42326754776765	4.17961225300727	3.83015679708863	3.95303677039197	7	1.19943499268995	3.72750748273787	4.44713067848135	1	1.45219183103445	1.5120582582728	4.23768121681738	5.47929038216794	2.31473207394034	1.71692614031706	3.287710492989	10.8649153004459	2.49324965198345	0.356166271009979	7.52872923794434	-3.17522981506954	-1.59163919377853	6.37171597925891	2.93648881646125	6.22203766925036	8.06715730997623	8.28073539918442	7.30452664821782	1.28437316818837	7.51859998482651	4.76084991794886	4.6110687973778	6.77877518683798	-1.01850426726821	2.46626067384025	5.69718517013134	-1.47571791763603	-0.0296693306616146	4.94130457724282	75.25	1	2
143	3.21737113991032	1	1.32000105927997	2.35682830953518	2.62871840705317	3.67226323833111	7	7	1.30489294992992	6.31036066437563	1.7618678180607	1.90673565022598	6.49612478821097	2.95432546268539	2.05382641359102	2.38503767800932	2.55231445469707	2.06838849853835	3.10656179485057	3.73695335333773	5.83956674028779	2.39004037150764	1.24671492884769	3.28110644568487	2.8221598380517	-2.21579860869525	6.4251573841305	-4.81598198097003	1.79285881082417	4.79957214160362	-1.30113563281029	-1.33343186562299	9.70644434696571	5.93266777777788	7.62032900685245	2.72938205497673	4.63027721025922	5.94390920496864	4.96943488678587	0.336453325511801	4.38180789560201	1.8836133970289	8.64914162069426	9.05505906634307	10.5018311430706	-0.175075734720136	88	1	2
144	4.61889991304616	6.0745929524995	2.80402673827883	4.63662463418069	5.76642438621822	2.4134328622517	5.71866251400935	1.72347390377756	1.65267086311483	4.90090020209039	1	3.86310664578836	5.72799444098627	3.04418126075358	3.37695727690609	5.06802478190717	3.464147910556	6.74444740960856	4.52142679870138	5.6243812619094	1.27383315872208	2.45891354783582	6.30677656176375	8.58066140334217	2.50467664302235	0.920650250729982	4.85184840284142	-1.11060096933931	5.47682539119578	4.14820543517053	8.32640935518386	6.8466588584437	7.3348561690441	4.0459477281308	0.608880953609579	10.0461448047065	7.19937724926277	-0.341635882703034	6.75232883164901	8.05254176838507	3.15306419356239	1.88310578543054	3.4835710378741	0.612589133902528	3.21072676176134	0.948588908657689	72.75	1	2
145	1.24203145931576	3.67078533399701	1.13499702272598	3.55156108595143	1.93844333525906	3.25153990181391	3.14591347462725	3.52239970818055	4.5276698623052	2.60688269526442	7	4.73527616522667	5.23253203081984	1.11092823051847	2.30131040189063	2.93591627324077	3.80834816271063	1	4.52245816326326	3.38199969769078	1.0169426784697	1.62146750754876	4.91036843448601	6.46529817907002	10.2591446593961	0.80423568108936	7.34868352236113	-5.62484223526997	-0.657273085743008	7.22359746275232	4.89117863024837	-2.31629343909744	2.535857778174	0.133728023677434	-1.25442027116689	1.0293941748213	6.70436436385733	1.55086875728101	1.95730546285527	3.67929805713819	2.65601284747933	6.03229051708679	3.75516262807803	-1.0068328061248	4.82334273062114	-2.0430822389905	84.5	1	2
146	1.97135688173656	4.79050789150964	1	3.72167651363317	4.22962017082951	7	5.42867167567835	5.39988620993438	1.88358384272906	6.62475383261809	5.13878879890235	7	5.85716962173489	5.57943994917915	2.74620419899623	1.28712643684246	5.78206652294687	3.21747585919052	6.10120233508928	1	3.08588851423279	2.54847140535766	4.24462365742572	7.19554443265439	4.63146704847734	-0.241597844407196	3.81951853992361	-2.50699206711881	5.47451744390102	3.60480199146085	9.22215952727972	4.28902984762811	6.23704149560044	0.462842837521886	4.35830964563539	10.2662929900273	-3.34333387954432	3.76948076774902	4.74100239887343	5.08790010327079	7.27392848002152	5.28424847486022	-0.503882098951346	1.78982196864469	8.29533517119782	2.66721617195779	92.25	1	2
147	2.42215018333114	2.34055327388839	3.88110350693473	2.32546303934982	4.15075938195608	1.36766575615412	4.76075803096397	4.00677064140059	1	5.17106377301566	1	1.63394255168371	4.90428915136286	3.80742616896095	2.46180993628278	5.57281707182071	5.36084858775664	1.99205929926791	3.86894259822322	3.34829722539823	1.92393765683847	1.98551032899581	3.34902892440474	0.716163565451268	2.73700264889647	1.74223423616187	4.9965218861735	-2.99915017706083	-3.38398284645074	4.11659508556489	11.6313001403862	-4.69965813154303	6.36250280096859	4.84782632941603	1.47017743435357	12.4781643720046	1.32425573642827	6.92022064897671	4.10810119782458	8.27611891376974	6.00456176632972	-1.55601964603954	6.67255470077573	7.84065732099809	6.51651328314323	3.19021630442008	77	1	2
148	3.10063982700279	5.26175600901535	1	2.65053537802689	1.93389152994495	3.24798070627203	4.72947551547379	1.83100376494595	3.47019129841852	5.67812172746438	5.37417765792396	5.39928637093564	4.08543381173222	3.26042303211466	2.25524653524538	2.38453676526071	2.72577812082121	1.21454590010996	5.76803504335346	2.96040233919275	3.76168524602197	1.54261178950417	2.51253947992346	4.68867209310496	3.49100509275715	-3.35746000007958	6.05442603630889	-1.58253305468685	1.57605793125223	7.39461901855386	-4.90959368492105	3.48771151933018	7.57502969169639	-2.12865036279403	8.96614514353638	9.63175733407154	5.33147494526797	5.19894647150586	-1.66152330959463	5.88593770776184	1.44906863612054	3.30165706359163	6.09134643352169	-0.4936982073526	6.19876686974416	6.78862963800832	88.75	1	2
149	5.99566670086027	7	4.37344542980464	4.33576160231576	2.00977380311356	1.81388635123793	3.69763718080234	2.47215768596151	5.5436022552008	4.37649432938378	1.6025609721074	4.52415873822197	5.32691053069115	5.29836834196751	1.62472206749432	4.44568435306233	5.7675375598517	3.96939980238378	5.72471850942027	7	1	6.87086746203942	4.45240516538685	7.19864700093697	1.78799478699723	-2.30558163967576	5.02810490627206	-1.24257804743465	2.88541735777673	5.618068742505	-2.74186333151291	1.27757044217148	6.44123647228236	0.585579177923837	2.17715135719652	9.66962727057332	1.03440051255787	-1.5020903499942	4.05015288257845	4.10124913701913	7.19380999305615	8.07447376645064	5.97381431622449	-2.62399077608605	3.67496062734172	3.40328871241017	100.5	1	2
150	1.18123054061338	4.60325734566625	3.57449642906579	2.62962249619735	3.75520428172201	1	5.0291162559811	3.14112156653727	2.51842884683972	1.55069607154058	3.1872988507632	5.42582432150988	7	2.99766268952991	2.48602023310204	1	5.89293366360305	3.27561514374811	5.46497912451516	3.86558851733325	2.02131384548093	4.78662756981253	4.33714296876672	7.36977737677018	3.61522813614198	-3.65814889080467	4.5368768277716	-2.63201001232927	8.01595306558805	5.10097925534712	7.03339765098705	5.14407752578743	4.62028134054383	4.02795204850557	4.73955748052191	10.4393178389391	-3.22420221698811	1.61968217772849	5.11478380075749	5.12038672962828	4.08711195140673	1.92209985619894	5.4562770555736	1.25828041577009	7.94402365637047	0.352711620155281	108.25	1	2
151	4.09533561628042	5.18702975954807	1.54643419092483	4.41796954303278	4.35400613983225	2.08309252802093	7	5.78411251554485	3.65451939226993	3.83602321714454	3.21621841171594	2.14126380324823	5.93949734683176	2.17122693734247	2.67412255274326	2.47026813425568	4.8454021224683	1.94022029235836	1.33550071101343	5.41161421931805	7	5.2693760785953	1.85197007565085	3.51752160804666	6.74648161372389	-4.65996467102994	0.0448396263259213	-1.79566064790513	0.462282102380232	4.42990075811869	1.55440136621494	1.61046676233308	6.93682026074043	10.0049548307969	12.6698435390878	3.6262867859725	0.531411496199367	3.01624535129476	6.00903043447761	2.71402415109641	7.45652399347964	7.1239621020363	0.570792920119032	2.48995822745513	4.4211131067623	3.3219318613799	88	1	2
152	5.77560712394253	5.83663078939468	4.8840011949996	3.46541199173571	1.62812866524702	7	7	3.4749651942691	1.48255010022535	6.15653552045531	2.89214281521466	2.96284255178296	6.4763511910937	2.43467572462142	2.45016602053015	1.9098736158817	5.54889349797803	3.38242431899838	7	7	1.47764886218537	4.35901191306442	6.06549239221775	9.22324365720098	6.74971798965245	-3.76227780673369	5.08726701759886	-3.38064550830204	8.43136526065418	6.28757984574334	6.21858345050587	4.58723167980813	9.2574407664918	2.35663317326379	7.70548219652856	8.18402164117175	1.75163107429148	-1.09233859118052	4.41473953931525	8.34108478577196	6.22254405700314	-0.184531719795361	5.77006205899912	1.3111200993011	6.94574419724357	2.79532779084977	93.75	1	2
153	1.16131582676942	3.78085122839365	1.28459789944254	3.33098423080413	2.17058848092958	2.77488097434791	1.20880516779444	1.9473681078771	2.05448343506527	6.05264801738588	3.4992638806122	5.00536586242287	5.17024791997058	2.38350299711953	2.06569662764298	1.84936069093037	5.00114915594707	3.10884992389007	4.294901102716	6.79943067727018	5.39510008599985	2.56100679659805	1.90449351807814	6.78668710211949	2.96456088591334	-1.11829770505549	4.8237985516821	-3.56149797846618	1.38449131874666	4.78220450687494	5.01290802449639	4.99005093800806	8.49316955060428	-0.491649300873045	-3.74494385132269	5.66056249294068	-0.187865649710449	4.09234716501142	6.26762798371886	8.29903153749665	3.60101207257014	3.84663240502049	2.98494935322715	-0.473940892146749	2.62224129814505	1.44137037996906	104.5	1	2
154	4.14805186480493	5.84800615190738	1.62498053911305	5.54565726533035	2.72015084127789	1.72558832089143	5.66420082219789	3.95941809227388	3.11205037471817	7	2.37426037486865	1.19602658870658	6.04126088977481	1	5.06147898510432	1.71580562010626	4.53254673751668	2.92753001005126	7	5.20229302838186	1.33290362242625	2.01530235257692	6.94502401302224	7.82472972104686	3.53962106877217	-0.932972417054979	6.1019653432159	-1.81376450782832	9.75408309331223	7.57450270442396	3.06101616487323	0.358581946202538	6.31396512112021	2.50779252765889	10.8398261532444	6.37822797750208	-1.75369148616065	1.45947496832754	7.82052874578829	3.06015311898501	5.35240824040342	4.57907968553369	6.18460504670187	1.63251052121994	0.109041443662343	1.42940406156035	71.25	1	2
155	2.48076548425503	5.28925372247902	1.66729890365018	2.38448809271999	4.26944544792268	6.87270280854834	4.98356222632616	1.23325580730188	1.75541816243404	1.95978063267966	4.15979271854675	5.37180915061351	6.9120405297108	5.62471639716405	3.48651849217794	2.47069500888527	4.56241231814547	1.11138378614531	3.87735485722072	5.13300229793978	1.46045903239889	1.15488422135639	5.34952152573044	-4.96511562755384	2.05856046902087	-5.62485537594093	-0.474174531943023	2.47306148587683	3.00778547794253	5.40670806108666	6.44255076601332	8.17677830915878	9.58929702312242	-0.790292826578536	-1.33751107958406	4.40882934487578	3.22565571572013	7.86331540389264	11.1932135522601	5.03955819571003	5.66130901842368	5.82148576487198	1.75892501657627	-2.5693859339897	7.11592876623513	-0.982675005319155	86	1	2
156	5.26472445816441	6.81776355037607	7	2.78930479561409	6.05042124667089	5.67234175855228	4.45602947812309	4.85850253344889	1.9352580651288	3.58505330072521	3.65471450238031	1.07709198933374	7	6.81684415754788	1.21762913315737	1.2475813195706	1	5.59380235050019	6.1758746789237	4.18828408844757	1	3.14547421624979	2.20716594376383	10.2786175862493	6.14735082767128	-1.53516291336237	5.529201539752	-4.51751165425776	0.593294357144748	0.113723087569703	5.72004210450814	7.00241891169143	9.03673655902244	2.32287359512229	7.93406121233433	9.65900751716938	1.35088891835404	1.49266164549134	10.2876827527227	2.47265518771656	10.9029665250078	7.47030685480666	6.22618629265111	-0.26641369360741	9.27467312288083	0.049291766096355	95.75	1	2
157	7	6.26435619231781	4.47203469735518	3.79197827149633	1.24355278730018	1.46023532046378	5.28636566457707	3.8426514649941	1.91228673823135	6.68745794608461	1.35302177230714	5.33447713152636	7	5.9148365788609	1	4.6203185875458	6.21339205629358	1.49200542126842	5.73483278260218	6.58269512318607	2.8106722272021	5.19023586307687	1	8.80482628385282	0.703672397200474	-2.82129068397028	6.03887784218358	-0.45698404353223	0.317374980513039	7.06238394238751	-2.04567180063522	0.906744521885098	10.7174413846393	-3.69461460770019	2.66697711760515	1.25117267416189	0.926396925664682	6.01556018557978	9.9090569857204	8.53615633138525	-0.76982569436623	0.497879397155156	6.47600430876104	-3.36208547285536	8.94593427678468	2.96655275136176	81.5	1	2
158	1.4258051870725	3.42801172627122	2.86136279051206	3.12317691874232	2.59559354350013	1.78192595134444	7	1.29358556290914	2.34290040254579	1.8577072982262	3.00996357230528	1.84913642497491	6.14690244707971	1.92074766891031	1.72957629704725	4.161132070163	5.3476222233696	2.20831824150631	1.53832586796408	6.03722882311213	3.21499061418135	6.83115078172065	1.83712936910179	7.52903915161375	2.64642356831345	-1.44179511655822	3.37204911745964	-3.17215718588223	1.22579983822499	5.90466042845845	4.81764757209721	3.12228725443015	9.41437028549447	4.01823937693598	1.82719308259836	9.2187269953656	2.37093335852836	2.17470920796886	6.30203966730972	8.33529022273283	9.12405344438715	4.88991877124301	6.12147810584317	7.03575967273356	2.09763416790723	1.64894488056722	95.25	1	2
159	1.20062911279149	3.07329822342643	2.07213308589764	5.97715548743859	3.8140565799515	1	7	1.70103727425952	1	5.38053834394879	3.17817558532495	3.501162073505	6.18838861303678	1.39443652979784	1	4.59457698066022	7	4.84075712792586	2.68193160123709	1.91323889690137	4.14297301441713	3.4304873041062	1.5846812231121	5.70653749784995	4.5222397012811	-3.00949065254164	6.46507043896733	-7.24283741722037	4.8952781476584	5.39765110874465	3.73786576909602	3.15973656552442	7.91567333856978	1.06325452670793	6.15151977554079	1.80639816523045	-1.42369661014009	2.03746339713921	9.37998194392772	9.4409573308984	7.44628124245877	1.89127441643103	6.69433173267177	-0.520042489664962	2.19152169202362	-0.561564158871663	96	1	2
160	1	4.52876421800862	2.68310398624344	1.72452636075433	4.83285338917384	6.99265914551576	3.88571352505381	1.24986056729659	3.35376140821819	1.56207675210139	2.35991666730254	1.56514175174815	5.7222610790688	2.5537297040288	3.15891556378541	1.68219341411101	3.99019618405329	2.60396236676511	4.29814288800414	5.76346284807909	1.19357665358219	3.38067501431038	1	7.32537091782439	2.45528033225077	-2.45281303692356	6.91273451324466	-0.746989116304856	1.49892988558804	3.60929784418504	6.14775718795629	1.05232925333938	12.822039094734	4.50047050491851	-0.556855030108577	10.1515531008273	0.883365382947483	5.83670547266295	7.62813009519162	8.03225944411628	6.30039791035176	-0.00136957023183309	4.12947134861574	2.34994619637037	0.229811204000747	3.19607394057635	89.75	1	2
161	5.25191263090601	5.27810617521565	1.4120985026842	4.60441183862531	4.72709579688473	3.6559897798289	6.79782660280307	1	1.96512655955605	4.78384647910645	6.03093623837758	4.00738190729376	5.22586434433962	2.21573736224309	2.81290799349156	2.01426194431736	6.07550183140255	1	2.43508401703126	4.43134261533303	3.8979982202522	1	3.16885342301253	2.82354187131383	7.42896091743095	-1.99348701525631	-0.374443621573505	-2.65987120293386	-2.84413048717351	7.81848733896738	1.74492928618551	2.01416469644436	9.06349580055398	4.04211213064874	6.78294177850485	4.15375380323235	-1.88405772237444	2.06187172521662	7.60831528818727	1.18586579625254	4.2832130179404	7.33956851837843	7.90604528206803	1.05690833323617	1.4664522107847	1.59063216345576	89.5	1	2
162	4.43183809223819	5.28395070172069	1.33100589494935	5.48738673520137	4.37833388813142	2.27869701910578	2.51683495730273	5.99597451626808	2.38829184696314	5.43970673162721	2.02827273170722	3.88802158377699	6.02421112643205	4.15403135718089	2.59082338321222	5.86090591188357	7	4.40868846413837	2.49352267330809	5.34223386530457	3.28699409038123	3.33840910783475	1.20606512558755	2.78407132314559	6.10576622756631	-2.80871242028412	0.587114479286423	-0.836099685430222	-3.9065719118781	6.35670987407427	1.66813869612608	-5.47422596095751	3.0521862947904	3.55086008424377	2.50076928591663	1.9262621776284	3.60910537021285	-2.02475478340424	5.88688612318834	0.304388525098477	5.15649256932679	5.83890910270668	5.15690221130449	-0.925891706037132	7.95268350063156	-1.53043654142879	93.25	1	2
163	4.24408047249584	1.02190701915675	1.58324992007936	1.09031238512494	2.1596733749709	1.22498769762117	6.98149507088177	2.83577118234349	2.19453533207245	5.05003732257535	1.35333930867314	4.62896203520482	5.94560764018511	2.0806090362571	1.6947030631113	1	1.62377690237202	2.9419015467342	6.18502489487972	5.60338600181825	3.99422881005243	1.52170182463774	7	5.24369839895557	1.3434068153836	-2.61101081220588	5.03891720787558	-5.12427740362751	2.96548304483774	7.58872571449172	2.90495478833887	9.19518647345974	7.17804234165891	1.97900276186179	2.66297256249969	-2.49915449946813	-0.0245242848269729	4.68348928915091	10.3926145786842	3.30663103056496	6.65505086482267	10.0151553670241	-0.290907069440557	-2.42174638771273	10.4132860000956	-0.115707527380589	66	1	2
164	5.49339313293096	5.34624154992431	7	4.16869489603474	2.79794356216841	3.18895550938315	1	2.31512281579742	1.72011685157613	6.00398106597348	1.26094662928478	5.77522511994575	2.36354317337577	2.38430927695295	1	1	5.43177319119005	2.99665058262491	1	5.78575381625546	2.63536775843873	3.40295988795961	4.97481487661317	9.34281089866714	7.40544432288873	-3.56437453981222	5.02409051724631	-2.54385900605724	-1.65158274029032	4.5834874031261	2.01398292317737	-0.294787065082078	8.14954227137953	3.32173342525106	11.3461924871276	2.54869035368383	1.16394271958105	-1.30642922046275	8.65354099322165	7.58443510764001	9.05766175912767	8.46709018551229	9.87141469384474	1.56240532681353	5.32115549792619	1.11309794518327	78.75	1	2
165	2.29946595577224	5.42543168921592	1	2.56418091609317	7	7	6.10392207184937	1.08105145612663	1	5.33791875958886	4.18626700828251	6.55540697873708	5.55273541543051	4.05818134091297	2.60854797485774	1.03209069516854	7	4.13019160466303	4.84347057168068	2.68838489227839	1.03851897183744	6.18137628743197	5.1198139135939	7.48049392057567	8.22666386868276	-1.26669399396606	6.82857229761715	-4.39661705574823	0.768010148627058	2.35824042663467	6.21318335451434	5.47613886412401	6.10277792799387	2.30586868593924	1.21144121298841	1.71950529311997	4.0819233678638	-0.136154763666248	5.24523885581425	8.47163466966557	3.08437934657994	5.71022632681621	3.29298538027729	3.49744713635672	3.58988404202991	1.48553701082618	80.5	1	2
166	3.96142769347249	6.62819121790625	2.29244230084292	2.75629458041927	1	1.86967974448498	2.78936538701322	2.2945976555255	3.38422485459042	4.32062546056618	3.61599995626939	3.34305896972717	5.3117785916672	1.18034292925714	2.07195649537583	3.59721531408118	5.72345292244703	6.18700704298632	4.7650816182639	1.85588798598485	1.82410108757996	2.5902748310445	3.27008443559601	8.79936425997722	5.80623296236205	-1.53904425590989	2.28515241460309	-1.86897984127529	2.72809503679496	3.61113469435013	-1.56912734382082	1.48852136482717	1.56583661826765	7.01954232198432	10.8621545690795	3.11924363669069	-2.98906456949925	5.50383862868069	0.344662848008253	9.65933133136688	3.50390207660997	-0.690540185666456	6.42314017060044	-0.989355007421486	7.83401274767083	1.859738063107	97.25	1	2
167	4.72215113544153	4.65170563121484	5.89427661552132	3.90829009201489	3.24510754672135	5.4641555442778	5.88874468474416	6.21755366444746	1.88946243986184	6.77904814562262	1	3.96231036427659	7	2.09353014037177	2.16039874936155	6.12258267535235	6.01572440131483	5.49747039518493	3.9150200136645	6.53044700118784	2.72320889794588	1.34365422976918	6.26362172926457	7.96524437538971	6.03525606691052	-3.77846452347491	4.06704261782307	-2.87381225824162	1.16385602936206	5.11389913510906	4.55185776059499	-0.202084537919307	2.8590670207017	-2.13600364474705	1.91373581563913	9.61950598831279	-0.218273358509519	0.487583772306162	5.97653620824953	9.39940529622476	7.63902285120536	0.742556265317746	10.1670976010198	7.73120123033918	10.2161362804411	2.03471804688021	68	1	2
168	1	4.15879257007379	1.36199794745666	2.86841812599877	1.26603644109271	5.48612228761505	1	7	1.53542955522466	4.90694002576773	3.27372625476858	1	6.75569339490416	1.70564511903619	3.72423022994374	5.33706544878572	5.1992419922088	3.87432116900028	1	4.92782282120943	4.89050150730382	4.07087816740729	1.95658342796325	5.72095034404942	11.8727042223138	-1.43990460671885	4.62524343118816	-3.08973191719067	2.83632785540973	7.35460795261233	3.03931645912983	-6.92921738747268	4.97310938769629	4.90508596365968	4.92176620805791	-0.874808598433845	5.31793075867032	5.56978374692527	7.79887829026439	-1.00249484716513	2.81469448904172	7.64251644897106	7.8893895715092	7.88885795819746	2.46099904610163	-0.820066423139681	87.75	1	2
169	1.9336229673469	4.41833452128954	2.13141834070291	1.16451705577864	3.51691872325099	1.71792596232979	4.81232109457982	2.00760269031918	6.55981054590301	5.85898310470239	2.82459446606466	5.75077964668321	6.11300574373992	1	4.77659559685141	3.82745442772157	4.67548448079372	4.86207190242631	1.42610394318728	6.57842974366268	4.53247151615036	1.22504236270594	6.92132250944342	7.05009946222066	3.33886157358933	-2.11018153906645	5.69761337910293	-4.71596341372949	6.24146738110636	5.62528670851004	3.13784096098263	6.30017346691419	12.3058801191932	2.00199362215153	7.35845532808296	-2.20070533492841	2.32444055459395	6.80180927231674	2.87595324043309	2.54394443086599	5.81085349485154	4.35803332982834	4.78720495905031	-1.89107991813356	2.62178815461322	0.363599953101875	90.5	1	2
170	1.7190877104428	4.60045124967993	2.92663082137814	2.47066862558373	4.23097307169142	5.8272339738795	6.72767862445297	1.38181655850158	1.66448156482425	7	2.00485259321891	4.73043758606629	5.55873345249578	1.34579940561193	2.46878724115716	4.78132626447603	3.65233811729445	1.96246261467358	4.68417242174622	1	4.7459616152052	2.03993031771366	6.95192907595723	7.51645669755556	3.05385660866621	-2.3381433266945	6.21484437434368	-1.42206757485127	0.713031306757711	5.97077499670865	6.43589078575161	-1.9603443075382	9.41312748166342	3.60849981648152	2.77759777545906	-0.650922013078468	1.43491973952548	0.416907721892002	7.39779185795266	-0.18197245174735	-1.97603559428064	-0.819345496122012	7.78545100519982	1.8324088689189	2.04761833624619	1.03907745843068	87.25	1	2
171	1.84468204617715	6.82210311636269	1.99860947978821	3.85124105702551	4.47166683914277	4.59035469457972	5.31091065896811	2.73144843630572	6.57927494884251	6.17518974004667	7	5.44935734716708	4.35382342079435	5.42369450284204	3.6056453473919	6.08891327534712	4.33408164247474	6.02878326372061	6.81016118217632	5.39589153933242	1.15413951217715	4.32541707836685	2.78948040706753	7.24068455635939	4.18948698072721	-3.65415112915791	3.50395127247263	-5.2681922494967	3.08313034317857	3.86179942868186	4.04750460539853	2.32022994628965	6.19632726834017	8.13213002137673	3.69252865284378	10.0356300752407	-0.795687528295416	5.38849990763615	3.63754922685966	6.25427186867717	3.69864257995385	8.99890501540834	5.77329170407237	1.85061397254285	5.22214847317783	-1.16212463372111	75	1	2
172	1.2281805453514	7	4.15134364627203	3.77675261827369	3.17985012847355	1.81504414722461	2.86445878278886	1	1	3.36146070212971	2.53711952164991	6.69634893484039	1.13957832591186	1	3.77853796960397	2.82498991774693	4.6098932638147	5.95028649066832	4.47326459696117	4.96660391714132	2.12228170686915	2.01537324221143	2.70529559110485	7.3973218420707	3.68021916276407	-1.99963530788765	4.37312851202022	-6.29274203348057	7.11187085977259	4.26333177681423	7.46202355850072	7.43529941456977	11.8719667603735	3.1552196472233	9.41146786728392	1.69091931674551	3.3321045385625	3.25333024600183	6.42525156154742	8.42573345811714	-3.09484271374956	-1.181406238346	2.16796086584989	-0.458418479378021	3.52994070638067	-4.19952976447289	89.75	1	2
173	1	2.44999704712431	1.95277836380613	6.32080641821756	3.96366083813494	7	7	6.03625872073857	2.84368220034744	2.2391274555287	2.49885152773889	3.26324942137119	5.38367048297378	1	1	4.53659868903068	2.91823297086503	5.88349865566814	3.75796450139208	2.51594843137437	3.28701049734213	4.54919830621774	1.35035305596472	5.75654348626237	4.23633193058185	-3.18430441043093	7.56246723496582	-7.07090059011634	2.47138713169824	3.82334333560876	7.40566982813026	5.16714187669928	9.6287626579592	3.55058612166954	6.67589210831888	7.83316799511596	4.93428615432136	2.76809654299622	4.20392418782655	-0.853860085584428	-1.22845170411832	0.338614402347271	8.11897111975907	-1.41249067424824	8.9445228982778	1.37083875193555	88.5	1	2
174	4.60417590790046	6.47876913823607	6.38660432457889	1.32859193058907	2.27327969341178	5.59157553757595	7	3.30028917273713	6.30020882657915	7	3.71602199621964	6.51014040226932	3.84559782245305	4.24792727613426	3.41556094083674	3.63019586005332	4.84015757185095	2.78363506060799	6.71125917039301	1	5.36632331248512	3.31795440509724	1.99802824723203	10.3799837735652	7.09838549653446	-2.06511770127599	4.67614145592613	-4.02443963321931	0.818337154298305	7.14463402588574	4.81417602299592	10.4432545168297	2.73056987619089	4.57214300082812	-2.06089031998348	-2.91705323073641	-3.79618371277649	1.69962632837213	9.50516165515385	11.8877529119386	10.4199804590626	2.92213894871117	4.9858012144399	2.18844950333908	9.31552879127794	1.2653571814143	79.25	1	2
175	1.96058301975764	3.27542305353459	1	2.83738269366196	2.50664072783394	1.3907576586397	5.71854611092093	5.62355520595263	2.98016072149528	6.45597893922684	2.31598472603886	2.81330082318212	5.58193095016053	6.51595209995783	1.31260390130264	1.47153657574334	5.77329547585431	1.37464110434396	3.52109201373591	4.42289580511059	5.63663026661732	3.18880092491583	3.13099643265639	5.88990019794433	10.9281588091552	-2.46579457104829	3.65192254493802	-2.43710358993147	-2.49366823171925	3.89447141134266	2.85625652703119	2.86259055514665	6.26547017424769	3.75345002433992	2.28586130657568	5.14850922362471	-0.860468579212709	6.88516308484923	6.49015943794725	2.80314693804804	8.83559796033317	-0.386849609999623	7.90663092952589	4.18419091023958	4.04976210610874	6.94686942524927	77	1	2
176	4.90281262381843	6.2904585819433	2.05353855826399	5.93561923234633	5.7436195357547	6.41701581248732	4.20906392965177	1.53347024678846	1.52801185403843	5.07055573520209	6.09658670737087	4.69300295167672	5.53424947518654	1.65765338090354	2.96034261975421	3.32576301963216	7	1	2.79402845280157	3.20953455076338	3.44893163231745	2.20940518393373	2.74536039025297	3.16165617481486	7.45605418910649	-3.26931283901218	0.329501712128232	-2.21356292436592	-1.1613588758368	7.20142951443944	9.68508805221978	2.05295559702348	9.63886797395374	3.96338211779015	8.01988872362158	3.59400675644258	3.83069421785004	1.46657619583822	5.71902825040562	4.61547870238084	4.37261170608864	8.83786970633648	5.10273580967503	9.30398240878159	1.42395912386083	-1.56025714621009	50.75	1	2
177	1	2.35862398531143	1.80334474411566	2.62879597260931	2.08453009894208	1	2.65332416393514	2.69950321725685	2.23300606815625	4.87682457304661	1.70985493373706	5.92084767142813	6.95575813687405	7	1	1.68967468673296	6.65967369988514	4.34696210626187	1	2.25902637072389	3.64515392734698	2.51215455401144	2.58847077460214	7.01957848236376	9.16627928283704	1.19009250191859	5.83281392154786	-2.6286720340095	-3.8588548945043	1.21852662625278	-2.42417578312203	4.34699553842563	8.54290491226029	1.78828085189038	7.86714917558512	-0.0936583354488977	7.69508507000519	-0.529199341992218	5.15135326162408	3.11108087243387	4.64125155949203	0.909772568995743	7.53099652250798	-1.06531214450695	3.33373852883398	2.9378455166106	86.5	1	2
178	1	3.00922566544059	1.08410818853854	2.06860928776292	1	4.44381814171403	1.13381925621664	7	1.91468305790882	5.95300594651616	2.57052674280834	2.52790749174623	7	1.4336164483949	4.36658068514526	1.0710425380049	4.78223334589333	4.98799935395658	4.22885036403096	5.5917182801195	3.02572929339592	3.63325385640596	2.73894184771402	5.04039845796113	10.2520640270892	-2.22792181971167	4.92994501500004	-1.98679596424951	2.80934729853444	6.98604967870827	-1.56037320475571	0.770931586287454	8.75722432087666	0.858673351005971	6.14129092922493	2.97306632957528	3.39291718467616	5.86750785595055	9.69988181202855	-1.48335353803675	1.89029282327743	3.89941499877224	7.75866164284757	8.57075257461507	-1.45957949909002	-3.0395988323056	81.25	1	2
179	1.79948775645069	2.58415585464928	4.13639930900468	2.70406288311231	4.00829228488491	3.42828893382223	2.99854845924541	4.38133699568699	6.6246212452557	6.749953489071	2.58418066513252	4.45978653584908	4.1193543044725	3.15089343311208	7	1.81216511898678	5.91492002981135	4.71243368479383	4.07483031597233	6.96167629786827	2.68303930128766	1.58170898674795	1.71831506994918	4.69835533437471	5.59309164857073	-3.90097742525618	2.97894687431097	-7.39148907777525	2.330162941369	5.73755410236098	-6.05814490736576	4.89177256091891	3.17771048240024	2.25008883662365	3.71338916676156	4.15612096555542	0.813023311537234	0.98803825677837	10.2135798896138	7.84008505334944	-2.15698647878167	0.283443284184434	1.91763959121349	-2.54224185327615	6.63841962399857	1.10967426847166	82	1	2
180	1.19368831277723	1.36879991215167	2.15288046120646	2.69596552395507	2.8908158927291	4.03473830098172	2.74868565671849	5.276642454821	3.6086376293407	3.5436503835741	1.10455373539396	4.09408738237488	6.03565932065581	2.17995127925243	2.14777413058952	6.59730344930891	5.10239375011553	4.02953718732301	3.82071969772945	5.28085229682909	2.83387526040283	5.13614333427962	2.71120202859789	1.74732456974904	4.70219099865671	0.763537494517997	2.54234097487775	-2.8909747618121	-3.0234749891506	6.34734278763693	11.1341756801785	0.0424224135735781	5.52094345013389	5.19629483593254	9.2627849767631	0.263852561454273	-4.23029961427642	0.884581519399736	3.58595648017879	7.74620464466257	8.96174756518681	8.91576369566316	9.01707404897585	10.7834429126208	7.72619881988456	1.98787712287182	81.75	1	2
181	2.48465289506647	2.3523033825114	3.96144721240009	3.32192755048789	4.63269511337927	6.60830330048541	4.83092879264135	1.84463658227522	7	6.50858756962473	2.11644893073812	7	3.34977457498126	6.26839275433763	3.69016358847055	4.23054239848806	7	1.38893118813896	3.25032901708288	6.79864465113139	1.43338550309898	2.26015587530011	3.4347364913022	3.62111787814392	5.75837361864938	-4.81681658568684	3.3967040990051	-7.46851797614773	5.61996379666487	5.32605563958414	0.809546894411922	7.47895423971155	3.54443376384961	0.548895073908692	7.58840161591814	-0.395746869608636	-0.188457427356489	5.5077231171001	8.29947365574345	7.42983045383867	-2.45319135530173	0.724575643643183	1.00319687730428	-3.29487203587185	6.88960156131466	-0.144511207497696	64.5	1	2
182	2.0967949642442	3.04720142818423	1	1.36112071902188	4.79286518266664	1	5.02772027810439	7	3.14059575577035	6.91550183979988	3.37790047217474	3.28856591682776	5.31656652560565	1.06102509222285	7	1	3.62035646037451	4.20294598607833	1	2.97850548809639	1.91377949257325	4.87611272161396	2.6727808174704	7.02197446025105	5.45354762104142	-1.06724799779872	5.31870525299604	-2.43035860303887	2.43690364920958	3.68955568355913	0.880462493930154	3.11392673578898	4.54980722013563	-3.50524428966998	3.29975593277721	-0.952943629904558	-1.08482964159645	4.63289042301385	0.243771274164135	-0.12199983662614	11.1422165704597	6.46285987041039	8.08385804976153	0.169031100416984	4.55551078750822	-4.45932069633309	88.25	1	2
183	4.83845870092922	6.62851951761577	1.70217612800288	6.10588592492075	5.2531005463838	7	4.71371625623422	1.54340479184139	1	4.83006791854416	5.73714394334896	6.98996111095567	5.9649192959506	1.35415805532538	2.47303520922886	2.05116414432947	5.89772160831868	1.46388053412998	5.32139108808146	4.56385299699792	4.88028427090547	2.96775949052425	3.89310163523846	2.38067189952725	7.40391363783471	-3.00458768354783	0.267649589863655	-2.22149562426993	0.922186841560589	7.36124219468429	10.1444066220807	2.9559907977235	8.62717796275704	3.48917105747072	8.53541084117434	6.26167770498827	-2.09855616532175	1.84060717332605	4.61670723807894	-0.435944637766335	4.49096996309481	1.458418541186	4.8947324371064	0.107849827098383	10.6314186886998	-0.899837091937322	69	1	2
184	1.66292530830806	2.5816448587129	2.2847328568468	2.21745624927703	3.24340265827483	7	3.64311944979609	3.82025489900735	4.15482829820059	4.23821695885994	5.35372337780052	5.01120342513064	5.5943983394733	1.89608936648636	1.75157006707351	2.76350932480201	6.51440766095795	4.56414776985785	7	6.25277944388217	2.7696645477434	1.68378015496304	6.22559460213925	6.54263534397439	8.76986851694777	-0.28092606600176	4.43843173785435	-3.49511625019826	8.36578068897589	6.35826373556447	-0.79264192309872	7.30024151714706	3.01203269967167	4.55118284075593	9.96540473001117	2.32278290993862	-3.14587462077259	5.09612985119862	7.27007486895296	2.33100456871247	11.0483423585804	1.99104410928494	4.22116883189477	-0.772868326627031	2.24478398614413	6.78354457133916	59.75	1	2
185	2.8857929889034	6.05246364165421	1	3.30926384690777	1	1.09993788857402	1.51049409972936	2.26995463911941	3.35346790762811	5.62221130554514	3.48648502179822	2.88296854158167	7	1	2.58730351139107	2.99317820027458	4.50603998875854	6.51461507228498	2.32639161703354	6.66879002584241	3.25365112345062	2.09576793723067	2.72906793054527	9.09874047371397	5.87036966724432	-1.09663850001945	1.75958889906028	-1.09032187721297	-1.50103105598016	2.47869384526746	2.02210072644218	6.25371344446748	1.4131710681905	3.6424937843629	10.1996540187223	2.98443326896854	3.77918303841931	4.42581985742777	4.70187436064088	10.5529651744614	0.779202322025842	-0.165385771309648	5.05712435713035	3.72328684088946	7.04308501249525	0.824456544978238	79.5	1	2
186	1.39387808819036	5.06403723501286	4.73001711586563	2.45034948383922	4.30869450560026	5.7745600075409	4.01161276554723	6.69771020929287	6.74213671605693	1	4.24933239971633	5.01725457492166	6.00920610015534	6.66082591937506	3.56092284870049	1	5.81441547177958	1.63722293850427	3.96674147243569	6.46120420404088	1	4.02224792515474	2.10323765159163	7.46994023558862	3.37673893811355	-3.87680189099419	6.33938663870452	-2.74793989559471	5.15543438219883	5.27825171998434	6.47114431268353	-0.757940906043706	-2.31717841906925	4.25261254818303	3.6487569601017	2.27730657812115	-4.8691228955299	4.00727156584516	4.16968322649483	5.31989788882362	3.20922687972482	1.29018062325941	5.66503564695859	0.00808721544423985	-1.18202584487289	0.400298603281746	75.25	1	2
187	3.16258872706529	5.25846210549057	2.31175450752741	2.61441531338583	1.96677948294613	1.21931086691008	1.035843599642	1.97581766887015	2.11211798606447	5.31077934139366	4.18374815230413	2.96790670372762	6.20063496361195	1.43852877279356	1.98639271382424	6.02223009868302	4.55422439559282	3.04400973881309	6.55856511587489	6.19941683833709	3.08588923435211	3.51588025528047	3.46731096721715	8.44680993875701	6.04304888491611	0.119564693262182	1.92566150115661	-0.991870122695615	-1.12772437060217	4.33548439275003	-1.79521611752762	5.64209717867586	4.72190866774473	4.52295079036993	9.510477860996	4.24068017042886	3.51803296981631	4.66776886019881	-0.0765607270147519	10.9742162308969	2.20410264379342	3.40224386501327	6.47956610758129	3.92441363330966	0.451949667661557	3.12714543370203	73	1	2
188	2.72080553359256	2.52312216657887	1.3633486159608	2.36843303823246	3.12731465384904	1.65516751417886	1.40365566625382	1.15094206803917	2.25925471392871	5.31262982258972	4.57607968868817	1.02692217412928	5.74444141012189	1.56455922385385	4.39310674756054	1.86523365287816	5.56064810400569	2.81565025860728	3.76661965050395	6.16706591299236	1.81538469364345	2.58615148561825	3.76859984870337	4.6719156438473	1.93374921419122	-3.51241541131922	7.49712224538556	-5.3682044573032	-1.08714125184787	2.4396145443648	4.93703073987352	4.06075839611555	2.45839502553653	1.6585235298086	2.60713490338933	4.40290414172575	6.58482846398406	2.03450200444093	7.74428649954758	9.89631979971884	6.57584799713994	6.01323358414187	2.87194375141076	0.375938838282144	6.96302888253685	3.23542815755029	72.75	1	2
189	3.86252980102828	6.61606106670574	3.73005175464768	4.51493098362462	5.11689148524141	2.0776904462856	5.72879716676889	1	1.06360603822568	5.92626275088075	5.74281582322755	4.4848845961844	4.30704301719489	1.63923425937406	3.23106619276959	6.65712989374972	3.24010229991745	6.61174396809971	5.34119716960042	5.78344263059223	1.19508811603455	2.68006947812165	3.16714758416666	8.76478376853916	1.22405636923734	0.176953085330839	5.33558633667912	-0.729018913368537	2.86555521798548	5.18469210714375	3.5352090461194	7.82775329509925	5.60191105535613	1.76979370378679	1.29876166681581	10.6582534082445	6.33828703569062	-1.29694411960914	7.21594674999139	10.1020209116193	13.2261944851777	12.324845768861	3.50573281398438	0.646199875699054	3.91598935638611	0.366587631181688	66.5	1	2
190	1.42268356531349	1.98230487578999	1	2.19647150376149	2.0027483800769	1.61461362139847	5.58687400549659	2.58750219438394	1.97417191307753	4.19161022102826	2.17080426581892	5.28251853872282	6.75018306446047	3.82144814355043	1.13457018932657	1	5.9580611992139	3.81436764404312	1	6.79452741966102	4.13412877470286	2.86607628640439	1.80978054359372	6.96602409911727	9.41565835383854	0.113329604729396	6.49420831484251	-2.57431914678636	0.435712586221337	1.33842473979089	2.92402709657212	3.98440444327991	8.78322173809535	2.64112571694717	1.17624392619509	7.89918561369959	5.53514058926233	-0.0109975320164158	6.15489563891218	8.8644438948436	5.58050214301921	6.95457458640942	7.74856880278871	3.14387397687681	4.31390480657232	2.94771568431779	92.25	1	2
191	2.22056102188125	4.33430188670246	1.07896739314581	1.78808374012819	3.74650719505015	1.95614169520372	4.61289374053561	7	2.12201358460782	6.05607521722883	1	6.00079149329477	1.50853091334547	1	4.44185815264627	2.54240635063275	4.50869171980348	2.59711515105107	2.03318881606092	2.86789755870246	1.48199141377217	3.50798409087752	6.73967606965816	7.58886889086425	3.25142792828871	-0.949947213262403	6.90145363470404	-3.87084617704784	6.66579693421614	6.07504613180799	5.79821125776361	4.85734450048263	10.5615356156724	0.714776086304632	7.1640688984374	-1.79812263263405	3.24466715039652	6.7325791705213	9.14018728975945	4.13146088969779	11.3345198177476	13.4067355294745	4.3863632775501	2.2747284710257	1.75558861816077	0.835003573883082	79	1	2
192	1.51147164692274	1.35675379486748	2.0091214131993	3.60010151854783	4.05366217485196	7	4.07500909413651	6.66918345178377	3.11863406276782	3.20019369555997	2.61453031580881	6.03186369084304	5.94721793926081	1	2.51741093039897	1	5.07039438524271	5.23598863738272	2.98265356207227	2.56872463453631	1.65172253597901	5.93583664850425	2.60882736865303	2.03192835165446	6.83574767036451	-5.35150628198738	4.12433822312488	-7.46853485384435	0.461330424179831	7.09836654731569	10.6062279205122	6.85638107868072	4.55304051252119	4.7921762521022	-2.52363839556847	0.137064313353684	-1.22561205608595	4.75004033604521	8.54243130265898	9.4488512566367	11.7880660579326	6.29985363855031	-0.473376918774202	2.83680857566438	8.52892517529589	-2.8178119903904	73.75	1	2
193	1.63930082514309	1.71764431730852	1	6.72550957960303	3.78481338899196	1.09602712932205	7	1.75409509562736	1.57864139184312	2.72641357619954	3.0222813735826	3.50393527169096	5.63061978199898	5.17708312643686	1.33506142350972	5.88495591617443	3.00513385889105	5.02005955887953	3.64539105940245	1.99393147525412	3.51544934498083	5.26124663612434	1	6.94571919907308	3.52977137047514	-3.14713771925286	7.11953472472552	-7.51826717346017	1.82753378374962	4.48909074700771	7.91697770092756	2.69600168008406	8.06563256466915	1.51821405110878	6.66048581269016	1.90476936912976	-2.09861233244754	-5.77839548770453	3.76704668406502	9.26839491489765	7.50229203912626	-0.244184443597641	7.36301693297272	-1.12414142146398	1.89881338017702	-0.798757325235083	83.5	1	2
194	1	1.88229720492982	2.31516201316929	3.88494350440617	3.0143545362514	6.69561464398695	3.07541901978081	6.31283145717666	3.87382279938838	3.36528062230908	2.58941992305921	7	6.34637679809752	2.4029627618706	3.46719575608909	7	4.69064514747554	4.23200639812708	2.58281226483278	2.1409830306046	1.93329235799419	6.31535163517419	2.54405393058651	2.02041668988925	7.35862934649203	-4.61056988549918	3.76852899293231	-7.85624223923728	1.02231263661003	6.2327170621806	9.71367597421847	6.99090343101848	-2.45809385511606	3.8944698549541	-2.71835953028232	-0.168906128540303	-2.09610132162467	4.9121281608427	9.26599157105927	9.48395340102511	11.3267324847282	6.51183770147313	-0.496621256884851	-1.31381538530561	8.68735894481675	2.95289222691319	64.25	1	2
195	1	4.47757105784648	1.0529723569025	1.40100838354211	3.41213197113959	2.05292239486158	4.33446833230999	6.3243269146673	6.65282929629761	6.89676255241726	1.94493420801445	6.88583696992017	4.99859409044909	1.3555701421898	1.64686771179121	2.31747676487699	3.70744700590025	4.30415746546045	2.28331841734901	3.05228080104987	4.34121008965592	4.81664810905727	6.3531073009941	7.66475650439337	2.90664957491303	-1.01861465277524	5.61879209005409	-4.75878484482903	0.717383563184766	5.3443792806118	5.82798464218157	5.20420870457744	10.2044400112481	0.986792645675893	6.66220439411876	-1.44077713516319	2.81044542179846	6.44690652622752	2.25721010590427	11.1947786068868	10.7341612327469	4.16308218013837	5.00004963599137	-1.57840544919462	2.54431700759649	1.04171764362449	88	1	2
196	5.23003059363452	5.85488071151381	6.29857231187034	1.62229681698419	2.03473915231628	1	7	6.22488137689064	2.0573572005572	5.08933808709347	3.63094302293868	5.99096922753255	4.57629074740296	4.82889970163262	3.28418371361381	3.99539720341601	5.6800076029339	3.91074554830904	5.20728264963721	5.27923174153055	3.79892243663892	3.62128722214132	2.74493056506614	11.1054406271971	7.84026486753176	-1.60799784107356	4.52625208944088	-2.95983433583524	0.0962979420851633	6.94374000919685	5.58707917656182	10.5335979048928	12.2208624391455	3.43812382170972	14.0425606025334	-2.89003352715872	-4.27835422436637	2.30987273122309	-0.0993534275748767	8.14478604154658	12.995027835475	3.63650124906679	4.63610577756071	1.28590425040275	8.65085998048652	1.06716833312307	64.75	1	2
[truncated: 5 more columns]
