# Supplementary material for: How Are Mate Preferences Linked with Actual Mate Selection? Tests of Mate Preference Integration Algorithms Using Computer Simulations and Actual Mating Couples
Source: PLoS One. 2016 Jun 8;11(6):e0156078. doi: 10.1371/journal.pone.0156078 (PMC4898694; doi:10.1371/journal.pone.0156078)
Supplement: S3 Data — Long-term couple and agent-based model data analyzed in Study 4. (ZIP) [file pone.0156078.s003.zip › S11/Aspiration Model Data/Aspiration Couple Population 01162016 085307.csv]

	trait1	trait2	trait3	trait4	trait5	trait6	trait7	trait8	trait9	trait10	trait11	trait12	trait13	trait14	trait15	trait16	trait17	trait18	trait19	trait20	trait21	trait22	trait23	preference1	preference2	preference3	preference4	preference5	preference6	preference7	preference8	preference9	preference10	preference11	preference12	preference13	preference14	preference15	preference16	preference17	preference18	preference19	preference20	preference21	preference22	preference23	fitpoints	sex	algorithm
1	6.17508724823494	5.15847387539021	6.8065842573087	2.94912953187317	6.37274130041283	3.22406294120904	2.87107412647493	6.1623570393471	3.52963726268551	5.19486243296881	1.40001663126982	6.27191946727237	1.5493597624451	1	3.82416771624853	7	6.47708687399131	2.38800476487027	2.52197287706627	5.10744144635126	6.3916349254896	1.21355557455543	4.4881602669711	6.87243345608198	0.649130061377195	11.4924647149639	5.86394662626761	3.14601463460513	4.48631643464042	4.74369731898922	2.05781523507723	6.15516603501431	3.31648157499609	8.60612770062021	5.23149590615572	-1.22129416712146	5.42977456336907	10.0383255466311	6.36882574105585	-3.94886929885297	4.30631317995042	3.55339581294614	5.46657981471723	8.10884344723402	2.68677531531926	3.91575136228825	94	0	2
2	4.20751471785626	1.23258246234794	6.7382218132923	2.3908327339986	2.55077823699854	6.48469661639087	5.16585276706698	1.99353304983765	2.29382514629204	3.32870078666168	2.30735690495268	1.96299983751144	3.99357020160522	1	1.28441819224201	1.78682528721402	5.66755614017654	4.37162808924761	1.63834723372322	1	7	3.34453504432226	1.22594312408152	7.84605799543801	2.23002148047325	8.93748350085502	3.73018468890862	3.57728747998786	10.3223641007537	6.7316955982208	-1.59977655351648	2.90681870103267	2.86468828631811	4.40420714984456	8.82703356652151	0.895344809897788	4.63347162346255	5.00879914108483	3.09683062669712	5.33391458802291	2.18979395904575	-0.440002927241007	-7.26364598957432	6.21427104854682	-3.76107037611349	6.10530067942641	92.75	0	2
3	6.4749964571573	6.6020420602107	6.01808947287637	1.72820575612688	5.05566389217512	2.21108432024608	3.88186753591583	1.63653173142069	6.61386675711426	2.13516513163564	2.25038222213802	2.19381030851783	2.24046352139567	5.25841773058436	6.81449683614704	1.08899549277571	6.01829741776763	5.16211651678982	1.945476994324	2.65172174854783	3.11766608104222	4.24068938802084	1.07206018564089	3.88038150507251	0.610494943351579	6.28048351354055	1.00155446995838	2.57961344374432	4.7855691494034	1.07179283770688	1.35911306735928	1.74265220686839	-3.6321567242075	12.1855371394002	2.84211826741804	6.50370052077743	6.07759446594127	2.44333666022457	9.64410480036262	3.29353717162157	7.09953654754471	-3.88473049133177	3.5037424766396	1.73129404837866	2.31695597548566	6.91379611111228	93.5	0	2
4	6.57619727013341	1.9645067779376	6.01836957761366	2.50712853250615	5.39783907457302	4.00251180343727	5.30732539064339	4.86527951883963	6.55928879981284	1	3.86981314794598	6.19147053609643	2.47145557734115	4.56564607447041	4.45829086464526	1.53476656637298	5.99393420590386	1.18601032557063	4.41308063071471	4.48001859516188	7	4.94322548912942	3.45968888691244	4.18037517978626	-0.096374250819659	12.092630138383	4.08885995028621	3.74803409990581	1.31963004270764	4.93444476759272	4.77727272595373	1.29010472959861	0.756215477747782	8.14070030120494	3.16138455519185	1.30454625109136	9.66188587513477	0.534964497159064	2.36967363174437	2.40811886609139	6.83110986985212	-1.66460566859764	1.00437827371331	-1.10951556886151	1.26469820204943	1.65324375846636	101.25	0	2
5	5.89317640692469	4.20907835987488	7	1.54984953482076	5.95364935018298	4.95052328507934	6.73056042779655	3.19439583106803	2.48634476790608	1	2.29101702023529	2.16300855172476	6.45805709465471	1.42935131537863	5.28226046865322	5.04716560961663	7	5.60128390297626	2.29265930686938	1	5.02342433285729	6.75248370796266	3.47651283543905	7.22095223372752	0.938198674466926	10.3524527462966	5.16063163211631	3.90624352585645	1.9900657602861	-0.598788084695275	0.106833813558736	1.30483579783854	-2.53206324232902	8.27149914224458	7.56185294168887	7.93008247659218	-0.25259626848877	2.79870844208552	3.29847768856918	2.00873802090922	5.10867665858463	1.42926192492806	6.15749107746397	9.16455995143482	-2.42875383913688	0.723009416200791	83	0	2
6	5.43489081884065	3.01168836160353	6.41155601938069	6.39292392844532	1	4.18560740706898	1	4.61776576750267	5.25839426601584	1.64528863386538	6.43836820213639	1	6.61018316861612	4.6282429563685	1	2.05299674112286	5.00720619695236	2.03640721070158	1.40152683847589	3.32345310310262	6.29964584396185	3.39705812281624	3.17497333438879	0.159982478595461	6.21189522943006	2.02673221983896	7.84777131303356	6.90665834384227	2.46306598298551	3.82862592971088	4.990478048009	1.63254697046515	-1.26031440551255	6.63566956619357	3.27550749481645	7.51688669777196	0.787438648790265	3.34956899075218	-0.684280284489128	6.9191892332502	3.89912962964299	-1.05922038158993	3.36005903258371	8.93935965067043	-2.21836710726449	1.00392120868378	117.75	0	2
7	3.73409249642925	2.8479521972086	5.81034224667925	5.67519295032568	1.07370241287186	1.77142083069726	2.22669883432207	1	7	1.15859258555338	1.38687114061974	3.15151278940659	3.32822690296464	3.27928427250059	6.57870442830531	6.13241206470719	4.52807630643489	1	2.63844469280356	4.87529053087899	5.17477986800311	1.37149236802768	7	-1.19769757905509	8.37326270117971	2.61594234528157	8.77620289380994	7.76891311607799	5.31184528979195	2.54757575928347	3.64512739718624	2.20437401322616	5.06620722423602	6.14498569637166	6.51559593586171	4.98500652364713	12.2185882713829	-0.21073489405971	3.3159503058065	1.90777370151701	3.33296166784215	2.74621110807506	2.20809345642228	5.58310946625106	0.39097726604864	-3.60183076072545	96.5	0	2
8	7	1	5.00499752991161	1.64634908942597	5.1865126783744	3.49167377217872	4.307524913143	1.60856840108964	1	6.73113364218159	4.58685061468527	5.9034468944116	1.69406691707553	4.49275527581575	5.40927364908313	2.61208839070359	3.68853251785257	1	3.65261603630117	5.94375860970333	5.34158495233621	5.56664273795615	5.29223876899244	4.1681794436752	1.04131016197506	13.3009211293307	4.71708571834648	3.44836117639976	5.59435463797559	4.04074089931055	2.41715363411612	1.41953410169548	7.78390414809015	4.77156395583006	3.77576252672305	0.608768914473505	9.22194388316316	3.47965109599195	2.92797370133808	0.889398268281572	-2.01777710881595	3.03777306005018	6.76754734581197	6.23399433705859	5.47940985704462	0.955273312143068	85.25	0	2
9	2.6211260693315	1.11932624484494	5.40317057885523	5.93490349945995	5.87114955680466	4.40479416627089	1.35420112190807	7	4.0146044499365	3.87934774481703	5.41461510951623	5.24163170623699	1.98111422635424	2.81614553722718	6.17214660157425	3.10188185625531	6.10361008138389	4.4058719585153	6.52708009305991	4.96641995878314	1.89996184548083	4.86468221087032	2.85742404277605	8.24223256621794	1.21820067625762	6.52382161075115	4.33052314709634	4.80987104199553	5.35935881123252	2.46150655222908	-1.28185050506688	8.15963766057587	-1.32196231097431	5.53503472401878	1.71353498700491	-1.81135001538547	-0.942020770028465	5.86005684181219	6.02774963291687	3.88368998337862	6.76112211783044	-3.76705241675946	5.04217009037442	6.4406553554848	-1.39440879964071	5.11109718051602	84	0	2
10	4.39401265274612	1.15499709255941	6.65250194653428	1.73528396982919	2.66065694248854	4.44034289201078	3.26256712793315	5.09803433652304	2.75274570891455	2.1128429967409	2.4285024069589	2.50640788194389	3.81244006048091	2.89159941832162	5.64116850209866	3.51840827514233	5.25489784399629	3.05750483340454	1	1.46282127367849	1	1.90572321327162	3.64617041108255	7.69328671763415	0.858692080190105	8.55631598416474	3.32957951082112	2.36347524071017	10.8209963134096	5.79121121785962	7.47886271799207	4.13135263092652	4.89993950151914	0.474283799962176	6.79730560806863	1.21684564139287	3.94600068761269	4.62904725013633	1.96766721382326	-1.23236479480611	1.95645733623174	-0.869825880846997	-0.288076053881527	5.67146262356068	2.8247704808906	-0.0251970093779391	95.75	0	2
11	5.78123179273199	4.34997380916675	6.69640948089275	2.17901487581592	5.02933332448164	2.09205482686833	2.42687992636265	1.25262004841616	5.51068152202423	2.13025343617825	3.13733339772621	1.14723439149075	2.7645893814436	7	3.26204742699968	1.44619305247017	6.98117820780924	1.74032045180455	5.45020332541687	3.2692779631907	5.88445277837716	7	4.9072069046287	7.41840779502761	1.37062168650578	12.9843366830565	6.23815060519679	6.01654815315597	-5.19114580364113	0.441927063017027	0.0492607337027881	1.41777127579238	-1.62913748318907	6.07069753498097	3.70683942782043	6.94619085482688	7.48960613313991	1.71189490429543	10.5771599758382	2.00771696894074	3.2401498570265	1.46948672991875	11.2182530971838	-0.276460052969487	0.388524739057172	2.32391235663284	84.5	0	2
12	2.80161089254755	5.9558924516356	6.65595595338909	4.84514523720846	3.4920354421072	5.44440596456143	2.84890994634684	1.86571068669141	2.43110944465373	6.22983991532406	6.44492560450881	1.26352343266707	3.37827996213116	7	5.63355048439723	1.54450400197297	6.49989459605772	1.20825178025407	1.07042956384276	5.1348090578789	1.40199072306356	4.02082206646539	3.96445884761604	-2.20148711141659	3.5380816717959	7.90975576901604	6.10093184939008	9.02471592239373	-5.04341558591683	3.95323900575182	5.72854099134777	7.54159843632521	-3.24914534860198	5.13250990477468	8.22868972623634	2.87708570411218	6.35817133519996	3.55006480588228	1.91561059212264	3.84223144624268	6.53249802204425	3.67958190714075	-2.14213708221504	9.30069302357632	-3.83082032323719	2.91740765258057	92.25	0	2
13	1.25120312189753	2.69664042074905	6.30254029636782	3.80792610369958	2.81986944569679	3.85177163940807	5.69779763067078	4.76657597794393	5.3266204238284	4.66772703884499	5.79237397469901	1.87462455179447	5.06055012864036	2.22186915151489	3.66351508451842	5.23972475688096	1.85696925623301	1	5.5571777825066	3.15638252626935	6.75618529524158	2.68802736780708	1.30068517615577	-4.94879313499896	3.39219721136829	6.92818009962687	9.09100544929286	9.43288331917238	-6.91637828465584	5.01383853887929	4.89518977523991	7.06165624303437	0.159940185354603	7.00186889285127	0.341412055944717	1.73718228220366	0.966223562555874	1.38724493924773	14.9157528929984	4.35927673023246	1.07028748454847	4.46232224267282	2.30790244394907	0.119829884664143	4.20965483179795	-0.163616612609402	107	0	2
14	5.48825477750279	5.99208284030663	1	1.40004677829225	5.17418418085302	3.49810832617076	6.02034123973447	2.48456221699187	3.96042644076052	3.40072745463288	4.54257303165121	1.24849599646557	3.92412204591463	3.17680473893841	1.93782415386392	3.54087635943	5.89976797386418	3.75330173910055	1	1.7138050864595	6.91298165865953	4.17026256110504	6.88536139603309	3.70751455859272	8.41856641394174	7.21471872965702	6.15942288686896	0.887990950379229	0.779688873706195	-0.670999446533242	-2.06937896790509	6.33358489974276	7.06682924641504	2.27261874626857	0.817080223023577	1.13488218229286	6.04143364460856	3.66705801823278	10.1695634441752	4.02962982460839	6.74307791355727	6.93621583493329	6.81280284112332	8.3887009108225	8.54700874213518	-0.538753606609408	103.75	0	2
15	2.66945858814496	1	7	6.73339449409707	1.79864693943886	4.49908116529709	7	2.15008295977313	2.36786682616154	5.43998574583013	3.8535451112099	5.35355714687234	4.39378099072647	4.22236724445187	7	6.72145780951245	5.93046298366906	5.38635904415399	1.65689903849027	5.70811649748696	1	5.64718041284858	3.17729042291543	4.33661096269553	3.43750079934505	10.8948616739302	1.66081145064893	2.73906341781354	9.44506661735193	6.8658040625197	2.10550834343624	1.96834507773925	1.65796628891426	9.65059850582539	5.12647251497193	4.27743890113514	0.253274087130023	8.20811419706443	2.55959128878631	1.12104150593405	-1.9124481732288	-3.61648655302782	5.03097246942154	0.199017928526574	2.30060126445011	1.75841934797804	85.5	0	2
16	4.5865909499815	1.74446985976851	5.71839792975214	5.48407794358697	1.07512619117319	4.50331238941729	7	4.22650968780004	4.15453492758674	1.28762734940638	1.40820631771212	6.84394204407578	1	6.03253436662967	4.20485551603464	5.47699115253526	1.74434841018345	2.98382057592095	2.29845664736625	1.06247076409187	5.47977158220616	3.90706053116648	4.92512565500119	-0.871536008717948	7.59268108428669	1.78389251678036	7.52743350735718	8.29390702685868	4.30930562708135	2.60644320587538	-2.03783098738108	3.66513207917078	1.73395632932368	2.41180758203087	7.2467585440524	5.81997213405054	8.26575356507844	2.29847217974963	4.4630114940272	2.05439787767494	4.13558454333742	1.87253655226206	1.32387974927259	7.22397553176133	4.95575510238545	7.19766438856997	91.25	0	2
17	2.65199713910405	1.95539849583633	5.87784333886391	7	3.24151316102392	1.2407945974566	3.6340330867839	2.01390016650018	1.95986839879571	3.44643090267697	5.89142205340136	4.55502020135155	6.50742290181128	5.52174293551184	5.2944631623111	2.64839011667008	5.36291380266842	3.98521701897793	3.49772189094023	1.38239953236827	6.63041354464304	1.67896156344839	1.89027787012706	2.80307129966661	9.76220467175218	2.13304078208566	7.52068391670852	6.94636688039006	-6.10116578168003	0.46028835049518	9.19619812750942	6.3207301621183	0.271956426956607	5.42072283226972	3.15840362645946	2.25267574313533	1.75535068751129	8.68433310315971	8.36938799663098	4.25088397941047	-2.06940681387708	4.44915654563853	1.71903307457811	-0.460621981602072	-3.58270262384038	1.24861466962383	100	0	2
18	2.82712580978948	2.31832867073308	5.05721076477808	6.60751951536598	5.42742044554028	4.34691678053315	2.52914629647949	7	5.75875974827861	5.95972023221466	5.60068097103184	6.76503506957406	2.64215136610176	2.52445955583466	7	3.825238154826	5.29385811430111	4.41235339514593	1.27291917774566	5.86717999664338	1.69236485360564	3.26453501103458	1.96100671728423	7.26998713807532	0.868826279361656	5.21325213676899	5.19783018107424	5.16342606555564	3.73085839067327	1.19238046609907	-1.38700831221752	8.11120236603136	-2.00230138230439	4.50207737714452	9.7457117470977	3.00065162082947	9.58613628913337	-0.750267697961023	4.05352894124489	5.92818158804959	2.90286147285873	-3.63060001108402	4.68979495839497	6.98118024085236	-1.15739249098295	4.77039846078095	95.75	0	2
19	3.78209542709568	3.21771278035299	7	6.63182609479451	6.86519260650428	4.73280955383013	6.10001470520305	1.65243121075671	3.34554271691837	1.06060181089494	2.13625273503102	1	4.15400102923798	4.14772355445858	4.46349511558009	2.89070736976842	1	6.90697746240887	1.43472417182253	2.4669090957997	3.28708974609618	3.26373347861965	1.28555161963191	10.0209768648286	0.489316134680391	4.74217299247355	4.49122267382913	3.92556324811339	9.8375124284784	3.88790997059451	-1.53302669825259	7.51123453756501	4.86408118299733	4.60193255045939	1.15936713509144	6.08397745261353	5.54398340449338	2.94087682416267	9.56729853130304	0.378958412952722	0.82474516781994	8.07796785883298	2.00120336591694	7.77285010134061	0.0806256208440553	2.45295331361056	98.5	0	2
20	5.6816699333587	3.99833621060238	6.71795229134323	1	5.43541943439036	2.68542217032519	4.14160609518632	3.04846346109195	3.70133835438099	3.05354804854766	1.49622625212096	3.13017097509309	3.95631560609197	4.04651263189876	4.10393457830136	2.48860230842139	4.15416322382284	3.44639254361066	2.37621011005117	4.83851845192904	5.83331284964263	3.82821986613723	1	9.33826105309596	0.641373000380735	11.2547864620826	4.14748430061195	5.91800109571342	7.52975772833364	9.48359763737934	4.56232115692988	8.06999696825648	0.13957380373283	8.52663735786108	0.721933182051598	7.57870384846361	7.6234702538887	0.489603316340581	1.35937131841445	4.00361393678369	3.0967900462959	3.92071899906331	2.90667978199486	5.97712553138483	2.77053687297812	4.85382010442719	88.25	0	2
21	6.7812725387087	5.61894405011965	6.73749834554063	3.05955044028455	3.18003158343082	3.07253232637973	6.15385735682049	2.24862176581169	1	2.09429218791101	2.56532130705176	5.03981402254252	2.18048018954185	4.20505123221741	6.11346734829766	3.49857195056905	4.78594707103812	4.09012360617666	1.23984101253195	2.35975286538569	3.89138882777777	4.01367634254221	2.21211760847612	3.83647639591332	4.91667060439098	9.75470750987813	5.1907935552096	2.08025777636309	1.67065579002821	1.43427014776978	-3.00745348989206	0.627054047510233	-0.781499508522153	2.35975490581175	3.54823603093626	8.213491351664	6.7521846824532	2.7409249297889	0.54262721036114	1.1363240709047	5.76246659462011	-1.82812338268303	-1.59651029989456	-0.101192536121718	-1.32083175017966	2.19751189381425	85	0	2
22	5.8185257668709	6.33317566445616	7	1.57095767278394	6.53957929837876	5.89609142969233	6.44222687985954	3.9140374099387	1.33628462074052	5.32520101410172	1.41558039727696	4.14442877045273	7	2.5086164598728	4.83604081707355	6.65057114920829	6.89979706765754	3.12571652063564	5.95838672756506	2.02621164202533	6.61306462786784	3.80961347622768	4.24211602588511	5.59623262576584	0.996491493570088	10.2190943813343	3.07313012738658	5.03458266660343	6.94935623675091	-0.134091625307021	9.60948207120324	6.77854958315866	1.92900686813683	6.9245241997252	2.39486444725242	3.46935453117115	10.420078941038	2.79786162234893	1.48964563939291	1.61796330615615	5.06230836704912	5.12118736720235	1.14173958077938	-0.455956692364949	0.025347774492676	1.8849551955597	89.75	0	2
23	3.08608767472139	1.55480633137183	6.62852940511214	5.59273131611824	1	2.10043805305823	5.29249038381286	1.94948007219121	3.20685168583087	5.97544018710958	3.33795844500636	2.47574216073611	4.34047978108512	4.88595496633015	5.84384764941514	2.79178150518246	5.70320897584569	2.52416944327499	5.79828317640408	4.71370054578107	1.32356227991392	3.13690144865296	4.55481674176924	4.04544795644072	4.02607675715545	9.04308506198743	3.6228311814706	4.49971977760199	7.36945810784096	6.40518759880487	3.21891357667552	2.54887616096529	4.68981074076879	7.4839216336772	5.27914691583633	5.13723609169002	1.05101512473776	3.14780038374238	-0.893057790508973	0.248981057609867	1.3590752054474	5.576621546588	2.86167860798574	0.409103884773497	-5.22501352296626	2.48505398572643	87.5	0	2
24	4.77773159363084	1.40771070614841	6.61565513791114	5.96098489310237	1	6.80841131232847	5.79292249036897	1.6063992790538	1.96456043586883	3.4804401999805	3.09304357955379	5.37228818317147	6.57564037485971	5.76868137129997	2.94165546270431	1.38307758673536	4.42636066616188	4.69566775111088	3.37631120518177	4.84246139704179	5.86733021870344	3.47826107809787	1	1.0410825227472	1.94072265720453	8.22330896839015	-1.34318097362288	1.7202790614106	5.6867417170238	7.15643410888455	6.87070261956914	3.92642872893334	9.8552744710245	5.57268537369442	6.76464320745936	8.54916813843541	5.73441883166701	-2.44800004362106	3.27450465510793	4.20448352074912	3.56341765304147	6.50454127214215	1.79939118795952	6.21852608194668	-4.51775121567905	5.75284631692334	99.25	0	2
25	6.81290523228557	4.67155992172415	5.42084212835044	1.36990779361144	4.02950137094019	4.80029603356273	3.97000651421017	3.84942109267829	6.38278036228766	3.64869590688589	3.40518566520462	5.11796481617723	2.68068596334087	4.97347042213431	1.45421230712234	3.14481780228064	4.66159812031268	5.86414300367578	1	2.31279997056398	7	2.1204900285888	4.37414326886892	7.51420703662045	-0.263222944737851	10.6699874064674	6.09002046123915	4.23545822285199	3.2240857918647	-0.894125274241837	0.176297647249785	-1.43499066553143	-2.27078814043916	4.05214847237916	2.73300483517278	6.40377033292318	-0.527026354594229	3.79643547251813	8.71112533413423	1.67624872765834	4.50686968578769	7.87344464564941	7.1841329968259	5.96305093873161	-2.01751123432357	9.56063035339577	90	0	2
26	1.82188598898622	3.90413679423795	6.05257636795328	2.60783488739054	2.52199943086774	4.07566671183934	4.66675430720642	1.91454005824873	3.58754521491696	5.37689633741812	2.14855953883401	6.13171726726984	5.18115092461276	4.34096408626079	3.15385337594341	6.32668797522776	4.87390646304752	1	2.96902033170582	3.3190084631785	1.75590214754625	2.75672168243293	1.09843093831109	-4.38100146303083	2.96925351326129	6.23448950004855	8.96943803780998	7.33400135553153	-2.18757508475576	4.10815513016706	2.10301494464854	0.288488543576622	0.167040081912562	6.2066002647726	0.626333340525517	1.67224752496707	1.20544007005161	7.81513186216575	15.2532005684081	4.49420143164719	0.754805358489579	5.38096075425243	-0.466154359105869	1.04809161565427	4.58492008934599	-0.674043255186196	97.75	0	2
27	2.34170242117818	5.02126733636745	5.03161731385187	4.07382476493567	1.78261709517509	3.1046810897407	3.5039057460048	4.02281874390051	6.87803364637763	5.04589795691983	3.12247910020333	5.22355561974301	6.33975329169181	6.10154604570328	3.94377359413625	5.8429961594132	4.24883822981558	2.36058881509682	3.60005057724679	4.01946743395046	5.76876124062042	4.36491150029973	3.97917542399955	-2.31248085071271	7.87581964672089	2.91698746743905	9.52826888578276	5.36634762213486	4.25975782438463	1.28442763039235	-3.26438815255006	2.45928257928245	-0.571764334044777	10.5440992981565	5.66959225051028	6.20696148542925	5.78363292690998	4.2167874626342	8.68047135150757	2.34424687808044	5.73164453194086	3.18179235541599	6.69517069457315	-1.64419401302102	6.46327602157369	9.17866879793367	84.5	0	2
28	3.59693636417981	2.89665409642335	5.16869961165319	7	2.13054384380406	2.38364574859672	6.64767429481172	4.62806410465388	5.51714710783833	5.23286889718137	1.27343127019022	2.16813947935512	2.25712895186478	6.45512348398152	2.49780254161273	4.78283208387351	4.2615693679703	4.82461663189539	1.84687585169627	1	6.54728642151013	1.84250090408476	1.17898701371078	-0.59714848039839	8.41021938273444	1.13435397558169	7.32958167127079	6.54428777654634	6.58632031504733	-0.246711309146099	5.39928029504182	6.00599801123302	5.58152343463508	9.93646052089337	7.19174995972004	5.22791767514719	3.53491895592589	3.13939834907082	2.77201213844314	7.1604116067604	2.93662290811263	11.1489746524727	1.35072687952677	4.17224982943311	8.0046526286974	3.40869590778966	93.25	0	2
29	1.20092341626668	5.29365364348397	6.87314761877126	3.44712921441656	3.74433745077094	6.98499667461553	3.78527006878308	3.52607731088203	3.06891349350314	6.48934633989067	5.70104192459836	2.48486122312077	1.12223770492034	2.12378609797404	1.06098326939064	1.622169198752	5.29886336610552	1.00701517777503	2.64739492606954	2.04548297238867	1	3.49521485635318	3.1463129999279	-3.41737801568592	3.26154600003371	6.4435366855223	9.80813231660344	6.68662735586482	-4.76838463227563	5.11736669416783	-0.429126661591605	1.69869259917355	1.08955673186308	8.43778854216972	2.45632147702813	8.86754811851688	2.16733758596755	0.176110918607383	2.61944668143472	1.96762494567063	0.359370441206421	6.48501957669698	-2.04196306138473	5.55412828217172	6.2073117371777	9.11445158425662	93	0	2
30	5.4898852552325	6.79960104410376	3.78573330511971	4.66402576732094	6.30199420287844	1.48107897111794	4.8379862216535	1	7	1	3.08122106771962	2.48668477756465	3.53835756675051	3.54272607791555	2.95462089713614	1	2.90152330704165	1.45047717270901	3.84655565195994	6.33461374817803	5.91998890898367	3.42408176824276	2.16897265437721	2.31401724065058	9.21948192340631	10.2637083175198	5.67206878764911	2.52570542785546	4.01859039697429	6.5155454905128	4.02757828861921	1.74246444359557	6.07556956845727	4.44242709308845	4.35080229505265	6.5154914767173	5.3866466096341	-0.433868501533827	7.98172848548431	7.08315814828805	3.84961787508122	5.79221680931359	1.98993959606195	4.32797790357988	-0.101946669419061	3.11671737890615	71.75	0	2
31	5.44428594731406	3.98010852003455	6.17687284197347	1.27001347367317	6.97134206245365	6.58744791296396	2.28070325288774	4.24779558914471	2.47742767524167	3.79570499021244	7	3.3512681785192	2.16495144954872	4.31795007458026	5.73387284639522	4.97101266773527	6.36355065305056	5.78834280855539	3.14959571163583	5.13024158549108	5.10914874599713	6.55100287455921	5.75696473290076	7.26626898965772	0.42965141393901	10.7997849865095	6.174755560917	4.5583739979074	2.84580052360717	-1.01880461171	1.16232338444427	0.629975990350502	-0.4824346858316	8.40574544781047	2.43321328639275	7.79562481781873	-0.689973803574639	5.12486081275371	2.57866307979538	1.76629420533628	3.31297654421859	-0.904829808864194	6.18873886708742	9.82991924578568	6.4527633557881	1.32458476721767	78.5	0	2
32	6.33493478616839	4.98776984958539	7	3.02280299679921	4.55841763407406	1	2.96261329298816	1	2.68803345541014	1.8117416090426	2.84767306130394	6.14133669345756	4.11189543693968	5.55134358687544	3.47103246492567	1.7817557355046	5.85707876767699	1.15378621887259	5.77607158010866	7	4.24585157545845	7	5.08913372606664	7.08781401839505	0.700950412414826	13.201599732806	6.79966562153146	6.18748135145432	-4.51377762683777	0.979579534086951	5.1044067734873	6.83221940280689	-1.15511798418293	5.45850161862416	4.66387383146553	5.50372584256473	7.17519075156337	1.94167873380646	9.87380651766705	3.62364652517513	-0.352010685439491	1.41386698221495	11.1087317154988	-0.811965446585334	-0.75223147928521	2.4051744181844	79.25	0	2
33	1.18275932799001	6.28929964354239	5.66869001978954	4.97175887810629	4.03441354195041	5.04003180282809	4.04469240711549	2.76006358987621	3.57040089916254	6.74255535359414	7	3.31789427670658	6.7573729342476	5.60540337344746	1	2.04582218072226	5.5225283170845	1.55195745276799	2.28912701522135	2.93221246369554	1	4.96789766854265	4.38050540927972	-3.34170653139866	2.56455428907047	7.05439527651564	9.80561613206966	6.62494220167735	-4.80246265874415	0.859908303135427	0.0706212662259401	1.47686000153637	7.66191217040925	9.13226132505508	2.14051307160169	9.13152643855186	1.91203921197818	0.892640345548782	3.23471633666011	5.47888455462304	-0.547203488164969	3.6199688081182	-2.78599430974114	-0.501755737441953	5.46723629373371	7.33672149827179	92	0	2
34	5.54933030756815	5.59083448499613	6.66438197074369	2.66995423794065	1.60693199481346	1.92516961440154	6.89011864872258	6.22525517789713	1	2.64221570586493	5.03266618469007	3.71587047216674	7	7	4.28274004855044	3.99362672585844	5.76860975504131	3.38239105691359	5.52839175500635	6.35503632584479	6.21004057911288	4.5129420120967	6.71801467133567	1.78827288879083	2.80698996170213	9.53564460516711	-0.111501513329449	5.44134603641906	-4.12218406299486	4.48966303366472	0.164735282740688	4.21769525725559	2.1457909022711	6.97136401913345	-0.426279537196778	5.96351940623057	6.1727378252598	3.00026099118276	9.61863260233713	1.45765962933082	2.35059056768157	5.67308803147122	4.04533519953369	3.88638117723792	-3.34237849132949	-0.334287631074808	81.75	0	2
35	6.09936363516203	2.21759917323535	3.96700207641682	2.24316588224488	4.17299289037305	4.45783804228384	3.31544938167025	3.01057230628738	1.73102644057286	3.03084625386729	6.68489710140398	5.78112748128185	3.86296927914738	2.9764335005596	4.28514629539265	6.01651395725949	4.23911943441431	5.92729710328926	3.47875208855855	5.51021117222729	7	1	1	6.9193801738182	1.11408115675311	11.3285549952879	4.76900624443154	5.64123156953562	1.24166918201045	0.10880087002511	-0.115293280578725	2.55631879082529	3.63819651873853	3.51212262790011	3.85364188744771	6.65270980729558	0.193143936018333	1.17923938978222	3.43790858092044	0.219685585370457	3.89988944662957	5.35496814428354	2.66975348689163	2.42533145875372	5.08868884643678	2.47806453932725	88.5	0	2
36	2.8785010791327	1.52447811284677	7	7	1.57285959664392	1	7	2.19445165638866	1	4.4356152206387	4.26634088370612	1.19961316687871	5.24628269848051	5.59639508273222	6.7867727555241	2.78322310148058	4.7288511257527	4.2651706302809	2.32869979749054	5.54716083928676	6.5812447359669	5.73832691170588	6.2259353729077	3.93414832399241	2.92193413190672	10.1263246436054	3.98790562069307	2.78285528339909	4.60364263424745	8.06151205723149	0.586595395083051	6.69818692157823	4.36902945086376	4.64162811860179	6.1266344078618	4.70626246675852	9.11657538014464	4.96386620886596	3.09507603011028	3.88236694201278	4.9136221125768	5.19159003730692	3.74439167079089	-1.41869289470292	0.986329138087439	2.4729663685966	89.25	0	2
37	4.26527715268917	1.56162452568283	7	6.34003571301881	2.0601272431344	1.69568846478422	7	1.98038758032347	5.52319384107276	6.35009803837743	3.93966317502992	6.83995736559801	3.92914150533582	4.03087850023278	3.85960497506779	5.53957327850908	6.93994591120066	2.45274734373246	5.98912847233994	4.87374518956215	5.77984590610587	3.72210061237219	4.83483191133041	4.49046745700455	4.05013102060015	9.00863569418809	2.75321086064724	3.88689212505403	5.62836557948481	7.93280294597979	2.59372466767379	2.58822162520943	3.44197728005048	8.23945179701692	4.81921829848141	5.83983253220558	1.14523735659196	5.4066921957957	9.31778617025745	3.41931561087749	2.52261425985602	6.41806083858721	0.34667180732098	-0.407863960231567	10.5284812512997	1.49690034720978	70	0	2
38	6.14280198223643	2.73947879532641	6.18564636743257	6.09053040850843	1.4753336547852	1.34826384938257	1.20654958037083	5.2045233547023	3.11042155132057	6.92620363080882	2.88436815796488	6.73325186926841	2.40054242525691	3.9009836216719	1.43395660577729	2.48406339594174	6.13742255217173	3.36621066947903	6.77914210247372	2.71150430304166	5.18272106665031	5.01327484533071	5.71654911367807	-0.431941211447251	2.55482027741552	9.60286739002827	-0.791494838128693	1.65827286770457	12.9027091562892	-0.922709949206158	7.11213890763074	2.89792410139325	8.97795224097992	2.29083730061931	6.432182678906	7.37585967790905	11.1918153001122	4.37625257363191	7.11083984764103	0.11153907372976	3.68146447110329	3.47243628557845	3.17548384966406	5.81989703575826	-2.14277519565103	4.1753659995012	77.75	0	2
39	5.3613647354461	3.70387394499835	7	1.7034933370808	3.6422732364181	1.24002202120367	4.85852584803575	4.30138653350999	6.8165442793093	5.74704594032632	4.53135310835894	4.06010088720204	2.4950694756532	5.47474934841488	6.59384783046061	5.41362545781596	4.88471253124358	1.64923398546833	2.93585484546155	6.69347599948078	5.99273615837913	4.44649870121866	5.45936655583016	5.58936212103086	4.08394927481639	12.377713081613	7.20608194071247	4.25407150311034	6.34381334802705	8.65779263096909	4.64658479861221	5.93590353742872	3.75734807775089	10.1705078141871	4.25018810294632	4.7120510161765	0.906282095636491	2.10791693973854	8.1001785115695	3.89968024116649	7.09742910762391	4.47486851366514	-0.491429652905925	2.55715202155951	2.66987138503447	4.53508935360744	66.5	0	2
40	7	1.79772205047294	4.23057452885803	1	4.51018109145275	6.02681153752282	7	1.0861319281697	6.47852825567068	5.25950906770894	2.59885185539648	1.83112873137135	1	5.02492463515746	3.5398472643618	1	7	1.77202069943146	3.63811493282224	4.3082954611316	5.8719653285361	3.46912267404361	6.71805139733272	3.44299048329119	0.737955202674963	12.7922025578635	5.02129308290324	4.28926645247379	-6.6396831471707	6.48011473550788	-1.95388031903411	-0.763637478963885	6.63410489867695	4.80844551566027	5.60812629134895	6.46427112165075	-0.482672717223848	-0.975670916786257	2.97944890302801	0.57383344936442	8.21909244795857	-2.26387782629652	-2.21773228725395	3.09630743176482	0.909646091179192	8.34061150640347	84.25	0	2
41	5.53238822143998	6.8011752187242	2.82634632963233	1.50699125551919	4.48394798469299	4.66457478239287	6.06549720077659	1.97393088400553	2.64550047700187	5.14855465586704	7	5.91521011422705	3.33389786731875	7	1.53781860503573	3.36082393298374	1.51993595804412	4.63927350596694	5.33629761408777	1.16447912388364	5.82226730975712	6.93642316569	1	3.8761845084605	8.81409429663658	6.75222788512226	5.91157594235539	0.836575692639516	-7.25650654027298	6.50574760275302	-0.443266077255894	-1.59284011509905	0.936497706176277	5.9374434852202	8.52320712739747	2.83254074162458	10.8166643707913	1.88027138036756	10.0323115233799	2.42808491055501	-0.0972626199237272	6.32458497404064	7.58702832082875	7.65202572958199	7.51805225857604	-0.695665185594382	80	0	2
42	4.83661018135902	4.85086136354212	7	1.24411498204632	6.6575487566731	4.73427090393215	6.30160736169975	4.29325731045565	3.75794733755812	3.2799701406615	6.32090321537503	4.06245869854718	1.39129878847804	4.33388863741784	4.10406358084619	4.93355833957032	5.13033014173545	6.02586675847322	1	1.06640300758699	5.12019282744113	7	4.93504037190339	6.83805306969898	0.338568820490958	9.88795432968708	5.93164083281116	4.06473261368479	2.70689566260666	0.787808293792854	1.37956083145998	0.0559070297709018	-1.300767970296	7.07147250234326	1.9735815203769	8.37070584460222	0.335637272229847	3.65726234842266	12.3037262587781	2.70794236756194	2.40779056919811	2.08947882257327	-0.728859913818387	0.250953842760042	-2.51602758496485	1.03918254053914	85.75	0	2
43	5.78016351092624	1.90242941902738	5.98138791236302	1	5.31190764636076	1	3.90132931691798	2.03514183598238	3.61937925987208	3.17128265149752	3.68790747206958	1	3.59341166395298	1.199926708113	4.60728247287356	2.6924423376423	6.37228090033836	1.52509483146415	3.86509868969477	4.88979629291604	5.24049375849143	6.85828911187148	5.55861860853065	4.42876703988062	0.947893239744716	11.076880998817	6.93438561664643	4.68275166843416	9.66247260047039	4.59311624507903	-2.21497726665998	5.67352955520778	1.62026131933801	3.91545659135327	5.98708678640298	4.3750289668253	7.51130680634045	2.9436536570073	10.7334268193295	2.76461286093004	-0.775688503832195	1.91119592270963	1.49627417546677	3.87445703320175	-1.16380430116595	9.51304164983644	90.5	0	2
44	6.21206897006868	4.80132153590742	5.59046728387158	1.54422964832932	2.6709768523711	4.51536164963822	3.43958714901659	2.8819180277033	1.85203078902883	5.37138967703797	4.17007116549018	7	2.50085146020828	4.08965298924817	2.37917823458838	2.58957135014777	6.32060321210795	6.48091942157927	1.22613517084354	1	6.84018697889712	5.94271790819753	1.25151723437153	6.42682491186949	-0.725536306353889	11.9150388695749	4.25330720020342	5.49206780008952	0.0962944925909862	1.07186788607411	0.395800694278313	3.71977862124986	9.55693719384874	1.65076195132457	-2.35594379914566	3.84414183496354	2.08180959263913	-0.389431336531919	5.44511754016156	5.06120139139392	4.64960873571415	5.48885582445279	7.25679148203858	0.162849674691055	9.71253926140968	7.19175019209956	79.25	0	2
45	5.97000390830836	2.84823812681122	5.4064183640153	1.86181332465943	5.62933369234911	6.88272477350652	5.95459499971784	2.16816880542586	1.39957573014645	5.3226802910275	4.94577446181919	6.6617963907608	2.44372684254038	3.87756782869322	4.48397378243673	3.71861173002659	4.82257698814462	4.20325388331053	2.00751233593492	5.15263377047337	4.70342420277569	4.30273570877242	3.64039133802314	9.38333166843749	0.56044436747066	11.4106487354677	5.61308153620415	6.55662522263942	4.39458874524123	4.98843454991751	-0.927900298426489	3.11386174474138	-2.08503778931249	4.96882212455569	4.74723326688926	-2.05662381686794	-1.43109969296744	-2.23074601127387	8.23875427876282	2.27704074609591	5.55843983115501	-2.69302447552623	-0.183722550201536	3.11552154359372	-3.16759091781538	-1.09433088442887	94	0	2
46	4.72825489124486	6.45250056586635	1	1.67822095768997	5.17561583352866	3.37176630886964	5.19779548984117	1.28158814034534	4.54211796645537	4.50882870861808	4.95436768987868	1	3.8378735999413	4.88383922651219	2.59366709657305	3.37346341520433	6.29901551062027	3.35153549221391	1	3.37088652073537	5.76665270155405	4.43044307140613	6.34271335567811	1.97493994702462	8.41700137415266	6.17533456362507	7.10184768331461	1.17176476364176	0.276567190069199	0.0619329731133157	-3.22967726802382	7.54877434988094	-0.136060401122181	7.03295418902982	0.378587444017484	1.55104098219993	5.62171136572239	4.50631393473672	9.77957145452389	5.28053747290534	5.58064555276113	-1.27551555798872	6.02790927231342	6.41821573397624	8.1449354400018	-0.937957931255857	88.75	0	2
47	2.82016061149193	5.47313430090873	4.07261370861312	1.67217502993742	4.9217089680493	3.77472062115532	2.86187976847011	1.73087462427832	7	1.72947019036807	3.15333885006373	3.33552217015502	4.9312695828531	5.21181346816296	5.47940303691483	2.56511859166903	6.54600565223022	3.43462128809062	1.29022525962095	4.01377071584888	4.18784805521924	4.30942386346987	1.27724558032715	1.34870332217893	9.39558402121359	6.43368170899437	9.05248570319085	4.41955074244703	5.72899587619045	1.34399386463295	-4.19691846531252	8.15712206582191	6.88142841996201	6.08944450412983	3.90737898444604	-0.411839618900372	6.14328795105568	-1.93465402377939	8.44984147170883	6.0116761255617	3.01138759928184	6.13115876355509	0.817736419913632	4.51496911145283	2.24951624998034	3.21870674297429	78.5	0	2
48	6.85485749917957	3.07022559465184	5.06869111683739	1.08203924566999	3.86328477396545	3.77170278867173	4.23022360558915	4.71644876627617	3.55881312065729	4.05802200263216	5.06639930042463	2.6416088939425	5.5489767934607	2.82781958277307	3.64039137465393	5.02952725745763	4.22466825313931	1.57724613845241	1.17686406429488	5.73737235084148	2.86608414812	2.60827706480321	3.49849875561233	6.41691482697128	1.17648558960061	12.4231372285981	5.23161053770678	6.11737245878295	-6.35904175465764	0.301331227877296	-3.61986085462334	0.68819067400665	-0.623236122971243	9.42798703145388	-0.0843660793802692	1.96491352372983	-0.346431770546826	5.50206820188223	9.86941481527981	-0.752453860155731	1.44052507132523	-5.65413853274967	-0.280738132038723	-0.864177730812869	-1.51665637758575	-2.84420897717914	108.25	0	2
49	1.93289993094494	3.20920447512081	5.94869561496477	6.78236534580081	4.42561853091986	6.0290262093913	2.17723503735469	1.58550229348397	4.15046338514272	5.897862783578	6.49776768070146	3.22737765734753	1.03163241106483	2.81617909537843	3.07361764313427	3.2641722014407	6.7872331520197	1.88977702731553	1.7522139394341	5.1257501080037	6.5196457146424	2.28173177231562	1.37819346014753	3.27476927235801	12.2004879132187	1.53229208130171	4.57617572616143	3.63213569415419	5.25032927020769	6.13257448387533	5.64362273377054	0.88134835963379	1.2145411243128	3.86274984716212	3.03796469056998	-0.608413983083271	6.821956850813	9.73054335061714	6.39487666128795	2.63722809630162	3.38045646353969	2.11743820609496	2.44269338060249	1.91721621491767	0.390747636418097	6.89192871382169	102	0	2
50	5.26734520213846	3.88124126911509	6.81721014249202	7	1.98737744788777	5.31180016237043	6.44006214449109	3.26101073929657	5.54861125719998	4.69914393247919	2.73357283168232	6.25995346702276	4.45762665541061	2.10973827638666	1.23407310811085	3.70199145906908	4.77430951617956	6.47813793080022	1	3.43681230398923	7	3.61486165621085	2.7523130209262	-0.245223065397314	6.76758002775231	3.16914914176609	8.03394676948302	6.37567245667645	2.14132869810242	4.09578539842211	2.81831690045041	2.2897850746589	5.39331702367504	1.80960148271394	3.55746116763997	6.42514613868847	4.38314433708947	4.70047739345298	5.81365152665131	-0.0619889670058492	4.31511187989064	-1.15977979681056	0.812544367180818	10.9457769560277	-1.8796113614952	1.06979222079798	95.75	0	2
51	6.18700477041282	1.37715944255552	6.98095483691605	5.57845463200834	1.00516707687006	1.27070152976624	4.0017176739036	6.05917998322464	1	5.10818571510987	1.31721656309018	7	5.32315927536475	2.66641809613113	5.99997701911271	2.85089825592015	4.15655797351402	1.79401076929753	2.59766073716386	2.07068978036269	6.33335045662739	2.67130228987586	4.00149141696505	-0.214738622032577	3.09551035523964	10.2079132432293	-0.695524631057305	1.93574642139679	8.253804513625	-0.225015725472243	6.75258696885346	3.51981929649338	6.34428843667413	5.77325673911917	6.574892067826	5.51739726360484	5.94965864024353	3.24784191321377	2.23587751879356	-1.08763651542565	-2.63810633233566	6.11559408877402	6.625057246456	-0.983928597434793	2.30328277463546	7.25980691468712	67.5	0	2
52	6.69948580061289	5.45821396668875	6.21425158487322	2.43718898224083	2.9096853182731	3.2202371854467	6.05416299524805	1.76870590477263	1	4.28076914066876	4.53484692001775	4.59479103259202	6.50755167735235	2.93177353025694	6.80642305104481	2.86341765963571	4.41735879433465	3.35628582445423	1.26799604292442	4.27610126317564	5.21136648998819	3.94674111300306	2.97541739130345	3.7442391174493	3.7393707309764	9.0530237957837	6.66367608873527	0.918094416337926	1.27879742940509	-0.865063566965172	-1.79776160608738	0.623067753542333	5.7279493097514	8.45695871311069	3.40876531738299	5.35774696912856	6.3342630157497	3.37185914568798	5.91920916769806	4.64585536860524	3.48601612530751	8.77833123864725	-1.3639944546303	-0.567690621590949	-0.879030906017415	5.64876584954238	94.25	0	2
53	7	1	6.80695859282497	1	4.19112744334497	2.23197457717768	6.06740204895253	4.62616127450142	4.37221445535421	6.67443895739611	5.31274572286815	1.55903556739436	1.7348829754596	2.89299982326431	6.6808685898246	2.80312618346899	5.36781774750576	3.77459036704066	1.55019760573654	4.11438897051409	4.39803923378692	1	3.325932737934	6.24416075204892	-0.0990211658471686	13.6364439043942	3.69323557203055	3.75274050309208	-6.58529497130891	6.68232301733953	2.36068614220189	1.08563479144718	-1.98321087825109	6.17484766149621	-0.291312914255243	6.52000768995633	-1.68447705494231	0.17049431036026	4.43960977381033	1.30224716142577	2.11635209786867	0.325399276990451	5.39238394694856	8.76018737029741	1.12059064244453	8.41737634314029	95	0	2
54	5.52378520745207	2.26283048011584	6.89525970623384	1.61389546502963	6.66976053302676	2.89531923810425	5.41990931599617	2.57646580546237	1	1	4.30563639726328	2.69294192527193	6.18514979934219	5.64425917749376	1.04321103221898	1.26610340080305	7	3.96771777499117	3.24687802413172	1.41533330939862	3.57769489116645	4.20589484779682	4.75882958941339	6.28447577083655	0.730590332073046	10.2745355666673	6.0610597510377	5.63988725606916	-4.08575513144905	6.80728963397154	-3.19055974456589	1.94976647823513	0.644323801508702	6.26546964195736	3.98674803632156	0.983091859865647	6.15214334086074	-0.233681499151081	9.75128218682009	0.488312318515094	1.62865747464045	4.55945262591698	0.460079093119561	10.1579232185092	6.25277640340839	1.67541114768125	68.75	0	2
55	6.99176705873576	1.54036679146477	4.93919438526052	1	4.23980701031178	6.25278873936427	7	1.70712744218776	5.48512751091459	5.33147811905064	2.66006838270102	4.79191046053944	1.66275542782722	5.15402045230293	5.60643038086829	1.386336534137	6.56817904567232	4.61369096348568	1	4.08792443277678	5.80486070389354	7	5.52975722117975	3.01850803822451	1.39762565374344	12.0167034293244	4.54371718536277	3.38637717793516	2.54088070327605	6.05360518740912	1.81794379153127	0.736497294555148	1.10376289310092	4.64368362573373	5.02804522725069	6.60619350329131	3.95388691290642	0.0481197241745529	3.59064506984648	6.42168922779911	8.26987789247458	-2.5836503630414	5.19490947713498	10.7537787222597	2.87169041216142	1.59054336535118	76.5	0	2
56	2.01669500702645	5.8024141059607	5.37044467588342	3.33934554082766	2.66099112139961	2.75816959507927	4.60639899038161	3.05815501313916	4.22886493384901	1.17470081770379	2.85618061306944	5.89835984326456	6.10478992289958	1.61489821307036	2.83117739754739	3.50838579457172	4.6831445023082	4.63899050083949	3.48968531581256	4.38385867434672	1.35256916721182	7	3.2530526112265	-4.47817470125853	3.05926659853904	6.82241547562762	9.37015508525006	5.07926890535668	5.95135099319484	5.7629538792584	6.76486885679049	13.2273905062889	1.92663124904853	5.80802627969212	7.13782994680262	6.75512292715179	5.17789265740597	2.98347919630899	1.64048317599286	5.1398417219601	4.94729118221392	4.6154585347028	1.84478311528668	5.30693737833073	7.27950202771732	8.26621385502454	74.25	0	2
57	2.48438537659085	7	3.18832477506226	1.69009233024791	5.51121514817709	1.41589602150812	3.48499803734299	2.08110708022364	6.19784809143777	2.45451059108771	2.85669894573875	4.58887360536176	1	5.94749001790479	5.63507377599544	3.85355684228123	6.84018635352949	3.21661296907733	1	2.76189355701955	4.8948178972596	4.44562908217832	3.4043041860712	0.981494787972477	8.64523370803583	6.58438550483557	9.71026852007184	5.31778718101942	4.93712608702716	3.150676740907	6.73309910917403	6.44017839884377	7.34537555363267	5.65248720331203	7.52405273793412	-0.155697037846142	6.16173089274532	12.074851540327	7.58644836267546	6.32790460093751	2.53045337378393	5.70357041958743	3.61408027878164	0.321920814790446	-1.89286262255453	4.26008352497287	80	0	2
58	6.71922216114536	2.53829461230504	4.94934632516892	2.60580241451431	5.10552094555196	3.95400788188178	3.65970774930286	2.73836700513318	5.32484318257098	1	4.09395406388847	2.28846949035853	7	6.87103012743386	4.5413595528448	1.63652646516613	3.37064589707417	3.39715170333177	2.57420393541452	3.48491382297918	6.73364890700854	4.2682139686623	3.61783629299618	5.22251725875966	-0.275013670496159	9.40105543686686	3.58344673244042	5.44135380445596	-4.75468899739735	0.870118409346211	1.33787917659791	5.89079109023563	1.05428477676535	9.6892454784129	4.18884200603296	4.73814254741471	0.550896409708507	7.32353169516967	4.1009789163505	2.41836179153572	3.16925035202647	5.81069178342427	5.73642995135207	4.57306835332907	3.03970834195766	2.53196494617353	92.75	0	2
59	1.34626734808541	1.83266257294585	6.10145837685539	6.62431691421158	2.3421696890552	1	7	2.36112973823719	1	4.54887207226714	2.01195508788078	2.51296997446739	6.99070664424585	6.56699660006078	4.22286396718711	3.0329909895766	4.42407252749793	3.97173139991237	1.36102094962843	1	5.96480983548492	4.85354805429268	3.86837232300975	3.04931182273004	8.92106148168273	2.583701269899	7.23086217780753	7.08419600534368	-5.28731452916801	10.4448237653937	-1.89974282177286	-0.00666694143908164	-3.42277519551037	10.9687110938104	4.20386212475887	2.9088513894662	10.8439802919585	8.96106907137948	8.34232122333499	4.99368930927547	-1.78652093261365	3.82799160764415	3.05018094431175	1.68315665035864	-2.97242910099018	1.67115720400342	91.5	0	2
60	4.8425830622144	2.5767521521052	5.54942265435655	1.79666591964629	4.04244512940743	4.71132326979075	6.17539821006754	3.21449144430749	4.92936071690026	4.99184282661333	1.90868544467574	4.65963755147931	2.23059979141046	3.51065600384367	5.83870239735749	2.61344144184017	7	2.5016295927211	1.60804440551193	3.96997154575606	5.39227549645219	6.9015609298234	1.99353606142925	5.02464920897314	3.78287520630166	11.4345865024748	7.519553708699	3.8388082848635	5.06269734756014	3.44400786512326	3.35898505802635	9.25545500504982	3.84727311366795	1.87756997166378	7.75143910956393	14.6305888692092	0.92522235984812	8.5081289796308	3.19647958732394	0.848648294815446	3.44595153172422	0.394765763608448	-1.28604786533274	5.59427564479067	6.04077253103311	0.891017313106162	81.25	0	2
61	5.57571087217968	3.80032671220783	7	6.76403446582008	1	4.61712244062034	6.53690092257821	2.4430739572883	4.8625478794666	1.10113822729501	2.11225321932693	1.13455519799043	5.01282408917947	1.70479755703328	1.98985011764522	1	3.77585746786714	1.86435351716671	4.63908334253074	1	4.56737935849699	2.56941950052216	1.78703092735971	-0.32305515252976	6.48729437114148	2.35600058316109	7.478717096564	6.19723837591897	2.53343508015077	0.662080498254579	4.42350899116354	0.0240868648200666	-0.729584790327047	2.22127369971235	3.69957525440569	6.87398593913302	3.63956599232671	4.09564012875537	6.34269937662309	0.00129619168021453	-1.10327636092157	6.9050863568834	5.27276329472199	10.8662652641881	-1.47995943114754	0.586347255657245	84	0	2
62	5.45020261506054	6.78740391948495	3.71215736574414	3.91444011091736	7	4.54569860753966	7	3.2461388794892	4.15390429920127	4.93719083895719	3.05334553485342	2.46526912622769	4.94205607042468	2.42310266818834	4.45788537691308	1.25705373004237	6.14492241293215	3.27975692966785	3.2051612101134	5.39130978128998	7	2.76412281846086	3.84170447965045	1.5927787554194	10.4992837185071	9.83907921459445	4.94998192174119	2.09462244718655	-2.31248476006789	4.50574185430599	8.78731556865228	3.9662919913737	6.27547646524861	0.470278819094633	2.59519711226838	3.65128324780687	3.55755814716965	2.69275350088054	6.6218896931615	2.46980916258186	1.91414955538477	4.43872186351914	7.62913723430691	6.4325761013227	-1.09890360088497	5.79437272897248	82.75	0	2
63	3.75719631428863	2.11453463513956	6.17701831142106	4.9311613733863	3.09753782125264	4.43597563187444	4.93500844166923	2.62055114252599	5.3641918859342	3.71098070737375	5.5908838399993	3.53486582638784	6.29612764352578	5.35217849428084	6.74263271377261	1.98098565865762	5.85584558143709	1	2.9912797219133	6.91353820283173	6.46235905860511	6.45581505225946	1.09439219278832	-0.189022829246707	6.33297897868918	2.76042424182029	3.32066141799271	3.02306217165602	6.28879554457709	4.75287790591406	6.65582361802519	9.07488445207411	5.31075366852996	8.45665883030789	4.60289195567972	5.04524223666442	6.12006942027312	7.53615191820216	7.38025797915415	6.60546736246348	-1.45520960481691	7.32111039504993	4.05368840656245	2.44989565987725	10.9395790103318	2.0199205725195	63.5	0	2
64	5.91932166417592	5.8207777961776	6.98783107585861	1.55070211571906	6.00135455838201	5.55688684463169	6.35686303790305	6.75767279573444	1	5.93377984195519	2.19932000664851	3.19577756406624	6.4431509949292	2.84758814155659	4.15586431439003	2.80007682449394	6.5414835631659	3.04002590441698	5.38533237908828	2.05149759073656	6.54010462757006	1.91595607028688	4.24343430024671	5.55389951761077	-0.750669051093793	10.7390758852026	3.22849625020513	5.43648699222707	6.90711591065955	10.5302366847948	8.9873323445616	0.378780384537482	2.86527143113247	5.98045234620387	1.70835594289963	3.10051052193259	10.3112645354337	-1.05785941710093	2.7556395066859	4.84843367546895	4.63970669161614	4.86248008454133	3.84320527457639	-2.40720568419413	-3.25169605312717	3.18265950370338	84.25	0	2
65	1	5.37894817714003	5.05663213941545	4.54748817127811	2.889939102239	2.10441643489718	5.86180332144599	4.01881158248976	4.80138958069824	4.27776968172952	3.39112544667177	6.37643312828491	2.79229610014553	4.03128728578869	3.92833246775498	2.64152350031652	7	3.12793805236557	4.53325797827809	4.43218119200266	4.53755952034426	6.9493781242651	4.60647546696649	-3.48865409562598	6.64783723355111	2.62559657788343	9.52502143652274	6.44598459144512	6.3176733880253	4.7502488374552	-4.34424747191041	4.97484505832058	5.35134237196703	8.997886651087	7.58201085493706	8.80456526222609	1.06978629410484	-2.72646742612783	8.62847639273573	2.3268293601053	5.78887369883528	6.73721033448079	1.85876008425484	-2.31119466499253	5.91764621201514	8.69884303990924	76	0	2
66	3.95288497780373	2.3396435598889	6.40039484989641	2.71431168073337	5.27377745162007	4.13071493744131	6.92765775342052	4.05485325444486	4.45892674739525	6.0598876299365	1.36120996415823	3.31509854039254	5.95699025951092	3.43712740253165	1.28881398654191	5.67661268119172	2.84870426817924	5.74860406144996	2.77051679347122	7	6.71867402355961	6.14059733674273	5.62134434317166	4.399012652978	2.74347175078276	12.2414898868504	6.78580546642874	3.95599273516071	5.56905788767452	3.37789126410547	0.550750221591335	10.7406379579738	3.49584383294655	2.52228356502773	1.63015537931568	9.19006749727635	1.37800430400338	8.98619817845127	3.11886915180586	1.34959995112995	3.32671215743087	4.34606774605689	-1.2984504238228	5.29823806943276	-1.92386999393804	4.1619310929953	76.75	0	2
67	4.91007025359821	6.4791187779487	1.33463578370857	1.98685816878039	4.44640147506669	2.89439619829558	2.24944651838725	3.1073861501699	1.69917026831585	4.41290991897965	7	5.99821507963448	3.01474484424279	7	1.32236768415309	1	1.97211315403092	3.13644594090151	1.12333597729089	6.75829789970674	6.33836857438221	5.10051058772694	1.80931451019969	2.24297801626635	8.74057338987683	5.91194617987715	6.23338123454945	-0.676875731699011	-4.39510113303453	7.41789671885768	2.50049066164787	-1.0332758965596	0.452561211514541	5.11186958252151	4.15120587043763	3.85861792722195	10.9101438349863	1.86010136390879	11.8776193548817	2.03844502853496	-0.875956467678046	1.04787010809062	1.49936477445204	0.118069094548022	7.82920083818508	3.43629419079175	73.5	0	2
68	1.64633463603687	4.6898685282168	7	4.30862915251132	2.7367854250599	5.53176418061803	2.39831156909479	6.73524841911908	5.02189277624464	6.02513560758279	3.53247896554447	1.5583864892541	4.41551038496415	4.02719840332793	4.05500136437022	2.88941778477251	7	2.05629934760381	1.34123683685656	3.27711860527529	4.85456468834071	3.31305526919682	4.22823056903286	2.25919627030139	7.61605928669642	1.43368183442628	7.75112014168265	7.28753574856365	-6.25223110933618	3.66410697637183	2.44399669386136	1.91370515073451	4.56714235016268	11.565939006095	1.38031555920858	7.04416673996485	6.55075216725651	3.8764909952185	4.83554824590979	5.52924308463583	2.31081857571525	7.47157690095609	-1.174628131593	1.5403253170534	7.18425411767463	1.69012417950969	80.25	0	2
69	5.57086052200763	6.767072659116	3.18689242375616	2.5649313158772	6.32238605097076	6.60222628493666	4.62325803514855	3.85444496564216	3.10967067734391	5.06337097536436	6.27516850891585	4.74062022025592	1.20465770534397	3.75029553835962	7	2.86601204438801	7	6.89558787325611	4.57044342032255	6.3958676432725	4.48443185031594	5.46925703031873	3.75020523426862	1.67733329780101	9.71791475262686	10.1750910888781	4.21459476052975	2.38980616273675	-6.12059261629462	2.91969998401269	7.15528191066416	6.75412437505422	-1.81442463826259	4.51269675331163	6.93093316845376	4.87420210898254	6.55758720127264	1.48567890451088	7.87386863108439	5.1968086858462	1.75687089934403	2.64900771445809	6.7180020664171	3.71994530581935	0.218162149263517	4.06828494070517	57	0	2
70	5.30485196150546	4.19449098392415	6.60300814291117	6.75292648382125	1	3.55954921492638	4.88402871022386	2.19604445681008	1.58347523564269	6.21758004069907	4.74407171816842	1	1	5.0134671863943	6.3702006574894	2.04255573004289	6.6870210652881	4.60415236916429	5.64346942211084	3.61730029157072	5.94097261157013	3.50272076958324	1.1135659897075	-0.225878484408912	9.09608614601793	3.93259586515712	7.97877692456766	5.25055006810206	10.800325990931	5.8901642529758	-1.72124940692965	0.458500895147283	-0.497966727587023	7.0153094632761	2.98449835383732	6.05817165651233	0.833474931437804	1.58375684304177	7.32584958458144	0.206757153728755	-2.2457352642571	5.9748942396807	5.98569037785597	8.14415697382998	1.98442122240878	1.54854241213731	79.75	0	2
71	5.8077013085079	5.70638869614435	3.07276465843677	4.23089107052564	6.70665198621515	2.34453710481304	7	3.48374961212344	6.43190421587706	1.6881759449169	1	1.26048177013686	5.60896130582934	5.57295451912468	6.03075726516501	3.70715040821175	1.9339863274397	1	1.83912893944705	2.96829306595305	2.27623730260577	6.72683708123401	6.99596263444756	3.19587168013966	10.3667562922793	11.236774945887	5.27643718599111	1.35422876299532	5.39706069457494	2.79220970728417	1.14937263795869	1.64131884297912	0.173284032157546	4.97039742791438	9.66878432993114	5.19319787015877	5.07957190505175	2.50932883001193	7.37935015791246	0.113497528921382	2.29598199441087	5.68636297702027	-4.37549239934191	1.29379088645122	4.62224498620103	3.43259169557129	78.5	0	2
72	5.81081639646809	3.08281651465132	4.58316079550842	2.45250247924154	4.03420696694169	3.37473838013035	5.12901704595486	1.44838699633599	1.96790620407063	6.00357348314698	6.64105299138425	5.85126458073097	1.59378955159619	2.92338548640719	3.50861083500478	5.86076864198921	4.12913280947685	4.82622273862717	1	3.94228407564937	2.31620434332306	1.36158603296949	3.50804463559081	7.05902651689519	0.337484273031867	11.3487211551408	5.31672819131427	4.55821529277396	-4.79478191371255	-1.19328493583476	0.716086132987724	0.220861897511524	3.44542562978194	4.97559100472053	3.47923776280916	7.46892643048396	0.408562251701374	2.41054714440068	4.02738145247436	-3.19015212760946	4.02066005049911	-4.87357582646527	3.09157522719038	1.27467501481706	4.63285669839618	-2.20661629386432	81.25	0	2
73	5.63066033097124	6.61830632900322	5.42129462960925	4.36943817608415	6.38255315888031	4.27859060010536	7	1.03570970246082	6.94728177402806	3.73231498603709	1.09790421008012	1.73874357040157	3.64669153152619	7	3.60253386447495	1	5.75970127567209	3.84590907914432	1.40022095988877	6.92995839313179	6.5755196744018	5.06731822453595	1.45559927923109	2.41320210356265	9.38017090319669	11.2376799544326	6.16028509007506	3.38883715041457	-3.06860305691888	-2.24595640153428	3.20843431174527	2.51477911382558	1.49747963157926	4.75315289448952	6.16780671917993	7.19348381055524	5.35550054988456	2.61587142596213	4.49161044997269	0.772190386677378	5.26858406604138	4.48680763066642	5.98456281145052	1.56902337588352	-1.87454286348805	0.717230500429321	81	0	2
74	4.28879921042142	6.22632583937274	6.18679413452713	1.86928721550538	1.6680012310721	3.74042208489311	5.25498708258743	2.85270089709783	5.05313956185123	1.81611381395094	4.5537586657693	4.34033287106984	6.69656397349032	4.65803759345906	1	4.86629685103664	6.61135730665103	2.67285238967248	1.71429467367546	4.93049329984493	6.63429510271699	2.73865322475764	2.81297861996865	0.988000208483141	1.81721028539068	8.71151050154092	1.30424175781872	4.96945632511293	-3.46712388385561	3.88602933211823	0.260010407873776	11.779138965254	4.46668818839801	7.09575012608714	7.63986870581345	1.21568805291489	4.90571970497071	0.55914808638234	7.61331684908914	3.62149402326576	1.44334481378759	8.3284093125388	3.79382277419704	8.05498584260887	-4.29031779964601	8.36103034236873	79.75	0	2
75	2.3809052403874	2.76763896329715	6.51899175373169	5.66006451499563	4.36600292035079	2.62639059182794	6.22208003237945	1.80245674413541	4.46088732693972	4.23912747438308	5.91052880697582	5.04757697493519	7	3.85602174487223	5.03386612439871	3.73021657711831	6.49783441903869	2.62858755753331	5.91307262223735	1	3.75458086833775	4.990316078855	6.3207160068384	2.43040411962898	7.56463157977914	4.20029744211197	6.79585370879821	6.20858740743819	-6.85304537467845	9.5138419785028	5.30073321829049	-0.199807968260789	0.512476687345725	10.3696131969232	6.51069592450805	2.80379371062183	11.4755883695954	2.80822779373735	4.74666067316147	3.66459439149337	4.38840047215229	3.4688685859508	-2.06409245504138	6.67513847982418	1.66784153113775	2.76690877253214	66.5	0	2
76	4.57003366242159	6.97647800418818	4.16498441816416	1.73451107659448	6.8253067655862	7	3.98743004252751	2.47409882143288	4.16999576010894	6.15395304299225	1.46163751485676	1.01692879544064	3.17723243134476	1.74912813931226	4.13795951159494	5.91563024542158	4.55395817509033	6.5298247971738	5.80392848713889	1.98279062348787	4.34844239158851	5.76616192561911	4.16326177423142	2.49205230458688	9.55054188905241	9.49135354340248	3.95304439138644	2.08468853140445	-5.19520885167714	3.05406479102462	5.28077825931093	7.84915646423744	-1.18292482984743	3.86564834109011	6.08443547681262	5.69224282013499	5.90420632728677	2.03788493724785	8.26507145844957	6.31502018202873	6.8536087666576	9.19065038661205	6.53132969387338	1.39629884878042	0.799915851632012	4.34545600834896	72.25	0	2
77	4.82419533153959	7	4.05357497830493	4.30367059002375	4.35730807577137	4.09729849542681	4.29712004873087	4.74164239170253	1	4.04595454122911	2.53207321987987	1	1.47469043673473	3.05531067126254	1	5.08526435921804	6.59802058606331	3.80561226106498	1.77934987550811	2.80951841224421	6.77883839863326	1.56376499596935	7	4.71959636269	7.6425849700993	6.6206475093673	2.80393241283408	4.27619420346636	2.90687238635735	5.84904747896052	-2.3726640393121	8.77314969757288	-2.0027654555736	6.87302969907363	4.33943994647573	3.11483883091223	2.90671892543633	-1.59961501819037	5.34789454415889	1.20877303185805	4.58969869814349	5.48287267931022	-0.658393684434356	13.4399341455762	0.507715119210412	-0.432274307245382	83	0	2
78	1.48547845687107	3.86456038043021	6.66999169936499	3.03539614201803	3.21821095633696	2.8684448831055	5.58589358385013	4.24888399090859	4.0125893376303	5.07440527699285	2.28319403570587	6.73273309306967	4.68313849639717	2.91156820973607	1.80446935046134	5.54330168330452	1.52317214897057	1	5.61443409004021	3.48332713108727	1	7	1.0059820727753	-4.85142134689005	4.29776266142541	6.44907107612802	8.60116207964784	7.45431434207022	-2.86131596199829	9.25284705532953	1.77511989178204	-1.43025725447179	-0.503115061767341	5.87917119589496	10.6734174338959	6.24258693209578	1.82915131626893	0.920799584401019	10.7973683762945	3.37957081779607	4.0286815622228	-4.95698683196412	-1.00607911156877	-1.15897508156986	4.28619141147087	0.288483992258918	70.75	0	2
79	4.9177817237279	1.5770419080551	5.63899710458563	2.16995950377956	1.69832246833282	5.31566612001629	5.33553760527221	2.61927532730123	1	3.70238124648423	2.79972172571186	2.66499701421487	4.30540993771762	1	1.36461198970906	7	6.06329078672731	4.23663649862196	2.67778507911738	7	7	5.57925062309414	1	9.01741875835413	1.99814452979277	9.12589017981732	3.36995669255557	2.69274257619635	10.8882094724797	6.94969890871772	-1.24789284234508	1.92712001902673	-1.54299118325429	3.08414606016059	7.69653871061913	0.926076938631443	9.00080600936392	4.78623310885242	5.85916342723172	3.46012838257379	3.35391159731909	12.8354927613865	1.39328539795831	2.05461063396659	7.82717424554325	6.24923367482508	78.5	0	2
80	1	4.48183926045239	6.49561772688823	6.60608460787041	1.37984749102751	4.61352204420009	5.82135321295411	3.76597982773112	2.24786286878408	4.91683310822132	4.5686355692861	6.84658770845753	2.50297848922685	2.35695069308274	2.73235211583404	5.5948342505441	5.46949273316431	4.79039842246385	3.4461617678402	1	1.70095023156322	6.39953160849779	1.45507952937756	-4.95139701951311	2.21964228026488	5.5196890817944	9.39534135474162	6.0639383920949	-3.29892809156483	5.13535533426759	5.42515912452374	5.07439742263194	2.60328354104427	8.7025224763132	12.2978124104976	0.787228115149521	3.70794278425787	8.8907892449109	6.59184412435984	3.79839927001259	1.22812019391222	10.0906247028919	-1.41624369436735	0.758523718076952	8.0413100012268	2.64994623231856	78.25	0	2
81	5.0703741993278	6.065551171456	6.90299288974003	1.25605639887071	2.27722009848228	6.3895838883836	7	6.72459482240224	5.59111714203599	6.44425889112405	4.81543086946712	2.1849457056249	2.31931770281226	3.2909981046863	2.17682474767762	1	5.40684604181847	2.84110047101848	1.68387672978213	4.67966962352671	7	3.52506674333893	1.83274987161223	0.441380654080627	2.54553497056305	8.89186159858454	1.5006912458582	5.55463028870575	-3.48560844264227	4.39024469753464	-1.11285848275696	1.59628942196243	5.50161148969409	6.45748043206349	8.43641693295458	5.9477634830487	-1.00499847525727	-0.115978841734101	7.48450879153378	3.42019549058866	1.75819498837484	6.93588744446889	4.83696914447146	7.12803258389231	-3.44893276573383	7.94695911629369	80	0	2
82	6.49681789798007	7	5.70824904031868	4.69997355828852	4.45589528394551	1.47693177907864	6.86255818973868	3.48923784899221	4.77510196548744	6.41720564481517	2.07543213228158	1.24166834656751	6.4846615157966	1	6.45686966522497	6.79203101887963	7	3.25585366241884	2.40465120035702	2.60301864276567	6.70674083557275	1.82464564079397	7	3.87241995760941	-0.846996348473873	6.28137700566665	1.82354814211057	4.67688433783164	4.48022096128	4.17205253877137	0.803923065692972	5.50896055746383	5.98298165975686	5.30919032138327	1.01768422950531	7.16402199999166	2.69095104400203	4.64559732761442	3.29527067373025	5.45403021074575	0.530241076666334	-0.480915258224472	3.68294670436853	-1.38301322771234	7.5908229687962	5.45871570571152	76.75	0	2
83	2.5913672346747	2.15130308838423	3.88924288144353	1	5.17582141614661	6.35974977419427	6.68413752818477	1	6.67027644940658	7	6.05892415476279	4.85788192566574	3.85619359065424	6.28103844879015	5.08508539832381	2.74439751048185	7	2.69684250466191	1	7	7	3.47830785250565	1	10.4222477277081	0.224496054471072	8.14250988259485	4.16917709978082	3.92987335209243	-6.16887665737987	4.0015315040131	-5.47568900148036	12.8620051031421	-1.19211284989767	8.17573398715508	2.52649460194794	9.01010487148473	1.9158686337547	5.90181824083018	5.86603022703139	0.476369363933543	1.12467663020309	3.78297108057385	0.115422862625095	0.491944580406799	-1.94359981354447	6.31894420682	69.5	0	2
84	4.03680450435431	1	4.56384532559466	1	5.28615535190589	3.711359024579	5.575591802204	1.27841450190527	5.41909835681566	4.79639655893094	5.46451559662588	1.15437375802892	1.22752743128825	1.99266015800991	3.16334107683029	2.47760716351436	6.33347983637637	4.26512225439079	5.24958210188722	1.93183872342014	6.83444975663047	3.54090664997521	2.19761274296187	10.2018760387467	-0.123588705015453	8.19803722578731	3.77694413644725	3.67631041858128	-3.82681304453099	6.49307886640094	-2.8948792242943	1.34884362252233	1.18064550231556	3.33319740270234	4.23992372367728	-0.625049509742956	2.64439244265792	10.0017187437001	7.99694837629638	2.42710109906797	5.26305687607393	3.90354319862526	-0.0102679001059607	11.6448458384024	4.62854151308794	7.50403164065231	80.25	0	2
85	6.14517034431992	5.75448157961821	2.3356654992249	4.68497156519437	6.38615437291062	6.49636593003798	3.17391895221035	1	1	1	1.3185185034598	4.03012711768345	4.67289998007839	3.97770313798648	6.85649893007742	5.82408408383495	7	2.14913789045363	2.89708248925238	7	5.11538500626882	4.66085906472811	1.2639142828765	1.27497597014726	9.53118763140732	9.54592452567533	5.65033997952947	3.63872975335235	4.11631268139828	-1.59500110516052	6.32889674800879	1.30393227964049	2.96576292368094	1.48001878527212	6.73084531880241	5.61469654618011	6.37392567574439	-3.90502218332981	4.00501887732453	6.01730474389825	3.08563776346259	3.81425494298247	5.63786731840659	8.95438868151481	1.16686637920888	2.34739267069549	51	0	2
86	3.23319188312218	1.26279344604497	3.87358804259862	1.24003575638012	3.7567100770921	4.39182141868713	6.24022233290177	1.00768848764035	1.62671333745718	3.68377312895577	2.67426950827482	3.78176394244309	2.0405244591095	5.46371858747277	5.78616712752601	2.1510431660716	1.00600401391636	3.20602319653271	1	2.57104014640307	6.78496278442417	4.65641185691431	7	9.96640206076208	0.359523264840028	8.21420295137717	3.56706800597755	3.54451107580265	3.02150794138173	5.281475442394	-2.62648712155499	7.71180887423599	-2.32413080248452	3.34938724058279	6.20387775071954	-1.66827903388777	3.39730339641725	1.7166563267908	2.48146735851329	1.51567714438393	1.76057602327923	10.1230844441528	0.327937634055305	5.59130548087852	3.45029283871863	8.46765898803007	73.75	0	2
87	7	2.15114269874016	6.80334059180089	1.47303224621914	3.25861068100941	4.09487500214488	1.62716591742406	1.8108471637077	2.14470205983018	5.37280809775628	5.5333671418104	1.3439507605855	6.78315592009048	5.16255526643138	5.57092308513745	2.05679170170694	5.84870212750061	4.31256424360026	1.40173573398256	5.88338595705272	5.03999148726808	3.6191377289547	1	4.64568921036822	0.909161862769076	9.83801139275913	4.42536628021841	3.57886766292246	1.25370565736323	0.80543967528844	-2.77060707585209	2.01480637891462	-3.06069054711731	3.71203529996621	2.99360528046271	4.70002714088174	7.44163922766141	3.61248960095643	11.0306376779607	5.0416628903232	6.95160361371283	-0.272103468900653	-0.555519066643924	-0.138686223284662	-3.97391806183703	-3.96348068331485	80.5	0	2
88	6.86273583973641	5.80016152158922	5.32509920679006	1.31991710738084	4.71016998723599	1	1.94301592845555	1.56308527548946	1	4.9814297026214	1.83635095191249	2.38523731374495	4.44849049506176	4.10403634490303	4.31243939101781	5.86986362708585	5.80359445726073	3.07985299225099	4.36174789792759	1	7	6.59924310763599	3.44821639760685	4.48618731481776	-0.52168613924476	6.51676575751588	1.14556751527141	3.77347774220781	-8.05428597580252	1.20500276860612	4.73152597471269	1.22463314212836	7.22993082268004	3.38090786164926	7.24111141040877	5.23331387577863	-2.45779853201518	3.64615753450477	5.46174879719976	0.602749424727968	5.04929022854982	-2.97693434101044	-0.610939790067946	2.41382322281643	0.330407300430495	-3.2877825933821	84.25	0	2
89	6.14960570008098	5.81273002292057	3.2006270220196	4.8466444961616	6.72214677116777	1	3.52279786730223	3.20711818307406	1.93795855156364	1	1	3.80511311725147	4.92525968336038	3.91335877906034	5.97681657944864	1.29508873651564	4.31933332286231	1	1.84385119917922	7	4.24819418252884	2.70951477071102	1.12560121507064	0.944245027890413	8.75676863021911	9.5946328118799	6.4010538051832	3.25364949065761	8.08843418875026	-2.81249345957811	2.67750166215916	1.07648741223125	0.551586497666862	2.02405188006036	9.20115348066503	5.83380683229095	5.33321247175292	-3.74732794228631	2.70308421461444	7.1589131028829	5.81251892411338	3.95098977011616	6.8354309000432	3.5179909892814	0.358364889665808	3.26483484636768	67	0	2
90	2.42943748161795	5.64448033697761	5.41662167615133	6.43400980258265	1.37778120678281	1.41259954764887	1	5.46627689821718	2.1744516484964	2.55774061966477	4.21599188583939	2.14335014795312	5.81555800874959	6.811396415861	4.97334426514613	2.06762649531091	3.85067619378814	1.95907219231623	5.68111918424123	4.79320965756112	5.05084236731883	6.4194735023405	1.64109974404273	-5.03635351701991	7.2474886855507	4.07077893752054	8.65440908414002	6.7363995332701	-7.96680074732796	-0.839289118209482	-0.982462789633731	5.2877656114496	-2.22768859256333	10.9427935674648	8.05048039018989	4.71458174020916	-2.15580505175057	3.39222124915884	6.48969234014612	1.87357116573276	5.68681048913532	6.19568328442826	3.02123882539981	0.497100332412827	3.1396022973676	8.91482243453146	78.75	0	2
91	3.33407544682801	3.64658798144018	6.74243405574533	4.38110405310243	4.75906515308264	1	5.29515435939428	6.79250165076305	5.62610116884471	2.80978065999631	2.77873450703003	5.13074171656525	5.34775842335008	5.0889948518947	5.00961863358158	2.4701775444457	1.39167173351814	1.8972724546949	5.2220918493176	3.07638505831776	5.5403309966206	6.89661946924929	1.73593983144991	4.28906138074197	3.24973510381911	11.9812531941538	0.995024066935947	4.18469728642062	5.16798364013262	3.07886020208956	3.48671815127624	2.75399833597393	0.131603622058029	2.36914637734929	-2.51398832370859	-1.89437399254348	3.80554749670475	8.20019911577093	9.55089946092338	2.62330551859106	3.59393456486945	8.4691443240813	6.20124429359009	1.53402416038829	9.45247227727588	9.8754215263903	57.5	0	2
92	3.06401711177988	4.83183602995338	5.29504836329749	4.89914990416006	4.63679496100216	6.55473838175846	5.03602667062653	1.7305741868143	1.74318668079682	3.87071518164714	4.02337903313932	3.08258352212039	1	3.98930710533833	6.80533278418283	2.78857108706333	6.19934519890086	3.77081550245846	3.90200108315623	2.90982126784374	6.5099021971059	3.88353892117843	7	-5.07855954372822	6.02895374519357	6.01543320262638	9.90737788958299	7.47877126516395	7.50505306295647	7.53923527720537	-2.72909650291001	2.44413714389322	-1.10995049820076	2.871058609081	-2.76781911395507	3.26474853973637	-1.73338361489368	5.70546387633516	3.10151550870209	4.09460414770018	0.439799822743382	4.58919830533059	3.99664509521036	9.87376526927232	2.87555752422176	2.25619493450688	74.25	0	2
93	1	6.13053616088023	3.9736900250029	3.55172405500895	2.03727869605462	2.49977378729826	3.95607914713476	4.89512374541784	5.04938907300888	3.87391264690277	4.46641792898272	6.36600405212612	6.89936174999883	4.15546742020605	3.86322462289887	1.76700362832155	3.88467088046739	1	4.39878632502337	4.46472224075193	4.04147488516102	4.47123742806858	4.90228967116252	-3.76568995938693	7.32557689752762	2.4386217363602	10.6541738664504	5.58629060905631	6.55702734829506	0.458478435332253	2.57976598367938	2.26888499670762	5.56419992677775	6.14556294689268	4.72750603390182	7.02163180731423	6.00802684080155	2.20547617806484	8.978624675054	0.138249812144544	4.52038524453682	5.45019504713744	1.76385906409799	-2.31928300830776	5.61032315575646	8.9865024968263	84	0	2
94	5.52698172257142	7	4.26802869216969	3.04754925717754	6.52558718234879	6.24261373728305	4.29683090421145	3.56753700102622	3.0691668230651	6.32881712026894	6.47582794026838	1.36747885491213	1.61528999243885	2.22380521908826	7	6.29205251319768	5.78461738084097	1.55586258196491	4.93323136700665	5.90704244318862	4.23122636286691	4.81847699029219	2.790012814034	2.39214988761359	10.2641931557051	9.54757257645025	5.60263130072342	2.5184815600179	0.247732908478406	2.58533848180319	5.74274167225163	7.47418765077808	1.40206153646234	3.37888759632725	-0.365515171673618	12.4241140472194	4.00528569480311	1.42354398292494	7.8423629474083	5.25610628834348	3.23255747771612	9.95826079592027	1.39484037620543	1.99081200824069	0.385949930995218	-2.95037635746246	57.75	0	2
95	6.70315520549792	4.77095203367432	4.74408748769306	1.18804377444707	6.03587843585026	1.23536496209001	1.17860367806008	3.75667050950824	1.46850662008817	2.59648457824202	5.14763979467519	2.41743385840383	1.83576491383445	4.49871082442061	5.42116833728406	5.98491050648292	5.19041239149661	3.11651828657224	4.21102440448998	5.43228747706337	6.68003273265111	5.63202656262492	1.57133078750875	3.62025804396043	-0.243789531764481	6.99823964904294	1.77412296426205	4.60946708304334	-6.76467507103563	1.04340994238176	5.04011886517756	1.21530684145703	6.02150072032721	3.96276850758155	6.18206775209017	7.20392523875608	-3.3463352095255	0.715297214811009	3.61102513417413	1.36600189721234	5.1032098444295	-1.22597345980917	-0.730632898327466	0.0329180666956132	-0.257447380249961	4.65666382919468	72.5	0	2
96	4.6552847345689	4.82412420320027	3.43720947622951	4.87098272402145	4.24392413848721	4.50437341607384	2.56484148763066	1.7274369724224	3.77524237586499	5.33553550612014	5.69174954620596	1.16179752397515	6.67674998108737	5.75611424769335	6.53224948207409	1.37242592051669	3.51649013147176	3.58030687108349	1	1	5.74036989485228	5.99838462651173	5.33386236663212	8.63650579045781	-0.349756132341406	10.3437873928675	-1.109978418685	1.40266808951688	7.72519863672438	9.25418232154975	5.48887329634621	1.4296163643781	-1.26685082733744	10.3548252389673	3.78502385628257	8.06117732516285	6.66230902255303	2.91823525695807	2.67444884913563	5.28133016720636	3.39975376109348	4.68273109260335	-0.369651805300441	1.92910409965473	2.33773955965076	7.75539128311621	94	1	2
97	5.87258989913114	7	3.74934837482811	5.59919143982745	6.32115708039953	3.4170474460834	5.59152774515991	1	1	1.34558478421365	3.28216845709923	1.34163231021848	5.86203912758309	4.95947958750694	1.48730938995425	2.75691131930882	6.17988747716994	2.36893393315454	2.71650828996756	1.38356319652233	6.21612945041515	7	5.36625716964951	5.57515533077779	15.2803941232571	6.19896171857549	-0.93181468619152	-3.79918570295426	-2.98068991424101	6.84940230897311	-2.41554509156082	1.81858791473975	1.53533326837881	8.84686080935164	6.87440550721647	7.40161712035195	6.0258857129606	-0.232013170892669	10.2267149156894	0.263512150727532	1.87236029386652	1.11915635804	1.6865992716064	9.58783803390896	7.44255784938741	0.549351544047168	83.75	1	2
98	1.420834029851	5.48604784747723	2.29878692740185	2.74498536373724	1.76513108852878	6.7025876787947	5.90743485036461	1.94385033995031	7	6.13357676326584	4.00965286506529	1.65984227223236	5.76947188836682	5.81342908320384	2.0896316637138	1	1	4.03031893807695	6.48553608543634	3.33234565649981	7	5.71883576292361	2.16722324693035	14.0807121223736	4.15883425564486	17.8237615053423	1.86320907897924	11.7404723307087	7.36501990242976	1.53183097586399	5.14897689673678	3.18592690494994	5.06508429118268	4.79620096842029	5.05975778998874	2.35209952915615	4.8814229892844	3.89203053186696	3.99036904828386	0.405105419149397	6.94384682302065	6.38482149764637	1.24892248365742	6.25633403220496	-6.24158396204871	-0.720759058721697	111.5	1	2
99	5.01201932364344	2.81165820673692	3.80983243074442	2.14097536878899	6.44063376106178	6.86412761920308	7	1.00326498283908	4.66386434660448	4.57767835433345	1.09007815662909	4.2698489187075	1	3.07293023058295	2.49531682573884	6.08701441026078	6.29692925595169	1	2.21441283260493	2.12660760131725	6.65076688458098	3.40216771191031	4.7288305669309	13.8456157231717	2.68508011125369	5.89890391173843	1.00375890446903	0.884933482451287	5.6914219293636	1.24299189599655	6.50854856826678	3.48525724510639	-0.654371917583231	5.63047205621676	7.41783513928244	9.0543285066207	1.75825120726149	3.44910795480945	2.42850330619701	4.03850748420066	5.38067662265002	8.27084027411113	2.16142536840799	5.81874382184047	-4.9955655644573	3.80396380766853	94.25	1	2
100	6.58929966972946	3.84128081187035	3.55665890466521	6.55489297545934	1	4.43732181494305	6.22390899741931	4.3930939120301	5.90716787455414	4.44952870388664	4.03802772007014	4.80971250696703	6.0204474873042	2.38682446481879	6.03166435766445	4.989337284548	6.27831453880263	2.35223745042097	2.69590327665831	2.67078295112196	7	4.93495430256132	4.28434727922175	4.71439398716435	3.51425123877666	10.8608261281366	-5.69364988161242	5.40717584207501	10.6072079906342	5.14992452055206	4.70720115039357	7.90029343228459	-0.417844569718111	3.53311637646496	10.0715890410863	6.46468252235222	3.49134415551199	3.73942718509695	-2.10324346964894	2.10049571182777	4.54342510410582	7.17657184061116	1.86924677176083	8.55062133681366	1.41831751919625	0.297896410147559	92	1	2
101	5.33912006645926	3.97068311518308	3.59065922151238	5.7024112103129	3.32518369517954	2.34033141292051	6.92485569591462	2.54999471150019	1.34641624250902	5.76213185722822	6.85169121769538	5.23259560401045	3.66393874374177	6.86815918317841	3.23945648220713	1.26713701648137	1.8181735014776	3.38268269574072	2.12147603575236	5.52147667873238	5.99919538671706	6.42619820655756	1.7961989601873	1.0199191373154	5.02856863544292	10.8491319386072	-2.78694810821894	7.35296388728834	-5.45324433608927	1.42739849348113	1.56186133309536	1.47042155706324	1.21145962112124	5.47809233472203	4.3860576777053	4.9198794389496	6.04885266838713	7.94211732722036	9.81728750098914	1.50160930708098	-0.659918844080457	4.85961906169147	2.84104203490114	7.69424418058956	3.834444328805	3.27243697170678	87.75	1	2
102	3.54352266571975	5.03167127061411	5.68896484852131	6.56688870548634	3.52811679304128	2.22820201266571	3.50095167001384	6.92709510242442	2.87566414245044	1	2.98120519197626	7	6.28777725040861	3.82476401266258	2.98599238675501	7	1	1	2.14184027501238	5.05159937856657	5.7328660011674	1	1	10.6373017018066	1.96827505524281	7.6379826581364	1.36467154101979	-1.19264334732346	-4.27458273884535	4.12674339870542	8.54213158483214	8.37395199605468	0.149479440559716	3.38748869508616	4.67678175836294	7.0489541286395	5.16302476049893	1.53990937824223	11.3016414414831	5.30428803828416	3.60925271810981	8.22894131425805	4.18673583524984	8.56173261476849	4.74706246172968	-0.110058750946157	91.5	1	2
103	1.0647421880288	3.72767609380133	4.46791592410708	7	1.15369144568994	6.59166027557033	7	4.47380463224506	6.43593654112069	5.75613315820525	5.59236658373123	6.91695456438663	6.22801024290075	5.70487362354872	1	1.4817566568432	3.1273428757955	1.84511709045425	3.91047257454218	3.26150539173367	7	5.73342084786466	6.93904136093818	2.91153910759406	11.120185374404	15.7321344637905	2.48553440878068	3.3875426162383	6.53216931903921	4.77836385730103	-1.11590459842073	8.60100192168131	4.49680327988223	8.66135099247332	4.74819043749928	5.68259830247037	1.26812269939143	4.62699156145862	6.13727749678187	1.22610695261161	4.60756644283396	2.1835906386746	2.2043557973014	-1.11728999838247	7.53215862711885	1.31386564289423	92.25	1	2
104	3.99894407934836	4.62352403310785	3.39392961274136	5.06513765160142	3.91584919585512	1.19271373232482	2.32163204112921	6.51770078742939	2.79963603279952	2.56541103555917	4.88421618422699	3.17611467055942	7	5.64207729974913	5.57968437412744	2.76211941611017	6.60505456843331	1.11269841844835	1.67032268928955	1.78943492252699	7	6.19650111707344	5.07805886375818	9.34464344352419	0.99495639223094	10.1405130097017	-0.79697260486171	0.825463869027564	7.69164224192518	1.34470873531433	4.90657226766233	7.1084143110912	-1.63649937526281	9.6179751419845	2.55963311245925	2.70633780720363	8.72541602387801	3.96680427032812	7.84196204592844	3.95252471930091	2.95153025634573	4.94584113068086	-1.43403034285086	1.49388133420962	-3.84380390878414	7.25723077793401	94	1	2
105	6.24359607525807	3.71236915845379	2.70248362464412	6.16928505730854	4.49333505743802	4.48936982080823	3.88235106225148	4.26774659555928	3.28847876267252	2.77790167880021	2.15722631352469	2.34800546826622	4.18453041225882	7	3.12144009279989	3.38246848164693	4.54398147281563	4.0464099178281	1.86384628548301	3.89934637127312	1	4.5566092294642	6.33083375343298	6.1040653552632	14.0196231857911	2.13530458848674	-0.92676387051125	-0.665479934133409	3.94583025331341	-0.429671993838646	7.26010358075076	3.61061648333372	4.81743665068616	12.1018587005713	0.120772729027358	6.17092035997945	4.4819562004106	-2.72778328607518	5.67599809583476	4.18332503994944	2.37525102588606	-0.736568392290044	4.48014329741912	13.3583476883645	8.32663132761196	5.78791292357412	103.75	1	2
106	5.55916057507899	5.87430958969757	5.49130108797682	4.00659606223777	5.53085522972843	2.10397487427741	6.58951651090619	3.83842110980523	2.66879925424598	3.05169508206657	6.02574811378686	4.21463330070409	1.57879276684923	7	5.18992496007395	5.80933765433021	3.96645076600239	1.65790251090226	7	1.51055383474781	5.49052503177309	1.41979842386789	1.19826133646914	5.74619315718359	13.3551012595216	6.60141481858106	-3.47396968559794	-3.59335103661476	-3.5740018909235	3.93346301971881	7.67123539912014	1.20875309801627	5.1740006374418	4.12322434943752	7.51907634284514	0.240659738960565	-1.90565580385904	4.86259789692083	7.0382762252808	4.71767435193479	3.41788278590922	2.44749418596225	5.95734755691441	7.50301692367997	4.0409089196562	2.06596040834639	89.5	1	2
107	5.1967144602309	6.44252947065492	4.92805583152551	3.24013987933513	3.26949134318188	3.97020830265265	6.78057075343832	3.36674908918846	1.35482205570524	4.64952038435593	2.13623159102853	3.65478717646262	4.82524861071515	4.14559594715865	4.09650637259891	1.65672854240134	6.47188754876422	3.61772740498667	1	3.67779447175363	4.42465973162502	4.0768089177848	4.77488467488929	3.54355160463878	3.24215777996501	9.30631921503658	-5.98718819757943	4.64562605327278	0.911569430281145	3.35475024779443	8.12927657994476	7.06841348893491	3.39178054011731	2.49295901168529	3.41518845793433	2.0976370370069	10.8173447853696	4.97018408378815	6.24443777779229	1.94504014740287	2.14438972667299	4.29699083166039	2.03915407492126	6.34154657345929	7.26563664121751	5.91093760648307	100.25	1	2
108	1.9312986183876	7	4.06086131050422	3.1866602618932	1.89344288832378	4.15046177258327	2.05629857516146	2.63642396187794	5.64927118072361	5.55734100585624	3.32510437733897	6.60990004726184	1.22220560850817	5.28807581701577	6.14316950856878	3.41630311380039	5.91975503602969	5.08827512086381	1	5.10701002311907	1.37542583803524	1	3.14745621157501	8.61666762593255	2.5216240328633	10.0257843848101	0.512294810931297	2.47787016797364	4.09433763153699	2.17329481759007	0.954866201862738	6.81265514922347	-2.15863720935049	5.93732503315903	8.70202736849593	-1.97878878217311	9.28688707313822	6.23877318410163	4.18849447191604	3.24212533089496	3.06859468283687	-3.12105319965804	5.42660276748846	6.66759688769175	-0.192659585895138	2.47805770418711	109	1	2
109	6.63424014463219	6.24822640806603	5.14292285411623	4.60930327016317	1	6.90005311054549	2.62677666712659	4.63586025999859	1.76101659443167	2.8593588810437	1.86412973229648	2.16008624228823	1.17202955316257	2.03975478433919	5.80863211965471	3.2976806307844	5.522010352388	1.78479127308825	1.41461230323532	5.22966794079393	7	1.89865207725	6.46229673592264	9.2774010795361	3.93034294588166	7.26977968805956	-2.71061742093545	0.298457673944111	-0.531161123582926	3.90167148915171	-2.45327066630318	6.04377866394099	4.67647542345716	2.78568290974911	4.42802446240908	-0.607510468923245	0.571772842892163	9.28430525091139	5.23226065915323	7.04949010215829	3.46983658561868	4.61856909240941	5.66744630643375	-2.10364620136164	0.22428229622969	6.60808395498655	114.75	1	2
110	4.16182408957293	4.84400316738997	6.23282420611332	1.86009863868952	1.33983809039192	3.89081048057287	6.27243311254875	2.16225549514259	1.20991089735602	3.40362494163316	1.08159106955912	3.03018017749525	3.02062614540194	1.16020661689492	2.68068910954526	3.53520517373968	5.61047818794587	4.70975800438336	2.98304330427257	4.94202967790748	6.85606528863191	1.1713499725136	2.39603218615101	-1.69587121843064	4.21554784714006	7.80036110625386	-1.09933382451658	1.59951085450566	1.23369146075211	3.14104281035872	4.67165812289749	1.45420661734386	4.5839293339723	4.10755570557916	11.7318932392078	-1.31846357348734	10.2214648733311	2.21983087861901	3.14931347051125	8.14288198225404	3.08180453378411	3.02359743550248	-0.682415367283039	9.88432109699696	0.436905893975355	2.91120660076002	112.5	1	2
111	5.41369457348537	3.6157891364925	2.99413723653287	6.57243507522604	3.3418502778952	2.41120129279816	2.72327715570627	2.06638531742625	1.21919923300823	3.75825565323138	1.21898199999663	1.28005901285676	3.91983209347452	7	3.67156000119718	2.94696824657231	4.156534814308	3.83984025688192	1	6.75028976431972	5.58402473970076	4.80689989330531	1	1.71297245355755	4.59363622342854	10.1621651921725	-1.571225140884	7.5741085560219	-7.1224480002435	1.65940028695533	3.03196069110665	2.60698494576164	-1.20963372687512	5.22676796694956	4.14818436601695	5.48597204077498	6.40927834181224	1.16018223732318	10.3553803696917	2.19911376995731	3.2677402671171	6.13585872756135	1.09811454075051	8.46873141578875	6.50520775324132	3.88893059658688	96.25	1	2
112	2.07665829257273	3.28713354279412	4.41869326467984	6.06576803116369	1.79728241709909	3.39973271749748	4.86511817982814	5.68683988215245	6.13200801533515	4.71057255465998	3.45565243101584	6.87995085377646	6.86715549494078	1.82664880640146	5.51500180755834	6.04460482755998	3.12937632673007	1.57924209326859	6.43848718314468	3.41290557408639	6.68142172651021	6.24264696976929	6.11158673246809	2.61382293383578	10.9234684690211	15.1003125246421	2.53568148796457	3.7354968724933	6.69960654965502	4.35925691682572	-0.506868975669514	6.71525561666533	1.89145675936528	8.47379226286252	6.3741758614778	1.44447957209954	1.43797619997509	8.77396860628317	4.47727465246288	2.33786141160713	6.66457471258859	3.30839339532704	1.15442060899921	2.70335209560138	8.39656555982603	1.04584064737841	81	1	2
113	6.716546414768	3.55231672700177	2.26275848243343	5.63863197028283	1.5392638659177	1.4428490713977	7	3.07362952215175	3.85340255273712	4.3429314089483	6.4972751464852	1.08310851523526	3.18877076413909	3.858153199385	3.81859004906286	3.63942830151536	1.3763046822188	4.16178064668036	2.46488990928557	2.24467194770242	3.83789717575937	3.03113360460185	2.58048539253031	3.62180930713687	17.3720283639529	1.73527836400177	-0.784618293724435	-3.57535221892818	-6.45214797719249	9.80312917690156	8.86822889380381	0.542914930541915	4.88739664063708	9.26266141737175	5.5917729921512	4.10598497629094	6.35520260427549	1.03854232666081	2.50608933078025	3.89684269974949	3.63350077622334	2.74995574650882	-1.27262422741457	0.956409449244252	0.179211101365552	4.40331612077299	93.75	1	2
114	3.51707553919835	5.31195630595053	2.75728802356205	3.0988377306351	4.27716440066847	4.9637303586381	4.83718220220685	1.28623961686896	1.98878253333852	3.05503059360729	5.61732808852636	1.77790078496769	5.19858381758092	1.43915644560513	5.29351756502943	1.42095699930927	6.31890150261042	1.9909656113752	2.1297667293001	5.51691177397808	2.79654439997739	4.35875232537247	2.40663482951842	9.26116170315449	3.30273986652123	9.73029228195891	-0.683480778657425	3.56026981594589	-5.31815299881578	2.15018311327651	5.47906339970046	8.40095197748742	0.452642885095568	5.65959139506753	7.95657878366859	7.48618473638793	6.45825796510509	3.46626023090672	2.81795627488542	3.06942875629237	5.83047668807924	5.33813022682887	-0.901981326601112	9.50321513351651	0.291262194155832	3.04621910498643	98.5	1	2
115	5.13330471382989	4.80397352026224	3.58988193848077	6.76529392947444	3.58067954911661	3.82622920383888	7	1.90012415877287	5.12811064584402	3.30581759994982	2.38346300828482	6.32863311197612	4.32878813263559	3.23369438433834	3.72665324374638	3.48037201189879	2.04312579737571	2.90936773815878	4.55336765663998	1	5.9921785547201	5.77275166956658	6.9233380775633	1.41058747571398	4.25295401823232	10.980835523871	-1.46197803139093	7.00643731970812	-7.32807029024888	6.09999669500065	-1.52170747117645	1.98665708626572	0.959782560255994	5.08785050223877	8.39256952763986	4.35137659769526	5.54436022058695	1.5585283649345	9.71385475110843	4.99572263165512	-0.223422756073378	7.41634684826274	6.75230532948707	8.70642272457099	6.78240349865126	3.30316706774506	96.25	1	2
116	4.65599314494365	7	4.06949995169837	1.91615028678109	3.78934493537872	7	5.84180932986923	1.5660851231292	2.36557019217607	4.06759634585254	1.25275408080449	1	4.66050340862553	3.59324062813243	4.49191937139113	6.41790447955356	7	3.75702359199106	1	4.34704280766276	7	2.45662557972176	2.21869275398025	3.75129717814118	3.03896961956116	8.49032749891749	-6.9135227375775	4.27132705075669	2.85517920503043	8.19052611186027	0.589389582561577	6.10937055399104	5.52112573791861	2.0046284047933	2.68828333078097	7.39619130156627	9.89530763899572	5.00748759385249	5.52287786158172	2.64531861303488	1.89196474686546	4.04457423259689	7.20422204310498	6.50488764875326	-0.676011238465584	7.32204167932445	96	1	2
117	1.9152308687696	5.88993984864208	4.78890706736318	5.30115170317045	1.49446363577934	1.42049647844657	6.28683533188181	2.8954683277569	4.49220736311169	1.80990078994523	2.39680714797425	2.2560386478697	5.74045562716364	5.24926793917603	7	3.03341182212799	1.71295700376236	3.16704156839039	4.08580032678269	2.87969289235943	1.77754833712284	5.88773428816203	7	12.2570421269348	3.54132314494892	14.7575422319792	1.59577030186996	11.7663304016524	5.34554392753396	3.11938431429364	-1.3740812365283	1.68573226152731	-0.309898224452887	2.25625680035643	6.39187842779611	8.0972194920252	5.0909498820095	3.3172870681899	7.6620796790132	2.19430793865018	2.50748957958883	6.21907474996107	7.52261423003469	1.58485754929402	0.328598638088652	6.62368987011539	89.75	1	2
118	1	4.10192726964482	5.67624523625223	6.88570243409188	2.16640613194591	3.88601727927469	7	1.86441405748434	2.64917895773261	3.16659441089479	5.92842187164104	2.70143595852534	5.46480751214502	3.35456259298809	2.89614333487104	6.2887534283377	2.03628262570562	3.87508970422386	4.02011764968216	3.09373126529867	6.12464987791139	2.64780940581127	1.23906464018907	1.01425611823681	7.98915641932277	14.3902395784678	1.97897329346946	3.42457560562548	-3.46741863937052	3.70901085107821	0.854737168891408	-2.92531614220546	-0.73197070384726	2.00038172685571	3.22494960035698	5.10318144903236	3.06288853150684	1.40146540044268	2.15825032130557	3.87987337766084	0.154356865379561	2.38425221801743	6.39382541463727	5.0688907105356	7.13072495359449	-0.574546598690915	103.5	1	2
119	4.48639637799158	4.05930610836472	7	2.20594777834768	2.97568977836436	2.28567960996722	6.7009057796953	2.58887958691149	2.39953994667467	1.96913523123424	4.67425952923244	4.20145661279735	5.75902769081266	5.41407315386822	5.19557863044723	3.51445914368202	6.71134542152637	3.73422200180896	3.00124780181899	6.44975202645604	7	4.55007464672048	3.38373130524371	10.0837175556625	0.826489240225216	5.90366223992247	0.435564693777288	-0.864974473875066	4.53274231275672	10.6424848048691	-1.90431409654346	6.15894545663446	-3.13539704999986	11.3737378584522	3.43522801397493	2.91736027877576	11.6580617801575	8.05413134622252	9.26481988232802	5.09352961247155	4.8155565140159	4.42886802986111	1.64038959353681	0.429133259678724	-2.07412861530452	1.38644455890901	90.25	1	2
120	4.94461196937203	4.18458961126063	5.58890370751375	5.91705297010977	6.45076878922791	1	2.86474548704951	5.85155008273963	1.03902610251683	5.24497398762932	4.91710967379462	2.46044120663701	5.34836603007434	5.97312005849164	5.93224776583649	3.38854632120041	3.70568558341825	2.55250741782608	3.27664108031759	2.19864869075243	1.72024358286021	4.39506344930256	4.50837738908468	10.6963461383201	3.03526061759312	5.8315654794612	-0.518602001147142	0.497126682086274	6.0924126130148	5.12283470746096	4.39510358905952	8.23588427121047	-0.214619511554803	6.17720344162941	12.1148820469706	4.528863104005	7.33156006009482	3.919229138358	9.01790333707907	1.18310828412675	-1.29412956580667	6.29296197910357	6.29430311133444	-1.47518911316652	4.71415640887812	6.91426238813271	71	1	2
121	2.62080826506676	5.63439622426374	6.06007296086569	1.10590284625234	1.92208365827706	6.33741921657503	3.20319238296451	4.17283077199849	1	4.38584238251766	3.45847166988022	1.20060393310282	4.69859464553814	6.59675169195578	1.89648792746844	5.4765620003269	5.80546067456542	4.94213776459533	6.90187653159652	1.63555397658194	2.58195222574701	4.46458804277202	1.23636851965516	7.04565167183662	9.91558770564962	3.67906642901923	1.87166073320021	2.78410750513011	-3.14255632680587	1.37166348383183	3.01778029047364	-1.32236723006282	-2.08509900510963	3.69872952478604	6.23803771464429	13.1041703103866	7.16305457069308	4.62362777187654	11.7279903045012	4.20015931929967	7.06881680745772	4.15304988495164	-3.51097999915675	1.09251483233734	4.86310903692779	1.56178065603142	74.75	1	2
122	3.1902822955484	6.00603843074645	3.35401270396941	2.57904618900618	4.34902543257942	5.79985528221476	4.9785145119032	1.43612533317458	1.70094581805945	5.48452312674076	5.23393209568346	1.88473609611593	3.74651360680293	1	4.61276625853095	4.34877292910601	3.94408429785903	4.34446299441232	1.10020051658041	4.32655946395326	2.39636465920833	4.06744774042176	5.03740245398564	9.00187543227949	2.67305276308011	9.76730122249683	-0.87338458689334	3.24872241120502	-5.21046791484413	2.21037063714282	4.08019166374617	7.95725497010711	0.832423982236325	6.71435215701196	7.20522178994893	7.74240089993518	6.73754956290435	4.16486781356378	2.48620958004809	3.70423825574978	7.69367007954376	4.66597807359614	-0.195830196211007	8.83594777470616	-3.20266482586625	3.47759927402462	99.5	1	2
123	3.56548530385525	6.38614506892082	7	6.36525976335016	3.21782755986351	2.6105027453601	2.51975912323394	6.64893673082188	3.07524728063742	1.44889751537496	1.58645872851425	2.45766006424756	4.35726675136711	3.20696411680928	4.25531657490199	3.32275515054078	1	2.07743892137185	1.80643021843963	1.9552943993802	6.82737091764792	2.81594864408302	2.78195904796613	9.67591190029061	1.66689284611813	7.60523374790682	0.889753952733198	-0.604743485609194	-4.81532998157821	6.49299450512374	0.679276186912221	3.03881226705331	0.0943199621501471	5.05696657688661	10.5424333487365	6.48734653126162	0.242136480480695	1.95878928860647	7.91129296075613	5.73487577161184	8.43715436338675	8.57875958828499	4.00546833973215	5.65551291099145	2.83470633343135	5.80436989211381	103.25	1	2
124	2.31364800839558	6.02459883218378	3.20443002453257	4.58005107941769	2.17810029199921	1.1760061072708	6.31304358671237	1	3.6743364116607	3.405190981663	1.2912544895976	2.17354799187464	6.12591660677613	4.34709566215315	4.63507371110545	5.73460764290529	3.3029251198118	2.93196798101265	4.47649495069036	1	5.50281319268693	6.61620753357926	3.09477386637576	5.95084247460267	2.71494623127553	10.7102036643915	0.496507460700212	2.49920044005101	5.35104785950448	-0.0741454610106878	-1.98880211425039	0.589520004976308	6.12066497775977	3.15408091390792	2.71985948118929	5.24254403712953	5.94607568555559	4.48647735380374	5.83922936164511	1.14465761031525	4.53348066234727	-2.61317590171825	3.56018712805125	3.17670789697809	7.47879960386297	-3.91761310088214	92	1	2
125	2.73306220484568	6.06805464972449	3.00890066932609	3.98613670263475	3.54061203890138	1	4.10384953786758	1.73240876069371	4.77800408506065	3.32375892198258	3.09534703553418	2.72320896684683	3.68135960531817	3.18674783663388	4.07938211081073	2.15474596217355	6.54790288141601	1.71354166527871	1	5.22248642214634	6.85207229003846	6.67476630564386	5.79060692018806	1.77301710399385	4.25899831081784	10.4033881440703	-1.92756515250072	4.59056782372745	9.41719095005533	4.74561538072994	4.06296161489419	4.01475262570722	-3.47529751600231	4.18060549591754	6.30994477411258	6.92193919063965	7.31204719801149	2.39252109034146	12.2751619337877	3.02715603827304	0.368711756596673	-2.18124986519836	1.42535487746947	4.03104806026271	5.27093972807692	10.3160605832611	111.75	1	2
126	5.42600268067455	5.29460332557332	2.93517226794826	5.78122532583022	3.64787172961891	1.08926528337425	3.01194100821108	4.2359204521361	5.82499860920991	3.64839016636077	4.0132994607421	1.89304320660383	6.02695931389912	5.0316346196584	4.39272219851005	3.19751362023896	6.73663701642524	3.41288265339191	6.20404525107474	6.18156303686052	6.12262825940108	2.80236920874252	4.27832549409854	2.32507587853883	5.57129796078604	11.8582505726773	-1.77386693701552	6.16157746696431	5.99557072365343	3.02237435130772	3.1614223057263	12.6223399674101	3.42053863021964	5.92923705024933	3.35925951432118	6.15104540550679	3.93258733435974	3.37856910064465	9.93631192665707	3.30965230938363	1.09716989725594	-4.84962812279494	2.90072377051723	3.06642938487782	7.10584161696484	4.43921705789814	80.5	1	2
127	2.13684885632542	5.85138686485301	5.40285730545879	7	4.41413836151771	1.24779422481439	5.52222321319731	2.04155809184327	2.61795131305507	4.24034742734387	4.8702236938866	1.25379588193852	7	3.54338877947974	2.87585156041904	4.50628357154366	6.79895593131165	3.83428336079311	1.32444270114194	2.87274935926745	6.24344510034096	4.65313278450493	1.24611629305722	10.8921789765981	4.82774747411424	7.73328728805425	1.38160990658996	0.0449043298154379	-7.67560084570129	5.35612273920687	-3.59450007500878	1.20842127425039	6.75685496228442	2.61513345782519	8.92895909566104	0.672586510710321	6.09490833333247	2.0370878291244	0.764941330783862	3.00858916569225	6.04252499155133	0.153412635360811	6.66168827025599	6.95317421604029	1.29424291294531	-1.36604516221399	88.25	1	2
128	3.48678946386236	4.29560972863997	2.95099342839787	7	2.57624833498704	4.90613447230161	5.79172015611097	2.71505922083806	5.69157902452234	1.17988572599263	2.02025554958417	1	4.4730491259804	4.67191232241472	5.52417626447316	1	1.73028175463681	1.74239396268332	2.5031948006008	4.70270109300549	2.86308682051273	1.73075947583042	5.91505431995744	1.81702682559178	5.20033344142082	9.95444456494334	-2.55604516830668	7.7600665164742	9.83721958355867	1.71129642291561	-1.42143165269734	9.50225701991746	-0.419305255876746	2.72710947783872	3.71025267738816	2.45870373840354	7.38892820751528	2.31556500587199	9.54820707322411	6.1691154905304	2.08297628935369	6.94292265697563	-0.355665464516672	2.79459805007703	1.01230447337449	7.49674818546559	90	1	2
129	1.33744672982865	4.59370897604905	5.13286569983555	5.74451833352741	5.06559324345203	4.710558595314	2.65325523020758	3.7877613940025	4.21005391473407	6.28756502847459	6.82454364166548	1.58339557385381	5.96103277232535	6.32242758047891	2.31020877694957	1.93205175200705	5.78434838502864	3.4866543696652	1	4.60651806444706	4.26686164584186	3.71415287803572	1.13207304883221	9.16886055100957	3.65476771840289	7.65780284446747	-0.448443920195537	-0.466936193085379	1.4432572718632	1.34367845164356	6.55395996154677	6.74688960521008	-2.67501301903057	5.37423256655229	2.58374047135994	8.88019865608221	6.26005491453001	4.77445298814694	9.72111780041379	-0.444315142482471	5.46651457897481	0.995703282992484	-1.40218736331803	0.558777243392805	8.45314957192558	7.251099160107	91.75	1	2
130	4.7550046577063	6.39206598191882	4.48258647938532	2.4301895384195	6.27181619510187	1.37110689764824	6.9167701520655	2.66969596556763	3.66141785015765	4.80338272277938	4.03506376830561	4.98941404859007	3.77135054603723	3.9415570807665	3.51896669752477	2.06430559382911	6.67921441452048	2.33266597887311	4.0142735424541	4.94884455745586	1	4.33744108086893	5.57188077225463	3.98031702646909	12.5319122738841	4.3275400214423	-1.68082208363383	1.39379790387866	6.47470736870367	7.88033414809674	2.96679444742471	2.75044241825494	3.6237629672771	6.89541987329291	5.69069253173109	5.32091652091791	0.392839492635371	4.61405441602023	-1.47390006361105	4.6433928821714	2.68098745371736	5.04490611865655	3.50645000183021	0.237393788137068	-4.71220124265479	1.28932746632303	82.5	1	2
131	3.51833833573864	4.52078494919885	3.24252576993568	3.19483101783303	3.95090089191583	1	1.59721631321223	2.25965242697885	3.18378902815726	3.61483068711997	4.87204470031407	3.32533696853589	5.68598962663325	4.03133047660754	5.75577161759463	1.46312672603692	6.10978315093148	3.20274671121099	2.74986708357142	2.83363695542	4.96010377157037	1.42232926065377	4.04713749004621	9.61157251258793	1.67675168475949	9.61957271743177	-0.982544116594559	1.85289468961902	-5.7612809893725	1.46109927442391	5.55649802230443	0.718495081348274	1.47477495283115	7.24115159967928	1.21494456049885	7.74090165361374	0.319189925735719	3.70602427364763	6.93059377242323	5.43589281104309	4.00900271765869	1.41561879417486	0.924348341432522	1.38261839825176	-2.75205448206687	4.58549039334207	94.25	1	2
132	2.61175212797847	7	3.48785957231533	2.68740541135315	2.09792889418659	6.94023208751423	7	5.5034317581086	4.53283916994512	5.61756351072857	5.61640602331768	7	4.5750868420268	2.53263970540162	6.1056642722806	3.13442639245952	5.92983694731375	3.87530623349708	6.55789895441923	6.14405433217642	2.73155834614512	1.4651541777682	3.44631512519273	9.57021839506546	1.83264614808027	9.97713265795233	0.363989172757894	3.1510423302889	3.90225657436882	2.46698279321243	-1.35436844708314	8.8469248167115	-1.19579325835436	3.84060139410364	9.45959478410105	-1.64559749423933	9.78634994551233	5.5473493430187	5.90849288469584	6.25152632445678	4.2347213655924	-3.58939132042545	4.11153630695761	-1.28246226826416	-1.73385107444474	5.16493639019572	97	1	2
133	5.28983556907486	4.61129343335105	2.24975297489008	2.26116166324188	1.37191672948827	3.64232847612725	3.71468252885942	7	4.23654213614406	4.24545418563352	4.68184372636231	6.45919643830002	1.78053464877448	4.71887416507315	5.19416459488181	1.99468562195043	6.88198097789621	1	6.52207873327385	4.84143566353125	4.86795357155364	5.63175421806467	6.31199114878567	-0.014743874307193	3.77538595786979	5.59821509172072	-0.284099680954345	5.01783273640407	5.48669938496541	1.09717691713869	-2.46785683493844	8.03905915331912	5.81208300349378	2.31390641807524	3.72949508814052	1.31981124445275	2.72511509628146	7.83248648422516	3.17365729974183	0.356658454395248	-0.693503821877737	2.93899539091236	7.55761370926632	-1.15245687528434	5.67115012654659	1.70344668039608	77.75	1	2
134	2.74835987042501	4.02671529446558	6.08184840524579	5.49557386487768	2.79893268667456	6.49312370439655	2.27637115434239	2.53385553467051	3.52247265487871	1.05229372028682	5.18974940853539	1.55430121247087	1.96162393997398	2.57898100321429	2.86200207208433	1	2.77697266295944	5.14913703656208	3.92478267180733	3.51892589508904	6.55189421653647	6.26623802105196	1.94201293120893	4.66871703301696	7.44603267446648	15.0680142597719	1.34650886545958	4.10241345963265	-1.98518032210967	4.45923477529879	-3.09781856427868	7.01886343397824	1.90232170479079	6.88858685527372	-3.64547401297021	0.479145123014322	0.747396790955422	-0.551582811455543	5.76175207799628	4.327022942037	5.75382172707249	2.83169825228621	3.40440033069714	3.33724730360707	-2.33059975143868	3.17716295412626	77.5	1	2
135	2.23975749946722	5.6393244446881	4.69008599912329	6.02368365976527	3.75660470130124	3.2097170426659	7	5.7880743369996	3.57443507722304	1.1468359408902	3.54898762468424	1	5.21396977724691	2.70761597292448	1	6.89267793360874	1.69489598998133	4.53817042461755	1.55017077829232	3.61865723354155	2.36879439634526	4.56319413090322	3.62760250460231	10.9986212032162	3.21398394926509	6.87902425410937	-0.0485559330423179	0.867140662458628	2.42353085926211	0.941421720427077	4.77033377095335	0.647019908819505	2.83364447130377	5.14384772723951	0.960693649860057	9.35471091479616	8.98906884419835	1.67880065082459	5.53916274732055	0.651958700297687	3.98881286521994	-5.24051056746402	3.62603152710239	0.727587946952696	5.10112827626921	6.9600510083469	78.25	1	2
136	3.29672594736153	5.11382515323465	3.19301866326464	7	3.41770922648485	5.78086527842171	3.41820107060734	2.07421550602477	2.61615317423747	1.93861873608774	1	1	4.64427017970447	4.7722813711367	5.2130037849594	1.1781741642852	1	7	2.96204982101906	3.43500352821447	3.21546966620517	3.09614531663774	5.25303180566473	1.5606216531386	5.63208878384704	9.87925484566473	-1.94037918488629	7.73843954173571	10.152187597634	1.63111577315359	2.52324229866008	7.96380051451494	6.58193019106189	3.67639931259252	2.09034538237048	4.44903122925824	5.79616906172087	4.32195694375125	10.0862345198581	2.11383859686977	2.68626054629161	6.63472967442013	2.68857573530099	4.07988552527645	6.21336792729711	7.58331702227995	85	1	2
137	5.64835111281795	6.303944547634	7	2.52023959322459	3.30394906888725	1.46828177989534	7	4.85854974188684	4.27959443455269	2.21472524664942	5.10998005006785	6.69975307347466	5.83662759469532	4.0873892823741	1	2.14205641076125	1.90726554549571	4.00079261116129	2.38781182121932	2.51544124687055	6.550285787232	2.81372715638606	4.63913783375362	8.6839382798012	2.327523469874	7.40444397470328	-0.366478398578365	-0.261429774585396	8.4620454369739	3.62352421623595	-2.67580184766477	-0.0165758411693732	0.929085836589623	7.02181964967497	6.21241286517347	6.54183051320946	2.1696970571528	7.37214710013349	4.45503978703006	1.23122714155952	-0.330296146494253	-0.259807236931065	4.72454234420984	7.09687146217313	0.136407333681351	3.43815909687036	83.75	1	2
138	6.18910072421556	6.93791163316756	5.75373693008557	4.58402782561203	3.2330887527843	4.43696204510339	5.02694847620182	1.40685321956828	3.59630777067768	2.05132126587241	7	2.68549300816056	1.80911167204454	2.1863983189229	5.42811326616815	2.61140290328376	2.62865034380314	2.13847274298108	2.8104907803846	4.27928818025007	2.37858032321356	3.43695611533184	5.83241484470789	0.0594601133605608	4.84736294430549	11.4792208875023	-3.50950673276875	6.32297521736441	10.1668937247741	5.82057028622755	0.753657913279307	7.57384729548969	2.39709706997993	1.22054499010695	4.01072126993001	3.97113949119629	6.55977097960899	6.80395897964888	6.40383378503061	-1.38371671413905	4.57563702123438	9.01812902786456	10.070569985483	-0.853209164625147	-1.12996038265961	6.28350661801749	72.5	1	2
139	5.65553522305631	6.53361775891226	5.6513185910278	5.80149507359062	5.17471842420247	1.20821413572167	4.85295324124297	1.32683306510355	4.07192767895732	7	4.87093122987769	2.26347294424092	1.58752714571175	6.08532040218277	7	5.45972051305516	6.56122090658496	2.48789697751431	5.6639564146446	6.75966911753746	7	3.91642157944566	4.14735559875706	3.15757426699832	15.987741801687	1.6236663445349	-0.848071886878506	-0.558185779961887	3.61504374388622	6.92812487789233	-4.95290377616286	2.5656260456818	0.0955218431075016	3.88531423657033	6.55583031253298	4.11379167101721	4.14176852048185	3.5307874463787	9.21227658754922	2.2985194231666	4.28277801839952	5.06119556822116	10.1346266767997	0.204950381782126	6.12225607178559	6.87255543634081	68.25	1	2
140	7	3.64185397644889	3.96095176591629	5.79391573438851	3.26893029565274	1	6.71073143807488	6.72546319938999	1	4.49806597771292	2.61400133928723	3.7915693138395	6.94745046088212	4.61732799805573	3.90178347394174	2.68631001400828	6.20455561888889	3.79740321761291	5.39995122058656	1.89662301401714	6.5630995242232	3.41781128281368	3.02163801867475	5.51395103074509	4.79052692880319	14.4315680762703	-4.30011545352152	6.13711648452618	7.43424210787455	-0.677156708374943	9.43746114832501	0.497030320430773	5.4302066829796	5.81302191331265	1.88655874220541	7.19841997521345	2.06904475477108	4.07611074304889	1.92661594443316	5.00837067111825	5.36440091824336	4.9471401906437	0.101797413273524	-0.876293302873753	-2.90528212224261	2.53133524717803	93	1	2
141	4.25797676467692	5.91529382924987	5.51624639173277	1.49507039344112	7	3.51980796005762	3.37913769370922	2.83608903951139	5.49522979867319	5.30022234306691	3.46791774796646	1.01891806045129	1.98327496997376	4.46873858936039	3.70056342984048	4.54847623514418	7	5.5446752543955	5.29075701031985	3.41913265477859	2.95924786864749	7	1.47304525203467	4.64186753837749	11.7742662133683	1.92717903797186	-1.07627101267521	-0.0824184371055365	8.89007110761478	4.93172539134518	-2.03305554900804	2.47027021083677	4.55945015358984	9.75560088235581	-1.79818747973949	-0.135281293054424	-0.363204027661194	6.62483082116891	14.8922958740931	4.29462337310059	6.36361427816014	4.15406929786374	1.91748425965452	10.1962723819683	5.84862366911917	3.76876473922835	82.75	1	2
142	7	4.79626623371941	6.49038168747448	6.63968844010587	5.03833926440207	4.9719257053957	6.64527842648063	2.660677491093	2.64838595938577	1.43380098487105	3.82594635898047	3.95843438336349	4.66926454143821	6.93503497275887	1.88152397099131	5.47384710363374	3.55596441477497	3.45834109415998	5.03886875510684	6.68060920962777	2.64605611239806	5.37344796299779	5.76809005718819	1.98903642628341	16.517112944741	-1.42214366916545	1.1713247165439	-0.931401289950264	-3.56684037746179	4.69003442510082	-1.65187704331616	2.64707967242398	0.702489863399818	6.9673289497405	5.20687718412275	4.34586747492047	9.83395346225761	-2.7165491710304	6.26322778535067	5.96083087574133	-3.61844951468152	6.68177355301706	4.8238519103785	2.11021044588263	4.30522954480035	0.592244419642769	73.5	1	2
143	2.94936304734909	4.0400917435395	5.3000303938574	6.62160700597351	4.00622618851437	4.11608881985091	5.44169809957776	1.05030797397482	7	3.12854688182705	1.65361829696184	1.4877324772917	2.98197558028569	4.2346437861794	4.99380382454564	2.14878101920212	5.34142641547695	2.9770323820241	1	6.01705177798949	7	5.00245544419016	1	11.2798624876795	2.57471698333419	8.67432050958917	0.530581603150725	-0.347908357955335	4.61236033221675	5.69078856131029	2.43338009622551	2.22441416321373	1.68379774833456	2.02153252121424	2.37945020961532	9.50517166163191	4.21076186775582	2.69872047359272	7.95916390355373	1.56517575080885	3.96314731786492	6.34028756975372	6.44306640858014	1.02028231860965	-1.7534533465629	2.86595444850381	86.25	1	2
144	2.12305414733102	3.47668481589371	3.45573212913616	2.32946863874153	2.95251939151146	5.11833956812285	5.57420920896757	2.50875799209623	1	3.7997243036962	2.09494023467576	2.36783958552242	3.34311210648277	3.2975102961237	2.25472482160216	2.60969576663773	5.03552306416336	3.4002773471104	2.01632000213564	4.21596732789097	4.21133471283869	4.59953228740122	2.86267521914239	1.99768228852552	12.4809753055252	10.5340457966783	-2.9653561715789	2.91454070449919	0.298466318711287	1.06321748989177	-1.96492657562301	1.41925506013114	-2.07386403502514	2.66791940010209	3.69387358099343	5.82379767547598	6.04995973376888	4.77732804641779	2.9696569952552	0.622243542713488	4.77475841814627	-2.39497086543269	-0.784053241198375	-0.574782922736386	-1.98814858933435	2.4670220794503	95	1	2
145	1.74173865746139	5.95140226184786	4.20718308611423	3.54147465840951	6.32454760897374	2.51262959723818	6.84246197203269	1.52917381828475	2.72945599719388	5.46267073619128	1.49561198291896	5.44624910679253	4.41654497835369	4.40363990282319	6.65027240578965	5.5127199709127	3.61340158659395	5.73444000969209	3.78043130563687	2.36156680422955	1.39430367491359	1.30692185676063	1.57403611811812	0.874758996629017	6.01230864334365	11.9639832882975	-2.57442442674118	5.73858812562997	9.16018933810521	6.44933822703188	-2.0873481502851	5.35157129391534	1.82084376374322	9.30231407820681	14.2792600769953	4.14011106733015	0.884345827403938	8.34211531332669	3.37273701674755	2.62309386640396	-2.84588133098952	-4.61432081229139	-1.57331239437831	0.24144849116506	-2.54788745341504	1.46152671615286	75.75	1	2
146	5.20984442206498	1.78427956645284	4.38841471156627	1	4.64742225539332	5.69851652389678	6.00256575776796	6.26712583365799	1	3.81520836014674	5.07092114039296	2.37028963129765	6.58420341322826	5.63616157041925	3.20087407753684	2.58551791754962	3.48822483442722	4.47086967385031	3.33357936207983	2.66716152954637	5.41019963400532	4.8659921027365	5.83025938849246	10.0326252861637	4.16681218548193	6.97523605094082	3.30405898458332	-3.07144714071872	7.20591210658026	7.95953447241487	6.98263767292731	1.98337700743793	10.5659389376357	3.93907291895707	7.09314131210832	3.73049336102251	6.19458742278249	-2.4133448534442	0.822708280591445	0.349216793254607	4.23709236686914	2.96228531763964	2.74859190205743	5.14510984491262	3.6015521318824	7.79020589482924	85.5	1	2
147	1.97656467924977	2.47009870983982	3.37141453644511	2.40354622952492	2.20015773374293	4.08512056447694	5.65114350756736	4.70794269131337	2.49283667956895	3.27691374024364	2.42641904756434	5.63093365405551	4.95322858963135	6.33542064937579	1.20909988442301	4.69504588469461	4.23794013315614	6.25228115446007	1	2.19875501902033	7	5.56956769289763	4.66255618659116	2.77503989268788	11.6266336137588	10.9146977772873	-1.42611046810571	1.86234961845548	3.5652784345149	0.163244786899033	0.300516267097316	4.47023117770453	-0.221143499120534	6.44877571398078	5.21711783863084	7.10601126332874	0.165344306677699	3.08424163847511	9.90720547499588	1.88612908886091	5.39606204046361	-1.35762498158625	-0.124189601203577	-1.80882186250241	-0.901016309484895	8.84130362352276	93.25	1	2
148	4.43682335041813	5.37869783602975	5.91681180212407	6.88680044005685	7	4.60575874147586	4.52174458020336	3.29665682225392	5.94143640613024	3.72199280730092	3.15611361092043	3.31607470770853	1.52579553252795	7	2.51602679438919	4.03438252225356	3.78644916371728	1	4.32492982055125	2.06318215181521	5.62372801466711	5.48273004508721	6.50302048770922	12.0803395065019	3.09425882693013	6.14956030618575	0.17790088425336	-0.0908053548491145	-0.0179867214854794	4.70497176090247	-2.98243062604131	1.42822919532137	8.45732714069885	3.46026651451087	3.26152404740114	-0.457539543680229	2.6333357312341	-1.86249415961759	5.73827748040513	2.96129026981578	3.79172121701625	0.993834111370959	6.11974237189502	6.68635839769933	10.8013540882668	2.98591563800596	67	1	2
149	2.80273298268422	6.00640830798348	3.47920605968203	5.98102523337703	5.751992249916	3.2771493801222	3.31522656872693	2.81635708739181	6.09720345543686	1.02922247032606	1	1.21640163005753	5.81976433139482	6.79749873138406	4.68961402190832	3.18871240191669	1.89577553376671	7	2.85837927325217	5.37485167348156	6.85042987976634	6.32372730080633	4.32282089845501	9.39467633326911	3.80506583374909	4.38732003203022	-2.29628944031036	-1.76253716246912	1.66425989569104	6.03513525299563	-2.51200478435499	-2.16806763001831	0.637619102486215	5.69443672599299	9.80071762143784	3.999685606809	0.415772384278146	7.55325298753481	4.04382443528792	2.70376209543958	-2.47767508983378	5.48798664096581	5.47564694737371	5.25533804812706	3.87616390881577	1.73943416222527	68.75	1	2
150	5.70806111907203	5.51976724186058	5.521200414054	3.98360829804772	1	5.9355518367928	4.13742873788462	4.98843918699041	6.28859984370996	4.52062463619619	5.00295170236489	4.04694475550273	2.69011571728255	1.24841304328378	3.88983282395699	3.25412288458501	3.22289172167442	4.07114242719795	2.8696592076692	1.81593762931002	6.55119366106265	1.65520055363968	6.69171091259252	9.4644466011371	4.18381722607721	9.13892363136674	-2.16298797260024	0.0312013880513916	10.0010175476426	2.92696569976599	6.32275890795412	0.934133772254466	4.95220545719698	3.34687630651124	5.02340378402391	-0.23463363537124	13.2709822048868	10.4440155222723	3.59899914863171	3.01536237325236	2.95709355080258	2.47703890502486	-2.39107093463197	-0.593551386029444	4.51185755190851	-0.277457439057408	74.5	1	2
151	1.90224761229375	5.93171696710632	3.59591477526683	4.98987021678957	5.09097047779966	7	5.10676578668771	1.80219288133303	4.1655836383853	4.68411801175516	5.25693062920243	5.38842995815419	2.91164812778101	2.81476146624046	3.83151204696377	3.45872037096448	2.08150328976566	5.37982546649164	1	7	5.24758865642279	2.183595906119	1.73612394598361	8.67985179904923	4.54672087208988	10.3611751560011	0.904109771952734	2.21567506203218	4.38158063042827	4.69039895085527	8.24962947512373	-0.538326121530288	-2.49775181625232	4.6729007318874	4.01355633583837	0.996921046435598	0.434168664322469	0.15956730394636	7.62395036469279	2.70919003144257	4.78154553773933	-3.67641678510183	-0.328673813392409	3.16524540530575	0.357780474261887	-1.71775790021427	84.25	1	2
152	7	3.44752511416219	3.58384558059785	7	1	4.70924320634074	5.08146277766542	3.79652452919657	4.64269738784337	4.91198351828348	1.76419889783799	4.70603873975125	5.89729714046275	5.52142937126648	5.91376512531745	4.95909168909882	7	4.28882177676934	2.26126439303601	4.72391854015839	1	5.70478033508735	2.4759162334064	5.24983046515587	3.46907939590735	11.8696697531393	-6.33654021492187	5.34923460737921	9.62758722521458	5.04574356156909	4.68300262479906	7.17664025238713	-0.502261439657316	0.080541105785517	1.00698570223073	2.24510006627687	1.58229208625611	2.54687787140375	1.76237604824613	5.59738458471516	3.87516557107699	6.75347345456873	1.23988551052238	8.08525746020267	3.6907881131816	5.8109346695156	73	1	2
153	3.82741917842281	6.62663770802951	3.65034000527872	2.16374787985935	6.02588763997484	1	4.80197111078861	2.1568497506576	2.92066638084769	2.23723487938322	3.40608779718551	5.92196440510455	4.18994472154594	6.66834713411266	6.59333029383778	2.67511810244967	6.56653468929986	2.85869872971743	3.20910494569178	5.23826336716052	1	2.93958850224477	5.08817431171492	4.0629162947543	11.8389855598548	3.99788949415019	-2.34429742702229	1.3251545682117	7.2716088391637	6.90820744574295	4.43863109345962	2.8529155058019	1.730298132917	6.39077129126292	4.42759408306419	5.98974329457639	5.04438605411969	4.570089946042	9.82121944151588	3.15738832282307	5.55087700722768	5.15429385453205	-0.0430436262102476	-0.0964144663608853	-3.99621318054847	2.18516707666157	67.75	1	2
154	2.97825542742542	5.00054998341289	6.43786014107567	1	2.81849990569141	5.69170954805625	4.44655459424451	3.76345051105442	2.65757276992656	4.96470561343203	5.8162040215574	1	7	6.63172380808262	1.24125980316189	1.29523605750884	4.60924740754768	4.93866948740399	6.93525068091312	1.41256204676545	3.19267042073424	4.16527358293053	6.10793034787406	6.27791510097577	9.94816943390457	2.85404820586125	1.41740532436927	1.85115920299494	-3.519142347342	1.96979510010682	6.83274280333234	4.06206810592936	-1.19616545109297	4.73508954548062	6.48091206453838	14.9610334667133	7.04357906001595	8.31579444121447	11.7909600040599	3.46320264541386	-1.00611462893989	10.899541655666	-3.42788283398429	1.27216344540774	4.24630562254962	3.520194831118	80.5	1	2
155	2.34835140868068	5.64931163694775	5.57225203688322	5.86931826739971	2.33972875163058	2.61005296500779	6.74344682063751	1.73281964293569	6.10455142235779	1.73649040665702	1.00529323947923	2.76873765636237	6.41443453198145	4.27499252066498	7	3.95490861356214	1	2.17940745790539	3.24871073854554	3.35315250020705	5.43547255059625	5.76755016780317	6.76594944737663	12.0485918273864	3.16700913774255	15.2267945676792	3.29674716229426	11.9112497411734	5.10871278336357	4.02677594648819	0.612108801519094	-0.523292298403971	0.167091543534646	3.76878703221955	7.05086638610973	5.15740348922833	0.754234778628833	1.13470833992982	7.83865964731393	2.25558850714328	2.75921617325886	1.60377604216604	7.03109826534428	-0.154847729694342	-0.235832441444062	7.28394954325466	74.25	1	2
156	6.21152977427613	4.19351881801793	2.99947798839887	5.06057815507832	1.71182183765889	1.82010137393173	5.93903394720976	3.44033048676035	3.24025493411099	3.5416665812799	6.37025139875288	3.77319484323918	6.2880400186401	4.8401819767755	5.24221528621301	3.80121859357729	4.68605456363209	4.51079602275945	1.05962441276446	2.072231722718	2.99365421694452	2.96663341293373	5.38663640376378	3.69614079686653	15.0573937268485	2.83569041539249	0.217363063251059	-3.24375868042573	-8.05151255567376	9.51076368065033	9.19863461611543	7.70114034294833	5.76118791368478	11.0424557038583	0.741102345708235	6.27333489752089	6.69968682857193	0.792617142078705	4.40908752398834	3.44509748019708	4.37783313701847	9.3408786213736	-1.23502487098514	-0.122118411108842	0.0773688047067652	-0.941732995686906	88	1	2
157	2.75854255598674	7	3.38184388279487	3.8220040904289	1.93115486682548	7	6.11622583226484	2.47405674661166	5.72746569973007	2.91461981443868	5.49216950814972	5.63862984380664	3.33235633069908	6.6248553811051	5.56789755061931	1	6.09123632443492	3.8625911171063	7	6.13777922401501	2.0539457838101	4.33308727119981	3.52238217227712	9.31802183014009	2.51457037276318	10.2977806015827	1.08146903988098	2.29054564688492	4.33887600240428	4.09179972577917	-0.911775094623885	7.32737767394518	-3.00084523238583	4.01145293147315	8.25244943999159	2.14276713114209	9.80155451852903	-2.12763143272153	5.46339234963147	2.48528829381627	6.47504434312865	-4.73081143560798	1.98870899684336	7.94422401081594	-0.212263056364508	2.13403322135708	94.75	1	2
158	4.38391332965758	6.83055920307165	6.94374064652293	2.19056133210198	4.03596344866033	1.95425258213916	4.00365965417469	3.62539429775003	3.58691949577705	1.36946889448275	6.65125379537732	3.54730022769647	1.95328234691682	5.51998691187313	1.42584024903691	3.71278065769074	6.07616838273274	1.07216935329834	2.03013460171256	6.79675259588232	6.03937060527321	2.09540861518977	5.23583244781725	9.77429325611022	0.00581201268191406	7.19570879859471	-0.00268456809568229	-1.14182207020499	8.46922789265722	3.21854298732129	6.86503605314979	0.235083777536399	7.40843547559586	12.1460244820305	3.26846274979523	7.54212235110785	0.756985469100598	4.54627408034561	3.06478145866606	4.66852664408874	6.89579817036451	-2.83512978581892	4.13570696065931	3.9692953116091	-0.43814589660295	7.18230487933905	73.5	1	2
159	6.36259839820511	3.80875514868212	2.04501632989836	1.83372311979385	1.7777382125355	3.31929117969542	1.60057755307614	7	3.69816035009133	5.57073110122062	5.70071440446731	5.74264407002768	4.70183404063633	7	4.20624746571651	3.20547304812539	6.5448386551275	4.83213085464152	3.27881528297712	5.18723951819527	5.38948176511905	4.32239750091417	6.40619766143873	-0.810742321902727	3.66744554559716	5.60758072168284	-1.09921791790572	4.20360035088766	4.82479811583796	1.3176807074915	-3.23743463287444	8.33069105067092	3.99639765579606	1.87898730624809	3.58027272131752	3.32621532590053	10.4475132616364	2.59052240614665	3.75334457766069	0.3993531252328	-1.25719498226404	-1.2734070829466	5.91363600294439	-1.25969183135588	3.02107892818715	1.07995212415349	67.25	1	2
160	1.68020595594755	6.35970517013863	3.08310649834803	3.8731143592845	5.50223210966268	4.66437569179841	6.58834152458244	2.2303129088038	1.58707766151566	3.10986596824125	3.86851020610258	6.34549598605421	4.21900726076907	4.99182902322522	6.48002380107174	1.90352895986023	5.13242034496883	5.76024294011637	2.64365622143886	3.60253837320078	1.19499405373219	1.77131424464618	1.84349405473854	0.628679991920012	5.05544479306073	10.7260916474345	-3.26710845668543	5.07235317332913	8.8656702983432	6.79311747772867	2.54370792337944	5.93108394610005	2.97756243583148	9.68575504645774	4.38075789850286	1.69738255121895	0.777352726377935	4.72438192368066	0.00870102181410543	-0.351023701865389	-2.10681100163731	-4.08040909015182	4.56607839067174	0.236854176769312	2.52099273761946	0.698045014759851	80	1	2
161	6.66324732844329	5.96832642805662	4.98150184072482	5.80963175163128	4.73543956437803	7	4.05950340015187	2.5079631565414	1	4.66596520054913	2.00478639976636	2.85066382900541	1	2.53266148176044	1	1.26809530539979	6.25628072450978	6.25838122857133	5.62802337397883	4.50201909326146	5.75546022091443	4.95565945095028	2.35300459864265	0.387230711846811	6.04608593758904	12.1052933941049	-4.4181094855404	5.79452133961361	3.80124335953379	8.39107381367064	2.17580982243876	0.79948167915218	7.72992405656933	0.275671342089058	5.54790867541269	7.395182900372	-0.93625723629522	-2.15640399295954	3.38669809685255	3.79717272269371	4.72200384373311	9.80765118747973	11.4500448078891	4.32705746441065	6.00416123152975	2.45487562189683	82.75	1	2
162	3.1565019705513	3.77099043609685	6.87081181965402	4.28344388906437	5.52387518912084	2.74243498009733	4.53032334280244	5.05091361705916	1.79256440679566	5.84504971546295	2.65758885196557	4.97159425091994	4.42848949217724	2.81211048356562	3.28925102044807	3.27110428468076	5.05459389281355	5.22108361282846	3.62314650918431	3.29963754978753	6.36844172314673	1.32015201932572	4.61420482153226	-1.38416082694772	8.87309044932191	13.8577865309517	-3.04359386735899	3.83605846799483	1.60876171679198	-0.95477386108502	-0.0787143464121068	0.455003513938555	4.15526496991472	4.81826975865793	4.36710444867695	7.77361829857823	0.294602324429952	0.994527466349154	3.31175556918781	-3.66748344402523	4.11605281545557	-5.26933068393851	8.93878609577076	2.10817657829788	-1.95905269800734	1.31328262539637	82.5	1	2
163	6.79692627910539	3.86744788553466	2.06312531033487	5.63537932785412	5.18918433079317	1.87090887049731	3.33790924303658	1.2778784776176	2.25481370780895	1.9357906382776	1.4541282913527	1.9911710213277	4.07880000830957	2.48468425479919	2.17690991849511	3.60725701259692	6.99101412354652	4.74796626864765	2.07583532301042	1.81459516793578	1.99675460685918	3.97948879218827	3.90814046492	5.58416550386097	15.5889505254401	2.70544367184383	-1.77350567074627	-1.82127124958733	2.56843375479067	-1.05267257243929	7.57416565610781	2.90014308977827	6.0169206985018	0.825296711713981	7.33700299567812	1.76332893226832	4.03529388456626	4.34293335875164	2.78609210882772	3.76625651731925	1.30067022031098	0.294550050948439	3.30267882043608	12.4121353682011	9.52248570215999	5.26311331416639	71.25	1	2
164	4.01109989794219	6.46642295357158	2.11282000020131	1	2.32467614861953	1	6.10813049878962	1.9952522975439	1.27824918884754	3.46399368590641	2.37496481801987	1.03108905314533	1.59773335427028	6.14223455296025	1	1	4.09051890206782	2.77985587774223	6.97557524005484	4.49727220021566	1.86666034358447	2.24482905397968	6.56780440872109	13.9086249512817	2.28123351320412	20.0546275060939	1.69559024416442	11.306030546623	4.21598207276045	1.81510913285076	2.58619811818589	2.55759391208967	11.4144264275507	7.95815800819234	5.05593629190186	8.3565454053725	10.8014226606588	4.82303035554628	2.40255201438073	4.07554933283104	-3.44860757170302	5.50723923741341	1.49969235237297	-0.588758570565235	0.997471797068821	1.66119651632278	92	1	2
165	1.82687787735624	4.55054962352937	6.12259358614609	4.20611101622239	5.94104783404683	4.40111799770095	4.29719635915818	1.85697172439784	1.46374567276154	4.9012485721249	7	5.24799097049918	2.32207461462925	3.63382705612421	2.13661976970371	4.31213948494554	5.00995279156822	1	3.8104748728468	5.46926815596263	6.76423971912635	2.52676003241774	4.18205115802377	-1.1969231622845	8.42874259399619	12.0575159958844	-2.71158994443033	4.99228917138835	-5.42948301983931	-0.935943601261881	-0.421570187296012	1.65580296304936	4.44429386783826	6.00202011808844	3.71808318657134	7.98378091259976	-0.486980739694217	4.1747209279649	2.09673407566777	0.17539487464697	-2.68713642389939	-5.17181763876016	9.49309542724223	1.12368137792015	-1.79761842274843	1.79947452731242	86.75	1	2
166	5.52178870025643	6.46901473526517	4.75663209559408	6.36377044532227	6.69679633948075	1	7	3.58823622567454	4.88477988980324	3.78115684460694	3.33297356755877	7	2.06889609555605	5.39871256377305	4.99570974887145	4.99899844325306	1.56245402441532	4.65264018526087	1.36296922829475	1.67238906627671	4.87127144775199	5.14026224198599	5.75517817391005	11.3328679823107	3.82256060692072	6.55479017624276	-0.433058080286596	-1.54679738307211	5.83242722956251	-0.0768681742223769	-1.28135565125733	6.11646963976075	0.0700046172959975	2.62832330673834	7.44315664875668	8.65057305448173	7.30107852421432	2.00514596286219	4.53372214460267	3.82108603514688	4.63786459165535	2.03863696715635	1.99558824356333	7.01867753731644	9.10902754523403	5.94358013000288	62.5	1	2
167	1.83228353364208	3.30722544196911	3.11425346899034	1.05251929472039	2.574329908816	4.38359109111145	4.48791991796037	3.67298512563401	6.86479517334811	3.5013335931414	2.35363979463201	4.86726606465186	5.1763878279042	4.69746051543027	1	4.74877769442255	4.28154864495641	5.73795997228905	1.363606133742	2.56610787449581	7	5.37717273242909	4.35202609817144	2.89991153822012	11.7583568831143	11.7771138536746	-2.04313894841333	2.5194517288902	3.90304435643832	-0.912511838187986	7.80606208816963	4.32075202009302	-2.32303878339966	7.01402174656207	5.69145149118747	8.22298197048307	3.35316513669293	2.93925693828545	10.367992476875	1.49116100822766	4.35436458581653	-1.77890857897643	7.71944046335768	-2.64680470112059	-0.457503798383522	8.46918141550968	78.25	1	2
168	5.7599054738737	6.48208414113754	5.12721632404602	3.72057408016555	6.49740267272694	3.04339150010974	3.38922821526665	2.04557450328826	1.47710623332285	3.5227997756906	5.57388422230726	3.7162926693842	1.05972492817102	3.2199543501889	2.08219287238399	2.41172791680854	4.3667706431606	1.28535836780815	1	1.176323974122	1.54152338599822	1	1.19043024087004	5.58281038451064	13.8942659283101	5.56792420535721	-1.68151955881348	-3.63063384070553	-4.11739745188039	4.53893711036817	7.65906599510354	2.32375871080108	-1.83652023198837	5.13909206762402	6.98689478167519	1.29989611899387	-2.04367611729675	2.87185274693866	5.91566509195258	2.90015171115183	4.15153693954379	5.52765031819098	7.64910845326195	8.27471052424611	5.55742109679178	2.53813263319156	84	1	2
169	2.81537142123151	6.11654343455136	4.86818794332205	1	2.61905279159995	5.82570342808438	4.6846745438581	3.75075322008892	1.93037564100178	6.70494670908525	6.22637646095439	3.52784467131469	7	2.01877264340944	1	1.13472740542873	5.44705581519096	4.21086696644382	3.08173190026035	2.50827973439931	1	6.12356070919959	3.82014391285377	6.15249345714924	10.3737647019428	0.499679139702856	-2.4058065922903	2.73009569418142	-6.48863028865393	4.10090978430989	6.95229722614885	3.45418444553291	-2.22771549229758	9.2288651579058	2.51174902045674	12.4849536716358	0.894402589680113	3.10187821418132	6.83112869429916	4.81328407573841	3.78153118113685	4.05512326117802	-2.02680153882214	3.41830809328179	3.09801845983573	8.86286310883838	68.75	1	2
170	5.33145256356285	5.94802896597352	4.24500476438632	2.1861169348948	7	5.34352047711989	3.64169944189389	5.48931333410535	6.21186153969541	4.90276388811048	5.9901641057651	5.72185303889209	4.96992603700487	4.55845654775729	2.8340462224232	7	5.97049848715113	5.41216159783012	5.56588863284539	2.23532783968196	1.61082603881918	1.26879392311149	3.69622838995034	3.84935809326163	10.6927270648597	1.77289778052507	-0.652463750044235	0.232718340889985	-4.51934100147975	2.8513700455271	7.60412030349996	2.69526867262963	5.01154552842827	9.793940969639	3.64203870852208	-0.347373144962256	-0.783896568401483	6.85869725080281	9.78625271498938	4.9823031657078	5.71659829772758	3.43993282513603	1.89691131679532	10.248526664956	5.42552656306596	2.479578262567	78.5	1	2
171	4.7153979722163	5.43044033149602	4.30425032279407	3.61484421239792	4.45705240336968	5.48429668289988	4.40795161216912	2.47956580859981	2.61021448574224	1.77719441568668	2.7031746185127	4.88734048727741	6.77693590725278	3.21177505769509	1	1.08970646672987	4.7274465752196	1.43223190224511	2.34089796686992	1.73501284869118	3.10904981335326	6.4569322380929	2.17366736388041	8.81683777003952	-0.466657227365316	9.48513037720007	0.903086151046981	2.73235562355332	-6.73683431675126	-0.256664023728047	4.81678275359966	0.596963928895458	-3.26257281870234	6.02904214233212	8.19786832801519	7.17255961675352	-0.254165899150837	2.76010468147328	4.76412132935104	2.40354708928127	8.74075665934229	11.0803010771668	-7.18853829074314	10.3722460294612	1.5409227161808	6.16720431441153	84.25	1	2
172	4.18201591533772	2.8056840655034	4.63232335385882	2.33202535386012	7	6.88720008768664	4.95661250806472	1.70313934344135	4.45857566680835	3.20305889088651	3.1213775919066	1.58309563662864	1.3622375570113	4.48328762546406	1.28302550137999	6.10885310641104	4.76978681679842	5.79270476280431	2.40487467693269	3.37756792867844	5.83978679312775	2.47688578361052	2.15268133743531	13.0380068304093	2.55096047561822	6.05254871459736	0.242063758083766	0.993502884069916	5.51322944298149	0.988123519260953	1.01587135245993	2.04951046558036	-0.409599438848366	6.5886969236201	2.69295101177879	8.69074344886737	4.31288228189547	-1.79775320184864	4.51759018819676	0.741643356081733	0.234188761696012	6.25410855637995	1.5026100870212	5.88412644745584	-4.40097483967424	3.36350989483289	72	1	2
173	3.33804272130276	4.96822435441332	7	1	1	3.37879014260008	7	1.73357065013256	2.83213471073921	4.24352804068606	1	2.81876570717758	1.06180061712085	1.22087593758282	2.79538930891779	2.85161718079787	5.66407394668409	3.851913622825	2.49976520632949	2.48544525094882	7	1.01164421120479	2.69461963878538	-1.73034433760244	4.43041647415656	7.54733692000177	-1.67041133891161	1.86723585439376	0.388685658354121	3.52384562773686	4.60406350401262	1.97358212281232	4.55731378607643	3.57258251439095	11.7383920089153	-1.22003023981764	11.7056784781113	4.82635737253737	4.00507051075319	7.64150830414984	2.54736604939797	2.08134015974626	5.27577159544804	9.73149556851742	-1.07387347586186	7.67035193224369	92.75	1	2
174	4.99002728771111	2.19286499784574	4.53338893128318	2.67917372437054	7	6.4859397202371	5.30288366979542	2.47088656201324	1.12899076958183	3.21148616055936	2.00931596914249	1.04950501750063	1	3.34071299860896	6.46794525767336	5.41345136056957	4.09812192326459	1.3969416056914	1.11238513259442	4.05916231258123	6.56340100804705	4.87534372330392	5.3961620382197	12.881744463596	2.63006341948835	5.29248220803748	1.79806668697627	-0.00124782577092603	5.26937670223041	0.956901094361639	5.49614859384167	3.49497459759032	-0.769584198475944	4.92234370982624	3.36767881896646	8.49531289752987	2.59327691627196	2.41636088696824	3.96021842117958	4.83252368260283	-0.238062252662086	6.79045815185815	1.90078395079206	-0.750861585815216	-5.02244970911162	3.55156650271442	79.5	1	2
175	5.32049064797243	6.22512654849909	3.4620956529809	4.66754817174483	3.56637096160916	4.63267019238959	1.15578533042722	3.25424585479472	1.41032811307214	3.012889898802	2.76898448641518	5.21713522705397	7	3.43446878425754	1.0159366093329	2.04865720492962	4.97762405791396	1	2.56370482089906	1.61969589027782	6.71932899706049	4.18122549562123	2.21667503527087	8.75604414693375	-0.0648304464545463	9.55636195798918	0.783643112854811	3.48952455438003	-6.59930924932212	0.0487935612572303	5.2005344205198	0.512821358512568	1.51060573128539	5.19039863591953	8.98741645233209	7.0928087691552	3.86977029177435	1.00039579637808	2.02836969636885	2.73115755469918	8.32313233713661	10.8618409022688	-6.4757657945545	2.48849787726371	8.16566458916657	0.816075539447124	76.25	1	2
176	1.88894828159095	6.24485461506568	3.86103661965782	5.11455316377163	6.35309098569797	4.50726681854546	1.71123973694783	1	2.16234536997298	5.34393851963391	1	4.10948180398271	2.0668612397561	2.76345239330969	1.45240023757592	1.75474177799981	4.17578004708635	1.13087721042039	1.32958338997023	4.74939501555237	5.76664565612205	3.83100895008127	7	11.9638249668826	3.99471449143618	4.96829638388713	-1.3332068401903	-4.06231197928751	0.531270782324728	0.373347810027882	2.63358198391199	3.19869876961309	5.26228606678316	2.92462259539626	5.79874666626623	1.02585355108666	0.596812448065901	4.94992125303252	4.36448787464347	2.38861573578885	3.18438259780552	2.45445247549842	0.0820414974120903	4.54880985825887	1.33852695928413	3.29857911743585	77	1	2
177	4.5884743948084	2.02736253275919	4.4799609299023	1	4.9809518603815	4.9906963865914	5.29036880317312	1.77846221678224	1.288961437569	4.09375500834988	2.93035860045201	6.38797396820928	7	5.85110121915171	2.0672714420908	1.70431379343092	4.95573470760344	3.38316565712419	3.31724606347366	3.01925998722272	7	5.85384547157465	6.8802734836828	9.97081526509949	4.50034851254232	6.42735798025141	2.52918613012718	-2.57780392953625	-0.136472756321979	7.06195435562462	-0.823202398239194	3.93270991073313	1.31301357832247	7.00656581307285	4.03244588530831	8.97781601959582	5.11461104857599	3.22757641773257	3.80940630767912	1.51893698038146	3.31569862574215	2.93538131270833	-5.3176074226895	6.47618950098879	4.83717576537345	5.04368217595855	76.75	1	2
178	6.92725426173901	3.27473581143524	5.96970356252155	6.34207283037201	1.99519615785133	4.81305736408365	4.17001647146835	1	3.19857695544589	5.16276661750713	1.48652526343868	2.45193752725891	5.52124152497277	3.9323256458168	4.23283180089512	2.78709535441205	4.41435715610753	1.1883402861537	2.08449388107678	5.55017335158639	1.03201823868364	7	3.95008589935677	7.37961295098935	4.43791001966976	12.3121169445734	-4.63344498249568	5.77161220545147	-5.66832638735168	3.04669547893662	-4.42491539919289	1.15705669415394	3.95581906367682	9.30053359612184	6.98840344519821	1.30123422008889	-0.201090489938653	3.05915333700121	9.87065520295616	-0.361276096863024	1.58873121654125	6.98873823250976	-0.0995826495322582	0.750329429071861	-1.1982466949898	-2.61991982721734	77.5	1	2
179	5.80738178581172	6.1655513094608	6.19049499720676	1	2.0708113526639	5.20597966008432	3.10630012630913	4.19957907949193	3.01939662513705	6.38747976234712	1	5.83391625860825	5.23564115039223	4.40334885662625	6.21807942258988	2.29060538662596	6.15366243379708	6.10298237935305	3.15135001248617	2.41630077387533	5.94762698813249	7	2.09683683616166	13.503936609408	4.50923283866064	7.53447580322405	0.236669181043494	-0.116941823962433	1.1109078820312	1.76398797360957	-0.444444582774934	4.01672028432444	9.63226443228022	1.50893287440088	-1.84775118645488	3.87436395570472	1.9167987900556	3.23028359158279	5.92589590038833	1.89295677689946	5.80593743578029	4.94642958364926	5.53143955324665	9.76524039083521	6.54618678631409	7.15308996013695	56.25	1	2
180	1.58595131700596	7	2.75173213565453	4.81263725690276	5.95535219973487	1.0285692189301	2.20476689267103	4.95874405939668	1	2.84000519854832	1.88590730337194	3.16103640231687	6.06050046069664	4.767803717402	1.14836049895615	2.47297180404475	3.09881622734956	1.20499140576533	4.85225531503419	4.09588494759592	6.62118477964885	4.32513514467948	1.19905725743282	10.7006782354306	3.83958128064693	4.88278726968557	-0.801671793054075	-2.02176448393817	2.53982130782746	0.886046460973695	-2.02509986543795	6.59859685015096	-2.88180060365055	10.4907365067692	11.5420075675767	2.18874181925047	1.11768619956079	2.96845598064971	6.86123555472162	2.14473730790757	6.18223267777354	4.22232978916495	3.91381275567218	7.95297751919392	-1.42774952304511	9.2263800843707	87	1	2
181	5.89350922059964	3.66916234939989	5.20664031305387	1.06445215124559	1.21288547254441	4.5794560955457	1.41330919688094	3.18778418462798	6.09400089480264	3.32477195153765	1	5.42771695146046	5.42262116525985	3.56696584558656	1.62897404873801	2.17579299068489	5.3443236810092	5.1982019136296	5.37459628835384	3.03239577572606	1	7	4.50959955880803	11.5637128682511	3.73309151277554	7.48516871059288	-4.27976791296843	-1.33854087413466	-4.62543633739242	4.28507416378399	7.15735493242124	2.47511685957069	1.6902169227779	3.89534804111856	2.73993198970885	7.91812583539927	6.24074928604757	0.333166984221034	5.51460831664262	6.56882585420357	-2.4358273360955	7.28051189102884	6.71792652618963	-1.26293090641447	-3.37479359348722	4.16882409084886	67.75	1	2
182	7	3.46087817509628	3.03834838203727	5.38189296830892	4.58908691611931	1.87887939136539	4.84324651944423	1.58435444166697	2.7888378884067	2.30811871767112	2.2159736057114	2.26588451573902	5.69657630753001	1.96777302581463	4.5584627440638	4.29855403397435	5.56360464914634	2.90002924101462	1.41267727141585	3.69205894204604	6.94587929051071	1.77481767824781	6.43581523095284	6.85725335912592	15.1321633458509	2.62718601557195	-0.610407800153845	-1.38831490991363	2.9696862810541	-1.56681694526212	6.82912107514905	3.40467593597724	6.5033132974335	-0.0657983043741168	1.44749760719554	5.66195639993392	9.82821428557931	3.95874905450748	3.16691358832224	3.77997165095467	1.84438192727929	-0.551270102251448	1.239846776685	11.8314946881021	3.08742217869739	-0.603121768997101	85.5	1	2
183	3.79524280983082	2.83123773462127	3.26870352630557	2.75143336707427	7	1	7	2.67060999154766	4.16880569991976	1.82727135522557	1.76449868454649	1	5.48805585674708	1.79222319640379	7	6.43208525147328	7	2.32759432348381	1.56979208328775	3.05876843822495	7	1.69566755570515	7	13.6451534210128	4.18088500150952	4.52468537972108	1.53351203023731	-1.06511966627337	3.01877606468629	6.09742042821022	1.18012312584942	5.19193091852116	3.81465340282393	5.20689255610845	1.76645454781265	7.13691152740939	2.26539470581485	3.62630636711399	2.35322609312912	3.97345249665586	2.48450004346024	7.76922829517311	2.58409998936232	-1.69601485282909	3.46514755307113	4.20194802934565	64.25	1	2
184	5.58106668043138	3.32393002496707	5.33285432440956	5.30256834959815	5.23708889346354	1.65611221227964	4.74261925707022	4.45882852722466	7	7	6.15547563404562	1	1.0313703517823	5.83999573765023	5.20606379957092	2.54490522567469	4.54010353750024	3.41509204692743	1.04865763430041	1.34358776544034	5.83288421480002	6.73263394405228	5.32763050994069	11.9403251521871	2.56488434975038	7.31395941062119	-1.75641944209498	-0.394287088335618	6.06710208467963	4.56761944530617	13.2129871496762	3.55982687508609	-0.30507319435875	7.83082685223129	6.68190372877655	3.69395978437158	7.90221675554909	3.03484175774453	8.98435770094968	5.05250268912514	0.960292888520381	-3.91487334963056	8.94605848182858	9.74165447353105	2.47601784377144	6.64098871160439	59	1	2
185	2.11849876539363	5.38039476511289	2.59074134536917	3.26724468891337	2.17840105962473	4.9933221904814	4.182754763555	1.34053646755929	6.80101440729992	3.94284820001917	4.02036586184008	5.64761217339929	6.06678922440104	5.25609573780207	4.97784356399073	1.35291824052388	5.01278449942337	2.99437349559984	6.32726721767907	3.15396255479964	5.44780062822085	3.08363551796466	1.73641312431635	13.9830056514751	3.87734650579752	18.4884867666264	-0.40540196165331	12.2149208909043	7.43189910671373	2.39962514829192	4.16591022974136	3.83626652261475	5.27252719737745	5.14776910453314	4.64146120953212	7.16878263034537	4.73645431916858	5.51373137894113	3.36981833684887	2.81020791358129	7.44008946023191	7.29001654952005	1.55811710470872	7.22115760005778	-5.80298994372036	4.55222488209325	85.75	1	2
186	4.98562101315476	2.02219445582515	4.46742705589712	2.77476567289246	6.70723296224987	1.99808697348773	7	1.64246228003144	1.29416083040791	4.63454696730673	1	1	1	6.50897008757783	7	5.73309642272201	6.11847086668724	1	2.67938788705807	3.05012643617998	7	3.75639900752498	4.20671470942557	13.7122285604254	2.46656341363885	5.37853911701174	0.647800003042729	0.289954523807521	6.73377487783712	1.81850192402131	1.54810032858413	4.10011750850466	-0.293559352916231	6.10296497010078	6.45238668812394	9.34737156586806	3.59428644616112	3.90044636770075	3.46660079504973	4.07527593142399	-1.2027298426051	6.42702786999911	2.31540533562013	5.35445044245043	4.6684051718167	3.32988663324924	77.5	1	2
187	2.74922095355576	4.37533611114329	3.77044727055123	5.63553346353321	3.47592850203646	4.36451331363484	7	5.89327048854984	3.13661847723505	1	3.15832751964424	3.60345036105523	4.37596588662873	1.50631931965231	5.70664711911908	6.42923911133618	1.67205423552524	3.38324085927213	2.93910526989372	4.28941002428098	1.06308950420027	4.07825847527524	4.00723886712257	10.5973785942771	3.14858334853191	6.45596123169068	1.50032835897465	0.276717057796932	3.66752748938793	2.04279936119859	5.73994225170579	0.328836712464422	2.75172639693723	5.67877966602055	1.28955592394815	9.36879478245978	7.77616376135117	0.986367700035753	5.31716216424833	1.21255049484211	4.59237213274214	-6.45859383415717	3.01132977872276	0.403129171780699	4.77033874259067	7.78008877779685	55.25	1	2
188	5.1448149349474	3.71531718207648	4.9755269794204	7	6.37388680725088	3.28167240116458	6.8188162575234	2.71952747817863	6.85602953593461	5.35590291033999	4.60703701916533	1.48931908092286	1.15802232167494	5.87883772447606	6.73437532540172	2.27679717707417	6.37131175085854	4.94526515121411	6.43221094321163	2.25803049632908	2.19145033955797	3.20141294737904	1.47882689640211	10.4227824569136	1.77366990002055	6.53853670500791	-0.622784283719947	0.599503770615564	4.66136800807556	4.34737402776944	-3.32553843385218	7.34358214844536	-1.02824574081995	7.35642422754286	4.22085502302549	3.69882224886886	1.89595435158657	6.01351812778265	3.65488891046353	-0.0757829486679397	-0.810482996697584	6.53096192381393	1.24276717671338	8.16067575749943	2.65364855690391	1.6325796900448	59	1	2
189	6.41246887820535	7	4.31824180139821	3.86526958447432	6.0170068020054	1.84653765711456	5.42769308220911	5.47236728346375	5.61925223075739	2.35930969285848	2.71386537659442	5.61406584326634	5.53506123282436	4.58165073525118	4.94578616414657	5.35177677031882	1.77449834702944	1.19729633106131	3.52185293574198	2.0472373802909	4.68922140332627	6.41875462841507	2.58960284176773	6.07929120194987	15.9001445060293	6.34211096144062	-1.98870720471729	-4.62238717194787	0.865142337375944	6.4647990981293	3.27778896361679	1.70530025941225	0.74393125425583	2.28862865540649	-1.52926877364214	-0.852594603473745	4.33823148889815	7.85630790016724	4.6120981588907	1.74784139850665	3.28729181870742	7.50235327571746	3.83847118884217	-2.47004971624821	13.0057303726597	9.9698782958092	68.75	1	2
190	1.71334223395138	5.91499396211657	2.69438079274373	2.78146222293589	3.68234316178572	5.46197719629327	1.063221396795	3.11927342522451	1.25211269573193	2.05337148903166	3.87509007091818	3.03702481895433	5.02122409898346	3.28175406925719	1.96931826829199	5.04364054006405	3.91738982879138	3.03848194216111	3.1232327923326	1.81182971525852	5.85030297529119	5.12874260514552	2.72594518092855	7.4111158485181	2.71535508271817	10.7564683186794	0.166011781653446	1.82301368489734	-6.68955508648984	1.05370042664919	4.41853463473212	1.54750858519652	5.61181057041552	3.40186837411535	6.79837339456556	6.05531435700599	4.82567028553299	3.87974436997457	6.12859206177619	1.80110061574193	4.54162310173581	5.80201046752462	-1.43267287225664	1.86931403831032	0.0987915954259928	-4.17965075635375	67.5	1	2
[truncated: 5 more columns]
