# Supplementary material for: How Are Mate Preferences Linked with Actual Mate Selection? Tests of Mate Preference Integration Algorithms Using Computer Simulations and Actual Mating Couples
Source: PLoS One. 2016 Jun 8;11(6):e0156078. doi: 10.1371/journal.pone.0156078 (PMC4898694; doi:10.1371/journal.pone.0156078)
Supplement: S3 Data — Long-term couple and agent-based model data analyzed in Study 4. (ZIP) [file pone.0156078.s003.zip › S11/Aspiration Model Data/Aspiration Couple Population 01162016 085726.csv]

	trait1	trait2	trait3	trait4	trait5	trait6	trait7	trait8	trait9	trait10	trait11	trait12	trait13	trait14	trait15	trait16	trait17	trait18	trait19	trait20	trait21	trait22	trait23	preference1	preference2	preference3	preference4	preference5	preference6	preference7	preference8	preference9	preference10	preference11	preference12	preference13	preference14	preference15	preference16	preference17	preference18	preference19	preference20	preference21	preference22	preference23	fitpoints	sex	algorithm
1	1.16864609389293	4.23399591538724	4.8451874343104	1.46343538857763	1.05744230687775	5.40432532641943	3.34842377260104	3.04675656475993	4.79796085770591	1.07419645649943	4.70756421385546	3.29074559979511	6.75004688169926	7	2.98912952478565	7	6.87568856327125	5.01046615391494	3.08244503097756	6.4207756278191	5.17068903641852	1.87386077756623	2.10296918095122	3.53128845384614	6.81148563400983	2.52471065147721	2.38396050025654	8.32755776829415	-0.793880327213893	7.79753156793882	2.08973217354932	9.32067832749193	-2.87746185243375	3.38941582066553	-3.13684562405933	12.0911255933748	7.50252512785084	-3.46688043638371	3.10304652975764	7.42711580028152	5.29202845682195	6.24696961513358	8.37467491649124	7.06486056430792	5.78856733377628	7.5763786402082	102	0	2
2	3.49456795742671	1.11638785433267	3.09345556845306	6.2672933797534	4.80636716285565	5.74069882484052	2.02460528860344	3.31783812641524	4.52780120931407	5.07504611970796	1.79260192386803	1.25393545554756	3.31782000999865	1.49248039015952	4.71521248237284	7	5.97662467707293	6.77672501614655	3.53088903301949	7	3.99236107643741	7	1.9204414757405	5.60988996475952	8.66032483826087	-0.76286500972196	9.20822794581544	3.95485736109764	3.29890694758505	9.58050161627238	5.39936989284245	6.42319402479999	8.04690311478353	2.75392601125645	3.64632039648689	-5.54937074703729	5.50467352568363	-0.727064480230257	2.54779529473466	5.56083156101619	0.273361154737871	5.86762561524248	3.14073489285574	6.90036786503933	1.77940912315428	2.02795332070898	105.75	0	2
3	4.8863832958452	7	3.49859335771383	6.08884312664006	1.61686741182508	3.97753336391552	1.82879220730887	4.47350876058935	2.5139225987167	1.94058529552409	1	4.73009844801504	5.91820900263663	3.438966559791	5.67464491385656	3.24232395323674	6.83091934965223	3.09032831164265	1.03780370976249	1	3.98708729877825	7	3.46392291898197	7.82583785680319	7.45659279037215	3.11861158386708	1.66318049454533	6.6987820638691	-0.4111617979699	2.96702328024904	2.69739578261518	10.9462794072166	-3.90282994755887	8.34012227598963	-0.999566690180224	-1.5067099948617	5.63166076866893	5.55236827183113	4.3986609873487	9.29916321737826	2.2937808952922	5.9263126351895	3.74046895975491	3.30846351708675	3.57264294349539	6.06580657564437	92.5	0	2
4	6.60953813928792	7	4.05726792163571	5.27481436981302	1.7918096263364	7	7	6.49314452128187	5.00376088104477	4.26018456856863	5.78562945959107	1.88458584867444	4.35973228208988	6.68313653682744	7	1.41387223848364	4.91794219491989	2.50946739395749	2.04612310725631	6.76345471787346	3.92345151782518	2.73566353732597	1.1729932518488	0.111667689230615	9.20746386315877	2.09332153777393	3.69310779755509	3.63412666407562	9.19055109025799	4.87341721320263	5.57028692556811	2.0887579918821	-1.44662423010003	0.376909380465411	2.26773535556164	13.5347731838756	5.54861773359281	3.86820800798415	2.1295315698173	7.89785406380532	-2.14209176727307	5.14780899187181	8.00916980581049	1.43087230012807	-0.169487236993359	4.10669824366776	106.25	0	2
5	6.09778906582024	6.09208218259443	4.45998223979318	3.95347123269896	2.01098136648946	1	4.57341689233662	6.15156526514896	3.10885088661182	3.58168735066152	2.03207748177028	1	7	5.79565791915443	1	1.60599316756137	6.50873366239892	1.14228565355516	2.7759161806651	5.34677306577233	1.2000404152414	4.9845862977121	1.95446657377583	1.59273138610477	6.02294656340513	8.2240883913521	1.71429427121536	1.49541332328128	5.74361255456338	4.44823590157001	0.628184951241669	9.96991830976609	3.95347441495781	3.00598640372087	-0.0986300207471215	3.79309139620593	5.99538271951417	0.443305577239664	0.320478270241208	6.50736834547493	-0.596563922774625	6.24878702719509	4.88422002951286	6.94881690986894	0.296926036585393	5.68074822957397	87	0	2
6	2.51160365413763	6.15114990058592	4.44450394954328	7	1.60255236653609	3.36665626739032	6.0953849785488	3.30411288715186	5.46278525027816	5.34670338105735	1	1.78272629487974	3.08582407027942	2.14317265796776	6.11255016694876	3.94360042449667	2.30326229901628	4.56932978114181	6.30839950369104	6.86579487816384	3.92625317793896	6.85319084924825	1.3185416509803	2.44897324174104	6.77306155830265	6.44982461488937	1.78178907079043	0.313690914191971	2.5414514350719	10.031558085421	0.547459645951134	3.81055705430061	6.30814999479452	6.27821463283421	-0.824763315997784	-1.34702918436193	7.6281612989194	1.65057678917124	-0.380853441277383	6.47074349835877	-4.2766625661209	4.53997118952944	7.41504116058621	11.5960709020479	3.65394167668401	3.55102362174908	114.75	0	2
7	3.74793106515981	1	1	6.59226772536538	2.13719207522379	5.65050845398498	6.67400598539096	5.21682134820456	5.48144453394542	4.52804042227614	4.0606022547217	2.93304218135185	6.40881055821046	2.64107956255523	1	3.27609631400775	1	2.04466000162054	3.42924452892118	4.48251852180883	3.43517678182268	6.41095924791463	6.59498976459028	7.46972393893024	8.95840393744812	0.733901206422348	7.59696441200127	5.18791929664401	1.93499865719561	8.1365037700425	3.26835808400118	10.0875648838301	13.9607198381357	1.30464602328966	0.395072087427175	5.35411045340945	7.10518465377367	4.14776020707377	-0.328741794746762	-0.341243158791683	2.00516310948558	-0.32121214128865	2.73065819438806	4.22691055371385	-1.36542800221175	-0.399030671037937	68.5	0	2
8	1.637005372862	2.05357887430309	4.74409609073252	5.03052209419116	1	6.76852355140657	3.43465038098563	1	5.03625861720326	5.36708887110543	5.80258068377138	1.54098709807522	5.21708658962235	4.07983404920299	2.7347027885309	5.4351203652667	6.04781012980367	2.28656038182372	1.18273312907679	3.99187613132555	6.7087981928094	5.62237376284252	3.42976673502281	5.64616153271519	10.3939585127607	3.38111287962785	0.483606631806326	1.21877703002054	10.9867506315096	4.9293586242589	-5.49264230152307	10.5884307214677	4.32962187292571	1.65286479290671	11.8617267726928	1.64011809543304	5.61430619351604	3.90021861155568	0.269133245143409	5.0454755560848	-3.31447780749241	-0.623403670018878	5.92223335958031	2.22930174898429	3.50764101574844	1.8122785802466	98.25	0	2
9	5.23578075156935	6.67309826872672	2.7399432895263	6.08207679463417	2.15495647851524	6.88406081099898	6.83979110894806	2.22177981300208	5.27583460084267	5.01732834774711	1.11244743874721	2.99415968689319	3.251540854543	4.32796145513827	6.0399945504313	6.68950541771055	6.53131324927658	1.39174835056105	1.62159455625623	6.68811538150899	6.65832145162956	2.58467675324457	3.62409546834372	3.08240033145545	9.32030178983585	2.54676062297484	2.78853369206013	3.61774495820213	7.18911928738799	8.75372260604071	-1.81250036687146	10.7800116395655	5.02886343798736	2.71275881638789	2.39526604462936	-3.46360511000741	2.21037678109284	1.66824577850911	-0.46634853089168	6.84402566144915	-1.28666205803825	4.45609301213377	4.32156647362484	6.21370693523423	8.9608961215527	5.89589555639084	94	0	2
10	2.58688534193844	5.33382562001953	5.33395907411834	1.17677051135004	1.7953861691622	5.33104254377286	6.2838727820926	2.91221421465265	6.1441438615794	2.22765863214698	2.57196808826043	2.9712054535044	5.33652215808191	1.93793693264466	6.48976674334458	6.08106864608611	4.4042411094266	2.60465280670069	4.44248603576719	5.82009548833792	1.51942179734946	5.61455924565587	5.99569781892542	4.1380553056334	3.78737029774911	2.08003415754652	4.26624570061952	5.21788494564531	6.12354552623015	6.27860343622969	5.44645776537008	6.12922361186087	3.61012629762326	3.1537680236395	1.34862844293286	4.15944610283211	6.91904588371957	3.64829613262039	0.3318006509877	7.08713070319736	1.39854950437875	4.61315782180128	3.35773493082215	2.99791639553569	8.67516326280693	5.98943651366651	101.75	0	2
11	6.29541091729621	7	3.59188612621295	5.65251457814834	1.85449908674908	6.74082139059467	5.78507767154041	6.10045696936845	5.22210581178204	2.81511992017455	6.70208969242397	1.72526721877852	3.99991261581516	7	6.49039753257532	2.82353401366977	4.07048346139914	3.35396887919186	1	7	3.51020016802955	1.85323809586084	1	-0.0224973178803148	8.52742718513827	2.40865837667562	3.27471587072024	3.51000609083454	1.52394384009361	5.2927513204826	2.96212378327147	3.57352664140021	-0.931811659969762	1.47353973529367	2.08057130668295	13.1276573932466	5.56247575527616	4.05550854220321	1.89034558554158	7.2068508259447	-2.962406524481	5.13542877838001	9.37204223611392	1.33321202676068	0.170323278899936	4.97721556310305	93.5	0	2
12	3.09674334346284	5.76041792105469	3.58020016144523	6.84483921517942	2.4986943900947	1.79449985585744	6.88682719680715	1.47204011934889	2.01084741989626	7	2.12760882276536	5.03705396932615	7	5.53987864436246	2.97817784024767	7	1.64083532779466	4.72416382955463	6.70865727020091	6.88667194453729	4.39007735112213	6.66630222571952	1	2.09613103866357	7.44909922579169	7.49847659913031	2.67631234636517	0.464974007056958	6.37473139695765	9.16562538139472	-0.775816337634601	6.14936749096632	6.00663231589196	-0.148297013268053	7.92341401425923	-1.2238901515097	5.71919148575335	1.78183661390673	-0.789885307420299	5.71198498976154	1.76160198759785	5.16063199346077	8.07407798227828	7.58110226082546	4.04432815911803	8.75764869084577	79.25	0	2
13	5.88418188804095	7	5.05590280334561	7	1.42156013993024	5.43029169738479	6.16530322201889	2.60185888483957	3.77873687490451	1.79733942291593	3.76722385560955	3.64145998284621	2.36585779844113	6.1024031167141	3.02220055649857	1.3626314390681	5.36439906117764	5.00460564199922	1	1	4.29197984781749	6.0360798720949	1.56649232853827	1.48266271303976	9.44406067974715	3.0438002647868	2.6235747112247	3.0087172415106	7.896081168968	-3.60557242885527	4.96409081458491	11.4049600536424	5.19336374545007	3.04757292949797	8.3755599785409	-0.370060514068136	8.37705708533475	4.68693900208929	0.52378188619834	5.29044616614456	-2.32892552808233	2.65581339973182	2.58298184154909	10.7535469804906	9.24349220857948	1.04147052225815	77	0	2
14	6.19984578048075	4.33695298702258	4.82066129117643	7	1.99006346043996	1.92149691825859	3.95385343203006	2.61158603077661	6.71192289724933	6.66117819655925	4.94111319980956	1.39691455193647	7	3.30429313858131	1.2287748238851	2.18138051162447	4.33606458121369	5.78543712360567	1.85008376169463	5.31845106262635	6.60461856984087	3.94394150259569	1	4.17075080313117	9.87710859873869	1.28901584589867	3.58178705399915	3.28033706199339	7.32533085270753	8.85154934512135	-1.43967695277334	6.27704794753652	0.19460207774583	6.1106133722519	10.3295978615199	1.52146528161609	-0.39262441784792	0.844062432481772	-1.35551694738844	6.62233668923287	0.549208300312537	4.02483761078972	3.41465070932326	4.9971323340693	9.22931318819939	4.13113621097411	99.75	0	2
15	2.03696682007698	2.67778146057758	5.62148846565043	7	1.63174223972522	5.55355679584968	6.4556820642565	2.63870326992972	4.4661326528266	1.44354027730835	2.24873366361032	1.24628358336005	1.13032285535412	6.57532232657815	4.3960673484898	4.87501237654105	3.17539218078698	4.2920500529011	6.09027479123845	5.51416097853031	5.0316526713953	3.37899429799991	1.7873527406743	7.93856168218652	7.59867278854424	-0.393201427256816	8.03105283914942	6.11960957123965	4.6648153058379	9.62960631205954	1.13253705405913	9.40976243059881	12.764571479207	6.82275708836066	13.2171006086295	11.9081890162711	2.5385353244401	1.44473496126107	2.32335595256165	-0.0488409428825523	-1.40830488237411	4.33190601694311	4.21203091394367	9.69288791046671	6.72958414860416	5.66212195639891	80.5	0	2
16	5.26182011602832	6.84735226526501	3.05433629190866	5.89291821437768	2.32238797682399	4.31866139832066	5.940230592846	5.16495639491596	6.63370155110609	3.56402872078626	1	1.0926987118016	3.93901682289835	6.06759115469851	6.10699363460262	3.88718660765882	1.64809790332849	4.80487195654481	1.76895031580885	5.38990470723321	2.48051622913507	2.12210353422791	3.07731066773845	2.22371117824521	10.3584061973624	2.59071106916772	1.29012545272271	2.54499265508674	7.86963849302439	7.78945641711178	1.99674954773548	6.22851546269481	9.89661993854687	7.75826788623428	1.82411981077531	-2.5998863667219	6.55082006870494	0.285206427574526	3.2804226806322	7.05428359765486	-2.00441274353237	4.90256265136452	1.52583207031482	3.82156827244375	1.41877492154018	1.07768273515715	97.25	0	2
17	5.921832485698	5.90784035220388	4.98609599457321	4.54106969058614	3.32940116175963	4.5376405459927	5.43781306383511	1.17827003603864	3.41651169863127	5.69146806995674	4.5552861447229	6.06112872230349	7	2.81080227498683	2.68574034873631	2.85281572814305	7	3.94450055389602	6.47445631278693	4.06316234087912	3.44804672327377	6.6725002469781	2.66305962591795	3.11844844953764	6.50760907294152	7.89576442464442	2.69327770084209	2.71667744677242	5.77137222734204	8.41750052205652	-3.36645018410085	2.27896560172333	6.73992121104901	6.95429726295177	14.4886688633797	6.11545860437822	3.67410619670572	5.55253470001776	1.25884734914341	7.16751743521907	-5.5090419078423	3.37172237216437	2.42237704923395	3.72066290075306	4.84849914946613	4.74098090504527	87	0	2
18	3.88849958451749	6.78637801760921	1.06501688750435	5.117857417131	2.54319158171108	1.33525010926452	2.37764140878968	1	4.05745219705677	1	1	2.16266470335332	5.52219504567261	5.45233061967287	1.8490947163198	1	5.93363571307012	2.70020855329629	6.70457910867499	2.44348253127887	7	1.3467997652753	3.46394292915489	1.48417553033962	6.26517828251752	4.60515897438618	-0.397696688507617	0.381959199295527	1.26224916246678	2.93598188259951	3.72562110471778	3.0810340763081	9.14895592969246	-0.454366028893904	7.98347931465993	16.5329958211075	5.18374692423752	5.56402883402517	3.37620230697992	5.71322249299813	0.129142207063399	5.47381491846753	2.59612687113446	3.83793479257116	1.23589354503939	0.664740671465902	85.75	0	2
19	1	6.5473366441955	6.14057816892758	1.60524455104189	2.04803069021547	5.77692309978904	7	3.77143419696181	5.49405406611491	1.47593473576612	1.1452039523979	3.22047905560437	4.4579206120098	4.21891968395086	5.5287422582185	5.67608732285564	4.68597353610172	3.70854094315158	6.81437027372361	5.19225830104204	5.99286160927118	1.04685401009532	3.37205714481248	4.38056945274247	5.45054607796081	2.94917333523343	2.68552848280371	7.66910915950579	6.92302190183034	5.62262076358155	2.11444617961889	12.7164338893792	7.41353240601045	5.02427025771322	8.9886401834245	-1.28584579995703	9.6026493413109	3.64190606833591	4.55273929732849	6.1528221972115	0.292961918233199	-4.29376329607433	0.927656247362656	2.55608200293948	2.42517786588949	2.20830377327327	83.5	0	2
20	2.87250502738937	2.45581238902001	2.0208741353123	7	4.25278811194774	6.04866850037824	6.62300853380655	2.88269943224425	4.42721396165027	2.93342616658951	4.51017647794878	4.65507997177892	5.31709313542879	5.78858952928059	5.60176364929587	7	1.28397847309682	5.23623375606195	3.05799722900954	4.21535074859022	5.6578125449214	2.77612048973783	3.61136299837886	7.15990532026929	8.83489584543683	-0.823983919573085	8.21247140400024	5.2531120887574	3.20986195666775	5.74834125578523	2.1020564456384	9.98176923445205	-2.45082657557393	-0.393175751481461	4.66678171836757	15.3487554610422	-0.833356790541262	-0.515953063637131	-2.20657489834832	5.19480449428902	0.781193991829971	0.580864637661265	-1.40902748881672	0.781105650776196	6.58074333748527	4.65008253073505	84.25	0	2
21	6.23759619636822	1.1603032095584	3.68116049837333	3.03523621422478	2.06959231991646	7	5.47720531199809	6.37239821356251	2.93382392727432	4.706076163417	4.12816049307871	1.22576728613882	6.46188949499456	6.1399694509197	3.67943256917468	1.51250616597921	2.35906530272565	2.31985719088105	1	5.67205135024619	6.87328662273267	1.01721472857386	6.30069265871286	1.60713208614329	8.24756083682388	3.31730951101351	5.24251700312351	2.59184942224874	2.61002732231015	8.07315023877298	-5.06574086088325	3.45870130166046	2.01101825733473	1.19349638485108	-4.31697136753583	3.28625428798491	3.64823078441795	0.62979484662561	-3.07245421074763	0.728594425864204	4.03914979140813	1.63176830806506	12.4934042436205	2.57837640467591	6.60553253256604	5.88977089032596	84	0	2
22	2.35906079534838	4.45706648092892	5.33268211934276	7	1	5.10723961725074	5.1627269406042	4.22879072242463	5.57953122562316	4.19991250089298	1.3230958643014	2.99673617065195	6.97676118551439	7	4.7996268414995	2.81659798208145	7	3.62233053619908	5.59726341497669	4.80991072551927	5.58400615279563	1	2.02367385296304	6.19347182173544	7.24624789411052	2.58956435797175	0.173959196963895	-2.57552196922259	2.23046759830313	5.85855345587897	2.75166059866872	9.38208764842445	-1.84176176572869	2.45405098950079	9.26541777593719	14.108164599967	-1.19406000846869	10.2119083846158	0.393937507906301	7.3955570466011	-1.07879176911981	4.57650708044684	7.77272161614912	7.11393201587233	-3.18689702395409	2.97282574546168	97.75	0	2
23	1.66751399527928	4.51825333360524	5.1129610476599	7	5.46952912690918	6.08455911580409	5.72050148830049	3.21193217502013	3.73878936085322	1	1	1.8526924106796	4.59317955019538	5.7443627612283	5.84911741165354	6.43087337325053	6.21331758571371	3.5334777506378	1.02432467717146	5.21667096406809	6.10455210499696	4.8409956967633	3.39329506724247	10.2939471578988	10.4860605206878	0.596482655710937	2.26435206506853	3.59913383223386	-1.08485481007182	7.21989776249461	-2.29809912420756	8.13048813040385	-4.10744521904622	3.2785573116725	1.47434851922908	1.7963872590577	6.22913129379276	4.4665939899716	2.95824775255392	6.36729858299732	-1.58562763150339	1.18105809721606	6.5103279670836	2.27370005915456	10.2612969983202	6.97689143032616	98.5	0	2
24	4.91379405217651	7	2.56809840581144	5.48407996669279	2.39977339065105	6.68912571779756	6.54823379210929	4.44147399460416	2.16056945550252	3.61744767685095	3.24540933209328	4.29310926953327	3.85350890227657	7	6.29447185514172	1.72041536424286	2.30805305477294	2.13130863371055	7	3.88811030683508	4.71383657527268	2.43124424366852	4.49439178963966	1.0526987769528	10.4420570692912	1.85658863513664	2.18710242929169	2.79703286657553	2.39667678773276	8.27774412631019	-2.15102509345145	7.35934553412051	9.79203559840486	7.19606471267712	0.527577469911318	-1.8166090721677	6.18572093273799	2.14793936689012	1.28219736737302	4.60280102729045	-1.14811592410534	-1.23189245372882	2.12431299379567	3.24563414507496	2.4491440255523	1.21070763951893	86.25	0	2
25	4.97836340826865	1.83210322012451	1	6.23724814096327	4.05586045538995	6.18584181172764	7	2.20958958332956	5.83056831169016	6.09974363786434	1.0769480413627	1.30149849651605	6.30269793550001	5.05284684869368	1.92267234166134	1.96984621484706	5.99898995038544	6.27891938336553	7	3.7274600247464	4.61921475848371	6.47814567934634	1.7296735537114	7.10670003471532	8.81925439944445	2.12369075600086	6.31650935499757	5.49121599418202	8.4812834483227	7.74432029810887	-1.16494549886098	12.132578569694	8.12702239679011	4.67356485344213	-1.56472238363719	0.896674068222828	2.00974255111462	5.59586291353041	-0.673502526275549	7.17968397490442	-1.51277013782766	5.66274899800853	0.728307999785144	3.88591617662363	6.65050277709256	9.82225035594131	92	0	2
26	1.87452259586338	1.53204919249859	1	4.86028549850963	1.67110470714481	2.47241029296339	2.34482708253773	3.27600771739379	6.4768590998814	3.09904763363718	4.55060772451962	2.56500336884425	6.74397357645523	5.45965791023955	5.54886380474214	3.75845186462363	2.07301467014246	2.57207374689102	6.25628575497823	5.58878049492723	7	1.7736431328855	5.49711399956365	6.90883135100553	9.16437171856892	3.48194081972242	3.51141497484457	10.269864602034	3.08228448536938	10.0040672411873	2.40120104277248	10.5639120522081	8.36902909740826	5.65975060639414	0.291580936258348	2.35873866541558	2.05466725074353	-0.973385695818728	2.02591485198841	4.34846488272499	1.31373507868472	8.00029994140806	2.01762919331762	8.40912036283674	-1.94003781609043	3.8807509819402	102.75	0	2
27	4.31273788076574	1	1.28055599657154	7	3.81052000854512	5.08174291658383	4.2816807502217	1.82036841732542	2.03202128030154	2.86242983008118	1	3.48320913521085	5.78582159782466	2.72425251832792	2.75573473728699	1	6.13188299495482	1.81160641784635	1.26168480625952	7	5.33836839079339	5.11759533854748	1.46888606305455	6.85727785127582	9.38145963862639	0.927767249266207	6.46787370766604	5.21877745403093	1.12926129570336	7.22992472595202	-2.25072866643806	2.23916742629618	11.9586890624691	6.17371300097717	12.4665943083491	4.18076819463922	5.66836725722269	-0.629950922349632	0.557845448608178	10.4949615976786	-4.86665431143505	3.73422864607647	3.23220883282752	5.57182929191502	2.84866753068327	5.29191871827675	81.5	0	2
28	5.62257900052516	2.20267105836058	4.24566931754004	5.44684157943705	1.28120921944136	7	6.8329182586655	5.05282427174339	2.81802628811968	5.31812018157759	1	1	6.5082356615813	1	2.24036255560449	6.57325090467078	6.95062861492565	3.48039094960142	1.50235784906337	2.8346978942827	6.42441320924992	5.85107302038528	2.15329967499591	1.37083157417295	9.75892666513008	2.54784520571376	4.64219245237469	0.232394502456327	10.0220493966555	8.04070723624188	5.32712901867331	3.50175062504143	10.7668173339206	7.11258063378267	11.9419973287852	0.74883520805725	7.52561973111573	2.20306729748896	-1.69192496419175	6.21818382285609	2.62301233850636	5.09621305807645	-0.258202988360965	3.50884157820099	9.47602370614823	6.82084147288033	91.25	0	2
29	4.15268966211654	4.60391394510807	1.72747870062179	5.26033401886805	6.26935614727854	3.19995091338911	7	4.50490978002763	2.2678283020571	4.44743668763943	3.81608801134505	5.73346052568292	5.26201259103486	4.2213869933604	2.29423661208349	4.46118991846394	5.34902686104233	3.98948893373612	4.28674905548291	5.01778821743315	3.4043873604297	5.63523159369581	4.28163259259034	9.76930637232002	10.9169329498644	8.77516522646443	4.9263895034038	11.2872827717373	-1.16210462204867	2.46657262515275	1.36587641995936	9.76380668581123	8.11798876118817	1.49629398762618	0.842381981056008	0.530780533843868	2.26589857740756	6.90734142862233	-0.834577291012659	-1.77829778565926	1.98159619302453	0.284693044828107	-0.205075528504567	10.2939057042975	6.74864934043813	4.26346024428267	76	0	2
30	1	4.72136724721197	6.49031876460173	1	1.19250340254115	3.78436010295348	4.03025811193738	5.40732366013787	5.24044676587736	6.49260224203325	4.17288474493408	1.99985026236617	6.93387506152649	3.51014762546072	2.42450295626047	1.0618698576745	6.59409477819962	2.06400027122742	5.46877794568594	7	1.84362901310416	2.55902707685391	3.91653043830875	2.95173441047672	7.02755038395342	0.959278257166967	2.13524102690515	6.73930934827477	2.84983126590056	-0.244665508380051	-1.62014209007691	5.98160879129534	-5.51731252005438	-1.96879912697643	13.7357668935587	3.01014697982932	-1.02442599080625	4.51236075802176	6.5357814863029	-0.48728157487387	8.39128964842171	3.14194525310989	5.60850787731238	4.52552097850107	4.65773752019283	1.63748867558866	97.75	0	2
31	2.98026369350804	4.16040267922097	6.99070151086104	3.49893189185972	2.5568247694162	6.86215251053439	5.06418899097741	1.50247743679188	2.49826115727204	4.79849332433377	6.11687349530455	1.84470029873619	2.69826963291029	1.88015273742782	5.60435499583572	1.87977398680706	4.54022340528805	4.61544668016072	5.2880992220137	2.90990908392832	6.05875744043335	2.78422227805595	1.14931419052906	3.85090092396509	9.03284108837758	1.18092214945603	2.38054571151075	8.04041605664228	1.5785000267526	12.6537247497173	2.43606131317959	12.2638844545567	1.71813126114267	6.71169658356321	4.9393440430509	6.40089093815984	2.47657101764343	-5.0596579442983	4.50407162970073	7.55004698368497	0.322760744376707	3.18578759945073	0.78282961374162	5.39812799276352	-0.496522877181735	6.67078072482773	91.5	0	2
32	2.53037590007244	6.27388761869334	4.11078439019247	3.00774590011144	2.69754845703832	5.45256567666686	2.91633579106018	4.01199111986271	4.71381562669353	7	5.89295219278195	3.38450461798409	4.57123638293774	2.5803901836981	2.90858034744454	2.01598619002598	1.4103920159227	3.02667061206773	2.18333566856151	7	3.88604939487655	3.26730266687185	1.60991238411833	0.0745906175949307	6.5926880747433	2.29434151784333	-1.2089193418911	-2.21515784715722	4.03938079305876	7.77561037958842	-4.14440881422927	11.687914730175	10.2469151044124	1.35183700950906	-0.833356007658515	12.6020522077902	1.61139209113746	0.666364848700896	1.00629444434879	6.84574185419656	-1.44221239345607	3.14868010202442	2.94970494409584	7.45967961674293	0.849303726694356	0.316311406816898	91.25	0	2
33	2.62643505022051	4.58344212946146	6.06111829453716	6.29091032317654	1.02165762032116	4.95550920537112	2.33463841688086	3.6384097058152	7	7	3.15323855629104	5.33984730333232	1.72467170336454	5.3837120502759	6.47492179240034	4.45267720975404	6.55122810917947	6.8255933508469	6.71822708461921	6.50723899246035	3.18359467996547	1.50715283200017	4.32139476532011	4.19660627748868	4.97083112696967	2.42179904043251	3.38421547333405	7.73189858356987	6.7352530847116	3.64992311734478	4.6533869384446	3.74181767664817	9.20492534475984	7.90750999096903	10.8632093270757	-11.7503471405403	6.96046103983664	7.71396067903849	5.52422924012254	7.13582722961411	0.398160974426734	5.00881821151943	4.26949328274304	-0.11387847134535	2.77935784019433	3.04309617233242	87	0	2
34	4.12569092818601	6.99990414618767	4.26368455280737	6.46254349951536	2.53723766603433	5.21241038132586	4.71598790773115	4.46143287550178	6.87939340025226	4.11468821849873	4.26410605470059	5.66769067259737	6.71187396446727	5.91583132848314	5.99372687276167	1.50440504452248	6.00843483119978	4.50300251186321	3.94705392009308	2.59959510414614	4.52850536221415	6.25439025024092	1.72011216225972	3.81648345210511	10.2342062906276	2.06794950613372	3.06419099613072	0.404648422392884	2.73822490517301	5.2483722713066	-1.01554045335977	10.7689113641139	7.94453755864221	3.25595675695841	10.224790065153	0.634009285466015	1.23032101606543	-0.114586061606998	0.223976332034532	-1.59316797429525	0.352178809954471	4.92862343609941	0.268253966109103	2.29136388966312	1.47438945264004	1.75206267038233	82.75	0	2
35	1.81556080386317	6.09751871637967	3.96289741642406	4.48625586420992	1	3.15475310563197	4.92120780196001	2.94484715046554	2.71116129389936	6.9648995807131	4.61408830263318	1.64166466216206	4.50359430770514	6.52733229147372	5.24295642457797	5.21329258738433	6.1543740786721	1.28636787521818	1.12601482662951	3.72712846248666	2.81009427734644	1.95445163997482	1.60603457444983	1.90667317903996	8.18802022959648	0.673885039208956	0.626698614870456	-1.26653845737005	6.56974417656726	3.22723414505517	-2.39029167209553	12.1112025933819	3.55977812246888	3.17473912677272	2.61936337056374	11.8762984447581	0.595709858867879	-4.63657671223519	1.26484250289352	6.79784897925639	2.702025426675	4.1874225696402	1.58940892766819	5.63694291637836	0.905037426167605	6.91114595825775	88.5	0	2
36	6.20222874205666	7	4.48290412084795	5.18906437355277	1.64510321116944	6.0476061428637	3.09158528193613	7	4.73717449977029	7	1.02835765734585	4.01363979388515	6.26991989236758	4.70899117868092	1.70855124066244	3.89895885943059	1.58108382943221	3.43638387977697	2.46645380749425	6.50995018020437	7	5.62175704222275	1.69929798710019	0.201390104402004	9.61815484875191	3.34536659184371	4.16938599984809	4.09983514003497	6.07607595442574	4.86382209549979	8.04053495478609	6.64737447798096	5.99454832959356	1.54170458338412	-0.257338224557512	-8.64858569229945	7.42933398348871	3.08314294966075	-0.120577397343742	-1.96515153459846	-5.91936324909016	5.10628919160535	4.31128378565405	0.439697836218701	2.59892311951682	6.15885262032691	98.25	0	2
37	7	5.91297456858351	3.61208764490356	5.57649068214117	1.63341849020848	4.62251058015542	2.6240774861501	2.38733943727668	4.16322510121529	6.63207444731233	1	7	7	5.71946867991918	4.65705587862381	2.62347561653578	7	1.62362737054186	1.95784847949388	2.36814063980124	7	3.58948295137171	2.48088415945158	0.414714120627115	9.19420438610309	4.0106287269512	4.65302438505402	4.11686261962629	5.6060806508503	10.2055085987494	0.326301759671181	9.90402604542304	6.81031319316366	5.3355625244628	0.277612293300297	-5.13176242340826	1.55111768501973	8.37653165885832	-0.769006758209791	8.25238574261337	1.85937715156127	5.86200480967453	4.3704442041019	11.0364201399261	-0.22138423999813	5.89456557432223	96	0	2
38	5.67517015922915	7	1.89316646443738	5.24055661161373	1.83618601047816	6.8819062067569	6.97616468102712	3.99048349341536	6.33941349654989	5.76537629893545	1	3.38064218155997	6.15782255513004	4.54440344873172	4.53849089446775	5.66813479038019	4.6858179547915	1.22644093593514	3.7176804090278	6.02679950045129	6.30001016356461	2.08145903363835	1.95847683300887	3.18031429455223	9.71996687660453	1.58077279103642	3.63242004526233	2.93522963148098	6.911767050401	-1.77034090316757	-1.90732699146522	9.49012298148072	5.28725595739145	1.50037944824876	10.8207269169802	-2.37998351258656	10.7043028524224	5.87716243180538	2.67150780678596	6.87539096936768	-0.76350491760176	4.44439208591929	5.40743849483118	2.16787984310057	8.6596875372924	7.63821742571202	88.75	0	2
39	2.15155648205	5.64398665503635	7	6.54282621186902	2.46516973575764	2.30398275733654	3.02269943394166	3.41052357017967	5.2781088273927	6.67447527789632	6.92716114983378	2.28775663787385	7	3.46982032114182	6.232508275531	5.61022452962864	4.28137455391136	3.81474820396847	3.28517860307811	4.73304785644225	1.21939255605191	1.23655270110857	1.8593299733096	8.36919029456867	10.0962716844719	2.6390629682616	2.23793009300094	0.177487180196796	0.127815922102296	5.55999287124715	-1.07649739205955	7.16537769836495	-2.51248196947619	4.36385277162794	4.37261769359613	-2.49184449087881	-2.45984748680798	2.75105020364798	-1.35306644016279	10.8948324871815	-2.88113094525595	3.11217752816652	2.47344405915975	5.71065753875225	2.41653724184098	5.28076985741585	81.5	0	2
40	4.34065846025048	6.2413050697445	2.62661813718457	1	4.81320874565848	3.86836744407373	7	4.10129945605402	4.18448498829476	6.07621641599645	3.38050517475183	6.05083093016832	4.43535800712166	3.05917899153746	6.80380142745356	4.90656816133729	7	1.57543360660598	4.88117817736215	6.28773128319557	3.24445914629629	2.15714451520297	5.86112211682359	0.692013835216211	6.494731398217	-6.07758801431426	0.944967921416053	8.55935733503315	7.30646846984828	3.46652791424715	1.2115309829852	8.30189262911991	3.54112929138616	-1.82364730542671	11.5245660796816	13.9987997617115	3.98853607742058	3.69691549318633	2.71445506890381	6.48659326162805	-4.35613333921921	5.19705987396932	5.65560069400081	3.56883395479722	4.78265277309354	6.05238210315628	83.25	0	2
41	2.54353018535708	2.15183390248509	1	5.4071481033288	3.3387425775145	1.0612952365747	2.3339729449603	3.15075813312975	6.5170839320401	3.92857063454909	1.79678228624052	2.19876972431255	4.77799637831096	7	1	2.31429185081754	6.82554312937371	1.94066192031739	6.91683278977551	7	6.56658866692629	3.33888230735306	1	8.44934726701833	8.41977424616709	2.29062738465015	4.78217705188675	10.2327793233815	6.53024755540089	6.72628493398476	4.97709919632258	3.69567826324897	8.85471424668634	0.528847391932369	8.97136869440191	2.07800749788789	1.70735815943794	-3.9147500659074	7.54980362498152	4.01445271077488	-3.73211991547538	2.8552779030233	1.64357313054164	8.47828223596414	-1.84314178781908	1.15043010725162	97	0	2
42	1.83319371133379	2.00246522375865	1.65008006069136	5.17450313861819	5.23349700576904	5.62458269130367	5.65296417338676	6.04921576041596	5.65437749207173	6.55688011472115	1.48059765889861	3.98901399105159	7	2.60641249864065	5.03650124362098	4.52541630987755	5.78408866389474	4.35559230833211	1.28181970609361	4.05337393312046	1.92733961122754	4.98576242091746	3.19923736332644	7.78201353546978	8.69034103382676	-0.279143495368792	7.64850059234738	6.6201130304688	12.0812896713823	10.3744462214264	-5.01549966633771	6.560557878241	4.99800441696879	6.61675484045585	3.14906577716452	3.8530963132649	9.64431044057294	1.82458473431183	6.59317207261522	7.02026411158678	0.306380863871522	5.30414699500718	1.59333960307364	7.18018527490783	3.84049732066356	-0.199435997601131	74.75	0	2
43	1.74169737011358	2.42140102008626	4.25586768999888	5.59220107478692	1.50013756558399	5.78616684311051	3.3212244075256	1	5.09112192852606	6.90353889538696	4.59789535133797	1.14504576265241	7	3.74287034954461	6.30548467674013	5.28244614108208	6.00450778525896	2.9123187710071	1.59504106838482	6.32721425763104	7	2.21095702101351	1.68054362387532	6.16605359406433	9.04554788627367	3.07902076965209	1.68122000056884	1.4442535127626	10.7688631184891	5.16651786901356	3.56687159926779	8.38298456066875	4.18193965109008	2.29416576957189	11.428980685914	0.721798176125688	6.16114530549866	3.35136720408277	-0.250740225609428	5.0679921390725	-3.2461846702479	-0.844895278769885	3.87337655064317	2.78926960677631	4.42688626491794	5.05559526100229	95.5	0	2
44	3.67120313259954	2.38171785121718	1	1.81930982653152	2.5560719813262	2.5519862562571	4.85309928953703	1.90926726626263	2.23572220610224	1	5.64797283428601	2.38219741193876	6.22648674418971	7	2.80036344893835	1.95342195502748	4.63100013377827	3.31583420586925	1	7	6.07879714209548	4.12940998641182	1.07727879956697	7.92686642993267	8.02077942363265	0.818471443824924	9.85436182396432	6.78292599666923	-2.58853521246581	-0.363006814916715	-4.98109277427516	3.33141545623602	1.40540422915104	6.34248552022138	12.4523322263148	1.93036791411264	4.51484069499659	4.21190926102514	2.15026845558594	5.96813335093737	0.629572698982057	3.82783133044415	2.92570108866028	5.16605999356429	2.24043254636378	5.34291710308541	87.25	0	2
45	2.89483232332482	5.36166314995838	6.12868165016761	6.04546496430936	2.27518803583159	1	5.61222999036439	6.75679933228078	4.51585288291452	1.65835931120229	6.13903885523267	2.59991172335372	7	6.02275460535606	5.19176677760857	5.90163167318851	5.31516221558673	1	2.56502850871359	3.71134979042583	1.73440916307485	1.24056923146821	7	4.33961427771817	5.53458823389705	3.29906499421004	2.64545858042855	7.55951712561326	1.15391947677017	2.6871031929797	3.55741151904594	6.53811053723477	0.192099989097875	2.90811099848704	-0.0854316278501049	0.818254341943526	2.20329759937978	6.1991170028312	-0.279746709505162	6.06691871633831	0.66696930929341	-1.61036071265243	6.12798398273625	6.30941540679632	7.03301730917401	10.0406768326928	86	0	2
46	5.02672063063348	7	2.5163452047515	5.84807416939987	2.32325597427617	1	6.38775290800409	3.14645221789958	5.21733128371206	4.55986871218153	5.37145183519355	1.47659188072904	3.83099131700566	3.34574283124459	5.85255572987484	6.7692271683672	5.83194124358783	4.1553145766762	1.62005163893831	6.88434397321706	6.6763296916581	2.58797075093218	1.60323819496093	3.48494325817854	11.0212111359984	1.82268094931544	2.94404266990288	4.05211499530035	6.99284799981959	-1.41627634337043	-1.9304001617431	10.2977005352271	7.88991567660686	11.6356203478097	10.8709073939126	-2.90297307519336	3.24321178579634	1.76724607517056	-2.49641245122064	10.0027269512407	-1.77680598538697	0.691290360741076	4.47355828373111	6.77275010978272	4.11866450000292	7.87670350280714	87.75	0	2
47	2.77528129042812	6.08105124649109	4.81361321904415	6.21270047962702	1.55492164624647	4.86316708108506	6.548412280436	2.88164586798166	4.79386332784814	3.96081856403392	2.19909742057144	3.17218480232157	6.24968700449111	5.82488302953588	2.99503101749363	6.36044153648085	2.35667442518302	1.9600931288925	5.7440049374808	3.68533787068478	6.7317318640726	4.04599907875031	1.41561024944507	6.46109203759668	8.62068693280037	3.0125141140278	-0.193262514642785	-1.51365441079215	12.1275759387275	12.9224233371541	7.18411941392413	5.21061880991154	-0.603738945855933	0.716147381397834	9.68672592589868	12.5757100683346	-1.08790593701269	4.13442152840982	3.85239094695668	2.50072517548207	2.58114061968556	4.98578061145331	2.97371399661342	8.39178005734914	-3.69715549608938	5.31348989318676	90.5	0	2
48	3.00906646156432	3.22791846693007	1	2.33586968861781	2.39924294526038	3.14206183734474	4.49657686825882	3.07031323146805	1.09725326693696	1	3.52661452192236	6.07792572298252	5.39396411779616	7	1.50213037225666	5.59781569841039	4.02757223833123	3.20840700852696	2.83070997514432	3.47719698181361	5.71663756314581	3.28072363510039	3.65426074687377	7.62088244266178	6.95076905370887	0.334933751743683	9.18433527853294	7.62453766416001	3.60454711620078	12.7102348102278	8.52192242282717	3.82248970591495	1.77426525778536	5.58377592615016	10.7865646924251	1.61209823116932	3.96193560821964	1.27393577250252	1.89622243857707	0.666151419339087	0.982702551870554	4.04333275414331	6.3630957094908	9.22650610086427	8.66144362150597	11.1305246954758	85.25	0	2
49	6.74492442822705	6.67803115930811	2.47387748862795	4.35910390467102	1.94208602084175	4.21380040931065	5.43886652129849	3.98076505301969	1.43603649834128	1.14100874352076	1.67961089915964	4.41107327402209	6.81489626612698	4.70389089843739	5.02620282568219	6.28199736362479	6.25699238301375	1.66713701364459	2.44080079257793	5.55242766090183	4.93797363985742	2.59815444173752	2.57025254170649	4.10668811919119	4.48081688387703	10.6493881347324	3.41259501720171	0.515107384771351	1.21698135163525	8.06771508170273	0.0585160408182844	10.2285058030769	2.53616384811694	-1.68389838608806	1.19049505551206	15.9250509651796	4.92933834882811	3.87360844691356	0.801085868316804	5.08100800644707	-0.215004553847492	6.06620210329363	2.96442958576335	6.61324767307439	7.71620273905569	0.212686122781549	97	0	2
50	4.6507892753496	1	1.89752634330837	6.71605344655535	3.56688372675182	4.29011842163127	7	2.04373120399808	5.79076513651376	2.66496413289298	6.82805841291952	4.37854393240831	5.90713680579565	5.13174309996034	4.40773317373797	6.61451140807749	7	1.31644456117627	3.2793356795734	6.17535301786478	5.97321020184579	4.77452056019044	3.930612895051	6.9925945409876	8.60343268715869	2.06825848721475	8.56445499507347	3.9765674284117	9.39533932103228	2.59647509088276	-0.181341776917767	2.64134372500495	15.9342091244858	1.95084805239613	11.6330416936641	0.489791144252252	2.27610430716812	-0.538907669592631	1.93065544691932	9.54083364736556	3.05825688604489	-1.98697078212291	11.9839091078418	7.66448210810303	6.19353613575873	2.61151336104066	72.75	0	2
51	4.41548120637884	1.23845902675387	2.80668181825985	6.56637084016298	4.71045069785159	6.57831432057506	2.35056463153116	4.66734105387131	4.99243212507291	5.68396914414132	1	5.62712944089458	3.63136589829291	2.3493427402827	5.53073701896183	1.91173896265037	7	1.83128974075564	2.74405244762509	5.92239880924909	5.2814049433603	7	1.90858802332955	5.04476334894415	9.65462810194341	-1.5852514291449	8.83314440447321	3.91319220096836	3.55113854317892	8.79521140977559	5.10117644109412	13.9496942351843	7.6270464272214	11.7171154675635	2.69433741724633	1.94445907412583	5.01253983106194	-0.388585641032983	3.06717733679645	3.9577282766142	-1.47567267702433	4.99263836136259	8.19169619962954	5.99751763328983	8.07064956167989	2.51110603830398	101.5	0	2
52	3.21057444937368	1.77904224348873	1.65340049891294	6.6819360862373	5.59639527562482	5.74869991991619	5.57740799833228	6.54252934140371	4.42803184961739	6.92976858500827	4.59415605536459	1.008356452199	6.86290428253059	2.23300225653451	5.37495246783102	1	7	2.45056482650029	4.66960007924099	6.58159811645515	2.19346110247652	4.02526976502425	1	6.55830336070368	7.99817032170499	-0.897440483086636	8.74976977249136	7.31957218905951	11.3946160147862	8.44940696962064	-3.90479996533096	9.94141777378162	13.3680819114277	3.05039852578919	-0.738500400200105	4.27598622325503	5.52821127258629	0.799459611388754	-1.50794716242206	7.71693233933196	0.695279176640393	4.80210123668721	4.53331617559806	-1.36505712618249	-1.01866016836141	0.931956001395223	95.25	0	2
53	5.23634618771777	1	1	7	4.34777138984174	1.83859559088025	5.64059956018975	1.18757897083414	1	2.3684730718309	7	4.82378472370404	2.3133226400124	7	2.93703031144487	6.34145442982905	7	4.06566008750845	6.38663259903133	4.23010848491861	4.24931514672535	5.52737251977026	2.3759297415632	6.75021269270936	8.50657990603069	1.47267801656034	7.88456165487055	3.92256642042005	7.15234293975225	3.70129468060752	-1.42613009882607	2.11607987636133	15.0631291793245	0.397955139446174	11.3759723205006	0.786107549835992	0.77661220570812	1.93219709253869	0.998424885877374	10.2772611571537	2.00843549777578	0.731440645946099	11.792393080905	6.50222264016312	7.03288802240756	2.85067661658859	75	0	2
54	2.83091569102025	7	2.63468757820797	2.94885810219088	3.0812707629162	5.01545635538666	4.5184245114647	4.92918196773877	5.15724074818108	6.54430984113903	3.95218621299204	2.79625910018456	4.43172617308115	1.66269847470422	5.61828531496465	2.00690799091418	2.6153480426956	2.22879582234002	1.06729174976021	2.08753065083379	3.97009485937972	2.31672935258643	1	0.067356940815629	6.2289404670897	1.37905768417453	0.409898573655267	-1.5913518229901	4.62360439122397	9.53350543738054	-4.42557650146941	11.4212294641473	8.38619014022362	1.17645144370921	-2.05212966440456	12.434443736985	1.60231900423516	7.44127928994245	2.35689150400022	5.78832492555283	-2.03950474447758	3.06860637877888	9.20259744805004	0.968773545401297	-0.749688754906979	5.50341453027673	80.75	0	2
55	2.52793860037245	7	6.63384414032813	3.08694381842297	4.57810343770601	5.09925972650569	4.48629553198787	2.38665113658885	2.06545656901681	3.72728816771736	3.03280253744528	1.31725047381918	2.8874492924505	3.20009224066483	4.78373610029175	6.23740623111366	7	1.74537858977847	4.82554241732161	7	2.89609914293686	2.8367549252767	3.39976166210598	4.94580227809534	9.91015827702977	3.13493765201988	1.2688512045401	3.8916574701276	2.64456047466581	6.70071688474111	5.61872363853116	8.78743170999181	10.1082937167604	4.62645754280791	6.17099574356629	-12.6512798304124	2.53227679108506	2.6025028372244	-0.0223834475390781	8.97124178883688	-0.98067663565136	-3.41706717737977	-1.44764749188011	4.95697997897713	4.84653713490601	7.38082412857996	87.5	0	2
56	2.36834865333195	4.80498167420929	6.87980403954453	5.92705466169664	3.54057121211202	1.64596563986264	6.65108628526549	6.29237232742373	5.69342834861757	6.25708425319039	6.87849793732124	4.91135962820214	6.9234365411841	5.92300342436351	4.34682261426259	1.94612340958156	7	2.8228588091134	1	3.5857685945401	6.58483764741594	1	6.21607442236583	5.21702155823308	4.32716956350635	3.76548190445677	3.04509377540394	7.87487792457739	1.21452671050681	8.54620043049401	-2.0922257107494	7.35913070741859	-0.280506724659771	3.30687272855872	-0.624116379380081	2.12730357301474	9.03205409536391	7.34081491101394	3.0344774370425	5.99489509188126	-4.237724905349	-0.557829837587824	4.67743236329413	5.47136701743439	9.89145460475288	2.71616851534191	79.25	0	2
57	4.99304995750438	1	2.13513463514951	6.79330089097438	3.69191985744772	1.438758037072	5.66092541052987	1.4249208439755	1	2.23824686219222	5.5038911253746	4.42316340085841	1.70842664972758	6.71553118682236	4.31374740430721	7	3.98450588404242	4.93520520120454	2.99922116021268	3.60800636068779	4.22767411981033	5.73388189874325	1.0388536299915	6.37212710275459	9.37396078111639	0.839070879466497	7.58160161883673	5.06851392890936	7.76141147464064	2.19256802499882	-1.23904134919994	9.23547882690753	7.72047746149531	2.27522603964647	6.81385302826247	-1.17244044532641	0.216621809871548	1.37926019061379	1.56112458984817	7.68742936489289	1.7944255769024	-2.58277551383647	11.6976528740524	8.021431727735	6.69337435968321	4.04506812257511	73	0	2
58	1	2.50622939092085	5.03143829322633	7	2.12151001334259	4.88112681536277	7	1.19894548162633	5.74366410720402	5.66483503981891	2.33412577165771	1.56186310501593	1	6.84198544682825	1	4.70905182127128	4.08536446686854	3.82342764189773	2.54291645517214	6.20869588948781	7	2.21214713178741	1.08132498001098	9.18451697962818	7.96641880847541	0.079228777495348	7.15802103419845	5.47460261522009	5.25808538730915	10.0886346538951	1.44822100769469	10.293768755503	12.3625016839756	-0.71683286202777	-3.12216713300188	11.0750222172632	3.25452832677765	6.64389806464333	1.97836087650689	6.53248044415424	0.488273230535294	4.42366869666688	4.39834735510739	9.96823209562592	7.01618919654374	6.02222890072712	75.75	0	2
59	2.63199691138574	4.34830584956551	3.74647561465437	1.5742762128325	1	4.47525341471254	4.84986446724886	3.83503873897094	5.69202349026619	1.97613162800924	2.81775572570881	3.69973222168408	5.72259771961806	5.75067356296381	1.14416518269943	4.66950439651734	2.32959183291674	3.60403594516201	6.5068129213664	5.32248486538072	5.10880393287661	2.97334736530528	1.2255134875384	9.1978123540647	8.05106861166411	4.50759913213556	0.794473169592736	2.77184289285437	-1.86604565255422	6.76422167905646	-1.8536618849369	1.23765753961032	11.605344502848	2.3596133607434	-0.341814395924787	5.83438315965816	0.519222884164412	0.835015583230249	-0.121588824327454	5.19702818718033	2.06393850773889	-3.49643860741701	3.11884374069125	6.9537203852292	7.7732286125572	1.9519410545719	78.5	0	2
60	6.08585439577126	6.30435484550941	4.16138871005283	4.36922585544518	1.58424621383771	2.04609163791811	4.49761749130785	3.31705070635888	1.981477676334	7	6.25096610160852	4.55309748048411	6.97454696399456	1	1.91531085433341	3.1772326767297	3.37262762660372	2.60374121789185	4.42014843369099	2.95525653571181	2.63081956225048	2.46747282515102	2.17559896508277	5.17119259070557	6.56166104188755	1.86578326992371	3.54885591311815	7.88142222099038	0.730094448517347	-2.26959625104633	3.23150001763332	4.21339404001464	7.48744634683452	6.98437285723359	14.4278914367542	1.09980129504685	2.67545150893205	-4.69068054219685	-0.464262341177501	4.60405238233072	2.45632774517865	2.54022374108979	3.01349628563209	8.61324348937469	1.08947657542635	4.7137893029133	76.25	0	2
61	2.65927992119213	6.2362094975402	3.99721525233848	4.47635755145278	1	2.93338623586977	6.5514360160803	3.37733737699695	3.74353936888141	1.73756255527561	7	3.22497582727	4.40245370156871	7	5.23076674435535	1.81977923807874	6.81936416035694	7	2.23846311455575	1.28286805738914	2.23579147033949	2.49294863903971	3.94376604126463	1.29164949448642	8.21772192389323	2.17251957519327	-0.179194329859158	-0.643853182168371	5.24187087845611	10.1433546352932	-3.19741400453614	11.2178405306662	7.4574363917637	3.83970905782044	2.01026434205942	3.27938472757596	0.112189209091456	-4.96553374656278	2.63497340594791	7.67216591948845	3.14780954575485	4.07062124950352	2.66615889815513	-0.682711225892363	1.25400627527621	6.22136816821714	83	0	2
62	3.94071700837149	1.36572052499195	3.25001433732344	6.87131122130418	5.15653164847097	3.17365919341741	4.58756228336767	3.39648778415792	4.10984839088982	6.78943301832159	3.46712504251866	6.09970710958178	5.52375476094391	3.0185628179109	1.97641533113598	6.98163349480305	6.61629801164817	1.47773027144147	2.08896777679246	5.6313479077273	7	3.60500559159593	2.43461527469792	6.68552452384292	8.94330918164477	-1.28696649999445	8.95090129094978	4.26464758197914	2.64420652857042	9.04408227899699	3.13372007117688	13.3965211048911	7.85639123637878	11.6785212291469	3.8348674823347	-4.40715080840606	5.01258810969882	-0.337505245277838	2.42622998623173	-0.178188732949403	-1.76850750132476	6.17750774101081	8.17644176259989	10.0619887840355	7.77750656538567	5.85282692544067	85.75	0	2
63	4.81415998594918	1.48652600518274	2.65317177312904	5.00825574397066	1.67118359185019	2.85734534668954	5.96684716952103	2.9977142627119	3.16123795493569	4.74774366139982	1	2.13549713074269	6.96666246072869	1.20263985641313	1.6720940734565	1.44371451349552	6.90762710614193	1.02506145357423	6.84767489955259	3.10730340147866	2.61472938613076	5.80008915245277	1.91185697456925	1.03996875449707	9.90010859166032	1.35610685500436	4.37744772650951	0.786915413952033	11.0498944129261	9.29216274156618	4.29087386022154	8.72481532332995	11.8716601122286	6.80475094763252	-4.72211043726847	0.271106124587085	5.68477010724121	8.45370206107905	-0.5667023301703	8.28518767457951	3.53009041708923	6.47258090440913	1.64531700419619	8.84939285882787	9.79795861006549	6.83906074962968	85.5	0	2
64	2.3368100345605	4.8396772204421	7	6.77184278663528	4.21130617964623	1.754052379333	6.34619672098507	2.10491682823082	5.93226522010549	7	6.74051583805232	2.1423897068013	7	6.13715325645733	4.74554892103103	1.70063080394023	6.12020279695293	3.06045420804179	5.62595321831456	4.24121235843961	1	1.50716819478927	6.29369001533125	3.85321042425996	5.93234742269875	4.46087433556292	2.58236721006012	7.4030349311706	1.95516715231234	7.77426880504981	3.62025874168001	7.54148517622978	-0.676590271118411	0.581684978548953	-0.890238780443446	2.91410097039555	9.53977422019771	8.53920710697693	3.83288465448626	5.91887387580373	-4.27696204634494	3.52491223188196	4.78652675149964	3.7122349637707	8.08667379467559	1.88833301240907	89.25	0	2
65	3.32797606996994	5.48883126994444	5.92966203712441	3.10580259604522	4.37019297944375	4.56267455501654	5.92041435410267	1	1.32404587916402	6.47907559511737	1.87561757268453	6.35373513714628	7	3.72140445755752	2.43610114887943	6.10309983432854	6.64671464213217	2.94095863996184	1.78727632312093	1.01630755197499	5.15033321753415	3.89179696095014	4.40749301920796	5.37717551063885	9.62895892386442	4.26498237496376	0.530652641604775	3.15523937342506	8.14014422456427	6.67232249226884	2.69492733897843	4.60877612784996	7.61000175578813	3.23530822725921	7.00628054583824	9.84951262860903	2.71342341101175	0.894546452890165	-1.09947158239478	3.48817597007341	0.721796425184329	-1.26008980810371	6.62022786931368	6.07104212632078	7.27413126390883	0.781548662283342	90	0	2
66	2.72019436138453	7	3.05081797981447	5.39698887875808	1	6.36921303818396	4.63175488178196	3.63614739520399	3.68101827090988	5.64961665622079	1	1	6.25033865710036	2.89551666653309	1.98167839611434	3.11796100207379	2.40568928565678	2.04749551230144	5.08088208690953	1.61633468113981	4.38920383672989	5.3746060509234	1.86185460507615	1.11776208727439	7.07132360758736	2.89085406437054	0.55461793633382	-1.25540927880384	2.84750742180892	8.28284509011813	5.04378515571355	9.18391548413832	7.08654279563945	3.08697902970745	2.8252818623805	12.7763141364187	6.5182895503246	4.47792781360858	0.928202668348785	5.64262821883261	2.46829348919793	2.92267142752112	3.39739134830337	5.31506388331077	3.67218670395712	5.71514524853019	76.75	0	2
67	2.21043382891866	3.72158029658103	1.90642264824921	1.5957090059951	1	4.8933864074997	5.91599162262728	1.24133894836179	6.50293544328095	6.7757028731085	4.41924390134731	2.5184909325767	5.88786238295804	2.41431698541076	4.37686597380937	5.50707503927039	6.68664699611755	1.20036468995941	1.3497113763571	5.15415419292358	5.33650490607964	4.8017344960113	2.56897138905348	8.18864956254634	7.46891733762215	0.356015848516386	7.80874858769805	7.52223568994573	3.21734798382557	0.767928718414005	0.456509557959035	3.97516806817309	8.79571801926375	7.64271707891969	3.42372726617184	-2.59271717324844	3.14098064971699	4.1751885719137	3.76014388073336	4.76321812201757	6.14942745883908	7.17385868908253	8.56520311641238	4.75330799279265	7.44040661952932	7.45186474774176	80.5	0	2
68	2.68797723784115	6.86673777175304	2.6837285026061	2.59023866920719	2.17023982283797	5.57073232362497	4.05662183533179	1.47165677197946	4.56350068617214	6.77066938007256	6.40669611401977	6.07254772811471	6.87592675006259	1.40463343255206	4.87161261221898	1	1.37420722065107	2.29069364124871	1	7	7	5.10210993674691	1.08871026446917	0.515185082136379	6.76469140498128	1.8206760782591	-0.211935151305009	-3.2946517027039	8.94211738504818	8.75531430111134	-4.03217656393347	9.69689634981803	9.57980698010791	0.658104106832142	2.93513930646728	2.06485035004057	5.20367168376267	-0.27148220872241	2.53369504446351	6.92812288035467	-1.85768977968132	1.8886404524379	3.62207612694704	1.54306363566886	-0.118540367192295	6.14446909957722	85.25	0	2
69	5.19203477546675	5.42726917254266	2.65663639346152	1	5.37872036604129	4.50464218867588	4.84882788902711	1.3369118575759	3.73730645666553	2.01167285177776	6.42224775999076	2.44237355194876	6.61125174274667	2.33625355373751	6.44181463825954	5.38220265883016	5.92081229960763	1.23157416672801	4.22039567365656	6.91955493474082	5.17541300466108	2.42119115284381	6.73933295690646	1.31515147527387	6.47921140854324	-6.33680606765296	1.23111774023015	9.36092159693656	-1.31666880094633	3.22496499676523	-3.25786837728111	9.6884299464824	-3.39000116411301	-1.68299102947597	13.4655486584993	11.6643266866516	6.05798962078781	-1.93925495505757	0.842743144668336	6.47924564935491	-0.686183098507876	5.50105659674376	5.01640272819522	7.4420302845486	7.45615498409452	1.92506585852634	87	0	2
70	6.77547181837532	1	5.15231397736049	3.91419750312057	1.99697416718821	3.32494680513124	3.2534013672254	5.4227338801564	6.50197498659302	2.76805494466363	1	1	2.38294723957761	2.69538006870526	5.86014907631832	4.3552356963266	7	1.81775602607264	3.10003493551659	5.57283072428534	5.47264047164901	4.82539120702248	3.08525583226086	1.19852663921923	8.33747477299066	3.8667230802971	4.4158468518388	2.2828154392933	-0.282729951571958	9.15637764588293	5.38881943789281	9.0575016631058	5.7594392413942	-1.66937358250208	-1.57104962880665	8.08261743669599	2.09095798753629	-0.817292930223279	1.51258899676554	0.882151788487143	2.69545079032217	0.859962542885149	0.891785482407141	6.23761917365049	-1.01501628527674	-5.51087835125881	81.75	0	2
71	2.36728715077671	5.48442065384429	5.50994409228475	1	2.1361120750485	3.45172431146467	1	2.79540263593438	1.43099597916881	2.06205606752815	3.35328495306957	4.58091143939175	2.74714541467564	7	4.91622364586792	5.91668833554647	4.1977329193498	2.70061006883685	1.09142586585976	4.62086978898076	1.69411570134512	2.49702286818629	3.27900083953959	4.95652623923702	4.76483065842243	2.36352658166972	3.76731628270556	5.25229252146174	6.61511517289551	1.85448885253966	3.56207737570928	8.72140958636249	3.3952483842639	2.3555321390528	2.14672253293642	4.66687818038654	6.87195788471469	2.82677796671229	-0.587719554976611	5.37150538585657	4.48649757695783	4.99529347775944	5.94545774892069	4.15063626976544	2.69218736284944	1.0574729619527	94.5	0	2
72	4.16240342712519	4.23204994300012	4.03762696202413	5.82445945322836	1.01226685913674	1.81442408165961	6.88115300891881	5.67668665753395	5.62553069737742	1	4.21957386371207	2.51173808247004	5.82700586954372	2.58268050538928	1	5.74809897600057	6.24934433344015	4.01030444920748	6.97275826178798	5.55454208393498	6.40268298201972	2.22888567414444	5.42143489337238	4.24408411710252	9.69896907273351	2.64173992419168	2.76815862359408	3.78817621410189	5.81466686900801	-2.71843582393682	1.31405606388227	8.7473961337162	7.99420581678295	3.60730731997662	-0.575014846876753	2.55195891434707	-0.827807694908095	7.67078188951488	1.59677356080185	0.86595603649521	-0.520218976789654	3.65720230604764	3.88978775441095	2.7411269770709	8.46331012132627	9.20459175601974	61.25	0	2
73	5.97454717036049	1	3.86420148802112	2.87979945191194	1.04871439839948	2.07922108983115	4.63448290776696	5.94822228389467	2.62298740319548	5.88957177114516	2.28464832151563	1.28321372125549	6.13497831080524	5.76578682387069	2.67778303776477	1.70286930825117	4.03350327156616	6.1406761223698	1.91132642584003	4.12471940626403	7	6.00210949719068	7	2.05948185796374	8.72825941769377	3.45029777183301	5.07249196857209	1.85819070311725	2.56524493810821	12.0522190960177	-5.53303283900049	3.04137757855988	0.553278210916493	0.583537643626344	-3.27673347027358	9.39878491926521	4.66422321767484	0.218218757806652	-2.71740784720334	5.50588752272125	4.60377180537564	5.42080355269197	6.37200509407293	7.52609280454518	1.81778379316148	11.9891339945632	54	0	2
74	5.46905878461818	7	4.46067077401625	1.10979133075972	4.09193553144468	4.91115443692084	3.64489571188944	4.07741609141617	3.10513482754874	6.23840813998391	2.88696736259071	1.13986404332296	3.03276280440516	6.74513026258591	3.59142051618547	1.80133919332561	1.1788897468325	1.32728269094571	1.98438783477064	3.19838071159795	1.54816257135302	2.51418732069067	2.56349676759676	2.31036386562644	7.91877750890538	-6.67404743667896	1.63976550766758	8.44411043958719	1.02927772644702	1.46344893866324	-3.32265479619076	13.7539701290996	2.0853844978392	3.37451527036609	12.9517430733121	0.950689421109298	-2.08390909632307	5.02534918395572	-0.120156279983545	6.19216311871896	-2.37492210873326	5.04708549050852	5.68080795943109	3.53097361368923	0.451672980415303	3.71033140857	79.75	0	2
75	5.37811650085148	5.89745388096868	5.30214357219566	5.03827833082593	2.45813477216092	3.46474322398427	7	2.60460793070065	6.6404848662237	4.18831931376158	7	4.72357637939229	3.10214690580219	6.16036161841616	3.33684943630624	6.41521377098811	6.9628247599799	1	3.42556368809773	5.0597390682554	4.56440522742723	4.8733574145008	5.05590603718989	3.36051017656599	9.65285382614699	2.40223437526529	4.23147431437246	0.115686521227582	-2.76027753201946	7.81021523609196	2.81859902802299	6.94527705134114	9.73583043687449	1.26152017645433	-0.00270054348598736	1.16157770237601	8.83475069592323	-0.0878129846610199	2.08912527742638	0.845991791956257	0.775904917391919	4.32429624649267	4.37689328014182	2.10249036340721	2.63548115629764	2.55806293484518	83.5	0	2
76	4.2161429143413	7	1.74697852882478	5.15061516969203	3.45991782559338	1.17435982865392	4.21726889594601	4.45019456271627	5.41133330944481	5.75505146366875	1	1.62504068891709	1.91110355037134	5.15811461609742	6.26978734606159	1	6.83818167790477	1.94832974316107	7	5.98486853960031	6.57984618399126	6.79628241220798	3.42935264414889	0.933296619318449	4.94459346853451	5.32506552827919	0.0116406713460992	1.04773603776082	-0.832741835634148	2.43751535136896	1.12146202495196	7.69116082397383	7.4544817425408	-0.925702341667298	7.07304782241207	16.3028522993015	6.0777423340986	-1.99652500776398	3.56741341167583	6.09093306968728	0.105024413649979	5.75614686354946	1.706772085627	3.81926159272837	3.86234602398423	0.717058613826437	83.25	0	2
77	5.8705694128362	5.5726816589416	4.54795431967735	3.9571573256572	2.81260509965461	5.10115659545639	6.28325202574548	1.71384830101822	4.32927609694057	4.38538158918314	7	1.88450159678001	6.62107680746743	6.75117296868785	1.32256485595407	1.69078718639369	5.16793152447858	1.20843540595083	3.78090890490635	4.00542619417003	3.10147998912257	5.32163921432102	5.36521305842168	2.46852368739283	5.02959405283248	9.97260915588898	2.90210157728249	2.78718924634747	1.77209325781639	9.63745859125139	3.14433508637281	2.5648199071134	7.5885316976699	3.30799258630217	12.8115338972417	2.10523389465012	4.37661426788191	6.64722621499774	-2.22498929191779	7.99330316365375	-4.90450599704949	1.97872751535034	3.95664329251847	3.68265012286354	5.30669683952159	3.24732012279152	76	0	2
78	4.5034724652052	6.37873046603136	2.22024483156157	4.59958520582942	2.0263722449302	1.69102650346233	4.38240772786019	3.31414873124474	3.10621588279262	1.76265885124832	1.39876706069449	1.81828095667703	2.26662087073417	4.45141972112904	6.55195180932193	1	6.83177808630899	1.59180271041674	7	3.16306282095366	4.51075997510845	1.83317442904198	3.55221290651977	2.10794200325624	6.27404416071146	6.13053066939352	-0.299538812086079	0.697162971674853	0.839175761618199	3.00521653855839	4.23257926600179	3.75416324414637	8.62407626180119	-1.48406466156514	7.43654985461031	15.8306277849416	-0.8016038709371	-1.66623954515951	2.54360139135513	5.75964789409702	-0.148036237390291	2.04496263062606	6.05507177737297	4.43871718112308	1.62992678140165	1.45023970391908	81.75	0	2
79	6.38614802167218	6.0698848559729	3.7291480310668	4.54952203046694	2.47602532510831	6.08614921770583	5.74987129777547	2.41755411658413	6.53306394958779	6.4599226709538	5.19966423044684	7	5.31411279275688	6.10162598101437	3.57276049140357	3.68628164100099	2.12840677077703	2.055300717695	7	3.61024328810891	4.28416288228038	6.83244354099956	4.09521579622418	1.4289974483973	3.43412024415752	10.0947587139179	2.6719312922727	0.617355617021798	-1.1896505679639	2.71725540011229	0.065132985758531	15.0990424451051	1.78512869169324	-1.33527476777995	15.693203614723	1.95321081557227	0.176219864650061	7.75802595649743	2.00511584959823	4.97864059987817	0.82080175039237	4.897152687208	5.30297682322424	0.833275424099844	10.4354821322344	5.37126711257913	78.5	0	2
80	4.27665648305611	7	3.54647976699335	6.68913885201708	3.11382378038244	3.27697377111489	3.13525227200191	1.35576619333798	1.49261065962937	6.78299971461438	1	2.68526539065505	3.57736671227729	4.16243627472801	5.31816829770536	1.02897824123913	6.58678464679116	1	1.45893578165694	6.75802875888733	6.36635260220678	1.367471050136	3.61594598847079	3.54133113759679	8.83124126256475	3.79541608408144	1.97049732023867	-0.830544654343443	-0.0246183356520498	4.1916257140172	-1.64129905405194	9.30904115664027	3.2212021608635	7.40460038367006	10.0712273860871	2.80500300668893	0.414032326710365	7.16456282253146	-0.0751692227538542	9.38197554003342	0.575365018663811	5.36038789376694	0.737224485165995	7.27103354712578	2.59834232965861	10.2931511976381	77.25	0	2
81	6.18804940479803	2.85581853121027	2.80539095417887	2.76032245977117	1.30827813262024	3.34882290995035	4.95686695000826	1.24345040678251	7	1	1.6320979384502	1	7	6.46988548165268	1	6.61205969596312	6.41723708371659	3.11615881807538	6.41803936869019	4.92363062815341	6.3013422335782	5.56026394929144	1.57608662341966	1.27091118473847	5.08400843052455	9.53366286238858	3.00387125244271	3.06005126023493	6.43527943974137	8.2556362697259	6.59780902570631	14.4644714240115	7.77593638872582	6.319559539404	10.1268024101659	3.22132489936895	7.56711705329296	0.346955529286128	0.206784070097411	3.68774688871275	3.18164382362585	5.41539962888443	1.67320164309373	8.96123980831106	5.03102074629799	1.92540186163444	67	0	2
82	6.38753006046095	7	4.6843767028171	1.80097526068637	4.90647312718428	2.90242561095653	4.31585681936229	3.68311436139904	3.50633713331004	2.03239695805027	4.11613480402886	1	3.50925632406243	7	2.64573979755646	1.84823076050158	1	1.3570348309599	2.3717343379244	3.08181096252507	5.10913606542378	2.24786816912525	4.9246772032856	1.64423339677152	8.3861217809511	-5.95754961233161	3.22506220199275	7.82893468694714	0.725219538819258	1.6019695454174	1.23511973247217	14.2935620568574	1.50404695000442	2.17254041816248	-5.36338814057348	1.09375556620837	0.28136990916296	2.49432680728018	-0.191811229784435	6.81195116160824	-4.83284932940604	2.0080579179373	5.89895264501756	5.52125849259406	1.46885459528335	6.70886344225123	89.75	0	2
83	6.59211804826141	5.00366380170042	5.64979182595642	3.88577292465711	3.55271707828162	6.90543901576602	4.44086800360733	3.40164523040316	5.10591439652204	4.7540924506959	3.2040628621864	1.24347343780429	4.94105496819512	3.45531088332666	2.97323055210624	1.12807827373247	4.79933784736223	3.25564586882883	1.36901913015664	6.51917999030742	5.74979815753174	5.89663581094696	6.90114112523871	2.78849872838999	5.80362192001029	9.15254249552744	3.66283199884475	1.63789595760063	0.940119229833487	10.4481305818867	6.89110448059663	8.69787056432764	7.84794233204812	6.24272226460357	1.83597256723662	1.96118451844246	1.76656941720609	4.75906591086154	-0.675683953444846	7.31094272107994	-5.22807983703368	5.23343880172964	10.4211021810999	4.13431980530189	5.75985811635863	11.4128373986537	73.5	0	2
84	3.65357215651325	2.73679229619238	2.22169311999494	4.03676427820409	2.89176490994157	1.84195314142197	2.176617575704	3.1925113070751	5.24597038089423	7	4.37301779374206	4.90957211106631	1.7948319306393	5.32956469975058	4.22013204709848	4.46236838207478	3.7832175961388	6.84267596872854	1.83868737331384	6.32180934063937	4.92606290138499	4.8533272411022	1	12.7438133264692	11.5144784975398	4.30342068439879	2.82847390998385	5.56581092138	1.5859571501876	-1.36493594563568	1.20559526070899	12.0833799229591	-2.93215325092838	1.30847749717175	11.6991579370486	16.8018115296735	7.58339394110723	6.82304726697796	-1.0642084000511	5.54261847427048	0.0241048083534227	3.97504859473138	1.32390919757833	6.10173650427424	6.80377073119583	6.36616007132269	83.25	0	2
85	6.70883484855448	5.76881157837976	4.49804357933826	4.78217689239432	2.18175985753895	1	3.25483362005018	1.84473043560152	7	1.81864509457853	1.56138132910451	7	4.52138325327194	5.87911494334322	4.52399822797777	1.34808100400642	6.07567578872233	3.32996291823234	1	3.38908268581025	1.46866379375118	2.01740198617662	1	2.07919652851272	9.5388077024795	1.81308171313452	2.74115647467425	3.13046520949325	-0.84590424198334	10.9831112071543	1.85153071303856	5.52203947269667	-3.15373640363159	-2.62184290245538	14.6317824999655	0.729497150731449	7.2140468766087	1.84837452212672	5.94049382838253	-2.47889616949045	-2.84189455983646	-3.00806581250518	0.548312283289754	0.034288236481031	-3.77445713183453	3.34767478123587	79	0	2
86	6.46606004122864	2.56222130355777	3.50754030266514	3.99579602146709	2.67188765337119	3.76914413201675	4.38654218215625	1.29180538683264	6.54558423166824	1.94517540466364	1.49484473411724	2.96920525553249	6.08718844376504	6.5460333153047	1	6.03378544529692	6.57557956942429	2.30243214825446	4.58767910894019	3.17647429873203	5.30887374507108	5.19021707572691	2.53559779131616	2.27186983529504	5.96770645116169	10.8618356835303	3.36457824956081	3.04280847319591	-1.67340106155114	0.818170323805127	-3.25927653210899	1.93831545489227	6.27146587992531	5.56180730370536	13.8244962157278	3.01133752434149	-0.925345786422042	1.43525159277689	-0.411175712695122	3.09109480500047	3.63360125659959	5.86875237909551	1.98377765615077	8.92901395164306	4.42094224373238	1.18186811474158	80.75	0	2
87	6.78025342040175	6.60393043246839	3.85330391001862	2.21281598648997	1.60504972244924	6.17174525619819	6.748141098558	5.5591696320009	3.65161703858847	6.68611704074214	1.86036767474718	3.73664911602786	5.39031999590023	2.99811580553607	4.49722570910982	5.89215302573853	6.18552396416001	5.1822205324142	6.77021539202313	7	3.15508926313106	5.10768356761203	4.60636745139572	3.09121092059202	3.69149027355108	10.0138685654697	3.97669400938689	1.93583980905755	2.05915336670731	-2.69955488867382	-0.837420412857405	9.93904148616816	12.999746193203	2.30690970939901	10.9445106936791	0.934482255909152	-0.0851750970899116	-0.719962082441858	-1.14823043169726	5.99021530560247	5.17234206018619	7.07488049328156	2.12848422713103	7.84329341411235	8.22215081111949	1.82048632915746	66.5	0	2
88	2.2781146838229	5.65582884867259	4.76314552123276	1	2.67878166203834	7	1	2.46807478192871	2.7341058977981	6.89260547611499	5.73459486556817	1.69203696902756	2.63486222826355	6.77461136802549	4.54133098429724	5.98731953836589	1	2.42601712153613	6.43131152814092	4.73448053317299	4.54574006806528	1	1.91464125533555	4.25072047838327	5.06222895557329	2.20500708614911	2.4107898133796	5.11826855089555	3.00120360238457	6.39085598109337	6.89603748468587	7.98609928865827	14.1027508441638	2.54552178963015	3.62553723512655	9.44597565910839	9.9069020433224	3.8693189759463	0.678990355089709	6.23855260647227	4.45839467388863	2.76855703994037	0.494477333113207	4.47553930176572	2.97242582858581	7.00988690729948	90.25	0	2
89	2.52696471930248	5.79622419456037	5.88830829808482	5.60336767577828	1.64690460907857	3.7220386107418	5.01818651446836	4.77186206857427	7	1.43931551229665	5.18900610868346	1.16845181711562	6.28894764979174	6.09382463292907	1.13739351662549	1.52639449214009	5.8458090773214	1.71035294550456	6.96795037837423	7	1.86032856512637	2.48219207007553	1.54233333202456	5.45436304391435	9.61394974809777	4.60923286393691	1.84394730329582	0.567941905261864	2.32397277405107	8.70433112896784	2.79276169431569	8.40947297539843	-1.91478732806508	2.23330129122265	1.40063794221583	-2.74735760576471	5.72827304562341	-3.32248330363557	1.13801660990582	8.57122604510763	-0.413560843317389	5.27943316688202	4.64741865666185	7.07628670549969	6.93788685122286	0.782517525282265	74	0	2
90	1.9355527058268	4.79878254230577	5.72943167242681	7	1	1	6.48301568603886	2.88716591462932	5.58426438167058	6.31695351894701	1.44824136091049	1.65567806089225	6.44898164347864	7	3.23077097704286	1.5805113458275	3.0337680498608	1.95170267961977	1.35858255658855	4.65614281092333	2.63720561272485	1.76539086498966	2.8086845048192	6.49482747338674	7.59175515776824	4.14392371206551	0.264702662288154	-2.82399917583972	8.16639626818324	7.09778066581352	-2.15959978404332	5.47201682294009	-0.715401543747509	-0.541522675938445	10.1015605444486	1.7007988565841	2.64242328861189	4.10056497138162	0.450067956189321	7.80721234878525	0.64052201682142	-0.418750318549685	2.76767466483036	6.76299477260641	2.54047319226063	2.38120055626873	75.75	0	2
91	3.38912033853548	6.47982264676262	3.0843088298858	6.25305966872606	3.16065538374442	1.47444216898619	4.4700086517919	3.30515492817274	6.79464644690725	1.703949221066	6.54260316048825	1.21111023689982	5.16705532708157	5.34626086838845	1	7	3.88487256536068	1	1.60893188311304	7	7	3.0384958952665	7	3.9485438195465	12.1422548963807	5.52470798912801	3.45015797490204	-0.379345228020455	6.4545821441231	3.95723816601071	-3.05472519473113	11.7453765124114	-4.25618993822338	4.84222704271171	0.502151798483021	2.00446568387927	1.06476224490445	3.11094293810657	-1.57915417888577	3.10856004047012	8.72088262475917	6.58116082313969	0.702745787020579	2.2102619928173	4.92446721412408	3.78178665517138	73.5	0	2
92	6.94471012043143	6.85515749947706	3.13471038070604	1.64953302090224	1.59274864973217	5.67998515900111	5.51280149094701	4.82806656064663	2.97798330112054	6.75012007462959	1.30228399353815	1.36563338185709	5.17262455246627	3.27581707443756	4.8287438753087	5.5051824429163	4.45226084214315	6.36806366343905	5.68359957062346	4.45728464971259	3.52437684769679	5.23476364317097	4.65587733014148	3.66779606791634	4.06432179964309	9.97048350579763	4.03864902564167	1.46890454128485	3.75432023971586	-2.01192907132235	0.179275175258764	9.75971943923305	10.0254358567594	-2.35478690008193	10.8474337595484	2.0265981235695	6.74042358643084	4.77012356654283	1.10040503830187	7.63189374365174	4.68817589061117	6.25571050834239	2.39210431896063	7.62205219754015	7.93831053729638	1.26145568477071	85.25	0	2
93	6.14619166201172	2.99924669403011	2.80977948984468	2.9653643619602	2.50591710649505	3.30425897805114	4.75945532507829	1	6.97751440119476	1.50098077587121	1.36062532942779	1	7	6.15412660754805	4.27596420577185	6.12697944743307	7	1.81704156276006	5.88482100446145	3.85339285792223	5.52378059179188	5.77669926702038	2.06183206918103	2.10419229928013	5.92244809208081	10.2379205772841	3.45575590965961	3.70336868926592	7.11060105205317	7.97334517538161	6.4189418188541	12.1255423768837	7.58982286670289	5.02924123875729	10.3243553161501	3.17930345767586	-0.277760393023636	1.72256277377496	1.62304099271594	3.87382877348098	8.98915897512265	5.04336571727612	0.532694101298684	9.04148946091466	3.83226325172317	6.1094070538405	82	0	2
94	2.64050344113299	6.45700489356514	2.8199149245261	6.08648277062663	2.35327855820814	1.83133167944876	5.09155082175977	3.9787799834808	6.14710156736389	7	6.16703160576994	1	6.59759924678038	5.20054773145217	4.65079613936124	3.01547766066254	4.32489083264461	7	1	6.45197489570111	6.73614099736153	2.67601201984428	2.49332362799872	3.26704882931921	11.5214042385382	4.10245893590082	3.9413132294908	-0.66209677342472	6.53327384896224	10.6163369234153	-2.57578991888917	12.3364571045657	-5.00206518241383	5.03778475339236	-1.77757908303611	1.00623220396504	0.816587275534045	2.55887436019127	-2.10241521822962	5.96769334057093	0.333480393020811	7.34116650648672	5.16966068673874	1.76614024928375	4.72771181196644	10.7349281272172	77.75	0	2
95	2.1835179401784	4.83289039071265	1	1.20775799091457	4.43370997232072	5.40539544142061	6.31385564926046	2.08335594340408	1.75398081512898	1.48779375145483	2.35041683812	3.92461485442289	6.61535077999259	3.76329583502859	3.71554818985599	6.23792310066901	1.48984774003123	2.12405307139122	1	2.18003935612528	7	2.49731419341055	5.13349086104315	2.0623082552869	-3.62175463178173	9.67036477699831	3.664808404508	3.46992607133811	0.595453755057853	6.40651861838978	-0.18108209577604	10.4401493214866	2.88333598692259	2.25495523599206	-2.02274944038336	4.27156211037858	5.36729531435728	-2.36527917537777	1.30564591942047	6.51424075939982	0.0537054057144186	3.96659997522434	0.285674799249143	7.84017418422178	2.40501830146074	3.15400587989428	91	1	2
96	6.2438623276129	7	1.23163709326373	4.00172726955109	3.08087307078197	2.7343840211513	4.41820662664912	4.92979930861901	3.69169980345187	1.21470113497612	4.97953852208177	2.35485371710677	1.77574695174528	5.20510213575514	4.59178661897031	2.1222200526988	5.4667479067965	3.51055319771701	4.52932837434029	2.07783291171564	5.44855335956956	3.38223604648379	1.64739425346993	3.80356853621223	-5.4355900931328	9.93253770488255	0.973184616345463	5.29651416910871	-1.34783268781773	8.49152212639199	4.39271285189415	4.74630187876703	-5.10636700715365	1.50982686641538	8.36280816888756	1.12434208761727	5.96334617557754	3.53994139713962	6.22920942438753	7.94191461535523	1.51422033501547	-0.808431712241881	7.37563247624668	6.88994610704944	2.10083975787632	10.8603836178165	98.75	1	2
97	4.17452933182358	5.46537693561349	5.66545267311344	4.15603572863529	1.00460551967374	6.97501372601031	5.00225432591389	3.6901924280555	7	1.576948812293	5.02331566213954	1.54536823493191	4.49763972852875	5.05249465132174	5.56807584159639	3.4492655856573	3.97998515422054	3.55112434796254	1.19960829536648	6.19391617683618	5.6016356048493	6.82882860437648	2.28077315673091	7.35881711172516	-3.15407869449727	7.80458509037993	1.25683807858755	5.03301330489419	9.65168045939819	4.93972088530128	-4.71822478831262	4.57767732958852	7.26830817663914	-0.196589672892152	9.9852623017725	-0.29497729345174	5.20522103114066	2.01049496199665	-0.702224491085514	4.81246837353852	2.46874752664118	-1.57141286354993	4.00095234033418	3.74776024700968	5.54165539796802	7.00575762028615	93.5	1	2
98	2.51722307547431	6.78571760295723	3.0559672643504	7	3.26352801963556	5.23671246816233	7	4.77702118168847	5.76067332189221	1.72134607356573	4.31713596100464	2.05680311307999	7	2.56566384022249	1	1.66540688986433	3.59444741757993	3.40702968492743	6.49535690390269	5.33802982328434	4.32801420477381	2.28750876201013	7	0.507615160758565	-4.36792063276788	12.2788928695606	0.26967593600887	1.77562501082628	5.17983785537383	8.15812460351165	0.901557291662117	8.67867276105586	8.37924131997424	4.81386487218585	11.0431638856184	2.87632091570042	-0.165668122315982	8.69161173418133	-0.315077818554038	0.323516170467114	-1.79361384520129	3.57754780023094	3.1746637161443	7.85278821480569	9.39104190330971	8.01575466748511	98.25	1	2
99	3.35334207371633	4.60297514014921	1.24200932519216	1.17040600343714	4.73762434585603	2.52361549854446	5.39768454824648	2.0303701040296	5.73534435216877	5.2738962018771	4.80930566521123	1.90870467990795	7	1	5.06827941484686	2.76109067336882	2.28583691231567	3.2772584255125	5.7669851677351	6.41487655069267	4.84224513334037	4.59359373607272	5.78515327464533	0.899529094641838	-4.3645901875903	11.1250110354851	4.00021688083886	2.58039608296791	3.57007333787646	7.51633407756251	1.81969420088478	9.65545766319204	-1.96444421566737	7.7950790377495	11.215048529106	3.64525429152895	4.03957400015078	-6.35364217630644	1.21270519846998	8.32558067108752	-1.46005229637011	3.72156420293217	1.8497767521238	4.84860703764626	7.73802344062259	5.85599160680849	93	1	2
100	2.97563837218568	6.4370586469948	4.76063755012182	2.75150778990851	2.8308322511281	3.05796555457434	5.9394210705623	1.51321456146431	2.99590921150627	5.91925585516175	1	1.26196352144123	6.58886878607605	6.10256101165234	1.73929309094226	1.02263693674632	7	2.96031028187424	5.59989244249404	2.54249123566168	6.95662030668119	5.08899435084148	1.82742006759169	5.2346572784455	-1.80959754409918	10.2396519600534	-2.57201670328036	3.42333048029687	10.157146787008	10.3872715972058	4.41304598599541	4.53791187128229	10.8589212888877	-2.40620301103615	-3.80380550851918	0.911524903013708	7.24848573643903	8.32283332875759	-0.702491191201263	6.43352792720081	-3.12055218305019	4.08949739450548	-0.453638509602942	8.80393770133821	9.24380119803766	6.53907211475085	110.75	1	2
101	4.18618409778677	5.70164490047069	3.10341600361483	5.3101054788711	4.79324037040388	3.42930402974354	4.38812469637389	6.37978567582825	4.90916470651581	1.21157005815942	6.54480953163473	1.01730399020497	6.94028378619716	5.78864270279436	3.65142136072703	1.77075970471172	1.27171978965481	2.76033913703439	4.72119055625596	6.50796261100369	5.48317895328921	3.06464830117767	1.73655782827928	0.312338563548326	-2.23903031597517	11.1687524802931	-1.11342457591364	4.21561412955168	1.45736257787268	0.307928069551685	-2.77659034493238	7.63807791869799	1.76132536487914	2.23570361348968	12.0071121016951	0.373670315479808	-0.762689921880452	4.734607333294	-0.633006035914231	6.62692047084354	-1.83295710733295	5.02477029577639	3.78716120383524	1.87794622812056	1.38898749631587	6.6123094783131	102.5	1	2
102	2.73120374257772	2.34296569807351	4.91932337473042	5.11054354880461	5.0046446582821	6.47479940758893	6.44127941182006	3.07126174884101	1.26461932412217	7	6.46239625333352	1	2.73742056626795	2.75330768914102	3.2727309342666	6.30973556228226	1.02055593726461	2.43480143179908	7	3.39983717329617	5.62571635902216	1.12312149035932	1.20131854461514	0.979362668320782	6.49034382826555	3.85629173629613	-3.80315288180979	-0.163088701188241	9.37929728894356	8.09300157327229	2.83534175280303	10.9696899837721	13.2671303886498	2.09697812352397	3.4985563861171	5.38254628962111	10.1485630057758	1.82803264222312	7.60370795369444	6.33713364574317	5.07943767612423	0.834606255303058	-0.850451888804291	2.48622212956069	-1.22706002077475	2.27189970452472	91.25	1	2
103	1.76895416310523	1.69185900502278	1.76237166660541	5.81804522165644	7	5.48511171720662	3.97517202345474	3.2991497517568	3.98822795774641	5.57457019209227	2.85859414945944	4.0661348530209	5.85366080333616	4.61675989922468	5.72647784972511	5.50354188860032	6.57032654618986	4.54455189592754	2.17127559541706	4.27221670438652	6.5829865684041	5.78513712801033	1.43924291446037	-0.0472458865882017	5.35309958599905	3.48728211924896	-0.921625159709315	1.59097916082058	2.88289307048402	8.0234952415824	6.29224051285518	14.8274578594129	8.03673724204138	1.91967381241274	10.6486798840294	2.78366013939043	6.2866725727924	0.122813991192098	3.08128660634481	6.20916510575274	1.52971680144723	4.20469028609552	3.13410072819103	1.88004936585771	8.50655698705871	4.32543324463495	92	1	2
104	4.93461272834652	5.0923001485481	6.60968118318915	3.03216676803854	3.77305768443418	7	5.27806263827536	4.32217564981412	4.94994385019952	2.3911216372828	1.61950797620366	3.13183103005986	2.38693971498899	1.61796869452326	3.35392659319498	5.73404802266853	1.1611103629385	1.35908728607107	6.24111676764729	4.84678537947896	5.88773863297188	4.42995415702056	2.65271919895713	6.55350938370847	-5.30116520981342	8.32513357241723	-2.24398062216606	2.39492383519531	1.23800615516269	6.77791426222859	6.33753908391955	9.57699088987093	9.84391173645468	2.67784152124683	12.6498330110692	4.86752225515969	7.3701942860832	3.21383511182258	-0.0222519308008035	1.36038857277115	6.81209504242757	3.40718753488747	1.78739928831982	7.50035693776489	2.13100136615512	-0.891840322230638	90.75	1	2
105	6.24278634004915	3.31071696330217	4.03106441309797	1	2.46641161295148	4.0926946243458	1.18968591557302	3.88623539481578	4.72370366478127	3.20718060929576	6.93529106430112	1.37471978813706	2.08591971585725	4.18632200336689	5.70521408009205	7	2.8121117912327	1	3.96930764980646	4.60532934917498	5.03161681670791	1.0123091102866	3.05255263028416	7.10378531328203	-3.87616520998885	8.94144999072238	-2.48224845162894	1.69000236293038	3.59187558945263	7.13007457931783	6.24876294649314	6.72467743342918	8.4103244782309	3.34953572835963	4.25198149284084	0.854831081306328	4.72921755768083	-5.19016405119003	4.23262159016261	0.86693134463131	1.36247603714732	5.12027751170259	0.972926547272914	8.52141878709696	4.06266409575426	2.08433865214965	74.5	1	2
106	5.82259927769011	6.38442508961811	5.62544820893598	4.08472465277975	1.54817579229978	1	3.21767503933629	7	4.14419646228876	3.80290660740251	3.62629155174488	4.6501959887259	6.94387369758568	5.92581914186731	5.62802550283466	2.98550941393595	4.35689058848794	4.76746220215967	1	5.44068975259093	6.63052334343747	1	2.88620293340473	8.08540175273578	0.440701584925303	6.45439665439548	0.170737177747251	4.48294754802335	7.07698014332772	10.7561611965814	-1.0076297157665	4.64727672259568	7.01843717600977	2.273968957002	12.0683348312192	-2.48982996159298	-0.214081757362661	2.88822677498081	-2.83767298860483	5.72276243359041	0.650697422178028	-3.51289424458923	9.15946772407512	9.65217047584659	6.92346707972073	5.33210550769149	99.25	1	2
107	5.00119636069934	6.64571658019603	1.10824068221179	6.34518093197917	5.90489298714238	3.31325767992093	3.30823312208574	2.4055861398421	6.81240156667061	1.84826132819713	6.76985824992482	2.59037448145883	5.58892147215161	5.33505111380986	5.43870561516309	6.21861071736727	5.68311856830371	2.28435766603668	6.51724796871249	6.61046073199735	6.27414676521099	2.24905299676226	2.70293951977772	5.02659257966087	-0.663533063817608	8.28851202215373	4.00024277653857	-0.545894677612417	0.483758478294399	6.04506449641358	3.63089610335593	9.85287082591568	9.55976711168157	4.69830594143407	0.965960583790746	6.94759428472692	2.07392317435815	-4.01711487347085	7.68143196606225	4.04857402074545	2.12725593190854	8.39582524850957	3.12646613874544	6.94080829631447	-1.80134187953122	2.75173027473977	109	1	2
108	2.6460702188543	5.4243820264557	4.20921034471947	5.51462487370146	5.38937095157277	4.99746234259502	3.6569012279121	4.96800406125157	7	1.24832325460159	1.65988816171249	1.67516896629565	6.47620452424325	1.43249756559461	2.32425409916668	2.29307904361611	1.90170463016821	5.17333661259411	6.60041324284113	2.51028777312867	4.44196017677826	2.70222660155381	6.27324009687532	9.11442578436308	-1.94271177434399	10.4902047863077	5.67946962865314	1.11698616394005	7.04023523497424	7.54328688301487	-2.72939923578823	5.11857554298528	13.4456140657185	4.10594800725618	8.14290995742449	13.846335343766	-0.191137725586566	3.13111698564863	-0.85916097018101	-1.21599573415484	3.88429930184914	2.62912608146384	1.92610083640795	1.57687407977719	-1.37422934072485	4.89322787720791	73.75	1	2
109	4.109371982728	3.46503112232494	3.07409244826405	5.29569709716434	6.95523666675375	6.4731869754551	5.20706514435377	3.65608001292799	6.18905667651421	1.72362872833815	6.24403505412463	1.70031715303019	5.38418896340903	5.28996874443995	2.18973878647823	2.09337194372743	3.4772990874659	2.51403143327731	1.89467350526024	4.23526542022907	5.28678672421659	3.97569675445986	1.04521442148299	-0.188040269222627	7.59779416780317	4.27733425992587	-3.04490402678179	1.7183766959357	6.50498272991066	11.0146077056001	-2.02398579155116	9.10768095313035	9.84413842759927	3.43817377972748	2.15713608753904	-0.414097435110868	-0.0543954033084397	4.49010651149032	-1.5034862405229	5.65414355456988	0.610554039165503	1.09500525849501	4.20270069372806	0.41295892546516	-3.52469566746377	5.31710498017114	103.5	1	2
110	6.22015078768866	6.68879768206289	5.69808065427587	1	1.91331115079787	4.72010101941558	5.09446268366972	2.45708364233638	5.84241317007561	2.75871788092624	1.96290779979223	2.36245154389753	7	1.20826092890629	3.74577152434793	2.68056826907195	7	3.07932127900566	5.5742068361497	5.51246704510328	3.92987294088168	4.81690972192606	1.30060026165993	1.53191139569741	-4.38364979154359	11.6838543877128	4.44796833233476	0.130775702826225	2.39472492654934	5.54338975638894	3.75379028238499	10.5497016938515	-2.20112916429469	2.26337558699171	9.02982759488068	13.5391809963722	4.13093219171553	9.93512761421914	0.0848201418600499	7.11585687994948	-0.672384537758688	6.13554993748706	2.64782593476853	1.92672028192193	-1.79831709137841	3.535923978214	100.25	1	2
111	5.26199448539523	7	1.24126466066866	3.10627448498639	4.13974412769445	6.83091812096236	6.54188453151829	3.26694412589533	4.61908507975926	1	4.92129604894654	1.52940861762577	7	6.85683577667843	6.43998242671867	5.08018322186069	6.78938620960079	3.39762260323982	1.4092800841345	7	5.18014591023095	2.54212236396377	3.20847439741081	4.84656680510497	-5.98752749590466	12.5618088978687	1.47140334584988	5.31872126220115	4.19397976987951	8.01844716915853	2.52789006504209	7.16642231026077	-3.79356951891057	3.3340037247249	-1.34667708442824	3.43339745152826	6.35545244292113	5.25982426478056	-2.26956098280123	10.0837826461145	-2.42816871693178	5.12910183974679	7.17744122384475	7.24048289507503	5.52801838220182	4.83818191450043	92	1	2
112	1.36870524564817	3.45514404448823	2.48282116018004	5.53251536374028	4.92756686746025	2.80818147031052	4.64538138197583	3.38033471858304	3.54074226824602	2.09321398346092	6.12363334073486	1.15987853077667	5.21054373024291	5.09357477529656	3.74561498772479	1	6.88191755007068	1.47193120956041	1.91674899195728	5.67519111509585	7	4.91815520329511	3.74520652672063	1.55888665988594	6.17710510638572	3.47551053643322	-6.32571732441231	0.959464868355848	3.69989628572266	7.26533668378239	2.1533972024569	9.6082199042718	-0.768054547543919	3.71927298322956	3.11155181100513	3.21427877797275	0.14666629528536	7.70330504200258	2.1540433063547	5.77924139849632	-1.26655163760329	3.11575327336493	-2.89592928618587	4.14476284793115	0.346765641182221	6.53583244370944	102.75	1	2
113	3.76649333722324	7	5.03447684030714	2.64280919315607	2.14031816646331	1.23625923316569	3.06508435941492	2.12125462683394	5.8528173912171	2.3228626725712	4.29384408616681	3.25109862091654	5.86271077425039	4.70297585967666	4.06546330237287	4.38810524177279	6.46712647284838	1.54679236324106	1.74627255578471	2.72366980157507	1	4.34480669451446	1.49877936822606	1.68760326509916	-5.64635797725791	9.25287753024536	4.92541875386769	-0.097943093600426	-2.49383119008587	12.207856606997	7.23244619400193	8.24086995303163	0.0566526339874658	-1.12078462373092	10.6634239960029	4.68559988537987	-1.54868007456364	9.15286665327385	1.21885061752125	7.67248527769397	-0.866320243423494	6.37891676429157	5.14670124370494	8.92852605945028	-2.07252484202951	4.95145571472147	106.5	1	2
114	5.32483513662319	5.69947846913221	6.29829675388453	1.60537676875888	1.4036013980968	1.38868562497225	2.36742356035205	6.41316325732107	5.02338267772456	4.37217703047209	2.19477033872804	4.18473057135408	6.51132351318481	1.83715846086095	2.92128958621086	3.53178299192544	4.55450068329201	3.22005918192864	5.4382223704739	3.3436694005284	2.43639151002655	5.29372392523843	1.51464840679911	2.6358498814654	-4.59336792094542	10.1338094440391	4.29111817929769	0.393404490516958	0.464462078895684	6.73403242652868	5.67775061053977	9.81722849830808	-0.520460191247239	2.10605742638257	3.56533086899314	-2.10316195673582	2.95761920463966	0.747994136845244	-2.02236481935853	0.91389874048288	2.64291496224409	4.60329148767446	9.77428607027168	6.33126761935277	9.04033885378005	1.51941941048626	97.25	1	2
115	5.31164335324323	6.59700713350714	5.90595686674054	2.99892977752098	3.07557183587079	6.791217106701	4.62208208521267	4.01840830208974	2.10173931204105	6.43422446844768	1	5.37397272199901	3.34611826084012	1.73306637528266	5.16147324165682	4.41794212207684	1.35812763849261	3.35937988774284	6.47801869492681	5.8135883475417	2.09508254424287	2.54737351644728	2.38921712782515	5.35356421350812	-5.54728810529846	8.1513674659674	-1.53244670233819	2.61363021978113	3.82015860195885	7.14802592388287	3.93063876864656	4.66736339095985	5.55618763602262	8.16350539352838	-5.35484976448522	12.3381356856352	6.86019849800192	0.178817121606704	-0.368438155353537	6.69799686923602	7.21537235590404	3.67208407906717	1.66553354066395	3.16090497811313	0.878143119496543	-0.47820500211644	101	1	2
116	5.1162631414176	4.37798471784287	5.42965106133015	2.22333591381298	2.29418236251532	4.19552394025533	3.89249418523585	1.47578864237108	4.77425132797787	7	1.25308758933317	3.0782701758973	4.69615583024351	3.84311514258313	4.79192287669475	1.13588080723591	2.91515747625162	1	2.14602385133088	6.79818220022041	4.96674490408168	2.82543619776811	3.47781472347592	6.76621780908943	-5.24764250369878	7.03641896254603	-1.19263475316661	0.826128060995032	0.0516259124655272	4.54191770016924	6.3912756798351	6.24033062417714	9.02029502986103	6.78499979837203	8.04222983505832	2.8826527615939	6.57974063711042	0.426902707014351	0.0179647860460366	5.44555155853769	0.944595041205738	4.69976979480571	0.531139680615897	7.42089477062518	2.60283137514064	11.2892054228181	103.75	1	2
117	7	2.08020096103026	5.29037101480838	6.75435752465285	1.91874852147635	1.89864402310683	5.1606209667033	3.24938050077732	6.48969813471945	6.58766183952324	6.78645907705497	5.65275219772824	6.84177493999491	6.30825266604164	3.1344227739239	1.40651094358334	6.70631533450733	3.11734502776591	4.78949564240628	3.28379634626016	6.29177119461273	4.57967984658936	5.49711964668375	4.22419891594529	-2.5527834629268	6.67233559902684	-1.10828990585718	2.61057957736523	-0.684147013424878	6.90059832472208	3.19178015056193	7.47480116320439	0.865555987346176	0.66326556882228	-0.649330444152421	1.65114359605865	8.8486006585403	7.46084378080884	4.32641906147309	4.2620635547119	-3.85729153809832	3.09483498059037	3.32489989834043	4.5647442769542	10.0893795441577	4.96069374855909	94.5	1	2
118	4.8375497929593	3.32562476681942	4.96922040545349	7	3.89496290463062	5.00349695982788	3.99311299420326	5.97237895156212	3.53795773854755	4.14379310203648	3.24335579927831	4.11968500372785	5.55928272643037	4.71209991047113	5.19983962407687	6.38542937279834	4.8515963322747	1.35421574590228	6.23487875914442	4.91363399574194	3.56641760954074	4.51180743917863	5.33482883273717	4.81556012630019	-6.5106881435268	11.5719072544132	7.43620452831959	-1.58432735493563	1.58249322164562	-1.93570495572755	-0.494349922167555	6.69425597515229	8.68988542375369	2.01922937384159	10.2185543430562	1.32192640655798	6.30210247750408	-0.408912054224713	-0.196136447968226	5.89440169167314	4.76087066735457	1.07564717369288	1.94527231453862	8.7133500872197	5.66230490771953	0.964295392251925	96.25	1	2
119	5.13780979545806	5.11475179344181	1.80862222655894	1.57502399186984	5.73276958957614	6.02037022093202	7	3.2066476983104	2.14908131436596	4.11315114937584	1.29953035409011	1.60034404267476	6.97463889103627	4.98407226740646	2.10021452275876	5.6818942520215	7	5.87871527072554	5.26854986080033	5.14728674997054	3.75358190778413	2.67546824268548	4.8401880244813	6.54329207096186	-1.7712074651963	9.07771239973792	0.552942793023563	2.3254423070836	7.81863879048803	0.910757601940427	-4.6975984630944	4.09173486435885	6.72201250413378	2.62722403760129	0.831279061313845	0.577350445734169	2.43164842275979	0.032161520238868	2.31150420210417	5.64563680169305	5.77652744721297	3.59688527452915	2.39315191393774	5.82423351951248	0.691090740952066	0.641721355906559	111	1	2
120	1.5544701868222	2.86092896940289	3.6474048821651	5.37080364743014	7	3.60338546856098	4.91529134328081	1	1.54490525208542	4.58014148066717	6.40743372352045	5.03970114236128	6.04179002324435	6.72696407545707	3.65615405050805	5.51988186951068	5.6588548293006	3.21213145536114	1.70725684550383	6.03613297951494	6.45888505171703	7	5.82876340996916	-0.448518786454114	5.59458136489318	1.78430837752526	-1.08669368677558	1.17001674744829	0.402583209962806	8.05508569682688	0.834918461139708	8.06411683247113	6.28340486023455	7.44578815427315	12.309273790423	10.9429313642462	2.81845675517365	1.91160899741643	-0.712459957007197	-2.90874605038989	-2.2386170607277	7.90237125620316	-0.445515629382883	8.81766120396131	3.78577213130895	3.82149569690632	98.75	1	2
121	5.42960528898553	3.96434912222492	2.9800604634243	1.17737010438561	2.35043070443355	5.87381309130315	4.41063897414841	2.7961806929419	2.2772910066201	3.41807394442895	3.0366782245258	1.69567718732244	2.11595863107142	3.93970441590414	3.71430547276061	3.04845159405012	6.93630340725876	2.95609448691025	3.96695339991282	3.10103313372308	2.53367146460712	2.82143064272254	3.04260712897225	6.6797735955183	-4.6024231145917	8.49575760067625	-1.32719572417894	2.1978439893319	6.78021315761849	7.08662854708295	6.62092004187978	8.73929927281758	7.24159216228772	3.53443416558479	4.65675412016506	-11.3781061969388	7.71049932846969	7.32277534122325	1.13453941186702	-0.353408188366498	-0.837033962710154	7.43735599321925	-0.635733691509271	2.01914713050153	-1.33084379564496	4.37170918788522	87.5	1	2
122	2.94359712373863	3.77665884582752	3.9096263857117	6.8387111171639	2.81851986587112	3.61760945286876	4.4277775249943	3.88336113531399	5.66213747424052	1.56695020895074	6.11191386614366	3.36824786889539	6.09094974459281	5.5025512544163	1.26952897122278	5.70816302681595	2.75665454430706	1.56143666470799	2.91209834115209	7	4.92752305654947	2.43652269878098	1.96795394208803	-0.0664775244137968	6.26105369519991	2.35819352080071	-4.04780649551617	1.13634588741504	-0.250559663130895	5.98646815210306	-1.99818356090625	4.83296796457396	11.5695733609975	2.25041046127926	-1.14505104603875	4.11556956532081	5.90145948519359	6.47799834022617	0.0605857744219128	6.95286842513293	1.37504524474561	3.26981743062813	3.21109492040973	6.52597385039705	8.00984207240436	1.81995765969695	91.25	1	2
123	3.12189942312408	4.96734624080529	3.84897431135081	3.67248485725538	6.52570437214942	4.303760923189	6.56843083745344	7	6.24141341762362	2.71497291090365	1	1.96252999144834	6.77814766199779	4.96654316640119	4.12919111849003	3.25785696863155	1.35877159696247	2.7409025913338	6.06253527459523	1.51312864389291	4.21316967477994	4.73163913221243	4.60814082968828	9.16196582170497	-1.25209680230462	9.89407158400765	5.6785803061746	0.297235298437536	6.34593595201583	7.73954834882608	-3.33137388480407	11.1049035273375	14.6786792665459	2.01423134099178	12.6726807603038	-9.08581617640874	-0.197703107457268	4.06510042750191	-0.58266938936884	-1.20512587183987	-3.2695435905645	2.09123147695482	5.45357420373212	1.6493996493698	-0.313687976470728	6.0730472731088	94	1	2
124	7	7	1.97653169750421	3.67072131000181	4.76779237767874	2.97846487711584	4.69049198240462	4.54166356527146	3.04068400674212	1.12516033168218	1	6.91639616914273	5.00829128951775	3.40506078316327	3.38517073994999	2.37712561883313	7	2.85727686742912	1	1.38273066414536	6.71870774872206	6.10431837994788	3.69263299939274	4.34405104905856	-4.41984666134377	9.59923995602167	2.53962470278576	5.47762699102915	1.32184903018015	11.0941070471493	2.57760934518093	10.9706489358177	0.507123865877863	-3.4578861333829	12.5676863048568	0.0320149795183191	7.65732163652662	-1.02309364051966	4.17429165268229	3.56680978825268	-0.126911488221301	6.35822831857147	4.10849439036919	6.05810589251979	8.21024890230767	6.27274449895572	83.75	1	2
125	4.47821772791964	6.97691559338929	2.61535338097499	6.59639462937139	5.44020031241168	3.98306129369569	2.79804429795809	3.47801844006031	3.42336700199405	2.27115526488625	4.74877113465805	2.60782510251888	6.18955174735783	5.40203096958311	1.27499396495892	4.35656878478803	2.71375030722269	1.20918779073608	2.45704349905213	5.4544705486618	7	1.60533041707633	5.24772124488375	5.51360320454977	-0.206302308751728	8.07817039023364	3.74461302235608	-0.413662251172728	1.56063516779757	6.95935357879113	2.01696981313437	9.46753963858579	8.5306449284832	3.88374864783361	-0.523253535372354	3.07851881282835	2.25774307882031	-1.25627909865279	7.17828022725351	0.412657302878686	1.62026269191226	7.16303709898102	-0.813555168781553	7.91209950029217	8.26321242163694	1.0299346650126	104.5	1	2
126	4.87461828662105	4.5331791799954	5.36565190640908	2.14006208611624	2.36536331576943	2.83325085112219	3.14902133685169	1.56122607120118	1.84186271845986	6.8572280168448	2.04875706392137	5.06074234864521	3.52298226726378	3.84027454258574	4.17930156418623	1.75992310008758	3.23565898287427	1	2.0561705031414	7	6.71747635445825	7	2.07961406970929	6.91505075591242	-3.60120695462739	6.68073206339743	-1.94582244364832	0.264969782530095	8.40945408610013	9.32730802017173	6.73420572628666	8.85111002447978	3.93445629935724	8.53377879973796	9.88070226312673	0.899795798873509	-0.437737203695187	6.52184959102621	0.760150191632997	4.7489031895873	2.17043523120802	3.87817822383092	2.2055227347101	6.52042758159635	3.55242950290129	0.397797117268216	106.25	1	2
127	2.97956601764689	6.5329641264096	1.23721633399027	2.50091111222204	5.76904907235115	5.85818828386054	1.81496484366417	5.3066843040204	6.31449460356009	6.48161860631304	1.39455624487309	1	6.5865584895328	2.39087485507615	5.97473925148227	4.85743757166554	6.39643868316911	4.13435510156329	1.36735399459924	3.85635020706939	2.23281507371721	5.50062730458543	3.15586596921437	5.97447046404059	-2.27249618197284	9.38573606980261	-0.163475341974092	3.09744475028036	6.06911636273414	10.5668805863229	-2.54010774612468	12.0651159193692	4.49773889959734	5.6142399775332	3.07726564436072	8.95240614609279	10.1471567711966	5.68660754426345	6.73067425366137	6.21948050419612	0.332488652652223	4.23031262025395	3.84608274742436	7.24222994958715	7.51004470400535	-1.23102177625178	72	1	2
128	2.04622687742889	2.74377638238713	4.36105490182625	5.41174222973216	6.39265636896606	5.80970583259829	5.89338795521652	2.672244728174	5.88127063916318	6.5869615224355	4.72825372637435	6.43248593324764	4.62431906637207	6.10861261473307	3.15010574621266	4.79046094891742	2.40642699299406	1.09105852507454	1.68250546344507	3.33049703007529	2.66328574672816	6.74737236285706	4.33397121901688	0.842530554736209	4.45572921450746	2.09323343112666	-1.99166635227176	2.28170270338928	2.70376668887984	-2.09600713361337	-2.87173479601561	14.1404989355952	2.79966270919542	-0.573736069489058	11.6147679765787	3.44520550386759	1.11139169694572	6.56775811075198	-3.46832461154171	5.34575991855295	-0.451003735508063	2.99550892433861	4.05180131760528	7.52420596505795	9.42901402511355	6.78656844586366	71.75	1	2
129	5.75628285453567	3.94082483859706	2.96235778377317	1.12788747027005	1.83079412473385	6.54766892530118	2.41800933850148	1.82005923005954	2.30336564045623	3.71640393359309	2.6737394215044	1.50705129731893	4.67358457293928	3.02337751561698	5.19993637855066	6.74300165374474	7	2.36082457292249	4.80183969091375	3.49227567033068	3.16783222770266	3.16017179842969	3.05982177851706	8.33453447710497	-4.45371149466805	7.98963129140695	-1.18548591712231	1.86145640139917	2.3346643492104	7.40555072415041	5.10350203328306	7.83157561626935	9.06637469914996	2.16315981460391	-0.103579655987196	2.07322650068933	7.80476378637089	7.17858373090633	0.417185771333485	-0.0394788950495997	-0.737651504106376	-4.40585628196539	8.81067043586997	5.38509196641654	5.53155850022377	8.32904792384512	94.5	1	2
130	4.84775489567136	6.41338873666253	5.69677471079577	1.12372312884628	1.94256998328876	7	7	6.34290135552615	3.56574084029873	3.2484199232545	6.14150449252912	3.45494026340051	7	6.6607533968634	4.17152655871669	1.77686492969239	5.04702905141845	2.14908408342418	1	7	4.40574958911731	1.19347537576722	1	2.51468388753079	-4.63108800108311	11.4147939071409	3.61111059713445	0.493758922541448	1.91746790891591	5.43222238432689	4.59710737011344	3.08641441331082	-2.16588058635193	1.63849222164977	2.68018006799609	13.5223403590276	2.63995035945745	5.26192614142889	1.789481859344	7.89179316520337	-3.28261078192718	6.91411737252703	9.38370682093736	1.59223587386857	0.133360258384444	4.14219188205751	94.25	1	2
131	4.35085152741061	4.30748334813154	5.92894596288344	3.93161036611677	1	7	5.32394628743084	2.52625912599075	7	1.58246087606441	4.72481980901895	2.44366901996973	4.17898014157672	3.08528651869295	3.72742116011148	3.05224868927759	2.62669948795536	1.62236244530695	1	7	6.45485982445952	1	3.19757688572711	7.7439657828357	-2.21023946393618	8.09943396641997	0.636470931408022	5.55322126480022	4.39520865247284	5.46424883914777	-4.86876496891721	4.75703954580295	2.40412501647987	3.13596606695438	10.1792194577607	-3.15743227426619	5.26535660702785	2.10192245644493	-1.48777104456365	8.13909865395266	1.24935201445119	0.546403912983618	3.6804427017987	9.05059039956518	6.88979651405659	6.21799326004706	90	1	2
132	5.74530133009507	3.92232271659178	5.27196409535965	1.73119249933788	2.69006057011068	2.66339410951575	3.6490736985438	1	2.5357115353497	4.47612209680222	1	5.09436505207072	3.68210362124187	4.75479578733669	1.58720828724414	1.23685010399082	6.1654345264482	1	1.31424354589688	7	4.98274442427599	1.40393714325816	3.34350220515299	6.7931598140947	-4.08613788903332	7.18123569411817	-1.50212611702519	0.631887841528999	-0.584447071817458	9.54149600297484	6.00074083768599	6.02888165993278	9.80459361037121	7.01279014807947	9.54484165003886	3.2006227768839	6.29650389580022	6.78840051210964	-0.54336633440991	4.12229458705528	1.36996279719629	5.40954232032568	2.3628121211208	3.17423159576494	7.90748679672635	11.2552134435322	102.75	1	2
133	1.49452964465744	3.26009352880379	1.36693916263431	5.05941885241469	6.98526370707128	5.34878279615362	4.86906805820029	2.02288064902365	5.78791435351719	5.00364803251216	1.83600911605028	3.52849114346323	5.78351437041266	1.46595858688146	1.71045376473203	2.91824772819041	6.15061739308983	2.9340088565175	1.70094746830267	5.38232477055668	4.80427506395763	5.44177345305755	2.87008136442635	-0.258303295915684	4.65806057531747	3.17129814637226	-1.04008710359999	2.80202068945026	3.66046851403988	6.91673901203605	0.370159033926565	8.58809955701359	8.75861526960208	12.0808527764265	0.90435128840853	2.44276906455546	6.47073421582319	7.67196556962586	2.91825368201432	4.50464483065192	2.56426094340797	6.00703708439347	3.20846316309567	5.54840912244144	-0.125293756530057	10.397657355229	82.5	1	2
134	5.30029291456934	7	6.98559910264583	4.29315073361564	4.66836222797286	1.82516135561785	5.70931908403526	5.51834345516659	2.16525111149635	6.5838547275373	2.4420089747435	6.42476531766121	7	4.18752464365114	1.54894802735382	4.62085300071202	5.32064959163208	1.76129042780876	7	3.19805071886604	2.14991302476313	1.89220992957896	1.72491495673808	5.59498847629145	-0.808930695396232	9.06502387126264	-1.19588560231774	3.4797883193205	-2.38150316672491	-1.74456326920405	6.13417831705306	6.04746062444639	4.66168651833565	6.0527910920577	14.6614333810864	8.02611680704234	4.36760691958782	-3.9253058685791	0.530311148605327	3.15318897905537	-1.83305687919489	3.71111453908931	5.27523371452189	6.80962336513502	4.32866939336561	2.78664694299071	79.25	1	2
135	5.64995019082075	4.83681183444894	1.64563286984814	2.17711284439958	5.99043058899127	2.66255185355455	5.42568105787488	1.50368840560646	6.50721014418617	2.31669771060664	1.74735655774721	2.06377549230945	5.55051730283612	2.78522184193533	3.19577693294899	2.00120950790514	4.99371885893995	2.61935321455212	2.18081918074984	3.85158677852755	5.63515780115896	4.56790814494225	3.25771192887994	5.33456343644148	-1.63733235492168	9.48197450093238	0.272392823708931	4.12377121014462	6.514088340905	0.255210291340858	-5.04873247400867	3.64451375204465	8.42690502206269	7.20984557038137	12.0162415910955	2.00359997101377	4.30052386904458	2.61788299923127	4.62276355597542	3.63982008274702	6.60470390766135	3.67183955851887	8.09113476019673	3.20175398769948	8.54599273676917	-0.0524734637981829	83	1	2
136	3.49174695476657	6.20170031817612	4.1029837326669	5.42515194880804	1.93337922389149	6.07952720443979	6.97354169009586	2.40140556711069	5.36489395990551	1.88308345898004	1	4.0168767652284	3.01359761644052	4.29092886287901	5.94488457756779	6.12336298283014	6.71468987544012	2.52957223402735	6.73926224246757	6.31181143163527	5.86713388425565	2.22033504914476	6.60712314245156	2.55116252033382	-2.06888130175352	11.4015720143146	-1.79804423116376	2.88725451180205	5.75626820314215	7.47539335112318	2.1999368794841	6.94731942567688	8.54869709926519	4.51738289789375	9.75667394522616	3.01128956138089	9.57381235062357	-1.16000119346926	4.86576264810761	6.45510785210089	-0.377275142091412	-4.76648982804372	8.98489992544887	3.74851759704575	1.97292505460509	1.24101509148361	91.75	1	2
137	5.01829744423524	5.58304636544944	6.93688936034633	3.81667256901821	2.81009753323101	6.41347955804419	5.56409186237933	3.46223504666871	1	2.39803903563467	3.79411271431314	3.31708256384305	5.98437887620137	5.3837988286133	4.73870256854979	1	6.27013669300931	1.28639585589907	1.7354343972908	7	6.70960237713729	6.40067061848134	2.51942993272546	5.42580194456835	-4.46828064461186	7.36327713039864	-2.146485439846	1.00938412960378	6.43889900854565	7.50356509869458	4.71648940468619	8.60989701070455	5.1087585045818	1.88718414122918	12.2099457940914	1.98795258136877	5.00788080065294	0.0410462518884703	0.117711798384537	4.36439099006757	-4.99095656721343	3.81515799944348	3.13523051429755	5.2337747987765	10.2586693367724	5.68140453995971	106.5	1	2
138	5.6039134894268	4.22385908283081	1.21668966561709	1.07847179300062	6.17035888642968	2.28980342541062	1.65422512629426	1.25189620609177	2.03812086332497	6.43331545185807	4.88717959403592	2.03958191920085	7	5.79614957858448	4.1661509225068	6.20736788052876	4.72495113916502	2.0890204395303	1.71781445091652	4.99844182758382	6.37415669680145	4.20041065217718	1.61767236014813	5.71845661649447	-1.69823897111586	9.49308948647621	1.0839559902426	3.12224740904078	4.54239178376976	1.85597080408677	-4.48786804221758	6.55433491697505	8.91348469722642	6.88058866208744	3.45053138657032	2.38235727785082	3.2654429118857	3.9688609511049	-0.297733863044825	5.75866022031642	6.94413152893372	2.67431442552407	8.85612981047693	4.22918654534535	7.77764822931644	6.67256541302914	90.25	1	2
139	1.94622493699896	2.88576666198743	6.76721426342988	3.94868445952046	6.18416705526694	1.60504033153851	3.48499009748752	1	6.64670039729011	5.97924788388328	6.32791976902122	1.36993875698742	7	4.63838524218967	5.36129983552516	4.84738963191643	4.90759929846835	4.13701302182208	2.51251789938802	4.43656469066222	4.31022203433038	3.44585897826176	1.92053993967615	-4.51725504775374	9.20516645106107	4.61816214215262	1.20400271234489	5.04303439016056	8.29144374031083	8.61242443608745	2.47294217558305	10.9320233803099	8.43851210126301	4.26955281655379	-1.4832907138363	0.960523724499517	3.73270703856966	7.22557965881057	-0.568478978714338	7.1482940313824	2.55599091581328	4.44544237069221	1.1457537976289	6.1062248966139	8.20254642158352	9.99298794355684	82	1	2
140	1.59304193173425	1.36243944892567	1.37390489365876	5.41703951148994	6.97073369863543	6.78025598970719	4.86135206598664	1.39240470367531	7	5.94685959499024	4.59480927623174	1.77172946330601	5.46064097711558	6.01663272407755	4.70042639341339	1	5.05232512660883	4.91692716490228	3.30493220095053	4.25476537142608	1.62879968507729	2.44611936540604	2.47482731156608	0.930160848784351	5.79516731572308	3.65549075836067	-1.3692136539854	4.22251769032029	-2.42042736036909	8.66592390250564	-1.07170874534102	15.1493727372595	1.0380365717009	5.02085567678647	11.0647268612142	1.26680918062097	1.01292323630453	1.46099748686005	2.67525407531955	3.78281587498006	1.74177203478076	5.20935977873831	4.16756480560179	10.4876116153099	-2.22926647424633	3.72228602521395	80.75	1	2
141	6.74300159046819	6.64256616666192	1.8539374874941	3.72602842267163	2.67267837478958	4.55283649133858	6.24529703365387	2.47928717391926	3.78650428188168	6.44285817034492	4.59157098958762	2.66461348230719	2.82056396109173	1.14668206222294	4.17839944550453	6.50949815286371	7	3.38845230453866	5.22894327059603	3.30057518543828	6.29148608938691	3.26634360496571	4.4047575660713	4.30240441825224	-4.89376869071661	11.4039201281052	1.29193104962467	5.12223103575744	1.89823558920983	8.73496555260113	6.26720539150296	9.49315699658084	1.71841401760712	0.592723623548304	-2.28742354282826	0.027944479349996	3.86497124754652	0.460915826160878	1.45616624177542	7.53409088527998	2.35567345794971	3.24922132255846	0.571444661954066	5.81931754127236	8.78388776866094	3.74146322310803	96.5	1	2
142	1.65990335930902	2.84857746732493	4.79090443659581	6.69295524899448	4.93029980430097	1.79071398003154	6.13286336288149	6.12186152903672	6.59220504546828	5.65547036793674	3.73798714779492	1.99654485410142	2.88444469194874	3.50220337790937	1	4.68072855968183	7	1.39810247997908	3.21385625428477	5.53450286201001	2.41369440797784	1.33949468741891	6.64454956314398	0.082212993967128	5.86055248431832	2.62699444827292	-2.09055262945473	1.95035076226224	-0.594283132202054	7.94453287520225	4.14072792677526	10.6902918413309	-1.25640756914728	-1.91278921034303	8.6553603653466	10.5585569926273	0.938094771774489	-0.500928227693479	0.330923576745617	1.09699020605392	3.0505295749822	0.50555681826543	0.680026676822598	3.85191936334213	6.56008914612073	-6.64768762703961	65.25	1	2
143	5.35026087200786	3.01583340462619	4.64238918068305	7	3.92773040035146	5.19642719050767	6.52534638196677	4.71926980787892	2.24240180759774	6.89731359962836	1.74329967947348	1.70998312971901	6.54235682309897	4.79070152969811	5.10545851342004	6.25800960467762	4.66121593575623	2.26470656629749	6.19696246823817	7	4.09117531587828	4.96810430806486	3.74894030148442	4.66932429596678	-6.09146753859334	11.2164372931075	7.3426068367094	-2.54001706023312	3.38536501321972	-1.39680916785238	-1.30390671049266	6.79477470857179	13.509400152157	-2.89243680965325	10.8231178769672	1.96994765104105	-0.82450185286615	-0.485099010147666	1.25181328950607	6.31488118117779	6.05288480784939	5.70970057864752	2.18885274228407	6.20003929414642	8.07557086791337	1.97235670415715	89	1	2
144	5.97581190843109	7	1.29570698892627	3.87358055407923	6.6097228978542	3.30721335050188	1.05340765459919	5.57934659968286	2.27853347543359	1.49778031956502	1.13862962571118	5.91735542427825	5.87504932645396	2.50860006175856	4.04480382728637	3.36228383285525	7	2.34940217079859	1.29649529428665	7	2.79601556847612	6.82425777115409	3.03228835621291	4.45187257644594	-4.35265277389593	10.2975962595656	2.69768170301553	4.02234639502662	0.500561151008149	11.0936541457538	3.33464106659565	11.1056283127704	-3.79165187960367	6.95907827535712	13.3773885117348	-0.331991399529036	7.73779641068467	-0.7902541342308	4.86795014594394	8.72788222218223	-0.698883840168812	5.34234111896296	2.40776456492034	7.00788597724709	7.34992630661558	3.14711535347571	77.75	1	2
145	4.92384084960849	5.73897107967801	7	2.81606928233234	2.17030580425272	7	7	4.08590514935772	4.18753963729178	6.2542831373725	1.12082926097068	5.28165611284657	5.81737830501793	2.94335268515391	7	3.67652529277055	3.78664943862967	1.92727554334648	5.80619146876968	2.40880095176324	3.89976529536168	5.43924522826845	2.37935990621153	6.6428483353651	-5.06281559306701	8.15664895101533	-2.02626501630709	2.98395199802471	3.63553441523378	8.88508784768514	5.98734293600928	9.13995420623789	-1.88203802176026	7.3734920471408	13.4996591988248	12.3838200093221	4.24635538787178	-1.68153606896193	-1.67402143980684	5.38446800877785	-1.23879837209483	-1.5141503500429	3.04723474781106	5.78379020917593	4.36423907191233	5.20594273876147	83.5	1	2
146	2.82133260270965	7	1.14826610021047	2.57948350193041	5.37479036409321	6.51816381368056	5.66338022369358	1.12783305267753	1.97722305908498	1.76988573808018	1.36575994111551	3.91809241295228	6.23700543235729	4.89919304785276	5.66208332361182	5.58898704559595	5.4666731416944	1.19196680660996	1	4.93094120026215	1.47752280941833	7	1.27986862570241	5.64874407905502	-2.0298423852286	9.17005379013957	-0.487280146967518	2.83610427917084	4.84246749697684	9.07090368513317	-2.44930756903415	5.07918007039232	4.33504052396916	5.61693146467451	3.94130050705658	10.4282908890026	1.6923915825302	2.07847659748552	6.3910443714211	6.70258273033739	0.339932902499305	3.7945425204109	1.69762968999416	5.17341359821909	5.30590349993561	-0.801636478110235	69.25	1	2
147	6.45303715036381	7	1.56415539263763	1.86292095955841	5.91557309697227	4.05587509602998	2.81857645897904	3.5617104109687	3.28778588082585	3.29590335055674	6.32592176532147	6.20289276796453	2.51454528391667	7	2.65023889956665	5.89583360340787	7	1.30823786869542	6.10286301955706	6.54845141604324	6.64398178953722	1.26294187291276	3.30702188946151	3.23306469481417	-4.26775837485532	11.3343666779827	1.78265875281346	3.3158064237531	-2.23428703239897	10.7061306929714	4.24844194678933	4.01593615276176	8.22014431740097	1.69041305641576	9.78970599957112	1.42252420128722	4.17540669050011	-2.86732637571397	6.85339884429048	5.23832009881948	-0.538803827254347	2.86605848978878	12.2506911116208	7.30301075527307	1.17384569067838	2.14956154017386	97	1	2
148	1.69300842166542	2.52994605324732	2.87333382266005	6.32058424440753	6.71208655704883	4.48657200286163	4.72367904978981	2.51979164828364	6.60222506087371	6.20496158164031	4.63719347924896	7	6.44459703744213	2.59260927720114	2.34523329854553	2.96967901666002	7	2.54618607367059	7	4.35698155491206	3.93195777809483	5.21936802551302	7	1.29750512036515	6.25744995492647	1.47030486515727	-2.287826719615	2.61806430786842	-1.7072072045328	10.3776398512724	-2.40758665950813	11.7058516847891	7.06646354495989	7.55714259853421	13.639014417895	10.8180090544366	4.07941944835977	0.94084140904551	-2.23766723887424	6.48713528342367	-1.98911248399639	4.51062105022318	5.35892201051573	4.13769932568721	5.45184238351538	3.51282108054141	73.75	1	2
149	7	3.0194938503041	5.54865912277079	6.02395246772999	1.55254405519071	5.93462240155313	6.10040895412202	1.54019347454953	4.39575493384843	6.97290217658525	6.6484921577484	2.84370834291106	5.8793226857098	3.95488249569059	5.51104143906721	2.41206638270168	3.83755296498726	2.48140526990956	1.41888159283246	3.86193503658854	2.68908302330641	2.11667453292156	4.77293654658513	3.34087324091661	-2.48329854898594	6.49303197106051	-1.28623820559262	2.058419183634	3.6671394211636	7.14266580317362	3.20477338868458	8.92707187275334	-3.86951247785397	3.54981688691836	1.53037476611729	2.91274251750631	4.46137129294673	6.30259333554339	1.89494270700409	6.43251486241118	-1.82454195937814	-0.33164266532357	6.34332694644545	2.84803816032445	10.4848782750203	5.86450766560116	79.5	1	2
150	6.15569560346373	3.58978335582013	4.59035457359707	5.92418548887705	3.69128889401195	1.4047185499841	5.04554967944587	4.77280939552344	4.4117706945654	5.36404422094302	3.56707730193519	6.32810289739551	5.74594892910283	2.754999129582	7	5.93710099864649	6.97501939543622	4.80172213542129	2.31507416880668	4.60364571383959	5.15428259234764	4.9378662466132	2.28376020477952	4.94001535867329	-0.767134349371768	9.06180732632226	-2.00428868638101	2.18090809769494	8.1159043997725	9.48850878862143	1.75913785532149	11.9818254250222	8.53971876840932	1.90761536472872	9.49501607398601	0.2372631197328	5.12060504243068	4.29445510715145	2.9396583588103	7.44061154228615	0.434854736161193	3.72987694244071	2.79028298815821	2.08257497546349	7.15686692289687	11.1281396134391	83.25	1	2
151	5.34057399165714	6.28787634893849	1.5396447344288	1.04726056019556	4.27014472208905	1.38756779653957	3.86682582953611	1.77207243287884	5.16731437806789	1	3.67835945433958	4.62831176966407	6.61339834085092	6.45870655079265	3.97793865430006	4.70562582338357	1.75858551753123	6.13404417251549	2.02398706995593	7	6.30604888813863	3.79484540917716	4.16998272419865	11.3969993371589	-1.48104064296039	10.7881789043577	-2.65283134980462	1.01754029771389	2.24490751487575	10.4298505785714	-4.32509445061558	6.30843315289485	4.09408512199355	7.41019246453463	7.22492414784751	3.03995862397086	2.55753928962451	2.3767632506955	5.10888027042662	-1.86178415534113	-2.0154251828917	-0.706260713694017	2.81294105581861	8.23428122512745	8.36273224362187	2.71741025054704	92	1	2
152	6.62072807880671	5.98301894452102	4.2416680334554	1	2.65098464943448	2.28329800916807	5.31589891405033	4.54443359651656	5.69078758652552	2.53828225789192	1	2.62613506680611	6.07864706165124	1.08301207921878	4.54561634047694	3.43250286033212	4.66070366807899	1.47759116988029	1.25480771817392	5.14563441495803	4.46440533240184	3.81955119034395	1.24314080057003	3.65223575759279	-3.73756814598392	10.8601370850654	4.48387691268247	-0.574865586291327	2.29345245887627	5.20635167273378	-1.91524590977412	4.1373196371516	-1.2840818449913	1.6071683369422	1.44997867107957	13.554798072662	5.43509074411294	10.33369281025	0.385923647207945	6.99575873774586	-0.275606638189345	5.22942864180304	8.08545878339462	6.03739406240463	-2.76412990714205	1.96035859470065	77.75	1	2
153	5.30308337321632	6.04887831533054	5.3891321298173	3.14533657451915	3.18723093362509	6.10537732864263	5.82454094581846	3.73971089354356	1.5516574698384	2.87731118549044	1.52205552117203	2.03947618285308	2.42867204909888	2.84676759397766	5.71208889837849	1	1.40130654868544	2.68893054730367	6.12869557294918	5.39485027695343	2.52097606399603	5.09029702721268	2.6943072418151	5.88195216159132	-5.82119051284777	8.93605164854979	-2.13595026520989	2.17838691410619	3.77258822350325	7.095417912896	5.4005797630128	8.81471352263287	9.39498137020883	2.14319461453438	13.3029875902824	3.49029947336912	2.6357320124895	0.823558853312496	0.0064219670079613	1.71926321973101	3.46595813113272	5.71499681075173	2.25383564457345	7.84060081713701	3.24075856836974	2.46357512829128	73.5	1	2
154	2.22878978348406	2.73641269986606	2.52448729995053	6.13896999666106	6.05427552254157	4.78606334677077	5.95408528165454	2.14603903419743	3.63459118872631	4.77263893993535	1	5.79244972087838	3.3698276097918	3.78556954892482	2.68612477355371	1.56256391014773	6.97421197142487	3.91092679095482	6.81902669104179	2.87305993519504	3.95744317388956	6.23956860086845	2.01991718938606	0.244705301119925	5.44603959094298	2.04055775354356	-2.27260668027046	2.6176461441894	-2.12551720812542	8.71452649410561	-3.02233357291184	11.1832149687443	7.03796435479625	4.24353997757281	2.98202220810092	5.73911276256235	4.18363559568669	5.66585897744902	0.564024054909485	2.70586280530011	-2.56465940352373	3.06315655326169	4.40008590867084	8.08024081369508	6.32121213262624	3.7457581220526	76.25	1	2
155	2.03151595087828	2.96378500630871	6.42473349036147	4.68284921056934	5.73774446629591	6.73491363034702	3.83207276071621	4.01729962220576	4.40678088266646	6.51818327738737	4.60049761795559	3.79169712471926	6.42507027400098	3.30677417436774	3.52190886720318	4.0296885314957	6.89670138938283	2.30685830148519	1.05227050910418	1.41687512290037	2.15781047288247	1.09827490823488	5.64597227792534	1.06009479024108	3.54083565876873	3.76825858646556	-3.12943282022105	0.943569218479346	-2.23044152534656	9.64052175006842	2.67943400940419	8.27061134677259	12.9887627344534	2.62153506870951	1.30433913118317	12.0870347850131	0.827089272419037	9.13239923329255	0.276403043139041	6.06602433194883	0.0707894354328404	5.77026554720946	7.27188642545197	6.44218802201267	6.50382808414361	6.1398637543636	61	1	2
156	3.99730063321951	6.16917429261269	1.61521653336105	2.61400165759645	5.61681009113636	7	1	4.57567034323572	2.62298421743947	3.87475349341439	2.35160419750765	2.88676411479358	7	2.96122170968889	1.38592455706967	2.92849521679652	5.1697474161853	1.95444423909431	2.47275504258502	6.1027670989912	1	6.00531327276541	6.84213419626857	5.50580031547216	-1.54594995929188	9.32058939781531	0.232552813936157	3.50474922459776	-1.9089760948173	8.74378807288872	0.453930709886671	8.78713134699944	2.53642170327596	2.73054780751655	0.815181845645749	3.84530769880689	3.76161603693272	0.698662407339209	0.851359959542175	5.79920551413608	0.139448227282833	-1.54668419760932	4.76036090961658	4.54897265252654	0.0997581118545725	4.91569563065212	68.75	1	2
157	1	3.49099174337163	4.23772376403952	3.12261491823274	5.17468709267907	4.21304212347671	7	4.38511710513886	1	5.00039267139557	1.42605987061032	1.67385220285167	4.78417857381401	3.08462537707621	2.71863255087906	5.50959554205184	7	4.86482523327266	3.7429706413562	4.88107154093426	2.46283380792377	5.04211337236148	4.55659468284077	0.35327728192694	6.67083174473845	1.52249959712298	-3.41065884684968	1.96103289355976	-2.13817594616359	0.405333786460014	1.56462170833322	8.17029948222529	7.87330368916736	4.09925016555288	0.0125373335338233	0.146725324984092	2.59228600056464	6.91728541700746	-0.545000966935024	7.67184044344196	3.57205384248726	-2.92447747981212	1.53906903331242	10.7058243094755	7.60396789647415	3.5941293476129	64.5	1	2
158	4.44127218723928	5.58351531087044	1.52428544748554	2.08878036394682	6.1002272209517	4.38613248124246	7	1	1.73220017188029	6.24982072288755	1.99972630007964	6.25690984926868	6.92975308755576	4.83262959533472	2.02632423605384	2.19639704008784	5.06451329091787	3.06056798364673	1.36299874920311	1	5.80054695675174	3.59646080509364	4.33040222910184	6.42311666195332	-2.51621230802297	9.44876266398648	0.947963224135522	2.79287734336388	6.86983357404374	6.85720410883352	-3.8944075692601	4.4583780268881	7.24800064520536	2.75175704787997	1.29581316052082	0.121240677777177	4.85331290839799	5.85210158023506	2.0420230425961	3.12179862067608	0.450958902473226	4.49629821684201	2.36100877860549	5.66996262077794	6.90286035263302	6.92319871109283	79.25	1	2
159	5.49004032500836	6.64228125229561	1.67672087483423	2.43262954800557	4.10617228265676	6.366608137274	6.07070978256242	2.8542556946609	1.30466825383876	3.84132059819558	3.90183079935806	2.86640999320708	6.66355986450526	7	1.66690933163918	4.32821484168679	6.93663113728471	3.56556266402371	3.79451463144335	4.61872001094552	4.22424811639968	2.87823938246271	2.74456346501928	4.50222134101957	-4.69843519433602	11.6557643765098	0.977565314640026	4.89377258894152	3.98405905269584	10.2301291388858	1.26707680712138	6.99501317324545	-1.13332920129354	3.06252554086732	15.8483351757196	-0.291319243418179	2.35047384152608	4.52861934412468	3.14623823092668	10.1785492491289	-2.28447539541235	2.4184273502028	6.28107302231719	7.47628097307957	4.21894498064696	5.38840304622919	94	1	2
160	7	3.03620628674901	5.75487262859447	7	1.65263257642347	1.62957177172504	5.6546173866704	6.54205426938428	6.1058165256382	6.62455174464507	6.62856632900064	6.24366437094657	7	4.51853028982356	3.77516400902702	1.10462009830778	5.72941298368325	2.76481386512929	5.30591849226643	3.29944814856485	6.6794055738391	1	5.50822588280162	3.10366165272406	-2.26720252334735	5.98882409848094	-1.28572372293692	1.92793111171889	0.0241564027780392	6.89827428185994	4.06280892683971	7.97940755835035	-0.477123077012628	0.574635434865669	1.07700448133728	1.86592667845338	7.7919313974065	7.42499165988737	2.72098096799681	4.3785064021233	-3.1992425000293	3.36087025911135	5.04108705335379	5.46527746261451	8.56462026525034	5.76683262092488	95.75	1	2
161	3.76088275237124	4.05493083395045	3.05234006058156	5.10339402872561	6.00306842597873	6.69969302610069	4.66769930565277	2.06115660659289	2.07034552510537	2.34341076451012	6.02141057801617	1.69302958437734	5.41259855508307	6.47290453977585	4.03115406242359	1	3.58309689805753	6.79922129551897	6.38485278046136	4.12205697980684	1.68145190865255	2.82696815401625	5.38536092254902	0.0094554734747081	7.54709077676577	2.66036503892369	-2.7351312920558	1.90351181150677	1.70555421059736	10.811259708563	4.58505346359433	9.27495639216762	9.53646861766558	0.0184969415946019	12.3501088826242	-5.27763457003416	3.88643619790104	-0.78121904239061	-0.704762160607824	5.8360861908534	-0.117057573530793	3.24969995586568	4.03532335162764	-0.0972184351386708	6.72651032307444	1.05962118637046	88.5	1	2
162	5.00962817022838	3.49474605197729	4.20987910550954	1.04629399963752	1.61767711578464	7	1.87473910954264	2.16942282845571	2.13615477771947	3.55261872038174	2.94573859903074	3.59709347792641	2.64488518437407	3.55997397442105	5.50387580269942	7	6.68348795268577	2.11653578537368	1	7	6.45266748471639	2.42290292596516	4.42565874478996	7.91571360837967	-2.96198279043553	8.19745488505617	-1.59517916775775	1.70302776919019	3.11429586983891	10.2132473614762	6.96438201418065	8.27676317598993	7.24243819877814	2.31359409514281	0.423126409972492	-11.5382256862245	7.36116162923695	2.68807288839615	0.184437724134587	8.77747377877623	-1.25412717294888	-3.11109803964913	8.3961276153376	1.77586451539732	-2.17500058744976	8.63814747139691	78.25	1	2
163	4.59868248696975	5.15117334467563	3.4580333414729	6.95885706116811	2.60188846711015	3.98320252945009	4.08321467953531	3.44553001055978	5.26304275370545	2.41199059692908	3.72393132090036	6.35933308392103	4.06666273883887	3.20968069859423	3.4818840821851	1	5.43065070872624	3.07338441799899	3.85507515574309	7	4.21077029112078	5.45328646573423	2.42883133399189	2.46229061985603	-4.30904515905877	11.1846262813793	-1.89008805344502	4.05408102414803	2.51160601001974	9.8786993811738	8.2869767600273	4.26410305454388	0.515708022184704	2.98760277805908	3.01897549980908	0.96290998179171	5.20048024736191	5.57162320364526	7.67134690345751	8.10899814321191	7.97431158697845	-1.76193317684652	-0.453648220888957	3.51519318470333	7.03625165444265	11.2396685959309	81	1	2
164	2.92980330112161	2.75380029238295	6.10310627170461	4.38142637312081	3.92907842310963	3.13940646824293	1.30694473992455	3.31875904959965	2.52468073305756	6.78698578412839	6.11251581823707	1.49470607517062	1.44699679528771	2.64224096804439	3.76587866094445	1.84110746593117	1.12640513136151	2.21127461495072	6.31929873882405	6.41472291500496	4.5768848695527	1.73219546843921	1.30636659291083	0.848472196060056	6.20311306243467	4.04188277694316	-3.72646446310679	1.34370514472795	10.1307800070833	6.2101160170186	3.34455297460548	10.143145253404	12.7491759020031	5.71367039557741	3.72877940818772	9.44478224650023	9.93636098803497	2.23958282434335	1.17308181780044	3.77435782716602	3.45803399486637	0.136814880323205	-0.653972292507591	5.5135684690429	-0.614829107266354	2.93413510886976	88.75	1	2
165	3.64611698785969	7	2.37809711941536	6.95831443444399	4.01729307402872	4.78755940957174	4.22053245298903	1.42792013329325	5.06407670765387	4.33582167430828	6.43865745256166	5.87623059946078	7	1	5.56865264922578	1.62095080492149	1.03353217408102	1.69582284944139	1.14122281082714	6.58990206710002	7	4.3413806642885	1.7535997964357	-1.03042325299892	-5.62334052149401	12.8461251994067	0.579480356606611	3.89475265870247	4.13631438341027	9.07227792480798	1.51028534515097	9.44256015947805	9.13705119936565	1.20416456218978	-1.8738764136887	1.25286463379873	2.13697363671865	7.47060749976129	2.51595527142937	7.89078515830862	-2.06110702510917	2.76068327285226	8.84954140116509	0.761601288898783	-0.504022034200429	0.538440127728218	97.5	1	2
166	3.27188535442053	6.29377684489203	2.35488006672279	6.06231620175878	3.47937471572432	5.11510750019348	4.28272588815282	4.54450409913052	5.23624395759426	6.91290077320688	3.29400306609153	2.0881076481571	4.63157801567087	2.2212740848672	5.84848547006112	1	6.31338915761148	2.58940167157272	1.48618446272089	7	7	4.97362985391076	2.339699076618	0.106692152254124	-5.02229287788572	12.9442119781514	1.34043422673821	2.97242360341337	5.27111195916805	8.54026180164109	-4.67875372686758	9.65815037670049	7.6071204613769	0.488003352714789	3.25951162792087	1.82782858584585	1.62510937849023	-0.269142984287076	1.74488697205984	7.46857742537917	-2.34367840319818	2.3712471724697	3.22509647311722	1.10976003663276	-0.472003772143343	1.6318852499775	91.25	1	2
167	5.50596297612742	5.20256607186735	6.19843192845957	5.31421825356137	1.7882135129304	1.64336855828764	7	1.34617722284827	5.52931761153431	6.58046688309213	1.5641992124955	2.95861015639236	2.70473117546848	5.55271736534121	6.89553339840421	7	2.34402619337199	1	6.64960167882355	6.14655628221808	4.9176508713311	7	1	5.17115456941941	-2.79345978458048	10.1547348261099	-0.128558416626333	5.12288834505046	3.83271936307376	9.26902764809615	2.01473429924017	5.94048950528256	6.08210565142623	6.34332336265281	8.14343321770775	-0.30182754047202	6.10940871091992	1.28482544196922	-1.54890804876387	6.01703431096708	2.41492251850056	4.5541599029689	3.98995349760739	12.1636178252025	5.6825418316284	9.83506573145292	67	1	2
168	6.13267662948468	6.73536033161339	4.95929685465447	1.47672577709529	2.0266477540338	1.54521469646042	3.34578023564172	6.0051182200968	4.55009199936793	1.59424569273898	2.78985583882368	1.87056971486526	6.59749580456342	1.54739089474132	2.98627545694795	6.83432028870622	4.95507158646143	3.31029581054172	7	7	2.01157318061138	5.7062066772268	1	3.93804092330544	-5.15801835354375	11.6002078040491	3.68840201216082	0.980683074908151	2.50790682536169	11.5092335918375	5.38012865136439	8.76014299713277	2.40574160183559	1.15253471009377	3.31814909272531	10.8003368335866	3.53479164534496	4.96080946042798	-0.379055944972979	5.12485905646885	-0.925582814944491	3.33601668079989	9.68976345005343	6.63596686922007	-0.822117681763869	1.55970798198211	80.75	1	2
169	2.43205876912588	7	1.43448851848003	6.67204195855675	4.08439852899708	3.81849367418309	7	2.40175742580441	4.8543776082634	6.01879163808765	1.90942506560796	1	2.22396762788628	1.52808359920252	2.60762931336266	4.76754766417147	3.83535195401832	1	1.21799461132078	6.68528369048695	6.36861739178619	3.85419005845694	5.49849977243862	1.52819830435119	-4.28422944899556	13.8928939058697	0.0738479099273901	2.82570700371794	5.17926572828732	9.88934195421879	-3.93067420325021	9.10537035201526	12.9412224898685	5.87587816736418	-2.5280836545793	11.6047157305956	2.25701083694005	6.70233039150956	2.02984519905932	0.635605888832717	-0.467955831532267	3.78350686650772	2.72272212456981	3.38456270901691	-0.399590016562359	6.19558532645902	69.5	1	2
170	2.89923551806787	3.10012468571892	6.88900736889361	3.11824683476601	5.98464469994852	1.86486147051931	6.53035943273204	1.95508686682162	1.58415666992474	3.78363589134733	5.57022875131133	1.49554628055641	6.42753932610906	5.05716822255895	2.16734599318609	1.71250611820265	5.86931099505083	3.2162551773095	4.52678744639304	6.47057509972116	2.64138437492178	2.54581273428388	4.85954947858555	-4.20852653358771	8.8669054114608	4.86678467854195	1.33774671771283	4.44724440953164	7.31242694643887	8.87641857637289	2.25352279869374	7.23876021453686	9.27835788942228	3.21885721787693	0.0511554037291397	2.52388584297161	2.11768604867593	0.645691568526603	-0.256027639813339	8.45951904112708	-0.870540083386155	4.86932074900344	3.11704593931892	8.45432890689817	6.99187244679099	6.98897735824143	73.25	1	2
171	4.03031334852763	4.81864759719891	2.94380050179108	5.29178436006052	7	6.36690132467	5.20569628177699	2.46945924089143	6.37682135626586	1	6.61093562419463	1.86697969054441	4.67080142263155	5.76247251247681	2.29369289469317	1.54450636126759	6.9024150688196	5.48589533998047	1.18541202462242	4.75946648580775	1	1.89740985068815	5.55332017334337	0.177494773867426	7.42011659604929	3.80766494987345	-1.67157067864778	1.81240818205744	6.38023491105659	6.1150891176351	5.39061283846378	10.177004393867	9.64310137085085	5.01919939952253	12.9274869194585	-5.17838543658012	0.24168925555337	4.10372718448457	-1.80737828221572	5.95384065618361	0.218287605943771	1.92054448188204	3.3372420136561	1.08405407906955	-2.65486265332598	0.849970980217272	70	1	2
172	1.6037608300185	1.55591770584125	6.07386487776486	4.66851643909024	6.17016005549598	5.87574245897386	2.67525849340334	3.16378561421288	4.1818710375988	7	1.92474917422689	6.84153302654745	5.75395064643761	1.64844542509215	3.35059826934442	3.60885654302575	7	2.17002535232766	2.7306920257901	2.10932574247891	3.76169460642602	4.26192576815292	2.12135555903922	-4.10127444870276	9.84048969376528	5.12276272220776	2.93248046482811	5.82147850571769	6.54705970056229	4.98919112860871	8.66944898625037	10.1223698689206	6.50924181814855	2.59668250410092	7.25809865265355	-9.70057064088265	7.75885364927226	8.32594289344385	-0.689380367275673	8.72368052446768	1.63296246585942	5.09108604314126	3.63585017857106	0.17122227052726	-0.206031516401528	6.46556616011117	67.75	1	2
173	1.97010041972111	2.87302247240674	4.72490368518128	6.83535834906469	6.00013703188152	5.17251885335503	5.6494933717072	3.57141487026039	6.01640082046699	6.84638754814222	4.00706005248782	6.84367110617076	6.27779121492013	5.87262835591842	7	3.89849300176054	2.7171506311346	1.12592590576354	1.37871813057863	3.35174098589806	3.40141539915206	6.07617120624877	5.02860341284613	-0.162310271637191	4.09223008101075	2.2413815071612	-2.86230103692073	1.76754568943687	2.49928412935413	-1.11560901893604	-3.32392249566979	13.6810445825362	2.02232357069697	-0.414240722551618	12.0362060969574	3.83586618151841	0.389204927401053	6.57900396464464	-3.0925731907027	4.72118814718887	-0.923284201180029	4.3627462353045	4.67533400972312	8.52316631272149	9.75496085386485	5.1186446959248	57.5	1	2
174	2.55147286194162	3.43470438213874	7	4.33215992026983	6.81431361612506	1.65566761278037	5.57829480077307	1	1.0560550780178	3.43477694689798	5.35969345336864	5.45379848498719	6.6265104432447	2.53990352540498	1.29825318850285	2.55862568320671	5.78420112081826	3.25272183699138	3.18800519506725	6.57755707082741	2.11399670664212	1.84715300496713	1.83769933954952	-5.07749026670341	9.60256701136104	4.44973645154815	1.4615710924642	4.81799063077019	1.8690024039202	5.91250109086502	-0.240225844436695	3.04271360038407	8.90627412511833	2.39568098457056	1.00488462214301	0.949627540886266	2.48587322847742	8.72943287678047	-0.355987889630066	9.01618975301083	2.41720298957795	-3.24977686123325	3.17040880585059	6.43887468472696	8.01684843595008	4.95592726422649	81.25	1	2
175	1.90895839308708	3.32509333113749	5.72991321671461	4.50900277322133	5.01249169037308	2.80309487104582	5.12587826698342	1.11472329913868	5.39042126603053	2.4985572674714	2.29612019288073	2.08019454009509	7	6.95428606078892	6.27998947487531	1	6.35541538529163	2.27954164411656	6.89254877799266	4.41039027357971	6.44417976058004	1.26182050070824	6.58010339427979	0.906175421509728	4.52658573265405	2.91577964303204	-3.68188262041315	1.71087630391147	7.48065165925696	4.35010779436651	3.63764752914309	6.92566662632806	6.47258805982616	6.5278641862325	11.0313208948799	-2.21533429058803	3.60233019262056	0.686558104779127	-1.17232003187484	5.25851887302326	1.20109610734601	-3.79422802662602	-4.08076157130731	3.89037959713648	6.95567676644241	1.51350211328594	78	1	2
176	5.78758393700657	6.20373020633549	4.36314924682686	4.33074242549382	1.1957047511594	1.90595462717045	3.63838721092506	6.95776110522782	1.09284405002442	6.8277236786101	5.17966109052748	4.19119288479653	1.74777083151598	2.09736608889787	3.2714431020427	4.59792479128799	4.38812882849707	3.56658451648849	3.08435893904478	3.80898598855094	6.69412120624786	5.93430880291089	1	5.97761460146555	-1.41150626724429	7.83908568286458	0.216550599905328	3.01695535348185	-0.555605738028985	13.1415357412831	2.21814611947909	4.79749037552062	1.61581550182957	4.5083885983473	-0.209198645082459	0.247874100849468	4.97902369023621	0.518941101502747	-3.25838729060267	10.6970981752219	-1.84424148302984	2.80241934418295	0.285290859796119	10.3084681427647	6.87864116506024	3.05490482850614	55.75	1	2
177	5.36044144208684	6.40707182715706	2.1897647265161	2.75517957755358	1.72800459869122	5.14902415374455	6.27685189908845	3.88493155008472	5.64868473366074	4.25234041243046	1.43425996875117	2.95534268985565	7	6.69793647630463	3.69651379202025	5.22413290967392	1.6766895070025	2.49540220076804	6.59770748468501	3.57136142351388	7	3.95122476679015	1	10.5112433752051	-3.16957778125389	14.2613338397082	6.9116578701129	3.19232842200816	-1.00821518858117	13.0327730273184	-4.15821816325418	4.90660901722472	0.252285406143288	-1.5668118389431	6.44692258908499	12.933619016992	-0.890205707444243	0.807716800224211	-1.41332660482009	1.26990363279848	1.26859849649868	0.816658170829572	0.213231192671573	6.86290911013638	7.47642271642292	3.67853165695142	95.5	1	2
178	5.96472549498549	6.02393488439764	5.51455400471942	4.90364197363693	2.4154367104459	1.63699732483526	3.57868414150431	6.51364144249293	6.11676951327722	1.37372325151879	1.3117927786426	3.72939982231931	6.70162093005039	3.84091297784915	1.79813889905599	5.96099294876519	4.27187556307353	4.46612198143161	5.60005994571204	5.84823330315851	6.20472608726789	1	3.15244328795423	7.6506789914396	0.266835234750644	7.90583072422484	0.479211500795557	4.14102138740474	2.86023859618021	11.0800753980501	-2.48293732466887	4.38486932460507	6.2387765913258	4.15905962733007	11.7066969091277	-3.66265143154743	0.0432066384787738	-0.798732710228728	-2.8450500858815	9.02836866983114	8.15681196193665	-3.24835190226023	6.08037144613993	8.80764604462239	6.01230177786418	6.08950422520282	72.25	1	2
179	5.86068219532423	5.07696141426253	5.29521237594081	2.43789929446854	1.48636367751246	3.54643248779284	6.65185109510522	2.14994738266831	5.76864354563313	3.92601179090043	1.85792483334178	2.19423232021065	6.51719196454082	7	3.82804998482641	1	3.09413732261228	6.01560075557794	2.52784583935655	4.28899431933857	7	2.31567431647327	1.81978317232851	6.82416909374885	-2.94822084272466	6.22976600788039	-1.75878079592352	1.61748798305065	2.75648206056342	5.31143393366604	-2.81524084068909	4.54737286736521	9.50844272177326	6.52421394028893	1.70066792621457	1.8222789735151	1.63500816137515	5.02493294657058	0.755587674073814	7.76331792822662	-0.449550313198276	0.0736755972213023	1.58685144362823	6.75761293342973	-0.937513426339358	1.64220243298045	85	1	2
180	5.39163781873314	5.81241031631479	6.0980371010967	2.63734341489835	2.96268074926444	6.42033066592096	6.47795260697352	3.9353691518759	1.62605678881501	1.23595857103987	1.39129981553304	1	1.80000051718592	2.3251978900554	2.96549855073145	1.45807024382361	6.21853982748956	2.30054980095299	5.96370375029161	5.64191261975902	1.83446921889096	2.6582112026954	2.71282814521289	6.31026619896799	-5.395579283196	8.43711723053124	-1.76398548723514	2.07370855986834	3.38667068467806	7.16820445915646	3.30162752720365	3.96750008571188	5.96587734543555	3.37456646808352	12.5201184019136	12.5544650698045	6.43817866018939	0.270361793366791	0.0554530348476319	7.33640445175732	1.68886952867307	5.86570960217846	1.63619921115189	7.6602861734223	3.65132629349847	0.487305385028548	70.75	1	2
181	3.78873340930216	5.65578077505621	1.45517828736585	1.14095591046689	4.15329010296898	1.43186857112466	3.89368104190638	2.07374515699288	6.39707722313764	3.582113186449	2.58577351755873	1.58060444161376	6.76077971584367	1.89800454134156	3.46603842413096	5.19575371523297	1.22864361550728	2.64923737674765	2.674833745157	6.77275204450593	6.96260775329088	3.34265527522841	2.33644409739004	10.8713335495076	-1.33444168583611	10.4916731222228	-2.73579511339591	0.742147490786844	0.108674048216628	11.4184798611821	9.38597653632671	7.13761306721258	4.75364887782806	4.73587675745788	7.34181426892889	10.1110027462451	2.73584129304208	-0.43833052516354	0.237402859989716	8.68568213409659	-1.64821885908285	0.504545055590737	2.0000118124128	8.11694930170981	6.24225682494872	3.68445244479761	79.5	1	2
182	7	2.04538336905259	3.26095884155014	6.97402863244987	2.97381192514319	5.86562461216169	2.65957647898551	1	5.7230225567367	4.00876174498188	4.48590585277591	3.20797803836595	5.32545149566755	4.03706310464171	2.48173066984742	5.41252920393711	7	3.73642311325882	1.06312244994478	5.41663675921444	6.73713732214918	5.76354929756798	6.40752096361788	2.58591043477753	-2.80197169309075	7.50424098236897	-2.48632652232837	2.31051450938605	9.97051059430416	7.41270704362865	-4.91333259207636	10.0781376279423	-3.21768215890936	2.50057690462627	11.3161448980034	-2.48955992131632	3.22776004742726	3.37450345186856	0.989858795402898	4.71608733630319	-1.71892548756578	0.0839584732698678	4.05197318803563	2.47304604476792	2.21363879066274	1.72425619891218	72.25	1	2
183	6.55778518385964	6.92506180046044	1.9052871143283	1.00333733185084	3.8471206179924	4.91098322243279	4.50646776066897	2.64484295658582	5.38180554712665	2.63467593436469	5.33277602300796	5.35160906754748	6.87231969406336	3.13732178701678	3.06436737489573	5.02997637044329	2.16441853130061	2.8903108719593	6.88746920691452	1.37033993971654	3.48696027395739	6.06636043318815	1	1.20724138339044	-0.319166803918642	11.746800881192	2.74033451129185	3.24278640695285	11.8694900284414	9.02856810337376	-4.26919459855684	9.98956904103759	9.67019465705214	0.170784435552527	3.2955233947122	4.68702005949196	5.61130265754621	4.60810582364165	3.26833434351354	8.61516976874658	-0.774190151145821	4.75642741593983	8.80902470522328	-1.35403015865651	-1.01548195920319	-0.302036808965283	72	1	2
184	4.92632258522746	6.28779906062828	1.63385523810687	3.0314121738862	2.13062691968758	5.55617001068122	5.96190731095967	3.39214404065842	3.46193624072865	3.93768201809664	1.37184154044711	3.20389494429532	7	5.74551475095039	3.65821309356317	6.8174600886086	5.93152407043675	3.33326468044883	5.9668704784191	3.3460100107634	7	2.55713624778832	1.00536848466503	10.8383631780106	-3.81882966153888	13.4639474954206	6.97515483505875	2.26540792905087	-0.675130431826285	13.6896418997191	-3.40067452086061	9.35143720574693	4.09652635730725	3.8905644043455	9.76881686467618	12.0383125278998	-0.919271017751419	0.73215524681527	2.88391536259938	7.33394671540972	-0.592108663906234	1.6729708466429	2.80709508037951	7.06473160520648	-2.79305522853573	7.67906011260858	97.75	1	2
185	6.42112053138245	6.55396364265037	7	3.3486515186816	3.66406205032476	5.00715895741584	3.72805810766584	2.69603394576876	4.6667095328484	4.21522574824987	2.18566579868708	3.51261636508382	1.65298562979667	5.84966181818938	4.48034641459708	7	2.01628077960022	4.07547054248654	2.49872065588403	4.22522746939019	5.28222459584754	7	1.87051354929168	3.94675610666842	-0.577071912287136	7.13555636412857	-3.44251183850935	5.92535089846637	-2.13692726678461	6.44989374320584	9.92781876423122	9.58029405300465	10.5315363328343	4.11374818920456	3.12334109342697	16.0683198397569	0.0921718766383135	0.525951615675233	-2.48059139147324	4.86379129351103	1.29376745862213	-0.561913469488996	7.74459772945999	8.3516949344066	8.17956249564121	5.3685006774656	70.5	1	2
186	4.45161742905547	6.84055862695171	6.58186796950256	2.66233423066405	2.88268189452989	4.41504330880242	6.28122684967769	4.51175322793566	4.35200398675588	2.37886200555355	2.71335015990134	3.08453444719693	7	2.49112909664191	6.89651688167487	5.43205270729182	7	4.07143650482759	4.73142027825752	4.81117828327044	5.30548122910814	2.70470072655153	6.28791444089558	5.73739702679837	-1.33241775023435	6.44187436565175	-3.01293807775942	3.74311169769199	-1.73546747994858	10.4682371543263	-2.10634594941017	1.98603738335147	1.73470118335418	-1.68311468598545	14.1248140380946	9.96974403604875	3.07707428322067	-1.91362248778756	0.136298225770258	3.90031903755994	0.327182500108007	8.1606859719599	7.45369701296211	3.85896875716752	8.24431536286218	5.67289800940464	83.25	1	2
187	6.69985506843143	6.94947934341479	6.40895459682876	3.09208806923278	4.44878693552682	5.20575621502654	4.38857787660018	2.69422757988217	4.0863106920183	3.85892490696814	4.67713046295588	3.90085356527628	4.8708758611477	7	3.83487496524335	6.16316090387887	2.02565982119717	5.28377416660082	2.88892675664403	4.28278792879434	7	2.47137161912474	1.29716094431118	4.82036283814054	-2.01364139827843	8.13850644917676	-4.6997147910423	4.26995220059007	1.9533671751074	6.3828830475489	1.97595256077533	9.69470659103216	-2.3561751229985	-0.60484709599892	3.14942865594751	2.81200566157376	0.116149035126927	-0.0880497966044383	6.65854904277467	8.68743530177606	1.28192351745563	-0.547152429071557	7.76314252557417	8.02816387921525	8.23919895380426	4.51175496202012	79	1	2
188	5.85479558051331	4.15779296919873	3.06936538342606	3.34440799816614	4.11152141399733	1.03106176751952	5.48614325781128	5.02670147932147	7	7	5.98864504360091	1.00153011119893	7	5.34356572659002	1.55978059738284	5.68004678613028	7	5.96355320583553	1.1848218406483	6.31363543854573	6.93322821304457	2.1053474609138	6.03205270006304	9.52310134773598	-0.984255712064694	8.48251206842218	1.81059324849025	-0.297109017795218	-1.14524135485779	10.8022323655444	-2.1262178387685	4.66020997540745	-4.6523675127427	3.6321023331569	0.524514386304915	3.7503530050133	1.01288734240686	1.3573485813137	-0.652523195660994	6.21874758108133	1.28869476855796	-2.76736046118867	1.51253872457855	2.13725950910459	5.68922860720225	11.3527134514262	81.75	1	2
[truncated: 5 more columns]
