# Supplementary material for: How Are Mate Preferences Linked with Actual Mate Selection? Tests of Mate Preference Integration Algorithms Using Computer Simulations and Actual Mating Couples
Source: PLoS One. 2016 Jun 8;11(6):e0156078. doi: 10.1371/journal.pone.0156078 (PMC4898694; doi:10.1371/journal.pone.0156078)
Supplement: S3 Data — Long-term couple and agent-based model data analyzed in Study 4. (ZIP) [file pone.0156078.s003.zip › S11/Aspiration Model Data/Aspiration Couple Population 01162016 090146.csv]

	trait1	trait2	trait3	trait4	trait5	trait6	trait7	trait8	trait9	trait10	trait11	trait12	trait13	trait14	trait15	trait16	trait17	trait18	trait19	trait20	trait21	trait22	trait23	preference1	preference2	preference3	preference4	preference5	preference6	preference7	preference8	preference9	preference10	preference11	preference12	preference13	preference14	preference15	preference16	preference17	preference18	preference19	preference20	preference21	preference22	preference23	fitpoints	sex	algorithm
1	5.12113806369543	5.14645459936147	2.60424696112664	6.10765880915645	1.28431504808144	7	1.6927460989404	6.17754171074039	3.73741667549745	6.42947146351358	5.31621646941554	5.5379098097747	4.57071770143368	2.97486518359129	7	7	2.22846030648308	1	5.05349322044622	5.03711585755215	4.91374238550645	1.45299349156934	6.59748643654987	1.84130127778274	2.69445670577347	1.76575466421605	5.07862030108132	14.6756207920759	2.83730425710473	10.400149196757	2.26219206725115	3.86402733493604	-0.117379162985943	3.17204048988381	5.5721428340253	9.83014292181299	2.52519113260434	-1.1604531287453	2.52664094323132	5.594281318488	1.79848700154949	4.11178642448227	1.57338196848008	-1.25091292390083	-2.59646154876929	0.282817342739491	95	0	2
2	5.97421133606135	5.81676914148924	5.87415512786962	1.07733535418373	3.16168523099599	6.71818843488242	3.74700764811232	1.77369086511159	3.70972975034085	7	4.64472225417637	1.5608605192212	5.06308534480168	1.11726762754399	5.89402948260342	6.35514243119485	3.70282009376245	5.25546611988806	4.52582803484984	1.64796801577326	2.73557125136316	1.67553446743743	5.16665808099802	1.4742601833102	-5.56701964394575	1.16720436668045	1.33262018644389	10.9081564981911	3.49571635407616	9.25755637258029	2.43765306372894	2.46083859556902	7.40501791175914	3.78712921324695	6.03876832731044	8.83035711663447	0.969405726966992	1.99708033284061	5.42528020282851	0.391046408449753	5.97070879014566	4.75302572901742	4.42518726162543	11.0006152296326	10.0155796990463	10.2123130880726	106.75	0	2
3	6.66937977555406	4.57016309977052	2.23504874276014	7	1.44994591876093	1.91621919663217	5.21798987346147	7	1.15347530409734	2.58637223018123	2.76769558989509	4.35946970743718	4.63742875886303	2.62369745523123	5.75016234240813	6.79449053961891	1	3.80739685959057	2.68204348231571	1.97089465568234	1.89814880205745	4.40082902153699	1.7890945469916	4.25161160663788	-2.64143236318694	4.84134967634992	9.07503577144791	11.4924325149032	3.24928372098333	9.2740205779663	6.8534394976317	4.09722144493942	1.30840799996965	3.43482541851418	5.61180157370778	2.32263963267986	0.755289405643191	0.332764216665164	2.40257124250501	7.60613077394786	5.64406381201686	4.5139380898428	0.0616332271853972	8.22956185875506	12.6186771047455	5.07451692334261	88.5	0	2
4	6.10994945840057	1.99104397868697	3.61794107801825	1.68083422842546	2.12459561243394	4.88745910925501	5.974518898408	1	1.80560335264322	5.96983012652198	5.15056645513729	4.61756302934874	5.54145894730096	5.40041155541466	1.86313612380406	5.43174143747999	6.06937664888013	5.12750938119333	3.73950792683769	6.68337450821694	6.43327804108517	3.40437637565949	7	2.13713873501528	-1.37924792236235	-2.70398562793385	9.80195546363771	12.1823233666418	5.06614663161532	10.0658481177319	7.99722894709475	3.12189776297844	6.72544791108644	3.62240879473543	6.98316789452945	3.94065504537665	3.3651688372227	9.56126667135589	2.65119644646558	5.42442887645008	3.70322609099137	2.7411906534159	-2.62913893258206	-0.178928929155146	3.35152997709655	4.79668319335706	97.25	0	2
5	6.63371023825671	4.60652882689944	4.8876486292019	5.61383034929266	1	3.52814692439918	4.65481653589448	7	6.08584396751012	3.49925657080221	3.8767148927245	6.05452197092751	3.46136201493669	7	5.58913126567561	6.22159350584388	1	6.22640749789473	3.82754659287847	4.66567171151129	4.04136625799668	3.07371613063195	1.27090687416362	1.86280336411728	-0.155757944526838	-0.496826960291315	4.79824670178933	12.3440590676556	1.55859434101211	-0.489412040304441	3.02012126714545	5.9312661031267	5.73515291327766	2.23511932857018	4.62235308733012	4.37960932234012	0.858420049197449	2.61671191343463	3.13618640601848	5.43805065018649	7.94325329008638	3.48299037086102	-3.88132722433342	9.8193244833083	-5.4439319533501	3.01836909626259	96	0	2
6	3.11845091812595	1	3.2405109645747	2.8492668740796	1.02831810357497	2.55543613105231	5.28230647375831	5.88378400086175	6.96752097450076	7	1.09937964642283	1	6.09905789700069	1.8649077877696	3.59767844620278	7	3.91915986974198	5.33649660871826	2.98689014951151	7	5.75098366183716	6.87329118143283	6.93980969980442	3.15693514648226	-2.37848874846927	1.10009859627171	6.96150544172652	11.5821203582592	2.75765156478339	11.2812205152561	7.48612731841104	2.50324739635126	4.88982219519022	3.73365765980066	4.73462738392973	9.01625033191558	-0.523341688475356	-0.364002254829897	-3.74632806183894	4.2369145142247	5.54883488169479	1.54587955396822	2.50679305285829	10.9433183840159	2.37086334690809	7.03976289262401	106.75	0	2
7	4.45693360480713	5.51185793334674	6.12508318600224	4.41450411491267	1.69619995529112	3.86639964751493	1.00143176570231	6.45444794840374	6.08792920811212	6.57505409944517	6.97601496710863	4.06328025185602	4.90933581933801	4.12223363976496	6.40025877566241	5.61722271383359	1	3.01851582482617	4.94155113458116	4.13478977117956	4.64378468771807	2.55889889220998	2.69078293808683	-1.26547842020908	1.29656243114976	5.38139912166495	8.22747940536513	13.7372218801065	0.759291886223714	2.79901695136715	0.6457295951758	4.98272497824221	1.80911292951393	0.290521601473607	1.95752474793204	3.61576883789405	2.95508420138202	3.56090424499118	-0.36539480581626	4.66379884467196	6.70279640388628	4.5266061333907	1.46932264490473	-0.721942591381783	5.07476623848347	1.08846220781264	102.5	0	2
8	4.57639810670495	2.47262028150903	2.80678827896613	6.66698002920891	1.29580480711466	4.8944645810429	3.70650215900222	1	4.06347097706974	7	6.14449995941228	2.38558747017753	5.54866801329769	6.97515645984315	5.23364335020418	7	2.7226034366676	6.02371468904867	5.36349558455981	1.38267176335	4.74936292972247	3.25313139867105	7	2.34624186537654	-2.34446925553536	3.78059740385419	8.46332687274734	10.0877908860213	5.5268412888187	9.48539253638044	6.48578472389356	3.07843532429981	4.36923734133814	1.10805230500116	1.59670178457979	9.36031194349129	0.101243455501192	3.72140682205991	1.89833134158505	-4.48135386811615	1.58442507768308	4.89344289761372	0.409456825740472	-2.3547391829845	-1.54678181101438	2.11781278950197	108.25	0	2
9	3.47071845178308	2.9084417191729	5.04747880769409	2.53702253584822	1.40639853151907	6.4232880688292	3.85138563595801	4.15767109605598	4.32316943363385	2.48106667005532	4.79018865925208	1	1.82865581200597	2.07645132621111	7	1.72348516084976	2.60717521838044	1	5.38876543017225	5.10461825549404	4.48519808960229	1.9491514025887	3.9848804474163	0.69618045281132	2.69258602465738	5.63936366584142	9.56503842261942	12.390443113203	7.6192808160834	8.09545589664371	-1.90600145647164	5.19959276697814	4.64343908568002	-1.94811904260281	-2.29038453680162	0.483588022138368	3.62756054659658	-3.14538549519357	4.77170070755563	10.4957181668428	7.12007068457983	6.05530198053892	1.95410850500075	11.6902216161356	4.0854923900892	5.26466823421325	96	0	2
10	6.4255936142969	2.35393347211017	4.38934870724018	5.23543960153256	2.41080077458862	6.28011416484258	4.51427240178657	1	6.25040662070273	7	3.310177258018	2.75617660386018	6.72409834248872	1	2.23337683238046	2.16876935204468	7	1	7	5.81182878219042	6.91104845973751	4.6839726326315	1.96145677340096	1.42797403981557	1.77163632738616	2.67968718139322	7.0951450253905	12.9455860705737	2.1061307385993	1.44698666831313	2.03275600872973	2.64720434622712	9.96370295398387	1.0101854151798	4.29886518907268	0.228787723783064	0.4470474846138	9.36345950450261	10.873686629664	4.22254503795774	0.00791352158650538	3.30069383610558	-0.428516457678474	12.9285011292307	7.83196158518217	2.02869090465226	83.75	0	2
11	4.3606962340997	2.14102974092302	6.53465763868329	5.49147067939422	1.70031720812835	6.02281352821838	1	1.35504725696396	4.50602343134471	3.90594300481715	5.21526244338877	3.77186085988827	2.4558862264799	2.81289668293023	6.57858924309621	7	6.32866823641657	7	2.37088002911777	2.50770575029251	1	2.48037369384887	4.44663167966499	4.3100275119422	-4.40661991900132	2.95743717024931	8.35498701218703	13.4338139339365	0.724302374822545	2.88738705368044	5.96909230592176	-1.88052964641979	3.14020410649358	1.57024163038846	2.86117010461426	3.04799465739367	14.8598734868262	0.622630054381123	4.9128156680126	6.31178705665487	0.750229894617804	5.42093450359321	5.80717704777597	9.01515493568932	-1.93322387173314	6.44953259671723	101.5	0	2
12	6.39362529104022	5.22197215166198	6.50626602209976	1.75188891997297	5.12918587690121	5.10396853414888	5.75948196873515	1.88306670338388	3.42561423776939	1.44731378207665	3.26918901135903	5.56724365478888	4.52313296139213	2.1526446138775	4.18118343294404	1.00441712619539	6.14190196044265	2.12032471287349	2.45489173478609	2.71026709817909	5.79723449015545	4.28244710486783	4.67113054782866	4.69886396052367	4.76689215451987	7.0175617270163	5.63209100984648	18.156457318783	0.0832385424126691	-0.246574634266531	0.810764979211704	6.69435304921703	5.69165896199778	-0.446831621586305	0.962620630469378	0.91307029898395	0.989766862395469	-3.06872649272314	-2.15342718009159	-0.749093231404917	4.28441576676147	6.33204847233649	2.67927745970569	-1.22212011334744	3.1457034941799	11.7081450454898	81.25	0	2
13	4.61843903881675	4.00277836570106	4.94159840627539	3.20132216977052	1	4.61824352731408	7	1	3.22328926534942	7	4.84340131671688	2.12446813978967	5.69292822468022	1.60592426346068	5.73964180680983	4.34579298197824	6.81307087128494	3.84973379169695	3.97339271054252	2.17846024049655	2.57297535215746	2.92565953426752	5.09551530465918	4.15660981780429	-0.998402111709945	4.92201378217665	6.99743535752221	17.7626098064756	3.38543508182038	8.63298390280022	7.80326701991547	5.42417775960477	0.104791838335004	4.88092642951901	3.24902220634793	5.77737070250354	2.8351410540898	-2.24875028936646	3.37918549068178	-3.70578315650888	5.71934362262166	1.71553307893004	-3.25761258856508	-3.31807781352516	1.94647405550579	9.6420433049198	106	0	2
14	6.09316766247102	2.21422910769343	2.28632177636983	2.86280824959904	1.4259831606707	4.89112259741681	7	4.99696306008439	4.60680469979251	7	4.77599161725846	3.91024188076052	3.8389656990652	4.51747842748371	4.62153054906418	1.26717434022906	1.98393457594949	4.75853759801328	6.29330017057034	2.29948406542336	1.39619320067005	1.72819278087109	1.54439342729812	2.84585480874581	-0.715447743115539	-4.10749493038536	8.23920673765531	10.0011574516051	9.36335900506636	8.42206748626952	7.70369668502213	4.86340622532618	7.73177442410313	0.446630204725628	0.290941525818881	11.9048508447285	3.92755679404921	-0.465204355846361	1.69782511717511	2.25692922557142	5.35604135075617	5.00215806105552	0.829765448777182	2.20304560130299	2.57250757459456	7.80382710240908	99.75	0	2
15	6.09696924310322	3.13713050428158	4.07879129160073	6.84670376458857	1.80610294132746	4.79539753556885	2.29565710466202	5.96769992978741	4.77751050335385	6.77158677509688	4.17563910909863	1	6.0216568141524	4.9958231609925	6.00439345308471	3.96700694418387	1	3.47424430799631	3.1562460585314	3.74409649280779	3.40112600574179	4.00598182734914	7	2.2560867770368	-1.11517806027805	1.30783822879754	6.70030177944284	10.0871162556052	4.40562507771328	-4.9081188530569	4.6340339617605	1.20675888688539	3.58581755857056	-3.04180473961911	4.28434397189171	-2.25350473222385	1.15094390075546	1.75095323002439	0.297734262405161	4.26017144237463	6.7473342814578	3.21262176107398	-1.72026978615905	10.998525153628	1.1738823492587	5.51769011638125	89.5	0	2
16	3.22367190230276	1.01946764208863	2.60350455721287	1.46964385437155	4.72275022991296	6.98925368084887	3.99392118498423	1	3.66633288437795	3.77150779969849	5.66480111703821	5.39271241412026	6.63537664384207	1.97536753510203	1.20837201147104	2.76742650970332	5.20583923833904	6.05323004764958	5.90096772985451	5.93656185544079	2.14526018182557	2.53035085501818	6.11373730500906	8.20310388057944	6.35179188321724	-1.67779137882524	10.3192501826007	16.7797170827869	5.17894435818149	10.0023562363442	7.55376551345791	2.79834000454178	6.31946417512798	-1.89215614007076	7.6017800676756	3.25051121667078	7.01785603813749	3.60918754559995	9.03519282539912	0.337831171587015	5.33156521351463	3.99951194324712	5.81639020155068	-0.78217843577545	5.62650775077945	5.68993078841174	104.25	0	2
17	5.88408038066464	4.1970657932022	2.38527642085108	1	3.52235528041986	5.76675893128975	5.45369810489373	2.24558516193063	2.52478718297302	7	2.9023199438549	1	3.75773915440598	4.99717113633652	3.38816930518752	4.48283854548429	1	1.10258847941414	2.53553963767421	5.79183780572394	1.61474461018854	1.84231035024086	3.58382105745978	2.54833913911132	5.37232755417685	7.27312841960647	10.6943863895263	13.496510463938	5.35861261486223	3.47298716033691	5.79823799312864	5.06222989800307	-1.44556079734141	1.28246564473499	3.47541956619496	3.20645890184406	-0.359637448593706	11.8828145882278	-0.533738519578857	5.88249088792351	6.17280331653324	6.36175927322485	2.14607888705411	1.14784307105753	2.52085399946758	6.77845999759256	100	0	2
18	6.08133333304876	4.94079311546736	4.57647309841908	6.80909141166951	1.42255408692245	7	4.08810109930515	2.89715525586649	4.80750679277847	4.76230671763719	6.63000569054007	3.77286198560394	5.06406774071028	4.34477443392544	6.2696096830366	5.55207318017146	1.40792527848503	4.60646293440109	3.80737243261138	4.03688382291798	3.72136715770883	4.79092580927152	3.13449119959596	6.42246504944813	-3.24620509883019	3.93481837648528	9.4165609687149	10.659016576175	9.30301788820669	5.55538290253785	6.11286603174083	7.58494641352372	4.54961687362666	6.01780817415947	3.6284950110833	4.74983201736149	-0.0856053096692626	4.08124444275635	-0.845017794417701	0.751159252099031	0.897252589562071	6.56583699623031	2.39290550998033	12.2214227997298	0.299152494774909	2.49735156424135	86.75	0	2
19	5.93722557282508	4.81581249552138	4.1460635688144	6.99591448128312	2.23717137274038	6.24159396511182	1.9534982241001	5.77052585370541	1.56596316746319	4.62505478584964	2.66216012195039	4.37281287054762	1.98925912159313	5.48959967469262	2.22054635915897	3.8858797488745	6.16587749735399	4.43205811670598	4.71459048515038	5.4244579348816	6.91568038225018	3.10132780697238	1.88488051740334	4.68359876415823	-2.506244222294	3.41208910217642	9.03011257357889	11.4731222584449	4.79928855661851	4.30375249504336	0.937085480128777	0.922262594071996	6.32732117722796	7.35370318322504	1.16065415324038	4.30284751256875	2.49688906533193	7.92385611633267	0.97843096179253	-2.09802706608156	6.00341958244114	-1.60298901680256	3.41260467910911	7.46176222018154	5.85505806898217	-0.050437613185927	87.5	0	2
20	4.68173433174365	3.13009022814167	3.0326851889794	1.35060716499402	1	6.0555473941277	4.08301316596573	3.17995965993307	4.62938223365971	5.21676834945728	4.78086390786197	5.8428599324085	6.79241467735948	4.45295149224716	7	6.7060285599933	4.44507166863258	2.56408859252438	6.55206987735735	5.70640916186934	5.19890164621641	2.73696931811915	4.02603399219712	2.52249838515052	-3.08675828200029	-0.573835498618846	9.87958189236349	10.4979033484876	1.84158006695807	2.25537019786287	1.11780672208063	3.7498270605059	6.34681723030038	4.56824592868066	5.19727903013435	1.87017210765673	1.11704119248133	2.64768731185476	8.72645589757307	8.50112723808429	1.88130018817873	4.54869041279347	4.95858917782961	13.6612569714123	4.83384490060408	5.38110951005187	89.25	0	2
21	6.16494208279788	2.71751042102602	7	2.5093848324358	1.97573413399302	5.2298868579076	5.12601817408736	6.39486587434986	6.41277621061524	6.22701886320767	4.76497007835135	6.47748044942692	3.02625043934199	5.20765927539275	2.20474555502945	5.83280370515543	6.4668202784246	5.88209409510806	6.51699525732863	4.46607907598442	4.74705836895344	1	1.01520037153953	2.18390131821478	-3.62796034992713	2.58517338951432	7.81742450793115	10.8757983046618	8.4130143231921	9.17864216454888	8.28910079897986	3.41831000360472	3.51090625953469	-0.721315612543731	5.80350734632352	0.653135124096056	-1.46958995964383	-2.97534575311146	0.789919712706742	2.10706617829594	3.68744078766812	5.73211388595623	-0.476964886217141	8.20111755214292	-3.02896101389466	5.60190224449694	90	0	2
22	7	3.86228687122162	6.2946381295733	3.72918522506465	1.94116307150886	7	4.78724647703203	6.10891675839513	3.3875028978371	6.03919896046482	4.8080623470391	5.16845305755638	4.55173723910061	3.93870054975943	2.45216079996571	7	3.70726186877563	4.09139405279351	5.62737681339327	4.38132277773505	3.68210892741018	1.60862082760122	1.21035253799183	1.94360381158243	-2.77933419940199	2.33135324206851	7.72165611517456	10.8242004542744	7.53194253072488	8.78341964909861	-1.91090469339832	2.76238250251839	11.4614430991979	-0.382948511823727	5.03245816133988	12.2510817460736	1.7487687244108	-3.3147775430221	2.18730693162851	3.46153311079063	-1.19884558938896	4.96870416306485	-0.254203070776483	8.92547832198944	6.74617184019984	10.4063702925061	92.75	0	2
23	4.83383096521893	2.69831679803542	4.06961032822667	4.97240050601772	1.42069508704187	3.84745468267939	3.24278513201918	1.75435839559333	1.09148148796265	5.25675577300432	5.70700656545134	1.43468217834015	2.1825768501005	1.35960071236412	3.49165390843717	6.76619920083325	1.70980452307265	5.70510814008187	3.83604959828179	4.81378159416512	1.06853763574105	4.41080506661292	5.42064150312645	3.05800342876302	-3.9429819501714	1.8773413420637	6.47788572801396	12.391644369204	1.03240648342792	-0.970299394540954	8.23500055561012	-0.187715841000823	4.10007705898057	-2.89715194801699	6.02984388942338	8.98109455157294	3.15734913774531	1.50849895401759	0.692634953914405	-0.355351008259001	4.92765627030475	8.56472986068919	2.90918861142765	4.33841465450234	-1.05696138310822	1.15077597439621	91.5	0	2
24	5.99603091768525	4.15393651532563	1	6.56159652960866	1.17579777684875	2.4384222025969	1	7	4.80052302724642	4.1012604893258	6.27571795239716	1.18282268149031	3.0995529134203	6.38193898407038	3.39727028748542	6.8406689249212	3.6277148046131	6.35808962037129	5.16470024871444	1.50283282800995	5.88990275231293	5.39088114967047	1.76116756944059	2.52967278159653	-1.47128407817685	1.03881527497597	8.20514370664828	10.355486686627	1.05982674201933	1.76853943013701	7.79290368750243	3.84347963332095	4.45586248771345	0.421160940343251	2.27921272993747	2.05717887939238	3.68842448688558	1.33969464180812	1.28422717159968	-5.13281309477782	2.1113371749166	4.70404520112326	2.49696517352012	4.53301754488066	0.384601211644783	5.51645943142886	89.25	0	2
25	6.44248538427116	2.12911759165963	3.83267032998005	6.44590143097221	1.48804308365031	5.91625561142801	5.35763855324036	6.10281551593963	2.96656790232141	7	1.35990942170523	3.14532106416694	5.542376048093	5.63690114817722	3.84331645597727	6.95905072293716	2.4552890305603	6.19277073634882	4.56817131922411	4.03354148825011	4.06645034629259	2.98541320614016	1.2341109052452	0.720009766454224	-1.43501961324115	4.05857658480124	7.70703418596336	9.86906354784859	1.0978085425166	8.55802872980713	7.31579520328046	1.71829477751995	4.26029824940628	1.93242374183573	2.04046905516756	9.19009000871024	3.93182086105077	0.7385434172381	0.269311104973937	6.04989099933458	1.66902175318467	4.82907195416156	0.735766403139495	-1.71677217663561	0.307446651068706	1.19441332299155	90	0	2
26	5.57515380514494	1.4791727384332	5.26622144095721	1.57272154429539	4.76667476006831	5.77107721808786	1.40704836855371	3.28015991705369	3.03870194925996	1.33093771302803	5.95350696984604	2.02103453024848	4.24382703591934	7	6.24511211493072	2.0954150633297	1.4985762343614	3.50406255359728	4.53936225645357	3.50400951165002	3.48331118910483	1	2.22010640162155	1.18994551581691	-6.76700554540247	-0.94664717030032	0.970954265131877	9.9226693421248	5.10372759865144	7.99784855806806	6.6483708193526	2.33093788480717	7.46959177242986	2.17512687229135	6.13347403347184	3.16567635443893	1.03512543443105	1.26540393411544	-5.5108751256271	-2.36069264256687	-1.03819278425999	4.01137626286636	6.83296849538142	6.29950768387112	6.72463467960392	6.66465854000103	92.75	0	2
27	5.35013219944833	1.63780721457703	6.65982158471849	4.69039192253586	3.50279561635681	7	5.02783450891661	4.18198277053407	1.74376692798626	5.82950240180869	5.66636165391334	3.814260995731	1.97623505956624	2.03540073799094	6.55847918712402	6.01365642125438	4.92120429474647	3.80215639708291	6.9905020637712	3.57019771653674	4.57200340713974	2.71313930424976	6.16640376744007	-1.45388908574657	2.47635633911755	3.34238357160894	7.5017031835833	11.7506562700856	8.73789547295465	-0.504277344409425	7.01433890061704	2.37655995222475	11.3824171715529	0.452777952261159	-0.145883897478418	4.38482450226212	6.6957021649344	5.71095715165235	-4.53681280323051	1.75491920656577	7.37636622675879	10.3686214402281	2.83736932215346	6.26154209197818	-1.57114958679199	2.44083228271558	77.5	0	2
28	5.54780393388483	3.87111083633177	7	5.15865463336059	1.00597154194175	6.89495462617392	2.94549804853529	2.22205548630339	3.79122794622195	4.69824724569532	7	6.77964872681553	7	1.51430561467809	6.5402705922012	5.09376456815933	5.80999812779005	1	7	6.06252177718837	4.53033511062819	3.72201371591778	7	4.57255368850403	-3.36836692605493	2.26568838025128	7.52425605236131	11.4647947171605	2.74302640032003	-0.526918390094859	6.57691722364122	-0.398965544838434	2.40270556677414	-2.68474085210182	5.36407059326483	2.72148761305034	15.1540318108434	-1.69199412578222	-2.07323183829354	6.28728676357144	3.46415636508626	4.15421827947984	6.48322682866881	2.37078927521253	-2.63922506233664	1.78715687036179	83.25	0	2
29	6.0509994350441	1	5.95794815753746	4.0188349607749	1.54831632158739	2.74374430140835	4.12429998584057	6.26008598631783	3.73905863442243	6.386766583816	2.80870770099613	2.57945255519396	2.81492959426706	1.12953706282674	2.57348508776977	1.23681724973689	3.25408151200056	4.81470025796415	7	3.88300666034358	5.84992718564157	1	1	0.593606306843555	-0.0423492883565836	1.24112149863719	9.57801486570105	11.4249741740304	0.453854672631405	4.40931623857385	-0.571623569288672	2.71132331835623	2.55387132623732	4.62997292044264	4.38158596817375	3.18675863602613	-1.9426343927736	3.35596494587222	-4.54692881455219	7.56176863020082	2.26561745689994	7.93356001208231	2.07536276226614	5.80221001487897	-3.88098826288488	6.02426343100932	79	0	2
30	6.91156545165496	2.66562282660967	2.61301963328451	4.20483862504006	2.70820226867447	1	1	6.47976009449906	3.48669232750479	5.58047688165288	6.46387992222581	1	7	1.42483575233289	6.20296678408645	6.92513128679092	6.62517701814614	4.67173327487199	3.20363640809347	5.69375244037681	2.6428719234594	5.85570704252537	3.10049559124749	2.49816676033352	-0.332226303278901	1.302597597349	8.5863526409444	10.3355234116963	3.05025989362734	0.952029073386621	8.7198342927294	4.84402250594556	3.01098347812336	0.144409436274032	4.30706513764138	3.46214425667522	2.47570072503997	4.03571163572205	2.42448563408371	1.11457632535021	1.00201198913716	7.91088994384402	-1.30094559643641	-3.04894387489191	0.939998202569512	4.82261056481086	93.75	0	2
31	6.7007109558677	6.09664891293114	3.04595254471131	6.43946447604207	3.25029950473061	7	4.05067680669199	2.01703359283277	3.60013919952808	7	5.57565911645077	3.30340668044868	7	1.70132530241207	1.76721137253498	6.46552289941177	2.43584340509254	4.23541594394831	2.8666165995968	3.63418965247897	4.3399864532124	4.89376993790174	6.75377181433746	1.2228403416762	1.56582033795265	2.17214464955549	4.90733412518617	13.2534207100074	3.71497919510411	11.6602277214842	-0.243627078070587	1.38257918912779	2.33015893671551	1.46624533071046	6.72461483886795	-1.27832235514456	-0.518008835271871	2.70227819939789	1.31414015097873	6.52063337960633	-0.308389736001696	4.77001710689237	1.85973082464061	9.9006849322461	-0.796886264293171	12.2872028151802	97.5	0	2
32	3.72532988322423	2.22596536678677	2.6194463202029	2.66697287639168	1	6.22683043019222	5.40213044844509	6.42723231891725	7	5.24345987197614	2.10608777425902	6.41246026387462	1.6815369861349	3.14715262145684	6.49726217465815	6.49651667212497	3.4762598319983	1	5.76601167402281	6.46888755120321	2.94353183512231	4.43363403968755	3.94785788944558	0.760495875323995	-0.645194545153618	1.37180646379312	6.11223347009486	10.3642895883383	13.2346900903054	2.64884975064911	3.84771684953337	1.49657100528947	2.25972817176225	3.36845854948585	4.61796849536053	4.66964681956564	0.1638268800286	2.41585072267043	2.56255960536979	3.7156618856675	3.02230356189922	3.3371745217141	3.51637638761284	-1.82166900334024	10.8584170128152	4.3964599213672	86.25	0	2
33	5.95210694943971	3.72536706571979	7	3.13092249723482	3.54506421889832	5.09441222312307	2.29354128109709	4.56382774972221	5.01561938051312	6.05949509275073	1.9096830457688	1.472304377928	7	1.17224567474544	3.85363995351765	4.88162166508237	1.60022883322776	1.70504621885952	5.68774335914352	2.4069472543686	2.03835285833392	1.69619595116357	3.35900827223684	3.67301834790565	5.68752385957084	8.33814871310243	4.94024781255901	16.9463252636894	4.82708141911496	-1.11717063536158	8.00666032107577	2.84831244763843	12.3307469005878	1.20638531125454	6.72162165694865	1.95367439417073	7.4446076203925	1.10512316023732	1.71254044811587	2.84372169199589	1.7981574404689	2.28613052619355	3.9651114327461	-3.47168694383072	-0.0569369303471147	4.51689480127571	85	0	2
34	5.9097727896336	6.87572703090872	6.67970697568787	2.25134040072177	1	6.38315856479127	1.70618884062563	4.2994570859372	6.29319286142124	4.31299155366764	2.31118212126999	5.05943160621417	1.14871334818743	4.32069846260185	5.48460885246377	4.72826777323246	5.99372495223003	5.0105378726689	3.5001202787213	2.81114881315799	1.03247100012909	3.56675614777269	4.77755557587424	2.69077761339397	0.909266849651543	3.62654408970135	4.792010872275	14.4774168737458	7.82152356664832	4.16028156681977	5.78694141472395	2.53098742071094	7.04535643150675	0.985152049054638	1.88590166006322	5.40985873331592	4.82229244995309	-0.0708699577390821	-1.42445872765726	0.831216441777354	2.61976338973407	8.33703011556621	4.6321855859216	11.8139658553157	10.3419515201812	5.06877289715315	97.75	0	2
35	2.8277008971659	1.47950380837567	2.65816759808766	2.21866250183804	3.94523328632757	5.90951206952903	2.77680550999097	6.8273574018604	4.94937845736717	2.49659729306575	4.60426537751164	5.7215141989987	1.89860459670942	1	3.87208191337061	3.72173450751753	5.04954056475573	6.23071736057664	6.49232974374323	4.33464048634109	1.84129820345623	4.98626552575815	6.42749997076478	8.63872093711442	5.88355196261311	-1.6135312283454	9.48993779921285	16.5637577198477	3.84434056724601	9.66566711879735	7.03893792553022	6.3234610359078	4.29598545457107	-1.34026393786987	3.6670176714876	3.65194920640467	6.43276409404243	-3.48647977560392	10.0455998570905	0.72432548556036	2.44037279205087	5.15703666744113	5.78223258188808	-1.21876470539638	5.56807123310874	4.2204038290627	86.5	0	2
36	6.07020756410603	4.96644119663014	4.57855569738183	6.48704691628751	3.00546255564645	1	3.55156005710746	4.27560949954843	7	4.13479161452684	5.41161450514188	4.99178473452761	1	1.5876108049764	6.72159439668366	5.70535618168556	2.01673137020049	5.65993354709286	6.03544904045101	2.32193291075753	4.80692561609283	1	2.99270223766816	3.65155780719377	-2.93079720882574	4.48363279602506	11.5796292976619	11.6734396683167	3.50323766397139	2.53065966254144	7.0520860468713	0.859875939809858	6.90815759399016	4.63624317599585	1.87472680088778	2.37935548844064	-0.353865089940682	4.1827370216502	-5.37811334067475	2.91327386810548	4.94020409801748	4.74761166825397	-2.15277498050744	-0.454907015572229	4.85250374991723	0.322943459780543	86.25	0	2
37	6.13756191078562	3.97602409303799	6.02111642487454	1.92643445483801	5.70063838581154	6.44962809874952	6.2431702206392	1	3.26456026449654	1.80024855190771	5.88049048950162	3.88666652580905	4.32447881995052	5.47318724369971	3.04040048017365	7	6.08740218727827	5.53586276467731	1.46307559092974	1.20792578456707	6.62546357115118	2.92165570137141	6.63196200526885	4.54125831120097	5.12814759944022	5.00302653941631	6.26439924793733	18.1043178189206	4.52472466585674	0.428960532544346	1.36153236454858	7.91470638563447	6.57595572462441	0.896393069940885	4.74167565244766	5.25988524696286	2.04226822530623	-3.89140810370921	-0.309666025256886	-1.02777906108162	5.52780536048816	2.82103508480204	1.71337346950792	-0.572659246480879	2.78923816310793	8.50173517577904	102	0	2
38	4.43654300129417	2.97741624461404	2.91961885803833	1.12048853869889	1	6.89493815724913	4.37389130709846	2.87885727805128	4.79585220044317	4.53418205594608	7	3.21257765360223	2.42638548458027	4.38293487928609	6.57394301049396	4.91795203818315	3.91239627687194	1	6.54768622419553	3.1652493391826	6.37764479102172	3.94428897128641	4.07624359073064	2.02601129283741	-2.9012910452169	-0.104379427649416	10.4608896816587	9.40595667371443	1.93630867609776	3.45573410743444	1.9477687522683	3.59251121008298	-0.952672756852569	2.18387311805365	5.51802298242035	1.60678006495882	4.60058813174897	2.73425566556772	9.80923065535343	3.76300091429354	1.48672000356991	3.50676925759378	4.20551134445275	13.5671173423898	2.40384070507287	2.51139340379796	78.75	0	2
39	3.06235084746772	1.15958285751879	2.84386469600137	2.88783304703035	1	2.93535362505973	4.82623108448084	5.67402117328504	7	2.31849567835611	1.80661394957492	5.72061066533321	6.70849145886031	2.02856267900288	7	1.24540378391564	2.03305451621884	1.6212540373629	3.81030982025664	6.96568604943382	4.17294911091865	6.46665846703926	4.18905213950569	3.14608734566573	-2.32757351310625	0.102073364019674	6.33320480916976	10.6695368100018	7.15632244848892	11.3357549600029	5.79483525182301	7.09846379539801	5.79137931593464	4.00196298305602	3.99245200237589	3.10093855327883	4.01199256777515	2.26289874078486	-2.54657478633682	4.84855389777263	5.84082401366279	0.212015519859409	-1.70838644015744	10.3377649857252	2.59942306312701	7.35094372954176	74.5	0	2
40	5.79804382244414	2.60692810482908	4.55312100804358	1	1.87632069691074	4.65345771817289	2.00441356197367	1	1.8961165219606	6.01438247230951	3.65590055631572	5.61553879945583	5.123502271517	4.16824418684535	3.53575606174823	4.14034312683065	5.53066760920983	6.62605940059188	4.0268348052152	6.73476633449183	6.98841956389306	3.85821904308027	7	2.44861461076372	-1.85727889628299	-3.3429038804482	9.63084746532931	12.5592535474719	4.39648403417996	9.94719270310673	8.89617568910484	1.595252697162	3.43043522583158	3.19905302144816	0.876753878695754	3.97026724044838	3.03324629488179	9.29185069110935	8.50807600096795	3.40374662961953	4.54866306467381	2.86113645188979	-3.83028600577013	-0.339817157864094	3.78912573381393	3.52128790415062	83.25	0	2
41	7	2.15475092049971	4.66978848934692	6.33783897662894	4.20593987538105	5.77974859943971	4.61029825212331	4.63013856748016	2.60520003713462	4.33024603220253	6.40399882157216	3.63351169291296	4.73940407865342	2.92785302862238	6.67688644632077	5.88143606174708	3.69699637860024	4.3750759980093	1.36907570279775	2.68411131966116	5.36001983009931	4.38528086207488	5.79534924172413	2.07227976198033	1.96043290761975	1.81035732010494	11.2211459494767	10.975182040262	2.06325430029208	12.5126252755742	6.4830752903265	6.64897349368464	8.08615647401602	3.54860202810876	1.77751992391343	0.855297045644024	-0.0282693876273288	7.58755291159055	-1.09341878197708	-2.85202339985828	2.31634041392905	5.02336318426314	2.89975755610897	11.983565098816	3.45840529004855	0.731339922118007	91	0	2
42	5.14504739441623	7	5.31788643584546	1	1.58561748076512	5.90929977511942	2.05073726761779	4.71845080729823	4.66114941886584	6.54917176805321	6.89938822406493	2.09025281851328	4.78937985365521	5.61481804523889	5.8739224974302	6.21456305391627	4.05740371741736	3.42183731241762	6.54581376017033	1	3.11818689805353	2.27121312644052	4.41166313720066	2.11385513598152	0.430819557129917	4.52755015395856	4.38760927670275	14.5767204318445	8.4615794956031	-4.19040536562589	4.68614707146856	3.67005810060832	4.11747176008915	6.29474171213148	3.99387018843459	7.51313479487311	7.38427964208606	-2.67329198463547	8.61756675130967	6.83733320106902	5.49001962829371	1.78060587322921	3.30083540949078	-6.2871474423931	-4.75439186251047	9.04482009096586	90.75	0	2
43	5.14694424624893	3.92647335853885	3.47916750027786	6.64424786307091	1	5.74622202983857	6.13138830678155	6.64546567144245	6.83726259824232	5.10850022840475	3.69110950334312	6.18958229365632	5.19346571589185	1.88265851638124	6.1915687515486	7	1.23597199549292	4.1213572720498	6.13875897249499	4.42238686588228	6.78328502876322	3.36015578885379	6.88226170821436	1.8299542208132	1.43922654006523	1.7478235700682	8.1440303041612	11.9458678878835	5.86798130962694	5.4955379368363	7.23916131843784	3.59007775027604	4.38532663389867	0.317036680664417	5.67797026643339	6.06418246034396	-3.0643827165099	-0.660396511767609	6.22336668680781	5.76985533795377	-0.937974583444793	4.47328094676995	-3.17759698573161	-0.987843846521505	6.57001305246322	4.6382636770322	89.5	0	2
44	6.74809567364761	6.83760025838608	6.61326292086677	2.48257582084556	2.27155075858078	4.92843441618731	2.73616784331098	3.80314663238953	6.63625067828588	3.93501559722794	3.73518885787167	1.94066763499603	1.46671757159406	1.39708000544912	1.85870052797986	4.51969312847326	2.12765478121672	2.30264898550785	6.93911792078773	2.10733463121329	2.99051249275905	3.50971531722167	7	1.90098600019677	0.0979959822842329	3.70169855435736	4.26943612597422	15.4125602093192	7.2936193640246	4.04117397810396	10.2063704724021	2.88554739493028	-3.46334874318866	1.89380785204938	-3.55344282337904	-0.499612623943399	4.49624389049906	-1.37439385608391	-0.31158905622824	0.35295811113275	2.20624452515289	3.21368820097214	4.36575474747647	0.308577599856848	0.841429669040576	1.87425618526607	82.25	0	2
45	6.91353587039672	2.79237389080545	1.89309880591129	1	4.03020555019531	6.28198992193345	5.8141471303739	1	3.26321513892483	3.0333520442355	3.8573860118068	3.01635727871687	4.71061798492399	5.84530433523001	3.25353388034	4.32396892899148	1.31996430318799	5.22549156065386	6.14477168272532	5.69405211317872	1.46124442214382	1.24797156014899	3.86903055225177	2.65820444356351	3.70422393611374	6.91299717557446	11.393434319791	14.3610323416038	5.27881677889707	4.56364224477663	0.35870927494932	5.86420130969042	0.150534305750616	-3.86202077751703	1.47458767428266	3.17023125371849	5.26889922624739	0.599902497341531	1.25158481130586	5.24022980881112	5.80046184979228	4.95417693534097	2.54445510831421	0.79655387568435	1.24892666337051	7.52462897644869	84	0	2
46	6.76529952101087	1.30188645588817	4.45817935391485	7	1.24358947032412	6.61894342183011	2.27181060806718	2.5607083567926	1	4.32393863046354	4.07557791335494	1.30430092233592	3.77625277366996	4.7893451221083	2.4662398545329	4.9775829817316	4.66227002830251	3.33015201452011	3.96476821279167	3.62141666623213	3.10462875083606	6.44534464821025	5.7855985125399	5.73591610992371	-4.73190341659513	5.37470816199622	9.08776512264111	12.5818260777573	1.65163283568123	6.9766388859258	-2.06987490839553	-3.73533861205491	4.91887385151185	1.69886517618608	2.4091470874379	12.2577424133143	2.05713831980749	1.94677352321818	9.91877886812535	1.37868616979858	6.32459400335118	0.104411382423199	-3.40110693259806	13.8654759308201	3.71425578388879	5.18201210846577	76.75	0	2
47	5.95131402478955	3.94536023218835	1	6.89160106009746	1.65452980752685	3.55830959390247	1	2.95402719782227	3.88788332666996	4.23380704413392	4.95103017425392	2.20603685186553	2.84128026290388	4.29186409715972	4.27387658544639	5.44662303609338	2.94905727458416	2.87383644880294	4.55693991448313	2.65767748228998	6.1298403175107	3.67116527433441	2.28817509065164	1.96280665189769	-1.68962165695081	0.634394376614425	8.30945531823441	9.22756203584637	5.44998765527927	1.49517380659219	6.80769687992935	4.06425423631424	3.74720764306743	-0.15061721006443	-3.54800861467967	4.88006384688105	4.01478421596901	-1.02329744395747	2.20875206498074	1.55716419552396	2.43332117282703	4.01756736388719	2.034670203064	3.01203596015093	-1.88230293886189	5.58663572258537	81.5	0	2
48	6.1385892998993	2.99376313214236	5.54562809361297	2.00711134811261	4.09498042090985	3.16425354093951	3.6942959770441	6.24962869285072	4.58120604860677	2.2688293111237	3.72445637610123	1.9887800229465	6.46909159306381	1.27788879329515	6.32455741545702	6.73487659743745	3.56516083633126	3.42687250082929	5.80043549858914	3.30984452189357	1.28522644074016	6.0243134061414	5.87085390234451	1.28235403838007	-6.96844828383945	-1.89635387765266	-0.275295127077416	11.1242744087386	5.05874768045809	10.3902137502213	9.99856858676668	6.91798363991884	3.84274404109874	2.36935679662553	-3.81578021137034	-2.42715972788551	1.18973749801024	0.636678878905105	1.20081485930274	-3.21006480437416	-0.0615123879729193	3.19241091935913	-2.65825935485271	0.395598879949239	7.98877715409496	7.04397682646823	74.25	0	2
49	6.11914445030886	5.39539797779767	4.11091928957817	6.7511285608293	2.52018478522316	1.22327728694921	4.84561920908594	5.07812780261537	5.25728126075701	2.53394135138028	5.56562323605869	3.85355652607192	3.2555930896005	2.34816372905355	5.22897044810691	2.12685905843683	1.28576546102423	5.45066389028635	5.22313657192134	5.26695832623311	4.2311313844769	3.63714635964899	2.32895071849325	4.06037142384068	-2.52162527952542	5.06809831011534	11.5264093815845	12.0269270474618	2.03262432194375	-0.0774925125715055	5.61820827281452	1.23242734299615	7.71056443778914	0.144354778742056	0.397361039059483	4.79367553913658	0.888578625498036	4.19481778846955	-1.47415637700063	3.12986658378441	2.7909159322731	5.18986582846889	7.29157438756192	-1.18524898282626	0.936330324472	-0.614220193643942	78	0	2
50	6.89363162310587	2.12790143789499	6.2432049430804	3.86443994485652	5.23005739219354	6.76572829734412	7	1.34135356204397	3.63639692792532	6.54706911078073	6.4332712500332	3.90643812021011	3.45425352033367	1.76075547948605	6.85629804034478	4.4607742926039	1.31748342130889	2.67661642047258	6.2658810654157	4.21105155751614	4.23032525823688	6.32483768998819	6.48975721672235	3.88366774434096	2.52240070675603	0.0756629452419007	10.872557232099	11.5961018636507	3.08257507916274	9.0853210364645	8.06457621475179	1.94258983238576	5.86573867923595	0.119031237588277	7.96036925362603	-2.06259285411288	-2.39700164510301	5.49214577796761	-5.85060961512363	0.212814443884814	4.80087742046208	3.72794395406469	-1.36326766626667	-4.49838311555902	-0.324272256944799	2.04542734105145	89.75	0	2
51	6.06427754369637	3.07876006531396	5.70451917998006	1.0209492645414	4.00657465736848	2.26678838354412	5.50073606800594	5.90111910007125	3.88966805326979	4.7573212487412	7	2.60111822447533	4.25425346001613	2.14806984848901	2.27234046020259	6.45957020422379	1.83044811758484	4.77117072644695	6.16335863967111	2.6433965247681	4.0925558047205	3.5795319893975	1.1156973233566	0.572261567212784	-6.47574023675095	-1.86787652049357	0.133132400879422	10.9489145161379	2.63538678392316	2.7894008905845	9.3584072072263	6.39812367679064	3.12175414463281	2.44956893866216	-1.01249616155451	0.564339474735884	0.584407899742223	-1.3702058950391	1.29895348033724	-0.66087591377128	0.453681698457002	4.24117320553809	-3.84323661696142	0.844650804102364	7.04262043802851	7.45185424104239	88.5	0	2
52	4.16442275560597	1.74278626478949	7	2.3401055543922	5.03164609184796	2.51887522391458	2.69502051694703	7	3.19376707038237	2.81762371944599	5.24385737780236	4.26322089371624	7	3.02674174932253	6.1579894177889	6.89868498514532	2.54030983534026	7	4.03932084113629	6.12045853892932	2.91317434154029	5.42653944707536	6.19566538196867	1.15700265692914	-5.70511850028214	-1.40481268458809	1.51369456013292	11.7717764053845	7.061035562627	5.30021551320928	8.77052238062342	1.42300279189095	-0.588195124678702	-0.263996847710255	0.78550625051165	1.00898162611842	8.16712334619129	1.06491079344452	4.31316461069484	4.22684076146555	3.47991930497865	2.72864315383434	2.32135923663284	5.72039869426253	6.59414568667492	8.50956135884128	70.25	0	2
53	6.92679118804358	4.50824692016696	3.57640704627208	6.7228381839849	1	4.6175665927736	2.07814424678523	4.16933592613237	6.20623825080466	6.37428277805434	4.73147246617158	5.8202144259406	3.53227734193671	6.19921379788456	7	1.73323194749523	1.72625210839937	5.01231917766222	4.98999897672278	6.51798866972196	4.82471226489242	2.92417856957313	2.62041178321455	2.04928670604854	0.631253241847526	1.97932001174393	7.04210792062175	12.2464266233398	7.8681870325485	11.6221819083262	6.67040211741141	1.37125211568284	0.612016241669287	0.501428250504701	-3.25044673004156	2.91047837209006	1.80726619255153	5.22389781405642	9.55309438375717	0.838717043172178	1.14742824406587	6.85914399696675	2.45889802441734	1.12438983022842	4.01076526739379	5.13402910942201	75	0	2
54	6.27643259851854	1.27237956334235	6.4071401173387	1.05231359847122	4.4223806055477	6.8070498285928	3.34305712405373	1	6.51489426741999	4.38251626484546	6.53645358637917	5.72243325796134	3.65448122518378	4.72300369621702	2.74231523755106	6.81738894090724	4.30747230295289	3.77933185338982	5.02089692289561	4.5891061126411	2.40538153502165	4.33012508257556	4.11363527612615	1.66022007381758	-4.89267030871253	-0.0151474494023708	0.900119303200866	9.98106202604866	4.08532121630711	9.6703122497207	7.78429069813212	-0.918599179967805	6.2896626921463	-1.51631187857047	3.45710378136082	3.67676880148353	4.2403613657865	5.38030908804301	-4.57767547720539	1.78512745861569	4.56043713637308	3.09103605841348	-2.8062592866719	-1.03778917576209	-0.0577875710736185	3.47164078182221	89.75	0	2
55	5.84008301225518	1	5.71279536400958	3.78780459821721	1.70370619555114	3.24894577494848	3.86919590232566	2.67171158960696	3.89920792014894	5.3356052364986	5.0603909392961	3.51865581249763	2.59423525189017	1.52972487726364	2.53050152000183	1	2.63397210503384	1.78117876530312	7	6.65594923454058	5.13366205620137	6.7953358152563	1.13965035008137	0.64676940589499	0.163417252582735	0.556491206072207	9.12082436509589	11.5159736722017	1.56954887852864	8.307341886393	1.22600611191399	2.14380175344637	2.14557410764185	4.45825759844778	4.18882197731927	1.07719934439539	3.32176521937482	-2.9184369243458	1.28689205626238	4.37024845834389	2.88477360555934	7.97640069746426	3.2488877617075	5.06958776404552	-2.76125540456858	7.97106725360998	70.5	0	2
56	3.87393505913097	5.62685490001886	4.78861575308916	1.81719194634501	1	6.40139586255621	5.24939156637852	2.66489498771634	5.03385247491614	3.63799091936588	3.94373336594179	6.19947987968806	4.27587500049801	3.11808891668724	4.0334761505122	3.12704322033287	5.70855589902532	1	5.93772473534303	1.36976028562061	6.04904389342755	4.62454404548353	4.79235989934346	4.85965857670384	-1.61780853709689	4.56039757030308	4.31209348755184	16.1523607395257	8.12791589262532	8.00091291977503	6.08181567069499	-1.91316274936168	4.94760307610441	2.13361182525075	8.16058261711115	-0.0238902185836925	14.9362254801542	4.47594282062789	-2.98154173861716	7.54838937279693	0.907618732324723	5.58757501863016	0.465061454749981	-1.34701568392477	7.94191411120315	4.42057800193406	102.25	0	2
57	3.54992869396103	5.45946735623471	5.33716334547018	1	1.21085466660227	6.19684873449765	5.07205088369782	1.16233802740903	4.30381709335752	2.31865872389503	3.24501998019121	6.51189360845574	4.44429237328771	2.15420130319185	2.95827769414115	4.34342370609241	6.49952981258168	1	5.62999953060237	4.06152701058191	1.78809133548926	4.65373148937655	5.03936303007705	3.55479434893871	-0.212680259691484	5.25522407524108	5.48100695317614	15.7879308210731	8.23557471166171	9.48694900933159	6.19311315767521	-1.16872336482486	4.97875129942696	6.01517702900611	7.72939165328803	5.15007947724668	2.62861804593652	4.62228359338679	-3.41493704815729	0.862166109194978	0.638534550803948	6.14719397192807	0.469179768056175	-0.583406863485559	8.23168640115198	4.37170186956526	90	0	2
58	6.00084101287501	5.88627960810107	2.35970895575483	7	1.10905792882624	2.7237949061429	6.85230436730186	1.86420142915604	1.59100060299243	3.06513488564185	1.91977365222123	1.77136208156736	1	1.40322742252192	4.91505371958235	7	6.74990268509901	4.80456120860882	1	5.05688737104819	6.70627914147226	2.00698129916897	2.18496197427009	2.83839596756965	-2.68228828174731	5.14973621533988	9.74890848129341	11.4555550493596	5.22768123463656	9.08310177531407	6.45680198713285	3.12640601387102	0.852206949205232	2.96723295408117	2.81010574480371	1.77645827102786	2.64794061573717	7.79754462182052	2.73886466449992	7.82614593606248	4.33056257788399	1.11535276987663	1.00880863671709	7.85706658781048	11.6395233520764	5.95891556876196	80.75	0	2
59	6.16354424007693	4.90360522717145	5.43199920029789	7	1.02651979848673	1.40886499121491	5.58331643797379	5.41846350216534	4.97369350867055	7	3.08519252564163	4.84360829962806	7	4.96417379437233	6.09949516548354	6.80341751803725	1	3.30439337765373	2.22720450464514	1.48736477907029	4.80021442946147	1.59875077916441	2.04453495961576	5.39234846133095	-2.65570782662823	6.04649651589786	8.221670719171	10.7663109375035	1.17787857835969	9.92535684320902	8.62321335699368	7.04200142249018	4.26125885949167	0.724773217693721	2.74227379730729	6.29158388413744	-0.252946929053477	0.986544167792365	3.27212450847123	-0.598210033401928	6.49311974400218	7.60532726814983	-2.29232888418363	7.74942222680638	8.77012063657383	10.5005818409306	88.5	0	2
60	5.07371209988453	2.9174552344039	5.44127176300329	5.59438721920603	3.84101941467462	1.05495938523079	2.12932772639441	2.92433453599609	6.38959234493129	3.46034875641866	2.66403756022796	2.56409533500879	6.39885274886242	2.61157560824004	3.37596702273036	3.5326401346338	1.70106874543499	5.29196227826401	1.58120109082551	3.65052823474735	3.608476797613	4.52412268751733	7	4.16287285189208	-5.54124910563208	0.81922771724992	6.90282443836982	13.6390519917332	5.80490442638073	9.01052892598364	6.32633407105404	-0.760763465047435	1.15543714755594	1.84461725956069	-3.45518916812832	3.713885585746	14.9058205651115	0.609219260670247	-0.964193122514746	5.22838406746495	-0.265507903461429	5.20588845051279	3.36823061479982	9.02089650167026	-1.73494521950153	8.28282721024143	67.25	0	2
61	6.16021312563209	2.5184406146773	6.93478892733907	1.7630031274693	4.42931211294409	7	4.01874063286498	6.714958928266	6.00196299764143	3.42308577820411	5.63832444380702	4.9049015060552	7	4.65445699016403	5.66270633268934	7	3.03939359199757	6.01247318619748	6.56721299464945	4.18296216935306	3.22849872540062	4.36202852491755	4.41702483001268	2.21610760450742	-5.60668331622318	-1.21015746512822	0.779602397767686	8.34263987747623	3.98925419354925	9.54540491830431	7.8044289662252	-0.919762267289622	6.69262004308506	5.68415996403124	5.10404549724887	13.256770970837	3.59082308855356	3.4024739971577	-4.65071194188093	7.87750077832032	3.61808510729907	1.60118940267475	-2.38194462272071	-0.59230136928252	7.61489630519126	6.30747003995093	70	0	2
62	4.65108682412509	3.95780833708199	7	2.75642173075775	4.20294527509245	5.68227077013457	6.21739430945303	4.62510874669688	6.25038289497496	2.99569054336367	1.64880745316632	1.68744741585277	6.74852277373081	1.09695022664001	3.5834830914253	4.27576214288504	4.68211254085004	1.19854365300575	6.69052041658318	2.47149192499551	2.3300905451883	1.58385555849505	3.19617112192602	2.39208173265067	5.69068718503694	7.75947297588526	5.38208363896815	17.0110527752792	5.65692185781993	-1.64783424008955	9.4147102159706	8.64425830968239	1.91729773393993	-3.70984346662714	6.73227427992472	2.01985420942189	-4.10640475001421	0.787672549846763	5.17175012865746	2.7134485533815	5.44272447856285	4.78551350173122	8.57023553196289	-3.12685698289877	5.52569167100823	3.99012946394353	73.75	0	2
63	3.14082072806139	1	2.56640413037283	2.44328536764485	1.56155718845532	4.40322458701634	5.80319324891752	5.61744859291738	5.07773884854832	7	3.3728695286538	1.11588614920183	6.39154111200025	1.95010152097401	7	2.01167570334909	1.89370708625713	1	2.23871771113486	4.21290540285703	4.85196202489796	6.47000456044678	3.63238724284537	2.11811756556	-1.47200365696794	-0.372524272006307	6.37916904289627	11.7020495848831	2.27299488277619	11.5938122389099	6.58191149479697	2.78084468649473	2.97972660467717	-2.29584972395253	3.95011250791982	3.33460510462126	3.84638082531047	2.91522647115123	-3.49994342439235	4.21742684915572	1.16043094714577	1.2686949138082	-1.39407778384961	10.6642101211947	1.4807372469022	6.92667063077781	87.5	0	2
64	5.2649938322448	2.7447097899707	3.74122543083024	7	1.76053872597539	6.08947531510615	5.0663698576494	6.30042457967511	3.12669359646435	5.16563587979119	1.58618777922181	2.90559805286269	5.37704869532216	5.99546718358604	5.63688599956425	2.57009633475976	3.73617443259251	4.9793372693813	6.63919776481153	1.94197232697643	4.8168002746714	2.51272157985876	6.60044328073981	0.991446085263179	-2.85281677331127	4.89597883897286	7.30618964451921	9.70194585903919	1.04623842394736	9.44025303430455	7.63125675541524	3.69707482039045	5.45669957148263	1.69691430580476	3.17059972472339	1.64354104488213	4.80347652188289	4.30155756773826	1.78973408398356	5.45322902049151	1.7183520808559	8.22000120272635	-1.93956339842328	8.40597313394429	-2.23140259777165	0.572230692258528	83.25	0	2
65	6.38917411935468	3.60740247164998	3.80900945819493	1.47871523966186	3.09008858147404	4.06485816286194	1.68756387478754	1.5333475016769	7	1.0934322600917	6.4863190694363	5.82293174367738	7	4.15095612774531	1	5.83395765925702	1.07006574705349	5.34811033818541	2.64761199585877	6.34253607158379	1.18751212347591	3.59031873347682	1.45427699685268	2.82079011919122	4.58041884279741	6.06446889133838	10.8012850709205	15.1627862793034	0.662335236115184	9.09207271144783	7.33198904340025	4.05337583265335	7.33255031096055	-1.39230576692125	1.92166042271662	5.42083094181549	4.86840739927881	1.24872027066505	0.85746225263495	-0.63619026032279	2.25574807207846	5.34612630016718	-2.81060998661794	11.6196330085729	0.909119874282325	4.49987097362047	76	0	2
66	4.72191554052536	4.56536456236071	6.55523832563878	6.23833612960186	4.40882104644163	7	4.70826408292957	1.5255891572201	7	4.87618722800041	5.92993234280861	2.22217258402064	3.69235660513174	5.50819974795502	3.60849799007642	1	4.40580101618649	1.36385728866507	3.57149707886926	3.57493147812441	4.07397344212155	2.37782245758649	4.54495668384377	4.39108850473766	-0.0614113579406924	1.74815954278691	8.91179823063121	10.1817371822051	9.94676695345472	3.64213127178387	5.60906189214581	0.321922870575173	-2.05458438222845	2.56125035280102	2.70944603348267	-2.79452468668185	-1.21102360762066	-1.52723893460308	9.75303428698565	0.43423250221627	-0.678688649093277	1.84447655086397	2.8621355994265	8.40559760274594	10.5177013947669	6.29838711597976	63.75	0	2
67	5.58551297310559	1.16109466301763	7	4.75813441709755	3.45413912624708	7	5.58389944214711	2.15638128209928	1.84600078832526	5.58807977847542	5.96413467745552	5.55766366243946	5.42766392629499	1.36785575272157	3.65901734768996	3.6439382561421	3.83848918403681	2.63539238127898	6.04022068897512	5.29815784165656	3.67095406824233	6.76870219661881	4.05701051981847	-0.270840916544377	2.7721233166464	3.2648076620169	6.93521352513781	11.2343822416775	3.15137293958271	1.20011327582365	0.23624693563685	4.66652255538729	5.85063665718178	4.19032565140419	2.29562654030711	9.64536849730051	-2.75820696652244	4.49012016172709	8.72608779096895	6.67368458926172	1.84390470966052	5.20895482308219	1.54945371125887	0.115893340408059	-0.559862026301019	12.2110252454387	70.5	0	2
68	2.89355113092285	1.36514647924438	3.48171978180483	2.14751926825832	4.39168299641636	5.92265947492979	3.00071328215122	6.92024023335053	3.88767473715371	3.3049848451398	1	5.44382568096974	2.22229799648971	1.29694370844463	2.81587731383133	5.43549492428526	5.39553974307482	6.5301496550006	6.82467272977608	6.01664785750843	4.88974953576847	3.20440078059419	6.66372043292897	8.74421779763054	6.83547821710525	-1.06179275173661	10.4413437459942	16.2816519038009	5.42385467379032	10.5235439854134	7.04415940646369	7.15701159759081	4.73654370259017	4.00890288728997	7.2383588033136	5.10109140366154	1.04827508666242	-2.77972392880617	3.93942349599646	0.128896083479755	4.76748261846708	6.33395011318308	1.87614159765419	-1.02197677099213	5.58363841742049	4.76088818629906	76.25	0	2
69	6.39808892781362	3.01299534753358	3.26185476871684	5.9432128583748	1.12928065803909	6.24111594601914	4.51111225845383	5.21630141413235	3.5234568219181	5.88391602242605	7	6.46030165685347	6.63880267775551	6.81660719305659	6.42841278132961	4.36580968378909	2.10111541079023	7	5.20563505858093	1.9128638966768	1	1.38267301483224	1.72540584541275	5.13032409973422	-3.58769140898791	4.73947376563077	9.95550326141364	12.8056153594173	4.93855303174291	1.4094604497901	6.54341213275837	6.39412100066777	5.92594735903675	7.44080532438768	4.11592673363085	5.04883083742083	1.96932425831815	1.2881573552274	1.19520962531383	-0.138775621128725	7.48801191705907	8.3838758481904	-3.43958291465365	-0.298860155822311	-4.9415258506684	2.96880376665747	86	0	2
70	6.51679179624764	6.55863659429891	6.72744699477372	3.01551834110318	1	5.60706888946932	3.54044408906883	1.41977406848882	7	3.1751849551405	7	5.78868550235249	5.05591006429672	4.70029165675391	2.26803692634509	3.80440067985846	6.07930158487065	2.79107928787416	4.74467255591456	1.89579228259245	2.63034558295328	3.49006791947343	4.63120649451755	2.74539456513954	0.898602831080233	4.33977736223137	4.40683420233972	15.4147075770263	6.13816916327952	4.36550890628452	9.97520824867206	3.28905291479438	-3.08671942067247	0.0986432568585622	1.65099289848236	4.69598303067083	3.48384501379269	-2.87087706389043	-1.10335936914027	0.452748152092437	4.88772847626921	2.80034377270575	5.33540073587416	-0.394347613532393	10.753067261454	5.52964639515529	73.75	0	2
71	5.00226818171364	6.02118189998588	6.21392846154027	1	1	4.51606217175372	4.94651157272367	4.94291662970073	5.10006176670961	6.67031013480025	6.50861992941762	1.94933432723315	5.04102233367572	6.52061460726359	5.02200676615367	6.75225576032065	4.4521290021425	6.95526100220416	7	6.84184805588393	2.65458577647851	2.94647642685345	1.59513046191849	2.58343528695794	0.65287663799721	4.67840649322788	5.07847215912901	13.9645857546362	5.13704231738457	-4.31411024921374	4.51209880566663	3.77095777259281	-1.15571715770499	-0.251801421786938	1.93340542337162	-0.700742603797218	-1.65559767440956	-3.13924407582928	7.68564218826371	3.42599778380732	6.91232271043602	1.90411095992697	3.60953128846774	-6.10251290089275	3.22407000089225	3.54444433302019	70.5	0	2
72	3.30005118560515	5.43809810962653	5.53008018314915	1.59223228532711	7	2.24256198998113	6.49479877507258	1	4.23718916518855	4.21657537036699	3.03835513676584	2.51682492366267	2.57962409963261	2.22475205480667	1	3.89644960108438	1	2.13380886318184	4.01677704263851	1.6205751996698	6.31406489913064	4.25561172653228	4.80848155645795	4.46304094872117	5.26126142623773	7.49113098305789	5.59342449856203	18.9913346545288	3.05373793832103	12.04787575504	6.93319210421562	1.95883210440352	10.7371311080879	4.50523187035333	1.68495180828708	0.604413634962684	5.80917244010483	1.10589359337426	-4.19859608777438	0.189530651867585	4.41298598931254	8.27023590025796	6.03906942168673	7.85167806092345	8.1238759163837	1.86218209838907	68.25	0	2
73	4.73676174515575	1.15151320726984	4.52499005759495	4.27367267618673	3.38701974876325	5.74810549921891	2.31088917034272	7	7	2.69128279635194	6.94088687170439	1	2.42180701121058	3.50707959717406	6.80503436690582	7	6.78886242768204	6.96621224416154	3.09008078858143	2.91191302834772	7	5.51928375546269	5.76097086228124	3.11143325399603	-4.84186067690892	1.276901806851	9.08210973280575	11.8502507337344	8.77593606055659	2.3070368597136	7.12464467257887	1.09252708241509	2.4348396529943	-4.88367641390404	6.04795158532888	6.98590640975973	11.4045346180164	4.34912296761514	5.39980092990485	6.77811260344395	7.6202927634134	0.428903702197286	0.958378273995374	-3.96864129975621	-2.65359182705396	2.91832434807571	75	0	2
74	6.29016719736134	3.59333552538776	6.43219469022506	3.41362616913065	3.99300459089675	5.64155245362469	6.64589434036525	7	6.0765772619842	5.13686884695714	4.35189157708913	4.10332720512659	7	1	4.65689052587803	4.77174822784886	5.37747078572522	1.4257219985756	6.3692815995029	1.47447354668788	5.98944434888191	2.10937389127914	3.1953066552213	1.75424374660049	4.31839082337085	7.71561194876627	5.60406864217936	17.1519091328354	13.263813940808	8.06403869784665	8.63313885590937	2.81118912013688	11.4794684656588	1.22016976064963	6.29801824608491	1.99813611819473	6.85923080734045	0.516884059107421	2.37261851887031	2.83520366211317	0.747615474003429	4.71883338634481	3.72693617172333	5.33051367758411	5.83707895633185	4.55496767102217	82.75	0	2
75	3.95470265668443	5.40161893753024	6.44589397178215	5.84127326673836	4.17195766189585	1	1.9896472701804	3.65276420786096	2.38204255471572	5.34516259125385	5.32644415351959	4.22775820115661	7	3.00263488811334	4.13906485246514	6.85010166712028	5.93910669693519	2.38008395257886	1.9996783815295	2.03753131735462	5.96091398938791	3.48004442373855	3.97561366916069	3.5392880382199	-2.00571091698929	1.29461287392015	9.93585198923608	9.44144552952749	5.19909016576108	-0.574973942771607	8.00127439200027	1.13823454026093	2.76363192018184	-4.44420309121393	-3.47240123499481	1.31854697017247	2.46935543000239	0.561112217495179	1.8214406973691	3.47703603465155	-2.22752230590357	2.91075419995328	1.68593150220471	1.33053992284182	0.714521769957369	-0.430220440256669	77.5	0	2
76	6.56525238771623	4.95374157183927	2.65046979113577	6.19276508865925	1.27961315125331	6.51256606385842	4.38951983780081	6.06369481394169	7	6.11117813729711	5.69579698632499	1	7	4.23520978880881	3.98689999061392	7	6.53907821447547	2.46151236645907	5.44073495245914	3.42432872428283	2.67823152456746	2.30530337509879	3.67493562205315	4.61450869774311	-3.89329121981213	4.46431269753646	8.18811845588404	12.1735248464869	4.63539250381896	1.80505807452556	8.59788115385366	3.87016725919606	-1.91713596611356	2.27006007589778	-5.27567031639655	10.4649582293805	6.41402992537392	-0.447943220755498	6.0080521770195	4.33709614338133	5.31186240298355	2.215487984055	-3.36429569867105	-4.74016076685413	-4.49438071244513	6.45921392178248	84.25	0	2
77	6.97961998380632	3.49413444660321	3.93879769222554	3.78783031079767	3.32037311744894	3.7433576557067	4.15771051892713	1.84943180590731	6.26266720147145	3.29138825149263	4.49976970303621	3.91224533101038	1.53827368531641	1.23778380366822	4.70524203355329	6.68019796201304	7	7	6.33798956404243	4.73421004738664	4.78992861450758	2.41011642044546	2.11518322123499	-1.23835934918986	1.17694194382495	2.65039014292074	7.13463892516143	11.7013790649095	5.4068118056711	11.7977505120699	1.95761549543128	5.69433234803172	3.33468232489491	-0.98423603225265	4.80538652952281	-0.700739802186487	1.66219678635815	2.54401655660737	-1.69109240080368	0.276506253463713	8.48566942893691	3.54735575444862	-1.74099306385763	10.9967174782813	4.50018812323712	1.00759946884564	71	0	2
78	4.52936304424159	4.66182567083791	5.61000282422094	4.72280859298012	2.16258358883283	7	4.94208793866269	7	7	1	7	3.30098172732574	1	4.84936928429462	6.70836277996624	7	6.88434800795633	4.99619497539545	5.1902336186159	3.12271762418991	4.89927927613126	4.44380501165769	5.32508158089056	-0.0958120665262098	1.15641823547571	5.65230774677079	9.36170747054093	12.4655552709303	5.7772452450119	7.99044827802577	6.37156409340087	5.39953256630561	2.09495725605154	-2.74050299473749	-0.835258598461627	4.67425936349167	2.98618132490507	4.05520215257282	2.21496512720567	-4.49778678827278	-2.39264900079962	1.42350755444498	0.873440175488206	-1.0788713079554	2.65959061106119	6.01695612296087	64.75	0	2
79	5.30165474675451	1.25194642420271	6.92633259422623	1.30276421166326	4.41580552729883	5.57373887351794	1.9719847953428	5.17262850807212	5.47314674906079	4.43460765013483	6.23000843099345	4.24163610982626	1.03773050587012	4.01285847345441	5.86953954022507	6.0400742672286	5.82592875671205	1.10889346689813	6.88504536008438	2.70531090878686	5.50062008430661	6.26920854496948	4.31467016759606	-0.800367704756471	-5.19458451816894	-1.42194236668334	1.97611460974202	10.1713507586583	1.21438800774781	10.2689508198757	3.70685475225213	5.77174356693235	6.59406477661949	6.19111349508549	7.97445093827443	7.49271434179221	0.692098499621587	-0.576234382211517	-0.06167937637009	-1.63532107113976	1.45241349726228	-1.74201219266132	4.48449295421849	14.6783853674431	7.18886335304765	9.69325503343746	95.5	0	2
80	5.25248192730752	2.9780958669741	5.87169207219037	5.18054714790256	1.26305363062534	6.18233804607741	1.96928597664619	5.32194542029735	2.5566362631197	3.70750846751118	4.19494947043581	4.29752364576394	1.82042093048104	2.92928866515863	5.29018848471514	6.07212289896774	5.97647630068494	6.23094495048436	4.80776210879836	6.42117946745864	2.26005137721886	3.29399293715572	7	3.88490775746944	-4.64534693202471	2.22527861781292	7.74833132511345	12.5558618105541	0.993960462459666	2.28155751194258	5.97765065912713	-1.24695488582831	2.44543951237255	5.01636957281859	-4.97819560681782	9.78318243207143	15.6656318131062	7.52765708043651	-3.14348436469382	5.41961648269897	3.78781010247168	3.70807556296251	6.17240562135867	9.21406775296867	2.68965137564496	7.79559409270207	92.25	0	2
81	5.40650554074007	4.28719059203996	4.61451366402044	6.65170191966652	1	4.35215704563216	3.22786502649252	2.65695264490878	6.01688055958259	1.45030182726677	3.43352462856735	3.93382638809156	5.15373917351431	6.95275594040814	6.56295812118675	1.85836033778539	5.01375673484429	2.18635611254932	5.20344681177851	6.44654315396005	4.53643710328932	5.51617567065606	2.22180359517033	0.612619227495889	1.6161849757536	0.850949653878083	7.24007576795224	11.9941201777343	5.71125880039715	2.76730637870312	8.52290339735566	4.63881118902221	5.50658417815601	3.25181963052229	6.26947014347303	5.08615957414042	-3.11867061531763	-3.80184396050548	-0.743344181349799	6.47898320380948	1.45710443998065	1.68987845834032	4.58977429126239	13.8456073186612	4.78703876969099	5.00694636003961	61	0	2
82	5.33968702167749	6.35252933628438	2.50439195750474	6.03134404710166	2.4835028958112	6.1574505064041	2.54873436461212	1	6.42994541970602	7	5.87914318270336	1.88370364552244	7	4.33491497561336	1.69124453486694	7	5.82175567420265	1.93190933205811	3.77438112567257	3.85728681995604	1.92181082010108	3.02626313119905	2.87121900480899	6.65420763563707	-3.45349676261874	4.08291811102622	8.63312310470963	12.2066018777925	4.30139892499783	2.07783780402513	8.71460994676464	3.98247883162294	-0.763403074305699	3.08211523356995	2.46057795244078	10.7330270926049	-1.97881350605853	4.23267796354231	3.95834615731889	1.01896965751452	3.10685282040463	3.32776052003212	-6.24718432671791	-0.672505472707911	-4.51896967843096	-0.0997836806332181	89.75	0	2
83	1.15568711493435	1.22914066451831	6.693048226837	2.50044307012239	5.53129079373286	4.60355487480272	5.69578914690604	6.66019726925091	6.1379795801203	6.92494385996625	4.63613403742135	3.77076291356709	6.35659434041994	1.41794905389894	5.47716930574804	6.25296161294202	5.80102818488613	6.41351715956279	4.33466116261026	6.66788194665497	3.89254185752569	2.95478992991916	7	6.20235972863985	6.27781567295583	0.375928465897913	12.118698591552	15.6259849446207	7.22667014993092	9.25565103461578	3.52428730506282	5.44723932928984	7.59983988247294	-0.695672807652401	7.22248701222176	3.96739096136855	2.00352582104314	-3.87971472403398	5.03096700022138	-3.39878020131421	4.98623602254417	6.34016480726686	0.806112033919514	0.34158475548716	-2.44949263395143	6.5606081430922	76.5	0	2
84	4.78223973511564	2.64011463995549	5.76527775581328	5.2205153375108	1.34050691190319	5.78895065747652	2.82079716455372	2.41351618851643	3.14283459161681	4.737211818199	6.7412604455168	3.16213394087839	6.76237289377689	2.0017070168108	5.55524650101012	4.72279740691561	6.02746312778331	1.74496901784105	6.27720517465658	2.6031505248785	5.55542692680278	3.55042366578812	7	2.99000265755677	-3.26730260886299	1.92191520490915	8.93487709170513	12.2304027161508	2.28252275447633	3.40858948008993	7.14885759973329	-2.28507625839518	4.63937553425726	-2.64831430082425	4.16937802857793	6.26914843232814	-1.17472608085554	7.24135812336791	-1.82968403992089	6.50200976013446	3.55129362580615	5.16010569244443	1.2008105333413	1.95121756395864	1.8393557422745	2.43923384187943	88.25	0	2
85	4.00162888279246	2.564724433332	6.50949052215128	4.62496200811047	2.24468176244606	4.55880483358879	4.80186505156374	2.07142942649515	2.85978405257104	5.01827353503778	6.56705134692186	7	6.45768635983229	3.69325529629474	6.44839141319274	6.70472503406875	5.90296870787997	1.14044821126227	3.19437391597158	6.50050975830824	4.75121839596164	3.58836685639101	6.70901331149257	3.37906304329256	-3.28459612359019	1.98607413481322	8.16894039717809	10.7700399165292	2.71604344509717	3.14954075750752	6.67622310266419	-1.88138735034246	5.64361705399566	-6.45931305245663	4.92504003969692	4.12027057214738	15.8720501664716	6.59808281040401	0.692864258731078	4.85094214983573	0.477943531929132	0.148009113431249	6.59243993142912	1.42651627119024	-2.95306771546157	7.67606827514205	67	0	2
86	1	4.64540848564145	3.92351056684254	3.66460741842865	1.38674531371215	6.19120983721721	5.61735429762071	2.0961804518575	4.2746902979313	3.32809568165578	3.5506280050389	1	4.91334095555077	2.20882913296432	3.33720810855218	5.14622620868023	1.32979742482314	5.34753906676701	6.43720138570676	7	1.81157682107935	4.01084667255209	1.38200983561342	-0.78873325629922	0.721078587458589	0.859505331818001	-1.60882732726982	0.450144140858691	11.7737132561888	5.18999028143801	1.75471120604335	4.78789615820723	-0.981501159829522	1.48226971186781	3.39244587474626	2.2945164936599	-0.78635743141552	11.7691775041347	-1.1996251392095	5.6382666787538	2.13442257381463	6.93806328944101	2.11358329598997	-0.0186882395628023	1.70717432345904	3.96256341462136	99	1	2
87	5.30601229807024	3.21948834918799	2.31985395947145	3.0563141002534	1	3.18799112338718	2.13882994573441	4.47186426498929	4.31413056614285	5.58955346245215	6.82884472461069	3.99817764099662	6.17053387381884	1.92436684911752	6.94702470970683	5.85664024683407	2.43604692530902	4.07033642891914	3.93968151386195	2.2913061330667	7	2.98507043076865	6.24260998499216	1.66676419329873	0.544709022541293	5.32214706801192	-1.75026079801784	3.16292889798256	3.68546300149976	4.19347449594534	0.512333621365748	-2.87387721723696	4.14540730737365	1.49209554540712	3.37891505864952	0.557678546151368	1.08581162515612	3.19911676648294	2.21734115335719	6.36260495962241	5.17542227381377	7.05021659523089	0.529043554417908	2.61973861590114	3.39247484309028	6.12738393307968	89.75	1	2
88	1.14944850128151	2.09985081973274	1	3.51448895504592	2.23640182864123	2.60536966101461	5.20556867777695	6.46547981902069	4.90498568840272	3.78490830675716	6.19033293695625	1.41962169485463	7	5.52438448892594	4.87932882196252	5.35498166139605	7	5.79897465168777	5.35775436649181	2.41336952873768	5.89422669141065	5.48385528343892	2.09708397485448	5.80214810950921	2.38515207300694	2.54348078075678	0.542204846384505	0.685923757060228	1.04511459670453	1.60742312604264	0.188511006740861	4.02791859737296	4.15416862486651	0.10731322654821	-4.10631303814313	1.09225624386688	4.35437829411615	1.62807232469	4.52862419152593	2.53827732796147	2.69306511650909	3.57133288900356	2.7348956465135	3.19552409819533	0.531540201462131	6.25634401915192	108.5	1	2
89	4.77053706111435	3.82298194366961	1	2.38975396295538	1.87602961990706	5.97538919762681	1.10421236244459	4.82045322479038	3.65667150181016	5.20558653406823	4.58571637920128	4.72588178519251	7	1.7504762003791	5.97475119076793	6.87944286390814	5.64067107646324	2.226200894082	2.90088907115597	2.93940539177615	2.44304411532235	3.24048080753539	6.10026818417672	3.35737436153318	-0.797137148361916	6.3452245927806	-1.0984913862234	3.7440931281537	1.04643947374737	2.44439520628731	6.12576330353856	2.25078014381142	4.65731163105917	4.9556509767022	-5.18535173225818	9.86892995968306	14.0169592678016	7.31778334652314	4.08305435433409	4.78012414420077	0.243310428332115	2.77041015752093	6.61770316886836	9.09641543737302	3.01407674220746	7.26221135087183	111.25	1	2
90	1.90429826610736	4.98637241335912	4.15484208095474	5.09352997682689	1.52607800878595	5.67107792307043	1	1.5025887747757	5.98985988710099	7	1.33771191556625	2.30422764862155	6.78051682880336	1	2.86472882097845	1.82418874765343	6.87617680228837	1.46600665429176	6.80373848191012	6.20358013370351	7	5.07971916138046	1.45146046543154	0.332781790083597	-0.0950510351909991	-0.515111554703737	-1.79359809637341	-0.640351492890732	2.07578023271546	3.16838326328971	3.48837803805228	4.7368172985639	9.7191287408135	3.28970296906132	4.43938118641774	11.8237879075452	1.00758262632508	9.68130133181896	9.87966303367225	4.28593786983506	-0.632725076090707	2.606789999136	-0.177524241601638	12.8763703967132	4.15616727934221	3.68630324097372	84	1	2
91	1.29393015659308	3.45421232373025	3.68855579003082	4.14750909188164	1.83810987587338	5.46290153596071	5.32979800502325	1.08421041420766	4.52222063345747	6.49859317309887	1.74774194569665	5.22530558732743	4.3385240073534	1.53770131045189	5.63172678455952	7	6.2952016142388	3.47277806579441	2.97660222426018	3.32991760677489	2.64137480414709	3.17830259911011	2.61741667171994	2.70616816391771	-0.0242337285386535	2.37240595697822	1.70109622343706	-0.388699004624666	5.57196662164353	8.1026652567851	6.67825337962739	1.79502831181238	7.28380320687485	4.35136937400006	2.41669090638188	5.04671470895349	2.06669726874579	7.67399594536457	2.11770305040402	6.53937861565901	3.95464208298733	0.82794698491699	-0.0215266968317762	7.26407309334473	4.14076024313586	5.65651947975165	93.75	1	2
92	3.90745891549552	4.44876544480019	2.62659692271363	1.91229525288969	1	5.60367127460005	1.3056231110866	2.90532747462861	4.7934814333463	3.86194907790963	6.71510566438522	2.54785013289932	5.12685823201839	1.63688919200424	1.57985022583891	5.6033344501242	2.0444470954997	4.14224082217024	4.15522607472467	2.55117298100292	7	4.20572427658712	7	1.76871415058299	0.139824909181679	4.00697647409345	-1.55332525098433	3.21430956341065	3.63240196353541	-1.71481226689023	0.148107700099276	5.77230550892062	4.61581847740559	1.23563007508776	4.45448869401191	-0.709848413210257	0.491527475669097	2.63219262721014	3.34211911781027	4.40191366652766	5.5037460058468	1.80304428667909	0.856537483809034	11.331230046831	1.93414285077582	5.53293036476275	94.5	1	2
93	1.84195860002106	4.75967782926412	5.03245314270425	2.5812798376897	1.80432384112897	5.99669954308508	3.48778612507701	1.41263617058355	4.38512966813696	5.64454151980982	2.80602122047015	1.01916754509609	2.49960741542256	1	2.15699924202058	5.22129616980311	2.55689004250652	3.67329004290138	5.20133917319852	4.61169870706351	4.91815662835215	1	3.72833979569943	0.198472483993258	0.666440769423233	0.902612981389708	-1.75993853624016	0.0203399695870563	1.79649759788632	1.26420378702009	0.749243885890352	4.12087919434557	3.23151762115753	2.18111870744312	2.77937519555464	13.689501598984	-0.411526352544845	10.2940259559925	-1.33509656424197	7.18731258539012	4.22062080799073	6.38343551029692	1.43327930272042	13.3745097865029	6.18265467018187	0.981417929532247	108.25	1	2
94	2.67241996132134	5.21158819865188	4.96743402896742	1.14955204686801	1	6.73901867728368	3.86334277500012	6.03176275634592	5.31602293641123	4.13259577977668	2.81651621388748	1.70255879845097	3.4254300912812	4.19794092816364	7	6.26815667771232	1.86221985289017	5.67585221736562	4.87874067674665	7	7	2.91596196780443	4.26023975404194	3.93100183312964	0.99490509175301	3.0880695710233	-3.00437417413928	-0.289903252736237	1.15299374757829	7.72484758893942	7.30075436393244	2.43886425950058	5.12469331237297	2.80530181697725	1.50836802806869	1.13045081077958	2.93108670494125	4.46365361783136	8.90742498691253	-3.20381984218588	4.4269498077227	4.08907581105821	3.06741422281684	13.4657848831906	-2.18756526277069	8.58659561613875	97	1	2
95	2.92388332637078	3.3723780805316	5.54519122971366	6.51922108764758	2.11950118966924	4.83996856728939	6.37082148722958	1	4.42229981129343	1.53900946018178	7	3.30188765062456	2.91941683173835	1.09672849576119	6.23627718662767	4.70110451993784	1.79390534955739	1	5.73199422599971	4.20794413947617	4.98576081281494	5.06623901887639	6.06256722310256	1.28716926834983	-4.24389890125892	13.1373718094473	7.11086843208595	2.21507246044431	5.82072876810895	8.86957379333598	8.93463670766398	3.29239720782471	4.07907377076006	2.4180031128811	7.79164894723124	0.277480186345501	4.09671481467633	-0.708629343473757	-6.03397460569966	-0.142417665239934	4.48083822044712	4.98990183701412	7.41659307381747	-4.14150744960384	3.54407870790689	2.49763461167746	72.75	1	2
96	1.68954295490472	5.35238083371439	4.57995693818437	5.06293385547296	1.27395849105447	6.76191262838836	1.29602190673916	5.53492872559905	5.60928033559991	3.74317776246329	3.05709227906962	2.60675822361164	3.40193803041779	2.07755840402869	2.04229776176782	4.91125492176153	6.94221070054899	1.48232685177879	6.03335515486313	7	2.27233617342071	4.14248323765147	3.12396235105067	-0.132281949907949	0.793996659142354	0.106233258509871	-2.27023089672782	0.593462234848748	5.72399386427299	0.871869187299825	1.18300141175205	4.01438116022183	10.08689200572	0.896817572485229	4.81248233214358	11.2143341044297	2.19145780936278	8.85397211121651	5.1252635703478	3.99625687356845	-1.26410495080364	5.8464510577356	-2.88645535688736	8.89871505012131	8.78169621548883	1.85904225521571	97.5	1	2
97	3.35631038049699	5.79733531607005	1.47854810777257	1	4.44101511694614	6.07080825349324	4.48254283660982	4.71664349836464	6.4335982381713	5.067584226117	6.4766492485441	1	4.96694433914801	1.069286959845	2.02174577985655	6.42515207669712	4.24759280716066	1	6.90681377379564	3.14524740832149	4.0714115451553	2.35583491377241	6.54291153209691	1.96611060754981	-2.08418257528663	12.2201240562293	9.01832924330062	0.552549859427963	2.5200680068361	12.4959416623165	-0.986093324907257	3.56887197599061	2.39295822454727	-0.0802948230951494	5.64429762370847	0.415612748860345	4.08286549618949	-0.843921222092449	-3.82965774137812	-0.993085441327516	2.6419534407334	4.99675213090459	3.2200810478289	11.3553486633412	5.87659498241192	6.14479550687869	102.25	1	2
98	4.97103226347183	5.67373716858977	2.09593809392802	1.90020422082923	7	6.85342829753772	3.85492875813946	2.74240692675793	2.811718770385	7	4.54494315906688	3.73595011365754	1.19217709949004	1	6.92320181695234	1.978513967039	3.35978770259465	2.0441144053187	1.83870102363135	2.74196045858848	5.90392911475109	2.72037145117535	7	-1.50980023392408	0.0539897557320445	11.054708979763	8.23642089802246	0.567887814006869	2.58642253245842	-1.17761368111261	0.515872712013593	1.48999130650881	3.07448211051714	4.61578978797384	6.45651472282802	8.87594652409959	-0.474593810448688	0.507073003290158	3.75790587277191	7.05399359027204	6.72712051649467	4.35710268896012	1.93807417813295	13.1106327258812	-1.71077699326895	4.74442575224603	85	1	2
99	6.48314201293853	1.9014676812008	4.05542280958988	1.69668989198417	6.82956602821493	5.7056562878502	2.19670954373131	5.88562216078788	5.6727208870864	3.29904296758637	4.62729027582544	5.85741045984591	6.61977306106728	3.26354042084329	2.40928758058232	4.63724853403721	2.49618159735437	2.70819616345962	3.23802748369272	5.23222925079499	6.0532587171782	1	4.43776062249122	0.131753944361297	4.52568396664586	6.80111490350952	6.58176216601306	-0.883539781020949	6.84127003115902	8.56184429719201	8.93848331266759	7.80725168510902	10.9375751643932	1.30020653258479	3.41569969300138	8.94648006416342	0.106066421193736	3.86111765385235	3.06627458734933	-1.65303832216167	-0.0479906066861261	6.23876128464088	0.245712020174662	14.3163784269442	4.98561265903122	8.56814098561094	99.75	1	2
100	4.69806120882334	4.73803589547842	3.23275513236307	2.16466555435421	2.14981816478856	5.35727569614122	2.0192153194382	7	5.6842536803709	7	6.31144489266531	1	5.71723320667563	2.87939819566708	5.68155068203276	5.749777689349	5.71788993245306	3.68439584184132	3.51453309677701	3.60477265519837	2.23480563222949	4.83217161215545	6.63331594684942	2.26657966406995	1.04382498763145	4.81892939818038	-2.75423300343009	2.58302489726561	5.42655340894688	-4.50542711740705	3.98317720520932	2.08862350177268	7.46253595946326	3.21207360989286	5.24986691287696	3.3058944695725	0.655915853175209	0.527168582597376	-1.06430014215024	5.49309901342183	0.121309579464352	5.90766784338826	-1.5894382933934	-0.0101319773605962	1.70663116941488	5.48044463719317	104.5	1	2
101	6.35496692066791	6.59302881917671	1.32664238759574	3.83350174607062	6.56883632620947	6.91539990253538	4.95036191653262	5.74778711166603	5.4534199547755	6.06659748130615	3.10550541581928	1.08526017725216	2.33588189473919	1.53035389731473	5.500406152062	1.89788076248682	6.92229195793119	4.50924683408346	6.15546529674244	3.7369312551035	5.77638785003033	2.06887224910841	3.59784327524033	1.47646401206942	0.211934138958374	2.03344239984905	-0.606511955464751	6.2179916690726	6.83776565898312	8.4044033450186	-1.48382417899155	1.16630703153805	-1.47623091706499	-1.25911302690105	5.53054648113584	4.94706194757776	2.79770465582414	-3.05030244931176	4.33360459087406	1.90956922000694	2.58734052197883	-0.120259463314633	0.696653720114109	1.90992993534822	0.982995510306602	4.79905177619673	105.25	1	2
102	1.08484458802652	3.00713183970034	2.32636421312061	4.14425451077935	2.38720626999981	5.48889188361786	4.66309903759371	2.44347678438203	6.04172681896472	5.83685909797	4.72404966438879	4.25289973864932	6.78905000817152	5.45157246570424	6.35515585536114	6.22816260621416	6.47753215765786	3.79723861509815	5.62590780539698	4.48372452331588	1.97208448818948	2.2832782776001	3.51684915390482	4.00349543040764	0.783344336098726	2.44442271078855	0.767389125174665	0.481630391313642	4.27473065668361	0.823814213530927	6.30448485225311	5.57116726532982	9.86073633849651	4.6359642792293	5.66288358912208	-1.8952163466425	1.26630602892065	2.47649382974893	-2.11713356614497	5.17609069558519	3.90983243453418	2.55248699185056	-2.31749088790968	0.819016291833696	2.13800516475074	6.51568545049559	100	1	2
103	4.45485247640383	6.32375761779126	2.32163151628123	1.59245660003182	6.74899596028933	5.87377179951242	7	5.8254189436434	1.75267954626381	2.99716746864319	5.29179525345971	6.2769250850314	1	4.99883072645577	5.80975198440607	5.00425292005719	5.21523091457819	5.10039900790421	6.09822312043999	3.22953398485914	6.06830176071422	3.56406912066523	5.17711097123762	-1.84427453578569	1.26700589163852	10.9138924826798	7.71873184036277	-1.81931095291204	1.29231650922019	9.10161039160176	4.24993555377511	4.69287574111202	4.88796387737367	7.14928207081851	7.13501365304524	6.68133708665853	-0.766542722261301	4.61836065277544	4.03566455055556	-1.28983747765687	6.249295404511	5.76930637904173	3.93598290318768	12.4955359926888	3.73210452635527	4.57739686908506	86.75	1	2
104	3.2248536519943	4.1680599291751	2.38535832623666	3.7000162235399	5.63158819085713	1.77152420635203	4.69573107032457	3.94353979266461	4.67625902429825	4.29772631493489	4.03636153360529	3.59236311387479	5.95131914967501	1.90532947257006	1.81597003796563	6.47730613947852	3.09333269710313	6.5157265997505	3.99394423623017	7	3.04023493574469	4.46841706147885	2.31092760714991	2.38640933983178	1.74632846713224	15.6037588467603	4.30427667033559	0.371296404647182	6.80774820773466	13.1486355123138	12.4440412212314	3.85469015946797	-0.0178688764501027	3.18965754132677	2.63023272104529	2.39024330527945	-2.50756942503747	-0.349895897427586	3.66374675746841	0.519668075662713	2.25846838628768	5.95471836305926	4.04159989160342	-1.62435388189613	2.90209985754059	6.94352902190292	85.5	1	2
105	1.13947024436444	3.73997725707368	2.38818473545236	4.28301699589822	1.43785622359697	5.85974635529846	1	4.52297267123326	6.25567729563959	3.24173913708464	2.70459481748943	1.7247081253944	6.81946576966078	1.29715899826931	6.07764323789538	3.40769074830498	4.58040004237352	1.68089322770935	5.3314176731478	1.20767029284838	6.11002006639959	4.26344838871818	3.38619105952484	0.973113414997679	0.979680562130739	1.75944273540744	-1.39920499672314	0.242368310258159	4.71857116938243	1.48620701996526	7.66080162031898	4.25253788542669	4.19673739101625	1.2077240755964	5.98352285620547	2.63616259232645	0.928334691197699	10.0052936934594	3.85917218747766	2.01338206761894	0.240206094909384	10.7500281171289	-1.36740549320869	7.17748714822905	2.84812989242127	3.37488537714691	100.25	1	2
106	2.38385720842142	4.34230139179679	5.04892868314663	4.2752320079532	2.28259610526328	5.67295854501005	7	1.75583575516142	7	6.32470907151105	4.74912921172935	5.05377072955761	4.9283585364078	1	6.89358850069787	5.57066582904271	4.0236557865598	3.93811353671572	5.95485278558928	1.35210946844503	5.50380847105747	6.60118215965184	3.97488073606524	0.21543777621028	-0.224161295728716	1.30753791855353	-1.48217911496219	0.786073911399004	1.50032437191022	2.13872269806442	0.170636557128085	5.65564284572241	5.38840241826236	4.34717315676737	1.64651395840382	9.32090909285832	2.14497521827894	6.64622903401505	0.870218596740981	5.98819268100319	3.16736858014537	6.88407076427981	-1.68180760834703	2.55863937826312	2.67815777329561	4.31509003426222	100	1	2
107	2.44455235969999	2.15476501013385	1.54072520911486	2.70870831102712	3.25961898707407	1.1722119453204	1	1.13413435728403	2.94095424319998	3.9213007604078	6.74381548339948	1	1.92139571388828	5.83513794705136	4.16968977480472	7	2.77379736936062	5.12821242825947	4.05699489269429	5.01441890923545	7	4.69814821469233	3.52057990813589	5.46254271204316	1.45420581879842	2.07509943043018	0.846447638817987	1.77885937835819	1.30064964154366	4.60199427404052	1.24569815705568	3.51661814047789	0.355754363578266	-1.03335219250684	2.00729018382332	1.50450223661918	2.26322989436788	1.36177810140282	0.0963892642994896	-1.32864279117421	5.5739133192679	3.31350407917605	6.08844448917603	2.55801473916247	1.53524303114916	8.42062325948751	83.75	1	2
108	2.21606017633903	5.38775336914439	1	4.91489152119209	2.9855923098207	5.7733557478688	4.76977669194177	6.39379196177689	3.57811367745558	6.70412477755071	6.86843938094097	1.28333408751517	6.53601282632376	2.25205577817654	4.20907127331361	5.52668050982893	2.1528776719492	2.00812580431677	6.31798738418636	4.7493496734124	3.8962861283536	2.58491795589817	6.53984859862672	4.41248869991958	3.12962752623151	3.4836247726449	-1.78318271954206	3.69240144767391	3.48556846560181	10.9396154303372	3.19914734838535	4.79280821158731	2.12464558258976	-1.3417978883011	6.25858964501055	1.10447500168292	-3.98409831508729	0.235357339135198	2.47164849016253	-4.1480498896439	1.45155297280587	0.51760706940288	0.55572308607019	-0.724554854424813	1.3139471442501	0.596499327325932	102.5	1	2
109	6.04350073615744	6.4144053919366	2.04043603195266	2.78377304461923	5.00174309924628	3.89830078510707	6.79468097327412	2.02695401178634	6.35538777103678	6.5823808872862	1	4.35056830756392	6.47275472889841	4.65686334194398	6.85562305787114	1.66061217005245	4.62427350266893	6.07335696266408	1	1.21978518366123	3.74052381131986	2.06776199752821	2.29968652523119	3.28587384541301	-0.652697487775174	-0.440065481343011	-1.73583143445045	4.01366780959589	6.47492335658923	0.926988274787044	9.92123087946856	1.13031475455429	0.683712614078904	0.279965714041055	0.110964074308427	-0.957103882896491	1.16030358300416	0.790359268564047	4.82359845743751	-0.889317585408625	1.37999600594577	7.46012279886926	-2.1777713817809	11.0071931473927	6.97561566094584	6.99027291101359	94.25	1	2
110	3.96170692901844	3.78277569814988	3.2242387579649	4.56833978094946	4.84752264004288	2.4768002395612	4.73205402618346	6.72845197216489	1.95392293419449	2.05529816631948	3.90263880119594	1.19074912657952	2.56327126169764	1.98097547976876	2.92359713880395	6.28904528064511	4.49815455528581	1.78328381853112	3.99988031509376	5.74716681489366	6.64618846836031	5.00156277772048	5.05119295149452	-0.514140230575135	-4.36411292221426	10.4963589104632	4.13129606362111	-0.935727055446398	6.68518853514818	8.82273166335797	0.0497554018892226	2.36635802886135	4.77801400818724	2.28832587028622	-1.50685512004083	4.98216912204217	3.78427326459919	-0.324311299241818	3.34460072670339	-0.0495360181060326	2.01693808831614	5.00383261482049	2.7600116535981	4.14474424719266	7.06166409523254	9.79834380790359	73	1	2
111	2.04449618054223	4.21273709868071	4.82945406187148	2.83878726306292	1	4.04869811473168	4.99628584137675	1.43174934380731	3.50043571771158	6.60883119734701	4.02082479695556	2.16685988559044	2.15231544328468	1.3410640949142	3.69620425923806	2.28110438278939	2.59529944664734	3.24287738170814	5.06658837257002	3.97595797786086	1.38374263401639	4.4591018673059	2.9084693663139	-0.517660946193212	0.793603420726928	2.00771254228941	-0.934906909291609	-0.256119566168469	4.02851476078363	11.3559761740932	0.67640560772246	2.3215675813652	3.95807535174411	4.37453620663072	4.50257050049346	-2.20597317572624	1.706383582897	1.96487851498829	-1.66742537396016	5.37038100997146	3.64296095532465	6.79151654504226	3.05823470672372	7.6876831232369	7.07116895154571	1.36695858714527	85.75	1	2
112	4.19825691287864	6.23040921806463	2.48450042390804	1.34190842724814	6.35085940547854	2.25497774987366	7	2.0018588471826	3.25146487771576	4.60866671385013	4.72319344534837	6.01568712547695	1.12461496244763	2.81438649496384	3.12710817269153	5.22325942053232	1	5.19874960786004	6.49467869954656	2.49073043496671	6.14212401371636	2.72745800441682	4.01986379440489	-1.36711262396412	1.02202010633317	9.94862033669232	9.03998029060857	-0.728530682695565	4.37644559946539	9.45877127709235	7.06531155683173	6.13239944198892	6.65076913650796	3.83136252911097	7.40488538925261	6.92137796472239	5.81412236601235	3.97079125509066	-0.255801501910984	-2.41961619293047	0.733829453838973	6.25861239490576	-3.25935466907283	13.3052628417385	2.98987148956768	4.30373128919627	95.5	1	2
113	1.01113897446613	3.72285651175031	2.51555470089077	4.09517051354264	3.12641478050212	6.71335201662532	6.05070410173332	1	6.83425819094797	3.52004189924599	1.54562137492641	1	6.45652452355828	4.78240130066679	4.8002922474549	4.75733066451774	4.67372371301782	6.17598898700573	1.87187931125636	5.00231195122253	5.01691384951219	1.62746409802386	5.02136180303068	2.22427308677561	2.33971321185015	1.91773995224133	-1.24256240761804	0.575570596897709	3.19674990881455	1.72107840807725	-4.97066423999775	1.77362920320498	-0.83651493568965	5.10658727108325	3.39753240507379	11.1112296554897	4.2860896342976	-2.3785744186	0.936022072576833	-2.80084326851733	1.76705792796934	1.3966528712446	-4.62229301277865	9.73432390928589	7.01971762214745	8.83162343825365	99.25	1	2
114	2.750704864043	6.81167943286253	1	4.80834172653279	2.83745967028257	6.58655345206431	3.53402556493927	6.3392201646443	2.67494580811871	6.22340359215076	6.21513055360246	4.66525089759658	4.03214730629737	2.92561183208824	3.80355364562896	7	2.62885574927992	1	2.95532045736526	2.32052159758925	5.18254597034593	2.95469022095974	7	3.47045693475136	2.8959476334925	2.48558241084544	-3.38414954616528	3.27037289076708	3.09697694111331	9.95478658150058	1.48628622115379	4.44522019701423	-0.347130890706425	4.5127406679573	4.86645460306891	1.61734942613736	-3.62428102634086	-0.259668437390769	2.26293133739811	5.01052231692175	0.780087397781655	2.24460500951629	1.0754695255354	-1.51234035356292	0.864930432207508	0.567382335519301	88	1	2
115	7	6.41696782860508	1	1.59266300950093	3.8531076227247	3.70095232887599	4.0561210819802	4.76651662834267	6.92391594828495	2.2461162994243	6.26904392168708	1	4.35738765894738	2.37816595432516	4.8257294400389	1	1.04202031137012	6.37206446723315	5.7602892509559	4.95527972120342	4.23806920636882	1.50514219358012	2.16332021297363	4.47547482716098	1.51053077072447	1.0191441268184	-0.759224910583594	6.09118804992102	0.879567126083018	3.51754977960839	6.83549185284036	2.15199203225822	6.38948600568753	-0.0483296250325532	6.66703018874193	5.10190241790595	-1.07475281694155	4.31772358613781	-3.99359335826374	2.85654881028535	4.40624771129992	4.32436172905421	6.67442168084196	-1.19347294478509	0.806602884567023	0.236133376723632	98.75	1	2
116	1.5609201857647	2.33342197756235	3.22884718134677	3.03677438539184	1	7	7	2.13739623151393	4.14943875774783	5.47839833889815	1.28046786326401	2.11820882451087	3.64849629156764	1.50388668986168	7	4.97853464869472	3.78770585658999	1.10324357171539	7	6.51424268706162	5.78763408916334	2.24634352257891	6.40525150569112	3.11377063708476	3.22552518055873	4.53789949027121	1.23402713197675	0.517560887174891	1.15333449826409	-0.997153758361893	8.36722415336996	2.36273721562908	3.21254643226662	-2.05113548370747	-1.85559739553337	1.25136681344575	2.0613778196848	2.83207076478223	1.15638953267953	0.220701404709225	0.373484332082898	2.64357683082056	1.54663816899194	-1.29053879019087	0.146468382199583	3.81128422958119	92.5	1	2
117	4.41282960512782	6.95628596045546	1.27576501574558	1.32403181651267	5.55303140839664	5.45554688731088	5.4958112524222	4.16593704299933	5.93178344143555	2.64108709716149	2.93061038166185	6.26227891380912	3.98022303708223	1.88976320732757	6.77599838153616	6.2236237328136	2.12344389478404	3.15233838847975	3.09316930198555	4.77661363837173	5.27476614986141	3.8302484733032	2.96441168280258	-1.07534553959185	-0.84481227442815	10.2876348324921	10.8685145778445	-0.430157386702856	8.00622825193059	5.50638331286805	7.24843843347263	4.24831322807328	4.75879061849041	0.0803676659734431	5.63171837381257	5.51249324795883	-3.10510851343752	-0.992419087030417	4.57262692157246	6.72062414847086	-1.01612982821318	0.936323724065723	-2.94216190581936	-0.956337044138763	6.00928869311431	4.36759628207375	79.25	1	2
118	1.04220050425702	1.60473609756654	1	5.51566263710999	3.2449921043121	1.76164582470797	6.96261146701674	6.11469681308331	6.33090430347749	7	3.39597670522298	6.13889110158381	2.99187662801276	4.40474387323461	6.95551397361593	6.68526961873936	6.79118776334858	4.05460299029414	1.6693949569702	1.49447980156933	4.84417823960365	1	5.51687996449247	-4.52919766064849	3.88484724180914	4.16660382041371	5.51965728492388	1.49861244201593	4.32601725984493	-3.07794675125113	9.4629086619161	2.50129011930754	4.53137632301156	6.90667359197083	0.213291209978334	7.56527918795345	6.14757854391336	1.14550827055007	-4.64898343919404	-0.901460898812694	5.68768214902096	6.00007966798679	5.99142420865072	8.2551890300205	7.90020778066389	10.6729147187166	93	1	2
119	1.61164119288429	5.63719920531939	4.79449966034059	4.77824018512712	1	5.79072801868506	4.66434561257318	1.8114298369134	6.67457784260401	5.64530960714721	5.00384912799892	1.32876525527393	5.63632311101691	2.31808085969863	6.54592774007041	4.6692802048846	4.66234950997114	4.13068413012814	4.93370092157935	1	4.71043983496781	6.56360274049744	6.65592610726863	0.0854598169813269	1.53967393846506	2.9406413157721	-0.345733351805123	1.21330511434746	2.47556741240292	2.05722834819103	0.189283368857834	5.85927231700249	4.19247831710492	4.64524763452829	3.95558306192303	-1.1195750183956	1.25551146974683	5.99661083908399	1.89050256016379	3.5268052525301	3.66820441280537	9.16525517739686	-3.06602256801983	0.915824132264603	2.45043989721001	5.07118221937594	92.75	1	2
120	7	1.71648498440588	3.60688968618917	3.80600736824616	4.95092972341296	7	2.58814728718376	4.69042933319244	7	7	5.91786388156739	3.46455951386363	4.00256486336921	1	5.25297478245396	6.65908701229051	5.72601793803707	2.47654642506705	2.28764501151059	1.66771772196438	2.21328883318753	3.70718885445976	4.80622703208271	-1.56051052799363	1.40656246441748	6.94968526453635	6.3673657869632	1.1602787736862	2.36026990551235	-1.36335235778279	4.44353334987241	-0.952443721948361	3.32300006046594	-4.79395791134697	-3.6476620785296	1.70799089762566	11.7620569165632	0.107560324200253	2.56317573915667	4.01359843954033	5.65896548156955	1.85401775435841	1.63333941357087	1.02154398534774	2.13324072427445	9.59969662744892	100.5	1	2
121	4.87535368210086	2.41583553632854	4.4340323169592	5.70740285322685	5.94516471535608	4.53188068296142	2.11380730860332	6.85501929928777	5.11726861991374	4.4492330037466	6.84493458237756	3.47155315729232	5.5090200979116	1	3.6601431377034	4.77639488814279	2.82278337392978	2.72796798268841	6.41643625651478	2.90662532176705	3.62090405862389	4.9245905434784	4.35819474141639	-2.18668071865884	1.56463093677385	8.85922331151315	4.94522822972608	-0.454526460630191	4.49375816230258	3.06388229228931	8.56829884055856	-0.168332270049153	5.61936257295453	2.42141810407307	2.62903514460874	4.15114715340139	7.24090824465272	-1.93032863861616	9.70891446103691	7.36612735616801	4.92831053533557	1.38371045250698	-2.21320122797201	3.21835469309877	0.188740800108086	5.15119156623699	67.25	1	2
122	6.26653759577667	6.69563088492203	1.1773575997474	1.58475636930451	5.74434569091717	5.03414629274173	4.99983927449979	1.60505728353776	5.17449960499521	5.92424016557885	3.50195117106278	3.09513790104732	5.59266555131921	5.6911148682941	5.83266590322743	5.58529473914807	3.51173186913789	4.58569189755831	6.19328546024061	3.64143797132921	5.59873207696517	4.53705842721483	2.38217075670675	0.964281988713154	-1.05807450045045	11.8510110608379	10.6663942539274	-2.69613343485525	8.02902613570931	2.70312144456648	4.32632794316053	4.32261005552855	4.51671128951817	3.11921468709764	2.63265222599975	4.43158491077606	2.48406579919555	-3.63699862774655	3.07197222226497	6.53679031392498	0.819815980940163	5.88062710082316	6.46360485918416	14.2626284752413	12.0669452708399	3.80607550592926	81	1	2
123	1.57307983268669	4.03338959422787	2.94721696059672	4.24078180265956	1.79030542758995	2.89390724013576	6.54629445544573	7	3.48437604179181	6.38081166878252	5.86528749463258	1.62969212903724	3.88993871354954	1.78345615682713	4.61641592618743	6.59187670140974	6.0377845291084	5.09521277211775	3.08910930930332	3.4946853801661	2.7797588637208	2.09700152328784	1.06064451830001	2.48035664705405	0.655378968196757	3.5467630282356	1.64963286069126	0.0176682264808806	4.04086378734992	12.4590885473	7.73202842816224	4.12878196780544	1.51488362552235	3.24880790169334	1.17687670814632	2.67613982650695	-0.0285212788757058	-1.64657281313761	6.15168344226765	6.24645043527682	4.63803236760928	1.97171054505278	-2.18967789688115	7.45697370427526	3.64309115171147	0.840763110056137	94.75	1	2
124	2.64070644827016	6.16127923363613	4.80912015111895	1.13829000927848	1.01302450427012	4.30657786231694	5.62825671353037	6.58440320556787	3.86679792649197	4.15182246997509	1.59800890584449	1	3.21955007711967	3.39812462417932	7	6.22434435005187	1.50585328709481	4.91190311835955	7	7	7	2.66707851952005	3.89424670987659	4.15042117832607	0.542017693298614	3.87143698368641	-3.89849536593622	0.607521477137251	0.463332858655928	8.01757682422507	6.5718730138528	7.36061631264249	8.01238737215938	0.152069073605263	1.80896375752723	1.19877546854507	2.91260148000516	4.62762472559641	9.69315455572286	-2.91846646812007	4.4078330616977	2.31848215403643	3.09289122542325	14.3818619573134	-2.39989024495083	8.93231348923618	94.5	1	2
125	1.59264292859536	3.94006220712221	1	4.42514545314843	3.3568159918383	6.66735822173547	4.57738497823088	3.69665801719182	3.5514903962073	5.71919087213993	5.14770387436194	4.04521102095295	4.40283029894647	3.57962381965223	3.45228101233299	5.6897141658046	1.40941096963219	1.38643822834967	1.870012619791	3.30488588100931	3.56817375678077	1	4.78055492632512	3.03082218920062	5.13641334668882	2.97162486049318	-1.65459817192441	6.12324785474417	6.97377139366712	8.40362295072088	6.46632364337279	-0.350984644689172	7.07150947076962	1.75433112014734	6.71093893325781	2.833549302615	5.89359383324397	3.77837934350458	6.511566643031	0.730465665897807	0.868336475318329	1.24393225499459	-3.58352222295016	0.14682614724682	4.11231891771704	5.08034574484478	108.25	1	2
126	1.50742134362751	3.47267591295285	4.39449250202933	4.14534122409784	1.28853520697624	6.3552387704368	6.03751051924176	1.44916308574833	3.89968774394353	7	5.94365746097799	2.22376307893514	1.36753649836	2.47387135672924	6.39830106977266	6.42411757994175	5.99790371741789	4.74044765353322	1	4.69535226670985	7	4.1620944422929	2.11268143349746	3.27821973823316	-0.607216933475704	2.40909313000954	0.367259427369957	-0.770278063475313	4.88327882928553	11.1970530357671	6.47821343715194	2.46273292727369	1.20222178197767	3.29177706746945	2.44468022281159	2.02035387464297	0.120692683648223	-1.01950866023074	7.10350699826537	8.0600554657224	3.6886547669605	5.41027408025012	-2.55907940689665	8.18149439928499	11.5195014650037	6.61343432965937	95	1	2
127	2.85568641916159	5.90522824057539	5.80147066964053	2.64343425985593	6.67031528402512	5.74936306436316	3.51290773508953	6.38290736344552	5.70674430776695	4.63765646714326	3.38373059712256	4.51118617407303	5.15870762747756	1.43849163197039	3.21752872966313	3.59076827843901	5.40887857002458	1.51467417030855	6.36662438403596	2.44143542065507	6.82058890575286	2.12586967114768	3.77183848755882	-5.65451210659047	-4.68357998473286	8.03352176010897	-0.127055286607021	-0.485212929288206	13.4935252780298	-2.33761581053905	9.14107789567759	8.45676676666373	1.31308930634989	1.29338658369923	6.63717926554003	1.90452056371916	7.49935452742195	0.662063379613315	1.53478383010216	4.59727299014097	1.64602132357369	3.08060624948842	4.48071119846482	5.72554988924492	0.559123810708349	12.2097999047305	72.75	1	2
128	1.90650010166372	4.52461911157774	5.84494868325309	2.59225997021863	2.30095738586262	5.00163165261322	3.77110631845662	2.07039090892634	5.00755468414473	5.34882250076998	5.07382712497104	1.61668112712959	1.93994967438272	1	4.54248405022525	5.76112792394484	4.12434964210202	4.23961806067697	4.65239623044005	3.84921869218553	1.67529420047254	1	5.69314236776366	-0.283490370665648	-0.503426196024348	1.54553097852233	-2.03212600085472	0.00459185605165988	2.90402144474216	11.2103153699925	0.347652909614164	4.00028138196745	-0.650891864259027	2.04248498453673	4.26143462346964	12.1270631849798	-0.86749930692387	10.9358150397174	-0.903804232210289	3.32668801202761	3.53421759983871	5.47574660270285	2.08055446527823	12.3368483774015	6.3097614447166	1.26362677374965	81.5	1	2
129	2.32194314379444	4.81274892778666	2.5438953797392	6.96489421564518	6.37054625337703	4.85642513476518	1.96380701592097	6.39302356070795	5.84760580609191	5.70640852670869	1.70147407784784	1	7	5.76404253081781	5.94431961041154	3.24890175845143	4.49403366756148	2.41709262828726	3.64402282400451	1.95568016906655	5.78625399944519	3.1769688596659	5.08167373559073	1.12438332644436	3.20960502535147	15.2890329025401	6.37898185371625	2.14234083651269	4.3263085095615	9.95706029858056	8.42827750332107	4.4647146081391	0.158535082490827	6.89457174818168	4.95634149171782	-1.02942334712928	2.65538127187287	-0.750737845193402	0.339436021900529	-1.81509027471145	2.61903467213671	3.17273103826172	-3.4955276193833	10.2566698036114	-2.74623473629183	2.31862437400585	85.25	1	2
130	1.27388494841567	2.76864899023882	4.28423888306429	3.18211224445155	1	5.61678823593295	5.13892988869735	1.66323174394921	6.39381936202832	2.95337851652833	2.43773949656342	6.2322211056971	3.47827639303625	1.31601902590021	3.28290590809341	6.29038108922458	5.77829007729875	1.30582857830594	2.52934307249452	7	4.13236905113147	5.552554936043	4.48953473648339	1.33212217737806	0.863539873336814	1.64681115361153	-1.35917489294467	-0.694028330194271	4.11198679197857	2.43599983783829	1.6242570650871	3.09436389871983	2.83819594390536	1.86448499783395	7.17503367804924	4.19088547354389	4.65622469104393	6.3452080835773	2.53438364812527	3.22201373820446	7.54118580496334	6.7269898972459	2.52354379282506	0.0448953088159111	1.77523033008002	2.47401451720287	76	1	2
131	4.12827878987907	6.96160266325519	4.48244326755502	1.94684373650084	2.85656752709629	3.51764949686786	6.18738831700089	2.67544069986811	6.08950184296569	1.39004306596758	6.25057134989713	1.46529842507688	6.02779235059235	1.44626914874305	1	4.77607032529687	2.86374703482352	5.49761350037587	4.31958579803109	1.96391876920545	6.3274263201883	4.01013040922134	3.57433981237912	4.7945997611712	0.172540110385123	4.06783323284746	-1.88942787399116	0.333260184619389	3.59234411091231	0.470835337724307	-1.96004779212945	2.23231939900184	1.22248842919304	-0.544835985735744	6.04757337956553	5.53955877272735	2.78586142370852	6.59348203940801	5.04792733705178	-1.34328789623954	6.05875213284913	6.36050552964376	4.75730088967568	1.29637909427417	0.162888086143411	11.3543216064388	80.75	1	2
132	5.78435071148649	6.55287457256674	1	3.41876718915629	6.32120948123643	3.94108812974022	4.40566460158376	4.97152306420464	3.16251148722411	4.39713116033485	3.83448088515787	1.98324555911428	3.69514383408339	2.3566204404196	3.36316736566162	7	1.12516517994029	6.60699337768885	2.64011674546799	3.99587484560813	7	3.09448452626976	2.74399056406503	4.11846481743737	2.42286966737498	-0.842902281801075	-0.00886984602915986	4.41777615861574	0.879739454461576	-0.44933785126686	4.10027236026473	1.72691213733034	7.64658287291766	1.39773210814237	3.12068894353946	1.80757374303562	0.585058828736022	4.11910093952752	2.44634298731955	4.94253028680937	-0.67015360863443	6.61859631667578	0.95383942706608	12.9655315864745	-0.112203567791083	8.02367175523876	84.5	1	2
133	5.25867678829139	3.28066683915179	2.23862384098543	1	2.17622011945255	3.5163647741523	6.55405963508119	5.70382635905689	6.75154183562026	5.17548627696085	7	4.27805443774638	6.84570836215208	7	6.77441219108466	5.01109988128153	5.05536534105256	6.22620052481759	2.76218284437485	2.40384345706414	1	2.50251867802617	1	1.07099209585985	-0.048838618281385	4.59811946405573	-0.329556974911032	3.48404119104848	0.6622431831058	-0.497236359441862	6.07128977187049	6.87513395657271	6.04230281896815	2.13314314554672	5.13216517265203	4.41424873878862	-0.230799418805389	3.45820332543227	1.28373434370807	5.42424344292874	4.70380639787797	5.02878806270662	-4.24278302106621	0.453737778090051	-5.24332532162313	10.1512786092594	81.25	1	2
134	5.62541180319637	2.02234754835286	2.64218342035731	5.05218457764029	6.65128810322758	5.53864379870797	2.18089786524898	7	6.42979982890255	5.02111122818425	6.42376903607191	3.28794374812448	6.14189003716973	1.13564716835004	5.17410713158347	5.18688805229892	7	1.88694158449192	4.96330392340304	3.40149608208945	2.92141698346924	4.93087794441691	2.96566237716689	-2.56905027934751	1.3890957811211	8.89355144468043	4.39146840052811	0.2142909560069	3.44211277916403	2.02610643471061	7.46834773958124	0.466649462425748	10.2082106491928	-1.03557155383767	1.84164962925999	1.95972601403868	-1.99249133032757	3.52595160158756	10.2852839596059	-0.145749645457735	0.889691337686587	2.16144149046088	-1.66272251291153	2.85622766308278	-0.807190998580433	5.15327471831575	78	1	2
135	5.8639320357602	2.12970169134744	3.59655422070909	5.76353319948505	6.34217565342414	5.86303389085638	2.14639220160586	6.04886382689559	7	4.66442093867686	1.78559505367017	3.57337668299082	6.02754255924372	1.44284964699414	3.51783572452557	4.50424753728494	6.18005843122032	2.85677843940064	4.50369395690886	5.64181736740858	3.60866143469112	4.59567130822812	4.96457131719742	-3.11269632058621	0.307865088355592	9.85505668570734	4.93316473573961	0.71439828870365	5.16077504081223	1.94839365215728	8.42183403602246	-0.0314075207685907	6.15650468957481	2.67597193254923	2.11165119266741	1.36386532075924	-1.50928925743893	-1.93438973694635	7.24910529649667	7.62203948341471	-0.771364825948308	0.663342539986952	4.51088938345168	0.263471458963028	5.9496147408445	4.55798821574379	77.75	1	2
136	1.75780867150872	1.95339403679783	2.09208921828007	2.71222440046472	3.39977621125341	3.71621483471061	1.36884686824007	7	3.57422976645043	4.59686504378122	6.31755111244734	2.2950627906667	2.59539672518642	5.68375398863068	3.24597800630413	6.38544416910724	6.53459394930964	6.589124699314	3.79215861867799	2.09549274752186	6.34470537815848	4.45960097280321	2.30357501552864	5.0447994145728	0.50688688578361	2.14223510884784	1.14566605833631	1.89670959368049	0.969624882251952	4.21823229535992	-0.635438378370079	3.53083259881375	4.24113956293763	-0.736883425531414	2.6717227934458	5.05382678630795	3.75073225116609	1.04354351864998	1.64033763866114	-4.6273612514942	2.30130553664946	4.75520308984424	-0.995398493998656	2.76895138006669	-0.461425284888977	7.38140926123509	85.5	1	2
137	6.9794843297265	1	2.63186095002259	4.07873821597014	4.08817527524472	6.55832514748695	2.72159641128284	1.93164795060856	2.93759399317976	4.16355058836822	7	7	2.14437609241485	2.87920005845678	7	3.89724001627889	1.47838824225622	3.01053714935263	3.03452568524845	3.95086772358595	2.73420795984685	2.72558934168927	6.82235975084391	-0.952619398291565	1.25182333939176	8.26415632247198	5.91681266720207	1.3201486365318	2.25435363362438	2.69570354533876	6.0586369426776	-0.144923456238679	4.21006319335824	-2.35518341407506	-3.57231126189018	3.564171803981	-1.61816756684784	7.55548364525598	-1.39899039032226	5.58466708764746	1.35486353682692	5.75215219055555	0.887472416128324	3.15585736041089	1.76734438498429	1.89663478565879	86.25	1	2
138	6.61575613404485	1.71906088321055	3.40866636609025	1.2297480797404	6.34374814205502	6.24950622307656	5.84081091964164	2.5244608339096	5.58542533239899	4.18846572797856	5.0598681238028	4.4312270876571	2.90374424154395	5.00853568284689	2.81501756071699	4.36525064319643	6.81127971642769	2.87954014142993	6.9692412756977	6.93052636980707	6.26596087301369	1	1.43572996086819	0.486912153742861	3.61634006883876	6.94594984261338	6.96161470972355	-0.0881712428938252	8.08617653214615	9.69145682166675	9.8424616345035	-0.0850152260235284	11.2054895417205	6.69906717821682	5.67487332796996	0.251090914531897	2.32075409103685	-3.0946725926128	0.64282641781881	2.01527006485856	-0.921770037614144	0.472896433349867	3.69763007596504	7.19324177374438	6.89253292286051	5.33048225209581	81	1	2
139	2.61177270988346	5.92734206591257	2.35140005819492	6.49794374221973	5.48459786887239	6.88397093449715	5.99644770818996	1.61957796031167	4.51545553552475	4.39013261325313	5.49727707512746	1.25301626930795	4.46306913433389	5.5616185539827	3.06084367307654	4.76020070038967	4.41843736081663	4.22835379623455	4.92246720909167	3.80550310246291	3.1158155364374	6.4051219219003	5.90258005923759	1.50336191412213	1.65725905741197	13.7075937772533	8.01311092813177	2.59488543692774	4.94215651887629	8.46038611549208	-2.90818316933351	-2.53084050983774	5.45756346354499	-3.88526357871543	3.55922459787887	9.75080597025074	1.09904532431729	2.01526369319503	8.73988580693743	6.48063979647789	2.8354969189674	4.53300893992138	2.48997570239966	-2.22956945297882	9.15661679983231	4.64993958623776	76.75	1	2
140	1.09226322043057	3.67212848112229	2.22356023698791	5.83986718950658	4.19077658170183	6.60383157961665	4.70803744774445	5.10702159575633	3.15723210063781	5.81155272343353	3.20292338821652	5.47937476322717	6.62581942010994	1	4.22813858725908	5.21554993264796	4.68817962730565	1.76341424381852	6.49281685218912	3.9076164387704	3.79722981408067	2.81517810460444	1.60979019592182	4.11089294328978	4.96983587366149	3.97140372799802	-1.37605159302666	5.13978578797394	6.41336646689159	10.1026447392384	6.51202191610414	4.90781668832721	7.51266119052882	2.33797683589297	3.43966425073055	2.49099016463013	7.60602270116056	-2.16382117445021	4.08428550462369	8.18336256522596	0.431070274455046	0.792553551530433	-3.70776038556097	10.1541069233775	4.93022184308707	4.25038626376229	73.5	1	2
141	3.61443553008112	5.15348217895834	1.06365499723279	1	2.09095822884265	4.80349711055756	2.5934008154677	6.61810115337209	1.8081339916696	4.41265168221892	5.32241291523525	3.7679363126148	2.02084447155976	6.19832239032501	2.84605467328909	2.82342563868146	6.54497254064414	5.94457121177464	3.72683068615255	7	5.7102238046738	6.47812970050211	4.13332753099041	2.6081530147352	0.271076149046484	12.4943720015396	9.22538677003518	3.21512877020689	1.85772349147113	14.2582888096993	0.37146215618715	6.27646819169027	8.71189264758749	7.57857300237065	2.07439429944588	4.79363676183407	2.63626225053777	7.0440867969617	1.24850731413056	-3.92644644853692	7.19048086234755	6.62817481487901	3.57348737972268	7.2423341614425	4.7777921909421	0.202964887088982	86.25	1	2
142	3.03984129528883	3.40665571005546	4.47956905789621	5.90767063990058	2.51136603640513	2.09730820226976	5.8675273268935	1.23435059627996	4.00510140356119	6.43323299407288	4.07876158390058	2.20799100896758	3.8556114074944	1.56064849080655	1.18491072703249	3.10870923735117	1.36388523205903	1.79953653182539	2.91618861361504	1	4.03169001052964	3.5688151669897	5.71343649575558	0.0711191788271588	-5.05640826027446	12.1402664703491	7.2158978291601	2.51067440912865	3.72499021218632	10.8637629912929	5.93336596875397	5.05645302394261	3.80980795640057	-0.825556887898238	4.63477673522347	0.204116812254598	5.13864958265515	-2.23921301543544	-4.88599855362903	0.156053004252572	2.70260106797696	5.69397883871555	5.27583365440542	8.55073594450162	2.18361845642392	8.25930594506859	70	1	2
143	5.23255558279395	4.66032067174621	1.19447289704134	1	2.1693738788275	3.34745358267093	4.97832836705081	5.36937453377442	6.70774485923749	2.74532258412357	6.39928286644628	3.9132192336135	7	5.12657259659652	6.35070598960721	5.96800970716751	1	1.37483263013386	4.12772483058118	4.86032303503569	4.27713486000816	2.43936548768266	1	1.25317648049113	-0.506944837569893	5.10677539148075	-0.543308137634718	3.79458745132373	4.94512598185999	8.70135953611076	6.09841217392984	6.16057996575898	5.67627864149344	3.06674414531562	5.83745995699872	-0.811991961125028	-0.444586776728613	-1.82894021940504	1.80471579075961	-1.06824678712011	8.41538564490757	4.49210613328661	-4.06609520259825	10.4302236354913	-5.20679562594186	10.3242707470471	88.75	1	2
144	4.88577408426014	6.70422617937364	1	1	4.35446800826452	5.23042591006705	6.5283000337273	6.00894674233735	7	4.57260498255069	4.85045061492118	6.88111216600835	5.07588296261448	1.2204428550998	6.45539302650036	6.38419876405594	1.86662385836869	4.10679252152512	4.80643822494134	1	6.33474526543709	2.56105731887812	2.38691241419114	-0.180910218470911	-1.36856807076692	11.4118737583197	10.7745597510769	-1.4592531573939	7.05751294497248	6.11634853067071	7.53908507179615	5.79950233858277	3.85937417930783	1.7749851282473	6.94092873121324	3.41234504832767	-3.15466737936994	-0.299213085435125	5.29406382919341	5.26281202879952	-0.843111974973823	5.52165126528842	6.73687640504348	-1.76765337332936	10.7579928388109	4.82671752011063	85.5	1	2
145	2.65737941664811	5.24838382797704	1	3.78277964983693	3.00482258310182	6.78551252984955	1.79021745789941	6.84211353229769	3.01752759626981	7	6.16542230780535	5.23998395229756	6.94634363604029	2.70845909190693	4.1525325765218	4.6292850448016	1.79969104296562	2.2636407722466	2.24123396939346	4.73863210881877	5.53869290785573	2.6168893102934	7	3.73345587370066	3.00970294001344	3.51551522458366	-2.84178985429371	4.20764550154986	3.23216951412057	10.4710805824398	2.87792790368618	3.91210144456085	2.51881353380646	3.13144310930142	4.90308851723035	1.27707126478548	-3.38540304172593	-0.408637832263101	2.65488937181179	-4.97950185142641	0.579095776075677	1.51515751561686	1.23400061878044	-2.41374292838759	-2.53018020901917	5.36079545225198	98.25	1	2
146	4.54208591166614	6.82737445238612	1	2.609909183219	6.25865094618403	7	4.02739472848965	1.22117418273471	6.52068609442305	5.22662412048483	6.94416100917436	6.39312472653671	6.95088292443957	3.15908788408567	3.11014312541257	3.64125847815445	4.93442022455516	6.63788681160582	6.23929656787081	5.00018096819189	1.50467752261735	5.26135392174873	4.69153451620885	-1.83768502837346	1.04732914571022	10.9698216437567	8.40930239751908	0.844935253949225	4.0243978803113	9.55555758263014	9.42712554379498	4.98421644451239	1.84004780454504	4.94458227625075	3.85718716854898	12.7448544208055	3.22829728587705	-2.76728916826801	-0.826429316295124	7.29015107261857	-0.640034467920296	4.48433947353286	1.82602424584912	-0.642469380655944	-0.113038022717166	3.8965790520572	73	1	2
147	6.52823066807028	6.60868520934707	1.91723778952333	3.65992193230181	6.85763246216517	3.41882827743659	1.80952770285137	7	6.51183362091049	4.47820720605256	6.46485040723594	4.91373506302794	4.18754722548177	1.55505723786758	3.68491613949527	4.95130208586951	6.6061586487954	6.71134276442698	7	3.59539677450663	4.44318477603234	1.40317108056259	4.8729427986036	3.26232697073312	2.12254281665353	1.54228178465167	-0.760646806041249	6.61915346813611	2.24432115872172	9.75800601789853	11.6542457106375	4.21162244128803	5.74959768125217	0.654527131483593	3.57699329430319	3.6836036603433	0.318416057724099	-0.726016888463927	1.88663557200123	-3.14565468214417	4.42927511072195	5.5758049290047	2.76132508006861	0.395770548526459	10.8691390542825	10.9207089944982	80.75	1	2
148	4.13042874461167	2.49824507921429	1.64452100094103	1.38180813085367	2.19855915496147	4.4798352490361	1.66358124827915	5.49955229644938	6.36601608097221	2.46981688369415	6.80582642590634	4.88432193856495	6.76523332870205	2.92224234862705	1	4.80339926379293	1.40486049607889	5.62814247733924	6.06878423652492	3.86013665129841	2.17806736871895	2.88896551915119	6.47669420867361	2.90732630498098	-0.655177088061347	4.05336737459465	-0.445603056033819	3.05082921245989	5.97204570185496	9.5419840580409	7.84362812153923	4.57303727490564	0.761104451372307	-1.55991632021487	1.79346417178733	2.97544058881778	0.281813153148223	2.60109858227823	0.947352812424115	5.56996298263887	0.997231704211167	2.05937624705553	0.18376479128106	11.4366503529786	0.662815872810851	4.36781175262302	85.5	1	2
149	6.734211776581	6.44478238719594	1	2.37223087951939	7	7	3.31496744914282	1.95519745939085	2.59134613952955	5.01724427640999	3.08990490841088	4.19857680887202	1.43568845531298	1.02737278075215	5.90006150832527	6.79529109641856	4.00802597414289	5.10781929497765	6.10446089579577	4.13288765677891	1.33055510190211	5.88052751607931	3.32687632984169	3.14683603607741	3.58955956847109	-0.0216699501742661	0.41630585503528	5.96222185449851	5.33212815222684	10.3952821741077	2.13322737400832	2.61354486090483	11.3125532867019	3.07820294881786	2.00127167762118	3.80702049995526	-1.86303835276233	4.84456534436034	-2.56846933048584	3.33190093309599	6.27553418164175	11.5502785238452	-2.44823512201007	6.21491202717681	1.47222701662799	0.999729520570041	85.25	1	2
150	2.48756190365653	6.26643356161094	4.73291413960815	3.9726101880702	1.52424053482684	5.63250616285755	2.94627824244013	4.47961262397568	5.28616225379341	2.72221437697093	1.75508817151891	4.40376882979929	6.44109707380854	4.16631451346468	3.57899508458274	4.40203124750401	2.83619003061563	3.42775733373888	4.70907872558364	5.61902328352933	6.9232976141384	1.38577830334161	3.55406760643926	0.79228109361702	1.71279284677937	5.91752451466674	-3.40470090340528	0.322131362608298	6.70042652150534	11.2140292526565	1.39641920817439	1.75007100757735	1.32396128560184	2.44267483151878	7.37439925956697	11.9261798435019	-2.19313471289618	-4.62983706960718	-3.14296096875901	5.85306750499684	4.51548128300925	3.62072476941786	-2.00402724972947	7.47808139866471	8.33755105080132	5.12247850994531	96	1	2
151	1.08237838248496	3.8706924767268	3.12279196225179	3.54266969559629	3.21079644434623	6.21992193004865	5.61618543836278	6.53009073435183	6.39096227262673	3.51479993782804	5.84874425243216	1.65045294107729	6.71413254778881	1	6.53301169979918	3.87267754478772	6.03113893771118	4.63361497646709	2.19573039526154	5.13884511909725	3.62010162676038	4.39164210480196	5.7548562625616	2.16374684094368	1.27280723258679	1.93900382481293	-1.56331026842401	1.18181854130611	3.2802248816066	7.73987375836809	-4.28968800748323	4.39610854285781	3.96343687212104	2.06751054115911	2.71039052264117	10.9732432914329	10.8094981980258	9.75682529952596	0.754666546604794	3.62937063971712	0.106257122640261	3.84757261631769	-4.327257363848	10.1430755859006	8.40299359842805	8.89724093735547	81.75	1	2
152	4.38747877247097	3.76100988796373	1.57341832265788	1.03523715575089	2.11815848757472	2.8598384666412	1	1.61197674648604	2.27211142070274	3.43555229976197	6.20374173598187	2.04876638931798	6.98789024381286	2.98491435329557	1.82090884944817	4.81714667519696	3.27421216769611	5.13496286412927	3.48070387173405	6.43128550514972	2.77310211815887	1.82829053907554	5.86827224390185	2.473292969972	-0.134397274697995	3.97574899399182	-1.41093382408417	4.14892447510987	6.08613255379199	8.83044552951887	7.49482975631305	-3.12333605519104	0.0952236845583633	-4.58466152705542	3.1871425269487	5.28725846628287	0.646722315363374	2.00858895361198	-0.235201345578598	-1.24630673070712	2.95931799763733	6.43028764051252	-3.28544396553434	5.31960538522337	1.08315572202735	5.11776471417931	70.5	1	2
153	2.67391701839238	7	3.90293907166815	1.56123034531495	2.40823445610209	7	5.08074537824929	2.19669849330651	2.35230484882612	2.88400615369407	4.24286402819261	4.97093332756701	1.76077585265811	2.24530860542444	2.97984926053959	5.52308521847209	4.98910343786643	5.55913229735304	1.79783292395073	1	5.53646231695284	3.11328373775914	4.39179733870254	3.41709336967229	-0.778686349556434	2.61290003395922	-3.45774186041559	0.654333897309202	4.86403665616065	0.994604548384592	0.989141328202447	2.16794766139598	6.37510592188988	2.08970134924519	4.78804660397745	0.562544606603324	0.747995936889405	-4.8673797333576	3.38956424131297	-0.744638915711486	5.91735978517615	6.44908643298408	2.74308985427995	12.6301540650232	2.92781232098866	11.7612710906463	75.25	1	2
154	4.12914002376388	6.87711947534619	1.09581240943334	1	5.58087970357041	6.37070581241439	2.58007349132142	6.22415021886423	4.76556496280687	1.39336721930497	4.64724251878377	5.07107375552058	6.73361218064245	1.75971230520266	6.46289142346427	5.9075917806938	3.33960954451169	6.13735901828418	4.70224300224155	1.6005254754707	7	4.52207632248668	5.99796591618054	-2.01760900363166	0.196614296710634	10.813201631613	8.51192579476288	3.81347516842827	4.18202052379164	12.4231968912733	9.21808374914725	5.54222756863818	-1.4068434773618	0.578830247235769	5.68806367079253	5.49628413801051	-0.715703223679763	4.53030397691763	3.16396642584648	-4.6118022857405	0.304279681832193	8.21290946576046	2.24797571480583	3.34820988447585	6.87776860248751	7.79436732066174	84	1	2
155	1.40695447304389	1.16581017498994	2.11271617144069	2.34013113084342	2.79914471524233	1.73784420726004	1.67420271646182	1.14490009857727	3.82815848954077	4.27509887076772	6.39673062561025	3.2201246249742	1.91047878684213	1	3.58244022906876	7	3.73189426890326	4.69533814444871	3.68386134409465	7	7	4.15953092680392	3.41928485550531	4.4005908348766	1.32485050595838	2.83149685506292	1.67857421799038	0.742066404792152	5.60095148807379	5.2011641692971	0.975935550069911	2.80632525072481	8.4204642453049	-0.747585162027991	3.46017619377174	1.91859521900009	1.47297885992975	2.57204143461326	-0.348879828564044	-2.07596109247434	4.59711901800211	3.35412846593653	5.4883384406018	3.54791611515334	0.435963731980986	3.77945867892642	74.75	1	2
156	1.9912417748297	3.85256098106295	4.42278582739063	3.4723144960078	1.06386117814233	5.80012962756912	3.19124501725046	1.95457333751756	4.32367407255978	6.31375327129054	2.98970156737142	2.33035929541951	3.08848225612947	1.89051683656538	2.15239781248801	3.96827010280726	1.26085690389148	1	6.32908717629048	6.23578198320686	1.53572669259258	2.51750954184434	1	-0.856552007919552	0.508483309620937	1.22038741790464	-0.900566374029539	1.23178564132549	5.02588317926955	2.53943619028529	6.86866011076097	5.33774030979873	-0.22917227261122	1.36057592021519	3.12952946033483	10.9050313085709	0.405764490781961	11.7789594176503	-1.20174175731717	3.89862600163643	2.68601625213113	4.33488476197901	-2.05646991606493	1.07818501282009	2.12966255225607	4.16218077411322	79.5	1	2
157	5.97063329500924	1	3.3941264492748	4.69816979052139	7	3.39571294405571	4.08877025482244	5.57849029791282	4.68339934071985	4.55508143510919	7	2.0438242740591	3.23373754895334	1.29678416749853	2.64243310444979	3.01445427572474	5.57217155102242	3.89283063815099	5.97708549942816	2.63740787841288	6.60140247544402	2.90146165241893	1.58728407360259	-3.79420499187137	2.2240706991786	7.83052917240436	5.95349225743331	0.576341163430962	3.03762332293583	8.12125173973483	1.92563604227076	6.76020152200384	3.48162170295244	3.11862073824677	-0.855124502159321	-0.585387427870965	0.882416624627567	-0.853853467553035	1.19429654677608	-1.45827427599868	3.24214810379542	3.31409760089467	4.00576398375592	-1.2664775388108	6.83741539704206	7.832091315977	72.25	1	2
158	4.6559542217753	3.53324749973085	1	1	1.660534803228	3.07578866442009	6.82851777947679	6.45011541432865	6.04333326814072	3.1722721920497	2.8454689954318	5.62774997392969	6.00028103795267	7	6.55428263214787	5.18145835013381	5.65468310403565	5.74391715904725	2.09308445631849	4.02290527402744	4.38127976665339	2.96102977407576	1	1.0194276313873	0.00326303545811196	4.97542396584346	-0.601393750956495	2.98008897827465	5.43116019274535	-1.72733401779683	5.80019751522632	6.19270376454565	2.62522404669259	2.90255437153832	5.4084580230512	-0.130517937911984	-0.0814142403607189	2.93956989215843	2.02280696627085	4.70727982270442	7.79814880861681	5.2253076450687	-3.36326720588132	10.5475397411964	-5.83115652176339	3.79391929541482	77	1	2
159	6.53685413907606	2.37910565241942	2.29788702908698	2.83993568830585	6.59681210561672	5.9312470385593	6.58717456916905	4.76226331302971	4.17487602278345	6.41997624951058	5.20751566075705	4.44733343410067	7	5.22750205551252	6.51921053685786	6.43752891672061	3.16190958736514	2.88653246630241	2.25100129659214	1.4028321182167	3.40526338215203	6.93472030401601	6.2477303274022	0.769285391927777	4.08349557666864	5.97323550074059	6.79005540592469	-0.715750828333963	4.15358601826386	10.5300206754131	5.62712490396671	2.06047906899774	5.70409694143325	2.52897694287175	0.539393985706875	4.90918452494384	13.736276778022	4.30796654171388	6.73284108864314	7.25648801193754	3.20852541641983	6.66865295227042	-1.01559382077606	-1.87785406417976	6.6852711771852	5.9091375601166	75.75	1	2
160	2.94044508883961	3.29664853037486	3.7058900932414	7	2.21715922272153	4.58582807594115	7	4.49898007697385	3.81624402761153	1.41288313573331	6.66792647510161	3.61205396743234	3.02601895236342	1.40279409812804	6.5892613462498	4.84095889457179	4.37873519120454	1	6.05894768110559	4.82085671422487	4.81796211791946	1.79900248541802	5.82641211714029	1.85366013507359	-4.84370029035413	12.21490375037	6.87874562435574	1.92374052681051	4.7854356182674	1.62217421764385	-3.5129933044144	2.84941551538606	3.66383572715854	1.23616016091136	7.00116260701691	-0.213654395171421	-2.16126955935291	-1.01634808864876	11.7102098197796	5.12192010634297	7.24992550995005	6.69392079691515	-1.43998777870128	5.71378625190359	-0.908705121129113	1.3489278061238	62.5	1	2
161	1.68084230267204	3.30608957319244	4.60082868972369	3.5365601134896	1.56198682202568	5.6413040451757	4.17236623971326	2.66423865686315	3.42669179996251	3.88795783386454	3.76999628437431	1	1	5.72693793482782	6.5566698397169	7	6.07252548310763	7	7	3.32839822138159	4.3087402214014	2.51169121043288	5.4477424619139	3.36714338961677	1.11277459127421	3.47681062943185	1.30373783805679	0.836934017280206	4.8053186281782	11.2357608809256	5.78087319916219	5.32695125560383	9.59737808289294	4.28648366253298	0.584889534406332	-1.29612192465773	0.11573787490144	5.50396210148785	2.65892024604331	0.611938011498974	9.1097829048484	2.7845090653101	-2.75251052285864	0.728249756316768	4.80696653294777	5.23393429106268	71.25	1	2
162	1.38466082109317	6.40469288926622	2.69047894792938	6.30723404185529	6.59717617875741	4.54456087319227	7	5.74427358656962	3.06698345609214	2.96839949301958	5.65870334824076	6.09733474026619	6.78412192003316	2.77110316018357	1	5.17141208358704	6.1300245958983	5.22117123271155	7	2.63168983060584	6.97021701536638	5.67200809447908	4.66946381918122	1.65352864043609	2.23578029982865	15.3413063550004	5.27995852433537	1.01446713028833	6.66800020249005	13.3754102190529	-1.27046363167366	7.4639766018939	3.51190428008219	5.67442113455202	3.38053051895922	-0.25482661184181	6.1462992970231	5.26153689999708	0.398692708962943	7.41967531988877	1.37587710315042	2.31969428536921	1.38675707734207	11.1214813025297	6.58371526823839	4.31412124998239	86	1	2
163	5.54542476211394	6.80044924549468	1.43775379644592	3.25196807212377	5.56445368410856	2.53956073423217	5.72116973853941	2.88424441464252	1.65653976110022	6.25988995534605	5.35594001354467	1.38704115197258	6.00915994379624	3.58250290676027	7	5.86014411783943	6.95431485242584	1	4.70969390797216	2.60462850060297	4.98825524529266	5.4456602729534	5.20665656597548	1.97471730084519	0.474484806778611	1.81722371248146	0.62003405466485	4.42806183764918	7.50287229344499	-6.14745183797389	1.67927476489191	2.10762130155344	5.49820729398477	3.16669007724575	4.8549693629031	5.57145658600713	0.217070808921967	3.08446946777559	6.22794415336994	6.91407089932664	3.99670395574738	9.4851621722901	-3.08774010706606	3.98827682749468	4.12751789244903	5.09623078129917	71.75	1	2
164	3.08469351838489	4.01823363156655	1.00970592736687	5.47863859161567	5.38458457850252	3.38244992686545	5.66823589242222	7	6.2313915798229	3.8399082932662	2.81687966672835	2.35367467535882	5.83490421576991	4.1055980009706	4.44151502593168	4.02170584013347	6.21294903613531	5.37038217370532	2.34797138347279	4.79525891978711	7	4.88439241387772	5.57657181615393	2.14245406466321	-0.11973547375092	12.8255027901632	1.47975796968223	-3.38366390437467	6.6154145689579	3.04435976166671	7.04049554259965	2.80619342098222	0.724061137319924	1.88877157233708	-3.5601175948917	-2.81309771529236	13.9621999499776	0.738693212060078	-1.1454918217729	6.18036265785358	-0.996511148009738	1.49553574960957	3.26132741599329	10.7580600836338	7.81653404284485	8.79026993291981	72.5	1	2
165	6.38804755656367	6.59884586134535	1.55761883475243	2.61863340846732	4.97655817206637	4.0565302893915	1	7	6.8266218785609	6.44997389663328	6.13874552628283	3.88140705571038	5.55176920246995	2.1226831987881	4.56262436592719	5.84606270056776	1	5.5907721610439	5.69953259336236	6.00371773892386	3.46544725956056	2.55731373153258	4.12679401640018	4.26188582796182	1.81686045840669	3.61564574787272	1.8778200543426	5.82629831528345	1.59026961946617	3.07397326079267	4.36826618903853	2.05231604870503	4.09715270658697	-1.43316015479849	2.5740898335535	3.01907032802029	3.36599054380175	4.63070606064513	0.900652492815219	0.596698576580638	6.15115839346817	3.84278112258029	-0.305771888715023	-0.0510568065175176	3.38426528713155	1.25630187658505	83.25	1	2
166	4.15010825197352	5.74586680589623	1	1.84457469748776	6.16600585498359	5.4847655984983	6.48571593632313	2.39334108928928	3.82023416008055	3.86465691526787	3.88824728489287	5.09383157835903	4.79589611782297	4.22924870792952	1.26410232782691	4.18884428112239	6.03158687324225	2.05052381497616	2.04216066240232	1.33836907519353	1.13235097317072	4.41913748035436	2.8946990877511	-1.37532507051637	2.47420442032601	11.2052687164152	7.58476809789228	1.1991313217169	8.56320253311627	-1.36806868032871	6.38242106759995	-1.44000964285974	5.73987144343873	1.07200309374435	2.04265829188212	0.186527672050623	14.3976502264897	5.17011221413086	-3.60755292680862	7.02686494688108	0.78980148951149	4.09290517117887	1.41865494654568	-1.10069597313231	11.0825951254298	4.37497688596131	72	1	2
167	3.42573401353653	5.01340671547824	5.98209761166288	1.3808643863263	1.67474679824984	3.96140761554174	1.05327028233762	5.01873969782223	2.50844556296583	3.86021423727918	6.03484210679934	2.86291350149829	3.19708054676867	5.26354206344515	3.99080565161601	3.47443630470704	1	6.92917676687813	6.80491813320174	6.01680902941455	7	1.65392213576012	6.64069899618689	4.46200291338828	-0.319985412828087	5.03276533128082	-3.21567236810225	0.44939319823361	10.1679408334981	8.29753832231345	4.29185896770596	2.92255664321001	8.55235866938266	0.877453263396278	1.24020393348764	11.9815075798255	4.88716344824996	1.44520351783476	2.45733218565175	-2.57597726001913	4.95964042161568	4.83334364538107	3.71410656082526	12.7332786506631	1.69073791075697	10.9773449375003	82.75	1	2
168	5.42808982544398	1	1.33745681916061	1.84628258788405	6.17457120619071	5.02615573172241	3.93078332912932	6.72107743197139	5.48044131335967	6.79176231558302	3.51714034430424	3.66118775763988	2.24147873045397	6.83464405466479	6.54891851038765	7	1.69346738193963	5.34731430672331	5.16136056240643	1.25491222449766	6.55439312690641	4.48106638660261	2.32015257294726	0.6300491219413	4.93894148243068	6.90437971421425	6.99920158520575	0.756282802343882	4.83342953185743	-2.33228768990979	8.9610904760908	4.91075832063184	4.55653182395311	-0.773716944322401	4.97498366897494	5.48339481654873	-3.7960565420732	2.93123964631412	-0.611118861122705	3.73770785999331	0.860201174552341	1.89189755598347	3.52480317896633	5.46319440205182	8.04332649544945	5.78346490530622	71.5	1	2
169	4.00239046906366	4.08659909261543	3.92375283920147	1.50318250320007	2.59755161147028	4.83686153072146	4.52162973797214	5.22749800392499	5.27960479961117	4.52779111581526	6.21386123960158	2.70168561416943	5.58920115792745	2.54075481981514	6.1148825639418	5.0445019423984	3.64141782135968	4.46985118430194	5.66024825056868	2.76708620419866	3.80846612558097	5.58086753783564	4.93090261101722	4.29813706867008	0.566599727572693	5.81356984080747	-3.77307197585357	-0.17612618915428	3.14147194142169	9.61143681606171	5.89428468358466	3.55071256614865	8.17782351417994	-0.488704583859131	2.36887096869345	-0.32845618162504	0.804285283206757	1.27468025461389	-2.24569004027124	3.84917519670642	2.75465594886668	5.19441314278244	3.67012090006168	6.97802686167022	2.00116213309324	8.9565921752762	81.25	1	2
170	1	6.2219794591655	3.14499598513022	5.92431401354452	6.00208921670182	6.43562163157513	7	6.65866914283211	6.65451130564861	2.62264877028279	4.90442052108587	5.73466862922798	1	2.86349451406929	1.65726093750021	2.5561565045033	6.16437588211285	4.80929834750823	2.53384744052879	2.56011155676581	7	6.73066259870832	4.52029891691878	2.55890284330406	2.69614824496556	14.7352072408332	5.10528752197797	0.816931956661844	5.92630013204255	8.61509063960767	7.33634213916863	3.11337475367824	2.92988059135373	5.08417360836064	2.95622047657605	-0.151889768469386	7.34291452840414	-3.35010161462196	0.86093439303406	7.87405008854003	2.65249754985481	1.9149557145477	-3.2079798698077	2.98554019607546	4.50354318360239	5.74384088099515	86	1	2
[truncated: 5 more columns]
