# Supplementary material for: How Are Mate Preferences Linked with Actual Mate Selection? Tests of Mate Preference Integration Algorithms Using Computer Simulations and Actual Mating Couples
Source: PLoS One. 2016 Jun 8;11(6):e0156078. doi: 10.1371/journal.pone.0156078 (PMC4898694; doi:10.1371/journal.pone.0156078)
Supplement: S3 Data — Long-term couple and agent-based model data analyzed in Study 4. (ZIP) [file pone.0156078.s003.zip › S11/Aspiration Model Data/Aspiration Couple Population 01162016 090606.csv]

	trait1	trait2	trait3	trait4	trait5	trait6	trait7	trait8	trait9	trait10	trait11	trait12	trait13	trait14	trait15	trait16	trait17	trait18	trait19	trait20	trait21	trait22	trait23	preference1	preference2	preference3	preference4	preference5	preference6	preference7	preference8	preference9	preference10	preference11	preference12	preference13	preference14	preference15	preference16	preference17	preference18	preference19	preference20	preference21	preference22	preference23	fitpoints	sex	algorithm
1	2.69288050234179	5.09104725442585	1.07159942437567	5.60089567091329	5.20454491610885	1.28166078188757	4.67535712720576	5.17270930304767	5.55262388303194	5.4446346936119	4.22359663417846	5.17840110671744	6.61367954445334	7	2.02290313198114	2.25618922202235	1.32610346585674	4.38132154892816	2.76379664640117	3.41245098095203	1	6.92812974020061	6.86413152222185	3.32372270783448	4.22147344023944	5.95862181722692	3.09059771010273	5.99760031986747	4.30586973910478	9.51500266495444	-5.09055729066191	2.52082037113885	8.24149242406862	4.56201791288489	7.1901355299763	4.79283929822442	7.93888619497902	6.5275815923342	5.62417687930786	2.9261869259063	4.58437209607913	0.757464408251501	5.74932126378317	-2.40253059229027	9.52698895616883	1.87221227875143	101	0	2
2	2.57876258506229	3.77489689297493	6.59523918682222	1.02242210159162	6.22129683695947	4.35970371350836	5.75720320537573	1	4.81250925362136	4.10644059372118	1.45727684860475	2.97673788084626	1.38805184419927	3.26908150795601	3.58198677828084	2.22822715343554	1.84456409772968	2.59469850146468	2.95932964577561	1.2732040108465	3.62266642852196	2.28151105697743	3.51128495715782	5.24810247385217	5.35273107680891	6.50803052483253	7.40329727648649	14.1015863215162	-0.428547525682424	6.46910479636413	-3.69601470462509	3.48194810436697	5.30952720594343	-2.9075871372447	2.1061838307111	1.40407061692589	8.13042350591402	8.38307732888013	-3.84744995828581	1.10002369177767	3.28819820169423	3.56864098243872	-0.396969139958879	8.49402648749866	7.07633204702922	3.69034407329319	90.75	0	2
3	4.49830201880482	2.10433142234709	4.89728121024785	1.02327690975564	2.88881355445716	2.28766219223193	3.67723286649425	5.04406946667172	4.52930285874405	6.47641193952697	3.13917875519675	6.69286359166609	5.47497460633737	1.33293974874269	1.50900227878639	2.00593621347964	3.24274715993799	3.28471604958348	1.372041645389	5.70257702057794	4.10299345639803	2.63465778914774	5.59467208019316	10.0523343396799	6.12065293707071	2.07638372962993	7.03358895864748	11.0713134500387	-3.6319967953332	7.10295816718881	4.87335078030183	8.07874073871806	8.21965920478907	-1.18948603023731	7.82362027813361	3.0755235349079	8.48805010582036	3.92207654553461	6.92032715092952	1.13748322593181	2.12431795350278	-0.107985488603422	7.16683315729189	4.35298036919859	2.44334701606612	4.86382242957066	99.5	0	2
4	5.02151844228277	7	6.76391586361963	1.50938378872796	4.84061720173414	2.79963228132807	2.36482156496045	2.19091009093135	2.08186741086304	6.52497821264577	1.08065692642659	2.37206561220702	2.97481053041528	5.0701065394325	3.92832177514297	4.81716547280605	2.72615645625134	1.51176151863202	2.06257736160725	6.39668714636793	2.92170640758334	4.072880586234	1.19136720660093	0.498529349987412	4.92358356642734	5.72247639007686	6.24426122385843	15.5541237138545	1.58667513701162	2.22433854152345	2.80904927782499	0.674132384317714	7.74848595852677	1.85066957675587	0.0951199520672754	5.46523851919422	0.961547142060779	8.99428540401673	1.0737814915907	5.96999717586223	5.85238772017901	0.446583445176151	5.12308911163224	0.57340077202666	1.60439728182455	4.20673296053746	107.25	0	2
5	4.41011505172912	4.63612883954667	1.40111725476928	5.90469900003883	3.10782330257925	1.32851487450811	6.08931470992836	6.13608879629132	3.01798351189987	6.63827351535175	1.0231480447772	4.17628870122788	2.20941761022794	3.12930222658623	2.02698468944135	4.93688194063646	1.87233416724049	3.30765561099712	2.50606372434009	5.72910295200508	1.32674586645871	6.39926582225422	5.31271073925272	0.271281650745484	-1.31478234775545	8.91106246642663	5.45007384329789	5.19556520697048	-0.839886743646375	6.45461130774893	5.28611378601384	9.7337733260866	7.08476862859187	0.256989204282111	-0.0300714661137887	1.66630276260627	11.179957024717	5.33094510369563	-2.47083996225316	2.08268472782398	8.70983380445517	-1.06477951268468	5.64987782932533	5.17186800530835	2.74155304908328	8.27525115000031	94	0	2
6	5.12716941472367	4.38174772910057	3.86630305460972	3.49284375551239	4.0364598802598	7	2.96226867869583	2.52975353058531	3.75925598025309	5.2982636215423	6.30599874198847	4.39850915632234	4.29945048622579	6.30991340028354	2.49438388460937	4.96966589789487	1.23275763161605	6.66490480993768	2.79044627588247	3.34723711487211	3.28292882590849	3.09617796942622	5.9541657663111	8.35272486448495	4.92286196669553	3.09217786100456	6.1369930183779	9.09168289208946	-1.08623942282511	5.21010640009596	-2.75749205761013	9.36906843106387	2.18217943649056	-0.285181586317323	5.9832251790577	2.14157455224681	1.42037235729179	9.19836061579569	-0.879012015089692	2.00634252528284	5.32860144155624	3.26775269966253	6.59608076813365	5.72218992800737	7.11230507204397	5.09591310679037	93.75	0	2
7	4.32681746913856	2.08792501673999	3.32908607339199	1.88363010352477	2.28608965241072	5.34234210759648	1	4.73908208328979	1.23143421696582	4.20279917852341	3.88283647771458	7	4.83109630809474	6.08739891711947	4.62081856674641	1.32146157564012	3.39822854670429	5.05603859971224	5.94196654482315	3.09783000931645	1.34827135244824	6.80389213628952	2.0451172573533	7.21109296377279	4.98088587683207	3.08056876136078	5.52790329451222	10.8078021923407	3.61145507976329	11.9815478418636	7.39322304664583	-0.999990725891975	3.34942635200467	-3.19820554994755	4.54875731132538	8.75131578562875	3.2784707834679	3.78798385753056	-5.53205136308082	2.34645502902491	2.77138095218546	4.92755135730759	4.65756560678653	5.79565403847293	3.42979013664487	5.96747596909614	85.5	0	2
8	2.76887545388186	5.98475506561253	1.98166126830507	5.09454618793984	4.52864813893923	4.82417029345476	3.78359889531404	4.76160469812578	1.65305661213454	6.71754993089047	4.39135428367031	6.43325515318082	4.38710281225624	6.75552781973836	4.93942978974674	2.86341102909662	1	6.27179619856858	2.65243298580661	1.17963780525879	2.39430106844971	6.36479962486703	4.20341923207913	2.67881333099761	5.40964645358773	6.37002797566277	3.00476978830413	4.69370116080112	4.83471402552415	6.31376943261395	5.05321569688743	5.81084307393193	12.9416183223912	3.98675390963547	7.5309113516678	3.8461736093471	2.05549362590661	1.70688962035352	-2.30635191345291	0.98691472090609	5.08647393234311	-0.440120927689109	1.23321788752604	6.29744741505328	3.86185297011178	-0.928539286040432	109.25	0	2
9	6.11084741044842	6.78754417318791	5.01102704274485	2.60388351519358	6.20922634330508	1	7	3.80966638596234	6.52067219642213	6.31457933898918	6.69966296987461	5.87567037493387	3.90763375122198	2.74441926826144	2.27672359324183	1	1.33543128034054	6.39083424721295	3.69611215992105	2.71078392806469	5.8607809160335	6.49657270858376	3.74267116056105	4.1848210385767	5.00467307143588	5.92956139576701	5.99349639499343	15.4671777607481	1.94925982171207	0.0565186242539605	-4.13269798838794	11.5906193231735	4.90290055188405	-0.0246550457999783	4.107011040656	11.8417629526638	0.896256483437715	4.38154826672721	-1.16312143306774	1.24691891693735	0.62115832233355	-0.642998798648207	6.17408720905902	6.8879547056263	6.10983808096546	6.71317041864864	104	0	2
10	7	3.60221744223428	4.66821611596409	1	5.74707845485707	6.85483944114538	5.25627552919817	1.61564600400136	5.87205127761646	5.95027073108485	4.82909374445387	1.77238330751442	2.92392022204481	2.88923642285565	1.11473098627365	1.36969434129333	1.13742746183474	7	2.01973723170853	2.84229611575242	1.04385902411498	2.75608787886184	4.62599487433135	6.80409285066858	1.77680293940798	4.14531051347508	8.5434595547129	11.6342128307587	10.6824880657285	7.4448419468349	7.41261077126187	9.00607684458395	9.05993810450023	0.641976091610832	7.1655800311859	1.37252730523452	-0.247630586605142	7.63027181746311	0.160677574698185	3.98247082407191	2.88890583341254	2.30692713860562	7.13568839736275	7.40232622631081	0.333615319233294	6.68749047990879	83.75	0	2
11	6.57086550408137	6.48395660073965	4.29533119300058	2.72589541176401	6.50730828277347	4.65425051599237	1	1.58920031826483	3.78361146359962	5.49889289887377	1.31992371465164	2.93687453068368	2.7822943288069	6.82987900952325	4.66875138874658	4.21529278114419	3.6296725237922	2.9545882078855	2.62273053804769	2.89530281771225	5.80531296145519	6.59155079027613	6.71372272168739	6.82927536383925	2.31299875251498	6.66678823439308	7.48084646321717	8.84133177153366	0.273376014516925	9.30264194642596	-7.38139127702885	2.52101918782852	1.60122070068033	-2.29614653606235	1.83231709073525	4.88659504138625	2.76196354347996	5.10957790919323	5.83252135540592	0.701696881650891	4.69818824299713	-2.00957476219439	-0.941898863339673	6.28181560317929	2.20563233638361	2.70198702802348	94.5	0	2
12	2.52619879357596	3.26200099244235	5.08607294929898	1.62736447595162	7	5.7323812662435	2.87735949482725	2.99914557544184	2.66031612125732	1.44100975166441	5.25563069730665	6.41477203465084	4.23444723056402	5.59036510748958	1	2.05584612779338	3.28872017515903	6.63232417654286	1.6041360728297	5.66123125286856	3.84007264646645	3.0952567026768	2.09890246357671	8.72820965081246	7.24702134151561	3.05555565856371	8.19296549237884	12.0333953094469	2.52333796590221	6.50463103047953	5.83769307890096	3.74064784660737	4.45914513888285	6.59443645385959	7.61350616194977	6.75892600634634	-0.00227829191922974	4.69877448576476	0.0415199505411366	-2.48425543238908	2.23346866399649	0.0342023026490907	-2.37548941895069	9.36769864254724	8.50350368169735	8.43661375935629	112.25	0	2
13	1	1.05600905445173	4.48802193527701	2.66899570163969	5.28611826444281	3.89269279225287	4.97471612661279	1.78406071291337	6.1142807510908	4.84217691296582	6.56619768006777	4.2965197614385	1.64621761038502	1.09243513542611	2.02644831478962	3.56523152493628	1	4.60384608676642	1.83519029440532	3.33859561785127	3.60082685340828	5.8001575124842	2.57681828363503	6.92887812882883	3.33413214211449	6.18087531047749	7.67154983782011	11.3921812533865	4.13490857077828	6.97272137190165	6.35128984293225	6.83615389755832	7.64225910764702	-0.715024869511423	5.94531701229327	6.09813423334036	12.542276691214	6.78661031004707	0.975191478540103	1.75151947011822	8.55430631987589	1.29741130256245	7.27777292533319	16.1243891488786	4.29696705572823	6.98094663211573	102	0	2
14	4.81899542541097	7	1	6.59775896373597	4.76779228200212	1.53451330144762	1.51904055141065	4.14518936864073	4.29701880306936	4.70654919021033	2.09542894756321	1.51179903185313	1.98547566127973	3.83122223494604	3.34709213381068	5.4105620143558	7	7	6.51274229372702	1	3.75051172155267	6.6196137424009	7	-0.991353178450507	-0.257552053839124	3.14691105260785	-1.6461524938699	11.4272460157286	-3.47380795055954	4.57841571048727	2.71746620823986	7.90620260617277	10.7620047426585	3.94526443317002	2.4388114998633	4.85553047157454	8.06525858254904	1.13330096185901	-5.19321069897867	2.91030781877617	4.91983537344256	2.49673202020703	1.27828987338104	10.5166976643047	5.54668061663883	-1.42261153107082	105.75	0	2
15	6.04887914250568	5.60723174917794	4.11849782903534	4.45153079926426	5.01053502412396	1.75064633921751	6.14751087337454	4.28638755161551	3.26384023790372	5.92942655286082	3.77490203549843	2.8161111450195	3.52358249023161	2.80941272674951	2.8358040311711	2.53008126189863	1.45575406637645	1	1	2.17333314913842	4.36497500747589	6.26518771686656	7	3.10477366105774	0.318848939108013	5.08930770478891	3.17765602246021	1.79360556814948	7.92568361788966	1.52414151416072	3.77980154765658	4.49697715462849	7.49808197710299	0.53917537480864	1.48081263180961	1.0728921998604	3.0047762420154	0.79201179088857	2.53696832262971	0.920751520098045	3.87938574003292	2.86254161752503	3.49865146614178	5.93604011034916	3.7567612936866	-5.62904358078459	86.5	0	2
16	5.4214532360225	3.00123300480958	4.62709683536429	2.53262559718604	4.57882533667334	3.23769914831423	4.05137077535959	1.64705250341504	5.39459680840465	5.38515839507863	2.09241740890395	5.10113319999827	3.83275660568856	5.99490859960387	3.85318742403584	3.25047432861044	6.59928473400888	6.04081846144362	4.45341117870367	2.89846167021993	2.2151005745699	2.37658854614431	1.58449288315817	8.71874787801592	3.89374018066239	3.50152879712931	5.93410639323568	9.69202118424746	-3.27664702384103	7.06718065244077	3.64810462806819	6.72963637908116	5.14243358305592	-2.32170241694844	8.44624567476936	1.76089323004716	9.57690084572475	5.18996183787087	5.63320755588812	3.60620426388823	6.02825517137218	2.65724947639011	-1.01775212085832	7.48898411250565	3.60225438355363	3.38151356993393	107.25	0	2
17	4.65011473716285	5.27971056552309	5.98411823321709	4.1806574484183	1.96315066814945	2.38701152448485	6.45724196991	1.1786040466265	6.14532219375503	4.04418113095591	5.24941685089897	1.545613458836	2.71454654493925	5.44552740302099	3.1283424232122	6.59811095761112	4.40105522114565	7	6.42610822791058	1.29834583791114	7	5.42891056269228	6.03618500108521	6.14006068223537	4.4366871117751	5.02054568046417	11.4513746573483	8.30949344076126	1.18306109051931	-0.485302297404345	7.5730191793551	7.56588049863254	10.9373335952098	2.25300063581236	6.1307692680348	3.22193112925186	2.05229514793327	0.700325380093985	-3.02106464131773	-3.02129930887712	8.51909403606332	3.94629392300546	2.73983277326139	8.40743379073187	5.14009048323823	1.72145232534209	90	0	2
18	1	1	7	3.66098898158391	5.14167621439359	6.2291759723327	6.69351948110202	2.52672259586444	6.52935181876594	7	2.12451113304014	1.87483685239987	2.76386619211002	4.61575883184514	2.42803315510278	5.7782571862332	1	7	6.42374540151119	3.63695919124315	3.1881341464031	4.68818811871268	4.89634605212908	5.25350452472785	7.7215401088884	4.43436277226296	9.89342776162218	9.95589660020231	0.395382429912324	8.14289538219087	1.72499892396558	9.43096156821835	4.8914422178009	1.45680352617465	1.95815755791469	1.70498075005974	8.81429475408067	7.23112954313607	-1.75345131616283	3.00947386770197	-1.71367519752218	6.45398415755152	6.16300365666076	4.56660775488528	6.31938226582298	10.2248085137595	109.75	0	2
19	6.68624462690955	4.07769958681326	7	1.87805044929887	1.99184795627483	6.79387000070742	4.75407001915878	4.36213028470136	2.41913642492113	7	4.21486729556642	1.90340942910629	2.37051015100774	6.70236207816217	6.90652199005967	6.45545873628982	3.50736617426429	5.67829010403916	2.83737023986899	1	5.92387404678197	4.96328361324453	6.8088530949208	7.4137630994488	5.15717826114073	2.99119872090052	2.0033175737512	4.77355173353089	-1.15781475636108	7.29262449362	-4.24348747907343	5.69929031933727	4.55444298006811	3.00659094361469	7.70832972373374	3.53000608884956	9.46651639320846	3.38883515645154	4.68995342673772	0.761570571288134	4.47319481680848	1.22275109797113	4.64707153268596	2.32913669135691	3.94544474865464	5.38444112925442	103.5	0	2
20	2.55284529503602	5.00012779138852	5.48372518672949	1.06547479534956	5.89057120871196	5.37153798181761	4.69803201231505	3.60014075019576	5.03779927734337	1.50209789987138	1	6.82079156466837	5.92846138676469	5.03738942097697	5.37191599580212	4.54770943917469	2.21417091264439	3.88433058131977	7	6.06402754575911	6.15857226333637	7	6.07445833365503	6.2392478452682	4.42262490357477	6.83614575560115	6.89619646352933	10.3045853355995	-1.19954204729476	10.3204512165142	9.8069067346046	5.72975530457727	6.35174297116616	3.4055051520178	-0.873573399941734	-0.293171442163795	1.46953914569468	11.5792436555092	6.5059765080627	0.113392754124254	2.56110060829712	7.22659059695587	-0.752993401541672	-2.7100788204698	4.04081976299006	7.60802707956942	88.25	0	2
21	4.50441260193722	6.58543552598308	6.93403860595403	1.81248885559603	5.31957173452409	3.00280650408036	1.79208705631664	2.05346844916913	1.71926822339271	7	1	3.00276018725466	3.17388827282999	5.18510264409719	3.44408795332438	1	4.85425669883471	2.44654680566	4.03069754695406	6.55478189363053	4.24676234756829	6.95868246446685	3.49921727904986	0.453349290927922	5.91520883333943	6.40898783947749	4.94389795010563	14.4824220850506	1.75548914802356	0.346939622368984	6.11587768903645	0.742359459906741	7.01520095361661	-2.07464055456998	3.10664951602319	4.76038954786843	1.62431430823558	5.71720859678982	6.12465613068795	-3.32611765972299	6.51161297871857	3.39703843985236	5.83962337878683	1.59229749376333	0.842319187489131	2.16063632352814	91	0	2
22	1.99785951238155	4.45876573800203	6.00048187106088	1	5.49614897624128	3.16048369567815	6.39483890891843	1	5.34402471682564	4.02674758840216	6.62407540424003	3.97592677410418	2.23627958088672	5.99660649197806	1	4.93474286177098	6.16918595611672	3.8397575481377	1.53026946623839	3.03300271063396	4.95112104055949	6.1860230276375	2.79119168718974	4.75897603678233	6.51444521255185	6.51754603453577	6.8796288375576	11.9329982845135	10.2848468254198	5.92454101678241	-1.63403760225753	4.21120163888471	10.0593081196472	-0.0771690206489841	2.31215673062815	3.87425908917978	9.18732529943017	6.8190550736467	13.0903199950986	1.25462797534758	3.52927422230999	2.83940922289719	1.24498852903196	6.47762805632977	7.96956259854133	9.11566360349746	87.75	0	2
23	1.39774495614117	1	6.50674296859493	2.76450830602245	5.16089339127749	6.60596900153858	6.03012379393375	2.57954946440767	5.1500144749355	3.81125004326455	1.68601985224225	2.56848344759901	5.70518823573802	2.8048679435064	2.64168296235475	6.21716247231282	3.22910381153766	1.99424192414406	7	3.24773606509391	5.26552659124365	3.27281067719931	3.95104767946211	5.68205884319351	7.43455460631108	5.35609744756286	10.522162531631	9.83672571330094	0.986362129385109	9.397098904806	-0.753998159033633	6.6203899344867	4.61514157278683	1.65072976747849	1.52784990486874	2.61389273697036	8.89115926834383	8.27243718826995	-1.44429064065974	1.22358768580415	3.86467195540807	1.86635020361489	2.064861532671	1.48452598520047	5.34919822696353	10.0494660213457	88.5	0	2
24	4.13659374827087	3.21242829955968	5.72964290497381	1	7	3.53324152655604	3.64252232837666	4.04005152506978	6.83241512903387	6.19623077107242	2.67250386007615	3.84374302924383	1.69493448363649	6.70781062511422	1.7633483222295	3.21100792317068	4.71780125931381	7	1.36878665046233	2.43265204395043	7	4.27161315303607	7	6.14323253454528	6.59108421206184	4.86780325618074	6.04609305005717	11.6784044212977	-1.98426948863495	3.54241109190163	8.47178582314388	6.27009976136956	6.57652935814322	-0.0843311281907526	0.852720925854268	0.22701622903485	5.60411209022882	7.66277912075998	-2.84865423542663	0.707189412668912	0.69240511376044	0.581353036492664	-4.68550770276687	10.3227754627417	-0.2640460541094	7.6376448991372	107.25	0	2
25	1.34236546517999	1.33446989794299	3.7749054225977	2.24705157211357	4.9007814435395	1.68011339387658	7	4.55531177155961	2.01501803442468	4.26518070575698	7	1.2729788201366	3.4430913250261	5.09925307898434	4.580266545451	2.81338453462853	2.36690348121663	5.53655790255239	2.66675350426532	3.37738364710575	3.75053813380144	6.08119253686287	1.81417550281901	7.914952257824	3.15694568643635	6.52794559193103	7.1149848234902	12.6483903338079	2.89245915906974	5.20048592237578	4.90231730881582	5.62278129161203	7.83043326035286	-0.633788029757936	0.598794338341311	6.63682943393119	3.2516126430818	0.89847856483507	-3.10103970159902	4.21034589687065	7.40432332151472	3.85602045277876	0.595915136971301	9.2018980424672	3.03597406695672	-0.733212487994734	95	0	2
26	4.46851230128071	3.93035768333627	4.9200142077933	2.94986318330966	3.6127367223835	3.44909563578186	6.09581716208359	4.19301275867927	4.4712929680515	1	3.36429645554871	4.23857702312721	5.53355534546998	6.47449412553771	3.04163889738555	7	4.2257444703491	7	4.32755627243576	5.08101187596019	5.06079809959243	1	3.70504365560487	6.72338882929349	4.57560805350876	4.25121938769354	7.3858076886928	10.0740376943868	-1.48721914959667	8.12270515277142	2.5419534041086	0.808303083950492	2.86021671722371	0.625224598322796	5.7204302502073	4.64806281583392	10.2047002444988	8.1203808692869	5.14436076633954	-1.46970415133443	4.61344408872733	1.66088465265557	2.32879450757427	14.1432651759401	5.19935424368589	4.59223427285955	96.75	0	2
27	4.6414636709052	5.40168071128403	7	1.73070726560267	6.76620579286534	4.39968623332725	6.00677071383953	1	6.62933666375436	2.95337900305507	2.87630140051047	1.49622132025449	1.70232101636127	2.19394775822584	1.75333654720566	5.24618606227909	1.21415410337461	6.48902159773893	1	2.7671729640561	4.58389592736833	5.5306591680915	2.97340899786914	1.91704785112187	7.54521898315602	7.01305954070883	6.87199209797463	12.7447235475152	0.816101961928795	5.28705118358174	0.921273833875945	7.93113585753559	9.0689045313178	-0.664844465096841	7.70006364098489	7.15760723995307	2.75228029395352	7.53968395691754	0.0890808691163778	2.45781827063456	4.61566901236291	2.6348418306419	3.57662784198675	6.85889738873616	3.40370582275335	9.765351772877	91.5	0	2
28	3.958598360591	3.23939148264151	6.25878456898326	1.26737559213866	7	3.30559115064561	2.00696558507961	3.40060677722216	6.48116782084598	5.24143020272752	2.30857434061681	7	4.35282301342377	6.90287138129103	2.84294947741008	3.975035478923	1.25884535480102	2.6442724727735	1	2.89563068453829	6.29123436995638	4.24313991806373	1.55910493861092	6.01876720734503	7.66618799167541	5.20742330019495	6.33059678148011	11.265832878385	5.92668176376447	6.76545724878559	8.0233932815475	7.68281552378589	6.63418545455812	0.19453664923462	0.538183654190686	1.21842333274212	5.60785104400332	8.70111617900089	7.87095317950821	-0.289635799718712	1.64188635297639	4.67731117505987	-3.79195985326876	9.81654278899611	-0.592001605193828	0.881609113120019	99.25	0	2
29	5.98130595081607	6.07003273901753	3.88581076458383	2.04573565667432	3.18158809637594	3.46950888593681	6.2990699334044	1.87540698912853	3.26948311038663	5.56607002275911	2.26407016680114	5.84934515273388	6.72246057903107	3.49224354777496	4.48274706104736	2.68092746457265	2.25041919979911	6.00449925413245	1.23411891100951	3.7920046077155	6.55514728006762	6.99777386378415	1.60277530108464	5.84240722044375	2.74488821700053	3.7579878267191	9.62482584263698	6.87040809221802	6.11227461321857	4.39104033848721	7.59025772528719	6.6299763242083	6.30596662270522	5.48113809945593	4.81238852470373	5.70846084137346	4.50983003291222	7.47648976267323	-1.47030421109084	0.248553529161887	-1.52600660089003	1.66101084127254	8.22736200905603	0.350677903630572	2.76962294264729	2.5887644957628	72	0	2
30	4.63489889272371	3.57526403360031	5.71660719012958	1.9304894979445	7	4.196720666718	2.48857289549263	4.48049716722792	6.61384112463771	6.45761018095425	2.79114536240776	7	1.46375381628838	5.91910399772175	1.93790820872681	4.54071208975158	3.92313534716708	6.76791465676427	1.12854659098669	4.4905142519181	7	1	7	5.64082302566734	6.72794411071563	5.10370821114337	5.39205568173851	11.7351875529755	4.66007944199143	7.47120895874097	-1.28402185782848	7.91395655622918	6.71741760316132	0.21217154876585	0.142075514694991	0.676037389263581	4.23612523626325	7.20561769598187	-2.0592518967485	0.151690691853186	1.76466225067878	3.88052615523988	-2.50759019469796	3.08704071318202	0.0148095397800412	8.25932698992684	96.75	0	2
31	3.81232518162426	5.4810344370035	1	6.36797403062664	5.7236158066147	1	3.40256411224847	3.58495282368223	3.50642144294844	4.31241284158742	3.41683970689137	4.78322040918182	5.38770743107621	5.38628220009769	2.74450392546403	2.66429441258228	1.85470986639174	4.60465455033504	3.96666328966389	4.15405314312267	5.4209103710281	6.71822225569293	7	1.83475110208149	6.48192630265458	6.09645024264413	2.50854235144008	6.73168381323748	-4.28142424555586	-0.655158036022715	7.89946915148426	3.67131749075476	7.34213796681863	1.39680953155457	6.30682351472434	7.96886972104746	8.19825086196348	5.98576298646785	0.607994136227133	-0.0371337268895666	5.75308966829321	2.26660733593121	5.23758842859118	5.55265541229301	5.36669545470394	5.27282822374926	92.5	0	2
32	4.69042201462984	6.59164272149641	7	1.93631610453472	5.19109536306129	2.79438683696645	5.07525942208752	2.34077388474095	1.51657199413617	6.77133589432048	1.86252647218391	4.1609343268281	3.23438342915115	6.02915631935683	2.86198457056807	5.14693522290941	4.33566231503173	1.38311002249813	3.06141126623086	5.77062270810958	3.70731510342621	4.64599775972788	2.6961515218795	0.931322041783361	5.57090582656299	6.6838967809078	6.62519101989106	14.0285924199629	0.51865319921138	1.23065603806393	5.89918854189724	2.13380330953522	7.91461253258478	2.37760571109667	0.201792604278686	5.18547396157795	7.51323695103066	8.69749410403208	5.85421374626561	-1.41443101911956	5.8053671860665	0.578207900400268	6.84166832842459	0.978185203938452	-0.0358524524222928	2.99143004638321	98.25	0	2
33	4.64967219689954	6.41675204612944	4.71816475129367	3.78583034616364	5.76129254042489	1.53947914502353	3.64692054849972	3.20386278293593	6.65493857192793	5.8658743956288	6.67800450461608	1.85727350273547	4.8083320873003	3.26082415347838	3.58014739434462	1.35588699536066	1.31195466165591	5.10201163664179	2.22542619893351	2.81381428251892	6.37615885410943	7	5.33309440668894	3.9238336205477	4.83432847086523	4.60545655489479	5.37445642215628	15.7461514991896	1.63844499042916	0.444355765672191	-4.81935064515095	-1.51164044407539	4.98633958502462	0.95363277582552	8.78416922132398	0.510847504273093	-0.225081557280929	5.74686520808152	-1.89282033766919	1.47577748346457	0.0868559623137711	-4.58882217335497	1.30044440102574	3.96601280496489	5.49237323366861	0.653983110202797	95	0	2
34	7	5.4424151434938	3.64486559334858	1	4.99904604884435	4.06048200156376	3.92202464023491	6.40193337781836	1	2.17908263545217	3.45846220933586	2.47812835670864	1.58260192810743	5.29786563186705	1.1739083300214	1	3.71482456739389	4.83675553821883	1.30312470232031	7	2.05144321956789	6.25320242445747	5.1150236633848	8.88824199913	2.19429019848662	5.39375606471553	9.15899302079207	11.2454259849444	11.6370980463322	7.33756538658636	2.58827578914835	1.42466350592443	7.91122920151119	0.630727544974651	9.45005924519008	0.429835177478902	6.01830531938883	9.75221170665036	1.7624405062433	1.23768073352838	0.370159159878885	1.25338815216301	3.06225931504647	5.01743276142984	-0.550707077907293	3.06888957790464	89.75	0	2
35	3.77055432387949	7	5.68350659812686	2.24618639213148	5.90463685957636	5.18167018210302	2.46440037523621	3.93237076906046	1	1.49280780991063	2.88658121250743	3.3600794932261	3.79986115238571	5.9605851680788	2.81580542172975	3.30825665101121	1.35804534150105	2.51330781360607	7	1.99490085543164	1	7	1	4.30107274576466	3.88291346076044	7.680152154422	7.89194094092082	15.5024985884574	5.23010321571347	7.68913186709302	-3.94613498897221	3.36567980618084	6.51148107887391	-1.60806752808086	4.10576775174088	2.17448291189968	3.18567634451086	6.27009625626965	3.6064182650007	-1.52431542333846	3.13170484351504	-1.02022001981733	4.55266136859531	9.3558878826163	3.73529290751557	5.07249149748037	89.5	0	2
36	5.62138386667109	5.69052272892602	2.68982943404167	3.90008166777726	3.697252952087	5.9129064245306	5.0092412996072	1	1.64567012138012	2.22587512292834	2.574386521164	2.54860308208457	3.59360146529928	3.8613399836417	1.15513679916224	2.01062392809078	5.41746961580077	6.30036895836651	6.66119316780317	3.38004696129476	5.52160396479002	6.1366646578611	1.07456423884606	4.78137809220831	2.35320529414489	3.24053406235218	9.83038705636441	7.80152616242682	10.2377005037561	1.66900499022845	-1.29915344856029	5.34341704843398	8.76631635533578	-2.17357364202338	8.08453525315234	2.35892001853435	0.542043239371736	3.79402143110586	1.52213903439012	4.64136142663942	8.22784251624338	1.20346762722197	2.55898324162068	2.54030008539566	2.50731932861294	8.82559672158334	72.25	0	2
37	2.62560344520681	5.34532931079171	1.86048035793469	6.57840654270996	1.3546268218722	3.02871862478685	5.21663812987981	2.02375676981398	5.18408301379814	1.57700230081906	4.98996993302793	4.18785384082709	3.84114735005522	1	4.80482385446636	1.51513345166869	3.60311297400485	7	2.34143436193324	4.2852907943822	2.72727052552916	5.72309721551895	5.2162751397449	0.590654991334056	-0.528064384529076	7.08378408580572	4.5073870274528	6.00250209320329	-3.0730717686661	-2.80860851107505	5.50459301399556	1.25187303867961	10.4205080470788	-0.32049754012458	8.2624513882235	3.9753899794874	11.0013247992539	10.9700578795599	-5.07256914778652	-0.287093590217543	3.81620377325953	1.0749196305025	0.012088161108114	12.7328275055207	6.24199438989128	1.61553051993036	98	0	2
38	6.89327651870732	5.98857138325136	6.03107372839436	3.26159689827731	5.21516572937938	5.54981651426761	5.66565250879601	1.97028018068003	4.94632462202315	6.23793261449014	2.29081816162333	1	1	3.91033527808524	1.57647647171718	6.27813042023208	1.98463257726637	1.36140933428522	5.77796173994893	3.33606097780769	6.64021942539759	6.01516667273101	6.36699333060394	4.50677814796931	0.69024827706474	4.06536634250976	10.0788587688266	6.51682267085222	-0.417933383556055	12.7961645326725	5.21134729512816	6.7786561984251	6.22778352951026	4.58957280171721	7.2735583361982	1.99396548503417	8.08785336734736	2.82648206146182	0.327047844056665	0.966380585729827	4.21571879057611	0.699584625492665	7.60552605742755	3.77485080744607	4.0460854497097	2.83503562237097	79.75	0	2
39	7	6.28591648639056	4.94140030921848	1.92036030107365	3.51383805850748	4.42503022614214	3.28804493871003	3.66381626627132	1.2211580523842	3.61534844024106	1.79184011175493	2.41687648015923	7	5.64309494215761	3.03068269947172	2.58133193555759	6.6134315698149	7	1	4.29564692251047	6.56110880921749	5.80344709560101	3.96113195131148	5.61621044948217	1.99819281364645	2.95166999434745	9.8170260305004	7.05755042149744	2.15842154791769	9.62573076069711	9.85575122986335	6.25481584443049	6.16425007552111	3.00850289155062	0.726579889643957	4.80639021849413	4.51867391342951	7.77881878003357	-5.10204020361973	6.19680485212683	-1.412914596886	1.52746998781228	-2.56824826397503	-0.17751795183801	2.78639800366251	1.76761655051548	109.5	0	2
40	6.79648095994117	5.24336578169839	1.84492369867072	5.72520269274591	5.24260654805177	6.20678088194183	3.93388663024482	1.76083558263825	2.26979845119712	5.23759552314996	1.28829594607563	1.45465756355816	1	3.6661536890909	2.05427703381888	7	2.11861624915015	6.16282967917206	1	1	6.88132124879445	6.00324499590254	2.80646326124092	-0.877475245564527	-0.872962063736135	5.62039573037147	-1.72701761082792	12.8885189565711	0.787889758289275	5.98631114351898	-0.0938767697713036	4.0267929152758	9.02359931821922	-1.1464117891412	-2.30428982557948	1.87897521955215	8.27853994371922	9.20409256646037	-1.79227358565462	2.49162169764347	8.26941949191073	-1.38628982385391	6.90583357267162	5.78282400490812	4.13423961583687	2.53347504015881	93.25	0	2
41	6.98159746877447	6.13287642943869	4.60466294535308	1.25295973758977	5.16374115817703	4.57203384729417	2.57237583139178	5.68817156718057	6.7789692870676	2.01074441497382	6.25970272404949	3.05322380346491	3.46146738052878	5.64724738697154	6.97735272464608	5.85329346588267	3.4938026532833	4.04004134705369	1	3.18394080024759	2.28685684271012	5.93428451489646	5.41347840058749	8.76781515323679	1.58091344591935	6.33435880099374	7.7065224428283	11.8438324009934	4.02179914117706	0.128925241762222	2.89660648473478	8.5492802400765	7.66968819346607	0.911660583351098	2.79877711210043	5.45710180932171	3.70215424938259	9.09921892481831	2.42319964294387	1.74902329397699	9.92610500626924	-0.893909215704735	3.49063213343081	4.91372684094269	1.11042148152009	7.44480534624661	95	0	2
42	5.29466163599959	6.37582273650815	3.9282690275111	2.66630835702488	4.76098109818194	5.81448504961918	3.96997567961371	3.87470892858964	3.57676961858412	1	2.17194233054164	4.97529693557331	1.55899888447754	5.10312074164204	1.66102029890626	5.8153013268227	5.46320587520315	2.93468854877671	4.52786695567999	3.86392099584363	3.00684214828204	4.32275841665613	1.81910064188313	5.46942445021416	2.4765131253254	1.78390720652334	10.1000118440949	6.33066125426345	-5.96208746247003	6.27600883261933	5.16501642305189	7.52815562984638	9.41353585852751	-2.59562198421589	8.67167686429848	5.52582287020985	10.4428350051529	7.88620292216811	-3.18042600965137	4.54538318933336	4.40348935977451	5.7786783907594	4.07830059299082	3.99895740169482	1.46607831458767	0.386574375039965	85.75	0	2
43	4.35497196028038	7	7	1	7	4.33132361604728	1.99842777172253	3.40035980753626	7	5.14479796373142	1.14550155987877	3.95737368960131	3.24492001548804	6.82396806498371	1.87336378914178	1	2.62200777959849	3.62243962947506	1	6.18752119397401	2.69909451893583	2.30209926907694	5.6727190705951	2.38956725936704	5.12447277932565	5.82614348301094	5.37739793757357	12.5001654755617	0.318893522283718	3.25738809723511	3.65131903702734	3.47019759304695	7.49627352286689	2.11134106510438	-1.02466273721307	7.17486401964319	11.6936478764785	6.37781757539656	13.4618451960364	0.247515470559785	-1.12369657082645	1.62968882801352	6.09036830528575	6.1532025296048	8.15105211030111	10.6574059350506	94.5	0	2
44	6.35943579632544	6.94352607988718	4.04109161599453	1.40934942823829	5.32851959386828	1.43501735634044	1.03411516399579	4.20290854839758	2.78487162811377	6.19305384355508	3.48088008147459	6.22641257322696	2.26198285468943	6.46705352366016	2.46057458438448	3.75509028475853	3.23988805148581	5.81798335465505	1.1132197591737	2.29986157588258	1	4.5564996356698	6.34821605617304	4.83728290414724	0.478032057582579	6.43080019340958	6.3757863750999	14.0179773488242	1.80721682911548	8.37796309809331	1.06991690206253	3.79677401104035	3.87706110607838	-2.55922902712133	4.73832720992023	4.73339694381396	-0.753278058135838	3.40713347583615	0.911576323255949	-3.42387583355353	3.73927549447676	-6.0489602810376	6.30656470883261	3.05644213734315	6.77060520830915	4.99208090007783	84.25	0	2
45	4.78556235789407	3.48948648183337	4.2508002431461	1	3.31646924513897	2.76512438747342	1.3307256455998	4.40243946171085	4.45714642890084	6.20231274706808	3.12407978981493	5.11833021685633	6.02929522224644	6.17104041093569	2.10575007331584	1.20801877105858	1	3.41973991768441	3.5275654518651	4.67245605471921	1.81940714935768	1.69977661684184	6.09406738374085	8.89931443218209	5.78705549629493	1.868755938711	8.21659858745267	10.148474430298	-4.21470326488641	6.95856419082163	5.14121986711747	7.07385812412717	8.19838614644625	-1.3308610830275	7.84807773074788	2.51283776926363	9.09953742886824	6.64013616507957	7.72667298553283	1.7338020709904	6.84644880439943	-0.982939816315649	6.81668645543957	10.5387804347553	4.84264325727417	11.1799273690261	84	0	2
46	7	4.47864136078653	6.6582533830773	1.7718713096652	4.96759467250722	3.74491356363473	4.63593021421625	3.37128117868005	7	1.77650118253272	1.17812945402088	6.55435130095893	2.14624374810362	3.7042200458397	5.25141413934436	2.57874058698561	5.5236309974861	4.5883775175719	3.33249431967213	3.30481988761474	3.07512169691317	1.71443978397128	6.53967734275954	7.30409279269656	2.36140144665776	4.8022217179577	8.5109539572712	12.7415511809082	3.44911308944307	6.4790964240295	-3.76676063117277	1.38572753963318	10.1367622381002	-1.70910290625651	4.82044265731203	7.47115434002298	8.30454441738393	3.73399226179544	-1.10476271360062	2.19003821059522	1.02257881127824	-2.65696750179301	0.161153363821523	8.28475504321071	4.27882675733499	6.47912606033383	87.75	0	2
47	5.4507330148262	5.19734628679929	5.12411597261013	3.58592815472438	7	4.89267919843584	3.02362181764923	1.44388554543447	4.51549452554178	5.28309302977597	1.24571595663162	5.43279398454655	4.43310576381397	3.63496161223846	2.76107235257997	2.33252622728996	3.47943957209542	3.28185359625795	4.38612796745684	4.65025265018881	5.45241255714361	6.12070106804251	5.64616656513185	6.85271444870626	2.66022167155731	5.83485995810831	7.14440919491438	8.96149291949715	1.40464454987849	9.11505894034903	8.39018642957811	6.76195521219534	1.56970201798438	-0.819146569988662	6.67333527685211	5.94407356275651	3.13064389768861	3.5141430708232	-5.88029175028414	1.35599030936783	4.80974212107908	6.00230304912104	0.303421506059453	6.59904674727105	2.07279855992116	3.25549367053124	97.5	0	2
48	7	4.40459845825832	4.53844011307964	1	5.60330299244451	7	6.27010971960698	1.66159291478368	4.46179052915812	4.59175107700833	5.75338979065664	1	2.49457467153934	3.38133380220421	1.05234813556504	2.55685128889593	6.70243188211343	6.78848376913619	2.40283394888911	2.91025331225218	1.63367024342042	5.58471632187645	6.58087764635769	7.87404762822309	0.950446779866346	5.05454384210116	10.0642238369896	11.3071672103418	-3.45153345160715	4.11832147619794	-2.7127388392018	-1.28687758519769	10.5281569624904	1.06376542253771	1.45856323593921	13.4734341805178	-0.205580942653104	7.41422768879864	0.58269008428662	3.18475141170815	5.51901133862374	2.5539275026737	6.16597597505904	8.52243085924857	7.95371720314364	4.72951416990726	82.25	0	2
49	3.77098627772585	5.11489623009182	5.43894628466458	4.01365196763028	4.8919110965659	1.17694462958758	3.35404533183407	6.83905934692691	2.7413213614051	6.7686664773355	3.13859224647052	4.71466635888603	4.69906090032437	5.21785075629323	1.97387020051198	3.26626657841013	4.08398429140128	1	1.59284195388265	1	2.0003181002029	1.9885979781562	2.94549577697676	5.14590649897294	3.38862664418137	4.89788758580224	9.69207571213243	7.75279864867302	3.55811758412565	8.16524914286312	0.789318208847334	8.17196420331712	5.54777625639619	-3.08294039895431	6.80441342518499	4.86058306784984	4.86677801957415	3.80588402520258	7.55376116274133	3.39803657456371	3.96155733577912	-0.0518833183876528	7.41937373165106	3.28738061510436	6.68601672538898	10.0600015600525	89	0	2
50	5.84280108265535	5.48467134931576	1.08351498468869	4.07182539577706	5.75896129666069	1.45920920296164	4.24497816564244	3.75080690441318	3.80086477061392	5.63269025340896	3.00138880021546	7	1.65292669565515	3.42861160338413	1.71373218538743	1.03410312317668	2.59694798573861	1.25638421354469	3.42307611019022	1.6080802815758	5.44045234259927	5.0680223244398	5.18622407562137	5.03169611891005	1.51956561190661	3.86995898352381	1.73285985956885	3.01093220822589	11.9576226061188	-2.60601071184557	1.90439275096805	-2.03738082757834	6.11953300953876	2.34933502504536	8.19233610879498	5.31199247907956	4.59038328097945	3.37952352822513	-1.50772686658751	-0.439606008073914	4.0328769252779	8.30406935371729	-3.31052708419803	8.20854005298106	5.55098893291872	8.89986235168258	81.75	0	2
51	6.3055640230386	4.81416711980472	1.30745411905949	3.61062509932271	5.90919353620992	1	6.45248961596422	1.19033924225868	3.7537663922341	5.17530458405803	2.78789508665422	5.20515180345257	1.66869143470987	3.30952626525384	1.3173697236599	5.55621391973913	2.90856326406359	1	6.83987286136497	7	5.70399151279081	4.9960236781441	1.92339816555651	4.54667146111415	0.467460611796806	3.81636646333882	1.5838492017321	2.83086400858507	6.44115319367296	-1.4511635553041	6.01872586765042	3.82927894460239	6.24225557940696	3.23685038754743	7.92520137979379	5.68606981419779	-2.07237402571917	8.31888916189532	-2.59536568112284	-0.616998745774995	3.66493361119909	-0.258768626281602	-3.17125274656897	2.36953951879384	4.37167287824714	8.83513522339527	74.5	0	2
52	7	5.41382652920744	4.6278295456497	1	4.45416174295753	6.00342768429662	3.26944130405849	5.65861763725961	3.31964397339717	2.23516429825135	5.7241604702767	4.01149875115653	2.12089968332885	4.2533914099291	5.65978568853765	1.37854088925444	4.76132948839219	5.1905699308545	1.96607343096108	2.35639035719495	4.41855221836302	5.2533581682658	4.02776815128553	8.97980645743617	1.74908397702066	5.19113037119493	7.40593450886204	10.2133296873825	12.592475067834	0.754517819613988	2.74141597846999	1.16169526038384	7.720900255414	1.38896840321202	8.58130688154998	1.75709627388898	5.94274894721674	5.26398842371874	1.80330619984982	2.02574185004599	9.62344927891272	0.515386136508796	10.3830413747584	8.22106650994627	-0.425007314480239	2.91454938563252	92.25	0	2
53	5.4200939082367	5.10454143743021	1.27432184089588	3.20754017676138	6.36980261770686	1.89204679911367	2.12496912375035	1.19490522345976	7	1.50559468574924	2.89427782460564	5.15249172007827	2.5500109230135	5.49163655007354	2.79152039812424	4.36463615890241	1.81566399076637	6.40255358131759	4.8446807636546	5.36629138999573	4.17573269464855	6.54503629028488	5.13501997125032	-3.38309047742436	0.328290612607265	4.64685797398827	-0.60536537352468	10.1510292197768	1.95786873342247	0.701594953928943	-3.25448155705001	3.9543685117252	4.95949528513183	0.563764024205667	3.03127713459824	0.812096784554847	10.3752666777192	5.75543564822705	-2.3812830701644	3.15253514478462	0.423079742960229	6.06539306145065	3.93907080685139	-1.31458207276628	4.77265727490255	1.09185374048606	87	0	2
54	2.07831963645892	1	3.95027468041713	2.7667017185557	5.52687617303752	1	6.02356572899961	3.35882770435	2.33151603398596	4.80391237061383	6.13424172070004	5.75711125115702	4.22665923511212	6.9387509416865	2.47345481986795	7	3.38471834171873	5.63565160512783	2.25635760048747	2.5398501700792	1.06211485178122	6.56925250251984	2.33191717714108	7.61547422306635	4.64227368999842	6.60709854863453	7.69646383261039	12.5232966368764	3.39613902187511	6.82429213634537	9.13502539087961	5.61250853814774	8.51081314480349	5.00721999235973	1.47744710852777	3.95890696119795	2.53510254087219	-0.442394467081364	-5.7395498806802	5.45717682983472	2.44009407035344	4.34692211970935	6.72009193932354	9.19840049933496	3.51356136055936	7.54520107703619	88.75	0	2
55	2.54811427313152	5.23053345333658	5.70865101428488	2.15399381773464	4.78824882313888	5.35406379203263	4.63501133255559	5.5268963782652	6.24060013725198	1.61968366278123	2.72184265299614	7	5.64277557629173	4.48262294837777	5.84599641541375	3.96736422942258	3.21887456629676	4.78402227947737	2.4474293440051	3.85660878624721	5.31281111155577	5.48589648815488	6.09884200645123	6.35773302397325	4.53393261237825	6.85924426719142	7.32857258242912	11.4854152164649	0.702276222707513	3.37868108169583	-3.87810386329816	5.34158447502208	5.24685078596116	4.21923500491945	4.23652163992273	-0.794780763278088	1.72687026211523	11.8579158774211	-3.5276888163289	-0.327717063944934	2.29994575603984	2.0318202923193	5.21389842134205	5.8790859301807	4.75990428639191	7.01454322570207	92.5	0	2
56	6.37204517234232	6.39208602651026	3.38991509110817	2.2889766529624	6.36284323261274	1.6545618796498	6.97181271501612	4.23158203496271	6.27263259295949	4.47518148302737	6.72929530078873	1.86795014225794	1.173152065937	1.55813530361788	1.78894746410181	1.84677895420837	2.73647731758602	6.08602172770207	2.45532082374404	3.71183152269002	7	4.29511182098149	4.61435339020501	3.58793305436595	5.12936702441388	5.36823035384315	6.38917749193293	14.3018025036885	-3.80951032758281	5.00783780221142	2.72430892446876	3.70370796892747	6.48736667707165	0.796840854213315	4.1096783821035	0.023606451215943	8.35178639698561	1.15918263068687	1.22074937412932	-2.34592398324209	6.78448620363416	5.42471380162043	4.25600881586227	1.62455916349496	6.59867409935478	-2.40419030279142	95.25	0	2
57	3.76682477417625	7	6.93225745092554	1.00661264857463	6.88813719034185	2.67412048529184	6.76308250794652	6.35836756486304	6.53219656614063	4.59705354038729	1	3.27425789091784	3.40746064941201	6.27227250690451	6.59405972434539	5.69259053616844	1.93262539452809	1.78426060464835	1.19546518239135	6.6051955850949	3.60236355626617	6.0750326173616	5.00596101019373	0.883696756466527	4.79920207584868	6.389423175393	5.34891338895924	12.9223827172057	-0.0909180027241312	0.564403149847758	2.33628554756403	1.54410170853893	10.2551954587517	-3.68549182563832	-1.76641473540572	7.64995101970711	11.4716877849692	7.14614984992059	12.8583038701798	0.473596878397085	12.0221632027327	1.24522652315669	6.90481732293925	7.44241270782972	2.61191563411406	9.76855253275469	95	0	2
58	1.75346708123566	1.10814283241903	4.49670150354862	2.57625825935556	5.54028158571969	2.39786182261961	5.4737284592157	3.97166369818249	1.41166649168771	3.93516639554835	3.25335200894989	5.87592082603804	4.30941985988673	5.10109185841865	4.94986817979189	7	5.95008419486717	4.63464392220995	2.84147797723774	3.0560656724676	1	7	3.64354286094076	6.86094871922692	3.71389048052009	7.09872017123111	6.9550865200629	13.5613374191912	5.99204005780666	9.53074233840058	5.39333625417739	3.56301788164854	8.68831858628058	4.8715664574828	-0.655644578433411	4.10972216855562	3.16555487546803	0.350509392051815	-4.90213820095456	5.02491865174475	7.37193060026858	3.82104656434407	0.956842494415564	9.57220585874172	4.36478979876377	0.339871867726931	78.75	0	2
59	4.13450347629623	4.96004568602181	1.50040207550048	6.56766172801415	1.54828920847021	3.89012670889696	4.58205743076369	4.27538108413784	5.64067197291195	2.50233273912914	3.98307356571615	6.62348819993167	4.9491100491771	1.62422616992488	5.80721501074803	1	5.91023827861435	6.49149984111953	3.29582143666668	2.57832329372759	1.9069197660588	4.60386454002488	6.25106085141598	0.446392116618251	-0.20834909734121	6.54449931909748	4.31075797282336	6.70721571196279	-1.24998395098086	-3.36753307444274	3.7846971557853	-2.33867172708257	8.77465986035357	-2.17966584489409	3.89070207447767	4.42645600972562	11.6892592532208	11.0786648389085	-4.60796465981691	3.63530144370298	3.09528405421791	5.22247424144253	-0.873667042238999	13.0934762402517	4.27062520610764	1.62318836326866	69.5	0	2
60	5.9991305896003	5.91052892317425	1.18423576121819	6.14496231652408	3.53665136477527	5.05846955618023	4.590754449188	1.88413583049587	3.33859782388225	4.34721786314404	5.55907818343342	2.75508701869977	1.80018072767044	5.90494045072214	3.0842759482912	7	1.3114279563966	6.96604131602647	6.04866536457374	3.22906506661264	4.53278279385681	6.19294277534733	4.49276279184342	-1.75220868236138	-2.48913862146312	5.17841374384501	-0.159251983141772	9.76822270965662	4.79411173500058	-0.848484487599622	4.46162878160701	10.4723855157771	8.00839876213066	1.49828764450634	3.79188913656807	2.57444492946517	11.3599496177162	8.25797854052307	-2.30287305419948	4.76578769036153	0.143818976866744	2.07529662249474	4.18225994132325	3.54417448203933	2.66693381858548	10.503954408378	73.25	0	2
61	1.2035724455133	5.00793007836397	2.21934897009649	2.26218483334167	5.26812178499818	1.10734274216986	5.09200779005087	5.6073073636644	6.79650033121197	2.29930028921584	2.58451897004975	5.16553932946377	3.51761615398259	4.56599980467248	3.88643342807081	5.67492493688777	6.54051020958804	6.64635241451444	4.65251642245373	4.86883148507968	3.83325083212644	2.0040636936024	6.2902719989199	5.54317662044695	0.159371791894861	8.21952987232037	5.29672559539223	3.75796607410541	4.98701414840353	7.3927504542444	9.05293135787006	0.496446512484325	2.60455176620143	2.83720711711647	1.92797751039806	4.85770308351402	5.98213610514257	9.44196485117536	9.5943336447826	1.71050661031736	2.28960355641121	0.114539424432147	5.73290563560431	-3.33781299106703	0.566816230183687	1.67352155824464	76	0	2
62	1	1.06198069125041	3.74289366028018	2.2686566910075	5.25436567252508	1.65120641053028	1.79831976477377	6.44361736155053	3.61714022548576	3.53629507506136	5.18166048305667	1.41417452667175	4.22792504695457	5.94600933057003	1.999626966285	4.62534092158481	3.16074162063888	6.41326851825285	1	7	5.78952924704731	5.97221478159845	4.67847787048795	7.26088922045498	3.02308782244469	7.49725424926231	7.79097820742091	13.1891478001062	2.4894320106992	9.11092355597792	5.15517583566968	12.3224295634794	7.80557238764374	-1.9747699005734	0.167620007521502	5.20736645261616	2.71534482563411	5.98885010396988	-4.12338166513153	0.177164785278484	6.14329766318723	1.19786819517698	4.71143649207475	7.93801502075955	2.70557002009172	6.45111861007785	88.75	0	2
63	4.36939670914674	7	4.13513262569717	2.42355338513509	6.04437060867119	1.88830311876724	2.4412837575928	5.63762830150673	3.66995008016782	6.25471818129416	1.56808162305484	4.89515383408069	2.87788133174791	5.66977326972015	3.63994130432501	4.3361632986993	1	2.23256432975735	1.69717180769272	1.66556706228135	5.88098089170825	3.77873109940275	1.74063142493211	5.00647138370743	1.44479244160219	1.52977965661664	10.7880114024052	5.84934460101004	3.3640512300013	5.99662307808504	-4.77627991941762	8.71969757979441	8.4690542643611	0.14262315018526	8.60534816750193	5.768260273083	10.7320088351764	4.4986753410619	0.0524934375618841	-2.65188678428598	7.862901092779	-0.564099709177837	2.62469407097979	11.1972215430724	0.722733375959476	8.95714207341896	88.5	0	2
64	5.90189538425128	6.56151415353644	5.06132516180667	3.73605070565441	5.61575109451008	2.42360596254943	2.1555463969194	3.72018028544642	5.76013278965848	6.10223408129129	2.31396512504885	3.28526109021762	1.83942225900215	5.72944152694669	3.36027385810954	2.22048929088939	4.46644313156633	5.61013186081834	6.7138398660243	6.48109812409902	7	5.98034144585597	4.80785126559378	5.30807928812581	5.97796810731191	5.09180463681954	3.93342152520467	11.0325036917572	0.0357502195011977	3.86810305450887	3.03483061648983	5.74839276683329	4.97350446382542	-1.35775966640084	-2.17931146090544	-1.1933129817197	6.98878698427006	8.53796621111259	-3.27077589458815	-1.801336962668	3.50159891361111	-3.5010216716361	6.09676344303813	8.2516740167277	1.38595704959887	4.75333287631139	94.25	0	2
65	1.30928197051151	1	4.58632095443962	2.51149024604207	5.2558144283002	3.20963340874513	4.28861082680501	1.93564449722181	6.30246535984666	4.78494618868341	7	1.64285436232142	6.93747984008	1.50182438272734	1.68963232840298	2.57912923084323	1	7	4.24890240627694	2.53284409305929	5.53242524023044	2.63816157332283	3.50413772313709	8.26141832345356	2.80111433581716	7.11742190772554	6.9641942987777	10.969051677585	3.67450541573541	6.79021158098757	6.63857200203348	7.34400028039884	6.84754436622286	-0.580105589103447	5.40144498530647	5.94527630584486	6.94548403929011	6.57607610694736	-2.34433824272387	2.31365465287801	8.91993541709495	-1.64628644736174	8.58346508951128	9.07191321370594	4.1585092703838	7.18608175995513	92	0	2
66	6.3131095003221	5.72718431794352	4.83348232079955	1.9829256983607	2.64727731427517	1.83026810718943	6.36393264849746	3.66200998907991	2.44670080210484	3.0547692701784	3.52106985293482	6.42832742538465	1.8585371340657	3.81158356931465	5.03687406855297	2.60391017024252	6.02430507062817	5.8908327020413	1.31938121066838	2.81276952183723	6.16591228027839	5.99591839725826	1.97938621712318	5.15035263644472	1.86636343742081	3.36080507954765	9.16681297411945	6.22468046519319	1.21384530830148	8.74519585533468	7.0934396362808	8.20541771891806	5.28311657571657	4.95538567720439	6.0314939911695	5.73480416474631	4.14766318556748	7.68064756871482	-0.197218295333227	7.26095364929802	0.784258547507313	4.56212749454897	7.84728761586523	4.18047283847359	3.24997959880313	-4.77904953958514	82.75	0	2
67	1.50229623040845	1.03664611767752	5.33966094013678	1.59960272823141	5.99026331184459	3.95109792995988	5.22292658467089	3.79154401833888	5.58601242369409	3.58233928333786	2.65704864008207	3.83524513588367	1.46980042023785	1.14727982457661	5.97407757640598	2.01393443523976	2.29064127168377	5.36029871609273	4.95253011806276	3.42615716222308	5.98092720438307	5.98558403525206	2.59457357893741	7.04735417947434	1.76125936644773	5.82369699951242	7.6609988533426	12.8480596216385	0.802726945247525	9.05432837274185	6.98616181594584	3.46542050532253	9.978484061445	-0.5532185286395	8.36377293212136	6.1758254166569	11.2179237857117	5.51372869152174	-3.16910061706929	1.1849445214793	6.2282169776817	-1.2101557860888	9.05929991546186	8.45511125727511	5.06922349540868	7.40174960815609	79.5	0	2
68	1.22941709081744	1.19567257297983	4.3143986632216	2.64585955730217	6.08716356816831	5.90885135594484	5.86005766473618	6.60085580246391	3.76331460401595	2.8312018792452	5.30757187607292	1.79778843948954	1.03304777294417	4.49807873254852	2.22960189132026	3.66855813670777	1.42396623040571	7	1.14989975647799	6.18652434762114	4.58015892493116	6.2351686271359	4.63842596028792	5.93975816782833	4.24879988330277	7.50507868165499	7.18343682357912	13.3205340825364	2.27158305310966	6.68507575643627	3.6692774100913	11.6342442577964	7.7569592858849	4.17340807489899	-0.315183612514122	5.67411098170615	9.87394880289316	6.27352835976498	-4.03779581093499	3.25075903012625	5.67246562563904	1.57452639933564	6.1075735526097	8.50116569206568	-1.56267837280145	6.55045927826002	75.25	0	2
69	2.5497709662997	5.33680474293332	1.41244555092194	4.96570987678967	4.99340780021172	1.31065241448115	1	3.95634032425187	4.08216218769088	5.6668746764722	1.92077716688199	4.83553932948391	6.31208671925195	6.20857402498983	4.77796192502084	2.42679906259151	1.9533685210748	4.81459650985894	5.29122324894855	4.30537576841948	5.08371982756548	6.8201725338453	6.55101247353858	1.9133407201109	6.18939186412178	5.15045396762466	2.49247146260949	6.39495499227241	-3.37202102996336	3.65150624143089	-4.35884233028411	3.34194286756159	7.37937784628719	2.671826248777	8.57099391213458	-0.00121440403265843	8.13097477898899	6.60838072883719	0.720542878443784	0.0960705474645822	1.33620906501477	1.60219433042566	4.88518022216778	7.31280967142991	6.93643619038271	5.75442892114295	84	0	2
70	4.47017598639895	4.81365482638968	1.91985870102336	6.23917021578706	1.45665935739324	3.20825915744801	3.56283425142532	3.33976162863163	6.10885580854504	1	3.70029845894393	4.79859235180604	5.1999240490462	2.18211633807674	3.92589248414081	1.63241565249358	3.24379735480265	6.37227619620748	1.59818586598629	2.76692116722646	2.50654325941021	7	6.06563835721676	-0.301782490392641	-0.581559684424248	7.79434779821501	3.57839370880911	6.66133566189857	-1.85912966303917	-2.60598536969175	4.92278999147604	2.09634451469595	7.95865298391008	-1.30619591015713	9.09820802044736	3.00143484168851	8.60320062483638	2.73933771863182	7.52676022701491	-0.0370550933334874	4.34642527488741	0.701946362621939	13.1870362217761	13.7128685335287	4.1821894500774	1.95534190585095	78.75	0	2
71	3.57951144762943	3.65486832491467	1.42242030393476	4.78922737942659	5.13321556397464	6.19705295102909	1.28270822186251	1	5.95417227061989	6.50503979755903	3.85079159628085	5.20014594419586	6.04992466901498	3.2775318655387	1	7	2.38940627625656	1.5256070327242	2.50591933845635	5.12476452118115	4.95025672482755	5.63738094532608	5.48617486190587	2.10322302146425	5.65329042690276	4.81715129359825	2.05029967780036	6.7399110093562	-3.59587352818678	8.05975063377397	1.63681044287591	8.57355619979495	8.57915665134499	0.301892421395571	4.26397991710493	7.62876042747755	0.151869798595792	7.43211413200445	8.86528821777515	-0.755215636297797	4.55161354043569	7.24848570641563	1.11737395373185	2.26334339420267	4.55279751291705	10.3755325648865	60.5	0	2
72	1	5.79241036443868	1.68846253847658	2.55550590390123	5.7216776742833	5.19196611038994	4.1149591976925	1.85159109414979	2.88549761920463	3.80185465344874	1	1.36005133107973	2.60127433757837	7	4.67530495999443	3.29576458934845	6.56866662523664	7	5.1700958252919	1.57176256864657	2.58638456464425	5.40636051244574	5.9977733495245	7.00934664954097	-0.362045710048837	7.26785993054211	5.30049525853563	4.26792719330276	-1.57431212067865	6.71935928166443	10.6755874092631	9.27687568885611	9.38775359958469	-2.13157071435988	7.01575942683156	2.10059785159109	2.57545751603382	6.39336940910665	-4.62616092879157	2.922222611151	3.30651103961133	-1.62351378058937	7.69823683963952	7.48539317108025	-0.0539258792963785	4.21305480563585	70.25	0	2
73	5.43699912602081	5.57655152646305	2.06751134138458	5.44388533689045	6.6904002561527	5.20819953051343	5.92017709559282	6.80011104729185	1.27596746138471	3.73686913831757	4.32645907816307	1.28237686565886	1.5168516869721	5.52891817437198	1.95313587996638	6.33581193194176	3.28968980021209	5.22308002233768	1.2896589258142	4.91250084823264	7	6.35500261564445	1.77748267792601	-1.91481083403454	-0.689250242973199	4.15381592011723	0.568408305707521	10.8902365517288	-1.95099163638998	7.21643713361307	1.53788740691923	4.48910455471746	7.59769121511519	-1.06878165586594	-1.81813141026408	2.3644647802332	7.05472189811389	3.4759208887373	0.41628148725915	2.71286128095421	6.93647252824578	1.16420532801152	4.48841334135234	6.1294914505258	2.85484111505023	7.84552066378479	82	0	2
74	4.03613987211401	4.41974765459566	2.63828413206948	4.89974972054874	1.82823482024622	1.82568098393136	1.51747674004972	1.26421658930133	5.03443693629897	6.11264424807189	2.11341432491351	5.95870030752153	5.88274923836027	5.21171594698823	4.1886951319497	2.63147142338221	4.23506153858804	7	1	7	4.87772771370506	5.57753941791136	5.28067636080874	5.54689507079739	-0.531460579053343	7.35653584178901	4.58327920940328	3.19482136538052	1.97157833216167	4.73162623903078	-4.76305831527246	4.56451826985658	4.69025041046269	-1.36958765801832	-1.35030210313276	6.55483415691528	8.49507286509903	6.609993482705	4.81289368226877	9.83519295836111	3.72872892307834	4.08770411011096	8.24166948959154	1.59466736262168	3.9952101853519	0.448830488577161	53.75	0	2
75	4.99209434413438	5.75995226233628	2.78825845777399	3.4603786541001	5.48085229754056	1.34886093330943	2.88064706120541	5.89159276803008	2.10123021772072	4.01681076701952	3.23029882363639	6.73549585196449	7	4.99270426864109	6.55250345169397	1.76746264869096	4.26952790011537	4.0795074162023	7	5.75757213212212	2.30510628707143	3.23956792761853	6.89174159408768	5.02502073936349	0.578116383765328	5.94978464466276	3.89889269325277	0.825978730555102	11.1785040928299	6.79620959312592	3.53060572966514	2.18496842273976	7.66638857854455	6.54769214270044	7.29989654607911	8.11893879643575	9.28750150814828	7.96104216997433	-4.15123364590805	8.41117354228694	10.2387887396417	3.10694077291901	-1.26177424960862	5.14026266527949	5.13797369366677	5.65101828715681	76.5	0	2
76	2.79296217933252	5.00781211626066	5.43129609651069	1.65576054711504	4.4962322155202	1.43999905684317	6.17556856955261	3.40285530100321	1.7554210536646	1	2.23347101290891	6.5178450601987	5.18939585719531	4.44594988835227	5.9974801878887	2.63859535329546	4.09429513306745	3.9004143355656	1.97345144359647	2.86432927756294	1	5.76055392347535	4.95080154075299	4.12106396064954	4.53150570017782	7.95424459621584	5.97150568620111	10.0603928324631	-1.72724003069205	5.97845716956134	-5.15925124703873	6.80289972415552	11.5616328047089	-2.11443736477647	4.30690806813606	7.19354921140013	1.58248190454209	11.6738274528969	-0.860714128140801	1.42464729855599	8.4066804386071	0.809345891324535	8.06340038094429	-1.51695817289087	3.31594444765263	6.10521931052039	86.25	0	2
77	1	5.31939105376455	2.78702337127135	2.47597469165355	5.81074949798701	2.14783099787639	3.31242053530739	7	7	1.43290108359638	1	1	5.19188008023566	2.79529718278839	4.09929862467174	6.84750011169123	2.92666670986194	7	3.77013856855974	1.28608847941577	4.09314062757209	1.08908803779818	5.24286987647365	6.3198385780297	0.481561415005275	7.56927831841718	5.6833338105308	3.93718819626434	3.99186633533471	0.336413996409463	-3.53873414460159	-0.8473591730633	7.17333946925929	0.056308926537319	5.57664384972798	3.98317677458334	1.99025654205837	9.23932717661024	7.9846302179539	2.9649060110585	-0.354815192701493	-1.02839131794216	6.66811550783024	-2.54312889527207	10.0628268130678	1.34851853962184	90	0	2
78	4.29760907482354	7	5.19092593167234	4.27310742766914	6.46784918455535	4.03985918782219	1.26067121028593	5.28241092781873	4.74664555629203	6.31365628317446	1	3.53239663843794	3.56356942336575	6.88431791125491	2.25366339726144	3.2096601150568	3.71481351217209	7	7	4.83039392165565	6.29106842487421	6.52479054155196	4.49011122234838	5.19134523757409	5.72831758694028	6.42047086587822	5.2715745513656	11.4947380723995	-0.0375513680015853	4.57690535131143	3.01944817519696	11.9926733218049	4.96991329489854	-0.760323899912423	-1.11390803431207	3.78654007969866	5.29995873410776	1.73327027334219	-2.43410167234968	-2.21793789956476	3.30686533858654	3.47889228288933	4.95406334614549	16.3278896834574	5.21928050057719	5.29042880341825	83.75	0	2
79	3.59436802144947	6.16487748989529	7	1	6.85971001476151	3.09205874506509	4.45673559405573	6.40658624727581	7	6.64275422874294	5.37853815402077	2.31160812788368	4.87323983231573	5.63747983796672	4.56108489628692	3.08798896724268	1.4368405706772	6.81152300952665	3.75473346552216	3.23412388169555	3.30667946017157	6.06503916355225	1.63642761856913	5.32597802531117	6.28804775134994	3.42397153973821	5.52043649344548	13.7168693947295	0.0160056381230736	4.61700765563026	5.34374032169791	7.86000635501937	5.50013451214933	-1.06101841619648	0.559546441685858	3.15104771137745	1.52865970510924	9.11160505893	-1.52683907565158	0.232453809682118	4.24637607563109	0.323407981589882	3.52498977241114	9.02050898105842	2.24700996514755	3.0463247267476	98.5	0	2
80	5.91757138562001	5.39001224775767	1.02062236984566	6.11031140013383	3.70394973073689	1.43720000076674	5.82747399118727	2.84183714231837	2.64112202307667	4.14645475535307	6.11397732703937	2.80501523469522	3.98474692705928	5.37961193288279	4.10419862173157	1	2.148178481241	6.09351805793617	4.17475801654586	2.74872802995009	3.81398749351696	6.10230571018009	3.61325530181065	-0.505724578898256	-3.51566535228006	4.86598917891313	-0.696747585490131	8.34726755171556	1.41483504394647	3.89343576225514	4.31269811181984	8.5205289306856	11.4637409192579	3.77405611981568	8.67659658187976	6.30578070545421	11.3289895712506	12.1770722950681	-4.42368881342888	-0.399440828924557	1.94004313400993	0.992020423295397	4.73403589572857	3.76168304543474	1.31125025304943	10.2371105470871	62.25	0	2
81	5.9211999549314	6.84335340575146	4.92750721610737	4.13472385405858	4.56933897955197	1	5.23287918186553	1	7	2.27885673174335	1	1	5.11490680230522	1.7364853242236	1.32171304780318	7	5.75503487990349	3.29404732209732	2.14266311946219	3.71669858018674	2.18483587615269	1	2.21067658474537	4.67654897843839	5.59818987295477	5.13809563480909	6.82536765419325	11.1336919371494	3.02812359946952	4.13381463385279	-7.99925082518397	4.1759684215325	9.46886538254037	-1.76619594100769	2.61419412545543	1.16762510160646	5.92780899130079	8.97088368918976	0.770554785155247	1.51874147686981	9.63647580016409	2.84682175109223	-2.56803239814579	2.74443987591708	6.72333424231505	8.87358578802929	83	0	2
82	7	7	3.65899545500183	1	5.65669087259116	5.94854265662191	1.66518775820587	2.45100300564611	4.86686704479335	4.67553410430297	6.4639856062445	3.27766387948345	2.21683597267672	5.36496393023398	1	5.44059642925893	3.95621761466717	6.15745808881791	4.28812785539282	6.89351239490913	5.15975897964208	5.52357296253787	1.10154074143353	4.35060976076972	2.66330693824141	7.39451661424964	7.57283029026597	14.6365048456016	-2.65893957010567	-0.115719907655909	-0.520024805057506	-0.102085583720478	1.07547458645026	-0.0121895571889516	6.11033854210723	-4.11590654541551	4.57395403273165	4.43519540565034	-0.25781450972562	-6.79995325295559	10.1978928461307	5.57257301365247	8.44593692990223	-5.77754251450281	6.6018703172782	0.985288588909711	62.75	0	2
83	1.03304251703647	4.76937632509629	6.66787992490575	3.05874832181231	6.12924686131256	4.51066512686281	2.61518196247048	1	2.12114242304105	3.63707632023213	7	1	1.4447178018171	5.53745051361181	1.329024941041	4.03792111720225	7	6.27479837195962	2.79615190057789	2.80209995497704	4.39566426267325	5.9646790848289	1.45789087750784	4.79135686689906	7.13272914896306	5.69920307498156	6.84158803861595	11.607712996435	12.2516299187819	6.44185452282376	-8.33026725795664	3.53730836714763	9.80164580628506	12.6441457999199	1.10386140366681	4.17615063223771	9.52441860859168	8.00249344320586	-2.82322916946496	0.548319981028234	5.34516224702655	2.36989112687497	0.967094837377768	5.33157058516203	6.75775292030941	8.88427656371453	77.5	0	2
84	4.95823407263494	7	3.26534193364775	1.96875837065573	5.59804976204917	6.51056924619816	7	2.87146349641974	5.71344212999076	3.59389440143296	1	2.06850548907296	4.25127634761474	4.98723718196682	5.57698452822674	5.85496890195162	2.11871840050458	3.04828937097213	7	7	4.45835109622985	5.03505379653642	5.75202505828156	3.05613297486421	0.0922550498334471	1.61499630610312	8.95869458752694	7.67681962357508	1.19279818049646	-7.35441976245563	4.3093749271482	3.01064802964259	8.23768000725934	-1.88915713445944	3.52591774072164	2.10613167967833	7.23881676559246	3.28946682916437	-0.480574099885638	9.43163272238274	5.97215337761892	3.64763197517192	4.83262567901084	13.8069032216234	3.0282410025816	1.7162977213109	68.25	0	2
85	6.91938014797793	5.48465958984335	5.56467987269338	1.34668686352609	1.68463811061954	2.88536283779119	5.08261110181369	1.5114770955619	1.00549015556672	4.1655567431539	4.39337116320759	3.70895267981828	3.22920546553509	6.09417790875766	2.60481058449287	3.00693750611294	1	6.89070879339148	4.94468528326075	4.03932841878199	2.32479418548577	6.13541652206526	3.14302475862621	6.93097981979024	6.55018859077253	4.38975253169308	0.338674264666641	5.7280663404072	1.58889142065011	1.14105146477817	3.25488852887634	9.03334693540543	8.27726896589809	2.15843812813849	7.29082435057513	6.40785075325269	12.1881289842166	9.05005391945478	0.795020493160284	-1.90301561343075	1.5033748110515	0.384853034690915	7.58992039541302	8.99691590382667	2.20044597440278	8.70641454099931	90	0	2
86	6.68051236086488	5.97951114048743	5.81445941748354	5.25605948911343	5.65112696592624	7	5.45070704561381	5.76006636626189	2.13888681870024	4.76168083575349	2.11641381630628	4.27149965783159	1.73724452311884	6.38805597269134	3.95610489595112	3.62155703096003	2.14969214240951	3.30111251488304	2.65037759085844	3.7110865524937	5.70597540741134	2.58717395254685	3.5616029807643	7.04325735015163	4.05319848845661	5.73453503623096	6.61911332079824	9.31845301991234	2.77570275439516	9.27613471153319	1.6852672938747	12.177135229743	0.266476223011047	0.537667738663604	-0.951914467460645	0.648663732071467	6.43115487262523	3.92122275011702	-6.02531660845332	2.03905085577374	13.3322527394016	5.68686546669905	5.48836997877658	6.22702910718178	3.87723225439135	4.23683415635672	79.75	0	2
87	7	6.23440864955071	4.24439361204825	1	4.90979753227144	5.86500955902541	2.94358238983108	5.8922367347362	1.42658408768551	1.5995871304933	6.84557558072649	4.80308511048729	3.19587182042893	6.48508613531955	1	1.27506323320547	5.41555229079826	5.48828934696648	1	3.02075605257511	1.19325185863037	6.35688182019967	6.34581405678205	9.4021984599745	2.09754578826666	5.57335860779666	8.56645966647566	9.96511144435757	11.6711994710418	8.04003624574564	7.32538168840954	0.788798786308468	7.97428290239599	0.528513647925199	2.07613073866911	-0.10323424644864	5.87847701419309	9.51099865057718	-0.847062482481499	1.44528662176542	-0.0182781154806477	0.564550592639382	10.9127493820407	3.8958363572444	-0.254495245158925	4.64518200635001	70.5	0	2
88	4.89963196573546	2.32409707854843	3.85227296950916	1.39430865099524	4.83604093571562	1	2.93698537309915	4.49491122486781	1	4.83822988831179	5.19546885781843	4.7223454015608	1.73986219574665	3.98736747701903	3.1620522457062	1.48272094019538	2.58150419994705	6.4937335066331	1.93202239416299	1.98519621797398	6.62132183755198	6.0422438635298	3.81212583455608	7.98056396512191	4.81977624933217	2.28705223108937	7.35963326720228	10.2556278852233	10.8469563103742	1.44323253514198	3.24335882791793	3.37710206916749	7.28770651366322	0.288698068403687	7.86777677642319	2.02545080237231	11.2315284983873	10.2141931716795	-5.28065603492439	3.21413673502254	5.38304726667724	1.33558122202632	4.27581362197363	6.76613913446164	4.33383835616157	1.01234228507946	98.25	0	2
89	4.6946732922185	6.32114875077297	3.58434832195673	1	4.97135881076644	1.34560874348842	5.56357725001908	4.47438039013096	4.43751355332412	7	1.18067841231806	5.4687430852327	3.08874688417274	5.64760349671118	1.45870654434892	1.10397455852804	2.12950762626524	2.02098746839277	3.91599142358485	1.84678573864725	5.39344093419329	5.87247792175326	1.49794016445518	4.48427392511893	1.38328469087515	2.13360175828916	10.6770460266517	5.22539197201182	-0.409607194808479	3.90842892187005	-4.40615887905389	5.37091253068109	6.51040969316028	0.192289453531519	3.39312340988719	7.03849500764289	9.79131897005262	4.40381696678048	-1.48395788878217	3.78088662808017	8.94771806702148	-0.453704693760124	2.38589614927909	6.81604770756572	0.168246142919976	8.1806651045844	74	0	2
90	5.38792050926572	5.20882207252398	6.68841397179012	4.55654279399569	2.5341580648065	1.96020491034799	5.49684257562572	6.0615769628873	6.37572098098251	5.43887238066408	6.2130856799652	1	2.85043457458279	5.61341559848649	2.44656265671896	6.4654851900381	4.51381439600778	6.53663058302037	6.22146159217715	4.18841840846334	7	2.85374147810203	5.49501672258567	7.43341950030096	3.53529917138292	3.72140806955054	11.6852257814604	8.30469409532446	4.78307250894643	5.93690774545003	0.808992595351008	2.78578594020166	10.7772999071834	0.422172876362894	6.62355200121813	1.35324325728733	3.40310255815283	10.3489530200495	-1.5044550837255	-3.46491671363582	0.894078578437881	3.28436903406945	3.78366503370493	2.4616985628334	2.37309129213593	6.9626935067243	83.75	0	2
91	5.58769326139735	4.24547277329735	3.29136255575926	1.99397579505945	6.52061150049053	2.60132227859418	2.33262063596917	4.58412277489913	6.29784980235101	6.22375973625239	6.17862718019899	3.7483552435121	1.96022368212949	5.39589766829397	1	6.46838498177664	5.18816391835854	7	1.37703673056152	5.58409250187457	2.08711532543769	5.50872996544526	4.03649490244439	-4.11453000421489	1.05176536427365	6.36089339869942	-2.34913914456991	10.3138840492533	-0.660743894450309	8.20412539117098	2.56758256975387	6.62579131363515	2.40807518121524	1.16480727784352	8.07183220229473	4.83051033641127	0.845998553751822	2.82563042007485	-4.19492211586332	1.9472979939994	6.55853410714087	-3.09854489735821	4.03662920969382	8.59261301696098	3.65553709609916	13.0416785313459	65.5	0	2
92	4.37716116749513	3.39117726958634	1.86939960388297	5.13805238300631	1.76284067804517	1.68396158728065	2.54351187522853	1.47852847367106	4.03112897926976	5.91409603947575	1.27385077367235	5.87805066838345	1.35396477533775	5.54101642749342	4.85829427943788	2.22705935411233	3.74744063553175	1.05289526433251	1.5748557784843	6.33558748345238	1.45801454206952	4.93789440701566	5.306742381111	6.52142968166745	-0.402816935233875	7.12347869005153	5.86628644164859	3.07498203276608	2.43285756989493	4.53244275946993	-4.53770168686412	5.09934516524616	5.07733974874434	-0.550349745062126	-2.05391935202885	5.06572140806311	9.1511874859446	1.18192081228406	5.0781678372227	9.55065287556572	3.47636900795983	-6.06800584861975	7.43277817913301	6.83223863390086	3.62347052780277	3.2229260627571	69.25	0	2
93	6.83170199694776	6.21974140618019	2.3621440754896	4.58138033220166	6.83052464464468	4.61448723489241	1.44946181015768	5.92223307782766	4.0486028895587	2.55867992796173	1.70250332054184	6.3155109428708	2.76204919857755	3.61429887124091	3.05923298633004	5.05505163123636	5.93177154986903	6.3744608241388	6.21598149091445	1.64870928244129	5.07123129547559	5.41920530159037	3.06256907060602	-2.53293759458066	1.01223424700782	8.77595387119824	-0.177584837855265	14.9119529589483	11.0684420226947	8.75678454295901	7.45182963426167	6.19863298758235	12.0255277861878	-2.3066284176168	5.89061828938766	0.817007568423445	0.0229981404674572	10.4035686670094	-1.52357357077823	6.46888646425069	2.77859760338713	-5.71670171544378	0.513619101549946	-2.3960978139077	7.59700671518254	4.3676476261139	69	0	2
94	3.86300535513644	2.2132700675501	3.04266819772217	1.74757081278577	3.35170967232186	1.04506464820544	1	4.66562801669194	1.09509577050031	5.74024197664239	1.61304646119433	4.01598772335817	4.07772351504942	5.40611348448289	3.30549261597501	4.57668232379503	3.15635735421357	5.42699744378191	6.61164945362348	3.26407711905638	3.75390073940942	7	1	8.05264655613563	4.47855630088521	2.6857100174595	6.10113409279785	10.6816451257295	0.268821058147332	11.7623752783957	8.88598504896532	2.43378744791784	1.53380458799624	6.81933453709256	5.00442112909449	8.01646874694542	3.30791718672195	3.23340338981704	-4.61572406975653	1.61098078156672	-2.79196951295211	1.31245562027274	3.9244588910871	5.22934670768073	3.24877390410246	5.37281007801889	68.75	0	2
95	5.71880458161247	6.20501712918983	1.18662181013108	5.57133988610112	6.54980574702604	4.27493663174034	6.21297425594218	5.07878324406649	4.56612844053843	5.74215696258296	1	4.75015569930754	4.30253022460563	6.66350147587566	1.1492508116845	3.0349710027892	2.89653228188967	6.81071053524377	5.35367890614783	4.43609098880025	6.42805865497761	4.73156166980318	5.69934958187872	-2.76986035825822	-3.37932458593618	6.56020974973525	-0.474632541785489	10.6651566890007	1.3293626601265	6.67162709694387	0.216003497420379	6.98139846756709	-0.176995685218026	-3.21261585890607	10.1982582154343	3.06902230871869	5.20499471487066	3.15932667145086	5.47151615524892	-2.18801397036701	0.856550037860435	6.73192871805495	9.94555196396072	7.11380870592261	4.58021566981638	5.90777436996984	67.5	0	2
96	5.73016237636518	5.99958578776223	1.55596240622698	6.06792008383934	6.79361505235577	1	7	5.12047266095869	5.49437317643957	5.95065466247953	6.63864678732106	5.14106314785273	1.87238176003733	6.49944839418749	6.34626430681616	5.91648372839061	3.03192285707321	7	1.23631369313733	1.8031434910789	1.43986766261986	6.16703115889484	3.88708198777406	-0.854663866940783	-2.65828995146806	4.13946308854157	-0.706403040525	9.47800698381548	7.13472968646629	0.921044160231549	0.972122955194966	4.92018869881943	-1.94886639005176	3.54653637253836	1.3266488025754	3.49992848712589	4.73950674298731	9.13245829297273	2.46053019680862	-5.54205545627148	3.35982250016389	7.37450670368646	3.89595767882066	3.34975915613633	-1.40333618683521	4.7059541850362	69.25	0	2
97	6.72041829841712	6.59840534041431	2.74844987216262	1	7	7	1.36291455235777	3.0264501474875	5.65453231052721	4.75379599506959	6.88530700080932	1	1.77861495130607	4.68006233906506	1	2.01336896761638	1.45811249096929	7	4.22840801852283	3.61879814073754	5.03543078990694	3.76855893013591	1.52506010127697	5.97797374738619	4.25812284470153	6.21201890569658	7.82024068080023	15.1227897383428	-0.833849170439936	0.25577637139621	-1.01867393365265	0.045131503786832	6.5075401305092	0.66785425585728	6.46579561080647	-4.28799704031464	12.5881643922732	4.16721310182606	0.0532851886183999	-0.720338604856568	9.18468003867985	0.909919650626978	2.86875977238435	10.0042896661962	5.60712761804706	-1.5964889006813	77	0	2
98	1	5.87528990422367	4.84264044125101	7	2.3332588834019	3.47396718506695	1	1	2.2408674446366	7	2.64845409288552	6.74641760921907	2.16163304232872	6.8484451249644	1	1.27746790867657	3.11519003831279	6.04165550109669	1	2.02622981271602	5.55748161067451	5.73124002389613	1	-1.11468405627688	0.22344287122981	-0.706208327101531	0.252304090071377	7.66987326535181	1.05244791160452	6.57136991608122	9.65051568633315	5.79384202700245	5.66887710415154	-0.286727625549441	6.81571173980135	5.70661612029622	5.42368213445225	3.30763408569458	0.0403593452541648	1.62604525888548	2.74649381847269	0.00317254610062462	4.40362621735238	6.55704804574102	5.70126104268714	11.9422690242393	100	1	2
99	1.11052549806637	5.2654716744001	4.34396516138536	6.17595238280756	2.65638628622186	3.28671927711583	5.01249578335012	3.23592578249579	3.35271951370751	5.87891324332377	1	4.94368939163337	3.14638623885588	6.98080554036275	3.51940048185052	2.56398124967667	2.28421827156819	4.87533717509925	2.33704100071823	3.09283291406125	2.25181487016251	7	2.15983999260822	-2.5909509826403	2.01790858748886	1.07570438263491	-0.0732262471524442	9.26538055134436	-4.28211915718257	6.00063888296205	3.98355640607991	6.71633275397806	7.02137588931165	6.06755828489043	8.90223390228289	-1.20854995560811	9.24999501002049	8.75084050793861	-6.50505642762312	1.86564769247977	5.20401666020543	7.25612396032307	-1.50722532138825	6.61109309601136	4.62677016577231	4.02564420355928	82.75	1	2
100	1.31358104310812	6.20254221028468	2.88560730994949	4.12260241361281	1	6.18196085013008	5.85502361244531	7	5.19969121678956	5.93339245818411	1.05271672043096	4.94020121656305	3.82489276021412	4.30432825532642	2.04409430464584	2.7838607136065	2.21290908555053	7	5.68205592648742	4.69417767562779	7	5.50453490513433	5.36505039579615	1.1136385287091	0.788725325041798	3.22433856028579	0.258400431399987	14.9390076225327	2.22907416099841	6.06896122115898	-2.25653833279455	-1.4260554787318	-0.968570951483941	2.64537664306258	2.45183345561516	3.29684325906699	5.1060789081315	1.38830562308564	5.03042405079855	-1.83940543885172	0.149573480306258	-0.365774281619984	8.65688888456775	14.4246609400383	-2.16079155715509	5.97827868709073	95.5	1	2
101	3.41411768417256	6.39437772315793	4.91269140972469	1.4757198981535	5.43909434433501	7	6.11683774011513	4.67378824862433	5.67667618573365	6.51797346848093	5.1203786897255	6.92445780987473	4.06780206188752	5.53245742002746	1.85982890914891	4.98316967884737	4.62871086140402	5.90573024975017	3.74979455430121	4.03201043916839	3.95999058043472	5.42546054399105	5.47645700959457	1.40583349434163	-2.18980488210662	8.08336697837265	-3.88387995858302	6.60611393181817	9.83870414791733	1.65296938445801	-0.618068705331587	9.78581711015709	7.03139307153006	0.96376819486953	0.334000307309587	-2.92297698933887	12.0041677107921	8.2790653323238	11.4431130027005	2.26461105016898	4.58122284257666	2.62307530970519	5.99826172685751	15.4670353770403	3.0387783001928	2.35583329718388	102.25	1	2
102	2.25433380783984	6.85565772837432	4.22175310249689	4.5008083329067	3.82232756762269	2.90370763682285	1	2.42627635953867	2.48830869346793	3.57176027817762	2.52415658459974	4.5130165419193	1.2962250917893	7	2.47615548739596	2.12511204932103	1.98142830514489	4.97480446707447	5.00652982218724	5.23886426851813	6.05792579320744	6.8845417496782	4.86522070355325	2.6634217844585	-1.27004867930545	1.25722797505098	1.25328265029283	6.21940020408758	-4.07680237282669	4.06470773808938	-4.17854051637616	3.45633008585729	5.94332616117141	3.90236995064913	9.12917533086829	0.023738749698613	-0.361650523091942	5.23113893167634	0.534380813839431	7.79539334084798	5.86944078218699	2.05921463867731	6.57868494028606	6.97644711234137	6.6071944145992	6.12010906300302	86	1	2
103	5.93446939324137	6.02436158166712	3.01492237128458	1.94992292011476	3.74263905426271	4.19705221971659	1	2.51319676795418	5.44259198216791	3.91557845847347	1.53546466270958	6.82857504908128	4.68186393237893	7	2.4149371216376	6.72827744348422	4.05251474187654	4.7145737556705	2.63886974827992	3.96181069611188	2.0244743018133	5.27318967856533	6.36297140295065	1.40428094103958	-3.9566434473252	7.20301192368819	-0.421071226865542	8.79565094885577	0.166361018372014	-8.36089790820037	-6.91138825580307	4.5563733684485	6.01746599051331	-1.96660763634855	8.32039970673163	1.03226457920112	3.91539804916094	9.09069531188107	3.24166937825743	4.38208373991444	2.71781419731947	5.38813242218841	8.53552114791195	-2.7439546977588	5.93107684098908	1.23933774170465	99.75	1	2
104	2.48726002066811	6.38160330599406	4.91818225609725	4.24916032268133	2.17398034245889	5.87180677578126	5.45700304544338	6.59754501704908	1	5.0681668578533	2.08967761251304	3.62064919764492	3.41768274974425	7	2.38118461974688	2.03172295794135	2.58444552084781	2.93467836764032	6.45579038915694	3.97925683274845	1	6.03365835176541	6.71295463729734	-0.84090291702242	0.329813848804737	2.972296837225	2.80074551329289	15.7568983125745	6.89666805379085	6.50228355606657	6.3672577696215	11.7019557467312	1.87250217896717	4.5623192979192	5.99253308087956	0.437597850287705	-0.525964893578412	-0.365377798702463	4.915415904055	1.87440475552774	1.49009682657874	-0.554057556370884	2.88962182053721	7.00730467217174	7.5041310521008	4.42343694294454	110.5	1	2
105	1	5.71209505928779	5.03835408914061	6.96852735578017	1.06139132529771	3.45073069920857	5.96176836394582	1	5.97862939825521	6.54883427772779	3.74794540724232	6.48240163924376	1.34543711242587	6.93167266210729	3.79600036649897	1	2.84698000509298	6.00403147350299	4.50416413797766	2.26064908541612	1.29132999160775	5.01108608242354	1.85320274187529	1.06608139944433	2.0958482135139	-0.74205551432411	-0.252611341233748	6.64411336472083	0.772356152406322	-0.40622125956411	9.4819604395394	7.91800023351066	3.40493819089878	0.982562582623413	3.67208205226364	4.04967638142824	5.96732073413925	3.33728726504479	-2.32160864995533	1.51155193423754	3.51108780778645	0.26142816492068	6.59808743979979	5.87021422652982	7.57384952149553	7.83036612881322	93.25	1	2
106	4.67625120694088	1.82787404562359	4.05027586316915	5.23651341689279	3.1059041937174	1.50254636895755	1.42712712757976	1.93472857524604	6.0257408531567	1.54058680239759	2.17746205404224	1.08162152775335	5.5826701556304	4.13898621336263	2.92590610873393	2.8291139312585	2.61284064692558	1	3.2988186884593	5.14095622064604	4.12581474339375	1.60202442287539	5.63634134891899	1.98232041653417	-0.239843463333308	2.23137595679079	1.65388479219193	6.72414298354827	2.35260266386768	4.36774595549476	-1.06187539487632	2.35333925863583	10.1804910351776	3.8833945999888	-1.88261854613661	0.0340294152017205	7.16661747885616	0.888426109519559	-1.14268385524467	5.48135862775214	6.50710790364068	5.17631489916208	-0.271983104113129	6.75314965601915	4.59334852901813	0.56467647768107	80	1	2
107	1.94869863377647	6.57919127130612	5.89591223166995	4.57521493797382	2.9623195445086	1.52853814461627	1	4.27242387500637	6.96374485199177	2.4416406234675	2.5676631088321	2.09978853799248	2.56203194681304	3.79337556848226	1.92412383373467	1	3.11883801214555	5.11966500874862	6.81048331409139	1.1874030979259	4.53846014398147	7	3.11151592681268	-2.12338891162297	-3.01516777553368	2.90454782162794	0.829751013520155	14.6018960962849	12.7039288230209	1.76013573235162	3.21385097112802	4.22465295338474	10.8918039773387	4.22218252110786	6.37343226903973	4.58864391302394	8.17886006369879	3.8726306357225	-2.49173705009583	2.75090378142499	6.57209051139885	1.05590903394594	4.69691157557843	11.3350861459441	6.65018155367011	3.8457490289427	98.75	1	2
108	1.82954673342915	5.06043330241487	4.77936580264126	4.1924247210126	3.66315457069224	1.17661717588868	4.95811768396409	4.16638832812768	6.39189656326048	2.53403151438235	6.82567910216796	1	3.97239105954554	6.92844907413525	2.71234134220336	1	1.13235420392758	6.93231865347723	1	2.12358486290904	6.36290597565336	6.47495449828463	6.33588403699637	2.20896365396671	-1.48945456234157	2.16208188623973	3.06014542391575	7.27766709465571	1.21161452901256	-1.82078549488794	-4.3294467654151	-1.21095345599472	4.75064243675853	0.883204134589717	4.47522206828267	12.3964805394026	-0.041222639822344	4.74972975433434	-0.0471007727965197	0.413826572156293	1.6311268999922	-0.00729843841523012	0.229387034867996	6.88789456182843	5.4527942872426	6.24525024186673	90.5	1	2
109	1.59562596098658	4.60992546957649	3.93171870248648	6.73379089804931	2.88766497357736	5.67765578309262	1.25710613813122	3.04276208988081	2.87776660966986	5.73981352336606	2.71787670467387	5.98362900256332	3.00400140808275	7	3.46410137483277	4.88140678938552	2.946642083333	5.48383463072147	2.5179951962916	1	1.18480797694828	5.10961810651075	7	0.786102417975705	1.04183215096345	0.249962765148029	-2.65548503933476	7.66413456317848	1.52054697074188	7.83411912476709	6.18060925140921	4.66114210927192	5.30226022056082	-0.200055038746747	1.33119385398028	4.95726224776436	-1.24487200957916	4.12597132465794	-1.86333625811777	2.47822117972178	3.12305338235768	-1.20246070775664	-1.08540172174919	-1.49764130236378	6.61817184585762	2.02342516459177	84.25	1	2
110	2.42779950936433	4.28011447974236	5.07637452191103	5.28334369317207	3.88007926371038	1	4.11772785497016	2.99741603271015	6.29911965227673	6.59382838482175	4.45271325388416	2.26566053096832	3.24200630355016	3.41686434458716	2.49527400874197	3.58931707591331	1.30225198511566	7	1.65930575230727	2.73719456422447	7	6.59655480311181	7	2.21926455545022	-2.54273666401264	3.24726908656871	2.6915632019546	7.85067466884884	1.3754316772587	-0.295617569909415	-3.95928432398286	11.9347159647496	4.91088837258544	0.483334856400166	3.65899116326067	1.33937706374795	0.0247303596472227	5.16583796607585	-1.69023478889173	-1.86168841897539	0.544020549186389	-0.252736808470972	6.15183829644578	4.33523182392785	5.30574155265007	6.21830658911307	116	1	2
111	3.12085243335408	7	2.55503607590408	5.09351001709374	1.85619044385535	2.0468984095201	2.81679321810867	5.74161778341171	2.27528678037203	5.19128308257729	2.69607676171074	4.89158380486314	3.81308658652918	4.60650549536645	2.26346091471556	7	2.91040662040952	2.49294219633117	2.59292139686609	3.33573391048776	1.60843816424367	2.45155318270767	4.78557321869404	-0.515389090963584	-0.691743206278081	3.93298707736643	1.03448169915472	13.9058808428166	4.83739901248771	-2.006675508665	0.587991275165534	9.2113228931936	6.17189548565379	1.1358044956227	3.61246418839307	5.63225055982852	3.7127021102534	3.8046808860942	7.63858848345401	2.98880140881242	3.59848112380019	-0.862976109284226	-2.26605499279538	2.74088654459425	2.26895456860623	7.86716610500781	100.75	1	2
112	1.04134787240814	4.4992612710286	2.23335687497078	3.04788300668808	3.86231011413174	7	3.70305417353661	5.79251256350601	5.06140974273964	5.59252787325656	6.68784674633988	5.57238708009537	1.25970272812777	5.15108877158042	5.42638390554611	3.27368507959711	4.37249717971341	6.23103738975339	1.73399470226822	5.51195750446954	3.52328860053	4.26304218939003	1.94494517347296	5.87313256709742	-5.43588728545562	11.8510972317538	-0.641447689428107	13.8142023706014	-1.45794916243903	6.60007019092764	3.74809095523285	3.79475208802233	1.17789658134097	-0.0205878525538034	1.07992805661531	5.0799815548414	5.52324339189715	4.39564086303313	-5.24553422435768	1.35043839541165	4.09487707669399	6.10806441753915	1.93256309282508	3.04174710912236	1.75952876019004	11.7282648427005	102.5	1	2
113	5.95157489437741	3.43349001365088	3.88194591282693	1.56041366644326	2.75130824875358	5.25357844925711	6.68811123607205	5.9228972712144	6.67529275945824	4.25656261112119	1	2.29583293508183	2.13617577721701	3.65997379072409	2.70070860663993	6.49586311412481	3.63259974717158	6.71092234081132	1.46813962310853	2.32752700651851	5.63627442479834	5.4321250177083	6.62319567740164	3.47877446900226	-3.02755141929485	6.27455023554088	1.09928183383342	8.31505408310276	0.718933077782402	12.3468309136031	1.43225130269201	6.41997948587761	5.25525617881992	2.23998924570944	2.36568483935266	2.1451453218574	6.47822290861964	7.25200752122804	-2.6825553136471	2.93778859096386	-1.87248999275851	6.80398894640262	7.06132387216608	4.51477806358023	4.95263181510237	10.2633897072583	95.25	1	2
114	4.14857949867779	6.73400363835039	6.27776784694987	4.17378577802623	3.05657938720899	1.07820778257955	4.83466182618293	3.95119040226349	7	1.16387149570158	3.98338128668287	4.41706127296915	2.08806421092739	6.21583082496615	3.32244450524773	5.4259235979486	4.94477401652229	3.61577240731398	2.12499016906385	3.42913877490891	3.0495087767285	2.72387440626578	6.5077205168069	-0.946942476695097	0.548280414448334	0.123969448753261	2.30830786294173	8.58994636717695	3.90436936876156	2.96131159754245	-4.46277308351854	2.32408652050424	6.79741002651379	-0.566888510037095	4.75523788906501	6.49174769328065	8.5970165568951	2.89548667304104	-1.09784319782255	0.9867152484933	1.22293870626654	-1.09929325041742	6.64584884853799	10.572828708008	6.476002660972	9.58880232373087	99	1	2
115	1.70065771631544	6.85302167271902	4.09400031344402	2.22936261341648	6.55622268038651	2.00160163861932	6.26126068707155	2.8174978379617	6.9694110270195	4.09245830659819	1.86706430453924	3.87419320756576	4.68161447642779	1	1	4.61896038386063	5.35175602100159	7	1.20629072917485	1	1.52931539578874	6.85643194210116	3.22104317625392	4.28001212486927	-1.68746000823586	0.618259275174925	0.0196194843756558	5.84024006564979	2.14122392064442	4.58981269907531	5.48061551954638	4.78738332324228	8.38722985806853	-1.26098466868179	7.32075019913681	-1.93036860639843	1.29257236712518	8.67117871138736	1.34227450118631	1.55675912807247	10.1877864056997	1.94088016062946	-1.60573555669518	6.12774662270593	6.66821710071093	5.257690591065	84.75	1	2
116	1.12031959856799	5.69010646029398	3.65636242080658	6.64177243713159	1.82171189515196	2.18693231967043	5.4099639515308	5.71611938000084	3.99636416145789	6.89481562576261	2.19263438918083	3.61418028023292	5.06874977285123	5.05535021139184	1.78784166682251	5.3885157991071	1.48165490914039	2.20119198538675	4.80822897250021	1.70202794093047	5.08069302217365	5.39501847900358	1.34658151356201	-1.19685545875009	-1.66746341725046	2.85907892177692	0.493138615067156	14.8359566836744	2.31827510859319	6.28141475037771	-4.11946563231001	8.6982135355375	7.20185550648731	-0.543924524012772	4.32194247899152	6.0343745542967	11.2630498979631	4.30076634174013	-0.885868211298802	4.01322586044529	3.41520691869547	0.146999869751897	3.10559159927824	10.8147002859784	0.877986698836089	7.70500241323397	98.5	1	2
117	1.260242335911	5.61938714023555	2.57853128324418	3.3808362498592	4.82366207637153	3.31419678046428	1.95538865603898	2.93255243473512	4.93631481860428	2.32101803709702	1.40402199102696	3.6758697635065	1.1163907612875	6.86277416850283	3.1228657654539	1.79085914716969	3.80432516111702	2.33386419547036	4.74167936938071	6.22423919624227	2.64078844429075	4.00222905551745	3.94083839546599	0.515588959843269	-0.651757568023047	2.92094908925819	-1.39729980265138	9.63693277442793	10.4259890815765	5.70982722821234	3.03767439806739	-2.05440666400813	4.44563832517013	0.864567985109475	5.05059023622394	-0.915701020999431	3.95062492366593	1.59422468589804	-1.63446440727287	3.63236670549098	3.58595016176752	3.82934524175787	3.73161152606174	2.04617169507606	1.87045950709876	4.92555960788661	104.25	1	2
118	2.31925912108038	7	6.01400362093093	2.69594365762486	5.25581029916941	2.93095556248828	1.57832805902611	6.0173723486735	4.02614104572681	6.87782416109042	3.88813260692718	5.81133745432266	6.58652804094829	3.76176060791991	4.01368288487059	1.23492395291411	1.40521587316226	4.69647639522959	2.24865050811441	6.29396135095481	1	6.6841125889987	4.43180427496806	3.17086081500439	-1.73376443592499	1.89430793686107	0.869124354420947	4.14842134447445	-4.32166936774906	-2.64440074379596	8.36990479366858	11.9039939810149	2.87054654696238	-1.0881879212733	-1.09993262980184	4.40456478138362	9.46684642878277	5.89779651917555	-4.8359443939914	0.125813972809221	4.13079102944309	1.58068966629324	12.0413401301779	5.38631649253783	4.6717240573309	11.9199642002753	99	1	2
119	2.73782870778316	7	3.91566694444613	2.98542783948278	5.67814973441728	1	4.17358147333098	5.5793670118706	6.27339818413139	3.71167537876482	2.67512814171286	3.00849772306813	5.73374465815791	6.45157773670897	3.25057423673007	6.23809594325591	2.26905068471528	7	3.00794206011348	5.54431152897061	1.59614449389971	3.91136560339633	2.47448141405507	3.56959376177055	-4.67205943434795	2.5989340809253	-3.50284787701149	8.87304143770045	2.97437718986088	6.95057839578315	-0.0260777452470235	6.65665918828519	10.5043739166027	-2.73627007267522	4.99035996350205	1.86320458856153	1.447748210971	1.92458988566836	10.4201207275928	-2.78508690222744	8.3797606401033	2.12417446739994	4.75990052534742	0.356657908517674	6.91718523451572	7.33314244515259	92.75	1	2
120	2.22909845669983	6.67111214314522	5.93723297131485	5.16544155473105	3.00084581416018	1.07170496000646	1.21495007146133	5.76657442727821	5.26825951772237	1.23514049424795	7	1.64465454768032	2.99958907326065	5.96864866114825	1.41178024761126	1	6.64191639862953	5.84226863927874	7	1	5.38533345553948	1.71291676211348	6.1932872818201	-2.08196435925276	-3.14702019104023	2.6745894665122	0.447746698712013	13.7271393835972	-3.58555806970642	1.60828116169117	2.91967417730813	3.21843845272843	10.7083048146723	2.40710212250206	7.25476080353406	4.81859680553775	8.24213693872341	5.58149262612091	-4.47781519068758	3.48277764637888	4.40228911185822	3.4205804553131	4.18036184432547	9.36954423412472	6.96837513165853	-0.43125811851041	89.5	1	2
121	1	5.64182222094382	5.99242136301964	1	5.13173887543095	2.75622318651052	2.31821882333333	6.46409709944158	7	6.85613166668585	2.02679893260763	2.13695445559195	1.88628237469673	4.41772376429146	1.01579951226701	2.27172783080335	2.32162850225833	3.29444699149006	4.87552970306059	1.67093415486294	6.37477084816565	6.11133250357643	3.39782125612407	1.70436680385125	-3.07705351191734	7.04110174919781	-1.98510589413439	9.08079932030218	11.3953705441237	6.09695936295932	2.80851182050685	5.4101083495258	2.97009162674874	0.862189191468292	7.85879157062086	-1.6634199646342	8.58397453373379	1.17476555237252	-5.40245981548853	-0.0298276185242888	6.14031336296514	0.645773952958359	4.46232764922393	8.16355291285795	3.97958084389981	12.5860564304206	96.25	1	2
122	4.70105627642009	6.65239672790366	4.77719583721997	1.66480707344405	4.7212176923424	1.75800153814798	4.16846340039866	5.73220457371469	6.64622830868823	3.32657702181223	1	1.11158456056064	2.71217684280342	7	4.22351058837845	5.10157878017887	1	4.6452141658731	2.49394864241648	1.69764628600936	2.49456427788127	6.27484265773317	1	2.57354112975682	-2.75867163061908	5.08267755922346	-3.15974022892081	7.14269051814058	2.56066827973621	4.82073627298312	5.57979401981914	7.55016932504849	6.01306358379762	-0.521737972631102	2.98284573592387	2.81781438163668	8.83783416184531	1.3707340630713	-0.706327060577396	0.0466505555292565	3.22559173515831	1.63923894356551	3.71582107866519	8.26066267507001	2.34097433719983	2.30930601946396	108	1	2
123	1.88278697793259	6.01099033177792	2.09096638921296	6.57763442461589	1.80223662237098	3.04182604506465	1	3.83711829447064	1	1.84694434238896	5.13492828114346	1.06003116168535	1.3558572265049	4.86944318379225	1	4.32386991286916	5.82482574246433	4.9776927455925	3.3295770417429	2.91615137382777	1.9403637487899	1	1.69529418073641	-1.38324391575972	-1.044670694038	3.46625696172243	-0.303278959586646	12.76724665776	6.29138284774788	5.79430494207032	-0.811131768725555	7.97729398497624	8.60904525600335	-0.518658394823628	1.27806293207894	5.64247642618401	6.78057208429856	7.42981162938951	13.6211041399306	5.47108987046362	2.87004538276152	5.52367134095631	-0.294150337551588	9.96425685451743	6.66874683866904	0.416486740226932	97.75	1	2
124	3.76258696629244	6.63285580457362	5.84377854896037	1	6.08660410256922	2.07038834812871	3.26807168698487	4.34592802952613	3.16604545440929	7	1.81190313264739	2.97354298330191	4.81657152338746	5.32563697054161	3.81023611746801	1.02992430718289	1.23965231195115	2.75172322661513	2.59301478926965	1.7210356681901	1.33101343193554	4.12195757274758	1.35176870998238	0.959863644059098	-2.29840910141337	4.06969740786575	-1.33889840075465	9.94917037286497	0.106341732650498	-1.06620846462065	5.333868830054	8.36991602084861	5.82669129592705	-1.5566572435513	-1.05738440921114	0.407192353892961	12.4791271692942	6.09420321954522	-0.83263498445121	1.48380887438906	1.8310951473981	-0.00738707964150698	-1.74840044351169	6.12290764320461	7.45233061174482	8.68947345291005	90.5	1	2
125	2.95562198801484	6.53083833563612	4.28165779950774	3.17944743464327	4.44927623577688	5.66820078186193	5.27937158907903	5.31350259050296	6.08385888952709	3.82527351541854	3.27898544081482	3.67449234523275	3.09651410351833	6.67467490846726	3.63868792780091	5.11251918350339	1	6.16625715968512	3.32844376283693	1.6728625981343	2.29363419546566	5.08634411437278	5.80742996994798	-0.874411979717538	-0.155124896714666	0.926801208671307	2.71427069704881	9.23744684808095	-1.6185423741825	3.0192989476931	9.74798450752712	1.42469220473581	4.75088896645166	2.26965182133036	1.90981533352547	6.61302525333654	8.48046467268604	6.50886143856672	-2.12982853687682	1.75137695451227	0.400971938347691	-1.6002124671103	0.335170026795255	6.33321864981383	3.15884438025979	11.5365736981292	87.25	1	2
126	2.59037029212775	6.14814073430708	3.7262187080624	5.68768783977139	1.18671080070722	1	1.99070196039343	5.28782056858579	1.49769475335433	7	5.93667274196549	4.99994520840312	2.66716934335202	3.74193959646377	6.01260954729726	5.6338182461567	2.48164022235768	3.65257237128283	1	1.34882835673565	1	5.77552177547159	6.82928498896822	-1.06849746607687	-1.29834758341991	2.75765923030975	1.47434781886822	13.1005519618338	3.2926326404886	0.519427735476025	1.81191143214935	5.59872549935649	1.91939753049966	3.16595887666679	1.6675358493002	2.07852886546126	4.55620618234209	9.12063418425066	8.31921533606383	-6.7017518178917	2.29693199314407	0.854344078468958	0.422219580298655	2.6998801655221	-1.26331190076511	5.36797915771235	81	1	2
127	1	5.29943259214649	5.36948316056289	7	2.84983563517929	1.7630892418577	1.37793295470833	6.14713142149853	6.31931462681175	5.0556281900197	2.2868722695757	2.04669847376019	5.18620718169186	7	3.14198134398072	2.05249037167535	1.724088020155	4.36684716629578	2.73663072321018	6.33774485568682	4.6933270234448	6.45190144587404	6.69000364083597	-2.4701966090685	1.0877958893771	1.9475930513374	-1.51923050675162	9.71939635007776	-2.88394567067313	-1.6801729285648	4.3330193104806	7.13447178933932	7.85462307482469	7.1918327369069	3.24267216237433	1.07743532948355	1.77446122748414	5.14937498751459	-3.5267982615868	4.56690493377118	3.87381973819644	1.80191073311373	5.27792675777143	11.1838185815796	7.46481460455582	11.3998318918377	99.75	1	2
128	3.19351883861255	6.60905261279186	4.12686115374406	3.48341222378293	3.77086560949178	1.17820194511014	4.82468715475443	4.18650288403409	6.64070360013302	5.1379197653815	3.09455324051679	3.38554466222973	3.1977178496252	6.17293417411206	4.94200681897788	6.04792152649185	1	6.31669310565391	2.76218248658111	1	1.48746475628711	4.87602916617232	5.81368996978217	-0.545984455973672	0.314557022958587	0.706128714745075	1.33694866060512	7.51913738227515	-2.49167722259905	3.40055136490701	8.63701006077139	-0.440304795898782	4.51704327184784	0.664935117460805	3.17558194158888	5.63248558404942	10.8364403956831	7.60026985561532	-4.91574191706858	1.65425919581651	2.53838579665711	-1.67158443206114	7.15939114563917	6.56776260085559	3.54401415336134	11.7062859264635	101.5	1	2
129	4.38194433543231	6.97630718476248	6.89608595046325	2.75284322376936	4.36872348864696	1.21769194008568	4.99327798654615	5.00280974030956	3.67217593084579	5.20365514068603	2.30238044309692	4.42891896244728	7	6.83284716924254	1	7	1.35685850948856	3.36301882223222	2.94029152436069	3.51708097287101	2.94485892909023	4.23753445570161	7	2.51655322509208	-2.3910181277107	6.6904137702363	-1.60763758796396	4.76862829831376	3.32072766234973	6.25242572373505	-4.81929648946388	1.78184243297509	9.93762585711713	5.16020765660899	6.88130380875756	4.87762762359765	4.36429680902241	10.2767144597623	6.28991310670923	2.73247328174987	0.488502472338132	-2.74878409530809	6.17967905037541	-3.68067942918798	9.79661029655572	2.48463328517678	91.25	1	2
130	3.86042955430446	7	4.1108661067595	3.33400756964013	5.94005677834789	4.21280450992479	4.64759862745662	4.16921264747417	4.65205832480813	1.12967490031395	1.49841635702328	4.09929941467378	2.40572586434795	1.98196241152265	5.73050351183716	1	4.08322799351826	6.61336881248258	1.65338347926658	7	1.28208141535079	6.96673081915786	3.50569652310403	2.16702753139284	-2.9083401076531	2.08050873450684	-0.112464601355748	4.33671042648345	5.36862464675718	7.73089234986322	4.28354342045218	-2.42274041528768	8.98392240515024	-0.98971451038761	2.99877961968356	4.61928608391297	11.5373262006127	3.41751986756183	-1.94576256466742	5.84711725427555	3.81588556639653	2.47274144845178	4.18879473788683	5.3595136885892	-0.302947055540185	7.90898108064497	88	1	2
131	1.33700682610591	5.79385640842406	3.04612379619678	4.72853548904801	1	6.21873957695616	5.63321673009497	4.70109935657318	5.10555722917183	5.1027691090952	1.30607479470044	5.70671265144451	3.43865946466632	7	4.43896247093837	3.36574456481556	4.31031223349365	6.71690814948405	6.37614682279501	4.80185652439914	6.73838414213644	1.233012765613	6.44103056456148	0.985602614639769	0.593133505931928	2.25290189422094	-0.333222332376003	14.4036115029802	0.72248426771916	5.97971369152655	-1.90782015640657	6.41854482506128	-0.787207337176425	-2.97868307428185	9.8715924474216	2.32293514398863	5.09223894083286	2.57752933247817	5.20162935915537	-1.93014211874122	1.24452535710168	5.86790112372527	9.44696771640139	6.25395959189878	-1.65058072519543	5.36106067791431	91.75	1	2
132	1	5.98438263118839	3.5921239070177	6.12491455912066	3.16270261000921	1.41852751088813	5.41650885219008	3.92557247577058	3.75460861360501	5.20691772261894	6.96741416433866	2.85048614805026	2.83332784965488	3.52136673189649	3.64835148626283	1.60838739935676	1.47616615309443	5.03627703175172	4.04408559313674	2.05199581339496	5.64240284218414	3.16680386690427	1.33989852956829	-1.24699331081465	-2.70817390372693	3.62519719928505	0.158527119130542	14.5570362072072	2.63463515600167	6.29529119688652	-5.25542331888179	7.65550055950979	8.67003508653408	-0.441787896252413	3.95226692061442	5.27849192180137	10.4712217746973	4.0556700043981	-1.99410712521644	-2.69563712683262	8.45561948686618	1.5815308525844	1.57918400545765	7.38463827513252	0.46730428002032	8.66622569748349	84.5	1	2
133	4.89136760306877	7	4.73228288272334	1.89019502991646	4.49020923301648	1.50218316977832	4.76008184117891	5.08322859353932	5.00195314555116	4.1202518156881	5.29368173078028	4.81298254775146	1.57548596157143	6.13699814379852	1.91822296495592	5.6832132181586	1	7	3.28220679672367	3.52601525042501	2.6214488023772	4.67396760540596	2.84247383413093	1.8242942506839	-3.00705128335395	4.27887737036278	-2.2732780043032	6.45396352795732	0.0897244024168208	5.3013557551451	5.3123629424269	1.23021206940919	6.43300277952497	-0.206435756997058	1.02741873397154	8.64992604259824	0.63059214289962	9.0223314513079	-1.29560339931484	-0.451136605786317	4.06443482561753	0.974943011282881	4.53399754256118	3.37324244984792	2.394213933407	2.91435147800171	89.25	1	2
134	4.08174666218703	7	5.21092982612222	2.86248315371949	3.04101846003882	2.97864866992171	1.54758902433853	3.01020654239159	5.29811642650602	1.86253651088053	1	4.83166036053315	1	6.77558088579102	4.98830905560975	3.89915150514242	1.90421188743536	4.16103818806779	3.17805826665392	4.18610096102226	2.38350873851137	1.27808680128214	6.48148643812166	-0.419581890776921	0.29655484456124	1.12399803872602	2.87132254083807	8.07766795098382	-2.78925637726609	2.97858266418554	-2.39095373880839	1.51194598763068	10.2213863058727	-0.759353635979253	5.11780872805274	6.90834158468051	7.08706701689152	3.44746320005938	-1.2500614485108	1.61020189666719	0.670826196122789	-2.23745317855658	6.33365251996991	7.03569793149098	6.27964852702103	5.87689524945675	93	1	2
135	2.80065605721467	6.50254324380342	2.46900423248949	6.87704216069273	3.27587200832589	2.19200315160973	1	1.41411076070851	4.2520844819447	6.54617323245849	1.12285893408864	6.01369585878042	4.49833114534486	4.68693575128786	4.10485719784622	3.05440307366275	2.31896013620793	2.06150052978255	1.50926063045495	7	5.82746257623448	7	4.03898585152562	-1.10568964054979	-1.29698672439354	4.05121472875325	0.908451058700755	12.8221636609935	1.88322266058379	4.21390503069533	-4.42671040384321	4.28766491005306	5.09069871129388	-0.401629643157415	-1.6074988948654	1.3435139216431	10.2153440968608	0.80102196571874	5.42939675849034	9.0664394676231	3.4183156991368	-5.7253491939465	4.54192502558633	7.65105602831386	3.55888031543666	3.24999550622632	85.75	1	2
136	2.3883398232779	5.97244752342887	4.89497814519519	7	1.85403451860878	5.94733582308545	3.33334507272854	2.12370872827932	6.03631630530906	5.82178934520402	4.10112722668309	4.67442069783021	3.45281038828768	2.53004547560125	2.67293717395103	3.56838369531187	4.34870486002976	3.58331878837654	3.72407264893827	4.1475011805376	6.13927863573407	6.62780445855335	5.91760552845689	-1.7129570886772	0.104166242803278	1.13727456884866	-1.10634260427898	7.86882712903589	0.163254049324571	8.59860190038143	8.95715901837556	2.55670536316783	1.72674857925474	-2.63951974563511	1.48158561795208	4.9574986025355	3.2910706616155	7.78513151464865	5.84436213959601	1.74245456355234	3.70517548333643	6.04316701502898	-0.770520297053477	7.13269646148095	2.52827646306367	2.85958224977621	82.5	1	2
137	3.19138918623595	3.49017656073743	1.78492893792875	4.07078147360398	5.22196396989466	6.5810013157525	6.08903159029858	1.04171725048486	2.93765290977865	2.95152638460985	4.79646822306704	2.69144452921255	4.3000690371569	5.45899960193302	4.51752420214092	5.97573170886042	1.4609493975957	1.09144682651569	2.02970258795895	1.95749013936358	2.00513812760757	6.16039244238068	7	3.02406530778296	-4.41233214548611	11.1241277197123	-2.59051918752144	12.3248569499542	7.24256457496043	0.947769321922506	2.28574045848424	4.70289029069121	3.67710604322864	2.57885764282372	7.63214070739985	5.65290158969518	3.03250374504932	-0.164801206175825	2.64063131189454	-0.132014780480434	3.43298675782602	5.90872602266707	4.80852773376021	3.11918142392946	3.66544985698902	1.99668692479433	79.25	1	2
138	3.73052249026477	6.77786348796063	5.38171580477009	3.36228274214523	3.7891555058174	1.09056356226756	1.69051654490194	3.87276377769521	5.41914704763114	1.19286133362582	1.85222990768847	4.71953783666317	1	6.04096270672092	3.15617532068918	2.28327842123579	5.6147833326404	4.51543970846195	4.8911270203891	2.26680169502373	3.74731343457955	6.38101125010443	6.12743420990325	-1.32989275997239	0.529358325891445	1.44157885608833	3.24424274484763	8.06545819496714	3.38705698136224	6.14459557768436	1.28112644730703	5.34503501107375	9.7199543874329	2.339158202293	1.34436001755823	3.20380265659102	6.68064951425207	6.26685705213399	-1.33517691139107	1.33140552318615	1.30333008444563	-2.23298280499757	6.80095588662339	6.90201515532882	3.4540478191182	11.4387033597183	102	1	2
139	3.33679765004741	4.27020715162908	3.54131348606888	3.58702565625102	6.28734009047479	3.53517691882701	3.23080253583684	6.4829797982731	5.68375602187238	3.99540791445449	5.8239604569103	4.70305836268626	1	3.68606873294028	2.03779318990697	4.41142956450085	4.93417824921266	4.69232499718719	4.35599032706302	3.97420614474207	6.15303312814905	5.42098929043478	5.66384497522106	3.26047879283684	-0.419916317134772	0.949422416789329	0.924436456283093	4.15001775648004	8.8151577425024	1.74604948446005	5.58389082830368	2.62152738027508	6.71239926837239	0.378951629839314	2.37319015268667	5.1771688146923	11.3499307372655	0.507079325997236	-2.46935713078134	1.733963291986	10.0607209900007	0.61763635994538	7.84402705419696	15.5095240227573	3.44006222673891	0.388539061773975	86.75	1	2
140	3.54689679083905	4.05280040835588	3.53576960854747	2.65161290508296	6.81267595539398	3.39504290119901	5.95529762403276	3.84035692712034	6.25809837772844	1	6.00282056199345	3.93558629137789	1.9079941697549	5.54342230096538	1.97272867016953	6.55183656613307	6.83329445021324	6.39062843217929	3.59041167934205	3.58609942075519	3.43336306224624	5.3021278448798	6.59591830038083	2.4774102313841	-1.00787141576048	1.98922473813228	0.378989320501242	6.10382555840847	8.55894150712556	0.731313581024943	6.15199460765433	2.29998751069428	7.74961598781887	0.982632808139243	2.54117420755488	7.90145486964891	2.70408406880083	-0.0824338847765225	1.36020897542125	2.32635122494047	7.96036125539696	5.66026690183421	8.33747336834534	15.2133654153045	4.31914310806972	1.03511232888701	95.5	1	2
141	1.07671639426094	4.57061399299279	3.85592287603793	6.87608720604582	3.73995456976199	6.05673099400014	6.03595594504452	3.59122200538027	7	2.40808210181454	2.73341166492011	1.52058560808705	3.098709141202	7	2.92880959186438	1.52773264130954	4.95759589796416	6.05827205316541	2.42339891831861	1.61292710780268	1.10027734724508	1.31332778170226	6.57502761667092	1.08315227906654	1.6217111249121	-0.372679652278412	-2.61516538437602	7.60998182628679	1.7228287059209	6.63431421281541	0.527187558358661	5.61587213397	3.61249553928908	-2.51219629195971	4.97764723583527	5.83129676247813	-0.754098582805012	3.75419903831283	-1.88075225106796	-2.90814543420849	1.32826280832484	-6.6159376246906	5.8815169972628	-1.50806272988859	9.42454358337688	5.26539748049713	96.25	1	2
142	1.58750856558734	4.81529269446981	2.3589019118816	7	1	5.16993438110894	5.41242704304376	1.16170683332073	1.70808945709075	3.90571793079369	6.40817559961385	1.95734099078526	3.66430091134341	6.11517421980978	2.55131004990976	3.03492051043145	1.71682482155585	6.98513988047723	3.79027520560786	2.43905440590499	5.65424110828884	3.22872204873367	7	-1.14165078187683	-0.0631073616279709	2.12207141137697	1.85379579010697	12.2015157579001	1.54176351809285	6.33384977891858	3.54722552135356	5.68271841400691	13.3745767200404	-0.683178480088195	4.28088817425789	5.34245370395088	12.5706278863921	8.71068267987386	-0.83929383121432	2.09804109458978	0.0686113090743309	2.78388324503434	7.07311375539677	9.10312226591269	6.86378359736438	2.91671431081975	79	1	2
143	1.82620302841914	5.72625368095384	5.78162512859787	3.62408930100467	1.66876714568882	3.09827294164078	3.54051024484354	1.85624192394918	6.06477697875433	4.06819624072521	3.99488221091778	4.20572842725784	1.59150831594297	4.3054994733516	1.96051991430886	2.75708178388968	5.36939585843771	6.24157397429016	1.63775118191278	3.60153545747963	4.65215017141151	2.67101394876928	2.64516595233206	1.11168750549793	-4.22923333653675	5.25402356333193	2.20063824485839	8.79217502806677	2.09275681017796	-0.45611556732266	6.2291687925621	2.77937380661415	8.58398578376626	-0.737259210691204	2.55041198731541	5.97638406911086	7.99240118556369	-1.44309232484225	1.10231144779297	0.9791711945145	9.11110047349424	-0.244920923240245	8.53984715177401	15.1349332353246	4.63339281304135	8.91334938696453	95.75	1	2
144	2.92784732983966	6.27595932667656	5.36347726785721	2.65540223367969	5.73876436272301	2.25050684399036	1.85146858043891	5.62012761583632	5.72602582718218	4.13928143599716	3.05262894510251	3.36890144233415	5.3135282277733	5.50068257280232	1.21477177926219	1.69669407214837	1	4.4007726572706	3.78926910159306	6.29280989953835	1	6.71935842072341	3.51741974426299	3.78107661611324	-1.84587464558679	3.19040032257263	1.37889907926426	5.25876203247372	-2.35684567297854	8.77437096528453	5.31530748285687	11.200558075879	6.10182346852798	-1.71063428525414	-0.154138499115184	3.67460833209858	1.64594000789464	6.03402799468584	-3.8400252134451	0.360844894178053	4.74544966311847	1.38763905351259	11.9995359394249	9.81376350400898	3.57255050148076	11.1495538256545	89.5	1	2
145	1.39248195549103	5.47270008118244	4.66703986198558	6.58384422423448	3.2347801558018	2.11327952402118	1.29972099621377	1.16334583994808	5.89443959616406	5.72143242366243	1.20838644315015	2.03768342977963	4.46434806771023	5.75842517176271	4.84656064302727	1.39334865093947	2.19316491630333	4.59938789838908	4.00355169717051	5.92029908675367	4.62257781083305	5.8060428205472	1	-2.38205478542166	0.863301868790328	2.45591057197087	-1.89274717541567	10.5501145975592	-3.15199978098394	-2.19542626462733	0.288314819240667	7.70178158133838	7.33675755177784	6.25556057422839	7.98356090965175	0.724020111687087	9.52920431629079	4.7168787488758	-3.55117840649269	4.73809140596717	3.91881327450209	0.741786926972993	4.67046667779536	10.176707208928	8.55915827942846	10.9531963712042	80.25	1	2
146	3.97605111111513	5.70807947819112	5.18079696256128	2.59902504661693	5.00619562195811	5.65287475888002	1.49032719891403	1	3.06212720414601	5.80965839902788	3.35168427874768	4.77898984779559	6.13713636616764	3.8775223900823	2.2556618485268	6.03366252576122	2.50183996489364	1.70947851631596	1.32955056845854	4.59585553825386	2.07387814511812	6.06905964911341	5.1069313108479	2.41314948414068	-4.69673625742349	1.37540924068871	-2.73111922134846	8.5914671084688	-3.37965392395991	7.6658509760858	9.65961753520626	9.36495537482563	8.31684489804318	0.136988391365665	6.80348997718193	7.48250065971273	-0.767579153915104	7.71527172380457	8.35934336874209	-0.591378924294973	2.72281899287592	1.91324682208807	-0.39511628140795	5.21242804125071	4.68449657964486	4.33930433040903	80	1	2
147	3.71634631654643	7	3.38845938299764	4.20894606392762	1.33697183064352	1	3.23353746701019	7	1.09816754473136	7	3.51230860038004	1.39909354979086	1.93622988767772	4.50783728767726	1	3.42522207291603	3.15526856212274	1	4.42872667414254	2.31623107099225	1.0609368856735	2.13288834038191	5.33466330229021	-1.37246096429954	-1.11529969719946	3.27107187651338	2.48732296901756	14.9162326744328	3.92748283731496	-1.63559640726559	0.205144381891737	5.56415858984321	12.2365881027942	1.01108478062989	3.87826835035723	5.3908081471104	3.60489966922304	4.09888764465735	7.13098979991493	-3.66587995034346	2.80831396510966	-4.15658075208043	6.07673757227262	7.06391463180888	1.17117979763445	10.6078650658766	84.75	1	2
148	2.97016814381035	6.23448702668162	6.28727138476506	3.09180661242862	6.25999270758828	2.2917922440911	4.65330006121283	6.54108136011451	6.24596359109908	6.38833269939786	2.21946658142006	1	5.52857912554003	3.56676352566377	1.43770909048893	7	6.96531659668107	4.34189691641773	3.42589073999688	1.23144478456611	2.2498294214001	1.37498438388073	5.09922698468564	2.39772514274989	-1.90559017468109	6.49871647223873	-1.20446157921982	4.08565123078427	2.46194854003506	0.571475623113579	-3.44358489744191	1.08575898539359	7.82074946495322	-0.310708147292588	1.34802028469189	4.94624706322343	2.57143639155879	9.06404953389443	8.60591074571638	3.94795958090538	2.15330571983582	-2.64323847138886	7.50485393833007	6.86044346917214	0.310041804999194	0.949320128241118	71.5	1	2
149	1	6.52236390517499	4.27813782684144	4.64860807458909	2.92983891853349	5.56567379489241	1	1.22016774921444	2.48696206046893	5.23242111040957	4.68061141278629	1.48381024969546	3.74500143468496	4.01393508647164	6.22320065517575	1	3.3622613956139	1.37097892591611	6.4464930959864	1.76254282750656	6.28526082485392	5.88581914259978	6.21047954677572	-0.949149244456973	-0.733898871041153	3.05860612089343	-0.8788545260101	11.3706017947371	2.08700676117273	7.25489665850629	-0.908414383378321	5.68574469883691	9.11698626713106	-1.40351110404069	6.00326315160905	3.93559574375351	0.336721053875595	0.00707076672883722	1.307674462195	-2.85975805215869	8.84281377226046	1.10829007250441	3.82585339386674	3.22073587271901	5.43439241321498	8.7175599656319	71.25	1	2
150	3.59474357158808	5.65020948550185	5.27204730432369	3.65171359854975	4.21783234950215	3.04503337003069	2.35854342508068	3.84387851500796	5.85442814439754	6.69012564522049	6.09443108211214	4.93018175992332	3.02544138749839	6.97955784616507	2.65830270603493	6.92858375796215	4.11002871549405	3.29760258518076	4.23465098860497	7	2.32485294608994	6.84570588819653	4.79183082960638	1.91229711229347	-2.69146726387187	3.70120533449603	-3.91903211728604	8.08859070055112	-0.345705103272628	6.39059948227821	3.6171219810109	0.898640937217703	2.40411127852709	2.36627316628509	5.33986598610092	10.3898751415527	3.69707591280451	7.78374682645904	1.46144819906052	-1.89755811158508	12.037851323699	-2.14998579529312	3.69750937547972	10.9193173263331	3.62518190403101	9.00015269635202	81	1	2
151	3.70581664594129	6.29152513330102	6.23027287736211	3.11854714302379	6.34025370277353	1.34482389268232	4.54102838067099	5.23232629911898	6.60104956502094	2.16901380505076	1	5.33283181771193	4.66750464634151	4.29337161594845	1	7	6.56719954775707	6.2019120461995	4.73452357829796	5.16121177634191	3.01643735341491	2.22881853561109	7	1.75984620032946	-1.84900727385564	6.23797653694924	-1.05568650442328	4.33675724304171	3.08765242629135	7.05890472941854	8.33588591137929	0.406387497605358	2.66075068110335	0.123783405031535	6.49267212100542	4.8982160557632	5.34101602105121	9.33980414359913	9.46611804455121	2.96478127584709	2.39243203665212	-2.24331900628788	7.29295823125524	-3.95655343395048	0.794297623621946	1.26025120541062	83.75	1	2
152	1.89082660230815	4.40465375511781	3.71781294028207	7	1.04589205511021	5.2961995515094	5.28642348507313	2.08734478132387	7	6.05054131062039	4.05659426973409	2.97890056919552	1.86154939214191	7	3.0227755420675	3.88330703992829	1	7	4.04582151557712	2.21353303836098	1.04557834142858	3.51525295886002	3.19909363645837	-0.551782417116963	-0.184295589772574	2.38954184795308	1.2410482854888	12.742511599249	3.13757518105433	6.74985975215858	3.94574902324227	9.15953201622087	9.19199846663801	1.86940895907118	2.95138333314627	6.07978449390578	12.2003488078351	7.91631288639964	-0.258130700800662	-2.65116005319707	2.22441837147142	2.05809660251045	6.65677152451063	7.74778168474966	6.56711589451547	2.74442582868893	84.5	1	2
153	5.89225658977512	7	4.9880564888392	1.94859782161411	5.24056758303892	6.76097571915919	6.81873148388574	2.03281309603478	5.75392143433957	7	1	1.0265670250547	1	4.13702207805871	1.69678031392344	6.00624159185303	2.8066405178055	1.66886341365811	7	4.77086783234818	5.89466764700176	5.80330053083877	6.7829021939951	4.09114082618375	-2.85721031634839	1.01303504437188	-3.74752763940813	8.05199763807229	2.25953044280219	13.3182782685178	5.01757721731387	7.14457212710742	9.66193344643498	0.337033977478807	1.70809430501494	2.10279744591251	7.71830132972714	2.18594045650017	0.148643672477886	1.96945618514781	5.36621862308744	1.37764064610201	6.68352686945667	5.44770725305417	4.03379313076681	4.20882407687231	95.25	1	2
154	3.20129658693764	5.11035676386575	3.65225107097917	1.05373912493622	5.03422457136006	4.61555521124739	5.5689736843726	1.36700649892321	4.34406514610261	3.72704148023929	5.32038813349377	3.4137355411223	1.51014683614292	4.27069065551949	2.38363369426016	2.58290059957901	3.78081854903008	1.18010187585228	1	3.73002319039988	3.62380762499272	4.41057930055691	3.47931770595601	0.228979815233887	-0.564340633650415	4.01772159356075	-2.09199075975401	10.4432516141664	-0.747027894156919	-0.688976577617364	-1.49691440800687	3.52352292507604	4.33225418232749	-3.08401088667365	1.76432301238723	1.73851339615431	4.7834578368951	5.20246849535125	-1.11257462775845	1.7719937819717	3.75418959963232	0.67709595995027	4.32521052147773	2.57872776185284	5.88806775166164	9.5219330897513	69	1	2
155	5.10278794063415	6.96287211076777	5.18593578037856	1.9972856632922	5.94598632823915	4.93157292480165	7	2.15403577828439	4.39365801583623	6.29227640496572	1.42345334261197	1	1.36337686183468	2.78105676151588	1.64309364474777	6.33560361870896	2.92967100747099	1	7	4.13377875662796	4.89156318054134	5.50531368723806	5.99815152412994	3.41495085697819	-3.97557043479218	1.04279008407472	-3.53351449327892	8.53029535102798	1.66593430692189	13.095882818553	4.64682542692605	6.98786665559501	6.25168267227149	-0.0857024631603702	8.04689313546243	2.3962225771712	7.12239422097548	1.56321731108401	-2.01492034407316	0.599701973061735	4.53985411488967	2.52986332777004	7.07944470363109	5.77070880778637	5.11009974776608	3.8711110772797	77.75	1	2
156	3.04845508249814	5.517243685102	2.16325763800864	6.54065534367808	1.93490420564171	5.83308930821154	5.42526797491552	1.82394757341971	3.10216786034611	5.13851940614399	5.99219855302205	6.34901219877049	3.28498940286389	4.81656414809624	3.7024624015034	1.40952785764448	1.70104932883829	6.51489514933732	6.22754533075164	2.77091152597045	7	4.83689553556467	2.24541380914236	-0.0124171920523737	-1.38721475872703	2.70404298035395	1.50354277965222	10.9631557839332	1.16593922991528	-0.279803867907283	4.35547075927438	9.40441268233066	7.5493502325816	4.13651578354139	3.17666548313243	2.29752104776401	0.156445311319538	12.26131200603	-2.57220739437423	0.133619927129012	0.726751688572035	4.80404120496101	6.0150974303679	7.42168795564357	0.529545885425333	10.0844782546699	79.5	1	2
157	1.13659567998704	5.32530951805736	3.10609464173849	5.80207616690172	4.61865144097639	5.63372719367225	5.41685355639618	4.12608533606556	6.42125624994447	4.27791672735506	5.78301979722863	4.38187490228896	2.91034158911265	5.52931471234214	3.35070401217892	5.65009099149761	4.40971506044902	6.58165048460349	2.71940275414308	2.02867764492234	6.61941499493893	1.70202129893154	3.72306125349862	-1.05069570638978	-0.721721636125753	4.08891169522318	-0.965603951815195	11.9300473082813	3.08086905526142	4.0885645243438	1.21743132766985	4.53571715740445	4.90873194399773	1.12179999573737	-0.861606124943782	0.532986543692161	10.2499081750174	2.45614739716124	-2.77850588076239	1.56893543826822	9.10871315731318	6.0774048571138	7.89294404232783	7.74842886590442	5.10838902756316	3.32758595881854	77.25	1	2
158	2.30644092168371	4.6073054688121	4.10900533912698	4.51523042013252	3.05521405437789	2.91270970835482	4.39179386135048	3.61624030561399	4.80043059294964	4.51880111040919	7	4.34098413262314	1.4046394476159	1.61552409680622	1.41237178535337	4.21937079352537	2.12707126740595	4.14021667651644	5.24937464568953	2.70360085833847	3.49089276509384	6.42248377446014	6.65128477493596	-2.23585912346974	-1.38493920305464	5.24985755068547	2.46045397053469	13.5160760275811	0.953382254068816	6.28142908069994	7.67010231055383	2.03992806857348	10.0801386798588	0.122439350374349	3.55339012361368	6.49821223458457	8.44959898515058	5.50198528587608	7.90225759068232	-0.550639277890056	5.73366695561268	-1.45632990647722	0.396610983286471	10.801530416823	4.96674268906791	8.90743475319704	67	1	2
159	2.27447463545786	4.29688666649443	6.84981583606408	3.34635614780518	5.31311229991269	3.58766388462548	6.02791657225023	4.36307794473008	5.59980092537952	1.58611323702552	1.69686027131171	2.95221064151889	3.03374708710778	3.64761242537582	1	1.82454509965661	1.90448214315367	1.36652389279917	2.78792145468219	2.84898039061335	3.58121105918178	1.06425297421737	3.61104411431604	3.84105044233951	-3.16175260345457	2.63280339871942	0.527390808873611	5.58060772618846	0.797925291886184	0.302068314397654	4.96998713333782	-1.6254964538783	12.5542340596419	-1.24417860303677	0.666702645644377	9.90145596535166	9.9607320610399	6.88531456408531	-5.94729244060612	5.54587935801744	9.0796995667474	-0.382495526969396	6.77338036413088	6.60183563068433	4.16146827268454	3.41013589241497	78.75	1	2
160	1.50749310344817	7	4.0073365381353	4.6885546821085	3.73803070806467	1.1720482598445	3.15256207121652	3.55956130202642	3.06715104856151	4.33134323944093	2.80166921554378	2.62019725762756	6.02408491164818	7	3.8396705117039	2.12827284331872	1.13127698745366	4.38995620991865	2.89251682023159	4.70762961872073	5.67203989370851	6.94129350980577	5.11687508288549	2.34441232193467	-1.86932760252394	1.90046926387187	1.562905611203	7.69642910591688	-3.87089823155105	4.04264877410909	-3.98882082393094	3.50811795831833	7.63778540407594	2.18820590223782	6.55424157800298	7.90079389467429	7.70231575206869	7.32592073822213	6.13367130737352	0.406164044100911	0.61549374512641	1.45285188815037	5.30167069087413	7.31287331231063	4.22893575451354	6.5156420008235	79.5	1	2
161	5.7390186295132	5.0572451428181	2.78654975679238	4.32856107263459	4.98827059671084	5.67730013139492	5.69503951767141	2.51743189875649	5.44795758039909	5.73755119662489	2.91585891203861	3.96837331960893	6.02098785279379	3.28080429880309	2.62975315461205	2.53102173929137	2.81015003241542	4.8889497059974	6.69086881231801	3.58915701028669	4.07257006173152	5.86720102873378	4.10850278990086	2.22939593210807	-5.11862814881661	7.26137790899833	0.561410415437534	9.35820212191248	1.64579233891404	8.84275311533766	0.889474095426164	9.37152040512464	4.1827030899171	0.957066435494238	2.03473504618095	11.7544211105675	8.01460593697629	8.34561672772266	6.02050915403604	-1.47827483089734	6.0262228623102	-0.438195034547764	2.04178285917479	7.31112943382928	3.23102212273242	2.92445333880396	85.25	1	2
162	1.40081059593157	6.03555821549143	4.15298761261964	7	1.52159331167994	3.42560231983968	2.76886849221698	6.49125272387715	5.26351528267444	1	7	4.3817001379805	5.56279176434677	2.74678441736854	2.09177207194588	2.39870360410834	3.61169335376762	6.25543360686922	1.46792887991436	5.65100471645663	4.86832915481595	2.97881774851363	7	-2.16830842463844	-0.452421039709801	2.50918506813126	0.46141670934464	6.47483608726516	1.40046449345325	-1.77298284798404	7.77711910881827	8.90095294271212	4.10122556045485	-0.626916453624542	6.41551542478426	6.33034117086334	0.490914531939621	4.35259145334642	-3.18995080892218	0.672367506669435	3.83416908113049	5.19753915474892	-1.65685111660707	3.72032834929188	4.96722636387799	2.77698792654513	92	1	2
163	1	7	4.02452455422014	2.69163259796097	4.57031734153179	2.85332630268281	2.27832202116793	1	6.37445586732114	4.4698422086338	1	2.85092154579365	1.303654092894	4.45865893645795	1.52326820404218	5.19265556650126	6.71437492404413	3.04190817176911	1.24875300894402	2.70804437324787	4.9946173085845	5.40253277313173	2.00383538847479	4.42633559906554	-0.853314065565801	1.17825891283736	-0.0492794830331782	6.0555110518731	10.7574005469786	5.35649680506573	-1.5633757857885	2.97530844008795	11.1125320115333	0.73889499262878	2.91178791961564	3.14977404343343	8.72605661797482	7.04181839340795	-3.37232156806811	-2.02339156285454	6.09184054476423	-0.0284035749338533	1.16715650260511	7.23397406508992	7.61024414534515	2.96345766543614	76.75	1	2
164	1	2.97839294211867	2.96983020131514	1	5.84622587850517	2.07280651687751	1.19594149819049	3.24277186913088	5.13715828080503	5.52418913390512	1.50826234050974	3.31153800088497	2.77884410452667	7	2.94406705298948	2.61506145686457	3.91853497672657	6.36113304395119	6.97188570753993	7	5.68795333697843	1.31270994699776	4.62376136624635	4.05093907956891	-4.67150895797008	12.0538548094329	-1.44574881814246	13.6742220022043	-1.13052748535762	6.73398446103685	5.76011131582735	5.58982017817214	5.91138365072979	1.4401921922935	-1.17897620791697	-1.49447417432366	-1.18111544700852	1.69239871406747	-3.14060892631694	-1.05178709730791	3.51320357130829	4.05848911494258	6.20779039646034	16.0987932658326	4.29244216540155	7.14449996800852	84.5	1	2
165	1.63372725698681	6.16722123024666	4.48093260942893	7	2.43439962562249	1	1	1	5.28456697869529	1.52010221467429	2.838983897979	4.32873213414351	7	5.41682604483943	3.09449595388985	1	2.39544978494722	4.24753729672636	3.27639966441413	3.24911621941907	2.78949409365721	3.53028881389363	4.17541353338985	-1.24478915197781	-1.53843138036847	3.71721052796227	1.5281220862281	12.9454594059937	-2.86137892859238	7.439239929218	2.93572823584316	7.86966429502533	8.80238765071701	2.99030584070528	2.38640272803072	4.28280203953837	5.92886685204128	8.21406301469813	-2.84160183867862	3.67405036012893	6.5496300690418	4.76841616725346	-0.49562296454399	6.23235003879473	3.29686183396969	7.60633568587807	67.25	1	2
166	1.51702089833181	5.96683512351755	5.24818335827396	7	1.81881249719023	3.13062101398581	3.85893661513219	3.02686184707108	5.3959734502511	4.571181719653	1.12794744836552	5.31970959704777	3.30644958436434	6.70045802001511	6.81279949027544	2.6206548164155	5.7595533721516	5.59460082595501	4.16016223671794	4.27735019804108	1.43285064737684	2.59102200214446	2.50624043145955	-2.81424008360785	1.61305508034963	0.844922416928685	-0.690594175188388	8.2057903544977	-3.75862638093361	7.01159090171899	9.08532740738822	6.02779961716254	7.3503123182418	-2.80499016112673	8.33698001045147	-0.0540587761331835	1.48270563039607	8.91232787710308	-5.59247489275052	2.34673860564236	4.96830834258631	3.08189174398325	10.2560365463454	5.04643952909232	3.57631529412119	3.63667959965067	100	1	2
167	1.95943697842507	7	3.85305704539642	4.75966810150009	2.23982799186485	1	3.00070283136109	4.77004757475264	2.07665298150301	3.99095129347339	5.90128151620449	4.08440514305917	2.31200547377	7	4.19129646028299	1.73503933645348	3.53063798656455	4.30170814794517	5.72248507437356	1.08800409876567	1	6.37172078438487	3.55800562451034	-0.129337308056427	-0.202246332906259	3.74388457231724	-0.125924867163214	13.2683189710168	10.1795960427089	2.01276796997767	3.37682867369199	3.37959015405076	-1.11131636906683	3.5080216064001	8.86670633270069	1.46290773842334	-1.01011248252085	7.2738039989629	-4.9967100858345	1.39508221407799	1.90308687909406	1.68447614634341	5.59348122724295	6.90398576779956	4.28123396268007	4.00257851295383	84.75	1	2
168	4.17949590941668	6.44769982102148	5.00967814458144	3.43330156888148	4.78654906974881	2.80194433117164	1.95808376167098	2.34352452786132	2.55763934190142	4.27589174180872	5.757381475468	4.12870748030652	3.42887996608352	4.2097563435799	2.41476339073166	6.42571276043908	2.57111643107128	1.46649180170451	2.13753864636777	2.71403049657063	5.94402672542305	5.67114244192587	5.63424198533254	1.41588113281055	-3.69913733071278	1.92836035459143	-2.30796679551842	9.50663907533332	-3.44437594362933	8.33444109899152	1.19954859588132	8.20525869377551	8.13232538720896	-0.543069708641504	6.40886153948324	7.25274693904753	3.6691342980307	6.39625047997124	-2.34284095093473	-0.550318554207783	5.28660468607578	6.79774832261625	0.150291091625944	4.86245904454085	4.80189914213063	10.3625721063363	85.5	1	2
169	1.0582939827958	4.79934483636351	2.50598735623424	7	1	6.31296041972485	3.4407875024	4.43044916960422	5.78418259918814	5.42124890979752	4.461439883592	2.31038157598913	3.01474577084103	5.58004302044874	4.81624676400075	2.55045267920705	4.35667713447131	4.10694671151064	5.40417579102579	3.13588508209295	2.09505517534078	5.02999560182609	5.84666410865085	-1.18506984744128	-0.804264178460668	3.88391986559838	-1.07601506153343	14.1426538121526	1.15753973467149	-1.05544507529393	7.83174676927429	3.96401307244765	13.4263665977758	-0.492767750914245	4.95434742113867	12.8028695860655	0.469682554835845	5.84740666679687	-2.40094693818564	5.90086712805792	4.75590842597569	-5.628537031698	6.98861593094685	5.01427117802494	0.716874322839745	5.60748852723128	82.25	1	2
170	3.61262339178239	1.1972623180122	1.57145414780633	2.5116947495351	6.5410037139869	6.77571410294862	2.24710894766781	3.96736050103093	7	3.34025950349943	6.83285587554853	2.02680673340138	3.59050608163068	5.95642027505462	1.01312156215647	6.36553469265257	2.32621843404131	5.82474798489554	2.66672447856197	1.54385497500931	6.45138084167301	1.70818705735025	3.47069387487432	4.31767560973943	-6.01272882636236	12.0588812974607	-3.10947135270905	14.3251733644262	2.473883659892	2.24127462464082	1.89084355485025	8.5966868992415	6.4244064473586	0.858442362391722	1.59307845259598	3.87656643497496	1.04019027345102	3.50353222234335	-3.21986483547489	6.42619652534191	2.85851815490369	0.701000774087435	2.62943876227038	8.07314931644097	3.57046556873789	2.92279175231663	74	1	2
171	3.31826713186101	6.3268483723796	4.97593434121056	3.39309325418884	4.22368090041538	1.09036916244855	4.36372050022273	3.68450661034983	6.69183439186166	1.95079595770797	1	4.41835571993391	1	3.46491973092989	5.32607340503536	4.02853156293761	6.06166758553642	2.42011045688635	4.20880804508805	4.58793196445483	2.74095657108538	2.41361355310802	6.63104142136598	-0.920251188029969	0.256700709318298	1.46692383053553	3.58790613314248	8.24280219336548	2.90427736691077	2.68190702979861	-2.98014973150719	2.12594026647569	7.29156851749557	1.46550898335235	4.62681802925627	6.46268640296787	6.90240649204106	3.98877726007774	7.56375263904826	2.49857107156819	1.11286449074449	-2.04672239544316	6.65295079705692	11.0980982345275	6.46255561374849	9.81776332370946	87.75	1	2
172	4.28816241386125	1.6165448557666	3.61257925557526	1.69728924220253	7	1.09977840176572	2.31075968673795	3.09804988019251	3.01328430667345	4.1387400941213	1	5.71307380698857	3.29379199391955	5.88749600405709	4.88502809314778	2.88790300955227	5.73891449181298	4.10162677081529	6.06713072660721	4.99860059640989	1.53064946409549	6.26602065195752	1.74449787284321	8.53548768849529	-2.06167766447406	-1.20448276416784	-1.96372457884113	8.48696452409019	11.6059982521982	6.97441670338927	3.93954483628749	0.987029798889835	5.29972098813778	7.71064110492577	7.68497011403369	9.5381851820292	5.92597944161875	7.72123519402372	-0.497571571410938	2.22531668699551	2.12556344891935	1.28434974693818	-0.88321103491927	5.16800950242778	4.84432268388514	5.70638946505879	85.5	1	2
173	5.29220509097893	6.09351184619544	6.27833145889831	2.80324993670494	4.03718255224538	5.3680272276015	4.84388727882738	5.57139537172429	5.93680882814021	6.23465536755988	3.28858959325637	3.99440920046564	5.17217930219164	6.99646283617388	1.83944272865831	2.34836405516787	1	5.27282135928815	2.27557159184299	3.31817474365964	2.43341282290291	6.49223091037973	5.81310724662301	1.93181010703071	-2.90706387266277	6.56573539670249	-1.75941191260203	4.13178764288524	-1.46254015726368	9.08922548565596	-5.39890703161014	3.8418055605181	9.77359971159248	4.82580425680398	0.919368803814772	9.32133223608521	4.63975837194526	9.13536328891436	6.44232610773475	3.6388959210366	0.508959108024341	0.230388848413392	6.41937014523778	-3.47824133796664	6.26009552860759	0.827058842127346	84.25	1	2
174	6.37216200249327	3.81318848979746	2.66003379637952	6.5543397275055	6.03066273006579	6.76962727565552	4.87791246285134	3.36725676691117	3.14742929187317	3.02068881455191	6.18224665987192	2.67574641801664	1	2.27087179426168	1.17752300737531	5.3394789952075	2.28864722725725	6.99035183219607	4.04150208185164	3.08785386864819	7	3.94584894574321	1.88740929988984	4.58391185815912	2.21361982748622	1.7189728852516	-1.12696646807375	1.34497670226626	-3.66171772660502	4.72444803603489	3.55545124491275	3.83978650250091	3.71472188979279	3.41754284629182	3.32775151944144	3.54795381993102	6.56876614775504	2.12053690794381	-0.818581777558885	-1.63415417991613	1.83952929851001	1.84071875306055	4.4856892337985	8.99844645296734	2.30703313127277	1.2406186902473	59	1	2
175	3.31392652481003	5.0878476697393	4.26421180904682	1.6148086010248	5.87796584386505	6.95541381753324	2.41222592486153	4.25051676114025	4.62660557555158	3.24664934105597	5.6103825644552	1.33199063324853	1.16599499845411	3.0359327566229	2.90490085594748	4.66709188378228	2.65819059699993	2.18534170715424	1.66050591525922	1.69677086384458	5.65592720280059	3.35619818293246	2.44391112116655	-0.821778739831553	-0.0332101207612695	2.99306779338266	-2.74395209405964	9.69458986211282	-1.11722487332488	-1.35481625352244	-3.78501679145818	5.80148243340897	5.56973111173029	0.0198466162978645	1.7341610656071	1.79864994128977	4.91650491634613	5.87790691056426	-3.5775956077973	-0.908625925724466	4.09930613141436	3.74964968803555	4.67607087979797	2.92615243725032	6.43167566679974	10.1166859503503	71.75	1	2
176	1	6.05214877408321	5.55174786368904	3.9763682397195	2.72078578802513	7	1	3.73115764257103	5.61905601420241	1.86777980899264	7	1.81971610755068	2.01045865267765	4.36316649516218	1	1.4145713097616	2.50579244269162	5.85345919145997	7	1	3.62957846394703	6.43717064066479	4.71920403605677	-2.54996704308538	-1.62409244316849	2.52627366537578	0.943450934512474	14.5903492906706	-4.97589114177105	1.99582369079084	2.4096570918188	6.96162106640626	3.30395529607563	5.48596099845546	2.06219340513355	4.15209942850801	8.15082530528092	5.66391846036967	-5.42116162188962	3.68719497227552	4.22273607049688	1.24420763034778	1.07549318610606	10.3700606950644	5.93984008776183	0.24834329497311	80.5	1	2
177	1.48902819838812	5.75001077214123	4.50998787143257	7	1.3999941520971	6.95640389449306	3.86069497697853	3.43688840607715	3.5469553846165	4.90398107328112	1.49988115065871	4.28511983817407	4.01018761710984	7	5.81138633704814	3.99458059860829	1.79668634701128	6.99819054808005	3.98614369710729	3.02971514724529	1	2.24573617734714	1	-2.33244163534436	1.35952204764783	1.62996634769227	-0.775550193568717	8.65577527551667	-4.3280650589812	6.58770836431286	9.31562895900426	1.89466250149379	5.22982245841818	5.54341236862256	8.53975536315056	0.160070798560074	0.988225974399753	7.93035975726793	-6.67944308254642	-1.20617755836275	6.95343148422566	7.11075521224611	10.7818363356585	7.24807013233831	3.97360117886161	3.31052316952599	86.25	1	2
178	4.71522461837331	6.25350189282031	5.3423058857389	2.72607146806681	2.24752118564403	1	2.03775797921681	3.56256670317434	2.30621528476608	2.67128243811259	3.42816288753669	1.65003060112366	5.30066011998922	5.94109495635348	5.83986876315672	2.39491241808013	1.37079036195808	3.22715603979562	1.81513272634488	2.89337606179319	1	5.51267226678936	5.23731075903819	1.38233639088865	13.670972804882	0.466475229459161	-5.6945175247677	5.63211349645278	-2.5758963697071	5.50151525113787	-5.45374454030573	-0.481043549830248	10.7803487894115	-1.77547179823126	0.182422853616616	7.6094590292352	-1.14176082060592	5.76832759596101	5.34174996132066	1.56012110681786	2.82741890026954	0.697664021268756	4.99439611319461	5.44467882384119	1.97476078071632	4.86916560903907	91	1	2
179	2.08653483284121	6.8492779819411	5.74876259066672	7	1	1	1.01977850947049	3.75579424942819	1.21932489297993	2.24630463045216	2.90402924459966	4.14539572064461	7	4.84580729626391	2.39176336158716	4.80802214528372	2.48223417424901	5.68092851130216	2.71481168855471	6.11312156465249	3.03091481253099	3.60468538647861	2.84766157272266	-2.39835688996655	-1.12456785342222	4.26896910282489	-0.0268837821537079	13.3244648676754	-3.87092770261375	6.37125396742983	2.13190113582001	3.59293855411113	9.83190708914759	1.83488811595844	6.88545880945246	6.27655380132027	4.53439016311546	5.58785072404644	-0.690224832224548	0.427142622219198	5.37583503024209	4.72699429377002	10.7888346298782	7.11226701453834	4.49447060356666	8.03679750484172	78.75	1	2
180	3.29984339095151	6.69825828248177	5.44173990202697	2.39427266407068	5.78338552628447	2.3348102237312	4.29584874489169	6.07073017872657	2.91777216224017	3.13638656523417	3.96493066622004	3.51534868805739	4.93048169045255	3.91120063830359	3.0449107212635	1.02361413786688	1.28996566908053	4.55782249696708	5.86954057362211	2.58805817410035	1.52323264629404	5.34718545866471	4.32820109753487	0.471410389765478	-2.73554626459633	4.44752790925884	-0.064439870246197	9.7381615436556	-0.672741386641174	6.26654689121434	4.65446255400798	7.47077410702734	6.63064596431249	-2.10603194692246	-0.699806193630198	5.10187143823113	10.9118758461363	5.97955679547201	-3.07052508704423	1.51059092313573	9.13772108671077	3.19163230569	-1.36397758605314	6.79733047535507	8.31584872715275	8.91285258244279	91.5	1	2
181	2.83142248050997	4.67604342475458	2.05381195729198	4.44342434814705	6.04649731565832	1.94674795869975	1.45987941028162	4.5432352635842	6.62112436513517	3.77832074915306	1	2.82209381179604	5.56124912605032	4.56565033814389	5.8639510178924	2.24606432122072	4.55084296314863	4.80803466550021	6.54723072633678	1.04027936798041	6.59414763262441	1.93234143015858	6.69605598173346	1.84072911628955	-3.11418399952235	4.50345439659937	-1.71661805877924	9.06550240065611	1.43660228476194	-0.774472233602678	4.24036149125854	2.3006128818671	4.64363111306447	-2.92624762891137	3.45630142324413	4.94411118196685	7.93655630386946	9.04077578129472	-1.96987306689675	2.99287243628799	6.05860697925099	4.3621409415566	4.21896313687914	5.48657506367433	2.62942781652	2.10955232231698	84.25	1	2
182	3.07412574086372	6.87430699051047	5.14596929883791	4.65618095824755	2.67902229426529	1.37188548047357	1.64074614294563	1.68544058816535	5.35091931682504	4.41209854690493	3.04878794611557	3.0810341365686	1	4.5820428119677	2.4568240012563	3.52837501592038	2.10422160705843	7	4.19256233660383	5.40055761638697	3.3936680901071	1.20662744216729	6.5887125251021	-1.71621814120918	-3.80745620205091	1.49464692635519	1.5286472834976	14.3496488657399	2.8864383116621	1.04207494002877	-2.72260577036571	3.94221690347775	14.1531301032865	1.0539146327732	2.73695205819389	1.14370242384248	10.8800402180988	0.72133514145566	-3.4045140671514	-1.81691455484162	0.255991388052677	6.121366179741	8.66845664864633	-3.15622376648888	2.12112033648984	2.4294145620364	73	1	2
183	1.72690402250116	6.64650878377691	4.0847305037454	4.8491751004253	1.91713307850004	1	2.61201409540865	5.8886024291889	1.95928636725598	4.176210677464	1.16301704435705	3.18203097592997	2.77717748103144	3.67872771777978	6.69953622912463	2.0260565125046	2.43533985473536	4.039690831574	1	2.58328361114497	6.84668870511025	6.47285064317	3.77963677128024	-0.37666414861065	-0.262947700049542	4.0358809232573	1.38393511630814	12.9857578522413	10.7105890168183	1.29204259736564	-1.46173221524519	4.16030730896263	-1.99767899590774	-1.34526598808874	7.95361732440599	5.71976871663846	-0.236163876880975	8.88166122274932	-4.94134721959965	2.18796687806102	4.1550606206087	2.27480489139151	4.49916449360798	7.23860204419601	4.71005624404703	3.90489281822425	85.75	1	2
184	1	4.72090837834742	2.88572153019425	6.61379832354529	1.63344316819548	5.48032904154882	6.16928183206221	4.25382191818461	6.20391990371731	6.18030832678378	6.96539217430469	6.54369363140857	1	2.57258191156408	1	6.92517462198382	4.10301629949843	6.68823688589657	5.70020261713503	5.90009350269395	4.82335748650107	4.52732342635561	3.74735894150083	-1.2757979226139	-1.02280535415109	2.18600284981192	0.220269586595802	11.5336350263417	6.87207818677491	4.57587488721405	9.32335365185515	1.25041545157136	3.49330652613752	10.3768820589702	6.62757386591704	3.8816645791936	4.28373181869079	6.43486782579035	6.44252585740901	-0.0858149430262189	0.95797488177194	4.09852689914201	9.21274248071145	-3.73868177873319	4.42902399085832	0.827363235538391	65.5	1	2
185	1.39423754176388	6.82525897565672	6.50309584562607	2.8422970197273	1.70072621204606	1.91350017066855	3.26729154635654	3.48443939016259	4.08168434679235	7	5.88034548559588	5.93505315020271	4.54206547935984	7	5.99480032091503	3.79394458977497	1.29298241602343	7	1	1.3663445066055	6.84258742162227	2.23061811935409	1.76850801626885	1.49069336658367	-4.29965160024272	5.16510431215903	1.64815144668777	9.71360186888538	0.0654467553370786	7.46156352206859	4.14983886723306	7.80695265708344	9.21256347773313	-1.69680852796812	4.31458789874923	5.47277948268818	10.5097313641043	8.75513368671186	-0.432628185052185	-5.41950409929071	11.2053507605332	0.323886170732042	4.73794754547309	15.7867369849267	2.32383324296247	8.09778648437127	89.25	1	2
186	1	6.20155798183667	4.01125039910101	6.79828420012038	1.46031014446016	2.31945295294319	1.04318410995096	4.88886648375244	5.42334026261377	6.49641266476289	3.51657194678135	5.41200534628906	5.03748288472422	6.50530686168901	3.89105307774573	1.12033242967436	2.32613641502975	6.12840685602841	3.17059622815866	4.83648337682687	1.42444623513808	2.91622858386126	6.35886630792767	-2.33325298518614	2.1733116130853	1.86278772255075	-1.58565218545377	9.92970071167024	-3.67548369822236	6.03376640309283	3.31332364243337	8.42582553532601	8.02482236584052	-0.779831891283873	8.27713731205751	1.3819152898236	8.83868083077966	4.23337024308938	0.751175639972889	2.9579179379907	2.90290209530064	-0.518893459672794	7.36100723569252	11.5998898081074	4.21344949313886	3.53177197233966	67	1	2
187	1.70223092827728	5.52918512507666	5.45699787780989	6.63651917246621	1.63079940714288	4.3006768366204	1.66950195844642	2.18122007272158	2.48197349837305	1.1571367063277	1.95984785658611	5.57733512956276	1.87727149419558	3.28045986103533	3.83059441428237	4.08746745457505	3.62710772473343	4.19635717637019	4.90169480450477	4.97048836544511	5.67473081409607	5.13774583255687	5.83839396278453	-1.54829206399483	1.18323135126085	-0.237278798027787	-0.37948958063793	7.22987218000766	-6.09985782032651	8.43156547731503	-7.76947783529882	2.08845008896555	1.45959745699388	-1.9682750160739	6.42535485556606	5.16631220293598	9.05307790119964	3.87554285415969	5.52163955744934	2.89520839461282	4.85824997102884	5.63211923226537	-0.128337845493965	6.1531123877263	3.63979602093841	2.72316414026864	66.75	1	2
188	2.38753923966538	4.72986638720136	3.0676162825572	2.15386305006902	6.23310489760583	1.62805107036765	1.87400664195374	2.76462884735051	4.80088737449104	4.02728703024359	1.29385834824184	5.4892079476722	3.10598832179501	3.37489559050982	1	3.29026929883372	6.89603605095709	6.33644347447991	1.65972091656055	3.87802193532334	4.86998034422717	4.58116089548502	6.93044813938402	1.86831712965833	0.363837839943394	3.89099358828502	-1.57808188287514	10.8810574407015	11.6558404494829	7.03602113850091	-2.75713302389371	6.29451160485543	8.69806322372775	-0.0938874752844669	1.70467778746688	0.480789753634505	2.04896057672256	9.1016969120984	-2.96887589665448	6.773009346793	8.87076499652109	2.97567034792329	0.95390825200015	-2.65976831433859	6.0755736745243	10.0759622081207	79.5	1	2
189	1.34874322895353	5.85097540272767	6.23390199759666	1.61150517360786	3.53976234604242	3.33688825549358	1.57527585261084	3.59972058193529	4.45041537241349	3.5149722376673	1.22426975168368	3.19182577546357	1	5.17959757431822	1.81659325472074	6.54508467498975	2.27231127197324	3.46779108025682	4.62124225202645	2.05932812054984	2.38787357730989	6.81701335590906	3.59846552017844	0.671245432903054	-3.5561437060593	6.18162656138241	-2.77089974025246	9.13947779262386	-0.655494620419128	8.84373352680465	2.40137314295389	5.82153822355192	4.54570679237492	0.191332465770036	7.74923310943582	-3.10505321388366	1.36292350161283	1.99201582208867	-3.63583510940603	1.0485214217899	6.2959502534495	-2.77841310082921	0.441949884236993	6.44699617758059	3.29653012950482	12.7519984189905	72.25	1	2
190	4.12201702681481	5.76731710331684	1	4.35229241336681	4.63193446694031	1.04562317570466	2.12280094493292	4.53736588041769	2.80760716322845	3.22136465229792	1.09371603924199	2.39502140535825	5.33799358460239	4.76720824375447	4.45673820400668	1.42722878194939	4.34767053165937	3.11090604191915	6.61880723309808	5.95606080068079	6.59958137616992	1.73754141561135	5.62012375990493	2.13554022162485	-2.85209445741711	5.20705785762394	-1.7282895310974	9.74136421216189	1.89644770768296	-5.90722947705711	5.22603108545409	-3.06773401300296	8.79492558956028	-2.35533582116885	4.04298914019948	3.14294290357804	7.98145571092242	4.71178193662428	-1.26507086351793	8.55578879286031	-1.85961708569235	4.30516073134043	4.82814126336211	3.67357095757991	3.46594131706739	2.91237046256817	74	1	2
191	4.77639489329043	5.84075318257917	2.35789867978524	6.46942897756194	5.10361962593801	2.6774423129744	4.63612904214431	1.02701190576561	5.60927315418107	3.59488671749487	4.7027362133772	4.50602747310646	7	5.12613645518506	4.8583690194611	3.06026792239137	4.42042772219864	4.37515096848797	2.84270392495903	2.71985920081641	3.42361138021388	6.62302974388786	1.26235055394885	6.32159096203852	-1.00087018965613	1.68830827286789	-1.50145830476839	1.58055318860894	-1.91074136045724	7.17275908211305	2.35529756847857	2.36928452160229	10.1222785045342	0.414963692286247	9.95954357414649	4.51736514567123	11.8600823356803	1.65904786843043	-1.26964963999711	2.39573457214959	2.92322233865262	2.18840594400054	4.98510977777965	0.0373169857953708	3.93300332486635	6.51832061863836	45.75	1	2
192	1.6119707072208	6.99859918741063	5.62972307611818	4.0813289263299	2.08067042143006	1.38215420712042	4.088139678662	1	1.04564082994064	2.19198466008041	5.62254158568425	7	1.98111544249241	6.11943532841527	5.1995757908546	1	2.91735160136276	4.99498257985601	4.56115436468943	6.0695825298243	2.19104304572386	6.44006911794182	2.76789683110461	1.61270679349319	-4.81035297510226	7.89406957581931	1.8747551374049	9.77154937977156	3.575875973414	8.39567609291039	-5.81683920801239	1.98729184851324	7.87329431519058	-1.09699404063929	-2.19755207769188	4.8650368993962	4.47868132766048	3.54585374262454	-5.55571545865186	-5.32952452509775	5.19611346799151	2.63314786744127	5.25170017293277	15.3017210943852	2.68718935771792	6.67143253747863	71.5	1	2
193	2.56562139273984	5.50695894662205	1.5710666576102	2.74049460465818	7	3.5593064183533	6.12989412860871	1.94048580892797	1	6.3707285953065	6.69347164831055	1	2.30102357609463	3.93445141725344	5.20825394635817	5.1815760524304	3.15738260491194	3.99870030138132	1	7	1	6.63300380227599	3.11753289497722	1.73298811429167	-0.491295421072092	4.08357606313927	-1.86528299314182	9.03739288306052	11.1998802098039	7.04839388159203	3.18761452593496	-1.06716832377116	8.93070970180649	11.9963817089031	1.07493601963604	3.53896538097511	4.2879192039899	7.47686321916288	-2.57239919251503	-1.17665094225991	4.98632624488439	2.57235574538991	0.600162194645998	3.3560454448025	6.06443845978582	9.24184871656076	54.25	1	2
194	1.14989234066307	4.72627121225457	3.52425142325262	7	1	6.21400546630739	1.02513455447898	1.37785588832227	1	7	3.95669704556401	1.46798504061472	1.18579604879766	2.62062945770199	2.91371265720571	5.75492809886467	3.46421581762471	5.95820598492607	6.89241150163133	5.45096670823464	5.66676557430343	4.60247779211133	4.96442363042032	-1.1752925964196	-0.7945538060285	2.07593162191817	0.953702698252084	12.4943282019235	8.86430473846079	4.44648056320913	8.27705183565234	5.95299221447648	1.69755141146579	8.14233346365698	5.58652990250149	4.91113960508913	5.5518450495562	7.39340768662162	12.7273503811878	-6.62035314311361	1.12414955183267	4.13665154766919	8.03299099764339	-3.4977612738311	5.88004555125224	1.16939958572345	72	1	2
[truncated: 5 more columns]
