# Supplementary material for: How Are Mate Preferences Linked with Actual Mate Selection? Tests of Mate Preference Integration Algorithms Using Computer Simulations and Actual Mating Couples
Source: PLoS One. 2016 Jun 8;11(6):e0156078. doi: 10.1371/journal.pone.0156078 (PMC4898694; doi:10.1371/journal.pone.0156078)
Supplement: S3 Data — Long-term couple and agent-based model data analyzed in Study 4. (ZIP) [file pone.0156078.s003.zip › S11/Aspiration Model Data/Aspiration Couple Population 01162016 091025.csv]

	trait1	trait2	trait3	trait4	trait5	trait6	trait7	trait8	trait9	trait10	trait11	trait12	trait13	trait14	trait15	trait16	trait17	trait18	trait19	trait20	trait21	trait22	trait23	preference1	preference2	preference3	preference4	preference5	preference6	preference7	preference8	preference9	preference10	preference11	preference12	preference13	preference14	preference15	preference16	preference17	preference18	preference19	preference20	preference21	preference22	preference23	fitpoints	sex	algorithm
1	5.94588869883604	4.10304640971894	1.49471895177858	5.25903625146976	7	6.6394814053302	3.67499188178552	1.0937365174171	2.39196115971835	3.87182774596312	6.32540748684079	5.3804318152606	2.16042861978905	4.83154365853269	2.11055248357646	3.16020486056202	3.80991929845871	6.2444265577318	3.28763571154588	6.29912764691966	1.10872326897416	6.59773235249895	6.99566012177943	2.75349980243803	-1.95919018060348	7.41088319348469	3.16950520932281	2.91757170247688	12.2342571733454	5.12915031209374	1.2256806480333	2.63281771673271	4.99327275965135	7.00677724789547	3.03705075689878	0.90153566436201	7.79150944201917	1.57640936632777	-3.80046247974793	-2.16309425280706	5.69608957070067	-1.50030574905194	0.73827609248711	0.711511316477097	7.67924308281665	-1.19182029518391	107	0	2
2	6.01344309964028	3.59462923851097	2.14863523056218	3.25042127037603	7	2.19377172027774	2.39116839060959	1.77483614154978	2.2648311736807	3.67004868597751	3.19803348138636	1	3.14381180366661	7	1	4.363698704338	1	2.4494238563806	6.93713498504106	1.11667786488633	1.26354593599076	4.50193342114268	2.83851807698975	4.10570266248046	7.24295660343592	1.45575661996064	4.88713361560232	2.716302347919	7.76469322443168	3.5987265945618	4.96619905554383	-1.72048440208796	1.78301700267137	3.15994207087402	1.34015480783255	-5.3437981390946	3.33004661058219	4.98843856986143	0.323450738874664	9.20337756555855	5.31284800999627	-5.56493062482833	3.97323825990815	4.2636385490342	9.66169178824939	1.9430817926455	100.75	0	2
3	2.744863289734	2.69469733447884	5.73449658050478	3.19714341593988	6.09734069316315	3.37214347469585	6.88224608713732	2.49832387385412	1.94035407512254	1.25690829716917	6.25002058000994	3.72427586775173	3.70488236868224	4.22396025399008	6.27851976530414	7	1.95733987130023	2.74711971427268	1	1	4.01466029083272	2.43724965573638	5.57806038160525	4.13352465645341	3.23840889863103	-3.65125734034435	2.38203419150571	2.79139616526719	7.7488978323894	0.0642532091223668	2.45428607535765	5.23859799591644	3.45659050202882	5.1336990724658	3.9424549656749	1.49585969792443	2.09512670893861	4.7298558961371	4.51486089903394	0.0286110534156443	0.71744703482415	2.16818768224845	6.95354219753973	5.77921450971316	6.25512758370224	4.31591103939891	96.5	0	2
4	1.35504657234362	2.95214993896125	4.75921083791037	2.82525862420154	4.5485559801519	1.44849767878753	5.1944472056606	4.86237024532491	2.50483028287766	4.6475891609639	5.80770443776569	5.30317774501594	4.42536471698411	7	2.23163497360954	3.2033311618517	5.62898541904262	4.64102764092207	5.20600160634946	1.59649856927377	3.22220824770303	6.6085849779025	6.43504718691	5.73809000561335	2.69691005714221	0.894847342212429	0.413873742426299	2.21501000799127	-2.05688796241186	1.85852482447704	6.70543230236575	5.37313468702745	5.6229413534093	5.17922158936585	0.29302943214908	2.44191258400868	-0.823866042522184	5.88051290655428	0.99937433191915	2.30582871093802	7.62850045692226	2.14712648707377	6.01823642855329	3.34493646941556	3.84724262786253	-0.142046778830571	87.25	0	2
5	6.10501708965599	2.97851491385213	1.86162764677272	4.26886579887466	5.27552958618875	5.66047999863728	2.1882527520556	2.42320949772603	6.5157595868287	2.36668197903737	5.84274036051545	6.75108679903469	1.28803783198614	3.24600129729085	2.27843106730785	5.89473199212852	2.62444956988754	5.71615869763231	5.75627635826405	3.41104972007683	3.61818095181111	4.25432942484507	4.23268304506168	1.38958498817485	-1.23339678435266	6.48750572477925	4.59461706742972	2.00494730660499	12.2423700386255	3.51942369610562	3.14141021583759	-2.25982900484432	7.36557469695743	2.6863382935061	-1.37944669509675	-3.87138063101166	5.01319438766089	6.29358797799801	8.09073121571432	7.30518963709973	4.5939826332771	8.61572698460034	3.27467492353637	7.25175791326692	5.73172916536948	1.09050110012558	104	0	2
6	2.0854024870681	3.58271373488701	5.47170186590247	3.3755361384686	5.4467380568464	6.17530285432415	5.26065913588402	1.40930752690421	6.47248039884336	5.61919745543337	7	2.2856749165213	4.66664531907472	6.58972452433777	2.57229204728729	2.92555194986746	5.50930168715269	5.56611687080973	5.84953939118944	3.47959159521877	2.69859024140627	7	2.08901021938338	5.11311087747765	3.67579550412522	0.456283347573903	-0.281967734276319	2.88819250568625	1.97711563837246	-4.85747195370867	3.3534056496843	-5.56090897894763	4.6265537870332	3.2698214992904	0.30123515036888	-1.90360957948749	0.551828952389028	2.10461544500916	7.18769293439756	3.65504694274171	6.73132220827561	1.23214303616032	0.330648992634434	-0.416206113202675	5.22824369928087	2.40107645627216	102.75	0	2
7	1	1.38087667976196	5.31506479031621	6.1620077988295	5.73239743926374	3.7773803424594	4.36534608652695	1.85792465596979	6.69907888914703	2.46474893661086	5.79127018571327	2.87455992454757	3.47180168262371	6.28449509660074	7	6.31415819672287	2.62797739243886	6.57402459620156	5.75892799160428	3.0280828430267	1.50906901192002	6.61586163190237	2.37989386445263	5.13039645167959	3.27535000449176	2.19923032059926	-1.19124700708759	1.00212734980262	9.90166556013239	3.00043805016696	-1.3927175276404	3.26969960940401	0.155909037451775	3.33758244768026	5.52958493353213	0.75200951837309	-3.13808420239116	5.33025841648463	-3.21137436615897	3.96382544122682	5.127706754026	0.0351281311492707	3.66889261901389	-6.96894605746059	3.91336321356061	0.917479987754309	100.5	0	2
8	2.30595671204264	1.97906068894361	5.87282925385064	6.50868950201136	4.58818621347994	5.42586477664736	1.47118986821106	1	1.56288710033982	3.16016990390194	1.79077118552682	1.75356369697806	4.15800350124725	1.89480919932936	4.78080838410047	1.31427190593065	2.40333806342883	6.70173450316919	2.19719483577463	3.21481376487236	1.59867694295487	4.69748187595514	6.33221900289278	-0.7181654250367	4.75591927270864	3.40226207250344	7.62329197259936	2.88864224079098	7.34214669787013	0.502123204132716	1.36908835477879	6.34896556256694	1.65754629398965	6.47052024261309	2.13485016731124	0.612542159474518	2.64314887858453	5.42177399540506	8.25699160278024	3.52334039946916	1.57409996625209	-1.00149516853812	-1.61191858303121	3.62714391795771	6.32671124304422	2.28051797651721	101.25	0	2
9	5.6298131889461	1.5311438114041	1.85971104041239	3.51483190843365	5.44383902924407	5.62248474436577	5.07940885965384	4.55879674225827	5.35373407988787	3.0264987027321	6.81160360492959	1	4.6793298315059	4.39667973650537	1	1.76554732749582	2.50857848034023	3.26732007110196	5.19840661373483	3.9270696543376	3.13099711581478	1.17605286807559	2.53182894891712	-1.33910848428382	6.27860701968249	2.29624511960138	1.59072184690293	4.57570588226235	10.9741517000436	5.10286213557962	6.61323818625446	2.28547391846206	-0.541329841625858	2.94828335817077	1.97885489729145	-2.47933077828607	0.86278924735286	8.26699574379043	6.94918735584165	1.44439601593913	4.29966873989764	0.547136966977842	1.96156298904109	1.03876520526907	3.21864854803557	6.33888728350496	78	0	2
10	5.03837528724775	2.95024823727059	1.78918896906808	2.1814734176604	4.88904620896124	4.93254089212961	3.78259695709812	1.60270187720108	5.58474283735872	3.78475855038995	5.58610008396635	6.12510719367949	1.32190287348617	4.5135747800143	1	6.90136911362591	3.34061715099711	1.1846087043054	3.67013175886999	3.72940676665575	2.03060941209433	4.04495415933395	3.34849602693336	8.29826263342048	3.16663075508984	-1.99714665213866	0.032550370315847	2.94376353158261	8.95658109591044	7.34480647741131	0.507306405679766	-2.2777446167597	2.19107902080038	1.70337083555689	5.61726683978618	4.1488148566901	8.33630283933093	2.65773731494001	2.82728337749145	1.02987104055418	6.14753541100259	2.90961921580811	-1.66807086778882	-0.164752110764577	8.53665964883257	3.299647048438	99.75	0	2
11	1.06020438449528	3.10168012724585	2.36487948530356	6.368524064525	3.20835061458238	4.81625913185518	4.31832025470997	1.31138783084409	5.30414214669019	2.5284113575732	6.83285153411604	6.14096546851816	2.27263058432609	1	1	1.19911042991971	2.57489022163701	6.64397033132292	3.93115704505265	2.40910961659591	1.4400585172746	4.24218031463485	2.34436039090104	4.78251054886619	2.07466033325309	-0.298498926993633	4.31235647190897	1.28061478857951	9.41615348605177	3.52894995284173	4.0460777752144	-4.47593908386631	8.07079892996034	7.41424824456378	5.92722379656715	2.56641773868064	2.37554290990629	2.36410045417823	6.34381771849267	0.57188982290847	5.34879603687299	7.57816655946809	4.31139024283127	0.162680320717815	7.16643561501416	3.40780515995499	93.5	0	2
12	1.43004376195865	7	2.40616404042772	1	4.93554818236596	6.78579640601601	5.78755811120715	2.68394438485657	1	7	1.7206721816709	2.36015807215749	2.11574073567101	1.18682193245858	3.57723236142738	5.81504144220971	3.97217256719723	6.37267152382412	5.59450840044518	1.62301377698779	4.27888297168813	4.60941641874497	5.28039818642311	4.43156870049462	3.01348058700865	-2.51529216698513	-0.229629416578874	-0.299807359200307	9.6751821831097	8.58707274999338	1.41400462364654	-5.96027054980503	3.8672121634604	7.44752867818649	-0.21725351763626	0.457156492290847	-0.270563721883201	5.16931081438486	3.4549595067729	3.70476329790239	3.60133169784343	0.437690019978674	1.43616508156072	-2.14851820961592	9.81986798906242	3.43433959306097	90.25	0	2
13	6.47836886922651	4.08981109486729	1	6.47224156364461	6.08757953227512	4.63745453107508	5.33812930952455	4.17156329131902	3.38654722954389	1.89063464410772	4.00461523393799	5.41163167590796	3.97963840750292	3.81864722001051	2.49134201596026	3.66821996938101	1.15114856813951	1.64801001286363	2.98227364764557	6.59105624244642	5.36209290403408	1.37384093577474	6.86639480349634	1.02936793211672	-0.622066499919609	7.40616905890037	5.41580420197517	3.14827935424151	13.0029422256214	-1.87391731784364	-1.16696172821026	10.5792361734462	7.72896452980865	7.37272063553214	7.62034321770245	-0.674882679399422	0.778164121451586	0.67227887175047	-4.88776205197643	5.43272038025574	2.46069180950304	1.82427748553028	2.50890652693076	6.2308948019223	3.75401076051099	5.15091817968617	102	0	2
14	1.12052398072268	1.42099293563837	5.7581424698261	6.95062190076377	5.9169115209052	5.17577331343422	2.42657730746663	1.89198881370248	2.9264074298684	2.8373225580652	3.30166918148763	2.35783540663761	3.25421843788259	5.6245139654615	1	5.16312582166643	3.65206104140259	6.29666034684766	1	3.4561152316553	1	5.31051640015956	3.06589553499967	4.08091707575926	3.0420596556406	2.16710694758684	-0.498290997786112	1.6737626256312	12.1678484318661	2.16304357636113	3.02013487272611	3.36115132130539	-0.288752618150992	2.67873414785612	3.95801885743673	0.56899866190637	-2.22770934373254	5.44636038732866	-4.20860740114128	3.67291677320454	5.63078831572444	-0.522840391568902	3.03498150224155	2.38984885745187	4.09029109737911	1.31892546919902	78.75	0	2
15	2.26598403714429	1.9506973100022	2.09413382969175	5.21203847309619	1.93617239787701	5.08744405866637	2.40305054006864	2.2002126387755	1	3.7479660209748	5.08988990546136	4.77346179088057	6.15080589698963	2.23297486597973	5.38015894484681	3.50011212900628	5.52236585079257	5.56527883503715	2.58259844685778	2.87409669086676	4.71633605450887	2.46229323252382	4.9473199815342	4.6920187836071	3.30171078994869	-0.775573629415276	0.515274970734384	1.56197804984154	11.7913442543465	7.89141692155476	1.82389717348153	-1.40491727318769	4.39725627378233	5.05086139468294	3.79953589982199	-2.740801644852	5.13782688539445	4.5487269312326	5.81564101878254	4.86468387199176	2.27283003687055	-5.70515516522058	1.23540610755589	-7.44983689906361	3.33784986630388	11.323427957758	80.5	0	2
16	2.01696861244274	1	3.21554133706145	6.7613690766918	6.47575315870381	5.8524893342929	6.52875839756116	1	4.91028772325669	5.10170078802857	1.03993501891336	1.64796688000184	3.48804897396489	1.77787083895958	1.11272334501731	5.69899427760415	1	6.89120257746169	7	1.97044883142633	3.25323637748701	6.37383678769992	2.26473039821216	5.36010513918096	3.26473254019399	-0.182481348273845	3.54253421916086	0.825092938606329	7.7510979007097	6.87028212063806	-5.65741055450391	0.182383506777035	5.44425676562305	5.61483808379904	1.95627821779391	8.64490202954733	6.95747126230964	6.52436022193113	6.11858199832125	3.85899594710666	3.40854988863631	-4.97877224475453	1.67308900279909	-1.23366098275378	5.40787148331606	5.27448508449982	87.25	0	2
17	4.51909453462488	2.43134973565146	1.48421677598455	2.2430009265515	3.55624469995125	4.57209139341305	1.67511871113086	2.14423358790827	5.25600619108764	3.24848681229829	6.50183409911942	3.39247589711189	1	6.59461236192208	6.53970180079876	1.72738075658833	5.44315757241494	6.0484534974353	7	3.25039721315213	1	6.43267052870758	3.5796819965559	2.21271142646753	-2.46004984313071	-0.602778509271111	2.46955509518179	-2.96736053540928	1.31359856543796	10.9935274585334	7.5034939646923	4.4378094950802	0.949080338005117	6.49353867238644	2.33460900824601	0.00682168991834597	2.68309993361061	2.8958618230021	-0.737864244893207	5.90315608780592	4.72743161163457	-0.913808525141071	3.86437897219568	-5.75133960863799	6.37763708530526	-0.891405024393957	100	0	2
18	5.88799327061611	5.65041474085737	2.99374386048078	2.1209978656395	6.40576239362372	5.46331416713527	2.40897790994059	3.35867732836951	3.05296710197025	3.45529713465283	4.57481488309974	1.47180534934376	2.65990522197763	3.77090791131635	1	1.82616553392264	1.66767114662852	2.58897128957979	6.81158595684884	7	2.2465971460547	5.07765744066338	2.87172586174448	1.75021504857927	6.77545320807505	2.60897504157011	2.72452138819768	3.49128573223639	11.2336794124744	5.90000966672764	1.41526444858405	-1.22037910684557	7.167101464989	3.00339194830232	-0.278402164038846	2.30975421046219	2.10304976453976	6.37826081799408	8.01421067481112	3.20909605856845	3.21929325169755	8.54971495121318	-0.666668044362896	0.157111871531367	7.48313132363575	8.11085874730598	76.75	0	2
19	5.58423439211414	3.61921550766626	1.25338407139873	4.74828689110042	5.3362449676782	6.01612821447851	1.4437138451075	2.88283500684994	6.30359451353378	7	4.94370980929216	6.57610212894308	1.51503282014603	3.44927712060958	6.31434882588291	6.65482733935603	5.28389695832964	5.38905078374299	3.46831923652978	4.1695038681471	1.47781321647371	4.8079973018889	5.86229445755645	1.99454002753904	-0.374421825202317	6.96995679410368	4.72016595060818	1.8555605283973	10.3841107735145	2.53506973268969	5.88428527893789	-2.26129074122177	4.45655423275804	0.451797617075826	-1.46234816562723	-3.73150611645782	3.63024973002519	6.48205344392916	8.00890776806669	0.216421698571305	1.94920714310822	8.41744895706326	3.45087959696335	7.72155255391505	6.29608623750964	1.30936840744136	94.5	0	2
20	6.81300951095367	4.88781937728429	2.56375994774976	1.5966581123881	7	4.90665942019995	3.01293797957737	1.96103357536239	3.51748340154657	5.05446628788727	3.42655105182431	2.13812104288335	3.89792518501024	7	1	2.94190235232147	3.42572006546997	3.3625330863413	2.76246255956313	1	4.15614157172661	4.77818656816278	1.66815057241627	4.05261558135662	8.88158532026425	1.76542055392917	4.60425346634291	2.8726986392684	6.78109940383309	1.9422227279455	4.46156657165055	-3.77815916492494	1.97544646329207	2.9791366308126	1.54670008584051	0.858891903089071	3.28536627090278	6.66748232712266	0.801050672241532	8.94672496838263	5.82368516042037	-4.73269218972444	-0.367368433955148	1.00508393125552	8.45518798608955	2.91680223227487	88.25	0	2
21	2.12262153230432	1.11296897391037	3.43098199548712	5.98588359463525	4.94459104103132	1.14351756262607	3.24972786132417	1	5.56311157245857	3.18036013733892	6.47811073493249	1.2454683799784	3.17009899995844	6.46997684359635	2.06464156038016	5.88478602518513	5.06830017997821	1.54468461179288	5.17554573376685	3.11598689885763	1	4.30352498099324	6.90006164568241	5.53050670171879	2.18771875400378	-1.33811312200758	3.11473378389231	0.961953770072835	8.2718574311443	4.61857091258435	-1.57266598769945	-4.49021910699017	3.39105309292567	2.59120254018173	-1.89180752174422	2.1712141341375	1.03950212043082	1.84469007724617	2.8927991417333	6.35121754662524	-2.72740386412958	1.94740577463824	0.946158486504384	4.99285722157465	9.77998874790888	4.51967930004971	76	0	2
22	3.95121720105114	2.76563274058425	1.73471082617855	2.41987769900183	4.9321511824166	7	4.49843342369784	1.34379078735318	1.82320429708542	4.85219477063233	5.60416010305248	2.04927242718096	1.44318819508773	3.33544565161927	6.2893209407492	6.36218092633708	3.89402883133963	5.62883232706519	6.43977968574642	3.72616432984687	1.26837965651481	2.66329355639875	2.81670328174112	2.81949296272132	-1.18155413827126	0.671446856034014	2.30615602811747	-3.69279111725207	2.04717979523332	7.22795359974505	8.87511940857102	9.13870687960434	6.18324274382772	4.58130795641128	3.01800389953757	0.585442248462745	9.39368869460763	6.86903706523045	0.315936346036344	6.32223884879392	2.61276672056489	2.4237235797708	-1.60523156639817	-4.12064324817896	8.05418197362289	0.0620858468088281	88.75	0	2
23	6.3028378338787	4.27730058339155	3.5694913221814	2.830200152112	7	5.5442931376754	3.02748828887525	3.17452443160088	1.00763062104837	3.87535757924759	5.48925686116191	2.0336728870769	2.90920028590951	7	3.36796729962286	6.33995585526095	1.5582840399558	2.58503719744253	4.18119042260663	7	2.47169077998145	3.89797240342792	2.78096969305089	2.08037194436651	6.10311626809062	3.43983619710461	2.71506133405202	2.55602565902881	5.16213703873578	5.31503118844165	2.42084784650032	2.83936868478028	7.75836369942799	2.30752687526707	0.548411807921172	2.27392441590714	-4.82508944611538	5.82145128445845	8.54592548512412	3.45422570940887	4.9479143053973	-2.03351995458251	1.12541333079529	-0.477517152509655	6.32441362360417	8.31529634665163	95.5	0	2
24	1.43214867162572	1.76714175108923	3.85437095224862	6.24348498177471	5.06723455465548	1	2.72371960616507	1	4.65858208341752	4.92469833172501	3.01089552795539	1	1	6.12067309532096	2.36920329826123	6.28406755226026	4.25857366883947	2.16620071506928	3.17502689952852	3.26211154803395	1	7	1	5.10469579616115	2.54499624358069	-1.3254347536458	2.96640783235023	1.1315097382289	7.86847974682217	3.71098279593896	-1.01252734387847	-4.69689253009424	3.78158172436035	2.26412002372835	4.08516345052482	1.82314685658591	3.13648848238757	2.88730325404729	1.6965368920949	3.17869503185207	-2.18776750063552	-3.77390610755337	1.49292156056468	-1.01145804087691	9.18530236433098	4.67788708126375	87.25	0	2
25	2.40923713076831	2.71772513562443	6.88332251371832	5.55892452119642	3.67078409839302	4.84783310861739	1	2.85726876117125	4.26709726192872	1.51862450267645	4.65391646749303	1.37379982316183	2.17635273410377	6.74049394827521	4.69507986301307	2.09270469081099	1	1.64112447029033	1	1.79692209548029	1.65538500671348	5.85817516338559	3.08049814038399	7.16515184729622	3.15403071864936	2.56902573495947	2.08924998640231	4.54177381904269	4.84075250745421	1.89188344516356	2.71056880784464	-3.99744630711712	-0.332312918027934	-0.458604105637825	2.85027822538651	3.82718269516778	-0.894173573352586	1.727758436325	4.14671670882953	-2.61414253835183	3.15275852603587	1.32664755058597	2.30856388603848	-1.76568109610811	7.50548602769857	4.79753297755853	102	0	2
26	3.01684839360569	1	4.17155759334956	5.09143472808405	2.70186979739972	4.02639474833785	1	2.20540337858143	4.89247832312059	2.42940204715245	2.91889174891574	1.53230620156264	1.69942798833062	7	1.33373825666113	1.72328510400712	1	1.36864259813038	3.87972097289853	1.29683566194968	6.34615447795287	6.22326190926555	3.70631242804304	5.3957807554597	4.77231074814735	0.763221926682455	0.47290550883195	1.94415034814077	9.52243245623094	3.3960752797842	2.18206760982892	9.8202304658265	5.08909756867159	5.12689456717722	3.89821524467072	5.4374935821082	3.70779144067905	6.34948038202487	4.98107774383514	-3.09488272225291	0.247059683348791	7.69074266217369	-0.804858033570163	8.881347017957	5.67640164136131	6.48879035667509	94.75	0	2
27	4.19325902572072	1.97263720101417	3.19028916101371	6.28554579863149	5.05041208263911	1	1.14834105290906	2.49972278037256	5.78798366058871	1.16260000873561	1.40403182745315	1	2.49666422337733	5.76747845940098	2.30816888329868	7	4.57382331725671	3.32595446543139	3.63962180526941	1.60393840223489	6.33442557170598	7	6.64104795884416	4.29853914788601	3.21565473448031	2.25171207187047	1.3841338151351	0.189327310555639	10.6862843014653	4.85469973218184	3.87549994172784	-4.37393833365477	3.74336015515001	4.70474750968514	7.14908177768137	1.30268921236848	1.6771695509808	5.37112576711645	-0.244380701112537	-0.672176059536912	3.88079186485894	3.69790038069931	-3.13563762763023	10.2436307845895	8.21683094143654	5.39363661483128	86.5	0	2
28	3.08493281851529	7	3.20285088553826	2.42119082553666	3.29988376004309	2.15004912980442	3.71697492886546	1	2.72023644590119	5.90986233660944	3.97526385494726	1.92149195150728	2.42101585612472	6.20262318339613	7	6.90720996539865	5.6626603956985	5.59719146819703	2.72194527274473	5.67985584683592	4.29871873068168	6.21257438780286	1.60637313233377	4.49124567879119	3.75633325356017	-2.48213821354529	0.135115091535374	0.593786384958412	10.4662516256697	-0.789227047485689	1.84111183891415	3.22125532436426	2.05474308828709	2.47563814274274	3.58352717052283	5.2378314353953	4.96397214811802	2.42506484178678	-0.365705605399621	4.64531437236359	0.622997307556998	-1.52239292372377	2.15930945872075	0.57196497844435	3.23277822983911	0.972142354517183	87.25	0	2
29	1.50244893034173	6.30637344317823	4.78395064104739	3.89806528281424	4.97676644657059	4.80143942077892	1.68452192417216	1	3.82093924811941	1	3.89133450668288	6.93976795238593	3.83303356651625	6.57883263328516	5.87777252779665	5.59556882743341	4.72949710974896	3.6640021226039	1.01222687433035	2.15732279450903	1.12024282272617	1	1.87813638104521	6.0836276745147	-6.40356684087362	-1.74907478535504	3.39074109114808	8.01581653097599	12.9700261385071	-2.90291966041428	5.45580748994133	5.25702498609373	3.81030397958414	4.19553964546788	3.25763805914967	4.10141449101948	-4.03234665996166	5.07712641908789	-1.6675704317015	4.65741902628218	6.26313914588776	5.19898410928844	1.34652167441663	-1.60225573459321	8.61435318259584	7.84880351371679	98	0	2
30	1.1157398621327	1.55377655223733	2.61792628826314	5.61146753896234	4.66635226778523	5.75601610088701	6.60974544799868	1	4.51347659142284	5.11965487015613	6.29319915334043	1.06921003738326	2.75594293550994	2.81633373728289	1.21974586638397	5.37891952752606	1	5.54624699621055	6.60908848891305	2.08417859531432	3.5484411388266	6.83593007256712	2.39093146631601	6.34908912886853	3.09108149633005	-0.265837074885184	3.19116890033319	0.567549203597546	7.925047748051	3.39563065891093	10.9253306657107	4.6111403774096	1.02317069657476	2.3995963206051	9.32453519607267	7.92166854925147	6.40486179640847	7.33122170091074	-0.241416503438587	-0.794594303691357	3.48909904336474	0.822665619014606	2.64022792197217	-0.217403473522445	4.76152641444055	5.28930467333954	88.75	0	2
31	6.60870652199415	3.24210844681815	2.73066342317811	3.48642245575441	7	1.42912380095379	2.41416898606421	2.35268899439391	4.37053347815937	6.42537687494614	2.26241828000792	1	3.74483901828564	7	4.60723360960046	2.19491831223376	1.04398141253781	5.77789856218407	5.7206718865437	1.06210988717896	2.47527385837	5.6784139066267	5.05486959886604	4.27405678239231	6.9851459724084	1.94974954518248	4.27564871949312	3.0232534077425	7.43388516373846	3.98516442413345	3.36408742345739	-4.24120581850704	1.62061820125309	3.91826209521942	0.597656504956038	0.760434439554022	5.73960087759442	6.48729469865687	11.4316044800079	8.27726773392483	5.18644275053795	-4.76285416707923	1.84350473500171	1.10036956689628	7.46231345313402	1.9954147851804	88.5	0	2
32	4.35850059676054	3.90177498601187	1.02976014782933	4.11327208578905	4.79878639898986	5.77369789312023	6.2620738250067	1	4.05114083063619	6.14257401109124	7	1.36636335277734	1.28688426536492	5.17986724276062	6.64739997673327	1.13939023674227	1.24969321325107	4.42974571129901	5.87724856792884	5.53566244407295	1.99621638251805	6.67646933669442	2.36419570100466	2.08748714158753	-0.12064328406616	2.29094840639751	3.44460044047175	-2.0368954342078	1.52839588255444	5.9496772478381	8.32882739786978	-1.51601668432566	0.872177437179097	6.21058145398975	7.9083137356002	1.02924332421064	-2.35180128191285	5.58514227748824	8.39534002753724	2.54880139134716	3.84647105745873	2.95191327586323	5.91698493361763	1.5583490800416	6.46917533745368	4.63207598919206	116.25	0	2
33	2.96814698749734	1.503040262484	2.07591071995951	1	4.8551077984633	5.74994848601214	3.45584634946308	4.26197677376025	4.59157394569844	1.71095413305124	3.25425884808161	4.84553873768746	2.82253401760695	7	2.9868471764814	1	7	5.82699867487398	1.85265653300295	3.62105415467496	3.74720180210337	6.82307284065051	5.98135500307559	6.51577048544937	3.34679592337817	-3.08159390576196	0.511339411849457	3.02747296711204	2.09904455250369	7.18336189738984	6.44718575271604	4.89403115300353	-1.46517363945659	1.41370105708532	-0.0720665004519716	2.0335634173456	1.77864995976587	4.34614228201727	3.71591972826679	3.18916223397575	5.86937927688048	-1.15523247616341	1.79550038628543	3.58506941634911	5.21976677291708	5.26000185326423	85	0	2
34	4.56074143888421	1.60310191642908	2.33100670990785	3.34733151717278	7	6.04711948067497	2.16871082246155	3.66911755788576	5.72162090947136	1.77673134570596	4.7997127300119	6.40096982223451	4.59338579790596	4.47447298046292	3.02134935323234	6.1502139662847	6.31514192652714	2.60052254906226	2.9301254634066	6.53213872281148	1	1	4.26098548603337	1.80125420554901	5.7330112094687	2.80896203937137	1.69129008906842	3.66686347451796	5.00736851841235	0.170776484129687	3.08123393454563	1.27995907434666	3.6113550323673	4.40388832944699	1.18384690995579	2.41607329252562	2.95181519196139	7.21659535919875	-1.19100838566603	-0.438484176253883	-0.562912369373099	-2.12765216308725	-5.52717380303029	0.0566764935271522	6.73896749734278	6.41625942078483	91.75	0	2
35	1	1	2.04418364438893	6.19429710562202	5.23153292309735	7	2.38069774482436	1	4.90273364980977	3.59901283592274	1.14531139868264	4.52898231589611	3.22450751023317	3.47886292258979	6.79352514530667	5.08401487208752	1.9916964791178	7	7	3.42712136361377	2.94855639574522	5.76572945317918	2.51186914921106	5.65369819477532	2.53619738318904	-0.595218142640195	3.43043218788837	1.21185687782256	5.4895690203051	7.30791118949201	-6.75644571680715	4.26961135490548	5.10194248229747	3.06226424266733	7.77002761546062	-1.29607008302002	2.95776632410537	2.30870749528552	-0.0120157649122385	0.244791429582653	3.15291400481226	-4.14651089229015	1.81278072705586	-0.457715471404595	5.49210246440084	4.05496809688946	86.5	0	2
36	6.44280666537098	3.65451113872976	1.75279808791619	2.28154995419299	4.3301944155823	6.99748304549282	3.4822658539039	1.83334612937115	7	4.4804165484452	6.05232250213387	3.99865864629889	1.28207695472385	4.92366052842159	7	1.82840457597114	6.28135170965852	6.15753493964092	4.35419244766573	2.16729747267822	1.68337570188327	1.48571813400228	2.25859312351387	1.99463825459526	-0.773040056849728	2.88129050397949	3.10860772002227	-2.82138729839379	0.735199224089697	11.1992133050816	4.92198270624528	-5.56069842275113	3.84225086386379	2.28181813294579	0.118795521087426	-5.09010731510421	-0.375302333451257	4.18976970848778	-0.498917983607027	3.43152161042377	4.21573655499722	6.08425279440904	2.89759264729785	0.422158517952002	4.31681882990649	-0.878168467407744	101.25	0	2
37	5.24588029020429	1	3.8963519546355	4.35990050431327	3.82588080518344	6.68889076081995	3.45833625197153	2.53779797616611	3.14031402327658	1.45319791681943	4.24838087684208	1.57894005703929	2.40086753503852	6.70684768031712	5.40065937583883	1.1781730342768	4.46284371214979	6.70839880825538	6.48263026800803	1	4.45318020455582	7	2.04283945600173	1.04907317752297	5.52896145092803	2.19789176618308	2.32373073462549	3.90196558983562	1.68968090073194	9.28785728015072	-0.430931408841719	5.64877726378869	3.40673359115571	0.829974116614443	8.58903663744368	1.04308247799654	4.98656856394816	4.11645511162602	8.77621012669383	5.25969569295336	5.95001804856838	-2.16353406319468	1.76386858670737	2.28618382801159	1.87608756803466	1.66392169236034	97	0	2
38	4.36303615296486	3.06734037863799	5.60434732030317	6.94285782952122	6.43798370383517	5.26494351306683	2.69412098798227	1.82559556775836	4.10331772833201	6.16051955285076	2.29568174593912	1.2641185534423	1.03556239917379	6.10822341850605	4.92509427380322	4.43976914501794	2.91786027740126	6.81464023427586	2.875945397587	2.31489473806345	4.52534740075391	6.27532243583761	1.63561148569695	3.57347883201095	2.29799729768816	1.81523052262406	-0.511370839698738	0.370590321583246	8.06778565318341	6.59952717819588	7.97721733818751	2.04549409671304	7.44989098841309	7.84200258069197	8.69637213226478	2.53323731325046	1.37144847296218	11.3885507502617	7.31270267820251	5.69473256556039	7.55050227613088	1.84533453114521	-5.57646954806509	3.34161348337704	4.50436667186577	5.69352307144665	95.75	0	2
39	4.45318470793084	4.36390780345278	1	4.91084232543222	5.17114814003023	6.37973943618379	4.89704571369444	6.61910040790353	1.9568194795631	1.99677068076033	3.10802203451053	1.70396487133608	1	1.02947537109233	5.69819126590138	2.3508619679477	1	2.68566378042385	7	2.48033365814804	6.0203149121947	6.54013097649059	6.83774043693809	0.484889318444565	-0.536241989149286	2.11973291900905	6.08928846564527	0.15010998938034	6.29055655540963	5.03434081649125	5.76473300313461	10.9458385258008	-3.93139414977878	9.48376183944632	1.15501363661788	-4.09548614138681	3.6650904152547	4.8326413352727	0.272760646693824	5.96331921006418	-0.0961091005267139	-0.246680322902755	4.08586834537814	7.94312419361499	9.66236771294138	3.10336480510841	87.5	0	2
40	2.17738081346918	3.87765014105945	2.27899413097411	2.81221758498208	5.06219636257259	6.62662079686769	1	1.73187911401112	5.00187397315051	2.6092869722788	5.72113939936827	4.00357895939749	1.87807132610479	6.75019438569075	4.05632588627505	3.64883363830542	1	3.85991877906229	2.62264622203314	3.8415620710109	2.07117956832664	3.20303935103842	1.8673717864147	0.983683613877363	0.25178598798688	2.51060224270792	4.26474231879286	-3.49987779060291	11.6016115644002	2.2804972456249	-2.82684761361731	11.763646900913	4.22104949172213	8.47850344912645	4.57077218123312	0.741903328601681	6.10250824569968	6.3104145104148	8.91938717116393	4.67412388611338	2.65903288972801	2.18261241403649	0.165421454285269	1.68418669225693	9.67450580876645	0.200032184176695	110.25	0	2
41	3.57916699923518	2.61855210435622	1.57632708921084	1.22444281871223	5.86142803456485	2.3809941574647	2.79442093540142	4.05714402562104	5.40730938082194	2.38816077637949	1.74542446039992	1.95553375990789	2.29160848470434	3.20326014331941	2.98947650399738	3.71850563511392	6.09721458621723	5.1553084667059	1	2.79993584431744	4.20202970600459	6.70542051776832	2.87436142961634	6.19361902587796	3.84093137330803	-2.86230323126765	0.08673666471567	3.15325295108048	2.93906783148479	3.03505185845209	6.78648949657517	6.08426400722669	7.61014866307446	1.75639257811377	0.825944402866847	1.32696675932842	1.29575548285431	4.15711364955463	4.62446833661684	2.95268282138703	6.04324806809905	-0.462809645064415	1.35388776483942	-2.6174410540658	6.86297051626535	4.3720634666417	87	0	2
42	3.3957025920157	2.19737461169292	3.93471617571539	6.77406224175334	4.93430363426648	1	1.15487471595415	2.68911797818526	1.5654487782224	1.53076540841293	3.73799386380144	2.99399844746694	3.48786521304305	1.05269662590731	2.04809047841289	7	3.82578868169968	3.88015989056299	3.26209852873954	1.22576426278537	5.17871575082786	7	4.11347230190799	4.24188181013078	3.18727215072211	2.91189417846187	0.661125119455367	0.620983099939781	9.8041320886616	3.3869895553071	3.94751050821656	5.76476433753712	5.33452582475418	5.58076242352272	-1.15612073818525	1.00042499984541	1.64528422278829	10.5607409716027	0.683689047289894	-0.915184624240116	5.07153006525258	6.78443588141816	0.612102125163878	11.6025870550564	8.3356616323623	5.29665631532949	82.75	0	2
43	4.25857131736333	1	3.45680251866818	4.65780522967858	4.97780292994866	3.13263264891088	6.17173898473556	3.24591219773158	7	4.64362296052419	6.59072232634666	2.85141902858096	5.53474786895363	4.70801736377349	3.08462262095285	2.13363876854833	4.79966024403947	3.69513116015165	4.05165459675101	4.57231986568417	1.46454766877824	5.6599814764088	3.68917341011698	0.96059278821483	5.47905833323111	2.57692451287422	0.646911258214323	4.23655710902425	3.8591618959505	5.94494378284882	-0.735003421488632	4.08385576304524	5.58928959462579	2.1838814710532	1.58997583131217	0.386950362052967	3.50373601736323	2.76734886268056	-0.137379692859396	1.94293277344519	3.1147147306453	7.40561093695518	-0.824328430646978	-0.0288372761497259	9.00481940602703	4.4042021384068	79.5	0	2
44	2.78802575170099	2.9380736676063	4.45154551648904	6.39956626237381	5.03948224727671	5.82657414870473	1.90005947368455	1	1.00868659007372	1.32703374745118	3.58696048138614	3.61074419032022	3.78525586590206	1.04866041956203	2.76637889913568	5.04084410924536	3.97568253348516	4.51462110763171	4.11181384596041	1	5.51026374365073	7	3.59878821115679	4.02666988496843	2.38587832560764	2.71057535180747	0.970321948561247	0.475386733147237	10.799449494543	5.28770664662238	1.53173060908368	5.91569117766056	3.16979514401099	5.25015644503533	-1.83454793659644	1.89142830963509	4.99250323315238	6.6103448562695	7.8276839891608	3.0054162412655	5.67079565268974	4.27550789283708	-3.59687680616922	11.270995688241	9.93019934975549	3.97057368184168	74.25	0	2
45	3.48305263702387	2.81391635276599	6.12915164019337	5.66217417840533	5.71349560704916	6.32837034018816	2.90063074673939	6.39026602747761	4.09922764147505	1.07587614450121	5.91599487081284	2.73811930299365	2.72491685855537	5.29382397273172	2.50932426199133	4.44077581730293	3.52733350366412	1.19870998148645	7	1.55127587333114	4.09144710044743	6.14588204529373	4.18595130590069	2.9143870856832	2.15662651011825	0.173703750152883	3.33064847286471	1.85437144608381	9.52793120186018	-0.917283675140521	5.65015556915778	10.2843081109791	4.8430845867659	7.1672904952958	8.98590665621654	0.383809785555885	3.39735415226742	7.42310424870107	-0.42241264756972	5.30234162711307	3.56235736650369	0.965958874135053	5.07920989017922	-0.567728993415463	10.4422783828478	5.22288769814457	94	0	2
46	4.34190823039032	2.68160691755712	1.49706565795667	1.86825569644999	6.3401028740625	4.7715945809192	3.88021296218672	2.11852172946139	3.85794988402446	4.08782489271369	5.34444156260256	6.07105873412665	1	4.08764532434449	1	6.54715237035238	2.01134827237258	4.71447510221212	5.52532568335017	2.1587703793453	2.37947302600835	3.90263748806249	2.2552489292232	7.51842401789622	3.0147629875952	-2.31888735600091	-0.28814409014143	3.03061783136837	10.6791921436158	4.01184625857445	0.477761897323643	-2.70240752532225	0.0449082542861894	2.18411693923804	-0.384352407789639	3.75081189091531	9.14682037984944	1.21443871716491	5.16120998133282	1.27877560362807	1.37999857374624	2.76077347767598	1.0102669961386	0.517353132673799	6.4769368373297	6.00269202090537	93.75	0	2
47	1.34180310093263	2.25881759316905	3.02813197399522	5.56823296973072	5.53390981092885	6.7205910151336	1.67781156616533	3.06458066655365	6.65041511682851	6.44611515558193	5.26231141518299	3.60497329350829	2.59578948199407	5.52453664224258	6.97400024575478	1.31927943579463	1.9011336028097	4.87238921052308	3.23010742450703	2.55343778668792	3.8420663654096	5.47305379487409	2.19884641936282	6.72837976519435	2.83097493978631	0.300151386526438	4.18056132685247	-0.429380226619511	4.668446852268	4.65831774305977	5.76663995100126	1.15592046830619	2.04733821622433	5.14349879195078	0.258893935360691	4.48700168986935	-1.71821372053308	4.09790573421695	8.42895320987542	6.74417362996762	4.92113515684078	3.3658654865017	4.14906085536461	-1.39471028704624	8.09971900039101	6.45298929483476	89.5	0	2
48	3.9814963342745	2.63698636020886	6.05449211869876	6.76701549940148	6.60819392860364	6.28185187656478	1.2436532474151	2.15688140756794	4.91128838024769	4.03411954747291	4.64857130918006	2.39913255961101	1.73061993204242	4.81840064741528	6.73174383622784	4.92912216990761	3.5962160501146	6.48292068647597	3.65756192423234	3.54011340666615	1.1783418202908	4.82395285192593	3.85873135394227	2.56396244360032	3.40606130048664	1.81577144434934	3.38166473416427	1.60325147887579	12.2242929794723	8.90060371448633	-1.35176880764654	5.68560941637472	7.61290492261525	2.02876434493819	8.45261714394718	2.72762693245684	1.28519892865861	8.53000199307137	8.13393726635173	-6.0793498995656	7.64551950816755	0.500443375727473	5.97658826300019	-0.736672445804979	5.25449489362528	7.11683851728819	86.25	0	2
49	6.09521618731442	4.58637442907117	1.25024327549798	6.39468147044376	6.71239794096966	5.09995320566613	4.06341626741671	1.64209216949164	5.11444040768375	1	1.19658114117355	4.26931981268722	1	5.92926760708159	2.38718699960082	1	4.57514846473789	7	4.54600574597672	2.75538748065402	2.52088406446538	2.63562119474364	4.5999946063282	3.11482613963717	-0.720756986497166	7.21814351323401	2.67667020865994	2.9407437531882	10.1551277427491	2.93969683917161	4.33824953740669	6.50837073849292	4.46980385106359	-0.585565237917564	7.58639440225312	-0.497397858581374	1.17709169526957	5.56502191004808	4.99543022387131	2.16240600389713	2.30342060055928	-1.82246616481866	1.14549172960087	0.347306110459238	8.43703113570514	3.22696123222211	87	0	2
50	3.99231743941602	2.34351185243256	3.47257621972764	3.64743557507739	7	2.84463178527363	4.05838686098131	1	3.0641283023492	2.00810517050087	5.44137890192531	2.71302007094412	3.67790696983837	5.93759616197472	1.56628032800156	1	4.20808797970579	4.11967738477842	2.00042979280013	4.58515712848751	1	7	5.78458888986888	6.49636846736485	0.810841485324445	-2.78778186524253	-0.298869921153886	0.190383375690537	9.08290319511986	4.16926493236089	2.08222651713962	4.76820566657644	-2.72139503790968	-2.94703847326419	-4.8309263812628	1.35090729067236	5.80150046738555	9.3970879494737	7.47249443316213	4.98869604769262	4.45854375402803	5.37999461519434	5.490703143118	9.48066555870908	10.7999791689907	1.80856353267958	84.75	0	2
51	4.12839580643533	2.88223782518277	5.05279525000549	6.46253773573489	6.75196129014687	6.81467853065849	1	3.74967613592454	4.89773806358709	3.60276666891357	4.63238892656789	2.49477068235953	2.55205861354298	4.39866930119397	5.96370573460961	3.746668347243	2.62705593029236	1	3.63488106615237	1.60042629471556	3.41336225729367	3.5585064655973	3.27352286570459	3.67899659812465	3.95964325843016	1.81443915656702	3.73619278374739	0.96218743413611	12.1502494174101	9.66833382638665	-1.09123252132501	2.65983340424063	6.55988435782353	3.00094731467099	3.76298007522322	2.55427834385456	2.61884314911187	5.77247224154736	7.20112554811876	2.55485635137445	7.00908792180075	-0.0082624237536566	3.23653300099559	0.0405930202849195	8.41233191365748	4.93446207106509	88.5	0	2
52	1	2.02189125566898	1.74435252887934	6.63072779809458	4.07555726932652	5.34326787360597	4.00154295795891	2.29815774141047	5.92929501912518	2.36472074747399	6.18071338114889	6.81757766125723	3.65417341346029	5.33596121801019	4.52547188665861	1.41376412051598	2.26968919959208	1.46913337205162	3.92141637039772	1.24958369584843	1.4608361852462	4.26888113735276	5.92470136306285	3.04649358217848	1.36648779317218	-1.23885211853273	4.94867508927313	1.34633218195598	10.7860425716979	4.09451945600924	3.70757264393712	-4.37436533420053	8.43251001010866	2.68633695154831	7.51834736398922	2.16554883750507	3.29019551874745	3.19957282078136	5.01273382625419	-0.652093036975992	5.12519352458571	0.618286532915933	-0.351962484801557	1.49493762792006	10.0266875886294	5.53136326965011	99.25	0	2
53	3.77306875908272	1	5.86559504758409	4.21769540357247	7	6.40434733698108	2.44304363050352	6.1668307125486	6.29694430704188	1.74506353897319	4.65442248684395	4.12463180953346	4.92279759163073	4.51844909445127	4.85187925243552	3.84948015810527	6.19488295842335	5.30447738938572	2.53625133281378	1.69238941259356	3.11327803453919	1.73521668058488	5.35858599703023	3.52333512213571	2.88678778365264	-1.75702482952796	2.13268305819875	1.77307170477452	7.04033430215928	-0.00146571435511689	-0.896223527114297	2.85562516042533	4.7093380365706	4.90190554748562	4.28483008228248	-4.91710753037244	1.84481261201658	2.78850239071836	4.05927545515432	-3.99746668521509	1.49763329582882	2.20449939762537	3.81861878382047	2.96329506385821	6.1696794514922	1.97523279266026	94	0	2
54	3.65306963384871	1.6673734185375	6.80138906288757	5.03468920222042	4.77450538363836	4.26544761067458	2.25946019634154	2.23678503161862	6.19639855149986	4.40594822342955	4.18256235039202	1.34892695486047	1.25627712594598	3.36073008856703	2.03564898120057	7	3.56095908090125	7	5.5165433807857	1.50344886729574	1.36988256372766	4.15955431190891	3.75965428790951	4.7020058213206	2.86193034314406	1.79176643625108	2.43024410642108	2.29924488144573	6.12494326049559	-1.3567774815948	1.89287240709766	3.85015357168035	7.69332316015546	4.17605117756886	3.58064930026424	0.159468611986995	-0.977861757528625	2.91128867048859	3.12715027264176	0.10341320577563	5.62769100627304	-0.858544267993457	3.54436893889761	1.00373452528993	4.91935159092874	3.97615620279072	83.75	0	2
55	2.51011248589794	2.7781932110294	6.82103170278912	4.99922865165709	3.83019047506019	4.5878088443742	1.58893341087921	2.97399044832616	5.09314841009937	5.00810151789617	4.38609490177345	4.24038207839788	1.95637669221667	6.85990548468913	3.3798729669595	1.92235556249687	3.39053307667546	1	1	1.43352750597664	1.67358383925012	5.70288501761021	4.03060270105862	6.26912864646969	2.68537121142434	2.20257375254739	1.41592651686073	4.4050744444923	5.18516384480895	7.50889281462527	1.55399175181688	5.66658455630997	1.08422008588954	4.19879829415124	6.10271550574363	0.297434071297186	1.4053232074087	2.00671693725841	7.76974301351015	6.78175099877865	4.71342883741264	-1.48529310295938	2.06002952806538	-0.78096225412611	4.71804023827674	5.59267305872882	75.5	0	2
56	1.89524541051383	1	3.04867606623839	4.83376533103887	2.07270435029993	2.85239484260422	1.16542797965436	2.99652309601913	4.41279647879955	2.84407622268181	5.62036369754061	2.73878518648497	1.73893814477408	2.40684587647245	6.582144861628	1.27114058484115	1.05978990300033	1.94858852547136	1	2.8183483293423	4.00379223407191	6.42096472198037	4.79587502307226	4.83184116357755	4.37484672930744	0.316913953298198	0.577488830993075	1.53558697975667	5.82089425659581	6.57534208835566	2.65650362676248	10.3417492924395	5.60741451210917	5.31298859448918	-3.19588754401785	5.48437719738491	-6.01558460028364	4.93657145454372	5.90892922507097	10.2054070687546	0.556968542767004	7.95670265373472	4.23430135987315	8.55078598249787	11.1711180068917	4.63794879303461	90.25	0	2
57	1.76937356873624	1	7	5.11457872743409	4.54774933712867	5.38997378795346	1.71053552464333	3.4235398816799	5.8476139343748	4.38083243830997	5.70518004859221	1.7154862387495	1.95215300454125	5.98535841443928	2.64104151709321	6.98534325148449	5.05338388764227	6.7606741844873	5.72642996304528	1.23157923067759	1.82464180795432	5.19473907636253	1.98106973834171	6.04541544588549	3.2841682055054	2.29515837863425	1.93169808533882	1.77769952197678	5.13455604129685	-0.919285195297577	2.42226066004408	5.05371674957975	0.938310869596689	3.02141706179058	3.92804108881215	0.171974542222648	-1.42138570704165	4.97325858129871	5.10939394313472	-0.208916091069072	1.72290330932084	10.8045014679543	-3.07588173208444	-0.596448557567979	4.65303677530611	2.07083697463107	84	0	2
58	3.60960873845713	1.57942130828163	2.23744055197868	3.68023997205008	5.73612379823809	6.34318471063546	6.08949137823995	4.28947241981927	5.59355505656048	1.20961349124957	5.24702855660606	6.10847648719091	3.46026524328914	4.73578135562584	5.24931323547585	2.17449957249403	4.55183723002271	4.04168861613252	1.26919898251215	2.31333512832192	1.43805899867848	1.91058678543685	4.18065928282641	1.83582651387162	5.19695318378609	3.00112967972732	0.478969406561131	5.54563788584238	5.47345718425193	-0.969357597464023	4.15662151843633	0.382812590192418	3.74824124264294	4.46477185866939	-0.213878735414595	4.3369141844202	0.734276492542712	2.41943930228595	-1.16568705249124	-0.579595374479576	0.127479239496032	-1.6297019815729	-6.10045976741854	0.881293027190897	8.2626655991558	5.90875534919626	73.75	0	2
59	2.94625211300656	5.05837445771861	6.40859026796359	6.45567137368829	7	4.75317577949343	1.52409299737664	3.59195074746257	2.50027441902268	5.81782045433457	4.85866206363592	5.53022170102752	2.94163318751649	4.60259209756543	1.98306817621247	1.88834566584848	2.49417269168292	5.23919718411223	1.23182862979264	2.57918395724098	2.46051486215191	3.8207134429754	5.00808224685038	4.99051040396412	-7.07363500349766	-0.388491469687275	6.72214659115577	8.98841580089151	2.50462134524108	-1.05398817013875	1.54960601669064	-1.12999257280676	5.43088992980108	4.22828663818944	1.60940980456664	-0.699035639744565	1.65712092005287	3.27368482062562	8.52664018202184	1.92722013959867	2.55083385078123	-0.912395900080573	5.62241225498645	6.02027204401818	9.42579819596555	6.19797833283357	73.5	0	2
60	3.3602849047809	1.96443123656826	6.12272692136813	6.18851205345969	6.427710628209	6.18628649370206	1	6.35685704739726	3.97341524746523	2.02965257538439	6.82065830729802	2.07749588066786	2.58934604758171	1.58118367290812	1.65890748926037	4.54867682880719	1.97107851717972	1	2.59803932035832	1.59502714097935	4.56987330388273	1	6.76599752600053	2.79226152599371	2.98899426309289	2.09977454996044	3.55118677558194	0.46475125729972	8.09434325585839	-0.620188060492431	6.79999310957732	10.389003600225	2.13664134811354	8.13189490766337	0.613383636831215	0.650663176297678	2.94932422611769	2.39427028223252	5.94508058260812	5.43708672371849	3.2014848259299	1.1455193845307	6.0429032641532	-1.99851433900306	10.2403672340572	3.58258099573717	87.25	0	2
61	2.56152288355516	1	1	1.6377512558999	6.15123047980587	6.38159970382594	1.78294451494862	1.90079288056929	3.05434636863041	4.13740393406708	5.45789771115403	2.37821698476095	1.76926613001191	4.51438307205038	5.92384702822514	2.44168388671218	1.07608560076397	2.42347343338041	2.59053802697588	2.5287089871592	6.80630643263454	6.51415333996501	1.94263867989881	7.49801334314261	2.37700444447845	-4.11858854794822	-0.284979229459333	4.11672039454366	5.30902362863049	8.87069163920821	2.16685742191821	-3.20935132263912	1.29957602858926	2.91439500734359	-1.09267312087588	-1.95247942345886	5.92446934801125	3.35001264030631	6.69340335523361	9.97678648036116	5.40649721094971	-2.25589567245082	1.80877822718384	-1.24891896251528	9.22338837199647	3.18726177671351	81	0	2
62	4.34518850767688	3.83916531736887	1.26875830068609	4.45948183759955	5.31704336833028	4.96262266036504	5.25284843595865	2.3115544468196	3.59769616386137	5.66885417007074	6.11909852518708	2.0349531957611	2.61551808570864	4.93195547071969	2.42220836186271	1.48887193427928	5.16586959081812	5.52202163301416	5.0503198206107	4.061351201984	4.77337533203944	6.70930890316741	3.11916926970759	1.43541793210857	0.350357532645922	2.17371861519366	3.21450030668429	-2.42825782187427	1.98061876524015	10.0482870652261	4.11219124863077	-2.91097692423671	2.53878344672092	7.2084669080313	-2.14229697515021	1.31730145379101	6.02253846819905	6.38476045462922	8.50857251506331	2.42388690051014	5.07266934773787	2.30450489282853	4.29821262163689	-2.79068878322048	6.52191488865936	0.022651790460011	85.75	0	2
63	4.43341189928391	1.40918835555325	3.97681531499571	3.36132567791837	4.24832965732938	7	1.77667060316527	1	1.95284786106952	1.12352302485351	6.34627031118394	3.79781860662372	1.78007137393021	6.70405111984958	4.81340474359555	1.62426146909725	3.07821233011283	5.76184756331092	2.00263739493937	1.34903267626228	5.88211403651612	4.22929141613591	7	3.03948659056638	6.39830725534833	0.75496181717206	3.67320449236798	6.23390882190038	12.3807408347904	1.44498522699304	1.09592696552994	10.1410893160645	-2.18948453298628	6.53858910462177	-1.92794802158975	1.30005612021167	6.8418114038823	4.70788719225614	1.5299903784725	5.02030791033089	-2.78876012675087	-0.0860716653281012	1.52566453339752	7.56277282019611	4.96757800187516	4.34998491329805	80.5	0	2
64	2.00450750557458	2.30524285985612	6.16773691988795	1.6965428172364	3.93351781607251	1.08777924112358	4.97000110623629	7	5.67432456132514	6.84735947810607	7	5.13026456670675	4.65172745269991	6.61886004781763	4.95176153584817	5.73489732206651	4.60191903987746	1.27811961804844	5.61534553053386	5.03133654546515	2.78317900259379	1.87786990649142	4.58362244010338	4.96839816941265	0.782602355485164	1.00554932195224	-0.597137407260516	-0.564094488897035	8.02668809723485	4.88263836763239	5.84900354619743	6.83598573080154	-3.02954874924181	1.74428396131895	0.457595589558181	-4.42111190629119	-1.49532111641236	4.19249990196491	9.27543320209301	7.16319589157682	3.52541281774828	4.73346741621057	-0.514316066559967	2.17501376656205	8.02310745029907	3.65738904886389	80.25	0	2
65	5.44565781736876	4.36022493076852	1	4.51744109281103	5.0052661444472	5.46322810382481	1.97127816072499	2.63098900827047	3.63564013813644	1.54042147698291	5.67468902686789	5.91213418291987	1.00773582601781	6.67216346211999	7	1.52851169146975	6.25441956074491	6.94496176534112	2.85139269147363	3.69310193762101	1.83536338588823	4.97586506520677	1.06123560585431	1.71304557541093	-0.782523459924337	6.45770117425125	5.44707794580272	1.88830993476191	11.0707612138749	7.1745739727652	5.91780896326569	5.39037503519447	8.08308236083336	3.26660055182988	-1.49820802634433	-4.48406075992599	5.52002456018905	4.6732569393853	7.76002808372967	6.54793115257872	1.5970800821606	9.46418126267292	3.57848629294374	6.9907447517828	3.71814725015311	1.23019455516275	93	0	2
66	5.35483898282981	2.22608982935439	1.80904782767045	1	5.55693360237211	2.40092598186803	6.17603503410896	1.95480853375199	4.56274908328358	2.94566480622791	5.51836196551713	3.51856107768474	6.54720296115973	4.19717976943587	2.02469217649781	2.68981816730485	1.70736224020028	4.15964165569074	4.42696447537019	4.16796764478731	5.6601911077449	4.99240638603499	3.75597405478926	7.59076309815505	1.76484906163704	-1.58771945031116	-1.47519329962919	1.60942501723071	7.69543406151829	9.93850919386373	1.28774448758157	4.59063884541901	1.83444532405642	7.09381846299456	4.43900257996166	-4.40449823547683	5.47888349107439	3.7235515180324	-2.31363476419736	8.18051944142256	4.27931072308932	1.62202698923625	6.85628804392989	4.15608720791214	5.72034191182434	3.90460068646314	82.75	0	2
67	1	1.25304063471438	2.08287375483789	5.21891182906429	5.69199316195896	1.37414883461589	4.88821719008996	1.64129383482772	1.90212146725179	2.42068411528174	2.12131437497041	2.46099145290844	2.94488881268405	1.7621615840923	6.47868598428163	5.0716764388915	2.48705264456712	1.97449020598534	1.28824092673059	5.71815858366579	4.37299114839482	7	5.52627175654231	5.2328086825431	3.0667458730093	-1.84173138837011	3.19480924247883	-0.362988493516356	4.24843338482327	5.44610362417143	2.37679567420691	6.28465842837435	1.6319005265404	7.40011078947621	2.93273163218967	-1.43262914042691	-0.403125602497553	3.80331426282468	1.37583289950356	2.67101858392667	0.285412574144172	2.7395573377714	5.96086070664979	11.4621219474829	2.93704477666426	6.32715087967445	76.5	0	2
68	3.28683957000479	6.01414928395768	3.15836760021136	4.85357834902261	6.17963539085859	5.87149158775609	7	7	1	3.61210177292793	6.20086469035321	3.20196133746773	2.263401933162	1.89438056773108	2.47114978130929	1.72253967346146	4.39765613628771	4.48127784478727	2.30926331023291	2.51528817994097	2.12686233422433	5.06119340594913	6.74327499054868	7.73713991112537	-8.50559090930073	-0.921205723050896	1.66817954746753	8.54952101016903	7.196306859605	6.64407173968757	2.69016453951376	-4.46120058710211	3.63589178269076	8.41238239374566	2.67337459514286	1.47496859814656	3.23830674087586	8.64783118642151	-0.506829395280688	0.346029436652922	3.22132202981252	1.07118944265299	6.06719375631163	-2.81147572983656	1.9357555119557	5.49549618253314	62.25	0	2
69	4.69786574893842	1	3.97571152148389	3.50174935147424	4.9001471625783	6.51366405978496	1	3.21453278235284	6.26526711212739	3.66384142443258	2.07822486737942	2.06163386454506	5.05274993013232	6.71102063580662	6.00457325676342	2.73030270848697	3.78938636863595	6.0621729548047	3.94874163549004	5.19097856242108	5.80481373572381	6.16561061890517	1	1.9956515578678	5.83877314618423	1.58533366378004	2.36700166185174	4.56909891865137	1.36821595274027	9.67547076684484	2.62404809690685	5.36997666371712	0.420016612374594	0.485971973947671	8.57178393792401	0.440916700811256	4.23772420459898	7.14939107667872	8.12778393084769	6.08746039433718	5.23022303869063	-2.18408158124669	1.94378795064137	1.75643261709199	2.7790214965333	1.99469043422587	91	0	2
70	6.28106969271384	4.89990321635708	1	6.63838225741389	6.16689355564704	4.43044537042833	5.80675047595989	4.22352757288879	3.72555879569743	2.77653679572622	6.90854748368333	1	2.04999690659033	2.74720031129481	2.42097626110525	4.70424183656253	1.16697167185857	6.15654639924033	3.16852707827617	6.71359219430294	4.44759103040527	1	3.44632000832088	1.73733010285815	-0.365187532325954	7.68430396188951	4.05616031089681	2.38741315970354	11.2398816007439	-1.76701900332417	-0.699331107195438	9.06103277638504	7.77185024840246	5.89580550293633	8.27969514288244	1.5893790218478	3.11533129105642	1.19832261638871	6.67977345616253	5.90971420383394	2.32236067822426	1.17641601026548	2.2133571471906	6.80984761782626	5.66141500648826	4.79352057542398	81.75	0	2
71	1.41137429203977	4.60493416383492	1.32099440122117	2.45914211348436	5.36684561832948	4.27104041494423	2.00196696943236	1.20712876971241	4.24017160718169	3.5992353299863	6.66655798310434	4.82043310185607	3.48260471380194	6.4506351979395	3.85264903312205	2.56637880122532	1.29137642183106	3.49391928870556	1.06970756845649	3.23394542565064	1.58751877858838	3.14804771535645	1	1.42624580960136	-0.227222424568925	2.28503756402732	4.08747771312453	-3.77540786451941	11.6431103219638	1.98943300386772	1.9156038688693	11.2111567367867	-1.82371660191573	7.92393974728391	4.94794559254367	1.35446754821575	6.19146838902064	6.60407542419902	8.68686775662178	3.94556576632476	4.80769015345526	0.265140593135317	-0.353751214317414	1.56867186399398	6.8467196508751	5.41876173994274	69.5	0	2
72	2.74740394087182	2.14102611609087	2.55759015456533	5.66995055020672	2.45890494079551	3.77793167958343	2.29630731757232	5.19632557284936	1.63408567779638	3.88746034820481	1.56653046493315	3.64565626406414	6.16866837219254	2.7317595886689	5.41441995464117	1.22376185755193	4.5348267001969	6.45657507311863	2.74405013070482	1.44624588403926	2.13930454328163	1.79288288314382	3.62407586582048	5.44794541888827	4.22626010879255	0.579494644422425	-0.590018477086743	1.3997670940496	10.9800414473393	7.38623708604304	-1.38274997899929	-2.35995083894005	6.14788899821691	4.10473108467686	4.39086223675852	-3.16324274566494	3.90567923813475	4.00046467088351	-4.30500282192805	7.24834002522579	3.34796636101802	-6.0402141308462	-1.7281096661767	9.4956681192477	6.91770881659099	11.7446736193153	78.25	0	2
73	3.8644505532406	3.15494755011412	2.80717199755436	1.24624491305986	7	3.69473862224868	2.09185623729467	1.31148684897666	2.11166184472069	5.08223317214671	5.24943354834935	1.71412391467125	1	3.39295909089955	1.4662049256988	2.27224342326603	1.79252025362096	5.53021071609927	2.64889340278848	3.2035677732929	2.11420607897527	5.29009528936545	3.5902109208888	7.12408853484451	1.95825997832217	-2.99443052270001	0.282504207896282	-1.26132604604249	10.6666629013462	0.73491484996914	-1.17805144909056	3.14399498890029	1.09040310382202	6.58215090619434	-3.77365634323964	2.60431655278041	6.90311716217146	1.85823614323405	3.41249321181803	-0.902080647602141	-1.0606165907313	5.87855022972535	4.19476628797032	-6.75742512276663	4.89394072308079	5.58496998583507	73	0	2
74	3.30567840962631	4.29103947946749	1.75189477892613	3.68332830979333	4.70932816242705	3.82911548237263	2.53061016856059	1.49224012965521	1.6272013676184	3.80433563941802	5.73231566805647	3.26347419203017	2.99930727426617	6.14358366393014	3.29113778187565	5.27984175803517	2.45892235159807	2.56720634900232	1.0412878609081	2.88151119086129	2.14931200807368	2.14177704855377	4.61280580390441	2.79378600324388	-2.96551083105151	-4.77164679959738	4.41104742275715	12.3440149565853	10.0349222530617	4.43231829314086	3.2678153788685	2.04139911440161	2.29035547470721	2.8413999553116	6.26733017351284	3.89159733324632	-2.14420035173097	4.49878545321272	6.81145519363985	2.07750966282548	6.13254213055319	-3.85669352328615	3.75525798616286	2.50191015896633	6.90881757576305	1.53746391153972	75.75	0	2
75	3.61911092460343	3.3903775417782	1.16632419705117	1.37169801411128	6.79709958852817	5.96024393434045	1.32007137850847	5.83293540682732	1.49692981955033	1.48426793213415	6.39010376129279	1	6.61224626311738	3.38079049508917	1.60634487947639	1.8095699277546	2.75556505199923	2.71344744479022	7	1.87204585853593	1.83400203105401	6.92661462461257	3.19470468839354	7.12054739904329	1.43908386540211	-2.9241419676981	-0.681653685011897	0.84074925894493	10.8559917389332	8.42565477191761	8.45273516267657	3.75254333121631	1.9071590232749	4.49775673967449	-4.53881445048763	8.28666108450036	6.68759346972824	3.38019285861863	3.34198733028226	-0.95821092892604	-0.545421244366041	6.84041195671004	5.41370923788388	-6.30543837008153	3.58426815063607	5.572735028872	66.5	0	2
76	3.53350534399109	5.24334617869433	6.19719642341591	2.12037068645879	6.02124519473138	1.37524328942305	3.34063340769019	1	4.57439917725409	3.39674172382357	3.46858164577262	5.22992153353198	2.0709231878907	3.55761068612904	1.86430520507303	5.10165149094576	2.6713212893347	6.58229958679384	4.14120697915903	1	1	5.12607861410556	3.23686456602973	6.39345720748611	2.36499105835635	1.18880583889974	-1.0066149852958	2.25238674824623	-0.314461968233449	1.97818246858248	4.2004829029455	4.24450523044874	2.44469294685469	5.28609989955383	7.50289090802606	0.845642713367798	1.02909928138649	6.9961961850034	4.12064814579992	4.83213979025888	6.93919468321281	1.10616900261272	7.2667272054674	0.727028634068373	4.6399097497853	1.10346448491264	56.25	0	2
77	3.58025576171808	1	4.89403295102443	5.65032592556926	6.78658932262565	3.0739564983608	3.36036052966481	3.94458927948567	5.45279167798595	2.56981729245889	2.93251980497638	5.18763481458729	5.6496408451668	5.30785401693699	3.59784456418851	3.55906670529187	5.28614227783615	6.05315437280855	2.71013389378746	1	1.76737165349901	1.5536936227239	1.34611818939279	4.91640248521082	2.85289596899589	2.15033744845143	-1.90284872239456	0.250516177990034	-4.79024912210143	4.65245519796643	0.0236098097400329	-3.25689042730972	1.45704329604235	-0.0647770318787494	3.48052419370754	-2.22694444846961	1.82317463596967	2.73471598727295	-4.24202921101877	9.37202979887766	1.942999350962	-3.73085403573286	0.753498395337464	-1.72555363503899	8.54887378134986	2.11554956367658	69	0	2
78	2.81240546569852	7	5.08838839923323	4.66494975466679	6.87415296391876	6.56802624955749	5.81027345292752	3.01650435343369	4.24699474518919	3.4141500454856	3.78688796022722	2.35081487505497	4.6870693913871	5.43995293447832	6.16138061534313	1.85595922524344	3.43940170478626	7	4.24063252997776	1.85257709159701	1	4.77109829363228	4.66861856768876	7.59480300909521	2.29652359234252	-3.58075993025595	-0.606220402898663	-1.11447240623467	5.70487215952981	4.49435340324162	7.70293643853293	-2.69797088839185	0.391434946950655	3.66038698978467	7.86383489394678	-1.73945995129087	4.52174898423924	5.04395955311567	6.07246829879094	5.97596200278652	4.47359468374219	3.96118387665009	6.09923388828977	-2.88549372229935	9.73245529822676	5.49241973211395	67.75	0	2
79	5.67537574056974	4.04282149839422	1.04728836498687	6.8117716139861	7	3.36593734264768	3.27568119678771	6.05981134338586	3.93762542087167	4.51655613500639	6.73615779228025	6.70360808900443	2.53888890481675	4.09037815108623	4.59663598963627	3.8410896855346	6.8047477280628	3.50535595303031	4.78944536438026	1.13374453808883	2.98872999469264	5.23085841695197	6.92185520337712	2.50962297388539	-0.908022896586553	6.39781894193813	2.80781063598229	2.44752055608774	13.1594191536211	5.74938533727777	4.37620929791839	9.97578871029981	5.96289573578227	0.327622121317347	2.78715596392768	0.114261596091189	7.83602182479618	-0.885056524646385	9.27770241363753	-2.67410865012294	2.6564128837234	-1.73177036241026	0.987696137334579	-0.478148488626767	8.82146082273792	4.17430728849491	74.5	0	2
80	5.71055181756179	4.87458413501395	1.49036353437402	6.1099956869584	7	6.86708911847609	6.52824167217786	5.61018929404849	4.39960790085125	6.54565975135871	5.42820556444716	4.41575018820176	1.41131556759307	5.81526521017793	6.44039904870855	1.4079227365413	2.99940689396913	3.90556577607834	5.12070331568855	4.21067260005265	3.14983744402579	5.77671007414791	4.99425212585336	2.5373631677626	-2.5020407988565	6.34160826383336	4.88256758911752	1.84346701430555	2.1447821060831	6.86386481940684	4.56772859069514	1.24011973367475	2.10442427184383	0.203670858642856	-1.59263833075147	0.800292044781476	2.96007659772688	3.62107855124619	6.21789475845033	0.790413742463462	5.85757162850144	-1.39439882029574	5.6218559892024	8.53242533924498	2.9707277020006	1.12743235421065	85.25	0	2
81	1.6145594423683	2.33649700364573	6.27541998927718	6.89855382955343	4.83260923883341	5.80523355258929	1.73891420814021	7	6.97511537004163	2.51499114339032	6.85928499240777	1	4.10051116804153	6.69631308548945	5.11167331898062	6.60300666902226	3.19018492201175	5.82249875540098	2.97365984896448	2.75826551722396	1.69492811353722	6.5911134457468	1.53932169631836	-0.35817929554384	3.9361639720656	3.71656300059116	7.61159695367688	3.04753226046428	6.50248883216989	3.59423943383722	0.101148746318842	-0.0118617221668617	1.35339909155719	3.79639451101121	1.9267808921177	0.661867834287792	0.133795447140281	0.399572443947894	7.41540479418659	5.5007340875517	1.53479574887925	-1.11303337085366	-2.44575814633058	-1.93176956953596	5.89916189349875	2.15663488041308	74	0	2
82	1.76271831726769	2.72674376041544	4.89694802285333	1.47274152519404	3.76448765880156	2.09549354336327	3.74696269942299	1	7	6.95318449954265	6.78842688713276	4.51719573420589	3.1999952014186	6.18089403141935	4.6041225602976	1	4.22679001708427	1.45289830568178	4.61253099925444	1.92882143685384	1.7182235445544	1.46074573004568	4.93003973468848	4.7252414755847	0.740501740139573	1.54556640105387	-0.0974570051670667	-0.564545573958103	7.92864627547044	4.13060196109788	5.96305668534259	8.05637424144696	-3.43586525481983	1.50003092231346	0.894562981123119	-3.85595324041342	3.87099434488722	4.29538594848121	-1.52037489963666	-4.92676387354002	4.16267543793371	5.32950534440445	-0.723765765185925	0.865784145562243	10.0451186751108	3.82422916106373	69.75	0	2
83	5.63980764497896	5.21598226286641	1.31226732123392	4.87562605427687	6.46262240899763	4.67885736883477	3.07973710242583	4.91881806107626	5.30282891842394	3.49730195320013	7	3.88596937036887	4.7543538886987	2.85312931296878	7	1.19976293740598	4.69009469074861	6.74412376528416	2.21353698303903	2.08050323001478	1	3.31403154684183	2.09950015387662	0.945502433822287	-1.99811244394012	4.38795661876921	3.1222027903667	-0.780823725594601	5.03600934699319	3.36411796720274	-1.70297973263819	-2.83371006732668	1.37664692066981	9.23531676729202	6.11369370513248	0.927881884893828	8.08910593003071	10.1299953558079	2.3513432173324	5.26252599145439	1.28172164566024	2.29723521293491	-3.5791214220838	-3.13871235098323	1.48639849227028	5.12110653882651	85.5	0	2
84	4.65607761641481	5.87376117489005	1.31376708626448	2.56900066914157	4.67266718558347	6.67887600940126	1.54660123480345	1.52326926364872	6.01912631003321	5.37635160413058	3.54001630070457	1	3.24850448841212	5.9339279695494	4.47117764521208	2.74369373384789	4.2268576857372	6.80414632775215	5.33412027972959	5.33067556583329	6.11515329323441	6.78706680360149	2.33990232989791	3.06888674600126	-0.803479559278175	4.70264044724269	1.9876023444671	-4.98082727610166	3.33629749483181	6.90629345281852	6.66235036578949	6.86962683675393	2.10020026048471	7.60355216933101	4.06389237376063	1.78925390772635	6.40340181432995	5.5303109217161	3.64363038835027	10.2186422353192	6.9217099253776	4.49109019334739	3.01025533810707	2.72500047834584	11.9469519795088	3.98077758497473	76.25	0	2
85	4.24623477589347	5.22748050670637	2.00787663174516	2.07187439793009	6.57386614700171	6.25237383510492	2.60682850889788	1	6.21103749888024	6.40308407206157	3.10137441008742	1.26191493460973	1.49425176066578	5.66439903546534	1.66182666384602	1.49473885400469	3.59088501104759	3.39687736915836	3.48908237252932	1.30195169229214	2.7402288227027	6.2239021115243	6.66505394429835	4.0789510664943	8.91598506152561	1.27613995647491	3.17224900992556	3.44397502822972	10.0097093046546	4.0895563055552	5.28786622814368	9.93646854031345	5.21876031239574	7.64776066662603	8.07376593070265	3.08255780070076	-1.59528771784052	7.25896559154983	-1.89267053122926	-1.32999305685219	5.01069605726627	0.762136185895466	1.08267388271651	-1.58033023687497	7.61757297726064	3.49189572841369	69	0	2
86	2.70933651590899	1	3.63958308535024	4.5389169318169	1.56697527357118	2.54660485892735	3.03119839596618	1.71559302444542	5.36165197677418	1.16329823749862	2.42347164365895	1.72344539757972	2.86049884962705	2.77871671035508	6.589833809183	7	1.32447115330944	5.42925651487254	4.23370737286348	2.68598065542376	6.67374462564627	6.42403313632182	3.67849735422401	4.90506027254519	4.58682729057515	0.442855785124278	1.75172502156178	2.59255779086934	8.88210997992655	6.66737113721241	1.50003445590251	9.01983040928565	5.29074726262767	3.72324274339544	4.37194612222103	5.65170591389921	-5.37514258374564	4.9814229102411	2.27187083666718	9.78634445551788	3.40387367803846	8.23053494400628	-1.29036199918792	-1.18727519098422	9.93550547473916	5.50484135415202	59.75	0	2
87	3.06731396441513	2.82376240162464	2.92901234984462	5.08187799885247	2.21103727013976	6.96804487125159	3.94860241437634	3.26421563868913	6.4669264883894	3.89923234803837	6.01957929555756	1	5.43943758853764	1.52244840380662	2.29300915653804	1.09617383661291	2.0026890161254	6.60111196430877	2.23929966447704	3.22843566756366	4.72034141008733	1.10861563143882	4.54021192544539	5.71902260197162	3.77109745077081	2.38943483061011	-0.244355876131408	0.570081289954868	10.8597437564879	3.63079449094918	-0.286064308966201	5.3487309405693	6.38355590352441	4.96537508906243	-1.45720688387732	2.54098920884329	5.04439125997697	7.22580668001302	-0.490324169597791	10.70506232962	3.98254169716832	0.405843249960444	3.15379316036224	5.28139340267809	9.59394777897622	7.02054294556796	68.5	0	2
88	2.03843533217965	1.50030713625211	6.09184155569466	5.11183829872461	5.616761938851	6.04686231179894	1.62651600692635	1.14319573567061	7	2.98268038420969	1.13996636361602	1.43580839441386	4.32057261035716	5.97460250810905	3.6939215249161	6.30185997321855	1	1	3.99366869733174	3.97455319102693	3.89874650501334	4.99998495146872	2.10241297164477	-1.35594856201789	3.0887292534459	3.83520156949469	7.88711865210056	3.66436471118006	12.0574937751164	0.178304328914703	1.96240790691463	5.74860056880958	1.09109269778529	7.4744845808675	-2.26856326566214	-3.22589232193272	1.43370169707611	4.43153645945124	7.70125774188942	3.39583593820197	0.623603478360789	-1.85668852978884	-1.80641554402576	-1.46225780966759	6.13548500062103	3.38791467751722	66.25	0	2
89	2.13794400935662	2.18812914940706	6.75082192814204	5.39795313531041	3.78409955906196	1.62009729182618	1.46738564323152	2.27347549569679	4.90690128842926	5.44564103775976	3.23801135410624	1	1.44385932103545	6.52699102162474	6.31509217842428	6.81457045444831	3.04609010522756	1	1.90193288252932	2.57182356683562	1.90941821195144	5.22967807599962	5.401078904767	5.74120226174174	1.92998915417167	2.33740278914315	2.05957777776598	4.12012500344106	4.64469977298344	7.1733473127028	1.174770987524	5.08584964319397	1.37779448076737	5.79096459222529	5.18478654577895	-3.96428074963559	2.11841559259008	1.84255404809182	7.4204088390739	5.70541376457978	6.18953125553816	-1.25611170875293	1.32564969606742	-1.11481870097721	5.23196334268854	4.9257157839799	80	0	2
90	3.82902028113819	1.45950923020384	3.65924839859999	6.39916508225976	5.37999857546403	1.80185958404082	1.05822499050569	1	1	1	3.21748324675977	1.11722520016589	2.54967617009625	6.68700817542022	2.61995531228726	6.01688308625693	3.59922094141085	4.66540768900787	3.63373949454496	2.73658407640758	5.89933757180195	6.75225952879342	6.24228591241959	4.00329348956203	2.29281018803437	3.17487604506928	1.32517196300053	1.29659008162769	0.914079821721474	5.21025526280628	1.64869980521443	-4.3550541514739	4.05248369941171	4.34769216330726	7.37108336517235	1.29121940783288	4.98300914345656	10.5448337559544	0.322572922301723	-1.32569923022725	5.36534561511112	6.70474720727998	-4.74379856794027	10.7348229580749	8.64156008656431	5.99183998580754	66.75	0	2
91	3.30198672413504	6.52544730506639	3.00531871878373	5.21785968126171	6.68547830999241	5.99045235746379	6.80575901260071	6.49076912521498	1.3920588493084	4.39040046521039	6.00098082386251	2.72575434128344	2.45174132538058	2.15044275687251	2.03975690928744	1	4.15532278161825	4.88658964342234	1.78198943815289	1.62208736480186	6.42869183519637	6.14238048643507	6.85511510581	5.7810560521262	-7.583539786051	-0.865093315163848	2.83615929537502	7.95850229512327	8.16863015290319	7.20667921698212	2.68853296766683	-4.88442024458076	4.27717168701874	9.02085360497429	4.29475949575043	2.28358790403773	3.01273952678602	7.70348328610488	-1.44506756036932	0.0505612642829525	3.57705186251122	0.930411148560364	-6.75877063562555	-4.01371629268373	1.31295952566017	4.84029189546306	73.5	0	2
92	7	2.02495944232183	4.64139112792066	3.95564904069756	6.4336709716696	2.8697577290209	5.17880380328667	5.06228460557093	4.2309614310055	1.15345305128031	6.34644319118845	4.51571468649676	6.74295484829636	3.76108134296728	5.57857814634571	3.42051294974117	4.57253783013396	2.88315297744372	3.43223454220142	2.13695205940017	1.73050201058662	5.20767885735214	5.36269216187243	9.32986557038731	1.39727879742422	0.860975116094302	2.69939696729481	5.48252358788673	11.1936600243399	10.512289001728	7.69032733320535	2.83772274576425	5.62874432656175	0.168083722217019	8.34477592187352	-3.8486790819385	0.48929158113	0.596859215400627	-5.35014240721462	6.31896345741673	1.63427765169551	1.15945990623384	6.74338153647973	5.43032080887915	7.4537774600614	5.80913366115063	74.25	0	2
93	5.63647072471434	4.81475496257066	6.9667891420303	6.51032400844653	7	3.79801542195129	1.49191302428052	3.96457001891385	4.87884852514304	1	7	1.16202676633699	2.10128469077631	3.27306563421126	1.65380609632711	5.19526120145351	5.42486968351458	4.00064646016436	2.94379036492638	1.86002758091051	4.67046313886171	1	3.60580442928344	8.02610090149095	1.60859618364943	-0.109030025292039	4.7605403270418	4.67014295496898	7.15663827588243	5.68738740201999	-1.90637768267266	-5.86751621138193	1.24959596835612	6.28468598396281	-3.01047182858876	6.09942678960728	3.71500716469838	3.94229006153043	-0.99670350745899	8.73423479240765	1.97484937644344	0.432028444850777	0.774291594972975	10.1799328094155	7.05299401438847	7.40816912753076	69	0	2
94	2.78978820095071	1	1	2.52405136880521	7	5.86068841692425	4.95416480262568	2.62444601202414	3.70004149443364	5.12258304195821	1.25578956477121	3.0910642275529	1.77699026765243	5.05895294757144	4.92906699544604	1	3.13419102622271	2.51289290825443	1	4.00651791341732	3.30938725828566	2.51679498181947	4.38604093213517	7.59613667185895	3.04792063815039	-4.13205234380128	-0.035112789511232	2.3613492859159	5.69175742574394	7.16961468926301	5.04580741739745	3.84989823765122	1.74305769743904	6.15353982615172	-1.92878042659177	-3.78983350971729	2.79174579702623	2.69790746725901	2.63506236005902	4.48293709381487	4.90610531583345	3.70378841880485	-2.2547478113814	-2.48834581224571	9.2814136333866	3.84128585182571	62.75	0	2
95	3.63743623664049	3.23972996843468	4.52274964866994	4.7574895521636	6.91853877609671	4.08853365775941	4.44256507683738	1.71706507993946	5.47362406458139	4.14619053054881	4.78101515966883	3.50199278758747	3.380098813411	1.3855948549369	6.02091118691819	3.49819530801743	3.75143369804127	4.82058015654677	3.52906803074721	1.58724284796414	1.53028091813876	7	4.07555930982088	8.07638325364088	1.05926579663538	-3.09569492784716	0.0517364143447194	0.040728571996126	12.537068936724	1.76300696032726	0.517688265715832	-7.00656373267958	-4.00213975514921	-2.8232055510055	5.1674865366705	1.41537950017848	2.26883909165602	10.3432328213735	7.12724533582405	4.50724399569092	4.16340402715256	0.743097622499935	-2.36940529555159	9.19261651190317	8.49031508783507	0.363197641430559	71.5	0	2
96	5.76334963370437	3.58939122873091	4.61970680323854	3.10894416951973	5.70635130010312	1.9575787602466	5.38049021977759	1	1	1.64559990455216	5.00709155826486	2.48258088755639	2.67811173494385	3.25147877972157	3.33169695104981	1.03514876677407	2.96679670990779	1.80419018610177	1.38344061088289	3.75328219626021	1	2.87037648105267	2.32886280069324	6.69879653536969	-1.67246251283304	-3.70097382313624	-3.63332084707918	-0.977875682060789	6.57926503273621	-0.182558127166095	2.7397238077483	-5.06571575258146	1.66296990157178	5.8381550119867	6.87336802383013	5.68263099168046	-1.8253031298586	4.23443583332166	5.16349351570636	2.49130871072507	1.97563756672475	-4.73100853593091	-3.73306588070613	-0.352928391846948	7.89183456979628	0.173161530751657	78.25	0	2
97	2.36369435106587	2.29074688809944	5.7543941365008	5.91889814325208	6.28537898040729	6.55617255080736	2.00025655834649	2.94686004067805	6.5864561802504	2.2436089681736	1.35402971269974	5.70189264056032	1.01865214595167	6.3245402575827	4.46321654648963	2.32974598797932	2.82958832477741	1.03100240731938	6.56678890988462	2.00014820226893	1	3.1033597539988	3.15185281531813	-0.172288558880503	3.90055118864883	3.24310632391378	7.30076896918471	0.650626224267842	3.62684677954104	3.14032074335653	5.22547620908797	3.71251963409735	1.11090612749531	5.60306195125068	-2.16365314891469	-1.1540777668346	3.19837812440978	2.5745367713859	1.7567492127625	3.40941033448245	-0.734132216244221	-1.53184044018355	5.8422927688619	2.28607213031274	8.75024133392871	2.10360332512342	64	0	2
98	1.36264979800489	2.27748532845505	5.9210764825895	5.83023287836288	5.72971578532455	6.71135878320104	2.10815251972255	3.07278636299297	6.90781959640136	5.82692645701583	4.3126455584095	1.98135970929452	1.21209005262367	6.99945375489623	6.34856670257011	4.85088077092294	5.95522340519777	5.17754781888381	2.3227014898739	3.76858841390861	6.10634180991954	4.12143689465584	3.78426692582957	1.49646829593937	5.82459311463951	-0.248479771409289	5.92922602382705	-0.285556888172299	3.37779495467538	7.34148659879009	4.50221456742618	10.3826581529481	6.70390497635344	6.5424097781382	-2.44971817226375	-0.531051425070119	3.03687445603983	2.33315223935547	8.12148390658516	3.22521128257909	-1.1156202028726	2.74727325006206	3.50857719226075	3.09176682947013	9.6361876883922	1.77269462319011	75.75	0	2
99	3.74834793157729	1.51585415696739	1.27557057284247	3.00558542697731	7	7	4.06336261749543	1	6.86136512150745	4.83023924679589	5.5933452320484	4.00247297612849	2.67260400144387	5.17801119971845	1.58374737364493	3.14334393557804	2.52207099560205	1	3.5452084902795	2.62191739646836	1	7	4.28911113264107	1.11173872368437	6.48011142684656	3.59183020087958	1.05323215590723	5.4356282130424	8.14529057746994	7.54834966835452	4.73147992682217	-6.07002297352788	5.75702791102827	0.509536501628817	7.91440777258507	3.07615521051102	-3.24214896323591	10.7491995501889	4.50148748881671	-0.529662967743857	0.34595636030831	-1.7135633683252	6.67447782698182	-3.52334098040185	8.8844841309279	0.0512865273223469	63.5	0	2
100	1.03847115751664	4.11167207669353	7	5.91809105869472	6.76134696536582	4.50954863480087	1.29231901901746	1.96361188564715	4.33383362859198	1.74699250448865	4.69360226157884	2.62481101059781	1	6.05678345257997	3.01411350817758	4.40334740921293	1	4.97577753638935	4.78795848702783	3.93292469519973	5.99248623193146	7	5.68299103696267	0.158742640703592	5.41597023622543	1.28190684910494	6.6104724856648	-0.286164182770402	2.7253920872573	2.63210575370733	6.30110563569777	6.22663170903805	9.7248692336175	2.09780317042796	1.74204689023292	6.30108358866757	-7.15617007236586	1.72851150687384	4.65975902535397	-0.643840219507849	3.31276086926233	-5.94950554605643	0.932306600482052	10.2096665309596	7.37503845400281	3.58186022985124	83.25	0	2
101	2.20488656093623	4.36568672932486	2.24595001843156	2.80825992811027	6.28349826342683	3.37448863039815	4.4322258005023	5.86901022938834	1.4733791394046	1.61890702174745	6.60721331737826	4.2099027874704	4.61397080542939	1.43485778164375	4.64212342572925	6.32434854926404	1	1.70943040978546	6.69573450883236	2.8430983155663	6.27675039646516	7	7	6.82509534233929	-3.23550708727061	3.81812227041956	3.86840782714541	3.40067776723581	6.99727794802706	4.92100873766256	4.77947404153158	-1.22592966152574	7.04919422306351	10.3776164493968	3.82102064360648	-3.9843162294384	3.14496471746227	1.24807185639845	-0.173370671881442	5.21231219957414	3.28735582646939	0.907609551309949	0.290458771438101	8.82630339961762	9.68373113197573	4.4635998342598	92	1	2
102	1	6.5793500282164	4.85203277186274	4.21892559004124	2.4036007033903	6.35659415651737	5.13061759311012	3.28726298085559	4.38230548935607	6.42315809733574	1.54072155150552	2.17434033836976	1.15978990854881	7	5.20296855227118	4.25034925925538	5.37751529276024	1.25798879663374	5.62947100194606	2.96901713669544	6.63985652228716	4.347455608517	4.37264652632733	3.36433849212875	4.61892097867375	4.32983734782634	6.3891980219212	4.52627586144235	3.59004691207576	7.37322774408749	4.14054663219573	10.4662437881228	5.80034277235003	2.03760186752567	-1.72425516839616	5.5048503606848	-9.54370946967629	3.54242566971987	0.586121930947016	2.69228139796474	-1.17386486522997	2.85272407254292	2.59900641484922	2.45847437752687	9.06767826468419	1.36892344265619	82.75	1	2
103	2.36642446310404	5.66830444015904	5.94984892746235	1.64279591742758	6.17523564651774	3.20894977670771	4.43152108590739	2.24206420473614	5.08408182922292	1.2835176472327	7	2.57044327250454	2.53617789047882	6.3642226265989	5.31495678710667	5.50146685551849	4.51845494815609	2.72897085024127	3.17241018311967	6.30734195678492	2.90201861708246	5.67163867541853	2.98201729475495	3.71802252144221	0.258581523771474	5.06688414797163	5.67660491560119	4.68942347231844	11.3608279315244	0.0815932726042155	-2.41884904871649	2.87265069375152	5.08552663138672	3.85670740249482	8.35914921400692	4.22652351961207	-0.296523514682652	3.40862882256861	-0.511491171378433	6.00450049186822	2.0844873127733	2.19529523951299	1.56188891635602	5.63069113004786	4.95413897867951	1.39142979165339	87.5	1	2
104	2.86389336314107	2.64988900183122	4.5173108137518	1	5.47227570989881	2.4867339451605	3.04665423954409	3.01717159952018	4.19890958940156	3.22014228017473	4.31524838312678	1.36076874037941	2.79467369460956	5.88398819545363	3.77971179478301	3.27362921941737	3.24296264188575	1.7959042533722	1.37629883566937	2.79017910507748	1.39998628756009	5.72534153599869	2.49896801298715	-0.811952012598977	4.41105733777301	3.82435552277281	5.05773712735805	5.32002187380978	-2.59022275729911	0.096948179156787	5.3157007233924	-3.38373555636919	-0.877414533024517	8.10480677443052	0.300219578960452	3.43218114227116	-1.76641441035781	5.44627316381922	4.30818318715383	-2.61203854215206	3.07363745868093	2.51355601208842	1.61896807635977	4.38920765526968	5.01959080196602	4.23797147605746	80.25	1	2
105	1	5.59344060045524	6.16351922869432	2.64095151322904	4.21515364882161	3.77461343060043	2.33531940977967	5.19975616778589	1.05312981830824	4.01448563246354	5.54055990307745	4.11494332183135	2.43598364163212	6.40984459413341	1	1.86670311855325	1	3.98866482809585	4.41470290973627	6.87709344662814	3.16558663054974	2.95683464104668	3.45030577306182	1.43339646150656	2.80164062762849	2.04463481109313	5.14424994229275	3.11616815245508	11.3825941522617	4.99398339478697	-0.454875725087274	-0.545734400652534	6.74988313838811	3.23832743899351	0.114067210395829	1.31556740748285	1.48525515732428	5.46163106863276	5.85033679943422	0.353090699752992	3.22642085444975	-3.18462682909814	-1.00253151260287	-0.14939141808024	5.83323690774796	8.06466912018054	100	1	2
106	3.16422139128699	5.06861349417106	4.3201722205799	1	3.37608226543286	4.51553154729667	3.87153014401142	1	7	4.47224998201772	5.00084353267678	3.77750448968409	5.81726150553205	7	4.42952008522668	3.09663059259041	4.38356377957177	2.52975819128115	7	3.45111529378246	1.46638882770671	3.27970441207753	2.84244912481495	9.14554627047825	-0.267310713745085	3.7804319270642	1.32960821982459	6.76434651384794	6.27554131053024	8.42495965647274	3.4316717322359	7.87179703444263	1.76163896568781	6.05163168551931	5.75036611281029	0.848157773337198	7.80087548434866	3.9390921804534	1.73501833625121	0.244505130949736	0.503516148457511	-2.61236777858467	-3.11349128178418	0.586801066639056	11.1936455926854	6.20424716207292	81.75	1	2
107	2.56628579720399	2.53558137574299	4.21051501476355	1.86798355851083	4.29885321962338	6.23464721648089	1.54507918852571	3.17587539371994	5.93041052396841	1	2.01704694414256	3.38519001757216	3.42838168020816	6.15574000065358	1.80500129264133	5.10903153348408	4.42253337904862	4.29311046108237	4.51162999120671	2.35781649767244	4.99350810838253	6.90033671632678	2.65887779372735	0.165151097008044	2.68847784327131	2.40623059643585	7.55077834930527	1.31440089768822	10.5421307275986	3.98112775301113	3.82385641445751	5.61962742313618	5.54065602943353	5.51841952680814	-1.95759278954709	1.78043512138735	5.04859981052556	10.7282849598866	-0.00400451550346306	-0.863345465427601	4.9512042067858	8.26550786476389	0.0604644707122152	10.0806993464395	10.389349526133	7.5667424407314	86.5	1	2
108	1	4.41037616852057	5.97186824088301	3.92107391991307	4.98897059098005	5.58881734721225	3.43434489647082	3.84177077287635	2.85624693925288	3.21513867427534	6.11452511701165	4.5248393974613	3.45431295203492	1.80237319197741	5.06930372468213	7	2.3175831930219	4.84074451691328	5.96827701439713	4.48423120411712	1	4.57545335437857	3.28640997245881	1.30883052376556	2.33327172097835	2.93163552228004	5.00038036063396	2.46548024596046	10.4786901533008	7.48576296464294	1.25246385755765	-6.17891049497691	7.42707051678599	0.739434765203398	3.12836803304441	3.49474574281331	1.80267739053383	4.39315703047285	8.0885114975126	6.17306140952017	5.34754299512611	0.364838137466139	3.32008289939014	-1.00005442996773	8.14454141295811	0.21611597856782	74.25	1	2
109	2.77154964722361	3.26659836635405	3.67164436952212	3.3606208250402	3.45765411456906	2.88479502765254	2.95872986218568	2.58175784071843	6.83954991067732	1.21411400695546	2.00545787710776	1.56106330403485	4.9387397273432	1.71132791674991	7	6.65428875569766	7	6.51918104739404	5.37837690074283	1	1.9330400153176	6.47141966771959	7	-0.51018218118124	2.27808489942866	2.41378991700097	7.70176313856033	1.53680610442647	5.92767054880664	13.8843047705526	8.39580490910317	2.68143929232476	2.58586814200412	3.90366012093939	3.38737966879565	3.33777871366161	8.38403410190717	4.26189345560361	0.174092222577697	1.57149780022063	3.43943768876749	-6.14298321419559	1.18612227762513	3.97175022878756	7.67714054199512	2.67552462529317	88	1	2
110	1.7580279602392	3.11964633898757	5.42669515373275	3.17886733110848	6.82049004741454	5.01004045881795	6.23397397545189	2.5206305596695	4.04237274792402	4.21873519274044	5.46620232491065	6.67374902705135	4.66105708816905	2.74498266001039	6.6479114284427	4.62376672253964	4.29421532313555	2.1014600096749	1	1.87548032314697	2.38665838839259	7	3.41812280955879	6.71827201799058	-3.68314572217069	3.58276958796339	4.90141358909142	5.38603100446736	8.36130841357825	8.86146155598266	6.67698523690293	5.50308171041071	1.39790494983353	2.09619310928354	9.28421894202221	-3.75177731368258	0.201094216016124	4.54728567408343	-0.127936130344001	4.74211472211907	3.05591348470335	1.40892013800867	0.883295741373449	3.72357865858994	5.25670071098667	1.80520242892588	107.75	1	2
111	2.29222186114436	4.83439584050317	5.1743033710713	2.46603310218604	3.21637478505229	6.55293163547326	3.79791794361925	2.15464468727774	1.89129294146316	2.18635515088561	1	4.26926549574506	3.25911739419539	6.50873143869903	5.95681404016116	5.84397668817269	3.17840756668466	4.30002638776286	5.7883994928347	2.0506282271977	1.64688053703139	5.60871989567067	2.50467882731165	2.42521740426249	5.70828495647031	3.6318599314178	6.04423697773386	1.89350463937542	3.95422877889835	1.55121743253066	4.5606665886007	1.78982859810073	1.97561430083295	6.76963836582889	0.00144848459034405	3.98496915378438	-0.969210929244811	4.12788016543699	4.64555627898455	5.26586064264347	4.90616129290548	3.45725325088044	3.94620991995308	-0.538904328719853	7.90243829418333	5.5188396800028	102.5	1	2
112	1	2.86361917787493	3.90702933963085	1.85493262300452	5.17155123275199	5.79213715240222	7	1.26613154691912	4.75167575588481	4.2697593837484	2.22870115673986	5.78735475129722	1.6146431373729	5.14276225221819	4.57419192435873	7	3.24674455526279	3.80961527269437	2.74538531704782	3.28064195470794	4.95275806494343	2.8480779429649	2.28543013107277	-2.08286443724101	3.76184377657258	3.92797466792978	4.29750144299498	4.65591263626398	10.1446531363614	7.40475516161028	3.79982752455359	-2.33193810057402	2.24387542904383	2.78852340679842	5.17617266978859	4.31058536881594	7.34297129384616	2.11172976297425	3.46900088150625	1.45162497209456	0.974045757938964	1.31347113189858	1.70342643904373	0.375609709133103	7.68022675514548	5.79109508019087	89.25	1	2
113	1.13466853540699	2.59188176285556	3.86709728879897	2.46864415860724	5.47368667725458	5.1501212287289	5.37991586372052	4.43413795096292	4.40012388007935	3.5542092482683	5.55971707920952	4.57482046115502	5.07285746017508	6.43732998000052	1.62373946757068	1	4.35103914493589	6.97193903015917	6.62028200878041	2.29934395697206	2.81158279055831	1.43051400352616	2.81768244102648	-1.49049014772553	4.60676982420377	4.67236630393897	4.38603522528865	5.79569916866749	11.3382908485514	2.91931182479195	3.67244530415511	-0.784788758616155	6.05383852632697	6.08140865466871	-1.10874349522552	6.221485331257	0.96431849787321	5.12661280172801	6.59313881743566	0.554099905244871	2.39882791953173	3.37243096795739	1.99030008446944	-1.11497537629674	4.80126934324806	3.42566393151032	92	1	2
114	1.33466037807736	3.23902901684965	6.9174567449613	1.48300837833739	6.97834744708903	5.02180501013853	1.0710536874894	4.61715019954826	2.10654068465745	1.24163584000405	3.88096980307165	4.82298507646412	3.35187062660387	2.81065681357475	3.40406303571537	3.00843293804114	5.48882506879594	2.48323060785308	3.56753284700062	6.22956219830099	4.78906924748931	1	6.91415451064851	1.6257939617885	-1.69700756206098	4.8347529619408	4.84890904297726	4.49949489547154	13.2126683102631	6.298466042996	-1.89915522649481	-4.93841405523882	7.28287295596869	6.17591546528703	2.59770856197124	-1.21562387365525	0.281563458921365	0.339668550674455	-4.73910829684394	5.99160952016476	3.82735510327986	1.05601807306141	5.51505337777335	6.77996403447298	5.49075233800388	2.47868815476222	79.75	1	2
115	1.76520615907821	4.91678068891816	3.92664473348645	3.67466083121931	7	3.97745922727341	1.08631767813612	2.80102482590105	7	1	7	4.85383692785182	3.82677649596477	5.84071788366364	3.69310456568358	1.92457389035315	1.00449694827174	2.13859908172402	3.73727874524493	4.44082872462865	3.06818907714986	6.27225381080171	3.69709041433078	6.91982820973023	-3.09435248857244	3.86895281358073	4.99235127738424	3.98088984306142	6.80597444806425	2.85613621021869	-0.347910549284071	3.70652372916854	4.07035852515799	1.88684193430843	4.88406641580521	0.388048563410002	2.89640935634213	6.00418798604284	8.50521335782393	-3.19985074793939	0.714450204928339	9.02448008674874	-1.05105568050071	1.93157017170648	4.70380030322012	4.31901642086309	86.5	1	2
116	3.52171390937516	2.04751450627733	4.74992966300264	1.08955643379324	3.59407848742795	6.56408408428654	2.0559664496967	1.39396475981676	4.43634584581487	4.08516701805353	5.14868748041437	5.27128347371124	3.99260936162332	5.89124578247369	1.79861560514551	4.29511534775505	1.11075001308826	4.33898364038012	6.68268317649176	1.83215574577667	2.92828200623451	5.20421804424868	3.8293378055805	-0.378254102544892	5.86105872005838	4.55429846747701	3.64267726479266	6.64905334629376	7.58962998280583	8.29015678343236	5.95769121076629	6.25850110807249	1.74710087765808	5.16733115378939	-0.406114883138877	1.34141779036723	2.0797669613339	3.86065029043686	-0.533513247896459	7.74240235739479	0.979123109066558	-6.09261479178488	-2.34052010363734	2.925040009995	8.90287452991224	1.06636247085786	84.25	1	2
117	2.35710400272397	1	4.02114853035068	1	4.83089091293073	4.84249424347879	2.29539106015723	1.73540004579632	3.65417964375064	4.55311898819257	4.19319285126879	1.84970853846497	3.92354850949266	6.95152249858007	7	4.81428866070306	6.17858560201979	6.81078006944056	6.44490917648499	1.60054562796701	4.08363668944979	7	5.82857965208195	-0.851299006421965	5.64390699293883	3.13425627688979	3.79526273203006	6.33769639164974	5.88549552719033	14.333793327901	5.86007136031026	6.68488314988273	-0.240305159136475	5.53581772687028	-0.305168423379486	0.52200562171745	2.49329609703354	6.11174214826378	8.77420673845977	6.35852397259829	-4.2156563733108	-5.11414665366128	-7.25838538393962	4.29208086734713	8.63147035686945	0.648140269873008	97	1	2
118	4.08580320700897	1.57872098344526	4.99907247815801	2.50437276306906	3.95703071536862	4.02514540264357	4.96328447896285	2.50145221481049	6.44408409225451	2.99205805131168	2.58248362130806	5.21751954439052	2.31001945274661	5.98576650805841	6.87195338771658	6.8046520906985	2.86717536634001	6.57796623795703	6.32834290494485	3.46053044958892	2.44741323008517	3.95338343735578	2.83206769780991	-1.12205081662418	2.81524719851289	1.05463272257737	7.81178144889705	2.18783108097235	13.5004436133102	4.62527027422769	-1.05309822480318	4.36789335844185	-0.0144610544280389	3.01169380516748	5.130676235738	0.487377381450612	-1.59800201710797	2.45633840331015	-4.7992796757479	3.02216837468343	6.3239179801272	-0.365649579267634	3.53331550597877	2.18378815841797	4.50619994268886	5.69616559061783	85.75	1	2
119	3.78444301768001	5.91103907240855	5.91330127232917	3.48887872215198	5.52897227924695	1	1.30607812234053	2.88363326479616	3.9581817039238	1.51948896313433	2.22929735239863	1	1	5.600552882226	4.08134282227923	2.02402284656938	3.12090932841659	2.32285554730377	2.28704773758168	1.62527049351746	1.55061231052975	6.38329041191846	4.72493049967027	7.01311874483142	-2.91433241859882	3.07864490341497	2.68797669083221	1.63338413120563	5.00769034342353	5.95982045945487	0.778994308793084	-1.73373296386	1.03305414425496	4.65855055030867	4.36091787762952	1.49775780133322	4.52008654373671	5.7804798852657	2.86182595010617	6.30284157669027	6.57553916385855	-1.16168494534327	1.63908762844691	0.638920917087658	5.77047967920937	4.75621492290258	96.5	1	2
120	3.10743741627727	3.77249233017057	2.83036535329883	1.98961207946941	3.81046366439868	5.98039550131213	1.34893577831249	1.89641727593435	5.48803466070861	1	4.2799361278871	1	3.33276832312323	4.06909151133602	2.4608667423841	7	1	4.97478161220673	2.19083621397362	1.66128626113951	5.68819586370831	5.51014722682193	3.61354646582005	0.376513865392864	1.62101672854778	2.10556818961918	7.23220617997385	2.23715649632063	9.1726888494174	4.67548074147018	-2.94572624260784	6.19818926024427	2.01786756888172	2.4328010306971	-1.31215962382147	0.280876042188137	2.41615703799239	4.56623710651745	5.27004558893942	1.2258655630659	7.03121605847888	2.99420493591558	-0.576016865542599	2.87049145914749	10.4193558671424	8.11151396777833	94.25	1	2
121	5.98792711044004	5.71885154385995	1.10930203629792	5.08978336756312	4.24249711111973	6.89081904294283	2.72226404067482	1.45652445403849	7	1.59772024531245	1	1.35544880926985	2.72992479676691	5.69470967741113	1	2.15389874544957	3.23421989868424	5.65630135109959	6.83600878181338	3.62351568546491	1.87216334928158	6.51639954349763	2.05466471100874	4.62809739507024	1.81810009182082	3.16316942874546	9.51346789973142	3.70430774528889	8.43105026267133	-0.115427617258439	6.93552562198398	0.577848238614536	1.44930289091316	5.28273565083111	0.979244440866606	1.12682887745435	0.241026332864846	11.0018176302983	6.64630702034824	9.61935055172409	6.33192521238551	1.86503338976564	-2.27137928496304	6.06902142608004	9.56211152569809	0.876936506734295	81	1	2
122	2.15176702691393	4.9108916836035	7	1.56346994562007	3.37499921586895	5.90539176143542	2.45219269475754	1.94125771522173	4.18588476862994	1.73383339743246	7	1.96646265036774	2.20649104206648	6.735306345205	3.82589911911671	5.00117089154918	2.37270369572268	7	4.38360475703499	1	5.05349257267069	6.96500298210952	2.49621292251186	1.35388704144267	4.98154507559665	3.97213892744717	2.73870728273931	7.44562115273603	-0.191496350214934	6.43786145737456	7.60708778267028	1.27991264474535	2.45048379650084	6.18061211794353	8.12345864955309	3.46169256576917	5.26864896641889	4.67900497901121	5.88303816213107	7.59216543029335	6.18541134993638	3.02155678926926	4.71160226226116	3.17338101968455	4.54641061444657	3.59163813342637	97.75	1	2
123	6.51456463451336	6.07482765769224	2.40203758111097	4.37092510001603	5.12850754498736	7	5.43094686929426	4.33819443536576	6.41541398894867	6.43853118405175	1.52578637524631	1.512379321258	4.53513433492948	5.90938315079569	1	1	5.93486755457709	2.7331236905497	2.63502858806887	3.11204507238136	1	2.63311533120299	7	4.0982538806284	2.38970503803554	3.52591880074213	9.61026651096249	3.15402253433894	5.21164882261874	2.48844219245878	8.416759891814	2.74354828794943	8.96838482402735	2.93668659348847	-1.42264165502936	3.38215547865308	1.97052214156022	8.54909784569319	-0.308727313751098	1.36436762534132	3.63144206075975	2.794872123403	-1.029116261044	2.04701593539614	2.719362268218	1.88645036655246	97.5	1	2
124	3.52330211339615	1.84981815690477	3.9603771384171	2.82896774169115	4.19272727554192	5.17748312415542	1.73515090664784	1.74728228698106	6.32388975775251	1.68253985169458	2.88856585882206	2.20982116793977	4.45384043921334	7	6.58858470050419	6.59425306914939	6.52179232886098	5.40941950055782	1	1.01375491228318	4.4257921071674	4.0029268736719	6.77044625265925	0.888974752485809	1.9540235614217	2.21010557340263	8.33902698031957	2.2154170602168	8.35455912109396	14.2947401626892	3.63292196873857	2.4508819617216	1.97395054875669	4.13069220634973	2.72039353764924	2.40781842221355	7.72350272883171	3.65383950704069	-0.937155026701956	5.8042088838735	2.97168982902628	-5.6736640379118	-2.80475660649311	4.13595703045389	6.71765350415192	3.67499621430888	107.25	1	2
125	1.72385234296655	3.85683824816457	7	1.63673480113849	6.90618837425897	4.77916615306202	6.30149528415096	4.28189360132876	3.91926753575723	1.86720860379593	4.23972089258604	1.51017201843756	4.00398133121809	2.63663895129502	2.02714540737735	3.92754796601358	1.6892350543653	6.27622500586138	2.15284864489649	3.21279033593508	2.06139788248907	1	4.15031563360879	1.69834390383385	-1.67598374217169	4.32504526705789	5.97393017241761	4.32047213240188	12.5950324200729	6.01335133372801	-1.0007422917277	9.27975204198298	5.90997713947538	5.64821086901803	2.13274145439486	2.9084987788255	2.99741518889894	8.53740945429143	-4.57838590412499	4.58142705939984	2.69398371134775	0.26708956297357	2.42392155739804	5.96161224730895	4.12978229538949	4.74603829441924	85	1	2
126	3.09253088450215	5.42108938180139	4.60483917534803	3.66459870470043	7	3.02497029188823	6.25814304472695	1	7	1.48110736643212	6.62621221232371	1.24183434527701	5.19321219824828	5.80611091429467	4.05053556798661	1	4.67940689068166	1.666163875808	1.01006989151831	3.92968481069143	2.04280719835298	5.8989864554688	2.40085022159431	7.32465099702848	-2.60395164049373	3.81064079339237	4.78249232488755	4.90203250705804	7.59489499700257	3.26536472939865	4.89497265715154	-5.64660651801746	6.65282052150777	2.5177851577857	4.47130722520017	0.8946682852658	2.47805768938754	6.08709804380283	0.336408837601925	1.83263898195314	3.44315564032167	-2.15906878304416	-0.292614164752049	3.04345902883022	9.12039263243945	-0.889446711870878	92.75	1	2
127	1	6.065904713935	4.72236880200516	1.44578093857483	2.76965708099541	1.7173132885315	4.61557291132136	2.99889277089794	2.28230538501315	2.22755034131887	4.89450244413264	3.35593027069349	3.12302624701201	5.3499559680669	6.38575815011942	5.80049069213276	2.81826023617295	4.03636936175098	5.51336756262842	1.01486129289341	1.94312956504204	4.92455492039756	6.11153941110889	2.1228212054884	5.14304147321799	2.73158307321072	6.64724883330634	1.32043270662169	4.81741387726394	4.59022317541707	5.49814087977911	6.84777841358633	2.57861658371093	4.36942381568317	0.775271318204492	-3.40384868164571	-0.996480924431254	8.58914263181314	4.81094906563845	3.62369119236988	4.55305751443852	2.33465914646726	5.66201546272342	-1.25976449691038	8.25714407875987	4.32206557766357	85.5	1	2
128	3.69683666143601	5.44641990735929	3.58828058562479	1.32375018400809	5.40789872210892	2.78592146560155	4.40807655306141	1	5.15486324688759	1.7933499170853	5.46733751718655	3.62386876398559	2.50155383715822	6.7973823418561	5.86997745926955	1	5.28014469697582	1.82607193462101	4.21327439390715	1.40098724514925	3.69962479997276	5.67891309126024	4.26407526903277	8.85611184615846	-2.69672746509452	2.83373267935828	3.4173299260215	6.67046122716847	8.90746753241843	0.488366592772677	1.70390952517765	5.55021172445478	1.9638517475283	6.33550282516558	3.70888104380972	0.800342241647926	6.06912788289602	4.90992603960042	6.64975075952837	7.49866925525707	4.10920200047855	5.87707426360886	5.10108734905883	9.56096797773029	8.32530645724608	3.62215176648049	94.25	1	2
129	1.7052199607084	3.58335912141559	6.38452807531155	1.12401825522563	2.79570191991885	4.08093771401584	4.42988378096603	4.356417081061	3.06410160509505	3.86288176616098	4.20882760984535	4.26760002595938	3.65521654397439	1.51220670042183	2.41745176485615	7	1	2.28671692854533	6.93063115828157	2.57032552684586	4.89758655698781	7	5.46558424987457	4.17800886885161	4.55699958113019	3.59569471382204	0.486960644881375	3.64769966213778	4.75157498426553	3.21291129473509	1.69101699334093	4.93255967496765	2.10253557260949	5.25263784304548	2.40989770122179	-2.4750405995846	-1.12554718700723	8.30146783014971	0.224903325478581	6.10170423808837	-0.0775937939545533	2.19578056307694	-2.80742958022483	11.1982034887876	3.45322939444708	3.43482422524006	67	1	2
130	1	7	5.8479104330742	1.50323085256933	2.64206221264192	6.02643739873324	3.95861354447265	3.52100032725943	3.83949817828804	6.00495102032316	7	1.43843370168079	1.35387185515454	1.87979790178618	5.6729142773188	7	2.52808525766544	4.49070140890438	3.12966105399526	2.0283618939334	4.80036624359281	6.15013098871762	3.60014777120469	2.37791729688156	1.7623320483535	1.95123290904336	5.66280487481075	3.28017416944842	11.7404458828729	-0.650958091837742	6.7695071844987	5.27578929492622	8.73641948374958	5.05540744943942	8.95838951600317	3.1972175628465	-7.19039157647136	5.85605966892554	6.86438274884835	6.87368092872717	6.6811718193787	-0.91252255875787	1.00225899449156	8.7893665160765	4.05941740835355	2.30266722017348	87.75	1	2
131	2.3367403810481	6.13136230878347	5.40374113584635	2.88738692600447	7	4.01704988454434	4.35659463139444	3.89081226300743	4.79797855184162	6.2240750688215	1.04171342686918	1.88584863024101	4.98132569321586	7	4.34333652444501	2.0059142759145	2.38425943032266	6.38735953425982	4.99523127364887	5.63065250759269	1.87629189716828	6.12979471853914	4.45063318046729	4.25299571449752	1.40017535348523	5.35274184579443	6.18121155016319	6.40204605582799	4.49689445102841	5.67432107998085	3.97310185557195	3.38715814027177	6.31548926312558	4.52883491358471	5.23820942883128	-1.57071555956204	-2.26168968987388	3.87022575047793	-1.02869440785274	2.03158191605896	6.64038797643324	3.15531235463984	-1.56810653276559	3.19899021893584	4.27563041984567	6.27653931698226	91.5	1	2
132	4.78146455611203	5.70974467564175	5.94299798856445	2.30055308763823	4.86428690430772	1.54647734475266	1	3.35114712036473	3.74375278245509	1.38402258577501	7	5.91008207215194	2.53857764985641	2.73184346219417	7	2.47859960688307	5.05240948104916	5.83975812735538	1	2.47860003071205	2.58248081895066	1	3.00656213196748	5.02273776854869	-0.0497079508102683	5.97898958665548	3.38498831204504	4.05398154410297	-0.429331195611835	5.8471582256522	3.77051835932274	-7.2642875146543	1.69056245129268	6.65153662877212	1.24031599030639	6.33121173024898	2.92374203335119	2.02385807775072	-0.365133090818357	6.96089911794818	2.9287923564759	-6.53880651527027	1.70791030629814	2.32225561920945	5.77393655696499	6.86390229922676	78.25	1	2
133	3.65341109824733	3.11821299621751	2.41745465901327	3.06977439950958	3.43224241884302	1.87106988659264	1.67712591066977	2.06587149066771	6.30810650641353	4.56262625341087	1.88549848998695	1.87352912522237	4.54582724254846	1	5.84594531332815	4.87499867792467	3.47747903893573	6.48980356141338	2.14070191313762	1.74013621931817	4.24256842862939	4.27119779311021	3.29588391645941	-0.263586798660708	1.76474665699668	3.3609631286589	8.61240068900657	1.34570352040372	5.63886631145829	6.28064076499567	7.35446272481714	2.32333315838186	2.7657016578258	4.30555275850541	3.53257698954752	2.25724466975149	3.20483968782041	3.54396764417364	0.406611042802848	2.39974196895319	4.74878283440345	3.8347586812188	1.39448841539895	0.571328075719899	7.98551419725098	7.50994777894267	88	1	2
134	2.93558890540114	4.28154783190616	4.39729496850053	6.77654279069562	7	4.29653117967476	3.37712415548173	6.53668453723915	3.23124421895888	6.35969257565072	4.04608274940387	1.10106043915594	3.42085387644347	7	4.03036726222998	5.02086394749821	1.83595891853861	5.45990172739765	1.22381561668793	3.32909046461215	1	5.13724821928261	4.48053277876761	5.62812639213041	7.57986801709325	1.01688075680481	13.1798562848471	2.89755951768518	4.20598920651325	-1.14252676039295	1.73773624676437	5.59363721746363	9.72018210804327	4.6467880537232	0.684996867163344	-0.887392046045618	1.33657063508061	4.73004040813078	-0.0393211227057618	3.32362740455766	-0.985252919011438	0.930861847902001	4.7845431973063	-0.0466246396222696	9.69996498630872	1.65138851440899	70.75	1	2
135	1.96493347561655	5.90140932913736	6.76558532512796	2.95060251052599	6.87818057077293	7	2.62180544148641	2.23215489312365	5.01526478633486	4.98172300111907	3.23916441164038	3.54760279750994	1	5.08792218997284	7	6.74430966615199	1.66527961747761	2.9085267572106	5.62124519861773	2.00814019631458	1	1.22562694774902	3.09693009637696	6.0499130515812	5.73737300673901	2.31790583239861	11.707812926887	1.52266365120268	1.38412158403373	-0.333297774646204	0.722322861044613	3.63061451798946	1.8241974391342	4.19088954631261	5.53576058764156	1.09053735414112	7.52699346150319	0.400089820641919	7.71851268019295	3.12593464730425	-0.727159825051085	-3.68675722013236	2.47751817454268	-0.211247083443681	3.85890954118611	5.85502032507348	95.5	1	2
136	2.85645076748421	3.63695419971924	6.77373780795215	1.97193056401553	3.55676501082418	3.81811018754017	2.56048128452584	1	1.68638420119031	4.4796203978112	3.00668157358137	2.53355189269681	4.07755303291396	2.84069599860189	6.59232928140978	6.94654830357846	2.39511989470906	1.43920560423164	6.63669690881773	2.65275065075086	4.99703355995619	2.83642409078376	6.33709474479206	3.71399322249639	4.92089867307561	2.95315871457008	-0.496981894305511	2.738195686557	4.74964643598947	2.50531784782067	1.51903303948257	-2.02161962035289	4.12206587927214	6.3260847997942	2.18651478731192	1.15620077857868	-0.700211239398026	2.20322771912454	1.35539965214575	2.73925649825709	0.352659305445415	4.99603648864567	4.97940380486794	11.7029962426717	2.36214549005638	7.26468244714139	83.25	1	2
137	5.04984423717571	3.49956383441502	5.79368155798313	1.98467459571567	5.98244574342783	5.50509557424328	1.58335140023562	1.84016819422642	5.09243288794803	5.50554060991328	2.06742997017326	1.50753644871985	1.50801063982783	6.80587137401261	5.97777083176308	5.02753008016094	2.96531185728231	5.30830675655371	1	1.91511177104115	2.10968299200528	3.61867400390236	5.55517736586549	2.55996749870427	5.14838917749003	4.73763256019507	-0.701360757373562	2.92439694695445	4.60252965565217	14.2456566633523	1.76327879032172	-2.96821568923879	2.27862344564434	2.89208454292075	0.896469713322854	2.08229741573351	7.38860990201641	3.96666699345621	0.590999623103124	2.76897187837254	6.48391941441893	5.48441589416209	-1.58231565464034	3.33866971946164	10.4776300546214	3.90598422730608	85	1	2
138	2.12762645604635	5.00341435426708	3.4305262036501	2.17567797406537	3.76652580791308	5.77807222294497	1	3.8509809802655	6.45074156214353	1.27402442463081	5.49246211042041	1.76676419688885	2.60727458988472	4.81193096619602	5.65598180554428	7	1.18198594406358	6.22448890597973	2.21562261056615	1.65199046851783	2.93472448996408	5.20299076828105	3.08105867238803	-0.354709407690777	1.36762850963733	1.83015006696811	8.02749077319345	1.79855926149394	3.61900878784054	10.044351361968	-3.33875136014442	6.27106720949313	5.93698605199461	2.57753009636427	-1.0988639689148	1.56261843077727	2.61387349325349	6.75688132621377	5.11107149405567	1.98999370753617	6.90276355196554	3.22611964443914	-0.819645127135087	4.37424640321786	9.41751051030182	8.26709968129481	93.75	1	2
139	5.74589263012204	7	4.1594936823319	2.59546878109323	6.13466136727947	7	1.75781372320589	5.43151633224837	3.20234243957565	4.3626771517846	5.43364549691241	5.72983451721902	1.61564971379367	3.78422470952647	5.93372513413469	3.83619707384486	3.04529523451689	5.42236912464644	5.79887503204999	3.18822526327351	2.38964613278085	5.69630356398837	1	4.11344652763596	5.61415719919881	1.72267407319517	12.4462212454498	3.08268079670774	10.8817435057725	7.38511011125205	7.44624771420102	-6.59298878500843	0.131412442456343	6.85005309554118	-0.684381880421365	4.64084958061114	-2.02651895545561	4.84585560755017	8.02705132649318	4.13395199976372	4.82930261466309	0.541966161457106	1.92870078315898	1.96490531630896	9.0730319018152	1.35523929777474	85.5	1	2
140	3.00885175741306	3.41553848296868	3.22034998515777	3.02247071710186	4.89170014930088	6.27998080399269	5.08335539534451	2.66984269974824	1.10955181673446	4.83484432815259	5.63309096147039	2.47946208440155	3.54874054649963	3.49615371681029	2.88505266578215	1	1.22356960266793	2.7727070516932	1.16725857768242	2.06094316979426	2.15140765588141	3.34884195656274	5.122220326468	7.80310431515355	1.79795876025933	-1.86214493469359	4.08120524159898	4.95984791358192	10.6119399888139	4.3236495101522	3.67343148478723	-0.0322287317700646	1.4956159638509	3.24663760729016	1.27116305420794	3.85255296327809	2.57173309441717	5.85771797965211	6.17887971735027	2.53147552511928	5.20492356303098	-4.21207421827596	2.95616500473557	4.08377827696914	3.22157332609333	1.96108011511989	93.25	1	2
141	3.79005013599495	5.48281568926304	6.55757780312979	1.75319820882123	4.19930895266935	4.4313377753086	1.75975857498665	4.07231687816415	6.36351622723261	4.10566836671212	4.67125053985647	4.56782491398602	4.34327923164753	6.23276147003665	3.93777046855184	7	5.05928840739953	3.74550835518132	5.34825370973154	2.42510280507252	1.18250035638439	5.32539503042262	2.05480840179281	4.51094109371025	4.50360013320467	1.43228214929172	0.9283438411422	1.8594469775278	4.82326579433257	-0.847425573480288	2.53937620692784	5.418152039252	0.631102561020221	4.5987724899256	3.49005580996661	0.549014819674327	-1.01570426426432	2.77008033984683	3.23111388860864	-1.62679064170503	5.05375773338045	-1.09641913988854	4.05741001567444	-0.327556399956016	6.34247426404497	5.28835619345984	82	1	2
142	6.41121227620248	5.69175120640585	1.98973964732955	5.56281146275252	5.25863534573569	5.03410696080983	2.94565966839394	5.80237872373604	3.27757073429067	1.74722006086405	3.40864194773437	1.88624975845412	6.09370831211104	5.82592335753445	4.88447755392969	2.63086186753057	1.7907567245029	5.54733437693479	6.53349150054694	3.6732986411961	1	6.6894297960038	2.77423747077765	4.25641866116532	1.96233491485135	2.90189660244048	10.5882839152436	2.35157090381713	8.19956007174613	-0.199200120927992	7.89955908869275	1.11800249384552	4.16400847862442	5.46111366914703	-1.77907376036918	0.356906710541841	1.4199052409185	9.17116337326551	5.1378203769858	4.30240848022491	5.71666211942048	1.53213399642625	-1.70734516158938	5.46251071481121	7.86713509583191	0.691248489790423	81.75	1	2
143	3.09452008968702	4.72018482084655	4.74813471265157	3.02090058713968	5.78721205391025	3.71166843429624	3.32214762256479	2.82608021005356	4.93975090393536	3.02185089905058	1.93270098259178	1.90054309113702	1	7	6.29119775141893	7	5.59035001804766	3.87251119412684	5.73309850530421	2.20755266008381	7	4.13160989187646	5.75132828475059	6.87752220949007	-1.93288942814384	3.28396163737327	1.69439572838576	3.34991225239512	4.47443635230514	2.84765617228202	-5.00999022886052	-2.80839328707055	6.56712568451327	6.94873364924095	4.45173004277193	-2.56891428108964	5.1770730328052	7.08115369498507	8.06699848423155	-0.851148908648096	5.61808656737902	6.07169697713462	-1.01509195134765	0.726897086856132	6.87287596661456	4.51069333633084	89.5	1	2
144	1.04085044467322	7	3.72880170806111	3.6734974374697	3.83612919149153	2.3685338672128	1.62827132343906	2.11029141803398	3.18547040370991	4.19461652155989	7	5.28822896636191	1	5.13966511676607	6.42920944444015	1	5.27744698557168	5.81939623192794	6.98399611940977	3.526871794035	1	5.62314883009427	6.27010670639422	1.12726769569464	5.10475674028097	2.74078944586777	7.5072810421397	2.39741443596765	1.35056822471539	7.58040940339081	10.2555252635226	-3.24108470599627	0.852514974824712	4.87931788879722	4.0351318839935	8.60521600423211	2.92099018067502	5.52828885233573	-0.388621447570157	0.126807496350547	3.63240563203657	-1.06041572662666	-0.317952356724037	1.46488720424735	6.5904184349035	0.85477703385857	94.25	1	2
145	1	6.52458620094847	5.67152293918788	1.76203043702448	2.26769776828889	3.71251306881787	4.96140351540081	1.6697884381289	3.73635875964253	6.47290873549693	7	3.72775403117898	2.94281963822995	1.05190896849042	4.73529691871552	5.68714027403104	1.36149759538919	1.63783479830004	7	1.88868658229853	4.58675789166059	5.04557248116817	4.87182877546765	2.38741670383474	3.14805489418504	1.95879939275862	5.70640087654615	2.27362904352252	10.7606599759161	9.25668171984995	7.23550693273615	5.54677650595182	7.99942220877002	7.15019955807718	-1.55167191879867	2.74172647543571	-6.76145095393708	5.81332841517877	7.61894370177638	5.78482037681572	6.40911478880709	-0.934802004170737	2.1306106276279	2.84640114145528	2.6555955070777	5.03437543753018	76	1	2
146	3.19206333438141	1.90326708610704	4.46125558765346	1.17900911101092	4.70615380036581	1	5.06062306599665	4.06299117951687	1.97963369926131	5.68536975107226	5.59165276140825	4.00667478331852	3.69693860191996	7	3.9801527609105	5.2918501649816	6.71283187772924	6.57131849064669	4.91302924332152	1.68666371767877	1.48683259929988	7	6.33960721763716	0.123726276998125	3.71317991413717	2.63100773959972	4.42675752374628	6.33199515620997	1.98437115002983	5.5913287099265	6.21524864945537	4.89419765134576	5.84209273252006	5.23869296441416	1.17248719171094	3.20478816027902	-0.923779096070923	1.310741637828	0.861076172910573	2.82408149678702	2.12073909972466	3.64365302653683	1.10808296065209	2.40354799430257	6.29666206984374	-0.0623527538233714	73.75	1	2
147	2.61372766199885	6.93358575040987	4.76595901536874	2.19386422156878	5.22741118981747	7	2.16780511510455	2.98181360071824	4.92430087456969	3.12917047561432	3.64922261297837	4.91273117592952	2.02601461500921	1	3.17102650054557	3.07927087279302	4.06927484014356	6.06852737895084	4.59246687269869	2.81062942316848	1.39330128487745	5.00718350270485	5.73957978393357	2.42100441399449	-2.78805263286194	6.01828840751358	6.06053411453924	3.80239713831617	6.54988385441538	4.41668034031338	-2.66308927339758	-1.94577603896459	1.69794941259638	4.02103521878482	3.01041895007773	-1.76509048658467	0.758921808670064	5.41181150000644	6.37961919704083	5.20461551486503	4.89114763234251	4.11651289650986	5.98293765137065	7.67482128402168	10.6155997552246	2.80654851667874	64.5	1	2
148	1.48962603779125	2.88941747694407	4.95009633883374	1.28824135096575	4.41950640225118	5.12765159792493	1.43951885543796	2.68520836478061	4.18284529625282	1.90947773757743	7	1.17527636329324	1.01705094705657	4.70273639725124	1.01412217538944	4.37016185061995	1.76961579277172	2.11202065074199	6.56051959766388	3.01655691244098	3.82810972884534	2.39831489958025	5.04147972203292	1.47579972304156	3.86461803605748	3.15476607313842	0.163285029410425	7.43578037579609	2.85740333777501	8.04345918449995	4.97356658718264	9.51833580911475	3.31915851353496	6.20624679694001	9.16316012229897	2.38272424784136	6.55374082459064	7.60610315888136	1.61754399844091	5.06193421449632	3.31119368882748	-3.11647643391222	-6.19883049229808	7.79981508315051	5.31360562620851	4.4284379508852	101.25	1	2
149	2.59068406645541	4.2236962956051	6.65513472077863	5.29141068449389	6.142965222919	5.81853593213483	2.81910511907956	5.87825938215014	3.39440544987611	4.29345234393959	6.55917156015233	5.82341171735985	2.29152316126033	3.28330212616024	5.03887858188756	3.73263143399132	7	2.76153873644733	3.54651595553903	1	1.85286507340722	6.83424971484152	6.86046637199637	3.06626409988543	3.9488628013498	3.4289849348159	0.886054168574215	7.56308473551563	12.0336928108867	5.97517620441686	1.37679768981443	3.39922927509469	6.61403262796386	6.39488114676411	2.92443289817542	3.17412000343526	3.16188693235943	4.85786409813575	10.4757771551074	-1.97333016932986	7.25859378147531	-1.20434763442342	1.12274056533799	1.00017643293	9.53835055652331	-1.95027006091441	75	1	2
150	2.71935722405918	5.59790583590061	5.46481089278502	4.14951346182205	3.15561757616901	6.00034227198413	6.54936101184889	4.68368162673682	6.64531231341445	2.55683380759278	1.88914736076728	4.40880940666205	2.40012344933578	6.03355471490331	4.04914731745046	3.48019182776305	1.19997372119976	1	6.90115711270746	4.28972971617716	1.22243454983296	2.47800704127283	5.19378928442697	3.23434716660091	3.28884979058444	2.07574170543778	7.7653441319833	4.15102258349541	3.67101430115764	3.50975445991237	4.83685409379986	11.1868501878644	0.374617344856966	4.95955322470928	-1.59316160038383	2.3644382375552	2.36075202753607	5.02942553599313	2.90649165455546	4.48516659061356	6.99009243173685	1.57061788964984	3.30829696606903	2.20139925373457	8.78199105408733	1.35528959629543	66.75	1	2
151	2.92837829218832	4.25477208475668	5.3574865764195	6.41181724685398	7	5.29663079894457	6.02951024926328	6.97524766985747	7	2.62889550110558	5.03194645019958	1.37934195567455	4.04405857449179	6.29208714864914	3.75779022718159	3.29450375714679	3.84392790461598	4.3174483394309	3.0854366882782	2.94258127725534	2.43926163799846	6.99315954826221	6.02238353563454	7.2076389995889	6.5356999920094	-1.17488431159033	16.5043581223288	3.81175750447876	8.65401989126278	2.1455606264343	0.578987222507321	-5.1820819901144	3.43685806265292	6.24898978876198	4.88974579548451	0.139517400693294	-1.63643475237431	9.15332946787467	-2.84364525295315	4.38142777857397	6.3091309077251	-2.30826581136283	-0.0570132738249413	4.01772996464889	9.15348111025929	3.5939164155173	70.5	1	2
152	4.76056500044098	4.92650342244323	4.29742965487899	4.41231622790753	4.40439939620657	5.79222439151664	3.69444232136704	3.28724902563351	3.83021880920343	3.77951296670323	3.37536521573688	4.12587838503671	3.63613991185226	3.79150699134748	3.74268174935031	5.05535143083371	2.37981758084734	3.37811924402048	1.79169587163257	2.47029102688938	2.0615524830403	1.60448199370759	1	1.85891542730095	4.586442359763	3.9853824837478	12.213568178004	3.38500269827525	2.18260811994163	-3.06138998332309	3.19187791100433	5.92720238746597	1.14401104818787	5.25051984117609	-1.01583482620297	4.03486497378654	-4.16375131651919	5.22576658052324	-1.77434710333967	3.58699477960854	2.65618378327674	1.92142529596891	-5.16599940309065	2.04103674663667	8.75914019509681	8.6331741523137	87.25	1	2
153	1.27952663136314	7	5.74748758408555	1.97247886367329	5.60363106766989	5.99210107648705	2.52682674976817	3.29609272184894	4.31546141335117	1.48458782684388	6.39282593832439	5.04112069574543	1.82657141398253	5.4861398262876	5.82014805067089	3.5889730282448	5.76726514441332	6.81494138741636	2.37034559212778	1.62345276773665	1	4.67721198216558	5.09141773757774	1.92209837964018	-3.08840147860911	5.37241644634334	6.27935704413207	3.4924547065986	7.45959404993625	3.97459862989819	7.35525261869209	-2.32173216702817	2.62291864694505	7.06898763612965	7.38578009461389	-3.96683421710337	4.42497160082413	1.29737076898504	5.66612492493774	-2.01854047603627	1.58057510527879	1.27504860839184	5.56266765335895	8.68711342659835	4.89863233146224	3.42419857962332	81	1	2
154	3.12878897808526	6.34781698278274	6.14992177715205	1.00934414473111	3.24848151828392	7	6.15095888209884	1	1.61262398934393	4.44871714763343	6.5139008695788	2.04621861441277	3.10434554562793	6.48775820808402	6.92913283773414	6.24021636209608	4.95724207765815	3.37925056466549	6.77259012058095	1	2.28210720852891	7	2.83419078986102	5.98609887370698	4.38546491135975	2.22504741761818	0.135301687926399	1.28964232810639	3.22349680984018	10.4788160219787	8.83316261781049	-5.83482403293143	9.36399591651083	4.59561369934487	2.7475721114387	0.365320171015728	9.77690213347791	7.15506479728444	4.68969120349983	4.79273260431855	2.20768588348644	-1.10628645544976	1.34920249779253	-4.2946287828872	7.75233950500343	0.697685493379993	79.75	1	2
155	1.81652770518531	4.98592996787315	6.22847691785278	3.28134595405777	3.6807105505252	2.20465472762555	6.51650267550727	1.72410488187967	1.98571546556295	2.39090573681732	5.69185834608391	2.30052694385279	3.95577083536951	4.13786667286908	1.59429081641546	1	6.00050167067093	3.3714225366028	5.864728425738	1.61618293937343	3.24848746773887	4.68221095149319	3.50735076519994	0.850213044010151	1.9078011213418	1.92852732458832	4.71151968867919	2.50718779448121	10.6185768469947	-0.0522523744903701	0.70025044460518	1.60688712805347	3.65898910969507	6.60006320046382	-3.28884294642919	3.21914845270886	1.25705298035929	4.3608560177372	1.58110458385568	6.36228509250241	5.26520799271175	0.579333791895784	-0.557631706572756	-2.75151119560234	12.3657503976001	7.58827779030227	88.5	1	2
156	4.20028615496653	6.17264680064191	7	1.04969863586144	2.16195562787128	5.08551964862634	5.56368479087871	2.36076394942289	5.24576139414124	5.43815484776071	7	1	5.780456278975	5.48397368767902	2.45944504592386	3.0472927329603	1.22121018400329	5.03176602760394	7	3.12725077218547	1	6.99385068436914	2.47969637903471	-0.267645520513208	-2.17783497396826	4.01744452215139	13.2904045695326	3.89761842790103	9.62499837753227	5.07016621854371	-1.97512156578258	-7.96672006546892	6.10321742816619	3.12032756863819	0.320481076716582	-0.588304226267074	0.800881133375564	0.717969416951876	7.38525410066957	4.33626946688458	3.21436579001704	0.230363289900816	-0.818287859545657	2.62043258920377	5.6986688116609	4.41710568875978	76.25	1	2
157	3.12531620523213	4.51111294926582	7	1	1.43423138950798	2.99857531551446	6.93463152758697	1.44390980879055	4.8823379081712	5.38450812564142	6.45531074953422	1.25019926044055	6.77266547902725	5.20555028655439	1.89261788813285	2.0874765809951	1.48316736051108	6.9695078297522	4.46155906207327	1.27836118363862	3.80466253664979	5.94842882919913	1.79773265794456	-0.434832741892791	-1.97568242632996	3.66431066750922	13.0204964584578	4.52775100474264	10.4411395119682	-3.81353773353617	-2.05353673880323	-5.62937707718161	2.36396809013959	8.50321023701885	-4.40528387016842	-1.05484399453966	-0.94586551055797	2.28330094003435	7.97937955155848	8.63331005223173	7.10861192869119	-0.2643871971726	-0.762038440833105	2.19748268275526	4.64801925759517	2.68800580033292	83	1	2
158	1	5.24940340293244	2.80889422810937	5.73511644494791	4.83636070359964	3.67119680399032	2.85469394461078	6.38992399003679	6.78005824384121	1.11074663972046	5.26398484325012	2.90485424418375	4.05094766300823	5.29448365576089	5.49022827802302	2.90931721722648	6.48916304968007	5.71572575902684	1.28171542118917	2.0885242758843	3.28495144187832	2.3671631327735	4.41672597297574	8.55847732930158	8.21242762794774	1.76312273925542	15.0326443312054	2.48261642966389	7.1559255405635	-0.440704619539797	2.83389722082295	1.71815142584663	3.37896450029137	4.790044058069	3.39017240490679	1.96789871762945	1.40444701479992	1.87920118009021	-0.631507932300834	-4.18347179662041	2.26217934936376	-0.572638140210759	2.50175063961539	4.76794002936573	5.96337380304882	2.29994164395141	78.75	1	2
159	1.26838455381688	3.96301109604453	4.64266242251696	7	6.09103476761568	4.46402134400678	1.38533660827371	5.86722804890816	6.31477460989935	2.69949549067825	6.25163596066321	3.08568204740906	3.74174805463121	7	6.0614955436663	5.44211512089272	3.03031860077201	2.99455175890276	1	2.91951141095704	1.69417841101837	6.64703224017798	1.898796973616	8.19315338123029	7.54291244138033	-1.40701993177348	15.2770236531902	3.50415296198834	12.6943735682719	3.12571136008691	0.682100755427264	3.86310176477891	5.88613748135719	5.99877455845005	4.90383955662799	0.130630237247777	-1.29363336461597	4.88763625465967	-4.40531726134994	4.64277987965509	6.1139160335041	-0.160345879304003	-4.97875391494	-6.3144128632038	8.1286040827196	5.31851933147016	91.5	1	2
160	3.88995211766489	1.57650702855674	4.99054868980497	1.85476152920378	6.11321641545431	5.31645025066742	6.46169513541064	7	1	4.14960336757863	4.33355185279941	2.55763740724284	1.92461435179244	1.3928383823516	2.89034735173983	1	4.57450756458909	3.93661853575173	1.8544887409007	1.42532349166543	6.16878445408678	4.41437268718058	7	6.02710133458975	-2.8389562509714	2.96920347439358	7.1561173724553	2.43904877826935	7.45171242963778	6.72447351096315	2.58141504820093	-3.76708999442579	4.0548055669414	9.48135048501979	2.90372053899485	2.74886432482201	2.16882293350989	7.47539312083977	-1.2656607671697	-0.828988228970973	2.99341112201359	1.71836062137823	5.55760847711167	-4.64776894093755	0.176182584195009	4.36941189385439	75.25	1	2
161	1.46899199235356	3.82215474026507	4.03787065647563	2.23196928416027	3.68179562025788	4.80262059697428	1	2.34571159306346	2.11866690210756	4.71842113863537	7	2.83375828763175	1.98840140319066	6.04423603197961	1.10241095630418	1	4.30780648999087	1.39995919360918	6.21883586364993	7	3.01741109883861	3.31746663298042	1	0.0179569686035916	5.64869365842576	3.12087661740776	2.56230629933789	6.21457473630805	-2.68865655655249	3.37346300729855	-2.92784233576128	-4.7759654566601	1.34855997343258	5.95523350243608	2.23585870787604	-0.703006522624147	6.66525182745478	3.64947681310782	5.33115967302358	5.38987464016934	4.78282339346103	1.18096202827659	0.217035565279766	2.24110774444402	6.45848446680672	5.26025902359911	91	1	2
162	1.88796842129891	5.17946900052278	1.14765847286407	1.73311738304057	4.65502362590194	6.40192896617183	5.21325450779178	1.76942458268627	4.09769678050777	3.90285841521256	6.91491150838976	1	5.27879595795468	4.16482160130756	5.1597576746233	1	1.57252307965804	3.69385563064716	3.23591636281133	3.34105353413489	5.42013604197663	4.0609223953904	3.42661408139521	8.31429695505802	1.70647314828282	-0.72754824191256	2.30887985121743	5.73804361677867	4.0380132221328	1.33858564822603	2.71040567969137	3.12890960631279	2.42114168890099	0.564297434383876	2.25715448229937	-5.27318845941187	2.55335524759585	5.35127568749483	2.21410367963741	-0.481163387304001	5.53282985080764	-0.561503141933318	1.70287644605149	1.42746926114925	1.63475815842294	1.02729408040744	76.75	1	2
163	4.36652691416295	4.77895172900325	3.55620207717657	5.21796196261016	5.66589098299434	3.51833056761148	1.44717284016232	1.18873670775498	6.41321220721214	1.2232057687178	6.31069158501717	3.98473184674957	1.5596756841039	6.7530280751612	5.76361597686399	1.3284612586711	1.15677903616849	3.32038607152645	3.46743381259554	1	2.70174321069289	3.7691411960769	7	1.68471182749497	3.8562567465133	0.832844596108886	10.5655728789688	2.31305629399511	11.8297655591953	7.76245898536149	1.26361916212629	10.5914910895248	-2.03074496461481	4.14500274842196	8.24531437790551	1.34181926789154	1.20570445663191	3.69052517857852	7.04914400984439	5.58194035821984	1.35034395936361	0.623274732856063	2.03062773895655	7.10000705627684	5.62443812508509	4.94263167693053	95.5	1	2
164	2.55721039034411	1.73756412447568	4.38412168786923	3.79299001888799	3.87353125485769	1.25984279224487	4.829127057567	1.2800544287032	5.94257206177088	1.83975586269595	5.69446078722953	6.77243714708019	1.38987373128548	6.01899493641004	6.95231477411358	6.78586972672825	4.14360253794332	5.74920196956399	1.8244679483598	3.13659235551241	1	3.35678985858682	3.03027224962992	-1.102608976253	2.6995813882448	1.16628827646801	7.29151996247174	2.08916323276855	10.6209145020002	2.30021993476175	2.93961580586304	4.22063230105443	-0.317689308641469	2.06115822549253	5.03670454279419	1.93908527046574	-1.33208222192524	5.35398582863735	1.69050974106749	3.92414724795096	-1.58766075875798	-0.0458402286097325	3.93229935065758	-7.70792502718798	4.97162234703599	1.892998795898	86.25	1	2
165	2.35228407242704	3.26213500468166	6.09640844969663	2.14605929839667	3.4820672862871	4.91204420815678	1.18077795810846	1.21749239490128	3.90953298849025	5.10439274581331	2.72612884782525	1	5.96718775333779	5.57635788220836	6.98199128753083	2.38327799587702	4.32865323209368	1.79966452834578	2.20336096849475	2.15556012306751	3.16005060140997	1.6026335727339	2.95643297087314	0.518390476372432	-0.453655135290503	3.46189620570139	5.50777423979803	3.43791787321561	-4.50780587004227	5.45843057481449	0.403271107396565	-3.37373718159113	1.6558675869239	0.315738525189181	8.93423930827139	-2.68893772962375	5.33712832038979	5.30758739548611	-4.1094656308226	8.4887710708142	0.84652442126626	-3.4192761632737	1.58572884413064	-2.06168780656296	4.38868346267933	-1.82552996000563	77	1	2
166	5.01537699081256	4.25842818419172	6.43209881034601	2.97651235475144	5.63428408622419	2.90918409302191	2.25954681148902	2.02353545386931	4.78809453362019	4.01198924002045	3.26320952338516	1.79093189898886	1	6.92861402512353	5.34723758257558	6.64347687731914	3.94244401235907	5.39369721603989	1.12353699555569	1.61036588726306	1.4252589963602	3.58140786633307	4.8512216403124	2.28016856021775	5.41277427086847	3.63000033248882	-1.77618435784405	2.43864450644798	8.69468597094936	6.89068025201312	1.61295784626055	-3.349443846683	2.84573027651762	2.66152584090256	0.247906954661893	2.71388176775579	7.27978776931625	4.08402656088075	1.15910343666829	6.81306783038047	7.7284066685567	5.14267094721693	-0.502565933748654	3.47313750977997	8.8284309943705	8.28487008772113	84.75	1	2
167	6.4100981258133	5.71475038209891	2.4114208420308	4.502477551797	4.69935117806663	7	2.8007383820374	2.7528830050752	6.56611435882955	6.80215617032252	2.35018405297307	1	4.62947108932348	4.84112057556768	1.82111892295811	6.93399788052703	6.84745815854053	1.93277594811417	1	3.12070935320498	1	2.60338280506273	1.76492337796906	5.04244362640314	2.48794253981485	1.57686336311847	10.2833403195738	2.52180393330017	6.560111878869	4.13148347630304	4.57357800709128	2.81984825289262	8.99743064290318	-0.168405562526513	1.49395282577696	2.59185288462096	0.445322253639296	7.5200636822333	-1.05556401092234	3.33766536597901	2.42686144966254	-3.82843142340919	2.9001941161559	0.701166525122699	7.38063759650244	4.05426718705271	76.5	1	2
168	5.23824596803524	2.50130509536554	6.21155135924128	1	6.38360388382517	1.38029149913598	6.9576859541276	6.93829886151772	1.46812858088585	4.33242007025858	5.17952269967999	2.12216489644768	4.81941812440962	2.34099163781611	3.97384299480111	1.45310445585819	5.36404550036425	5.15385032266272	5.22382359204406	4.63527315509705	7	2.85292184795751	6.44248225701896	5.89431993908914	-0.257172266798036	3.18139848916474	5.9055150971316	0.712757421040907	9.69061763659156	-0.482310699187377	2.60918167604411	-8.26519788628375	3.27302220070804	9.42258533711887	-1.70508647226615	1.27754072382691	2.11048356935297	7.72922690762307	-2.4880460064775	5.22490111921207	0.68331077517959	0.85173179302293	-6.48966725509036	-3.65660235282663	1.24598693278866	5.20249076386036	49.25	1	2
169	1.59085920034124	2.64870688840822	4.16452670086983	1.27992886058537	3.95902038532776	4.26485788470795	4.67717111376237	2.5936923270855	3.42880078400615	1	4.19017350054515	2.25101673527177	2.89511368459403	6.4224519880674	3.50648187977308	5.05548288713508	1.40748898846627	4.80655796542753	2.78559986464097	3.71447565403286	2.31323637015305	7	2.44940601360445	-1.17394429118245	5.42531568654242	3.417952211346	4.41278718271017	5.45843226751933	1.02074280801225	1.75488053917815	5.63725784760061	6.9293638139346	9.33768991086322	-0.668255738465997	1.49572486065796	6.59284109329546	-8.33325674250544	1.41038387766084	4.45191761816275	-0.797566312924342	4.1153462835685	3.13898721833263	0.621660731532923	9.97199886174743	8.43096742112258	0.506104587301235	67	1	2
170	1.96539880668939	5.72569626543741	2.8488288086875	3.75058545274815	6.76879628720304	4.04219475125751	6.273497502995	2.70970400736203	4.39174610080711	3.53013942654285	5.65395494162657	4.90559844664461	4.88372290071706	2.73927932294217	3.61975395468984	6.43441993664979	6.29534701548219	1.050064123859	6.32565719034898	2.46249816532647	2.33137073648455	2.08494750085538	2.2793324974603	6.2744781550522	7.37490040268374	0.311877163194725	13.6205995407141	0.653712248798186	2.8982680152742	3.6682798657543	3.15381322895159	-2.65574250086592	0.880673475177364	8.69811779754603	-1.27069932637803	0.0190089379283731	9.04927122381037	4.0007983912347	-0.54107627697739	3.7409896416187	3.81409129883511	-0.443264639828428	-3.08627693926043	-1.97998160952048	1.67581595123953	4.46605829603195	91.75	1	2
171	5.19452040328391	7	3.87455016297536	3.42406793216988	3.60073278069546	6.86033380639372	2.82896827554526	5.09963141078844	5.47813044744752	2.70737975453798	6.5568835957144	4.64710464076178	3.39642693556345	5.44680171258045	1.2896061503933	2.91150511009306	5.11209998866954	2.13274169139191	2.30238590058209	1.82243998948631	4.00047450608808	1.66522832326424	6.08954972705828	1.24169933624418	2.32850609929582	0.0788108277117738	9.54510580802667	3.50161846019681	9.85492348720752	4.71417602087073	5.14052003377439	9.2961935370695	1.72744217895481	7.00244340529213	3.34782140556066	2.76432089089667	-2.187114329861	6.85468588840266	-1.67514762528004	4.63404426009351	4.6933511418501	0.987152917534909	-0.31065423956265	-2.12657304095924	8.23699904055282	6.16603882256021	86.5	1	2
172	1	6.83180520090045	4.96823262382051	1	1.75770099235864	6.02981094030767	4.78255695874175	1.40622806598227	3.48378777484131	3.67669889030307	6.79971988561231	1	1.77625027128575	1.73574348123566	1.47589710732558	7	2.19394520813815	4.04875681765172	4.0729104974183	4.23752270407282	4.86519118190197	5.46381128828779	1.96371644404567	2.06602795514956	2.90193987861276	2.12678041016214	5.93298911234117	3.60525576188559	12.1026335237774	-0.294312856204795	6.41371915595411	-4.96828498633696	7.53389913511429	6.51861350991381	-1.40718843682387	2.57715827272915	-6.63724055067369	5.09870866265477	6.97058543979681	3.88295064172612	7.01950294179979	-0.120979398387538	5.3493955647782	10.0464874242336	4.01571741771706	1.97003536756855	64.25	1	2
173	2.62179356970444	3.87043133767287	2.48233030462781	1.69954444224957	3.71750367189416	7	6.09563311442599	1	3.89129940617739	3.26209642637904	1.88344698065244	4.04217551062974	1.40556755587734	4.47242321809196	2.13090002842404	5.36089634659556	3.98462427930521	5.44060218185211	1	2.53203908164061	2.5577548737494	3.87703206238234	4.71831172423723	7.14803263963267	1.39092302692689	-0.452727056099399	2.81819931828397	6.17541433764343	7.13680975191067	5.26985907056531	3.79781527096508	-1.54501585479142	2.04716903426151	9.78850720608998	-1.43255107518538	-3.75694257307634	5.15590250247772	2.12457205040047	4.21241168564382	2.09626656919109	1.91810495147134	-5.23217266844599	1.55830997330366	-2.27568749378213	5.19934041225335	2.6613023423683	79	1	2
174	1.44905379522131	6.45614844888697	2.35151589508415	3.81732260736586	6.46168503341258	5.53975376715347	2.09847423608282	4.51504387226486	5.7795563542794	3.5360103410015	7	4.57691249143202	4.95429832751287	6.7299119366324	6.69702573085899	1	7	6.55613591334655	1.80123125571612	3.52492933268666	1.7437474135862	4.89430593414328	1.68820536706489	6.06762313034828	6.57414334963527	0.00546865434586799	14.2310023029411	1.09340716616564	5.50778674275129	2.96579894954435	3.530868933052	5.65567944684279	2.26996488955435	8.47638513302276	6.50676259406211	-0.596315727859174	-5.11071277846517	4.13373812952477	-1.11825648537828	4.80427359530576	4.05113773929429	3.675099681075	-2.76744733732725	-3.11197015221665	1.48543568985934	5.07673273609779	88.75	1	2
175	1.4605960214698	3.79521973965495	5.1493475061523	3.54688364379608	4.87801044168352	4.84476285761862	7	3.54033529985953	2.69148388732165	3.27522665447828	5.47584762796619	3.82240528653995	4.88191145825065	3.4261101964476	1.13154454586666	6.84408955976045	2.17553113372119	5.09379011682311	5.82100455475372	1.37056056473206	1	6.26618670731148	2.31485702052668	1.23593931679085	1.59599740711813	2.44287924795357	4.04496999683373	2.97201566661055	10.157773065826	1.56884878979991	1.28146237760163	1.51655894697245	4.00136805767117	-0.290613227264695	2.8430379651571	4.36028916500485	0.765070626929828	4.78856911675194	1.26524868100293	3.82667618774617	5.52277805337854	5.99490137119433	-0.441298340139298	-3.41761841305192	12.453772488365	-1.26295541627229	73.5	1	2
176	2.52198936267199	4.617205268879	6.6068557988613	1	4.14314323153834	6.44038541964015	4.1727558837085	3.20140619669563	1	5.16280621906113	4.16240579984345	1.66888969690111	5.38133649458284	5.68640560526702	6.31711779164263	7	4.90858618635357	6.85128547948012	7	3.17314724339577	5.52840682627575	6.7764355375195	1.34258255947923	3.74306977541097	4.65253232575169	1.65350757085368	-0.285754166764223	2.35034488634711	11.2708911297761	-0.387794265544899	5.8805827028057	2.24120705422079	3.25105394949372	2.59343294772879	4.3014159983176	6.27725053548251	1.847171086074	3.05067553189743	8.12607802327188	6.02928896475145	-0.211387610820694	-1.27543297996988	0.363680278133033	-1.55500843300911	3.47180983036977	0.199888836587893	55.25	1	2
177	1.58447609005376	5.39681874799138	4.84946306701854	2.55438239963825	6.59173204801312	3.99633400465673	2.45684010485541	1	6.98419471383903	5.0081077089653	5.20747855908361	1	1.9145729399623	5.6266579021686	3.05101860712195	3.50019003414786	1.50231411641738	7	1	6.69274958500363	3.25847735019915	1.88958592642299	1.33943768447124	5.86967752019135	-2.05727522176854	5.09799206802198	3.04864473351325	3.50126202408821	8.42161179100344	-0.580725299262979	-3.83156357177529	-1.4275796570265	6.83671532132732	1.47704693094942	-1.23053790478014	2.48735957394667	4.52294734138578	3.15228738349694	7.87735967869116	3.46669408680356	0.225801958823978	7.27768547843424	-1.27495985499353	-2.24043156484873	5.28027421591162	2.89833254039139	75	1	2
178	2.8067925280402	7	5.22174740189291	1	4.4646499599683	6.35493935867731	2.30229440115497	1.45218667804522	5.51353807813272	2.79955019654571	5.46598207319661	1	2.71121080392245	4.82350508258294	7	6.87976305135592	1.14192709339861	1.85947970664892	2.5198384418731	1.33600881345271	1	5.06152485459443	4.18695589210826	4.33844095536742	-0.538005375873081	6.33721416912956	6.58561522895583	5.28630395635355	0.175811539414518	2.50212174132697	-6.40380141168869	-5.7891691746503	-0.69976858276642	8.02806055188612	7.7302410393879	2.60605533920362	-2.78545717206708	6.27537964123891	4.79357928622729	3.93126082224965	0.730970151981717	1.15447323776521	6.58414756022945	-0.743771593100185	7.05805340746	5.9932492425958	77.75	1	2
179	2.08374101840465	2.55508041442056	3.68998927699161	6.67250106488677	5.86463295077871	5.17777627685224	5.73976187170764	6.70967660116239	6.99931975370752	4.62641510210528	4.0763217322518	2.35054461955586	4.47306209430965	5.21623007885256	6.63473639142184	3.79709146201261	4.42451966249091	2.77335824803512	2.67230632752296	3.95952737021824	1.99480452581928	2.4560255666063	2.14240664222342	6.68616957528108	8.36411743880515	-0.255704130361027	16.4527222758447	3.21574164610511	9.98944820157883	1.86648631349561	0.259728796810142	-6.10627459616029	3.16023690608213	0.0300387582863022	4.8148419979153	0.552104330061102	-2.52056633985468	9.49342776346954	5.460190609677	6.80993004623465	1.36716760652541	-2.42444223721522	3.60883211510507	4.15667699913124	8.82380879074972	6.72229052482953	76.5	1	2
180	5.14699049560616	5.6577896227503	2.02482838924876	4.94699955653977	5.77267063139096	4.37630714168138	5.57345187999213	1.9924675268897	6.08052556695576	6.16352306539058	1.33697547531081	2.1295600525653	5.79222734159781	5.62067163568654	4.58687126645738	1	6.77146334203833	4.18833820618701	2.36223023917715	2.15408365436368	2.98884553850429	6.1185740715189	2.8467187148486	3.74565025795775	2.6151075281313	3.13614675852448	10.7456227052302	3.42372723655009	4.80200084825536	3.10581530911556	4.49883514581634	2.41567630988172	9.6960462416228	-1.27997247314249	-1.04048360968823	2.5714157875012	0.00240750753945446	9.75752696931662	-0.764282669877954	1.60778683771904	4.73353216389204	-4.20439561977217	2.30803194110535	0.993237459003948	3.33999248168655	1.66232758204275	86.25	1	2
181	3.90252426188022	4.3640581724987	5.6830488574154	6.86600186602578	7	5.25497838526052	1.5814313332409	5.68416180321571	7	6.0656005468618	1	2.07535642892101	3.37702692474149	6.36098736112129	4.8816703787352	1.07535950780201	1	2.0541903768902	2.25520078894642	2.84140300952358	1.45754301925508	6.00694894647177	1.72428261554193	7.21758643622766	8.35606771550829	0.781470826188726	14.7456890570518	4.82939587914314	6.84327908379112	0.757656866996021	1.50374244103587	5.84749519978848	1.53127669466719	7.23121506650359	-3.02538929685936	1.30487934292823	1.13806712013626	5.74316640383552	7.93561442234569	2.80937910309015	0.938222296195202	-1.42108101687613	5.7432954357139	-1.05429351187241	7.58557704084399	3.43124850902073	77	1	2
182	3.1437736516015	4.80472682846537	3.71132864388194	1.39306837864104	3.62909121668371	4.09415162920657	3.98812841413239	1.23821821573464	6.7662476932254	4.31807169985118	5.98690049200871	4.36436073724739	3.17778217095439	6.41860362338868	4.1365094972171	6.18288937179706	6.90623816541985	5.05187532966337	1.77748868092277	2.62259098319939	2.01780112441301	5.71109325331177	3.5310908272901	8.83811597323152	-1.03453584791151	3.43504985514015	1.39164767531893	7.14605457639935	9.45695637682494	3.76415949197661	4.37737559042735	4.64850727729178	4.50199743693879	6.40101456708953	4.82828381902672	1.47825815873079	-0.32027705524547	3.52797457948417	2.9771877875602	-0.426969063753577	4.36759862161712	-3.89852221188509	0.0317508562583663	6.11146294760634	10.3396451034646	5.68508092763388	74.75	1	2
183	2.88538474419947	7	5.48770919452283	1.71948463907318	5.44502402332057	2.43897149062684	1.43468287821898	5.98954697313803	6.4710303214067	4.09322661143642	5.28137861981293	1	2.38236186415599	5.06373054491355	1.18096939582019	6.76925197562982	2.41534321351015	5.9214402344995	3.65525217424359	1.40030210941216	1.05687256868499	3.45688333834653	2.32111229457327	5.03358452041548	0.269152394316032	5.319709307119	5.71183305874104	5.525295932729	7.28279547568895	3.11499972361127	4.47127911173129	-6.80210167802451	0.201381535530092	1.40193832122642	0.618931991610997	0.841392551942312	-2.13333691571192	6.04011653264474	5.73153913777403	3.09941662185775	4.26200910146997	0.588369890000068	0.891697798746645	-0.427680231741634	2.79392464111854	5.85299112926689	82.5	1	2
184	4.41220523177131	4.78080474319547	5.56522744346453	2.68931842909158	5.49139117182081	1.93131766406364	1	1.15431170453779	5.02829506660107	1	3.07845804209989	1.80357938964116	2.24683094061323	7	5.10578093378257	6.94165760140556	2.67504430480188	4.62152773467269	6.63319040549789	2.50489240045542	1.56836536570469	4.37339962285192	3.75636122094994	1.94405813812248	6.18782072105149	3.96695751816646	-1.48707576418867	1.39957869153986	4.60438157577996	5.53186371770537	5.40630172481123	-2.29303754107752	2.19843394196112	2.62193315783466	4.32546842500169	2.09630756654203	7.8422591606764	4.19748981418834	6.55618266155185	2.07076448742995	6.57927145763101	7.52915949863474	2.66996391499068	2.62136205697444	8.9408708571181	2.27477348832389	69.25	1	2
185	2.67241009193069	4.2133374572242	5.09480435087276	1.59953604834165	3.78355550465837	3.81592227920133	2.69735934291585	1	1.87144570252355	3.63848999069442	2.23143746146592	4.58616716115348	3.37236579197282	2.31295622556155	6.51671153444212	4.44419703882795	1.12476333555395	2.17404143944388	6.23444018323151	5.96134795690872	5.90527938575245	2.1839970436654	5.03630961930217	4.6535787528244	5.26263897613584	2.75639117092068	-0.483926933475249	2.88152656320261	5.67092414720587	5.72214059720044	2.1057252997166	5.89917194504427	4.95358317543017	5.55506020486882	3.05058589548404	0.315736109290227	-0.953135231505621	8.54228853027799	5.12835788996416	6.11444117792093	-0.168581866759123	4.96471638509336	4.7403377098686	0.653013759818498	3.37995148739311	3.45332349382549	78	1	2
186	5.30273292239732	7	4.36646124076373	4.01226569624562	6.14395672054925	6.39240054075338	1	3.77275180141506	5.80761686254697	2.80279565156241	2.24015605348585	1.34376274247572	2.80458621008308	7	6.26770844943682	3.93896131121851	1	6.35359639812725	3.8777936242985	4.94029886905321	6.52418717600444	7	1.11678212255434	5.72228106007848	5.34824252802312	0.81100249807616	11.6750732887124	2.20039331781434	1.64671032723024	4.6876550704797	1.02336306457255	5.71387790089406	0.210862934585442	-0.0608749912500576	9.3143842406693	0.437095211909597	4.89834710341225	7.45114101716167	0.937203357688268	4.81980453903536	5.12840580883356	2.21640971190137	1.70941121857741	2.40301763641611	2.48082269484731	0.761223956269863	69.75	1	2
187	1	6.40173425623722	4.47298150485294	1	7	1.63840915738595	1.42586501746744	2.04457451347761	2.41302560212731	2.50237399732327	5.32050123824056	4.68423576188871	4.95911883656268	5.41218782157676	4.14607761477562	2.14777796345999	1.32572623631829	3.77971453112601	2.45797560269928	1.51253919003318	5.22130922504742	7	5.27171994678432	6.85502061608021	7.0862171856566	1.03812091874943	11.2757923938857	-1.16920474834892	-1.51442105118556	-0.8985124396043	4.92381168723478	4.87255354739992	6.58828459847302	7.6758688099398	3.70673696147646	3.75065562064398	3.50029865665881	8.02189539602587	5.5340400215906	8.88429886751074	-0.79816264615549	-0.801753884868859	2.74245655137583	-1.54340455675062	4.02519974967353	5.7703016928166	81.5	1	2
188	1.59126250738273	2.52720597814945	5.54126227089259	5.79487684773963	6.84504470042772	3.57864954412502	5.46504804378298	5.91413391869508	4.67337392810455	4.21738144048673	6.61439732050461	2.78200121119955	6.89059697647655	5.81221448176018	4.39194848461826	4.5940183416332	3.9353698804987	6.10985559389413	5.30040777629715	3.79759141136751	1.29909370785152	4.53693395205218	1.95810590006108	8.2632740710318	-4.03213583461761	4.00029522000384	5.35574541675233	5.29841237277012	7.09659726879848	8.48719903449944	7.32350841193454	9.92371943562569	1.6889008317941	6.48247276241078	5.5962745524215	-3.58431542125405	2.37492251436475	6.52990043403922	1.71046838480136	5.98974707887482	3.56491288341807	1.88234617133487	-5.45017132566788	5.47818970542261	7.17813966973186	4.99519746703428	63.25	1	2
189	4.83547309361504	5.09907447670839	3.22216308065597	2.58714812597197	4.46992917965329	4.75421209882371	1	1	5.95869238579615	3.01492979238003	4.75945070000496	4.63414320379684	1.4126679454562	4.80179597241368	6.28998918167495	1	6.16284042183438	5.60787867066835	6.81230401861669	3.63594515618606	1.18873978207573	5.70467851842632	1	2.8346948026176	1.68775058404181	-0.0690522990814458	10.0331099852	1.1647763441641	4.07767650352887	7.46207567831554	4.20519604643803	3.79763264220589	3.54636650196705	0.0848173372034459	4.27479469981071	-0.67371717313047	1.6723760703996	5.10759855866408	8.40855474482396	4.93885419670326	3.5403078611544	1.7885053418544	3.92636610342014	0.594306021802611	12.3804299516521	-0.606700514387945	88	1	2
190	4.23902316477261	4.3378753806439	3.52501191548964	2.95258479776921	4.62738047257878	3.24843621398456	1.5057814011582	1.0175699221652	5.38779096597784	5.22373428642065	4.9310282726859	1.5797592578521	1.3876613387637	7	6.19098982667845	5.1667203184925	3.89755031696701	5.48058722391388	6.4235361172366	2.13036503572892	1.67221347585216	5.09636738531322	1.86201082753011	3.74406393858134	1.53505145635484	-0.0797055303640263	9.16572296989609	2.34788392858751	13.3907399212318	1.00355426907942	3.04066147415505	10.9796260271896	0.209999928863282	0.598262761447909	5.27675855579484	-3.84696511162633	6.22855576857051	4.53882977250385	8.21369680554335	6.54290226222916	3.70227262076637	-3.84462205247417	4.74108305350819	1.40683739721667	8.4363208855515	3.58892588998757	76.75	1	2
191	4.51930509039416	3.15274964158169	5.10213252060936	1	3.7585647063242	4.73730855393635	1.76902203651999	7	5.13595804692763	3.07737124149796	5.1824833685115	1.57826063061065	6.31599316516801	3.16046769139222	2.76451115816587	5.87374213211947	1	3.75982931983496	3.08058397957722	2.77200118545679	5.14300071862494	6.17536438438527	3.99634970085014	3.43439945251845	-1.0708827688059	4.67242409535379	5.68222721085617	4.25264924718042	9.09624346784797	4.97153132691512	-2.52462636009211	-6.72735082794989	0.609158000840477	6.68323807157374	-2.39936930418507	6.11702272334614	3.58809045240141	3.48744437428399	0.350180146019635	9.13961620961899	1.60055870569062	-2.0605969341589	0.362153514514197	10.0798964190911	7.11387659226635	7.81147258432866	77.5	1	2
192	3.74432612254434	3.84760983814946	4.97883824252503	4.88250324304136	4.71607310899312	4.18322272197551	4.17450305342874	4.40680562909158	5.20167957445356	3.77227465333792	5.12440411529561	6.10359375791912	5.29790416325921	6.89013047515438	1.70773983764317	4.14392971909906	3.71732303531678	5.00539495098243	1.79286294344332	4.66604738807052	1	5.74079401639382	4.53553829633306	1.76004353812829	2.74772895753647	-2.71851438132641	10.8015753281724	7.8836081813939	11.9376044603408	8.82650384931188	0.379221914621179	5.67458980254573	3.47648727395344	9.01748098112805	7.30810089816701	1.99777776208621	3.07385613996009	9.84785150687041	5.28698024387844	3.21828888237581	2.48228040666981	-0.858869478443564	4.17530052732901	0.809203458457369	8.16295278638498	4.04484550721179	70.25	1	2
193	1.820128298711	4.85248507757647	6.18991768745038	1	6.48387082585552	1.23371453023442	1.40176534261279	1.36233276299931	1.04671267540031	6.41289713784383	5.28302363833144	1	2.48848127835541	3.86021331381686	3.6692188645894	1.0256488406509	2.35598235770821	7	1.05702877838671	2.25525260761819	2.49413017619576	1.24487664468124	1.7848813310442	4.17339754967122	0.314151931223068	3.82274920932512	7.28826724876872	3.88996475370714	5.95535334385154	-1.38829780367639	5.322657158896	6.20551631136339	5.2941250161572	6.16538846827582	6.63540092578486	-4.4715528080419	-2.04334942988029	3.60605154625508	5.04003442264069	3.77445252321646	1.9258574357264	-3.56267020885854	1.70218741446349	0.434713240802463	4.29740575515906	2.67551137970064	68	1	2
194	1.81221409846947	4.69779691441794	5.30105766234408	2.17375746116366	5.34849700753741	4.45289440900222	1.92783994136011	2.72471068383621	2.18178469592596	6.92434596826422	6.77053721253508	3.20156434020535	2.64300447354814	1	3.05772427909348	4.89054847595689	2.54326911799126	2.4596723761988	5.76270084378273	2.11967989291589	4.396712621547	1.42790286577758	4.59253261109105	2.61155435159032	4.5290650368975	3.08874212528347	2.03522325123502	8.2262913944605	1.25989522438262	-0.607841248316143	0.373269379165292	1.88629708567447	4.06508262240824	6.16232462201769	-1.08730228207921	2.96637050916056	2.04794461907879	5.4301973732162	8.99779119657947	5.83315279114307	7.21287656741889	-4.52419851532996	-5.70575609288861	10.1320608104237	6.38261410047264	3.83021911165428	70.75	1	2
195	1.86766362503555	2.62425559381852	5.39844987183448	4.23055837033281	7	3.38096997528564	2.52470461138864	1	6.97770174096288	1	7	4.36530916174491	1.50037918677402	4.66367062282235	3.10632449892115	4.5376365835655	4.21731147115317	6.39515842981667	7	1	2.57501906678704	1.64292358814622	2.03385425341052	7.27217985080396	-3.70085092259143	3.29386821457314	4.97292966550887	6.69436613710712	12.7689394001654	8.37110963958384	6.39206864197883	3.71372360611339	3.39930168168661	6.3769689315234	10.0312505206256	-3.14393250454394	2.62532440559078	6.05859947101193	5.78838913039916	5.93933418605609	6.99791399542462	2.21311624622811	-6.26758849681769	9.2382900311953	3.99589803524607	5.70270035664123	62.5	1	2
196	4.50330167174477	5.93417056876083	4.81002240453661	2.17128734468384	5.67271870043309	1	1	3.76088384648123	2.45862219842303	1	6.9119211284834	6.00234614651751	3.1154292244585	4.4781379544359	3.18866238139576	1.2470018237626	5.00486074268237	2.97395324972147	7	3.31407536008831	3.11828480841477	6.46170964693624	3.57293846332504	4.81232465425964	-0.3215703396536	5.66300246632751	2.71448501233606	5.30241658723692	6.69174198780819	7.2076522658917	-2.91071557487125	-6.50382036905432	1.38762838380687	8.19935709174448	2.42513818690123	5.7700360437524	3.09368102044341	7.67016657480998	0.927433584150876	6.73416274885628	5.22914885992778	-7.26132360968846	2.75780961052262	2.29005319105141	10.5384672926262	6.78081604188013	63.25	1	2
197	4.05884565561785	5.00710934297326	4.76931938492312	4.22661141381117	4.09928158184216	5.77310735447182	2.65337161704921	1	1.31603511336194	3.98321216315594	3.65265859640311	3.91883263695938	5.21966266600363	4.75704180470397	5.36176290426547	3.70421490548342	3.22274724778881	1.63562566111748	1	1.34804349701902	1.92347530455371	1.68677134758115	3.42122494377231	2.14402527763565	3.98785870056096	2.94901754771796	11.7262365200053	1.86062616828425	12.6512766872813	-3.34580596962305	5.65661938900601	6.46156466095021	4.04102789691508	4.26173758164184	3.54736493508225	3.61805088746661	-2.64490375622769	5.76434430761392	-1.9984091539756	4.43416825255581	3.09165750204111	1.3052555252082	-5.7894774498421	-2.7193939243313	8.23565882698817	-0.615579974597054	67	1	2
198	4.6554619194459	4.82017744445414	3.67290989111075	4.07361250818664	4.83166476672545	4.72831242284891	6.05172080328056	1	6.20071128392153	4.02583447518478	5.68742189047586	4.53763430245303	2.56048470680382	6.91398263662171	6.20556297998586	1	4.09211180299233	4.75905482667868	7	3.13682083178151	1.13807483380021	5.40589759676983	3.09713470786809	2.62881597099138	1.87836930302367	0.231954462484331	9.68608328885793	1.97566685546782	4.79116931403741	0.525757039604238	1.21613653223447	11.3435440462913	2.80316039761518	1.15628034682119	5.84431956665742	-0.624679438253026	5.57571313769689	4.71832867851716	5.53487843719607	5.23924573294094	3.91494515003891	1.48419083439493	2.61016444501181	-2.84078107705251	13.1047813406054	-2.31114023805475	74.75	1	2
199	3.18778287042903	6.15383525882649	5.96132829048083	2.20068801880746	4.39940289871522	4.00903731663677	2.10875587151998	2.69341365387488	6.45457417026342	4.31119829020908	5.07027550047851	2.28428118230372	4.78221043982671	6.65931412157543	6.29656025768518	5.5674596002607	3.90058520234902	3.9377499443249	5.4064274199342	2.16420043368462	1	3.53503169555881	2.75700338769065	4.63248764262465	3.84812875616814	1.84268051715765	0.224945196898082	1.23613064482206	5.14884653037305	6.55349949545181	2.08551607031952	3.91325204747686	1.57752106571126	2.31087219592552	0.91646513193818	0.779699321747613	-2.20355560956982	5.49788788592876	2.91615447355302	-1.86593137846501	1.65349744260818	-1.34448550114983	4.27604741169903	-1.36098203258841	5.19517929479461	2.16013090608054	76.5	1	2
200	3.77217149359355	3.88475029189907	4.02575321428603	1.17698193381385	3.05797783276298	3.55940254741142	2.38946720190157	4.42722413055593	4.77327940223194	3.05048332456738	5.12246438851038	1.63478148372357	7	3.29651178979388	3.08201214357888	5.79319929110077	1	4.05414324938612	4.57929132652877	1.13227510341357	4.34052718192042	1	3.10799609692473	4.09632752254548	-1.0179021984901	4.79314481871124	5.50192711531114	5.26689445058173	8.50890824223178	4.06682940989683	1.7013666197491	5.72868261471703	0.574297907291889	7.2304260016106	-3.25483031403232	5.38346245243136	4.35068715808262	5.91066043918122	-0.576193885182191	-2.802687296542	2.29888125665308	0.439644387225477	-1.84347054323516	11.4645963192033	8.75108271784666	9.73030955196697	66.25	1	2
[truncated: 5 more columns]
