# Supplementary material for: How Are Mate Preferences Linked with Actual Mate Selection? Tests of Mate Preference Integration Algorithms Using Computer Simulations and Actual Mating Couples
Source: PLoS One. 2016 Jun 8;11(6):e0156078. doi: 10.1371/journal.pone.0156078 (PMC4898694; doi:10.1371/journal.pone.0156078)
Supplement: S3 Data — Long-term couple and agent-based model data analyzed in Study 4. (ZIP) [file pone.0156078.s003.zip › S11/Aspiration Model Data/Aspiration Couple Population 01162016 091444.csv]

	trait1	trait2	trait3	trait4	trait5	trait6	trait7	trait8	trait9	trait10	trait11	trait12	trait13	trait14	trait15	trait16	trait17	trait18	trait19	trait20	trait21	trait22	trait23	preference1	preference2	preference3	preference4	preference5	preference6	preference7	preference8	preference9	preference10	preference11	preference12	preference13	preference14	preference15	preference16	preference17	preference18	preference19	preference20	preference21	preference22	preference23	fitpoints	sex	algorithm
1	3.91809129971951	6.05948800508893	6.55949743283195	3.98564497468131	7	6.30603794586084	4.68006171169125	6.58590241198852	7	1.58425974375778	6.01479992818208	6.21285519355328	5.83121941954606	6.05657244295832	7	5.29614435348063	1.94982031887138	1	4.88544876155939	3.41436695884475	1	6.08575788126258	2.13470635305862	0.172956762596457	9.07918161118918	10.274203826875	7.73868945290256	0.759964099150926	-0.782312403963709	0.476797308709007	1.06183651219779	7.09496756241027	5.53386531245687	7.52397689312239	3.35709030328884	1.47525559479032	-3.58396627156194	5.18046426224662	-1.24045785624847	4.98847359054766	2.89302246230316	8.10481784524526	1.67081770799238	-0.977818854326061	7.88672041975005	4.87941599486002	98	0	2
2	1.99627870853239	5.69174953565624	5.10183587239144	4.59634453971837	3.91046153474382	6.09765794554614	1	6.52206699212751	1.01308919056666	3.27942123680985	7	3.40758852402287	6.41296643894327	6.30074255999073	1.25522996183341	6.77471791348412	5.50564679252575	7	3.48988504594055	3.47148043273944	1	5.99297455552787	3.15036826930873	3.8413579767735	7.68052617853727	9.92245905349651	6.68013278329936	0.803412923071314	12.2989358258108	-1.00778871178137	7.08303069261416	3.8552463313205	1.36504894717062	7.58275637283044	1.71019853774003	0.621912667376482	5.84174883986498	-0.0618564308825876	4.62310072783189	7.85857383801393	-0.489408455213323	7.60962590482976	0.0633457241540172	-0.766390605826052	1.34095078005331	-0.476968448514084	93.75	0	2
3	2.29371518778244	2.25285500094949	1.90566271102339	6.76212133306745	3.87829896291456	2.05150378699351	6.56107754651132	3.81773676775714	1.7739305619815	5.32637723774545	1	1.73630303545571	6.59553323308201	6.66276224273429	2.26797696855909	1.78421847970822	2.76441740407757	6.81740983142376	6.8161503202068	2.69184281900703	5.29923217198306	2.64244446299679	5.06166529519791	1.45779236588896	-2.3608340893365	7.1318032924725	4.80109948732481	2.6480689025015	10.3073749884465	3.95822614495609	4.10636960058641	6.74047584237603	7.64337397310202	5.31333763021486	-4.60527845960132	7.96399985072349	3.71866129083472	0.478134424298188	-1.46828270427565	3.91728074318594	7.38569049847484	0.513473915761097	1.1846507253392	6.11607272234985	11.1667198623934	3.02845254766597	90.5	0	2
4	7	4.97836933644449	3.62203441804624	3.534628328853	4.83216492114598	4.76034417998214	4.36283672654762	1	5.11020901000894	5.13145869115006	3.10519838885114	1.73091920568295	1.23278590027015	4.10546395646161	6.68100633764568	4.20944918975743	5.21956494002141	5.5194432906699	1.82979473983702	1	5.23348767451844	5.16873213423784	1	4.33068884517349	-1.27508631873224	5.40021931499885	3.89291691994592	1.63809463648184	3.3439252840587	2.16191292111919	3.21437018835946	-3.14446933217698	3.95117754814527	10.741432277497	2.32837213080183	2.32786203262032	5.61480675537069	0.680453081474303	4.41177838912264	-1.21139881515695	2.76410865578134	7.48864909022696	3.09019316698693	3.4604814069781	8.48161821267597	-5.09483037264431	98.25	0	2
5	1.33401168288193	6.40583564659036	7	5.06045901460112	6.48120782917195	4.43056162657314	5.36338092096132	2.5165351216516	4.5344315242972	1	4.98341977731379	3.81593063568196	5.89422515427369	6.17808283338028	6.91655703986756	6.32611931067094	5.23688806639226	4.23657778018927	1.71416665723496	1.55203515920054	1.09107207870591	6.15107867516684	1.125072460536	8.08623029251769	-4.61196008874521	-0.567342413646313	8.66946192837303	-3.00734866879054	8.96766961408505	4.17591454781398	11.2661306335085	-3.75541953861005	8.58411314695982	5.84744776923798	-1.11206897797577	-0.91440753581374	2.57271256941304	0.679782110283682	3.98596169534233	0.136191429726001	1.10130138516354	10.4423233703962	2.74299394810257	4.58882417416743	13.0431965830789	1.82206801075514	103	0	2
6	4.41708286098576	6.06592806598459	6.5989638592847	6.48777487852678	6.21268262151316	1	5.08626720667484	7	6.73106756807197	1.47202999015472	4.19799495758629	2.65484799423329	6.25260561813727	4.97845912907279	1.71975673911442	5.54619402012448	5.63629739028537	7	2.26602836102158	5.60618007430099	3.8507325243533	5.96969266825293	3.02597251026836	5.56685572067706	0.893574313061754	7.99597871921253	1.64470417410781	-1.27753374264733	9.5278235195805	4.06144114302023	7.83578639418839	6.92919928256571	5.92440067439447	6.03396476470759	6.22457312198296	4.39175056731871	7.93708549246833	5.42100373263157	2.10107979859147	8.37557770406563	1.85553728170433	2.92740375022477	3.68927688118926	-2.2551071765677	0.177509312933555	0.779884671534685	95.75	0	2
7	6.77670145287179	3.48011670754319	4.61377868706677	6.11612709369232	5.39526110949885	5.6579408120416	3.84252755221311	4.89559971307972	1	6.48521614709058	6.4174991070284	5.74734028129086	1.36278084063615	3.92912710349121	6.42232034750363	5.3350145452504	1.11272202284658	2.76237740010009	4.22964739979114	3.22192405094641	3.60902598515067	3.1171086774184	2.54953697431934	2.66262575221834	-7.31805476958632	8.08280344746026	-0.556049728306308	0.147542976810739	6.00181268997174	2.63850293605366	11.5652913946321	0.218395180676435	0.797636654415565	9.08471705311337	4.42800314128933	2.45550970460558	5.68309986358519	1.32043732343628	1.93156498015303	4.71177790838013	0.251147577315819	4.55303478814562	3.01303272209628	12.1024370087542	8.13183669890191	-1.68485523349888	109.5	0	2
8	5.06664161353324	2.79153161808471	1.21222824768592	6.51666606344963	6.24002489984263	6.04432245451267	6.12066773713931	5.22096733133378	6.04435901906971	5.32806265786588	6.24777310625593	2.56751229803708	2.21195562145744	7	5.65335707398682	1	6.31437478608902	6.47982163938143	6.20452942225147	2.38309704662622	1.46661015814692	2.10794654658553	4.00532341617688	4.48225366082598	-6.6913741749844	7.49874136202111	0.547457623604824	3.06765093824335	-0.546105553077757	9.61056558752662	0.297510961866884	9.79930907627569	1.53641612014604	6.95325090113513	2.73308814891009	-2.50649364036767	7.74268709642902	-0.906394313468741	6.15145859150417	2.0218870531116	2.07239635352789	2.42516653247701	3.81929310671675	7.83616029317689	8.20201494064882	3.08636366612151	93.25	0	2
9	7	1.80337374373203	4.42485759613654	7	6.97437442117877	3.84330621490871	2.11532173985934	5.25105075312141	4.04223745004927	3.69503027956899	4.45700566305909	3.47048618919703	1.81260208882855	4.20624038629735	5.97221888110212	1.71973211636065	4.39476346614304	6.03404144842219	6.20272883761772	4.46432940420115	6.72954425361282	1.05194581494222	1	4.98706679308884	-1.33779569039654	2.01034078977874	-2.51118437732578	1.55782991366127	2.00647669226729	4.8349323152413	8.13434331750859	10.0795526254382	1.07937591631654	7.97097851605901	6.99340375084574	7.41508812317957	8.43651570672997	-1.02333943074493	2.00425478591017	12.2179316370441	1.21441645917068	0.820787984717629	1.92197544581521	5.10705569180041	10.213214712284	1.83535584775904	94	0	2
10	4.76716230981477	2.23682117865156	5.45622288685084	7	5.95324498771255	5.73559642929767	3.77134948023282	1.58285631240277	1.89133309420367	5.73307056936073	2.8976244159119	1	3.98890048240054	4.70013419953241	3.53939789494418	5.79401271491663	5.69926250262296	6.78352396060315	5.89835290084904	4.23421791081207	2.70935311509428	2.21150340711948	3.2745792151488	4.54381719796335	-0.870447292356056	6.47471027071003	1.48938634189223	2.51350255471154	9.24054468651956	5.57612608238455	13.4049792984813	8.69501085053535	6.77853115334349	5.01610783982196	2.86577416607319	1.32709006308394	6.45265842687108	0.682784540300441	0.179347575594124	5.49462998437269	-1.4832217305769	-1.85375662202209	9.25635139583121	3.28103319094201	3.60321137050655	1.62139074824373	95.75	0	2
11	6.84155767062631	1.63131879332206	4.29978112019409	7	6.05034778369711	4.464334557806	2.6104484507902	1	3.09661425969598	7	6.92160094056058	1.49875529185225	4.40900807469788	2.85888944400755	6.54183530934737	2.81487558482623	6.95728383551317	1.57820083718716	1	2.57586249803097	2.15289852819789	3.06047718636869	2.36747984640604	4.61139526563728	1.52579900489085	7.34913014402721	-0.518701902401356	-1.59146507159817	-6.66611778057067	-0.898000116098278	3.62939126656831	7.45411808340619	0.784569197455987	7.36294254573963	7.42867162312482	-4.52212685724214	5.30615418721325	7.12671659006487	10.0039907586238	-3.14126473411325	8.82107170470605	0.60972143335681	8.7514651609694	8.8608790898563	4.01109930102556	0.403742321086372	94.5	0	2
12	4.47044913654258	1.5213696394143	3.6403494448123	7	4.21019968106663	5.94601238337622	5.68921170271077	3.65954494293259	7	3.08594467393564	3.10800425945299	2.69859237007957	3.54564288987984	4.3865920364045	3.83284234354391	2.44088033764135	4.31992054008402	6.25374945585611	5.26713859615445	1	6.95039711824961	6.24423971936479	2.70676093326961	2.70431170411424	-2.02599023605775	5.91057101073244	5.26282380368006	3.74515794905439	6.26856496819509	0.680724489138847	11.9446654863379	6.80749833043147	5.35393694331617	-0.230299159885086	3.72154892951925	4.71567102118499	6.26139122631483	8.93061530419974	2.35583175798116	6.00122130629706	0.236502229182579	3.14551577346471	-0.430740007620089	3.89030306398335	5.79598107311094	6.03367499299913	87.25	0	2
13	2.95766204861729	6.73188654583289	2.39260633261417	3.41378341320836	4.50447338428257	6.44767503011504	6.77766408389408	4.29581676713182	4.68355625771956	1.6227198245996	6.32436664414387	3.66586111653896	4.46191757266879	6.01300225759768	2.09168122243067	5.13566180602157	6.44248355409646	2.95837306750891	1	1.22907692408257	2.92565527955037	3.84833051531995	3.47313579885401	4.91053726687895	-2.80479530862476	1.35312706787926	5.24458806119767	1.44919040329827	1.73507214561122	1.6812387793184	-2.61029672299482	1.61221042836893	-0.311202824753008	2.85990394703528	-1.18545742440027	3.05914453951059	14.8694901266401	3.26703382761202	-0.63232672881732	4.82642639494942	0.973309988482087	6.0657984609204	-1.17746672544147	8.14443967615054	8.99851539201237	7.26008189351866	84	0	2
14	4.34820659574958	1	6.28114093577244	7	6.69928714127415	5.14072593256351	2.66971215209151	1	5.99925732847357	7	5.6932825536769	1.03500711898224	3.67460781811831	3.77716529235318	3.23655335934937	1.01295850318553	5.29216346817172	1.26578465866686	7	1	3.64618363971445	2.72988740839308	3.12520860201411	6.48332663893091	2.17367744432556	3.04409538945163	2.92005388445532	-2.18709913280425	1.37311022135622	-0.210545286298386	12.7868439711093	5.68082920213334	4.38729620684026	-1.13888696985762	5.3857372394098	3.49236050105078	6.96237496653179	9.07978296647974	4.70421642545267	3.31392282560953	2.12131654010934	3.52593307744558	4.58546386333108	7.12588153499247	9.960426233912	10.5158399477113	99.75	0	2
15	3.81618204221855	3.82676803457522	7	5.06201600696694	6.06724519504624	5.91537564255002	6.05699962828672	5.72120674528039	6.96342097244146	1.40982856688601	4.9188767396723	2.38049761229407	5.08008159826614	7	3.18613412879996	2.95071527152125	6.34968711180957	6.55447366472156	6.27876102242713	4.48435194361714	2.55088442271397	5.77190509572498	6.26763800382319	4.15307778376762	2.50914874784024	8.00983999539651	-1.15471378751193	-2.33851798873739	3.18345972397341	1.90299425041501	0.892485291161724	5.65907662522341	2.55313162874557	-3.26824443243602	-2.52568614535924	3.38031623785331	7.11562551223574	-4.93071994269418	1.40602133074709	4.22728234216047	4.98765146696778	4.67777391739023	-0.0618231119476413	4.62493860137211	8.51218321018625	-2.73423274699442	91.5	0	2
16	3.58310360927046	3.07188264826766	1.32406947818123	5.87986114592534	3.95726812658652	5.33216343937258	6.00254961578168	2.08007669655637	2.03469860563786	3.95402958975143	4.19677667463812	1.15991945037719	6.52065638383014	2.95418064206067	3.96129345962709	3.70239486845506	2.82098711483879	2.37799709559563	3.61015444532835	1.83365818157934	4.1160749847941	1.47823931527234	5.25091529972301	-0.0277036717538762	4.96230755429321	-2.61175970404813	-1.22369811522765	8.48386315234706	3.72773853780442	1.4329378131902	0.398891601793155	3.8924834649203	6.9882033577433	7.69620163969205	1.80574492600984	1.60208147448645	3.55466175995087	0.391149268670478	2.45607995224163	6.9283096342689	7.86813482342544	2.95808735343027	1.06716413714892	0.457396610549492	7.42519479123976	6.60091943154624	92.25	0	2
17	5.71263933360522	1	3.27094222915388	6.36274197714658	6.36867990663336	1.97800355631817	3.14871439299082	4.60742315288897	1.87772292738935	2.87776202068473	6.96662407837515	2.3665050002096	3.76202314538659	5.47495602268678	4.38301082559609	5.62332596138563	3.66852428617865	5.49664911838325	6.08751098783985	1.63434964383999	2.90982551149584	1.71243177637988	1	4.97622016470639	-0.7309786856381	1.94384752632528	-3.2844603745462	0.940688738917505	0.283472194429442	2.22747994103279	-3.0837249549131	5.58904992250587	7.06352610508155	7.28531885947822	-0.327026016670269	4.04078859403834	12.0532578101191	-1.07065676578927	1.16487619945627	5.3156593608424	2.84144085236555	2.7734828940318	-0.127143791116959	11.5337157914797	12.2150188359161	6.0438158916543	97	0	2
18	3.35890530876411	1.06378058961973	5.6199537507254	7	5.44388287487164	1.77750757968653	5.06053333911741	7	3.95112868365044	5.83044378857636	2.3434703195988	5.91172996056526	2.43294414354275	5.85163236643081	2.9434449242979	5.76737952171458	5.48557777902829	5.08535375379652	1	4.60080290284445	6.4426538742698	4.79100332241251	6.47521004130655	2.07934904439807	-1.57154818165544	6.36197260746835	2.58991003246268	2.33558036647003	4.6399542869263	6.33399946795379	-1.28598636766695	-1.09801369731932	7.61815559701313	0.122871826987085	-1.74607067868759	8.70228839998938	9.10552915337874	2.31185097997995	-0.299095491648996	0.487377776000245	3.51334513620833	5.15566371120387	4.53108642652122	8.24190292810057	6.97433898162638	4.3599614349678	99.75	0	2
19	5.27936746007041	5.25770457518673	4.59981979552769	3.33654209391607	1.21327855369973	3.98398191133438	1	3.72145085516517	6.95830994067445	1.49410377373213	7	5.04080605838772	6.25190837137881	5.89764275594599	5.83471255130929	1.89754057637632	1.29025688324501	4.83157119969746	5.0739247697465	2.29420434004175	1.55090155063909	2.40775732538857	1	7.02545931993374	0.163694395437655	6.44325661718779	2.65102569421609	-3.11667636906121	5.48089475178798	1.98560317885107	2.18550558276623	5.92975071670385	-0.431920560780086	-2.84828925237797	5.0505912765264	0.801774794588106	15.4387632541486	-0.460267012535483	4.13419619176677	5.27370538892076	0.439307168425613	7.73646578340985	0.674019408638867	-2.24468670622183	6.36256925989487	-0.469350512426349	103.5	0	2
20	6.93729414876973	3.06731895990848	3.82082398271511	7	5.64920356392142	5.06860449190692	3.37505327725279	4.76721463827575	1.46173502385793	6.55409789942602	2.99620734557323	6.85685163426833	2.61135018371074	6.45547393926627	7	1	4.14893369384913	1.98255599550338	2.8250848950431	3.51554365947982	1.16274517511624	2.94790687815889	1.87266455068297	2.05717431672751	-6.78899305761074	6.98122580540163	0.475876214785461	1.43986245015869	10.5831687246127	7.26333057678678	8.48322106430347	-5.70255434741245	1.17057824955551	2.79633910492309	-1.89573714649889	0.431927226678718	-2.37861364735819	8.54190805844017	1.35704502525317	1.51099841101998	1.53093552164641	5.3142722086257	4.13574930578378	-0.557954738098148	3.88121814493741	3.52901250160795	93.25	0	2
21	6.63445902360638	4.39477486163664	3.63643176824752	6.66274157317384	5.14677957590613	5.65926664652877	7	5.15659321366646	1.95392950918937	5.76177657481962	2.50373276824766	7	2.78363837446011	3.86372673520674	6.78255903496484	3.42766721552142	5.60919072192503	1.02388316850071	2.71321805917054	3.0389231833559	4.32255049326588	2.6009831404154	2.12392548463759	2.66147594336136	-5.27095870384482	6.31802811513907	-0.392533667859498	1.57797633177352	6.08707563110288	7.08464355412379	5.00868931338194	-6.5656561921275	5.45252483108711	3.80519729830514	3.87108966834305	0.779594967437919	4.26809900591331	2.27712421563233	5.17777130544582	1.30426889789559	1.26676302907492	7.60725999333281	2.16846452886147	5.86723480339784	5.00572972724525	-0.806911550654269	106	0	2
22	3.19913435922979	5.29318166849322	5.39914240285876	3.71119891712	6.03889274179679	6.56792604366959	2.05151366486186	4.04272689339769	7	1.37845674057595	6.00524310669752	4.86453147324063	4.06217580781996	4.86124586814237	5.59515283858881	1	6.69134482202003	3.3107120285214	4.01342714042828	2.88043060003248	4.57920761515454	2.29398771168508	4.2530779575053	5.19921543722843	-2.78493360678072	2.46122689319169	10.7337933979791	-3.14877288040707	-2.17434301451176	0.132769339848125	-0.129016742958957	0.112925910828078	6.05791204205464	3.87589255992942	3.32050770760215	1.40969052195304	-2.29909774332126	8.34929592808307	-1.54157238369792	6.25794237696555	-0.744576664266197	3.16909341973085	-1.76777763926489	8.93366340564385	3.79056632886479	-0.995159633574072	81.75	0	2
23	3.34923793066233	1.46107016601749	2.706105015439	7	4.1152177284876	4.15343541607822	5.62262291591545	5.58400412361604	5.86277147929862	4.24107316241165	5.50538801992217	1.59123392619351	2.35358685646598	3.8303743262473	5.99148671284902	6.18998820389779	5.91614118895779	6.68360944384441	6.58192343808468	3.21426701693194	2.92279154563318	2.45559863784078	4.90110417182435	1.88523266022383	-2.8217440282218	7.98566533437116	4.43734889256057	1.97092181543842	8.07890299604181	4.57921452043279	2.27887403283985	6.81913692407887	8.25308576630597	6.70603866948633	9.41429986270951	3.63826403831654	7.38602203629543	9.11366342653955	-2.20200494381826	0.72367746865355	3.79978097435268	3.13434758110447	3.90676676892758	1.91033646652214	1.97001833566333	8.6264798780141	110.5	0	2
24	5.05027544282871	3.83578376229551	2.46470415754969	4.96593515642964	5.86223443624053	3.66044498205547	1.44427542296305	2.93508599669694	6.50960685367274	5.03157421999894	2.18668753126235	2.20376460678319	3.27644583948115	6.3662252088006	4.98548507187259	5.88382507879638	3.5828809923283	1.53433305411939	5.69132590335638	3.95398032829551	4.40146523924488	1.42680714930903	1.46995744905374	5.2153044459041	-4.24009340219574	9.1457509408705	2.22851901317227	0.0115033578537311	1.36606247515186	-1.26443309350878	1.20663044969411	6.84909225982502	7.42068244862665	7.23211136867036	-2.52842545718004	3.77677859581332	6.34182771621725	5.87632782234033	2.01432210178955	11.2998029928226	7.7565230722313	3.48554144598479	5.80792122042468	2.7501246977226	7.0023200907235	6.35641350776901	95.25	0	2
25	6.01811973699955	2.38374303925751	7	5.60158711260551	5.86502593292561	2.90405850147219	6.74996554365686	4.51545457469518	6.33619406271225	3.68946670177721	6.58675473350738	4.85912667739619	2.12319975551504	7	2.39867516231192	7	4.3884428013266	7	3.32680667361039	1.67965248979931	7	3.06785476628887	5.0951279863815	7.11213984326308	1.50021401362629	1.5172359199252	0.722148794271241	-0.562741603253856	3.77958519050842	4.36383077912399	8.80879488650752	6.86029781276792	3.56185282773186	0.52218907060942	-2.36728705429386	4.93148161400368	-0.831879785923512	-2.50136412965296	2.24021220744918	2.59722061854542	2.36235053883898	1.84100139482901	6.36136452499214	9.82537812858807	4.2723132451973	1.01816538782332	92	0	2
26	6.88585262544826	1.69195186612647	3.2678042025408	4.2662349362892	7	4.10727622234285	4.26797967192971	5.24735294076263	6.41848526580368	4.71795465867379	3.9715823078293	2.24382618958322	1	3.30785093087475	5.4337314124485	5.28403506766644	2.2860751191978	4.06255602882786	2.00124237942254	1.2529841578837	5.66382289493826	2.56712836622866	3.29142786565522	6.27610140921511	-2.83062007224331	-1.2843457819605	-3.32648526108446	-0.500830913345896	3.59421796947777	5.68818075183875	10.6005343080345	4.25219597739624	11.3421465935982	6.80321471257254	1.34063824266707	-0.43408100485115	5.67985301430749	0.285178471190377	4.53482795255564	3.35892751059785	1.91603553971535	5.43930571619657	4.40389100755856	5.86243360190707	4.42327624486031	10.0050547692372	106.75	0	2
27	4.37511704181231	3.39294937432521	6.39858500234747	6.26518981372894	6.49388880347161	3.37371028654049	1.87953743001194	4.45232479109987	1	5.60529650840767	5.91334929910587	5.67962411761268	1.42503445463834	3.87308638665443	2.73253155048274	5.90957745843075	5.99080430896769	3.22628526395419	4.45797706331067	1	5.21233125876648	3.65545948067128	4.37348820156184	-3.79743510013187	2.50184773668783	5.10077269520052	6.00688803660959	2.61296058854116	5.75480165980449	9.64732338040239	0.9619936481111	4.59372747696593	9.40283797340457	6.4502396988175	8.26398817676877	6.30701431894763	-0.718910463167942	8.36649622730252	3.69062615335428	5.87909063279035	1.86711947731786	2.17436384711195	1.31020439661237	8.22851584889068	13.2362577242864	0.103582719254773	94.5	0	2
28	5.88265535010867	2.68765247992323	4.93612376824656	5.82954479271817	4.52272615848793	5.37534456709755	5.66828239683211	4.45080646346992	1	6.24504018420209	5.69084400724815	6.15671880495525	1.68812657955076	4.26738651829395	4.74608348553613	5.87717462578765	1	5.63270381769449	3.99286585241471	4.467453695383	7	6.74988424508876	1.89015227886944	2.96130452304188	-6.23281093507762	8.3824639179431	0.354610894175975	0.173319798032623	5.1560067569477	0.507868192946583	11.5938468131458	-0.734016741574322	0.239935645628324	8.03917969498575	4.8197784691745	2.79579278746474	5.41595144221135	2.31253241256635	2.25601987257687	5.00805897824409	-0.444820072211058	6.09849361645357	1.7693465933101	11.264547106184	7.28562759331265	8.45308862516331	88.25	0	2
29	2.1799776663434	6.97477210670691	6.75245484028516	3.78704922528404	7	6.59372610002626	4.23100442176712	2.33452485459054	5.37974511813721	1.49423466169551	7	5.39894715991368	5.40172781958565	6.8932209677052	6.45595297453703	3.88852828859112	1.26179845435135	1.56362505487961	5.60791976486628	3.52570004288653	1.91548906591777	6.6394626752746	6.13375339497801	0.303185974146347	9.20360995754905	11.2024113158496	6.41712246464949	1.17353097231379	-0.0151166136615429	0.578233031475357	0.743696077244141	6.00327818713664	2.60803277788363	13.2898141503418	2.74986178173733	2.56768131210023	-0.335874479340982	6.96413571175794	-0.90949913438054	4.32080375148242	-3.09068986625681	7.16137502357248	1.04475219529133	0.146667602879377	7.21118836759795	0.57822336387937	79	0	2
30	2.80708528076041	6.70970371424542	3.20146271216437	3.88484021380608	4.07370477634867	6.45989873176663	6.12056958851088	5.15379735785736	5.09055628938395	1.20362259512352	3.47781358646325	5.5339788713822	5.37817258866424	7	1.01321421062676	7	1.22836366779641	2.84772176471717	7	5.34280494291134	3.2592240234996	3.1362050850882	2.38170151306836	3.81663393025552	-1.92289304100981	0.680744002767921	5.07103796173773	0.966727593906887	1.54776832327492	2.16174110298228	-1.60322164980637	6.06958191803223	0.43954048313825	2.31457970678848	-0.888744018526628	4.75839934802112	8.58667738894321	0.0956785969681009	1.78363823341604	5.58124265157915	1.96374244074444	8.98393128323733	6.6045292087115	8.68286049923462	9.47879243552883	4.01085755794204	82.75	0	2
31	3.99523486928014	4.24128773213267	2.52027617557783	5.32502086892126	6.74402063784339	4.30233121570494	1.44506140107306	4.38227058810073	6.66354135898683	3.75223799875779	6.90471136726554	2.83379222011452	2.92146948983909	6.47015082581369	4.94790557166892	5.8917316348523	4.88899813837225	1.56471939510249	5.13785545605746	4.47450951059106	3.22407762006362	1	3.26301340536102	5.10956443698658	-3.65972458745437	8.36463001099306	1.67387287285967	-0.244303482023226	1.35160472536622	0.115341357741529	2.72616360380393	4.60821092059796	10.4502738512823	7.76231766228797	7.76646391029192	-1.52725631788232	6.39612873729036	5.28879753775509	1.59364078068724	10.2065244588872	6.22511995951076	3.59859740994842	-1.00318802907403	2.70162176094041	7.6408713877928	5.97603278337191	90.5	0	2
32	4.2013317008927	3.0280407876861	6.02956200835307	4.40378488762195	6.16614501389318	1.19921009985448	2.43162187944612	3.39789354480482	1	2.14582132638007	4.68554163767693	2.92577648124108	2.09348821961329	5.51050111369194	2.20633315031664	3.71712758528419	1.86784548465222	6.05305479557463	5.91984604443203	1.29436122328761	1.65516373876609	6.57201874696504	1.38780371461376	-4.71337912433386	2.84316067385182	7.23602592020006	7.26922667305194	0.226968889675153	11.3647553850487	-0.361095273869157	6.34071656205366	7.05613876519851	-0.976543360363658	6.53895158545607	7.30094968407085	-1.58545787596652	4.37104080995169	6.43118993137242	0.573734024429247	10.3901520978798	2.38906979500613	4.17519625212799	-0.510242438737135	8.14019972011561	2.8583874089802	2.64733406273749	85.25	0	2
33	5.2704478936884	4.8566542958277	5.9389781312234	4.72794100285038	6.18119542663095	3.49990794076815	6.59291264275042	6.09750933267211	5.01749171541054	4.98327523855513	6.11367170519698	3.1200163579808	2.73380530540109	2.34194388047644	2.44200270268456	3.75551410466793	1.78283084696432	2.04843123260573	5.37031125303784	1.52525228538483	3.78041341750693	5.60469795536771	1.11468291240228	4.42093316584947	0.548973539225507	5.71234597383141	0.839705486740822	0.8247392261387	9.44033498868463	0.433208787132965	11.2486473335513	-7.52419537846863	-0.115815857918032	9.08952174453501	5.75565040922449	0.458537946321275	5.51104376001515	4.64844518499734	2.1787272735129	1.11856845493355	2.95571728054399	4.11328478967727	6.72288105270684	2.0633725933328	2.40266131933388	8.60216596807862	86	0	2
34	7	3.86338234146853	3.37553635706611	4.72771913566629	5.61795498076565	7	2.85430087192486	4.67693033699588	5.46451519723209	2.70391676886602	2.25316944091179	1.60931494276646	1.99496289881179	5.67992271205633	7	4.54419404488765	3.38016578395682	6.92044925580391	4.67954114066146	2.26613694721778	7	1.80118727561028	2.98215619877779	2.65978392981077	-1.03288153243826	5.22720202916918	2.63928180294182	2.33985031351219	10.6853573239389	0.0306739385852896	12.519609012965	1.10081989562086	3.99584100072009	6.44554733715473	2.38741094392714	3.0423289419961	12.1696529297679	5.2871369410435	4.59749252813682	5.87649656458487	0.373893788267993	2.77068852568924	5.34475592575067	5.10159662949623	7.84831019684526	-2.21328817823373	93.75	0	2
35	7	4.12447551053396	3.12186629131374	2.72466898391064	5.88727583672711	4.80906640419347	5.15987773841662	4.84587766289781	6.27905276035003	3.82509595987738	3.82529492819989	2.71413961037426	3.00981449822051	6.2719063498042	7	3.90494590956182	4.91582173903682	6.36144557017125	1.12685687499027	3.43116350662379	1	1.3479324624133	2.36750202483896	3.4662916416286	-1.66219702038943	5.1752031158681	3.64414019547786	0.909443365335723	2.49562734708812	1.96050297559377	12.4830716103876	-3.37244007846316	2.59505541153657	11.3554027205812	1.89430186162208	3.41247530367341	5.32769114905782	-0.866472512114839	3.43756445166692	-1.75826395342702	1.99095371413268	0.419576992756507	2.74890710227089	5.13882064638271	9.18417237359758	-2.90083952506126	81.5	0	2
36	6.43876135982977	6.48026244095075	3.78576105917724	2.79323307528527	5.40288755963871	4.83941653010176	1	5.78840135943713	5.13975948897358	3.92591980486499	6.45907997344397	2.41123815537122	2.45534371239921	5.90200550020767	6.83940244910433	4.50743485911706	2.82665435040973	6.15920183049993	1.75921338044547	1	4.94057253525744	1	6.92649242863845	4.52193125011232	-1.27190323884536	4.72359465289464	3.11033908394967	1.00004415377027	3.47699849261521	1.80752909201022	3.18547305067116	-3.51588882290989	3.84431680879391	10.3878382354115	-1.47234023619576	6.73436782101144	4.90024366653546	-1.5093611194953	2.77494232613664	3.31550966323872	1.86321669585306	7.37651104446809	2.95892806497433	3.03547796714849	7.34958904774766	-2.01723039172679	79.25	0	2
37	5.5899165775936	5.02426279681267	6.30648373433965	4.69757929424907	5.08319421560087	5.66917125936022	6.32462521114627	1.63848532090642	2.51828492891686	6.70094353880438	6.18074390829909	4.92131662846176	4.53047370427648	6.59523817996836	5.55452584916943	3.36023081460932	6.3784207155965	3.96574040887434	6.91866829543395	1.97453475738605	4.59223003967034	1.77877713824269	6.36711383835407	4.70944611666798	2.25884604559325	8.09437459732159	-0.980483077048462	-2.18795695454881	-2.81957541955115	3.10339086083338	-0.0219807757273311	-0.770573636334237	0.63799436712481	-3.38941243515139	-1.65897667672724	1.10447644829766	4.99280323074088	-3.65149794993697	0.661491454047111	4.14420524661914	1.56547254525937	6.61856591376502	0.760046911820754	5.30331834078238	7.19905995132358	5.9486984474169	89	0	2
38	4.29343477412858	5.43099336371194	6.56623329493146	6.33716715285136	7	4.76722568011751	6.07975008538744	2.15932760209211	6.69632261029085	1.03517831352677	4.64394820423358	1.82464733773872	3.26408155480206	5.53618834109226	1.68872810203131	4.67478804174554	5.76416994686672	3.7440942408493	4.56707045696107	3.42434503709996	5.73144831352527	6.07839126932028	3.55996986608636	4.75284060987208	1.50330905907063	8.81132366204959	-1.7778998159033	-1.72047068684616	3.01709698398173	0.20716780058578	12.725672859371	12.0913543706045	-1.0771872786913	7.84300644223164	6.43788869376721	-1.05103758441677	5.60922672930229	4.69936000149204	3.89604431781654	5.29973702311355	-0.426656191372049	8.00860498055703	4.9474414588938	10.3283849258323	8.45998879828294	1.10761079654909	95.75	0	2
39	3.41413322502566	4.98825598507624	6.7699667323537	2.31353918313331	6.43856441776882	7	1	1	6.69666363420409	1.64164713197537	3.03891764812623	1.61753531136004	3.06164891827747	4.86674111812044	6.26163539392443	1.56715119506879	4.90761840139455	1.78501990040649	4.91118812320348	1.27086169417957	5.80392235113363	4.97200307565125	2.95538808106833	2.35657292176302	7.01096239474893	7.98112085895129	4.46308385637091	2.56709946439659	2.03247493608479	8.42278149920446	11.999063235615	14.1768441509519	1.24544289779529	6.14631838969587	8.6976379547268	4.87243582375026	8.163737562385	0.175762123691708	10.0123092433613	11.8563126206401	-1.30184355884093	5.86892843985267	-1.26606802681022	11.2660493044152	8.71661804351708	0.0546112253069975	82.5	0	2
40	6.10499669395258	4.14096653593424	3.63013052780508	4.22130664816025	7	6.24247657691034	1.80870932120784	4.52099261878244	7	2.89733196290682	6.8728079287271	4.25486922978158	1	4.85879989689795	3.54117102490929	6.83011191196848	4.07742795777807	5.62490506045239	5.10168188777706	1.53826844392211	3.9251276850075	4.38786630903682	1.17353693889693	6.58403706353983	-2.31310192413466	-0.782684629272503	-3.18828728349193	-0.700174856479834	13.1313691345542	3.61418624275263	12.2658338000157	-1.93996762129575	5.36101416413054	6.48324938639335	2.8669548825805	-0.275960731396643	6.83279908452278	0.295391658659842	-0.0147733763338185	3.67999157795291	8.24368388413126	0.846631907640334	6.52269773412148	3.53182539639925	10.1622513051841	7.68118357424778	88.25	0	2
41	3.31306251757374	4.62094540403942	6.12900781928117	5.19670266390126	5.97086383152758	6.23104433080281	6.19709934167887	3.41904219753665	6.94546700917764	4.9536438764636	6.08503040225901	1.87571627137526	3.48866751789912	6.32813713779323	1.67461084988606	3.78706552660147	6.35092150751521	3.09850136808487	2.81614951777413	2.29729672950404	1	3.6941026086807	6.79502249166792	4.92062043493221	1.94773626453912	8.59976819621118	-1.54683249426699	-1.81101149267518	9.54024386127948	2.71509626341831	4.65533929865103	7.47610498027669	4.52149230971962	3.77315309708239	-2.29149777971453	3.83314604810278	-1.13812686497723	7.59691412199745	5.25290221760245	3.83699088040474	0.343362690035338	3.55201273234101	0.868005075144333	3.77269008092701	6.45593707979731	-2.44464051750027	94	0	2
42	6.3727281531555	5.33508727118564	7	5.77290163451631	5.09627133054243	2.10698899977228	2.12039005539211	3.74862451953701	7	6.08471602448495	4.70756578337447	5.34449320999246	1	5.77319192471076	1.69209391890199	6.55443578993087	4.91397238341387	1.93376000396953	3.0041702344257	4.54416450551047	1	1	2.33407845258892	7.01360957876028	3.92999346283716	9.10365584828633	-2.4285293592997	-1.40838201671646	4.43600225271176	10.3469920457539	1.75188333738196	5.70921424219863	7.17234336887741	-0.834016777213232	0.0988406982585608	0.2208826767173	-1.42431717038549	4.59243674639673	5.71537548663682	3.71405593807249	1.98530197200577	6.91737730510133	8.74036948417437	8.68455013687404	1.16866721060756	0.980822412612538	93.75	0	2
43	3.77630499074465	3.79456968225205	6.26753755357226	5.40838600977658	5.4665678664964	3.89024586220337	7	2.95137884063918	6.90590610394429	4.6073427159829	6.33129624509342	2.26531764537538	3.59381637397553	6.915357796207	1.27483604835637	2.7756159996117	7	5.52085608169346	6.70163850984422	3.26473243993466	1.51130477975961	2.38870014370381	1.53321128945757	4.68062979840277	2.21610825240982	7.46952704666464	0.0833170104387374	-1.46094682427103	9.35104489042552	3.04004470093806	4.41010635092764	8.27878131692247	-3.68156026006737	3.31559478952026	-2.24297861645405	4.40756314514642	9.16537654659879	-0.399633206205136	0.172861169296604	2.78778345730962	4.3345599259765	3.63375852180644	0.946301498686979	4.25935448942458	6.59905297311492	-3.58701545417423	87.5	0	2
44	2.02839715334164	4.64852887392938	6.86349412244955	6.71072952927826	5.97569803281871	2.24499134375846	2.24781478548133	3.87901848569901	1.8107003020816	5.55882701597289	5.22726616044487	1.66641734195809	5.63087364438998	4.3393288626064	1.35796905126083	4.44414320296675	1	6.14410752413144	1.04862774805951	1	1	4.56374197818875	4.57870061541322	-1.21182931280438	2.0867147506595	6.65870593788039	3.69677243624749	0.481626461943575	-1.24333038216258	4.2240645893749	-0.684839691748047	1.69354321896028	6.14211533527471	4.16823357793045	5.56339556381787	7.67712945245282	2.69620601772926	-0.601494667683933	7.20589768611278	-1.13850290078914	8.25348935995799	4.01588633704604	1.07674531036425	6.99672692132812	8.41604781797214	3.84633294478704	83.25	0	2
45	4.9075441728748	6.58562079127475	4.82519453040556	7	5.19981149319456	1.83484528312696	6.16086323492035	3.53194309689955	3.54806798374433	2.18741136958662	7	4.24164006471479	4.91650770433232	5.41914965827909	3.57871714116295	5.8739017522698	5.54737027163666	5.6210433837034	6.13810890797691	4.01092700291982	5.27316008459879	5.72924835963727	6.64909829945715	3.00491349821743	2.08339121170551	4.75055110099847	1.22475130223415	-1.76171810483194	0.255701637406023	5.27361621464947	2.68769372893172	2.72471180210996	3.55145849136458	4.35115155121687	5.28930770106847	2.27771373238334	-0.842530601630179	2.1295279106275	5.05588537441787	2.18672844036603	6.14249446648592	0.383904379009468	2.0947162227814	8.36261405553866	5.43465512451905	-2.34239907397063	72	0	2
46	3.83688842815168	6.66451716135553	5.73511017296013	6.55329232162235	7	2.85380589838748	1	2.3024487196396	5.98493916432589	2.17747051635772	5.21239771852426	2.46143136491077	6.56128884868736	4.63080724857417	6.51113989088052	6.88126019918321	6.08124806730508	1.44697026408883	1.90524014222467	4.44950391941359	2.24350129985618	7	2.33186822783392	5.79257957916494	0.618040222049796	7.72294698013313	1.81530216291916	-2.0633242903326	-2.76793202869169	2.78670611260643	6.56594457696514	7.88390011122292	5.20191818140813	6.18335331746843	-0.710024609352902	1.89558207693898	6.05652329866246	4.16947207351804	3.45234490497513	8.47771072968765	-0.315431086677768	1.8757090156946	-0.309005461416804	8.24760446381482	6.15417941608399	-2.4358760703841	78.75	0	2
47	5.7443364662426	3.79554349739498	5.85791149469644	5.07558356227181	6.63131890728503	2.56469571864524	5.41738083248717	2.58793278491414	6.09048554291116	2.68166204348179	4.72412324031553	3.19191213981951	2.804679729978	2.08206718509893	3.7654982928876	2.51087859221783	2.04458869160404	1	3.02845053742884	1	4.871576430304	6.83606495299833	1.87474561594526	-3.3750146866692	4.54500663720666	7.9492786405997	5.02758875005138	-0.0682653245739794	10.1065363134721	11.5986531296749	-1.90367374780783	2.77793246564705	5.99791642606649	2.58598433229361	4.67612651935016	2.31207988135782	5.16618254331998	5.18186317535763	-1.08091038272823	0.223398150421762	-0.303196616889528	1.16698947288587	2.32620679649351	9.60083962850092	2.5495127048202	-0.818763560833618	86.5	0	2
48	7	2.78604153228803	2.86844269479002	7	5.07873950308564	4.29541249079884	5.34677855137124	2.5207779792457	7	7	1.89575751333892	3.95041537154266	3.1880202743329	4.14311801162838	5.14128910291143	6.56573026481989	5.62200754319761	5.80687933309219	3.69258914619284	3.78188465219364	3.88477438406463	5.80615863588461	2.9981855267355	4.32565706818685	-6.14518590104759	9.21521694266008	0.141767961665845	0.512016740245659	3.88952714183648	4.2946919796707	11.1539311618041	4.42207643511854	1.63736263802721	0.432127872530838	-1.18596040287707	0.213652013129413	6.48564898464469	1.41492129743629	1.40629028023754	4.68115383555842	2.75642827428042	4.01766279236224	1.51815252495572	4.99680496556244	8.23660120475207	-1.79042702272686	88.25	0	2
49	1.676165726166	6.9999004200155	7	3.41171849385225	6.05841459393657	4.93787708724572	4.88054469487117	6.91634065634337	6.85034101818815	2.73535702346324	5.36015809939589	3.39181549053081	2.75264169546521	6.03111639915347	2.54325683668365	3.53283028633077	1	7	4.42436274481579	1.20763967909157	5.35203520591273	7	6.86848765368251	-0.897077843471096	8.13667960206289	8.35663055714312	5.91986309131713	0.529100116462114	10.585031246661	0.990300469152879	2.47138853131815	1.12222686932256	3.99009060333692	4.80257548511983	2.22577991281382	5.12319757725163	-0.850505984330959	8.27433145582031	-1.53572826753659	5.24382645132753	3.21117343516459	6.46774510175961	6.35882551399107	2.53062413360725	7.82828124960995	3.19844064601623	75	0	2
50	5.359972994519	1.47317973001645	4.44935378738556	6.45222796231507	6.72101921179719	3.08615220907755	2.65513957186147	2.96824046749924	6.40665815914704	3.0121376957791	6.2865780410823	2.19607467410497	1.52820650703522	3.38096541929231	4.62767835769169	4.5736823414458	3.55010515798074	6.20872455540271	1	2.31515172523213	3.83884778130424	1	1.53645394794986	4.37358657346303	-0.900552988064676	2.38378477906346	-2.27876047431627	1.10555191767959	0.564210319442747	7.77055227184338	1.59453774400884	6.32380001200634	11.2516274220742	10.2667982936693	3.71642556149508	6.01445192148035	12.6074359766682	0.128286651058836	1.38954219844399	5.19971247063842	3.00007990917755	2.09835186737813	-0.0238365446455685	10.4420311500932	8.73898083957097	7.45282314222308	84.75	0	2
51	3.59110899816485	7	3.28262784599591	4.56109173647347	3.99855388496323	6.53209434887392	5.94722941356102	5.7208535237017	6.66143642325934	7	1.76846952933628	3.898298021507	2.73048847758474	6.52988743069226	7	5.52454023052045	4.48673735929173	4.79248565497995	1.59972011815842	1.78155862135521	1.77082670713813	4.4939474717363	4.24520061296335	7.99196601466644	-1.97753327248827	5.74771072558535	6.08810708456323	-1.75615943387918	2.22310544996978	10.2392176213829	11.4775786637866	0.567545197820955	5.36087511359199	-3.48953366854327	-3.6298415195109	3.38879450053878	5.59464014030674	-0.206851491706992	3.42948092343146	2.39887926054406	2.19654281876246	1.13378599865318	-0.130462764993304	8.32236971954198	3.90700250907842	5.5001356555085	77.5	0	2
52	6.48095728944268	5.97791544447185	6.53712807110994	5.63737684113818	4.22500128361537	2.69898193224049	3.14570223324372	5.80508790541159	4.58055288760116	6.09077185972793	3.83227561105006	7	2.10739340192851	4.37713931729493	4.2002772286338	4.20988185358569	6.55452905328088	6.98737444627514	1.81256727599603	1.2736168738915	1.32636716301153	6.78203260015536	7	7.34691451998406	-5.87109363720624	3.35709516760392	8.6728657413734	-0.669491313692092	5.00606995418785	0.391670749932125	1.48906052787723	9.62360756292241	2.14502547853378	10.3220995624687	3.59554408126442	0.279321901743743	7.59235423202741	6.42433483005636	-0.843515075217558	4.67136568185397	-0.411153181787417	3.30980134410346	-0.336113590470022	0.0998993906041002	5.36164455788029	1.92641477949665	84.25	0	2
53	3.04047598294494	6.35212860571448	2.56488486103343	5.72833730678988	5.9709591942535	1	1	3.09389658239906	1.27967386710911	5.19419112244239	5.10705297515919	2.20747201669978	6.0306246771567	4.47666421355462	4.12241983311871	3.88665949189424	5.36412215953927	3.24926557935314	6.00414621816462	1	3.11761018381307	6.58081689895025	5.34533039053399	5.36466817506488	2.55557376178127	-0.682924046606292	7.70952755546017	0.621610511664452	6.55047870032351	9.59441914018121	0.863372381920363	5.02710259805951	10.1390084282234	6.23836381393055	-2.99885264483811	-0.88473603742895	6.67437530726601	-5.91931433506778	4.77606485891854	8.36741389843731	3.64643890853504	3.01844586411484	0.203763903534099	1.68573131093716	8.46684745952339	3.9590969160424	81	0	2
54	3.64788220214932	2.40897660392807	6.32730384495395	5.73254555070629	5.54115929342487	6.1364986315298	2.40126020068151	1.80102080358963	7	2.59499785841673	4.47720574334878	4.02914309891875	1.98788966153217	3.7181810635862	2.66810147163496	6.04632485214363	1.16868786481437	2.21932458606051	3.38889733034228	1.36740043951295	6.83169950084519	3.98401096556766	4.10382226462449	5.48546998298765	-5.62056154350223	-0.730563545804571	13.4628354669079	-4.70829927849122	6.78326820684898	8.05001963161512	10.0600609415138	2.26074827645896	4.77477891960284	8.51102723248184	5.96637923413214	8.36895167385038	8.31893369630393	-1.95982314858886	-0.0163254761577412	4.75693308346379	1.93644893521505	4.13540121853592	4.20570470121212	4.12646140741166	5.21897323958653	6.55778310557344	85.75	0	2
55	1.76117804854754	7	6.61215834393722	5.02111405033413	6.41460095953532	3.19082486403602	4.58774433516507	2.56890855587381	2.35487223419715	6.79997530100348	7	3.77720304012705	1	4.98462660015062	6.84539914683247	6.84412042684261	4.41046650004373	2.71290489196639	1.97867280027445	1	2.61645427543281	6.80790904923857	2.26081745061912	8.69392177719548	-4.82409941834024	-1.35205293953607	8.94097724812097	-2.92234197871737	11.6021356491222	4.39238469701885	11.249739923849	5.51592735430332	-0.497501070650339	7.40168701519897	-1.37741847507343	3.88424843576023	5.39932218289547	0.586712123928324	5.55494362940616	3.35943457808424	4.70816501123712	10.4031483823077	2.84191843632222	6.86932486292207	12.6482982711769	1.37564781275791	75.5	0	2
56	5.02518631551686	3.99436885703306	7	5.83369147432373	3.39523137279021	3.20258607854921	6.58009079172837	5.07677268128842	1.38609042219281	3.4949714240608	6.97120732884544	7	7	5.98783235328904	5.28760581323599	6.16100266554911	1	6.38346358217099	2.63417227510304	4.27647029153561	1	2.29188415455759	3.71785370760913	7.77235832551356	-3.35499825317384	0.266292985839587	13.5694656666941	-5.61954717732192	4.42246399632278	7.42708175406155	0.702685340775621	-2.60493663442597	5.32921871358038	7.64324251050225	3.74670488155842	6.74851834706692	0.0883535075181832	8.32986332195504	-3.40626072840165	5.58657777878586	1.99448669001686	0.779384095642583	6.93668011606339	8.79635089172154	4.51804982129542	2.81642318693439	83.25	0	2
57	4.18207574452365	4.59530091075586	6.75561237823927	4.71235022652274	5.37768754378183	4.89676706268037	6.07862530550324	1.4982631779048	6.91393430597706	5.95393792688678	5.89970064232425	4.35399625500612	4.04964442454842	6.71890300196751	1.74828045424689	3.23064554123151	6.0505220723788	4.24272422075579	6.73514964664716	1.48890694355786	3.80444802953642	4.92709605524031	5.23698386225053	3.90411551499298	1.87423003826795	8.04602198310642	-0.680454597375865	-2.41331392522154	-3.9230673023853	1.89564769028241	0.448605178521517	-0.879992015146975	1.4505815804855	3.72660922130682	-1.12665219534306	2.11084568693025	9.04352832776752	8.76869516200404	1.043927447408	4.75160206141953	0.666689054068087	5.51336425477291	2.75808151167189	5.3797069281225	8.27693019763622	-3.43018320422652	79	0	2
58	2.65811795286394	6.18877319479193	4.96192726122586	5.00184533753277	3.25523317351543	2.73161810953275	4.16966736953643	4.27062742410445	5.24958051263675	6.43776654578042	3.37923005435424	1.03995851720534	7	3.99082518365967	1	4.73464019000178	5.5946901931635	6.98958902507159	3.64987041825435	1.70528371644302	6.67940735643819	6.07148041611982	1.30060667064706	4.57558614730089	7.12029249221096	11.2185812237461	6.84062334757078	-1.64819953981052	9.66631485153145	5.79494900294801	6.73324055283618	-2.77585206162574	4.35205665130731	5.01595852397367	0.390442077831397	1.41130122374483	8.86594114315098	12.6445136189503	-2.17951045886558	4.83688099300186	2.03223463392935	7.17437240023918	0.412261738691453	7.14054428951165	9.40495912719317	0.76859241703653	84.75	0	2
59	5.89880142863231	4.77561296541821	3.27237821492065	5.80286989328541	1.12523733032472	6.6357647668521	1.48648510574887	3.16781806886264	7	5.19180339343373	5.17096260997351	2.62731426245119	6.03112338620738	5.46557065816583	5.13919712603934	5.76275283561289	1.6568153179111	3.48446911725053	4.39223090038812	6.90608315601064	1.99040826804511	1.84861917672284	1.93269798478213	1.70284025180281	4.37356437716325	-0.698101679243191	0.696244162027624	8.2190743756669	4.48552393880865	9.34334101381772	8.27046129311957	5.66432886279886	1.48355322211544	-0.897113117681591	4.09086405650946	1.422804866274	-1.94854403408224	7.04869574591241	8.06323301500453	2.88280181577064	7.56939666975476	-1.5606238836358	8.14510647474369	9.30877302757806	4.8844012811161	4.5333623726593	89.5	0	2
60	5.87056671374165	4.8786938628654	4.31957179655061	4.63099680329868	1.50312291318546	4.67865573695817	5.4324468133625	7	3.95973806609204	2.35332246081027	6.30277936473974	4.13592953061807	5.25209418777774	3.40664906733901	5.52600543651783	1	1.49352396103895	5.24080448458643	2.53985635878488	3.66595968475122	4.61103828047005	1	1	6.80856669334274	0.457492896026329	6.65778063873646	1.7875641035006	-4.11443128300755	5.25545165612331	4.53633786091356	1.75817330740298	-6.96625832110212	0.689476275497972	-3.36418401520933	6.5247888432409	4.21796460923525	7.55567641754267	-1.3484763309205	1.77681911078666	-2.69320999437211	-0.230867397399962	1.78750395380877	8.26037166785523	7.96326133342983	6.9434342531831	-0.465949552252088	73.25	0	2
61	6.62118129358257	1.66410661902092	1.6684438663592	3.61955102829905	6.52114854815313	2.31009264235274	3.32851772598025	3.88268929466263	6.12630433770658	4.95238487966133	6.24851916286148	2.16658134455231	1.33323901341984	4.04192676031411	7	4.79293471253184	1.67677928369548	6.58590437850601	2.69658045691987	1	4.54848340925594	1.09261168773705	1.28226560388613	5.54565795182501	-2.26645511573816	-0.207057349796363	-3.46353738657896	-0.573671204359186	4.93267853617782	1.82753844301133	12.7525601519462	6.2308715364134	6.9800086245071	5.54416776517071	-0.398578064012712	5.73750131944377	7.32547011493311	10.1372217600694	0.892864141685164	4.41389296400322	4.67525209188975	1.49277820798246	2.2651121387793	9.37290683591966	6.18742874341466	7.81356993664908	93	0	2
62	1.32526635468115	4.74530226542203	5.97287356042114	2.81225833085408	6.89897341733383	2.63790709138171	7	4.97948309910431	5.36099982186301	3.92872335208153	6.56190112829723	2.7352941742384	1.78794776796906	4.71175596461502	6.26559489725923	2.80937284771413	4.29638761005346	4.44148633610994	7	4.6287011929456	5.49394552932902	1.97800142749036	7	-0.755066675692589	7.42676756629568	10.7447170286922	5.67758077103405	0.0666535253758164	10.8989478477032	-0.491455861216018	0.852288811943976	5.76648750053516	2.60799291815768	5.57095733539895	6.09053249872249	0.0972901656198055	8.46455242831044	11.5566947485708	-3.1098305457502	3.08691471858891	2.44642676676459	5.79569585359399	-1.95889730948821	8.92293874259537	2.14958247788794	0.361311512691059	83.75	0	2
63	7	7	4.75633329664057	5.87094190104179	5.76695203291586	6.1992869202937	6.90155422220202	1.85447663416175	4.59157108436983	1.38059508937798	4.52988720149504	2.76745004027187	3.69076879306933	7	7	7	6.33126848449185	5.55833990085102	7	3.86271810583872	5.90124683766133	6.75662818237209	5.13829727172088	2.61815168492484	2.22225653373555	5.80196105180249	1.49684072684301	-2.30187932898133	5.70581118968207	1.79023663667047	1.39572540968476	-0.750415383961763	2.25430610289225	-0.196702081106997	4.26770601283357	-0.993737144150313	4.5320236234768	4.1003954468457	-3.72023001833363	3.20656263524061	5.70697123518653	5.87625803216544	2.15626840730583	6.77778626603881	9.40048799285943	-1.0899601207179	73.5	0	2
64	1.45299008438061	7	6.17816713612679	2.32038071950173	6.7483666633625	4.71008148558556	1	5.52285474814487	5.6581152326841	3.79192382857607	5.18329332924307	4.01484370219834	4.40460491949057	6.09660361773663	4.83882598040899	6.67077829284453	1.68284376150582	5.82008339013726	1.75999369426394	2.84831382852737	3.40714021946427	6.1716939146734	1.68213875627814	-2.49844581129714	8.1918625095745	8.13481383015838	4.15808175935547	0.385315922877768	1.81523507419676	7.12209409160761	1.65470246732887	3.83403621264681	4.73806698435935	-0.0521261360204809	0.00879082905248665	2.86547943074616	-2.47567145578406	-0.583978939315717	-1.65243852257715	8.13406228253513	3.58403219436559	6.69256178885485	3.38981278977025	7.52640444142008	2.64358447166311	9.3815998476247	74.25	0	2
65	4.33944983856634	4.8469422378777	3.97556576263276	5.97222227054583	7	5.26517370092061	1.88121335223693	3.65412467237958	2.61787305249498	2.8433987612692	4.13732229332646	1.72559471040604	2.54200862478268	5.7112920152645	6.92244220404943	6.0663146632097	4.83638716380553	6.72637684245562	7	1	3.79686945764398	4.11228563372425	3.61655159389909	5.31481459356571	-5.25438095096439	-0.947785440138122	14.0233613045297	-2.91907427956609	5.5890991979283	6.65576734732432	14.4042703110669	-3.07251405788983	5.49386188988309	6.96421694812338	8.34365784545467	1.59180334708931	5.20213442201595	10.1925408215311	4.55165171240896	3.75679220652095	7.73751775156694	7.69358243945804	3.00428442163753	2.41308413345384	6.7811065455791	7.44669366332325	84	0	2
66	1.87790401362555	6.38393594726556	7	2.48779206723723	5.97562400713568	6.7122304546249	4.04070089600927	1.14093668553652	7	1.75827460895696	5.56248101572521	2.85878480723027	3.23570601546507	6.93398253155581	1	3.83583267220448	1.48922556849208	5.90160698718082	5.38150972047359	1.57320193800303	3.56681889711721	7	3.47508924061467	-1.02143824050807	7.84233177138238	8.33266059921693	5.50745739402807	1.20195120390915	-3.37058472876536	1.71872294696271	2.83339428334678	-0.381098560354716	3.75169325854287	4.73586511752397	1.86760370165821	3.92677638584726	-0.176416156812734	7.75025655052308	-1.12883711928118	5.3331804456693	0.633913663182414	7.78516071431407	5.57281504657057	2.74447146035464	8.6124697194126	4.7657481551096	68.75	0	2
67	4.57845757860651	5.9820409393973	6.28619325111691	4.99115905185831	4.16552528423732	1.96212491310865	2.9232235504056	2.3809953599219	6.22420628198161	1	5.34135801297564	7	1.69170607508389	3.70726090402422	1.84997944445985	3.45550921162042	6.12944676856206	6.95877057924028	1.59325921196522	4.37648284354371	3.35891669263541	6.58434494671044	6.36147253166487	7.66498651957633	-6.97701112531894	2.72177271939588	8.7537935018471	-1.26045079203928	5.40146312506344	0.942612819951564	0.0503292740700034	9.87949466833173	2.14590057317487	10.0560477729496	3.37271134587397	0.0695277783394443	7.89986437499631	6.38027646296711	-1.13474496669519	8.16313408232255	-0.3910763206225	2.04394308115884	-2.16240984070269	-0.270880068214354	6.92456754896254	1.05248474137965	85.5	0	2
68	2.64638306969972	6.780227162839	6.56669971412747	6.50996754377508	4.17790421843179	1.50720680936891	1.73289221621878	1	6.66730728340087	6.44483373363863	4.23326707354706	5.93460733551689	3.12673657551987	3.07620725990767	3.87745254325831	4.47438317286681	5.3104112508576	7	5.89342578746039	1	6.82902856738852	2.27366373322691	5.28050051071941	6.3502417658985	-0.483291510753798	9.6533326671172	-0.9119016397576	-1.32282060697072	6.49537919906257	3.02240961416067	6.02898673835215	6.18449624094452	7.18207224233317	5.98073161005371	-1.22146192171499	8.453776135299	-0.239822130457416	6.57560392619408	8.53162802261601	1.37690524524268	2.31163775696019	2.0815915136761	1.08789391751439	3.65151341262514	3.67707628290869	2.62698736043545	64.25	0	2
69	3.71413366713077	4.00108746873951	7	7	4.64170165804056	4.20395672472001	4.72058730397977	2.89209960999637	5.34762852866686	2.19108220031257	6.17537690557034	2.75623436615736	5.65681924295144	6.15345859633484	1.76904105439567	6.81400749049018	3.85159598000902	1	7	4.54970219695705	2.01770052073427	4.09975095799407	5.63676039349459	6.73147706166106	-3.95137904955117	-1.03115464804571	14.3348430907016	-5.01246582582131	6.223898617138	8.756330238647	4.13991410550785	2.408761597617	4.59152760769384	7.32896241246112	8.89098914954941	7.89918707988145	-2.85866288583784	6.64697322370032	0.619279459524676	3.59387437211824	1.18872948813445	8.09956700677497	4.21432298876604	9.07192125429381	6.53235214750847	3.58865309697603	78	0	2
70	4.68999006590886	4.30456847897487	6.87703592876971	5.80189654896914	3.07525344986308	7	2.02805470017042	5.83599890086769	5.00150015771824	4.59079450899586	4.78282972121044	7	3.47535093900565	3.79906121587023	3.45067438300111	5.78570334143756	5.90016912804296	2.86204038130341	2.52000812551688	3.88638324531782	1	3.81713866900236	6.9018411246671	6.49924322070605	-3.72825704721142	0.13965258636255	13.5259162194617	-3.5622717963996	7.82403712701981	9.09105408823622	1.69862789545733	2.21032287511878	5.01082141384617	8.01909220005501	7.57411746068311	6.38386683282264	0.664095774860667	12.1292909325779	-0.694941339602703	1.54062745880521	5.87400282657093	-0.257859999609933	6.82434552672748	9.63619108702307	7.10784537391081	1.59592698849519	85.75	0	2
71	2.45666397943236	6.9988757448985	2.03605291747044	7	4.83055064275449	5.08199659136453	7	2.92129431285549	1.86604084842664	5.8571615958263	5.97740589187446	3.80273815050596	7	5.24151021546646	6.62237552691751	4.41702538169049	3.70117271222936	1.1941437186175	7	3.13190823534515	2.32487563084823	5.30765734681492	3.90038762678402	6.07214272324254	1.96123213047742	0.22088315947113	6.81158784198951	0.115287038233457	5.11319849741138	3.51221872916075	5.49069587137683	5.74083390133288	3.0752530986892	9.21043736891594	3.91021192620763	5.85655516142252	6.88159316770391	11.7718182605591	1.96813015722472	6.05580532290402	9.95754669755205	7.03435809396058	-1.70489885487887	8.93969322205753	11.8094812686442	-2.89750350071262	69.5	0	2
72	4.25508322340985	4.67337777290216	5.14568942738462	4.04616444200587	5.65364150809198	3.27310184958153	2.57104743669323	6.52037269299257	2.23693074548342	1.82814481776562	5.32879689584561	2.57749014837699	5.25059231610456	4.28925383228576	6.70652343838391	4.34384480341044	1.28997042135195	5.56587090758386	5.63121730239952	1.80534362420845	1.6245813086861	1.96254805921573	2.65997181388371	-3.09587592238446	3.29884966998008	6.49349547549548	7.19407331913695	0.697262385790439	4.86273757990968	4.40394548600663	6.85544592057485	6.48741182777222	-1.35229306366161	6.25041554936568	6.59595917362244	7.75658931534368	4.36089987684165	6.39974530236627	0.31794851304789	1.65009111016577	5.4390340212263	5.75368636734109	1.09473909424349	7.272817211623	4.60396415134279	-0.206257532914985	71.25	0	2
73	6.47912423030228	6.26107076772032	5.08929270031897	6.64684715685394	5.44715837182914	3.72653658810913	5.89776369524197	2.29397711388541	2.16626343087595	3.06032176710756	3.11870017184703	3.9345669898294	6.92123276589758	3.07643014146096	7	6.97494969018677	6.01665706911313	7	4.28612350172849	4.61367785774063	6.00054052850768	5.9328157728192	6.45382588179256	3.32395326933725	3.241136089111	5.11937407461287	0.322221098489147	-2.33127841866164	3.2724826005674	9.82976494069665	2.21797384383206	-2.28114439180996	4.46167531500194	3.07568035034801	3.26294901655306	6.76371879355103	-0.516705260465867	4.24101059946662	3.51018558636678	2.18236793179185	7.41697178090445	7.72612574812901	2.49846468442783	8.40567068855687	5.35609805850029	-1.98752491421641	81	0	2
74	7	6.67698088865152	5.0599957415711	7	5.90934029668481	7	6.67307888398615	1	1.37485597467776	4.27241349278162	3.79486709887707	2.01839445413124	4.5181218214695	6.50597065331197	7	5.00602704068258	5.47620273733598	5.31481264926154	3.73091156955059	3.85732764420717	7	6.19985187859254	4.65603885922721	3.0573842691079	3.05205053105876	4.82725755084511	0.928102215914482	-1.66179819004442	5.68382560333124	1.56201861332033	1.35856646297682	-0.638889730327329	-1.6488966477805	5.56521105293683	-1.7027579398011	-0.148375200816982	5.80212410336536	8.00695692903014	4.21975337460261	5.45066754720936	2.15260826813246	-0.529284589453003	2.034790032655	5.67598090559905	9.18568531539951	4.94241231801614	65.75	0	2
75	4.6997844097632	5.17262606355193	6.76270511994754	5.40619122691659	6.37300837953282	4.67735504619433	5.67565098830843	6.31549070020057	5.09952650810901	4.40219493225565	3.69304977836849	6.66870211347607	4.32140327490057	4.19394170562646	6.61407721880787	5.97099931670908	4.44883115648959	6.52328750226651	1.46215739758202	2.74513616213965	2.45107191835608	4.8830444572848	1.28390563326481	5.21473446346762	1.19587003776519	5.11031971562385	0.449776064906427	0.425892231455976	9.25047601245882	3.58422617496994	-0.496351848766389	13.0259879979603	-0.557681521134122	10.3484360609851	-1.40661145297598	-0.0425570449470834	-0.623766853869814	3.06314884458896	-0.367222875578126	2.22703326920478	2.35106194250807	2.9576235369977	-0.0607386798929999	1.7562420345017	8.48833893555606	8.80244419877105	84.5	0	2
76	4.78868398729946	3.15816643998857	5.38759088765699	4.88046585830726	5.95881355212464	2.2365366896599	6.960596188943	7	6.16808549941752	1.21028061347271	5.28013265953772	2.39365460320238	6.80320335343058	4.92320076948588	2.9351217627042	6.40543964145922	3.51155791028751	1.27879282049212	3.94844518787801	2.0460330882034	4.75564205098389	6.78269602138231	1.57386422491702	-4.88903158035038	4.31171993334799	7.15752617766118	4.90940922875164	0.324368965696284	7.51403956612432	12.162225491192	10.8664194843021	7.23057954525353	-1.60203269201656	6.28027143863693	0.550548194219501	1.94520551034052	2.64269846727848	8.37860701973301	-0.881640193469748	-0.593981734864271	-0.868262229055577	0.751935578642182	3.0717090951219	9.58308476936601	14.6792237092398	-1.37601372111149	81.25	0	2
77	1.87301004416682	6.78243697106563	7	4.48959710629501	6.92906933410819	6.03302527664917	3.32010600144302	1.84269895046106	7	2.25869102541497	6.12868051819992	6.05983823513291	4.6725347490058	6.73738413360933	6.12870666969385	5.1408519997119	4.29473606604458	7	5.23769344974998	3.98644883067301	1.60577840275443	2.89106182046879	1.59983174223995	-0.262959721238675	9.88920083205371	10.2990399768971	6.1195709146592	1.74090965638025	0.285632184772157	0.113348404721708	1.8060676547701	7.10285351473823	5.40215699541379	6.54456520214029	6.1943653246938	0.775719988233367	-3.35819158022407	5.51008343807589	-1.57343807193104	5.51778534286063	-3.38359401480999	7.90780837652616	4.4023773143102	0.695104595011782	7.65401710367875	3.36637828991489	65	0	2
78	5.70356958173523	2.08634158262271	1.55013838542206	7	6.89298880037858	7	4.1322316313004	2.63594898484023	6.8789350155836	5.9252647484275	6.90260261875515	6.71151915660691	4.68958658267471	6.98364000142018	6.53483099689852	2.25648513450604	3.86660373958888	6.52862160016235	1.24936540226747	1.77852771317732	1.5108494231329	1	3.88555235884732	4.33556499403329	-6.68268480591226	7.75574794600961	1.62245835158301	2.38969201111418	-1.8362749653918	9.842992180397	6.9819626499212	-1.356973498298	1.60077114887987	0.393532737212247	3.07947149048647	-3.08591844720857	8.75115676297922	0.129613924883215	-0.739176972490276	1.38926619061948	0.845277555543158	8.36117673314251	0.861254654103088	8.7339760436706	8.19696209516175	3.03509252228014	89.75	0	2
79	1.83233759824326	6.68575463124665	6.84592038260407	4.4405744268184	5.62793928560212	6.1236778615476	1.50123103028071	7	1.85967153602656	6.83259261240381	5.32208674006554	1.62696983882477	7	4.42704261866705	5.2759415300619	6.09454731841421	5.3524105011727	1.10364767334291	3.32498462915987	1	1	5.43574875337583	1.343760936108	7.87577780992062	-4.88184133525506	0.0402609965612437	9.01301704603989	-2.76694839148653	9.99829559046677	4.1508504657058	13.2027915475786	6.15043109838716	-1.5590003524881	10.4932468786455	-0.176363082542264	-0.319245983428019	4.46288943889152	0.857700328535766	4.34205882013325	-0.991066537973597	1.10586582318609	10.7711561435072	3.52900818726189	5.41432963281054	7.80549356193932	-1.66746040478873	79.5	0	2
80	6.1981979043325	1	6.72514861062389	5.4851473226279	6.40914223226919	1.31802013787346	4.61690030545949	6.3667464243032	1.35773706196337	4.21445817985281	2.03431504284783	4.50763753289803	3.45424439220242	5.14397746396686	6.43944071098781	2.74217142625296	6.86966777080109	5.8698197994979	6.24023869864686	1.81403688272675	2.63648104899633	4.42998569486443	6.4341837461912	4.86897142846746	1.53351903589679	2.61115727862737	1.97585088835122	-2.86075132427851	2.77232881480084	9.78462727486999	13.1323432054132	1.01322962591975	2.51384065011077	1.32207047787626	-0.134383418357791	2.63160114901224	2.88302586302535	-3.97344180247197	4.81465714899898	5.01838673803033	0.873455601164786	5.42730884150058	1.69136792858122	4.50117784230403	2.6741658751699	-3.62692825634859	64.25	0	2
81	6.34136395065894	3.19027148565239	4.68123918855948	6.86969272867388	5.27066113434521	6.14668697035724	4.83571023550393	4.43066898852195	1.53044312768989	5.70897583829249	6.47135730675303	3.35710479246855	4.29886581286971	3.5950785249566	4.62822001716747	4.90890787814451	1.85233317966586	2.91885604632769	1.60142603680692	4.72116150528106	6.83268589604733	2.18760326584562	6.39002325595577	3.49460619969105	-5.55994287763771	8.67508399789454	-1.51878321548022	0.661464048702048	5.31755611485506	0.0527419195099635	12.6695441688689	6.23746475590345	3.55129797233137	7.77857383370242	-0.163098227218456	3.14908102184782	3.18567768918077	2.41345587296672	-4.39831113173193	4.53181119776152	-0.282847665082053	4.43127785505372	2.27152439140738	11.7147730537156	8.52203004493744	-2.7524025790419	73	0	2
82	5.7778415903853	1.70299450790108	3.27208818674158	5.96759806237828	5.45114416560109	6.12581730468787	6.8215952023131	6.40754980195628	6.44307212552686	1.67858855366581	7	1	4.59391534161954	3.17728651528681	1.67120099167543	4.12284654526012	1.37405798527237	6.72454530748974	5.75762181474367	2.08478540982473	4.58283019854709	2.58717781269269	3.59915994009563	3.86318596053318	-5.51937499814154	8.35060350491478	-0.252096870885358	0.439516528912685	-0.464532327574176	6.49650243649053	6.94866369083535	1.48408751144278	7.0130735858453	5.60317241368644	5.8660655880364	8.49232599161228	15.5573540966793	-2.79584927365743	-1.14683294659246	8.14197656162376	-1.09328586274523	7.26872179109029	2.63993990547589	-0.204235561258014	2.02279494144061	2.76800147914219	61.75	0	2
83	4.67597032756436	3.79500935376547	5.05358536953833	4.70222970048196	6.31989911850804	4.28326360640973	6.42763635993832	5.20073903542406	6.06073727895047	2.23945027748649	6.51808806661165	7	1.22007151164435	4.40051666026442	6.56907457241591	4.60040591558244	2.25093516148953	6.08654629776301	1.6877521648388	4.92105605812115	1.80991863754057	5.67425528413887	1.41273345571698	4.39553701410543	1.08223006646861	5.62411421258937	0.716529101796794	0.0358188887833472	9.88003646166997	1.53925696889208	11.3099640526831	-7.4286667451157	-2.47888903975458	7.33969954584142	5.9729277087464	-0.374381989844739	5.41664113912445	5.57816597490938	3.68050272711937	9.48555526832924	2.72331921907757	2.85886692020659	5.43743960282359	7.73494470007481	1.44956412830022	-0.0821689386301782	78.5	0	2
84	5.35456009778437	3.39088514869626	5.49846080220633	6.11676318043882	5.87971065999657	5.03515746432723	5.21292775738732	5.02824372413896	6.34831924964137	5.30329182258667	4.4417749898299	2.41652410986186	1.76199508139537	5.71364124742298	3.802064229389	5.31608674044389	6.44249465268174	3.47322413072465	1.68753740635174	1.48455285592732	5.93348290569007	3.72780375874911	5.89694672333003	-5.28215221024597	1.98844428905973	6.34696088536531	8.6538369449397	1.74921217292988	9.41016308829424	1.37658787549648	0.646370442033595	1.86010056365588	0.8821781085589	7.72065715292083	-3.57500135000862	8.44171527402521	-0.228627028621602	-0.213669529068218	-0.247105629057468	3.90791317340525	-1.50553446148926	4.11785646532014	-0.484561681920614	8.77130110360567	12.5128566385636	2.33436967437011	89.25	0	2
85	4.31123439565793	4.13117126069585	6.41553154525535	2.42261408297724	4.88240347626618	6.79739308264021	6.25353215244943	3.61788103200279	5.72212022079385	4.75016117867106	5.15093163310233	3.60555897002736	5.29142130573723	3.9674599613949	3.14332901330584	5.14722302597008	1	6.14935069291741	3.58934673235222	2.62965850290906	6.78222142143457	1.15636328787802	1.2228095539333	2.51627911238157	5.88187049151685	8.13524827119119	4.26750380208003	3.83330241666488	6.45711834129655	0.898859440489489	13.0093577467041	6.73078762115134	2.76776751717851	5.37455885361564	6.0999578614209	4.27907869716577	5.88514319684169	-2.26122763373049	5.45571488246888	12.3730493266712	0.552059017363845	7.0228964491545	-0.800469212004285	8.87224117210537	9.79428371446028	5.57135545287366	77	0	2
86	7	1.16695249679553	1	6.61760595449071	6.21171574198513	1.94053362796301	3.71261843778236	4.35019180993048	6.13411182140811	4.13418466009478	5.44048899392998	7	2.91679295949268	6.44712409655525	7	2.43806016582022	3.52736529707498	7	2.8638209778369	5.58539089933753	3.75723106546318	1.75143624782738	6.58680021960115	4.22547104026665	-6.98244524812543	7.12200870622732	1.13508987223402	3.12204079192193	-2.21515639731993	10.1815974754067	6.68010843297324	-1.12294927093907	8.35455100682133	0.484649561583021	2.19862787222675	-2.64840544663255	5.34076137800954	-0.861613762003763	4.62977994921165	1.63197264247452	1.51254363835978	3.0976815520487	0.739577525151253	7.69604476133027	8.07335565205567	0.297242185361068	90.75	0	2
87	3.24964483892448	5.76195115186402	5.67432673487492	4.39569404072942	4.31565170459767	4.38234640538252	1	4.87435515487216	1.11754244345383	4.19786169849569	5.4352464367929	1.38664833754379	6.22831752323339	6.51953745900453	6.81643835375592	5.94778514048237	5.03178265517099	2.36562698573276	3.62058997330451	3.81651781603673	3.19353593166057	4.06205042506562	3.99289253036351	3.77347603959614	7.32644137724024	9.48754077729378	6.98798690231839	-0.539975574198355	2.51807915286627	9.38680247004323	1.25916190063363	2.68361530022187	-0.33224757289373	-2.91970766349783	3.6384662978004	0.430560972480236	11.5205498369305	-0.420359010632707	-0.240085693914386	7.59102612035542	-0.0614517144880177	6.76135966768523	0.608716409353359	8.91347180896155	13.1280495121541	-0.961352433211062	77.5	0	2
88	5.96409400657405	5.29787281236126	5.60514274584581	5.7320259477869	5.1083147648949	2.7475097398584	2.89492316961642	6.67550574829544	2.14484598158387	5.84060247791884	5.55561680218644	5.22068071508239	6.88286192206931	6.76631110498884	5.0125794880538	1.12543273753609	3.32693955447382	1.98599898920143	2.10017943812797	6.07209428926454	5.42885155074985	2.43265084533983	3.16916836957969	5.54523134275981	3.39221452480463	6.41911602882277	-1.13590920359672	-1.7116418202167	8.19936711003853	6.20798553464033	7.29138506676636	4.48577138877408	7.22569727725849	6.39977288385856	2.28781868243662	6.88124896308455	7.69321307948832	10.0497694079918	-1.66713732024684	2.93633207834547	1.32470428655748	5.43413851034878	2.88512737524684	5.04839440024432	2.41387212516861	1.3056735786124	75.25	0	2
89	6.0512838256025	1	5.97705176842403	5.04190082981947	5.75615292542177	2.19788634057715	4.33497978344513	5.3543788698944	1.30968836066622	3.7736871604766	2.26296188483311	4.00840181433352	3.3128676156689	4.12053239129331	6.61083483645833	1.12230068431742	6.38619494606468	5.86987325439484	3.3099409373832	1.44873023578162	2.52143887104693	3.12644038278963	2.39482232250441	4.35513723905546	2.2920599746493	3.07507717582337	1.57538386119679	-3.46714175299696	5.13594691674492	-0.385109420465669	13.7687149195919	5.78435536700663	1.3250356207855	7.31484091620737	-0.651525722836201	3.4094427113415	11.7842665679016	-4.38091100196034	6.94743286766325	5.04760638030254	0.918693948176975	1.80027364564936	2.73125867689007	3.06989962729287	1.85989039506102	-3.07786280132769	75	0	2
90	6.80360720895478	3.99789736600678	6.05838427523523	5.05686474740743	1.68381676577263	3.61082744206487	2.02336870020067	2.2488764360035	7	5.52057849732347	5.18848706301827	7	5.45967150428541	3.96628695338373	6.00840851882722	2.55175328896753	1.36625401129508	7	3.23807835152405	5.07964358210589	6.61423500804446	1.35658509953559	2.01498465652986	2.20225927041811	2.95454788229481	-0.923715352139407	-0.282205407539611	7.68926708168885	8.1633676939506	4.15129694733023	6.70032291626148	6.4015153041955	0.383998281324196	-1.19298174834366	6.95046775816492	0.588369607065909	-0.912824136560532	8.24846383762833	5.90224669634436	5.47772308126775	2.95994113011085	1.78480115458042	1.98133097965214	6.38931996452017	4.46319999823036	2.31926320500443	87.75	0	2
91	5.92956466689174	6.03443543208223	7	4.16213861241042	5.51061502484007	7	5.9898917860247	4.43562413893719	5.12482766715001	4.94179789541009	2.42448604127251	6.39905656831331	2.17989991145323	3.75760054406137	2.68578181105817	4.38925422767146	5.34107309257749	4.37257107392157	3.49532403030689	5.08322993853668	6.31178694564233	3.4009366591216	2.4803684447316	3.02164363989716	9.57699211118182	9.53869198936972	7.04276225624675	-0.353813375337663	14.1019196045015	-0.57095731984053	0.831271859445636	8.35469704624212	6.12173526829819	1.52692669138774	1.42705425566535	-0.292209267168526	13.4994080181038	5.58778461247757	5.51721698622086	2.57629697209024	1.60985908598965	3.8495068065946	6.79431830892211	11.7254090611531	4.57242230412374	0.426774021300684	84.5	0	2
92	4.53705554872127	4.28971493137894	4.85870791140234	5.68347140325361	7	1	2.31278997639891	5.45995452764563	7	3.9738039728432	5.35373819179026	1.6169118835163	5.6370050040105	1.30652374701226	3.00288017412472	6.19612369991608	2.5496408890287	1.31885331470172	4.51260673780641	3.57813059495539	2.64317495994492	2.03742269024275	1	5.22367129464394	10.1298382534314	10.8975436744657	6.13395555752829	-0.979778871449884	0.292180214299976	-1.3163213171675	15.1930650462881	4.75699811219374	3.1036040158731	2.7991193086692	-2.19113354237296	2.07441000081341	-0.812020557462766	-3.31257813158925	10.1336126477692	6.59870198034549	6.86131236838439	4.13606243995884	8.54870493523777	1.37914918207974	10.0770376867784	-1.22487786810976	76.25	0	2
93	2.28051770480595	4.78683916482505	4.56190754186425	5.06720674741645	5.54281764643842	1.2679656446576	6.63369520198298	2.61236453250016	6.6956006935549	6.63139905951482	3.61369431376715	3.50432239976707	1.14617608925577	6.20641172249938	7	6.29018678342037	5.84069037608629	1.78981904507986	1.43459524243524	4.0015588987933	1.11165654330646	3.79854601618147	3.29821815981317	6.19051263378936	-0.641234792795295	9.55097628648928	9.6329168183921	-1.08573871963938	-6.93804371845198	-1.65578237938297	4.43261990988973	11.5071718428589	7.93785538611938	7.25972815520446	1.50595988918236	11.5430871255619	5.07027379870543	-1.36919913092011	-0.890126000689714	1.77201598991088	0.823426218754159	-2.0431664024391	-0.268673541425209	6.47729085483997	8.21764539881392	-1.00403941278761	75	0	2
94	5.75624977767206	4.26465089292727	6.40180339411994	5.60987822317551	6.34929035866483	4.51173665666583	7	2.27754875144407	7	3.69211409277879	6.96060537709239	2.67652123113299	6.08851970855165	5.24393263738083	1.44568809748802	3.55531766091902	5.65792636958282	6.18133335179854	3.77951781258679	1.16716975211069	1	2.12536174542288	6.57509242501728	4.97403878588468	10.0542980383248	9.89060850304892	5.83805262002172	0.032708258028333	-0.0389394112365146	5.24304665256817	12.3661362542991	6.40844068100916	4.77274808632063	2.42889111537227	-2.27507917062424	4.27038843262578	13.109585201853	6.78340888962982	9.17029791036035	2.73206825045917	3.57610158127286	1.66692520529401	0.979571746919962	5.14619062898392	1.10364417497154	0.0493226931031482	70.75	0	2
95	2.65168519254537	4.72069601685194	5.01666484049109	5.36905511969507	3.96633658736601	4.06071911273326	3.97599642396049	2.71991377803076	5.44781821152119	2.31392572565339	4.06475804152001	2.22346218088614	3.47465654452114	5.02506147010349	2.98800550339538	7	5.13915772240362	6.20747503583413	3.76348323914952	3.55133981858441	7	4.74590086983077	6.23532106539269	4.39608805702925	7.74216097122955	10.8240348058239	5.2340437637155	0.335161848353072	0.226744419103298	-0.827116705999594	7.27697128614544	-0.997991373459087	4.33323064007858	4.70153280993926	4.01035584076561	1.54376902830369	9.04473503046636	11.8794127298302	-2.36030716240806	5.78697171049618	5.19852967327095	6.21123790972298	0.168694349019325	8.6164192976762	1.45358654691355	1.45649335003418	58.5	0	2
96	4.95804198158865	5.42505690638055	5.7109141056981	6.03437739246596	4.81418215392069	2.24632280758085	2.93743790055656	4.67063721983771	1.04887705198878	5.23977077293484	6.13962542636604	3.71933901801984	6.81729034609455	2.98032435462989	6.02789697497393	1	2.94339954815443	4.23204633340549	1.93793706154736	4.14315999220311	3.39628909568458	6.89379177228534	3.39838920447484	4.69891156319474	3.71257011875797	5.41434558688334	-0.55569201371986	-2.00497617061975	8.95142981439541	8.84459068416477	6.97630144398491	3.56879345956569	-0.254296127669171	11.3543791225867	3.26158257297525	6.12980364222326	5.34185813953006	1.93005289964839	-0.961996564995268	3.07026961575433	2.16746207635234	4.27083676469854	2.65749445273083	11.7025277898369	1.73771791797009	-0.0988414191333686	77.25	0	2
97	6.67882955355618	6.04412258830469	5.14469986251711	5.09319924753694	2.43097720427979	1.01486332688374	6.87442661533742	3.188220742505	6.41757974449727	5.37229645757316	4.71944700265015	6.44678391720253	5.13734504616583	5.83326830992624	5.00824623529128	1.78474312414109	5.71482030457344	4.87366804161499	2.09065615275035	1	1.30882904598806	4.21940067774945	5.46282143981078	8.79026697942228	0.273825668758674	6.73377731002866	1.81097808284763	-4.39000781072685	10.6642318092364	6.3175366497379	-1.60406713935459	5.22801688407905	2.41691246643821	7.96716603869973	-2.82965644882057	6.74223770448832	1.68658045465331	-1.97195930431993	2.96659108755734	2.38045936854694	3.19409326052768	6.47194481749027	8.71274102443865	9.58992614925999	8.68818048491101	10.3146720104919	68	0	2
98	6.34023970256323	3.4103701504433	2.97720751249444	7	4.24478248518605	4.86829408853028	6.99882438520765	6.18158374312108	4.5262505938815	5.06562213908975	6.10405724864153	2.89166172219862	2.68546477745604	6.02877872700678	2.34723906969609	5.65465303756607	3.42101685605409	1	2.20417642943212	1	5.56860346034483	3.31676911090426	1	2.97040897974974	-5.75500495572512	6.71425863879146	-1.72674170222115	-0.163720021501094	9.47159479932644	3.43241243497885	10.1407662903472	-3.35398549457973	5.57286416289257	8.10800321554587	0.0132067010925676	-0.606543709023039	4.256779766051	8.9559606136402	3.44647979883134	0.566105280822765	0.87157602705567	12.1207148823213	3.27047747612659	8.55271563962441	5.75219887725167	8.78119870268914	73.75	0	2
99	4.27698262297082	4.47886436286427	7	5.26867919567335	3.60547917191625	5.10714623838973	6.7055427290062	4.95320610645387	6.27657013269325	2.24960940491295	6.45532568929784	7	4.43790934787004	6.75239803666922	3.09984679071887	5.4231620322335	5.63366303850134	6.69984524418182	3.50694743034142	3.9124607843512	2.77201553000019	6.63216662227182	3.02818968647399	7.79752158937702	-3.53918148897505	-0.386140060615804	13.4020704575352	-5.79869184171986	-2.08723744619134	8.40058890779048	2.61625499380954	-3.24582407125882	11.89723388931	8.37923403299216	3.23341697317724	5.29441107495568	-0.441640791694348	-1.90313050355157	5.8682659029086	4.71451832725014	0.911991949421369	-1.87359684102616	-0.129605634238064	8.08017341639827	9.03158718274181	5.98505061293708	63.5	0	2
100	5.11617553196139	5.18524570615209	4.73081799877826	4.72451885020179	5.16308348806185	5.99419512101542	6.35642933641156	4.60752848404402	4.06539835999701	6.95493188339875	5.57086960459836	7	1	5.83614018785607	5.94261606662021	5.00018752506023	4.21529375836512	3.25802260423741	7	3.81592546300823	7	3.03406927895453	4.83408580158924	3.32963167794355	3.98841914903871	3.96922888199175	-1.00902960244657	5.68482578235235	1.29352403777917	1.08096850755189	13.3445662596106	5.53790591935783	0.970790881802649	6.26096983669323	0.514010749135055	8.76097224593647	8.84040249735903	0.767803701766006	0.311092009833846	0.509659556468967	1.27448340691032	1.34710844350774	2.11780946843191	4.74101548501551	5.68423641774511	8.41919776276813	103	1	2
101	4.95329528823227	5.56098109018465	4.50811336240992	3.52692304602029	1.99677138529883	1	1	5.61797920223012	3.70458453249506	7	5.16305676911503	2.29206697927589	1.63335152221756	4.16271736321313	1.48761954869646	6.02404923644203	4.66632984762038	3.79127948763361	4.07218795421365	1	5.77968119028158	2.46463493246378	3.39723875529439	2.81879738531554	3.00866531082993	-2.33220838986552	-2.72040668269386	2.90486494938845	-3.14823822236071	6.14447617450314	3.14419876525573	6.28523992670304	3.51282868490408	7.17292596926932	-1.55033516949662	1.93196621337806	5.44833516593978	9.77902349066019	2.4707624312179	3.62576092812955	1.8615964349663	2.10218217974493	4.69085151091264	7.24899453855914	10.3310676482737	8.11574023430688	104.75	1	2
102	6.83648869732615	3.95054786660522	3.79377610818287	2.44255008694342	4.14163038898874	1.3448208848948	1	6.44765422043023	3.79938645223688	6.46896959526388	6.94949266864436	7	1	4.72443868708775	4.15148322144738	6.26548868579305	2.69923366267825	3.13524246897655	5.09504467888014	1.36171071897609	4.27337305326187	3.21628790244844	1.16079038567576	4.59313769360944	5.61834058010073	5.00966101007947	0.0430582709587102	-1.25995046687251	4.49119381063389	5.02914259119498	12.4025516361398	-2.81796086830736	0.249628225782529	10.0547912724293	2.94062651285497	0.191044066947655	5.91943803023885	0.8911977609052	0.462553490685712	4.85459278980424	7.42699178690243	1.61090566615797	6.60545875262471	5.24244132404244	10.2145808555408	7.53813759439645	106.5	1	2
103	5.83125168119482	1.55315607628671	5.92470852224285	5.54535695143241	3.37421489410551	5.77588432011202	4.79100201847762	1.54436029169779	5.83368124899935	3.86608071997888	5.60837566522913	1	4.15772034337046	6.67120508744529	5.1719834878222	5.33359648975562	5.78621069923263	5.00332077067602	6.3814150311918	1.71199121797595	7	2.34298594058774	5.6203994139824	3.30119960943637	-2.10177500152895	-4.36925387085354	3.7552304110654	-0.97525469321377	0.0459496203248443	1.26641535569417	6.87173709018186	-0.744900440834326	-2.47232181710828	0.218785539209862	-2.22237823948244	-1.29947930694604	6.40811923443618	4.14540113105032	4.38621809606459	6.92054833705223	1.80040694975713	-0.362845764872264	1.97223915937126	8.45122636397361	9.88359804773176	4.11015339834107	80.25	1	2
104	4.37081021232516	3.08854574643863	5.69548838058566	6.53081336132433	2.36052383252888	3.24165061612916	6.22965806383876	1.30013801866908	6.64109283338174	5.82540702186052	2.83393072342972	2.54464522494497	4.12913776612183	1.05091898022949	4.57359366406096	5.11286376624586	3.60003549858158	1	1	3.36803467871834	1.84135287323469	3.66562502426935	2.26990986189525	2.20139642684098	-2.417773340953	-1.75046100799907	3.45118698112052	-1.16250333009659	-2.88538635068803	2.10097157703858	8.43823646133386	6.52197277818157	4.41438269014575	7.33925270991335	-3.16842692308585	0.627541320671752	0.458023892541067	10.4519171631801	3.84148971597498	1.85374436634419	2.33002338547953	2.62967814937183	2.08345830507244	8.19207644060821	5.44957711869784	7.83520417890304	83	1	2
105	7	5.2967516161226	5.84041833026567	5.48261144887099	2.66706565468246	3.13267364662268	1.17112849590292	4.08726067453405	5.29543548823632	3.89477614782247	6.72629637841101	2.78406764210837	1.72931584645072	3.75291012917298	7	3.47168149389153	3.77500855223592	3.18502822305252	1.98603099621824	2.50571162681274	6.89597179654938	4.45951042977467	2.40039604578024	1.03364272720409	-2.47125394228753	-3.24045222806891	0.160567893986044	-1.0807984586693	1.03092035007438	4.0102336425821	1.52086003917184	1.42301676434243	7.4681185343804	6.9253783603818	6.63239001581017	7.42966965303695	8.82450690161921	8.47191990150302	1.20007486708461	12.5650061987856	0.863102228838067	0.741360065410345	2.28996178511648	9.42818716580099	9.8279703236456	1.08527163786129	107.75	1	2
106	2.75257655065927	3.97990316995452	7	1.49148570076034	3.40376114461992	5.609055041129	3.30141076405935	2.82801035991734	6.09592504975319	7	6.17292623980386	1.43696796966018	1.20261204495435	3.78047628899095	3.10283063977181	3.06830665888891	4.51357206140952	1.48479536626368	2.21737777537806	1	7	3.38971353808297	4.99986869813396	7.95895300146562	2.6725832402504	9.41727965713626	-5.54871389407821	6.38289681460595	2.80978408223404	3.35689927178309	12.4649672967993	5.39609240291338	2.77305714092354	-2.22426895528138	5.60738240317433	4.46934324823928	8.22252858248315	-4.93159059597571	5.57642291819598	2.74785114617022	1.6033209554502	4.90473183241801	2.36448985140475	7.17600436499294	5.78799349230423	10.6213112565265	97.5	1	2
107	5.89146445903704	1	3.91410406336442	6.17634645316805	1.35117983520519	6.21616746176956	5.90402864841214	2.13525168606811	5.41753205698563	2.71581840425509	1.84629389495908	1.37791137939413	3.9124314373287	3.79771854908402	2.85749121206978	2.95967658051681	6.82656516097178	1.96418771845848	1.12116738508835	3.61164709634681	5.50236393314125	4.74285613741011	2.37606010489616	2.88442632268905	-3.22234537831184	-1.34659867251409	4.70597174062674	-1.7495366861811	8.74204985261158	8.57575212586727	5.50558136452543	7.68152836154651	6.4004203379598	0.807260026429803	7.86799331684968	0.769184429419138	10.6386721257942	0.57844997961814	5.5513464447872	8.18504640821608	0.809662070716788	-0.791692089861402	1.64831031484785	8.54727565664682	2.21021094943893	5.00042083237035	84.25	1	2
108	2.72833877186664	5.8700400700004	5.66147569933098	3.11232610315918	1.4753018050042	4.95337970768863	1	4.9107791575045	1.43525982177557	3.60152893718922	6.21486314125885	3.59240346088227	2.32167714535865	6.11249510626934	4.27111983574168	5.59090992614855	5.79638161617102	6.46403232161596	2.61968238474564	1.0967470380347	7	2.66346674457458	4.76627984400791	4.39487617281644	-1.01121034870913	-0.658256855685539	3.37002686070077	4.80223207633556	9.00122495531244	4.41029750597278	0.21933373621095	7.14002648021286	6.00417190989979	0.360783244505552	7.89927270381361	5.13290280289622	13.0554681157172	-3.05821603128378	-0.304729814510172	-1.37475675461561	1.84587059005372	3.33895254077601	-0.248097669991523	9.83046319084347	5.77265099263157	-2.59982472727373	104	1	2
109	2.20304299092075	1	2.0434624875147	3.5643625992058	5.2378776830433	5.06671634082304	6.36667712227196	5.48155573710008	5.05380725813402	4.83083874917433	4.80262549659865	1.70653907125121	2.04183716026654	1.94922539932945	6.43112017074387	4.72676334032165	3.29348087623024	1	4.0851566898183	1.76288236069658	1	5.15817233525813	1.73322853488018	8.7891443523824	3.99416480404044	13.3016471587216	-5.75408900930885	5.28343572322551	5.37271413683932	3.21071830468707	9.02792750875087	1.43610593345712	0.418176496056598	6.19754281985254	2.32873555306213	-0.121627711373	3.92393524006347	6.19232248016433	3.8882848341973	11.8062033509906	5.99829038609518	4.24045452947267	2.64614579965837	4.43745330924088	3.69787537225373	0.243690872226075	100.75	1	2
110	5.93778144606194	2.7083321296555	5.33743160035532	5.35877720223926	2.98875036516616	4.63697959094372	6.13640365907587	5.39743730268104	1.67695335721125	6.31822648132152	2.23682285023164	2.61501559006358	1.47229063887021	6.37370603468605	7	5.99341483119571	4.80348846741776	1	2.74986965699742	1.52898123068875	1.07323755057573	2.86824119528067	1	2.01518176996855	-2.61650178814243	0.502257776034664	4.24688698389863	-0.633874110573678	3.30061658974068	7.86933587747884	1.85285554927017	-5.79462618485636	5.56125729466194	3.5592139926575	-0.743497659266792	0.309308944928221	7.35206534247969	-0.647825292961313	1.78425571800152	0.258353061740677	1.2805957827002	4.21682659476148	4.43271344649447	1.28272732000055	4.60136969596109	-1.18044505001171	101.5	1	2
111	4.65584849424291	3.32303238957291	5.86666783338486	4.95153699919715	2.38675548932934	6.88563380197535	1.24153653276506	4.0951922735301	6.61427208986482	4.33698576514534	5.06194152543294	2.16648549325477	1.89392286566996	3.64550285179555	4.18677087664338	4.26229639790753	3.74223935879936	3.47059163380784	6.55505572874571	1.0689018847816	4.02634949748162	4.12009490000302	3.05074719732436	2.08656845442277	-2.56180375276008	0.284524867965283	2.11936335532016	-0.520789463702069	6.91687036629505	1.4555697106619	7.76946381142336	5.5678485722703	10.4215411867986	5.05663221699931	-3.47672476009139	3.72724888621154	6.88965930869786	-5.800730552105	4.63852185360347	6.92892009230158	2.96896827922109	5.36848259385937	0.678146920009559	8.07670516116516	4.91152322258332	4.55698281455936	114.25	1	2
112	5.43532700212894	1.11415670413608	5.3751375954689	4.36021126428072	1.22839139508743	1.52300075482283	6.70841050063942	5.39209832974814	6.67268295528982	5.88733797429429	6.05034276958481	3.49188013103617	2.03109480843825	1.13953907391487	4.9967982374316	5.38435999642914	1.87415006206122	1	5.94231579055052	1	4.15853201793457	3.88089828048949	5.11649360510608	-0.183041187258783	-0.653668084552707	-3.21786515088928	5.14843723417463	-1.30583753267938	-1.55976901115143	0.576378972337559	4.96723788629424	-2.6195986103268	4.85741063326998	8.05667168338585	0.216515631656336	4.79163065317713	5.10215090500674	4.91506947843294	7.25151398980169	3.51187952201173	6.5289486028886	10.4521270980248	-0.0500331013766144	12.1813624948689	7.90740609889824	-0.499313959450802	89	1	2
113	6.50843353611129	1.5364475134977	5.08564299117723	6.85328385896693	1	7	1	3.13316544843079	5.17194938544596	4.83934552644688	2.8319088144029	5.75223507720887	4.98286609784651	3.5464190088099	3.40589909792841	3.55239729609876	1.18586265557745	2.88519514590196	2.97354443220014	4.3857495347791	5.56972119850319	2.45445052308671	2.11110925779998	1.07761114766809	-5.07259054464286	-1.17898792506936	1.36077184191729	-3.07115481686937	9.81435349401803	-1.1524297781049	14.4295910065949	4.80979278204907	9.90327552893382	2.52525332134569	0.790746174058666	-0.626756553575474	-0.677403242806459	7.37553058172871	5.61195686784644	-5.20553479782952	-0.794411790205057	2.90319509796073	6.67828279203023	12.2249475103845	4.51481107077793	-0.32458843303136	92.75	1	2
114	5.88059784484128	4.52186055099624	4.56804973347474	4.84102348424607	4.04727462148858	4.53332917789395	2.79053530584122	2.00078431799323	2.25375165261127	3.76836899302576	4.57646584904587	3.81585446383143	1.2994246874027	6.0974599344647	4.10274568054052	7	4.10066917998521	7	6.74084170838523	1.45664410067829	2.37305504578182	3.81589468550676	3.04703738774701	2.98991462828714	3.45098567721639	4.22419153647327	0.210989248995942	4.65998881755416	5.5661455758708	8.16092984016116	13.8933903793356	2.19006638522825	2.35594963127355	9.12597101694807	9.27552276580322	-0.21179879970422	3.88628633318676	8.12956285606413	4.62198806606752	4.25132898966756	6.12774213866316	8.07448570507883	2.78517176591706	7.45374956968659	8.00331448482537	6.55767565056567	97.5	1	2
115	1	6.44566149985768	5.32922366063054	4.15918122253875	1.74332466751248	1.38870340934457	2.60324628581116	4.63276257404272	7	3.95317741420352	5.57191972858327	2.14837134781908	5.44209796041911	5.75123291043835	2.9351289469753	4.46595090450062	2.99156773829578	4.78077334400121	6.44225007762979	1.76961439193564	5.18994069418345	2.75795884192325	3.58110900561641	5.48614470303609	0.461567296545334	-1.02285619041575	2.8541853461145	4.94117924897069	1.33692764549575	-1.34720532120713	11.7162638470592	6.58022182872481	-1.46085445735879	3.22872645803679	-0.678269145236647	0.627157217427683	-1.41505337034625	-3.75569350471006	8.53332245601934	6.93268295329699	3.59161419489167	7.88578278001568	-1.22078250078733	0.313414204168341	5.01230942392557	-0.66171759611695	87.25	1	2
116	1	2.20633530783936	2.51931208821058	3.92135579176847	2.90773835754889	5.21239586833335	1.1105220615184	5.07853488980438	2.56468844152628	5.22826661804238	2.79338185621592	1.51881598306507	3.79901982140014	4.89176219211477	4.29482632723686	5.91384261789839	5.61986231378154	7	5.51249857563787	3.60971296658313	3.17832471196818	4.0280632969939	1.39236135611322	5.26095261927369	0.448626493482503	10.3629948852295	-3.59725385162089	9.94762626458654	6.62056445518919	6.2016543037418	14.0515020077114	9.10262417081898	4.64548238142551	3.75367674791637	2.93462042363597	-1.86445569883088	6.06193543211929	8.13689048695077	0.107363771114294	2.17961098463971	-0.290242915927002	-0.771173079340878	-1.71802195949216	8.27162296071434	0.553538043746117	1.60887746056742	89	1	2
117	5.25710466316313	1	4.51054550395864	6.10498183801297	1.79282834970622	7	5.61987838238756	1.25767585834404	2.14204751838014	5.55178808689083	1.28030527246719	3.02028585929251	5.80418058715349	4.08422757741499	2.90344620614171	4.77410440887014	6.47487780082246	2.27298889264541	1.61638962123828	1.53371539102409	6.26432211151722	1.31718964731651	2.8808166632826	1.04732031068065	-3.51202736698368	-2.25408408212942	4.56495439054501	-2.5342319605258	8.65262281243909	8.05110857878353	2.19494538989158	8.23691519087571	3.3875572893323	1.21930062581203	8.1610788991656	0.769630679167058	10.9243463612771	6.02882803916488	5.01667894722635	13.1429297716236	-2.26271464429649	-1.10159681919935	6.24914866027868	9.56554987403408	2.50917729943182	4.86489494938923	99.75	1	2
118	3.59683531506632	6.38843848380205	6.2143781849131	5.76229198816257	4.39612656749705	3.6106929197844	3.33916091445937	4.39331199993748	7	5.99640469435776	3.92732310529964	3.41215314424412	3.41403024727264	5.84552332853793	6.55761221734019	6.65288190935282	3.16221858499776	7	3.26026682587357	1.19478203318691	2.40304492885092	3.03242703638139	4.82560842736502	1.47264614425299	3.59734539431104	-0.00621258873051272	-2.16503907989757	-0.195648388721855	1.01559562331362	0.804344008010588	7.89811697525421	4.13696183117133	-3.94206631451081	6.9995581951779	2.39579849390829	3.90246518627748	10.1919367733992	8.51656062871828	0.784876072048801	3.57229325653952	1.8357712184816	8.10860023291975	-0.101974105767343	-0.906902713563662	2.52435026771819	-3.22059469382199	91.5	1	2
119	5.06638670345524	3.11900992398115	6.54164522991857	7	2.45147455094959	1.15125800810063	1.4998617603251	4.74976186109325	1	1.96809120665838	7	1.85708019991016	4.74904660449153	6.00409834757399	2.11388268774564	5.15296036879982	4.02360887247737	3.67231076895854	3.19666545449498	2.34949727010111	4.4119125273906	3.63702766874078	3.41652585377781	3.61677486409378	-2.75017127135769	0.178512319889175	0.899292318409331	2.55087075719534	-2.11781049928854	3.19629522473865	7.36297309898008	9.28819363037025	12.1637582455425	4.39975007771052	7.77276449026609	11.1030473830531	4.39143823103748	-2.91794237226742	1.55402060769493	-0.472954778704316	3.94559610700249	-3.94515709805696	2.51379975367111	6.63526216628612	7.00671500685324	-0.630131384311456	91.25	1	2
120	6.95146699433445	5.07718840807865	6.16896938719795	6.00490782836314	1.25243716912859	6.79312464174095	3.0173659359443	1	4.38360883996521	4.83681183456884	3.80872180907304	5.38804034585755	6.28001672050403	6.93718946928536	2.1234758682086	7	3.19504153544429	2.89966045265424	5.55695443995937	3.9011173780411	6.40307106109666	6.64872293282967	4.2595512619341	2.27704418391614	-2.04523229770754	0.138700995096094	3.76164738440097	-1.80301796995738	1.39079720654349	4.78222341696145	5.25859077077794	2.84933915317643	5.75947744267015	9.08223127641499	-1.20936813334131	4.49099519375895	6.01308085044944	11.1813326562077	3.27280358601372	6.99659111615409	2.20286157986457	8.88313131763465	4.15332263116078	2.45716144903844	5.26382958321043	6.17940531299083	95	1	2
121	6.76158897496381	2.79252547352816	6.39188282453105	6.09421071313224	1.66718385073573	3.92822762168726	3.73651645173632	1.66484583062608	1.0071723199667	4.62192343913531	2.86277098300513	5.16010509532524	6.76745313101896	6.96566410861912	1.70124038214363	5.61089153170221	3.45108491632628	2.98752875413282	6.10643573597583	2.529609298787	5.79237097761174	7	4.82356733647542	1.78641218653484	-2.47685924225169	0.0795088140929407	3.85769141748716	-1.30523847439938	1.70792595980171	0.307804411738149	-1.01075447187492	6.79366101860133	5.73972862230386	7.96672486822855	-1.15883461071014	3.39277778974684	2.27683397427692	0.203605729228055	3.13552724354663	6.24792567828279	2.40065750217021	8.57111490916836	4.20957211580749	6.07902591728078	5.32615503804948	6.22042873280174	91.75	1	2
122	4.78611788102225	4.17465718692112	5.09080024294904	4.46747700837766	1.32454185078776	3.51536676851052	1	2.44302070763461	1	6.13600439781887	5.76150495310143	1.66991482905618	3.29476025718055	5.40068094523838	4.90130655243206	2.76302281311805	4.5321878296385	1	3.8407235354393	1.10314798873441	4.71851106947954	1.78098980015366	1.49955139467931	1.00786701858269	-3.56731024716651	-0.803972044377487	1.820317184409	-0.534076301965286	1.17000687169715	-0.261885028446862	1.80018011203414	5.87804438126749	10.9648017011645	6.25733716234056	8.87510928333726	-1.195657215332	5.1501838592367	5.88962148525841	1.74268134595516	7.8922209886613	7.16326453276636	8.51485217580694	5.94075024489533	3.22234304955573	8.34516609258002	-0.962429544809003	89.5	1	2
123	1	2.38602617114235	2.0893604498632	3.49918758631401	6.58829636267395	1.26977778032073	3.12451284851944	2.32896840617958	7	5.42829920378973	4.72680074154993	2.41785222643754	1	4.25652341306276	2.63296786416839	6.93694157633695	2.81274037029012	6.41758146142702	6.57189055436731	4.15958024371778	5.09002856986314	1.65905942800292	2.12747563251576	9.25835439154858	3.389922753109	14.3944478401036	-5.30817134556992	5.96705694697658	3.4429288985505	5.11415565545987	4.18459362188661	6.11293814785056	7.70795537950526	3.67909362979721	-2.77845867506843	0.23478284258603	6.50568361811685	10.4778835834702	2.2658499256247	10.3522189573635	0.973558734906352	3.02075494852828	2.6363410985043	9.53462928313722	6.36488118351042	4.21091626200807	82.25	1	2
124	4.37936983607493	5.33132313625858	4.71411622059305	6.47337945896763	1	2.25649997858126	1	5.911825685676	6.69101947122355	4.54962937416526	5.43441217313073	1	5.88197197870633	5.65981893531498	5.57683996951767	5.80005725615755	2.46081699554395	1.53625413742806	1	1	2.57963901540256	4.749235752297	3.21505498284375	4.98488486259396	0.421180377766984	4.98318746378033	-0.319752167071261	-1.58556343043534	3.06127447998091	8.03400774310049	10.7680246107785	-4.05286564690484	6.29600889329772	10.4607820711251	2.66497913435505	10.0502328157281	-4.13650248440459	-0.775710925001309	0.807901583650375	3.34008226353994	1.32723043207199	5.94607921694097	-1.54110058715064	5.89634903007508	2.62761509164816	0.557359720023097	103	1	2
125	6.65383956218091	4.68046454723969	3.5244197902021	2.41444253017995	4.10629566368993	1.91999884028713	3.39038133656221	7	7	7	4.35411947985167	4.50853359936596	1.29508647500994	4.00996095509562	3.91343011750695	6.04901007784073	3.50860549150404	5.20695992723974	5.8938753015667	1	3.80205893428627	2.47647606390955	1.41847587905586	4.93480476404477	6.10927841407013	4.45607604393993	-0.472049164322894	-1.2498822154501	5.01814481921152	3.60721425345236	12.1725783798765	-3.02692305185026	0.496336628295597	6.10582347850373	2.17403672332741	0.512462824548016	5.97190941683313	8.39854556776311	0.467150724566046	3.21583427475389	8.06666539297242	1.63037750597543	-2.11349797666796	4.1272727866425	10.9890906727431	7.20141852797044	103.75	1	2
126	1.97438569167021	1.5529596435112	2.30252529701771	2.71185461990139	5.75794528077645	6.38501647824825	7	4.56390270075793	5.35167507752627	5.13732692436645	1	1.5789946388766	1.14276705347758	5.35624345876724	7	5.09488003946614	4.89240972444464	5.02128213651587	4.99748306020762	1	2.08011010354048	5.1337167481859	1.12036481501716	8.72597142334695	3.4110674845088	13.0350180916396	-5.51530444357784	5.63395539840436	5.82922980242738	3.14878051880211	-3.02849207427322	0.449565497067847	8.26441235954811	5.61556546689289	-0.347812889229848	3.81902931801552	4.02050469687641	9.99672910289335	3.80439744366004	3.23823349445963	6.17409601676389	2.84253261631179	3.16963120436944	3.2521149932456	2.55618267284067	0.631937628058371	76.5	1	2
127	7	4.34448139516656	5.05649392841329	5.74125847785091	2.12143703425927	3.32230416903349	1	5.17554997595531	4.2990714865867	3.1011162945024	6.89851870468748	4.32948770529919	1.08485465721169	4.29001069914123	1	6.17313865099943	5.3694756003618	5.87181210308786	6.66101386687842	2.07987440861801	7	1	3.2150337922128	-0.0946597233991283	-2.29790633924183	-4.69965150731216	0.233770679641836	-0.779723828726685	1.92002957774567	3.75531616877686	8.52468529112194	10.7698380222164	7.14403860060845	7.50260578160083	7.63160486931247	8.09181794007011	12.8406236931657	-0.590595271470358	0.576535876594992	5.94797698418152	1.48407124986411	0.318736222615105	1.89596807971031	5.37277329673021	10.9757504805572	1.72336619226029	87.25	1	2
128	3.93128645184233	4.71189026702299	5.82385839439436	4.44697929726415	2.9262099673674	5.745745286065	5.48709397422612	6.22734555523807	4.07638429116549	2.03511895984089	6.6466660001422	4.01315912147541	3.02389354767859	4.33070163170943	2.59546024494968	5.26832262725063	1	6.09296928894085	3.60561245978508	6.82025452537873	4.87267103898766	2.21851735531277	3.79946755862287	1.87735183299776	4.96317582935824	1.51424421315014	-1.92756369651946	2.65568035124651	-0.846858326382901	1.80497868299375	3.3377747528287	0.71002139667288	2.16201170104215	6.50903209159902	4.92229973751652	8.67679714728732	15.2273755510426	5.51616223999493	2.07369494551264	8.02911310598367	-2.90899034515453	2.32414658097268	-0.117347146729247	-1.57657023838042	0.899996428382666	2.93684042355236	84	1	2
129	2.58809702570238	2.36740317874643	3.43431018167673	3.06009148621419	4.20342899374746	7	7	7	1.35974599596467	3.90735684286563	2.962939838279	1.63994380892191	5.25847725570623	3.36939421598999	4.59815030229239	3.97508921399697	5.66957862466057	5.30621494074621	1.29783633099572	5.39834372947864	3.46399008281991	1.97283287123793	3.22652083620861	7.85766143849942	2.26348166802493	11.1148830038564	-4.89252966663284	7.3878645235184	1.7796365526211	6.72394359620575	-3.04646659606429	11.8354496101326	2.95613675329142	8.51541435560207	5.84367822162945	3.71369800512199	6.02003908159762	0.904170861728581	1.82684434547	2.84773924534339	1.63982117065702	3.49146597475551	5.99361034542113	7.36568466505031	9.66963836685766	10.7987514608825	82.75	1	2
130	4.63940057602107	4.61284823357162	5.45581160321187	2.75688148074597	2.60548670081242	1	2.57347616587306	5.33289502330377	2.48684670409835	5.99111534022393	6.82374531616441	3.35622439586366	5.76412749911951	5.46492197289244	6.56560924174437	2.06090112073992	1.86173445815102	4.23274790271163	3.60284398406829	2.9687097209105	6.42774085149976	5.05284223824265	6.08588194971426	-0.0490906737491705	3.87912808481696	2.25234291837539	1.10013997670581	-2.14593193041828	2.66303794124108	0.3646593311203	-1.71640972535201	3.12865753639284	3.00204535025068	2.60293171597043	1.65940583086219	4.72441602586646	12.0444614454645	-0.873483735709255	-1.37212046087733	-1.07063515557839	1.07122105187746	3.09508668819978	2.31532604337993	6.90647989572383	9.25342870108866	8.54027264284715	85.5	1	2
131	3.07240780078501	6.50921466188656	4.6432161632436	2.50106386862889	5.18905839842344	7	1.65564448170891	1	1.20452818850877	1.11641807680195	2.7391422136416	1.83972812457659	2.79241116432933	4.695099140237	1.90776182249781	5.42968400607757	4.6768871782971	1.28515963168152	3.44783012415641	1	6.41477163224717	5.39998101080419	2.81689888765676	7.97937839380002	4.0592473467294	16.5920522139658	-4.48646611338065	7.01514290412042	1.72099442425773	-0.219823404713208	11.0791047587065	1.66916967212864	-0.506744764671679	9.27465344823891	8.46072292859305	5.07279524796358	5.18168489973606	1.22883733572147	8.64319636732252	2.35601992024557	-1.94726803915736	4.55250696623183	2.12775264366646	10.1315821083823	2.6609911656235	9.19116314588765	83.25	1	2
132	4.85372587209271	3.91537758382165	2.26629841087026	7	1.41452993962481	1.87171851509579	5.53145616319194	3.15167808388281	5.83161004393421	3.37786705209162	5.72439792078135	1.63699251310551	5.18776328867098	4.72911084700227	6.49751925050031	1.36386320426143	7	1.5200256027248	6.61260619721116	1.37218378199641	1.36181294222327	6.41211454031114	2.69793504268323	4.32745362820326	0.653651416857912	6.57012584040873	0.861885526647838	-1.31070028417343	1.34134781321642	1.02367254739662	12.9249654961501	6.33630419246843	2.7534069405549	7.68347218614338	2.7749318094128	8.06418311843227	5.24338416696236	-5.30254193616108	-5.0245953457028	3.94663245879991	-3.66041947979491	4.24275280160325	-0.990323494230068	6.54574311365571	6.87646548806192	2.29624181027558	87	1	2
133	6.21060561262723	2.39441221717419	5.19413492641746	6.38012054193816	1.34205611773935	3.24134099466479	7	4.23900053751827	3.40673997411102	2.74753974916286	6.74651225022637	7	6.81685334452861	3.69254879554212	7	6.71923751825024	6.1785104808995	6.23132877087257	5.71337023155533	2.34909221254951	5.91367470334932	5.83985389516692	6.3171162629478	2.01656708810931	-1.2871141557322	1.36061544581753	1.48123094884333	-0.53445933686285	2.12242015095124	9.96050242266591	3.14993507734105	3.61426138755643	4.34443195107101	4.30937613668233	4.72786644275748	8.3214445704639	-1.2234207381359	4.0771723979589	4.33996992714424	2.36197924012446	6.93467521942335	7.77526198862327	3.13514602565554	8.03489202383968	4.93177650073832	5.45146517024592	83.75	1	2
134	4.87547763614704	4.79313548820123	5.23113038145861	4.28644599881204	4.37343556634783	6.4138549819172	5.57505781866914	3.34923449471713	6.765296627548	3.46088073154191	5.83112654555277	2.35167216901642	4.44459070560579	2.55862139982181	3.75306312819484	5.87321980479163	1.35657565686028	6.78584531100844	6.38377082765937	1.09503189524023	7	2.63525775019069	4.3752469655435	2.24109015704183	3.84257923082022	2.43408000274971	-1.12722930501831	0.849054594632239	2.86270177168077	8.55417551391371	12.9653454318312	11.8111750319236	1.96828240211511	8.33436777123955	6.08995500343183	4.44484826089929	15.3342738990047	-0.0959414027721565	-1.27624433640907	11.6110917394531	8.27261014937342	7.08532405777159	0.145528320108051	7.90085894262607	10.2972923419884	8.28153933028795	98.5	1	2
135	1	6.416362030555	4.9827570186945	3.87610986400747	3.70726843571886	4.37711617362637	4.91846912785295	4.60440454180438	3.30316279626273	4.6179990259297	3.17106175354129	1.31474364310084	4.95176641721799	5.69756355799495	1.39391896499188	5.33767330927725	5.15154684209676	5.31569431048842	6.97632853295441	1.60507776217091	1	1.55450650482761	1	8.50498159477493	0.764399330644649	0.342192876974378	3.68033848263715	4.28785567540288	-0.0852400649067683	9.05524248245992	12.6200388885824	5.18315011632548	4.53131365773367	1.72211265219094	-2.00567140508717	5.25521791858127	14.4370602627318	5.44503296800047	9.41503360906705	3.78293621737301	2.6259930178664	7.36328187501953	-1.06865574518325	5.38109597795267	0.467223505864514	1.50021181253814	89.25	1	2
136	5.36894885687133	4.06253048763746	7	7	1.59658788592538	1.81201605144168	1	3.59973167163474	1.64366028949484	2.31560307789347	4.99732775313127	1.20841408948569	1.9348590216375	5.96645213155731	3.09981492335067	3.24177351890871	1	6.1057507706483	1	2.32767729617498	1.04118628059239	3.46432453706841	7	3.08400091528148	-1.84168244301234	-1.23770965495737	1.72942719141139	2.29503824645561	10.3324723025806	4.71000440621043	-3.05764714740555	1.27014476746616	6.49727637109733	3.75859820233503	0.260984581887043	8.33673846864017	3.2615885457399	-3.21157378447904	7.26379827411243	-1.97071382840363	3.92622000378665	0.249558719199436	-1.04839974549555	2.70999004690213	6.04801867712691	3.47442795646999	92	1	2
137	3.81177768040341	1.67137445072589	5.72639223170029	2.22945485779161	4.0906732823506	6.4569943491616	4.60558542700042	2.51818428486967	7	1.53540688334941	5.16247014040847	1.24834502113542	5.37033276824858	3.06378448446348	2.78200787850387	4.22522057302843	3.77861770820467	4.61977446713962	5.71035129375512	2.88876482858324	2.9859148231072	3.59817776131473	2.35924610430632	8.08519749717753	3.55514777523295	11.5143269518849	-1.442862282147	5.29742039805674	9.45213954647785	8.85986318925205	0.266611998929483	9.12256620256525	3.43581960513338	4.90056444749955	6.91473498826534	1.43641675750782	0.465570151321978	4.46143005925279	0.410450771571932	2.9908526160035	7.70336648786011	5.59456807271458	5.88831316857877	0.588307827909212	0.436966458400936	-0.378484181498244	79.75	1	2
138	4.66187170714492	4.01977771242273	4.3288533598736	4.88718771124057	2.29380576166845	5.4906939078322	5.97879538368196	1.82511736657829	2.67625003421445	3.69634657650813	4.90951849582036	3.22075948741203	2.70886926126799	4.22170404364258	2.44785594179764	2.16680604786568	5.97180824180806	6.2671778511556	2.86292148873667	1.35966370582898	5.31708656292476	1.94681832365274	3.48952469120347	2.91425580940199	4.29453923306717	1.35456093228057	-0.463657083013417	2.35960588152513	6.89727773488877	9.18080094564713	-2.90890341384648	2.47889636786546	1.4839849441948	7.96342280942055	5.44178082283275	8.27593543261076	15.6377599299414	8.59187068009491	6.59012397596773	3.16407495531425	1.85771005760962	3.07644768872024	-2.18030335507304	7.36250010298159	10.0483033776905	6.28202103236888	80.5	1	2
139	3.74643367869076	1	3.95565071861464	1.73628249858576	6.21914225738308	2.04559380498126	7	2.53752181881391	2.8338963998179	7	6.52609005300788	6.96300943642211	2.51244352125909	5.76667112298642	4.90529622883711	6.23130359948955	3.90152852999131	5.42082153622405	5.51850821170014	1	4.65309275354697	2.71592445245056	3.82664308884953	8.71303351885049	2.31008246468406	11.800480057963	-6.18505584746744	9.13509301366789	10.7019617467593	0.221929573522393	12.9056842132554	10.9813790148562	5.85042980280284	7.24871537124614	3.29599618718274	5.39650748968616	5.94534717937756	-2.4400503663434	4.14126934150585	11.5649300686142	2.40205093000896	10.2292246337879	1.2703617871752	8.10826056211746	8.82306394056981	6.94190959637905	79.25	1	2
140	4.90319776493964	1.72447664463962	7	4.29556487869085	3.55882945931727	4.19184374468537	2.09852317604365	6.44242639223566	6.38792641754835	4.60083628547205	5.03096138767846	7	4.49868019791606	2.85486041630107	6.78058068833797	1.50848806828188	1.07639672300663	7	2.040552209684	4.04974952173616	6.43062276509305	6.9901601753554	1.27602579577547	4.55310231928974	-1.81424621713989	-1.21589520975854	4.14645463474859	1.01290234639193	2.8867398993	5.45478247077216	8.24894675925827	8.32967165685763	-0.717221238269528	5.81010663531051	1.6823561694514	1.39745117348807	6.58578782702542	8.01204530951498	5.60251190832661	4.29607976724627	3.02261203084235	0.639701405640562	3.11957316114781	9.90303366732084	8.24247037000458	1.28351768141686	88	1	2
141	3.64392348788239	6.32543240998989	4.45210918526914	2.1369430134209	4.1041053079606	6.41192599076269	1	3.41264265854802	7	4.66418526344407	2.29178155622042	1.27228444437703	3.495596492429	6.32072268984234	2.30245728224736	2.21722266535637	5.15766762377676	1.43312859042841	4.9827420917433	1.38266450293135	3.25135166474853	4.79415191560573	2.79508828259971	8.88546566128727	2.99471363547697	18.8215113230715	-4.86654741584069	7.15463855891204	1.9004897172526	8.71258426042897	3.42854857694798	13.2414972777285	1.34134890016467	7.53983900348793	7.40724905367513	5.05720190662405	8.67387541360017	0.776858730645785	5.03661248766833	2.19199045935799	4.21302960422051	5.43034130864039	2.54645575755283	6.61765659361336	3.47987921059047	-0.288018484738827	71.75	1	2
142	1.14101970613324	5.6747359748743	4.22675826803125	2.65038002150574	1.09463868063994	5.68978421284976	4.85917211135552	4.5457737860741	6.58320602571202	2.43601630057492	3.90101708753388	3.80141240236986	1.51561115312855	4.353890449352	1.95192184269795	3.08610938852395	4.39122672837542	1	7	2.8838339919142	1.41581614032039	7	5.62493773532528	6.19264516088798	0.263644685161204	-0.352008251585249	2.7249612569408	4.44690506863679	0.946968427475354	11.3368267025375	11.6990155765653	4.74204445904542	4.83911933669258	4.52805356558259	5.05864387750721	5.32963254284014	-1.34603406923317	8.38000424325605	3.0174088336063	5.90836840813205	0.563769809041658	3.0873993106269	0.327838070716759	6.08955773566181	5.07760086383443	6.18671157805491	91.5	1	2
143	2.30133836048296	4.06188893023041	2.76300767065133	2.57517055779142	6.36171322965614	5.27242130355625	1.53269626984809	2.17542918424284	5.25210287869763	5.88680627443278	5.78618779104947	1.68361351072197	6.10154674986844	3.75003696007578	6.09798640672276	5.61089288209002	3.92605508591136	1	3.12404570520404	1.40070515088039	1.64694512222283	5.19797499193176	1.61094798755295	8.97004487171596	2.59917150255739	11.7579936174294	-5.2452800969021	8.51066645671317	9.26519149400352	4.5530350290694	13.40628705726	-4.70773677808386	0.0965203442337493	7.19800895966981	-0.799720161947152	-0.333347067199281	2.48726720502101	0.625142487806683	6.25555001025068	4.3636662549416	1.0844142841543	11.0200296881634	3.2693096181562	5.18453378524068	12.9080996256228	-1.79503762573657	89.25	1	2
144	5.65596306621374	5.93420875501078	3.75577719699941	4.98910916606642	4.76124984037249	5.95363704033821	6.0120777340193	4.1570563626722	2.37164817825975	6.45571555786432	3.43141077654323	6.91874815080913	2.58914186423476	3.1468879532978	3.51961414616341	2.46185196078831	5.49515564577334	5.60628179301382	4.21534970467588	3.98307537112714	7	3.68699879986534	3.62794249211779	3.43011796620765	4.11430035897704	3.56948944490865	-1.82000524897158	5.23977230257362	1.89591568886808	10.3080141409993	1.67301682991862	3.15023243993157	5.21541745827086	5.79834500554995	1.40168830530295	3.80402435807127	15.8912897630427	2.0701733109682	0.24593334816335	2.88189546460641	1.6635341163254	2.79876959576916	1.82827416307872	8.94918698830246	4.5181265916125	8.12282297698942	83	1	2
145	1	2.45022297427419	2.64312299564575	4.02661452251256	2.23332041298547	4.78407505887331	3.71930326482412	1.01240612476398	6.66617372846557	6.27252330814497	2.14149503747774	1	1	4.67697652563574	4.10338951686404	5.27104073868237	5.6246945620126	5.29271042249873	2.10494671271081	3.46186022112957	3.20717413945897	4.40224551502129	3.71679085352378	4.85667432132072	1.18346468958347	10.5977219723599	-3.15305526199027	9.86973359283676	8.83059392362837	3.94305783048364	12.7545916604118	6.02807614691948	6.08991864649002	4.19423337098375	2.80863648372384	1.06704429183279	5.3343102514243	0.374762360019454	1.67262455578247	2.17744827889297	-0.287196697729335	-0.574111954373639	8.06576572971719	3.49268699399198	3.85690554328396	5.43812610765553	83.75	1	2
146	1.63007102647042	1.72986333863641	3.57145126576099	2.15222739296884	3.90216820239284	3.88472613923027	6.27642106460662	6.19312386563967	4.57596284765299	5.05426281744948	3.0817703335538	7	1	2.68042284362087	2.50973615834203	4.69956941927649	1.6843646505701	2.68053366397786	1.98367510598285	1.7557114824691	3.25374985578357	5.07694459007321	2.06016132806018	7.39329355674345	2.46913025523841	10.2162878182763	-5.02120909994563	8.60172181727159	9.09237595788052	0.251821693807	11.4870543069417	-7.18032459623345	-0.384537069445443	8.71025530133759	-2.06452246129476	-0.348943810268594	5.43883767770868	5.81481287662509	3.06300215279829	9.90929674211718	2.18383168990325	2.84783796560768	5.68435664265581	2.00957611902117	2.16773890516967	7.61893281848799	97.5	1	2
147	3.44481827819729	2.07814738072769	7	3.81532285733664	2.78037023949982	6.576566881334	6.5989465157186	3.97824162919276	1.73066175941012	5.91893030592972	5.21831445437989	1.05664465670975	5.04197269470176	6.2021611181829	2.01570980985412	5.98530351589666	3.10689947150724	5.66068612087006	6.54472435539069	1.7362918225716	4.96187721558153	2.97368722069542	3.86733057507412	2.84291723533093	-3.93324293665289	-2.38052771656749	3.68753389128516	2.88199721834071	9.12435126759966	3.79887897166192	4.09636659956988	5.81975378311568	8.68430520379008	1.79922008195448	-2.21220850060316	8.8025406761462	3.63787103629794	-4.29514657456016	-1.51499849813792	14.1944431316798	1.5756343716555	1.19818379755346	1.95338459232496	6.46519310405377	10.5454828662578	0.869205361701175	93.25	1	2
148	4.35317189384637	6.15749189601401	5.99973242870523	6.6631570189297	3.55413235355283	3.77179865938229	1.22043741496437	5.27588869189224	6.99250319229173	3.10594976041628	4.12430491729834	3.6726067392952	3.91166819259226	6.32238044810692	3.38929128550128	6.81704376119708	6.64716450644328	6.54710960444305	2.19801933508089	6.66063880532324	5.97798521044027	6.98851976632744	1.60529037059659	0.122546112702538	4.56866214815854	0.440436241361973	-1.87286766458129	0.0263392461394117	1.50953345216855	6.62216173965021	0.835446940411181	1.61189164175742	5.48827213973921	10.6990248945666	0.290353673992427	1.20350313317645	-0.949128408658773	7.82794166385423	-0.796264138331565	6.98746759684418	7.74277415191555	0.34265895135335	2.19938757040925	9.69137590322104	3.55354109020798	8.99859819101414	79	1	2
149	5.34501960170606	1	4.73173748337764	5.75987253591771	1.06109106904126	4.40200643689945	5.84966383188279	2.20265271013174	1.44965655540499	3.26735734767356	1.36533625092646	2.81159060750408	5.03161011163729	3.90825103413607	2.95723038108366	5.38905736455724	5.81551036916719	7	1.37824703205415	1.41320388828154	6.0460070330424	1	6.92915056960394	2.79021177893034	-2.53401051810481	-1.63567167940954	4.17741228754929	-1.62854854190437	9.36521529405728	0.272205489284138	2.22658617686608	8.11055610465126	6.61542012512712	2.97958522507565	-1.51961833080109	0.305667686361881	-4.39611519879205	5.86318247630665	4.82547751649671	8.57857831028475	0.201830284829297	7.88178292896332	2.56671967763558	10.1177390041817	7.50319309269216	0.700335336664583	76.75	1	2
150	6.54685617246647	5.29587254331887	4.37541140129785	5.58231684188983	2.20962874067809	4.04993932331229	4.4269305231583	3.85437323386339	1.50422451744195	1	5.1150641387847	2.07293946671472	1.12892472893321	6.24737400585473	4.98521089655576	2.42990080519591	4.6546885410082	7	4.22453179842794	1.21802391849274	3.12186832473842	3.82343237147832	4.70033037410612	2.80581791352748	3.93463597463699	3.20807619446286	-0.226481911406067	4.24694016769004	4.48928642538628	0.743598431124797	7.17151378521657	2.29962860247837	3.80869391611698	8.9013658069238	8.69805233271798	1.1490294595021	6.38486087481314	10.2984305731675	2.7025526132758	4.38183688718012	2.5825216315777	10.715971523552	2.81611654693763	7.44976674742065	6.77881569647425	6.88858927302014	93.5	1	2
151	5.59067257163336	1	7	3.91867781743642	2.55386368481712	2.28697104991997	6.34430596970655	5.46346895729466	2.68142981694993	7	5.53633559055823	5.67702598537467	1	4.1117365366705	2.05357283384799	1.67400412336793	5.77454051183186	3.5652604061159	4.94586928109889	1.03210493027976	5.54723140852809	4.20096444706824	3.46118266283898	2.24095887821848	-1.92586685000967	0.550041288983329	3.64172979415993	1.06752340171	2.1942741724061	8.91306535155403	1.02585600308451	4.43453961861456	9.96776695497387	5.83322280769291	3.51009269977751	-1.8314946550874	-0.482567789318288	6.31442894340938	4.58946774416573	6.20134235920357	1.53892502367378	1.68116213361545	-0.527391460646128	8.38135958346525	13.3152136259843	-0.656825881555792	89.25	1	2
152	4.55037888186666	5.99839141777595	5.88322334283978	4.39699075540793	3.2604797671589	6.41297350082952	6.02236182961526	3.64379461553673	1.37806954660771	3.42391164161381	6.39403062785801	3.6704992172119	4.46021802717779	2.9947872217258	5.64443047068658	4.46698022832362	4.47075107738342	1.30846557189584	3.60399598352208	1.6848046984198	5.01386057166721	2.19901950572646	3.81948227179359	3.049467364705	4.04377499596381	2.09928876623452	-1.3554131860387	1.64122557125303	3.66283896873367	1.40690986786841	-3.79355040784135	8.06445580893645	5.41558859963476	6.48358948171159	-0.374807889973731	4.47615436486478	5.00194627441218	-3.39336752653127	5.39143133877391	12.3341959419169	0.639289198197825	5.81165950319129	-0.54936468958137	9.044916491118	8.85734262933946	5.08542134852995	84	1	2
153	5.54966384250893	1.16783757328951	3.31338890289342	5.94826249712186	2.34732180772814	4.32900162319593	3.40913461714438	4.74794680257595	2.89041661262016	3.14182625014663	5.1004537094886	3.32551151728265	3.86729458380676	6.28984682301592	4.12109908740658	1.79005285871266	4.39783946378104	5.57802492667543	3.8862814587952	1	6.44409084072391	5.48628605798341	4.35351622667268	1.03031508878535	-2.11228542829095	0.950324230627457	2.02112766407768	0.278479199308594	6.4729970064226	4.05350927630027	-0.557593650060025	2.45430267232062	5.9411018577967	5.41857985766689	9.2284140279085	6.84635377622167	12.4279443903191	8.77082210661805	5.16272176028531	3.66390157591397	-2.63940761030609	0.512154514984578	0.494406488012322	7.22736214407339	6.88842658854249	6.10787185500799	68.75	1	2
154	6.33270921189074	2.41343157919261	3.76981818096027	2.65796605250695	6.2024548370048	4.32472041844261	6.94696551624734	4.02025512594517	1.37414487405173	1.89547370187314	6.59820048023877	5.45265730157358	6.48452189328754	3.0106321047436	4.66114112299283	4.90019468429135	2.40943095697565	3.46365085521703	6.17291036127471	2.58785589508411	4.9998551190176	1	4.48485807747983	3.66597952237947	4.67457475606555	3.8283706424168	-1.0753734797829	-1.43040938399256	5.6698515200087	-0.218151564755876	12.9595917742984	4.25597825141351	7.63291182063389	-0.191169421401136	3.31043985164166	0.771453218135156	3.5593191825717	-6.3512257860956	2.22508327440532	4.54953021472429	3.03781292266189	3.62506000664986	-1.63616322048743	0.163832640534948	7.52032880522184	6.78544343337427	73.5	1	2
155	4.83819330586155	3.82953301973734	4.34625762928517	4.75116425204925	1.36564116096929	2.99243490370157	1	4.7284727656368	1.59362475984604	6.1686309862593	7	3.95869851215358	6.84677031511761	2.90171301508532	4.5054110526987	6.12284349081317	3.51893078423965	1.07021208209091	1.46439303593212	2.81994626674093	5.00820384447477	1.04195882805767	1.16333658950798	1.01157048886572	-2.16462616676714	-0.663468278713512	0.591823879523878	-0.242446142386634	-0.455578800732031	7.59621002163594	-2.87273334455238	5.46220682896616	7.03374032934552	10.5455753014052	3.08846172133781	4.50096232123147	12.6888117101532	-0.10118174574376	2.0059892294509	5.85689965331494	1.81981776652221	-1.58872164156495	-0.115730349828155	7.01590800496187	12.4803598042938	-0.666174754865259	79.25	1	2
156	5.94089984131487	3.48767117696299	4.08484862434621	2.74343875509916	5.22861230825916	3.73989331262527	6.14557966329817	1.39617001318574	1.28510421973236	5.15292003030717	6.81609904082383	1.42614217797123	1.44977199799505	5.34577798772412	5.54481317361535	5.45402484938314	2.79188189209129	2.88789076841402	4.21506795198859	1.65080648978393	5.09149788679062	1	5.62086822947687	4.13830372296335	4.75089275323353	3.92366461485566	-1.00592778812253	-0.862667610789498	3.86599219016724	1.97562581370911	12.9781256550149	4.11490175305199	-2.17883032765396	0.109928202898563	2.37654069466774	0.552888086030951	3.65229515456428	-0.446253898857976	3.22404927530281	7.72011773563786	7.62739908602757	1.7626696795456	1.07784625826241	-0.152326858850109	5.64122539251667	-4.30963887482694	82	1	2
157	4.15313227154297	5.062760007989	3.74928958875346	5.44822751978664	1	7	3.83259026713227	5.49067593008492	2.30349514852136	4.89807514414145	6.43212223030492	1.04915372781829	5.1378047246281	5.49113892392762	5.78479463829508	5.12077493678318	2.54259513425059	1.98238053411731	1	2.28090618474318	4.73306702450591	1.75765959445458	2.68712381532333	4.38399955836218	-0.0803601654301153	5.00254260949165	-0.177290481542452	-2.39218020964693	3.47016291811903	6.66021706145013	12.0094752309583	-3.89529129045976	6.38164744871996	11.4529443808023	2.56841715006068	5.05965585093412	-4.25231704551786	2.04138861802035	0.0043994921300704	4.66444259399982	2.28060783071799	7.71938322282205	1.99619738991175	5.38664222010756	5.04159359612365	-0.799578184809655	81.75	1	2
158	4.35061890378238	4.00916068707457	4.58895879846357	5.49012513494838	4.27033501555263	5.72746864487232	5.27716250065626	1.50336578517594	2.68228241214428	6.8218605772644	2.62392397783396	6.90907994431684	1	5.3147623605055	6.03858052289764	5.54593848417406	1.44534603626484	6.44285859878124	7	1.7159715448423	7	2.78240996197139	4.44052474082036	2.8153437539409	3.03650623430903	3.5403056256825	-0.601154967918633	4.10451019167405	1.85917257226367	0.307391287500965	14.1585239423343	2.55288064346376	5.32082412478569	7.27774753821562	0.653470581381653	8.89029629465871	9.98642836664126	1.83646296723742	-0.0404101746018514	3.74211548617933	-0.725618267420798	4.13195775201937	1.83721830274199	5.17942645489278	1.5314311742107	7.79519435163066	81.5	1	2
159	7	1.59140927686644	5.02468009118507	6.64394910966298	1.89575239123206	1	5.56574706403347	1	3.77043332209748	5.95270582714051	6.94893363442164	2.2340711127846	2.9172320124634	5.58269303968092	5.60756703650053	5.53989911027955	3.70680729243493	4.37326913090886	1	5.34034922307897	4.40881445837673	5.64391547181793	5.44563903682454	2.09758535523432	-4.19569679650292	-2.57865035060952	2.15861206697777	-0.634866020267825	-5.85042962260921	7.41502215368326	-1.11780227204521	-0.524489181177983	8.35559082837549	-3.25903264890381	-1.05513766443369	10.8708495446191	5.52657076144934	9.14985131576554	-2.46378315684338	1.2843433373	2.90069605532009	6.13549706297663	4.42477430060926	8.42102845810574	5.78758776617953	4.71745577509891	82.25	1	2
160	3.53550767940125	4.81199819240236	3.6306917413607	4.69446718086699	2.73635187905899	7	1.61878952032173	3.23192653469515	5.1404153454796	4.10934797708997	5.82992157204472	3.15740325965211	1.86597751678705	4.59872109625965	2.93643169868797	1.86055890785738	7	3.89349108406968	1.43434171514059	4.53538027258337	5.77585229681387	2.28045848622838	6.47352292313638	3.15603221775044	0.998963525712929	4.40333910218621	-1.32445790912773	-3.18813764706914	10.864804597447	-0.911480462498709	5.74714749111583	7.27135444101414	-2.68887356410921	4.33797165911208	-0.880970907895298	-0.646737353627854	7.75961675314427	-0.799868243571839	-3.13698752387289	3.64405708132726	1.8456255288963	3.1413227236278	-2.1900908816714	7.82986945898575	4.66729033347948	0.799807810015343	77	1	2
161	3.66743560219438	6.20970134978097	3.4138290538721	1.8947348148855	5.05336409576215	7	4.3834354631713	1.09744566994208	7	4.95697767632564	3.93990426717384	1.73741370514598	3.18900540272941	5.03296072836587	3.83770391545295	1.00241342750889	4.09451405944497	1.91767117956525	1.57007861520767	1	7	5.70766167489513	1.32963205221365	8.62014260965989	3.43432717814413	18.2532555677392	-3.48233202134666	6.69493626971235	0.947377751084292	1.39916515897767	11.6449605006332	2.27090012476359	0.902017184594346	9.50428837769205	7.81403875437848	5.23826513643778	8.92064688649751	1.22188507957324	4.79400601248147	11.1584548823727	4.06309510717127	4.58726701560107	-1.38548602487208	10.0681839714962	3.08192707260932	10.0855673320688	79.75	1	2
162	3.52092306220396	1	7	4.62978203639493	4.0339972613727	6.39996210666992	1	6.84117412516807	6.23813633543156	3.75091416945115	5.79070304156531	6.73279729073004	2.55379054820117	3.32358092187498	5.4128954099837	3.23662301695409	3.58711113639851	5.39996598950414	5.8017599650389	4.4995208976824	6.35599445411519	3.17093571579351	2.03192920861963	3.98781555897788	-1.94319619068697	0.572216852182737	5.34220141481604	1.04720104847024	9.00982442558847	4.18586542054399	2.99102160344844	11.4294681262215	1.40058591236007	7.35617491924485	7.59740806561303	1.74417305036427	2.90202848581552	1.55116534185947	1.53092520707738	1.0271516842072	6.84967285403816	3.93114469076007	8.92741827837587	9.55202664641466	7.68627728198187	10.666535028217	68.5	1	2
163	1.87147318048594	6.59410135258875	6.58783173812564	2.61572137850863	4.42128140144807	1	3.67127104409044	3.08879046902219	7	2.04533128595001	2.7380873637457	6.57517530367699	5.14734444723159	7	1.64841018764027	3.60595169038713	4.93346593395981	1.30598585324187	3.80857695667371	2.72298849801876	5.36829720473055	7	1.08110770417729	7.49150878584819	0.280606623044253	1.40051853982003	2.49152958489592	6.76568121122218	13.6336084058965	0.273029385769457	2.69627420775916	8.46937705032908	1.99415201477043	6.10990942036203	2.49293250699946	2.81903621804778	10.7264919737495	-1.52830756184671	10.9120570581774	-4.92889562319673	3.17079951004648	2.23278545582773	1.84941864083043	10.4323851811446	3.82902818294617	2.00836893827957	79.25	1	2
164	4.499610166222	5.34888050410722	5.81464019397332	5.67095924522684	3.77329373699224	2.98282699219236	2.31668956729429	3.66049624858433	7	5.69349080574339	2.75226450828457	1	3.92290526422786	5.9871135778348	6.10138796766194	5.67073044976702	3.68979216432592	3.68337692392496	2.48831301969922	4.3707515949046	1	3.13345521406634	6.30758325229038	1.20457627824452	4.34561566752608	0.120736644556596	-2.41902818323916	-0.0903163316452308	1.68259400519099	6.29998396708564	6.84471593338323	4.57507908868767	-4.72291013514853	7.75796019567961	2.68919365691187	2.09499675161251	10.9683527353354	12.731788109286	1.47171812633073	4.67453837546888	1.57539383331108	1.50638938138002	-0.122266461982748	6.78241045905393	3.06606949611738	-1.98271094015286	88	1	2
165	3.03981949695968	4.36918441262081	4.99264518862244	4.40492873202216	2.70150254613028	2.33867408090851	3.26188060475782	6.62046151510867	4.7103392481219	6.15459828045322	4.11285956959189	7	2.73406681472484	5.27306027343156	4.38040869778219	1.87552237157744	5.92892365126579	6.9101983566123	3.35432250072758	3.83082098788674	2.49951350280172	6.17770896651343	7	4.00508731795465	2.21398048489432	7.0143701754628	-1.57648563835638	-1.17487642808635	5.58227477990472	1.1808049907767	0.227824027932671	9.74383378086292	2.05443383908193	10.1816276322571	3.20564427416666	-1.28849945027546	8.23950312909546	8.63526136128172	0.444179491780377	2.86909814127003	-0.903783363377495	2.31582470517234	-1.37080866554696	6.20323926538633	4.91842249472991	2.78903566162071	84.75	1	2
166	4.4709830736933	2.02078200874586	6.77089550296533	4.78918396346502	3.87452566518413	6.36532858777709	6.24581894416309	4.2619103276509	2.77686486258644	6.55014240712635	4.77038279592732	1.6328341892508	5.82988506219929	5.32269833355147	4.0199773856257	1.26300236635561	6.57004324899701	6.4144526574909	1.04301047923014	1.29591864024321	1	3.45949084148623	5.11795616401993	4.0925188699082	-2.48047738344886	-1.29244918555437	4.67663971615342	0.3338233837155	1.74790162625121	2.53732796190912	1.43515363001269	3.81727669159886	5.70348990131144	5.69526920637502	9.77095772087508	1.33134342804086	-0.844518986732115	-0.711723352882927	0.237853091904946	4.54810867225588	3.06603909270123	4.89616575068956	1.75805018466597	2.79511853356708	7.03190810958009	0.59897310443486	70.5	1	2
167	6.08639820379351	1	6.95467065022043	5.82483255945641	2.11673199428788	5.3826723206228	6.84663591582814	5.5138819879646	1.82752404987027	1.79050621583138	3.70619696785787	5.16907622180279	1	5.53561763362404	6.3342881306151	6.69575650547011	1.03800482493666	3.99071806278973	1.0564600014389	1	3.81687556887604	3.9973590426159	3.73718396693577	1.8387613603709	-3.38280990161214	-1.39242959400194	5.35413632053875	-0.490829850257578	2.62588925683798	2.80141703697637	-1.13950443961787	1.91188982265983	0.0759876132238863	2.14231641199316	-0.510380832976895	2.30183703653113	14.1800000125643	-0.599534166503041	-1.37571875351256	2.93531738221772	5.01148931286142	7.73548537267208	-1.17200507364448	4.61055397967816	10.4050125763519	4.15383764334554	75.25	1	2
168	3.61108058305398	5.59202302626212	6.12009357490886	3.58214575609869	1	2.60011389958625	4.38191704432194	6.10070636054913	4.13927379381101	2.03232209748801	4.84690511614527	3.85303535944479	6.14163889739737	5.43785392283412	2.16930842743511	5.94785023785223	4.46168838869048	6.20598639086264	2.70732383612495	4.37071776789538	1.73362936802593	5.9762620236913	3.12115099191345	5.30449689710016	-1.0365787771073	-1.28650912495073	3.3856652776423	3.32791384734271	-2.62282014655552	2.88579043731088	6.88365337752848	5.90799841329118	5.27447947609746	0.206554504401251	0.203005685081169	1.69784194531292	6.17226232749341	4.56413376143375	3.61172876449549	8.56964528108284	0.72054635505428	2.42223627188396	-0.851543293148631	-1.54777486030482	6.40504430602593	-2.91694587833298	76	1	2
169	6.47809935356292	2.81663099092928	5.18429240611408	7	2.43738884940858	4.53894960930769	5.43382719431778	2.98859418273612	2.41638636196846	1.19840124830123	5.34071533088077	5.24384286338585	2.87903696016898	5.15176813145945	4.97133963824504	6.16288048591668	1.33332207359645	1.33083324278246	4.75355335128651	4.9746284616674	2.64842362910264	7	1.01829573567584	0.877508067033797	-5.67905025214381	0.351974032535677	1.58829480974095	-3.12484270854149	4.15665499767457	10.3210970877438	9.05493792198249	7.04859509155082	5.25278581536901	-1.9290952741634	4.23827537577509	9.27040196913958	-1.19205994303721	6.59703288595967	5.87496246228593	3.80219866795489	6.88669842554528	-2.31691627815413	7.86934165513878	9.54663914880666	2.97105754325368	4.30397715640494	65.75	1	2
170	2.60041655517509	6.25945060078079	5.22027414269627	3.75443505866839	1.38595472341051	5.30526335192753	1.95901953087081	4.36904333698347	6.36246373479272	3.4922022072368	6.9764992159435	3.78880143741316	3.62027988792435	6.22824448341692	3.92849305214661	5.509841918538	3.38869372870851	5.84349411179158	3.61394610451165	2.08497986892178	2.85224349281036	3.88127367003444	5.70255649003465	4.75179430891137	-0.382699563253577	0.305551885585633	2.000422169081	4.41751701331006	9.94502896839767	4.49569093004573	8.70458867605416	6.12068975993491	6.61744567391338	1.10928558502144	-0.117222629599219	0.270324456677221	12.2537126029452	7.92842969198267	2.30809141677202	-0.513385075347301	0.875998738853165	3.71050731224842	-1.42767242865816	10.0185246211977	9.30331163592084	1.66811569971869	78.5	1	2
171	1	1.13498257473909	1	3.48049661464892	6.0547463321854	7	2.93861712470553	5.3525565454126	1.35032438063723	4.96962141358526	6.94329784254075	4.13490728336105	2.68981156097309	7	6.17355876183483	4.47400696105992	2.43814243678787	6.59153755278729	3.75534672946555	2.60421903611146	5.14031780565739	4.36125062819117	2.31134707907877	8.1069801570425	2.47089178379396	14.2334804991696	-5.82541879175131	6.1642973645981	10.6486389697051	-1.74012367806625	12.81487774538	-3.45791394739482	5.42724231813308	1.13010084319099	2.67098508074097	2.24168654775301	11.6330523742092	5.291820316373	3.71495265444707	5.59813608375357	0.741905324950251	8.4051905601947	5.13120038253531	5.10850142637704	10.5071984116767	-2.8456710366003	71.25	1	2
172	3.81192270773333	2.40436169565162	6.77731481619393	4.09067030537531	1.97880057389178	2.68030152370106	6.50889120408667	3.52560569150987	1	7	1	1	7	4.88057768082491	3.27515124589746	5.25097164138396	2.67238380010753	6.64642398155681	5.62151770898719	2.19778478755334	4.93378027246439	6.01428635918359	3.88320964536784	1.41732879801586	-3.7103438641224	-3.09232357782517	3.53203418758128	1.67336716374764	11.1474045224488	9.65431898072057	1.37669422195941	8.99459527249899	7.08910519215492	1.67835748922425	-1.45631040046168	9.42406569504148	3.87311311615078	0.139280252756671	-0.384087979296851	5.1952411782097	1.39506752686171	12.5914611830659	1.01580067218039	2.49835029848284	9.6912909101027	2.17329612750066	62	1	2
173	4.75121066464904	1.58002971124738	5.4227005064908	3.9790060913143	2.31830552206482	5.59098565638498	7	7	6.73858478237987	4.47580021564138	5.34863633312653	1.0517085250172	3.25410275768349	4.24797206783904	2.01598948305597	7	5.33265117665054	1	2.30703215080849	1	3.27780539398292	4.13930289909366	2.13951990267472	1.02340704970531	-2.24389134709111	-1.09392803559401	3.55894636043978	-0.285136039610914	3.18007343372178	11.3270921747698	13.3340885437529	12.3977197124214	5.6568267263663	6.31624105214791	3.8937407750722	-0.988897004105285	15.5773958939194	-0.121892913539663	2.82859363481494	2.00665623262795	1.92559011421286	2.23037429686879	-1.73646963523966	5.89054299720982	6.64942390015625	2.9690838515602	79.75	1	2
174	2.49007349779064	6.10271161864792	7	2.01071739850199	5.86596728166649	5.40639033762007	1.61553843501463	6.70179110534328	5.46181778409839	1.83433527857519	5.8674040531656	6.69807862649968	7	6.29317408847768	2.21902496984963	1	6.85187547411559	3.45347928826177	5.22418347679503	7	2.66946228759425	6.16879575035263	4.31196868531986	8.45683248790209	0.956829013889237	2.53960825937032	4.39093147110318	5.21927887888962	11.2630552149551	1.297201429259	-0.416348976949979	6.10636000130175	3.16311920340715	0.650074088300783	-2.52812874660277	1.34442268517276	-0.586235904469754	9.11237116480692	-1.34054288302436	-0.138311283009914	1.04360246914887	1.69416106571078	5.24299609699005	7.53511575475789	2.67005789749384	8.3318632252495	71.5	1	2
175	1.65630568245874	1.5760771331514	1.33154066160351	2.45376947348234	7	5.73890059154864	6.49035316796371	1.74755122265828	7	6.56995157642321	4.28923546900911	4.0763208691033	2.12457044487272	4.20282866135671	3.20481947978852	6.95070097020855	1	4.68933598111338	3.3430504345436	3.20359779322138	4.30180002827242	2.69583309438485	4.11356992080186	9.18507755753185	2.27288496985635	14.1775444960795	-5.25918354995964	5.42637424613308	12.0926866466385	3.48993374941228	11.7496864312093	12.2320192463379	7.57786416543221	0.278201687211791	0.476626031163874	0.0469077726407344	6.25808070359208	2.34171720637457	1.99366311510793	5.15998434703169	0.626043496307053	5.98155592281883	1.78131335762881	5.56993389462238	3.16723847833298	6.37102179233631	92.25	1	2
176	4.31800122137794	4.29657147466605	6.64908186031368	2.77374525745643	3.4321207254626	1	1.63825239453208	6.11669001219669	2.08739972519756	4.79150136284809	4.72825198153682	4.12764108166503	1.8553014507144	5.23931155019014	6.51251474069337	4.42959016187092	6.91609809952637	1.47905288636858	3.7824176366864	4.06852904394041	4.9808880868723	4.19911826768512	7	-0.792514158557767	2.90524049000186	2.50837021083424	1.1457406107927	-1.43861306871456	10.4953268597202	-0.185654743558415	-1.28073739704331	3.46064900649335	3.88964423143973	5.17927875353954	3.27862066739816	5.2210268621621	5.78979709528036	-1.21920439493298	-1.01801564191706	2.12052485841748	0.800561765148106	7.20056939088501	-0.0155144031591821	6.6942307815927	5.12382584524663	-1.40274092249646	57	1	2
177	7	2.6526034567382	2.5692541571893	3.40051346141962	4.17791585161799	1.50814995781226	7	3.19539252644426	5.39666808413333	5.13156577947217	4.87297638482526	3.10804176789959	2.29218660006234	6.0962705935723	5.08624379760482	4.01208649708833	6.38761151489934	4.9104326836891	5.48313269329727	3.77461489649565	1.67721581066757	3.41356211189866	5.81021606764424	4.8819405085949	4.22065407909784	2.94888906409711	-0.345317847692702	-1.83526629318789	10.0562718327463	6.29557152849176	-0.871398159097887	4.48867660556819	1.92341978586354	8.3181409943275	5.97193943659402	6.3728715598698	1.54735652562532	11.2992319147862	2.65820351108141	5.08299315663625	-0.962603905756727	5.97449263341326	8.89036683162258	9.46171217459638	9.74530770476742	-1.43638783475173	72.75	1	2
178	2.25781005243505	1	3.77947347120022	1.96986676378725	6.64845384236296	6.81983540542255	6.95690077911099	1.48966928083378	1	3.49572931147094	6.71907956774396	5.49802628315557	1.6097663559753	4.59414936804358	3.46538563512476	4.03931636840383	1.26526543731715	3.98220551770257	6.63422700352661	1.61589398934408	3.94833122628741	3.37758056536528	1.620720423411	7.93174864307434	2.51764859019982	12.2736720653983	-5.24336818897945	8.85336682391765	1.51503777705981	-0.0170933460885699	12.5846994822268	11.4348067869736	7.46186907651625	8.71656613386968	-1.53303763714267	4.88585692435789	5.83867388357706	1.24466788905704	4.93900854206536	12.5197422944188	1.38095315244091	8.51962271269136	1.16193616530468	8.05691405522867	8.07924182588389	0.50273409379104	88.5	1	2
179	4.88316004050028	5.14095190911938	4.50112632621669	6.26014618383081	1	7	3.34988900439385	5.07798121347807	1	4.92459616355686	6.45982591554383	3.48872221987114	7	6.71418668986236	6.13455717083227	5.42019631858802	3.17002137408116	1.88928855043448	1	1.17588368841704	2.35314982032443	2.02648489794767	4.17649635072116	4.86064098571573	1.43181808457244	5.64022023856077	0.208820220360763	-2.93067027423026	3.20533516881122	7.62272814647068	12.5670520171979	5.62791482541626	6.33764671531352	10.1220835854623	1.97462418932333	9.45362017551065	9.04618091373851	1.68264213523437	0.331260925770599	4.05442991336257	1.7183017542068	6.5563795400967	-1.03112980637231	6.13498660737542	1.90897894886279	0.537782786733499	76.25	1	2
180	1	1.63907674193801	2.01921404836492	2.32433068228335	6.56693287594654	4.47448231970789	3.87610247104939	4.62823052305442	6.57046251450603	5.26615774377636	6.35266289610211	1.39690416586378	1.00505861192302	4.2187119949345	2.41537093512742	4.31878430484981	3.05993278058095	4.8545731418472	2.32399832519423	1.34830406406782	7	2.03585972512974	1	8.80289416109321	3.43561605249205	14.4253421366339	-6.08202828926932	6.10349308016397	1.668400596045	4.82295849696197	12.7637725198932	-3.14678903547498	7.73246735724058	4.96647598127398	-3.38773327229439	0.334585973359926	7.52555091410853	6.94049361475211	0.845702309028089	3.22069271870797	1.4555161591913	1.31050381037557	-2.35299129307575	9.2849836344307	7.84181511439067	6.83726777613023	75	1	2
181	4.63663457479949	1.16978654889945	6.25101774338893	1	3.97106349197999	4.01460425320461	7	2.03960669641318	6.65119600635703	2.8781528334127	7	6.90313421114717	5.2546367937285	3.37200193686944	1.79538692618404	4.89682055043198	3.45227757786234	4.13060039500681	5.14774630456789	1.33033119143546	3.29072441919709	3.46365521369454	1	7.60793583643796	3.85755970130929	14.0986720271711	-1.77887169420843	4.42926072813005	8.67656678568894	9.00328775287573	1.22079755604955	2.65924484434331	6.52101171881373	7.43954745608266	5.12182382145298	2.76757946612195	12.1200625466053	4.92516552036511	0.382176519479364	9.92787496368071	6.56689470621625	4.80744470080514	7.03277036625296	1.18694272893725	1.01461613381074	-0.815765070580941	71.75	1	2
182	3.70310631831496	3.54286789122099	3.68526897194285	2.19721125332803	5.58288963841313	3.30073292858834	1.22597177427699	2.63638720914945	2.13608198999506	1.17519538398878	5.35786249561514	1	4.58843088629821	6.81764016770724	6.07794877317415	2.97506464998455	1.03356046033739	5.4766174712808	5.66137756309416	1.05494050663117	4.65508229731447	6.78189545356933	1.35911754926207	8.18859797421525	1.8512528200559	11.5700846463259	-3.64958760232347	9.58534969371313	3.76953580083299	-0.423692131630877	2.01390233875478	1.69022369578266	-0.566182938566844	0.541867020611552	6.41851626525486	7.85696658828872	9.20867755660051	6.97808882677955	0.952378599808577	2.82122192451567	5.28707890933599	3.08028456119485	-1.15706644155359	8.1635174347353	4.55329186191085	-0.887122013835606	71.5	1	2
183	4.33928080952417	3.0426205932263	6.72908284013276	4.52076247615132	4.02020213946495	7	5.52490746940174	6.46400453129006	5.11304901854357	6.93144173390282	4.99679219449273	2.31141172100419	1.50216329333726	6.76272679713194	4.35375591093391	1.59405225417276	6.04240605769344	6.39660344541887	1.25527907471194	3.14440970959496	5.08713601255377	4.104464554579	1	3.81318809921849	-2.6764722596369	-0.479351115235672	4.43674627478872	0.309058828006297	1.99717892697472	2.23639726025781	0.42511530106291	2.68039807493999	3.96159900111525	7.48098390968884	-3.39228537173933	7.35551279942976	-0.20992422520543	-0.7277979376458	-0.96177349978554	12.8375368580368	3.03966761265985	3.64014583808045	-0.443681885699512	2.81888516076966	6.5137918322369	1.51012762002375	85.25	1	2
184	5.37655290822201	2.57508545687905	6.54819107708427	6.38229190166312	2.50490335107289	3.70807826890441	6.96893409484754	2.49845541183309	4.53588619355258	1.10102839423311	6.35064486290107	3.68734175898657	2.10412618081842	7	6.09239338107488	4.86490007719992	2.76477236606024	6.22850533243287	2.57717532208405	1.90410227591027	5.35308372063503	3.54920536023724	1.0611655219362	1.89477871286578	-5.19072629891158	-2.64805342479068	4.6820827531649	-4.14510997089699	13.2240524566544	4.67557450718506	-0.781214351318015	-0.387085282725278	5.57839644983122	8.45343582083593	7.27022735279631	-0.675027050838141	6.2525495087175	8.98270056325133	5.45515248884592	3.7850677282071	-2.44284715832726	3.03842609192481	2.84081678406527	7.82976234485183	5.16990096248497	9.15499298456072	81	1	2
185	3.10090067278171	1	5.51652124393991	4.11826922275609	3.49099142676841	1.46534964341192	1.14354203732755	2.48665558971629	5.34437904961031	3.13089747920439	6.83914016632297	6.18642270362242	6.58368116968798	4.22954203976075	4.6645825022385	4.66678038698798	4.11817502802027	5.46419784273033	5.78492497338897	4.86399632771911	2.41674650195954	3.2711181008225	7	3.8202922594326	-2.3504412135134	0.37728095024752	4.02065086319607	0.442651112729303	8.89135431159185	0.268197601936933	-2.1291475524724	5.09351292036288	-1.93155435510496	7.79905729000583	7.60110303681526	2.90057584238387	3.51474341383793	-2.15612387893992	0.924644238901034	1.36965828252207	8.83134735741555	7.4799266023177	6.8390828939396	8.54532118187737	6.94628653197518	-0.825359576628136	62.75	1	2
186	1.2202322287149	6.928030599635	6.41574948797789	2.39555092574868	4.37536771099619	2.45692285368626	4.28885882605732	1.96881049994573	1.12162612741206	3.22505091818233	2.61567985297725	6.09371018811796	5.64549288925016	3.83088263275626	5.01148728614932	4.7082226863295	2.3470543328281	2.54637627810517	5.40003619548762	2.22021492961196	5.30077120886252	3.3970677780047	1.24070715442703	7.32906255957134	0.302013540015463	0.757937601352611	2.86567842230634	6.77726596641733	13.8624773846192	-0.401956933639218	2.79212389625782	6.56541863252353	2.15026906039371	6.73684698262016	3.19739954227496	5.83109125727383	15.9123089309352	1.16233108618296	11.3504431510021	4.49630808571072	-2.23096991673382	9.64813346135877	2.54883716880042	1.21723091296102	13.2700600279106	2.85647975324806	81.5	1	2
187	3.28704291662906	3.03745471727627	6.1553674072141	5.04023078902827	4.08018387486364	5.15076424681662	5.79326885849926	5.3914023950464	1.32209708386428	5.92115656893921	1.63654634953984	6.25759780344326	2.74781396119212	4.08801623372775	6.2626676954599	7	6.80907401165013	1.11610931703645	2.3575192724827	3.70581787520382	4.75252341178791	5.53223627128924	1.85539738854458	0.863650669344753	-2.9428727541844	1.39803859502734	4.0162230432367	-0.97687232686204	5.40437923472671	8.35903716723303	5.74771697932045	-6.81820421998225	4.09142210160449	4.17372878893501	2.85169794749493	-0.139805600999345	4.27909430147244	6.02863160241886	3.64118186962916	4.20901442969397	1.34847361296202	9.22299279892838	2.00825037336007	5.5453974088821	4.81946247628854	-0.370104870538915	63.25	1	2
188	5.90619343735743	1.7699473796276	4.00839213304	6.25001495861362	1	6.2766783551673	1.59772520552144	6.72891866701285	7	4.80156159777012	6.83018138991652	7	3.35629461810727	4.6967989599709	4.16967789634829	5.47069032622297	5.8465717884521	3.3550381072634	1.82134970914745	5.42103144200996	5.60521525868413	4.19706537546167	6.39792967102627	1.46545086420537	-2.35616002803781	-1.28241650834684	3.53500709725371	-0.147222259546122	8.53854405842779	5.06741463508135	1.27066777438469	3.70977661136721	0.556285371024793	8.19210550203965	7.40329775640249	3.66418123935982	6.85807439155527	11.5988479389232	0.297408531483654	12.641666588085	6.17302387977913	8.90147139254102	6.23491267545515	6.43981934657791	7.8499744153464	2.0795533858422	75	1	2
189	5.98093195077549	1.46962796934838	5.37618796306691	6.49053949361979	1	7	2.22468001842385	6.11168455265421	5.15885848025647	5.54107849176652	5.47202557322707	1.51389782774953	4.00042662791967	4.17387567860276	5.98429928587606	7	6.66979627640905	4.03707288922682	2.15347184177802	5.93482808572147	1	3.8590796311294	6.06736976245342	2.36102494924227	-2.15064708431496	-0.555034811689598	4.08961647289795	-0.824959451428728	9.59278281226783	7.86521678583655	2.90227521408273	2.2282952796305	0.550970121395025	7.56184138372661	5.52400907210774	4.28656618856107	6.85480793058702	9.05249277500823	0.225424776979982	0.758909687831413	-0.788783172577801	-2.14720019237776	8.54645174532631	6.84082715962953	3.37306846342667	2.02921901211761	79.75	1	2
190	3.71803082717109	5.43521588169887	4.78036376627662	1.66901320199938	1.19714526582035	2.79010795473671	1	2.34103744130366	4.63963100715506	1	5.58790956893854	6.96542319814108	3.58784329208241	5.32076311213413	3.32217437022892	6.64339309935462	6.70764913966852	7	1.98518818536946	4.58275723670053	2.57379639086651	3.23164979518391	2.62199834438162	1.62866164481408	2.70181581936909	1.72277396957409	1.04962927784222	1.58033862843081	5.32704235846209	10.2817919237886	1.24624077638703	-1.6788045685341	-1.22492310423744	-1.47322976161281	6.79626293209374	1.77464729261196	-0.844614286927055	7.67819992336626	6.4754700735487	2.91139982119339	1.69510160138882	7.07744462902984	8.50090810914742	8.82100415754976	4.93589157370653	1.39301661781734	71.5	1	2
191	2.18583518630817	5.52802695413657	6.67598924346319	3.23665834434206	1	1.08095929484765	1	7	4.18855476006793	2.28176842856934	4.71006289608026	3.28747032957821	6.75190372825864	5.22047950891345	5.58057022738744	5.47859160139378	4.45971755674348	6.73274366910721	5.97227375837992	4.26948256298686	2.04224672123781	6.48269935390518	2.72380921345664	5.72739195142014	-0.248762615351877	-1.46683847238011	3.1497885501377	3.73662880301816	-1.99880618276959	3.14264488083993	7.80943692215326	7.84924728117885	1.65169715085008	6.55949059684278	6.09380078798745	1.86754771546083	8.34852776920082	-0.819651754626677	0.869693539495304	-0.834922000845725	0.868539099397936	6.51970715758272	-0.715732237842305	7.88086306063346	-0.570174994265659	-2.26958290634048	73.25	1	2
192	5.27803635750347	5.87811700490507	4.6405566985745	3.82719226484441	1	4.5427470132345	3.48825206964295	6.42835751963165	3.21804423361921	4.49135657632887	5.49326885272227	1.22817224903294	4.19758896681932	5.61439778232541	1.28539262859196	5.97106206403601	4.26687468957856	4.48353902437781	2.47698567167232	1.1229517611939	3.65819035730954	5.67898138194734	3.42818323324737	2.465066654819	2.67311478170372	-2.47367428793063	-3.94464758362918	3.67609626670991	-3.58800567081893	2.04752812325634	12.4505623167927	6.54616906245353	3.18219525473609	7.17875696706271	-1.39946441522638	1.423636751804	6.86474603180193	-0.632489929065229	4.5909688596639	4.76760162565061	1.63370659417361	1.62071840214315	5.81896214403258	7.16577038508945	11.7598310066856	9.80342067979724	81	1	2
193	2.9900619620818	2.45574003492734	7	1.52112866449346	4.01123826301092	1.95347907023245	4.02735638975408	1.28503593977667	1.30409080051201	6.12875817255712	4.97188799472085	5.64960767595246	4.13194947599967	3.27868842998625	1.15259299594959	7	6.00056424471385	3.16656620970188	5.25978419258603	2.38129960272571	4.80022872701844	1.90853142809522	1.890812709639	7.44661776263013	3.06927177843368	12.2496836494253	-6.06750206795766	7.50452805833259	9.83894535170227	2.05694193269601	1.39255842898585	11.4500431760774	10.8238418143871	6.59595502938896	-2.14661144167602	-0.0790903686707232	4.98661866637203	8.52715974418468	-0.605284594705985	7.5674049198721	2.61540095460272	8.9277039417519	-2.37841769781235	0.0823481723694061	9.74147508942093	10.8625510662138	74.75	1	2
194	6.77581612378084	4.49511971725811	1.23134259296642	4.24338999846645	6.11645716699966	1	7	5.14968201899573	1.55158143347798	5.66812734344576	2.18779340075925	3.20868816763831	6.03923354476876	4.32688457913521	6.53525664142003	5.7308638371559	4.52492369692072	3.67953300644842	6.52464858704145	2.67795643142368	1.96717808053346	5.26071791128352	2.64390995396956	2.85630920564575	5.33362444022894	5.76415529449225	-0.200450761368358	-3.27822614295342	2.46573850371193	10.2990379381823	8.60992128082489	5.9395030493489	6.92087870534796	-4.69493318770578	-2.75755709235803	-1.54245717222928	16.5897028730257	0.964844973393386	3.68907516016513	4.83130323122129	2.55882002471112	0.889861898345277	0.16626730606079	8.78323869448605	3.54003563780218	4.99847520427	74.5	1	2
195	7	5.08622902396197	4.00905728537227	1.9493825978972	4.51726368259437	6.6318003078792	2.2964937793119	2.58491878164398	1.73143152067276	6.64232585220181	5.71594813260117	4.05902668683528	6.39253026399045	4.02675845527727	3.5104039855427	3.86098458172101	1.74812327074301	1	2.040194178286	3.48984512180891	3.45028377992783	3.45899006709486	2.65676779081586	3.61168492369262	5.2216935151127	4.17459311989514	0.63819811379297	-0.923880924381779	3.0284631271654	9.52421935204713	5.92682507280453	5.2499408823835	10.7039512716973	5.99251310956225	8.08012929544658	5.37379598216295	6.19673882399762	8.96435158779632	0.613990610683462	5.59206545524739	8.6904694313703	7.40232749400758	0.21761332209166	7.3555185478282	11.0381946559483	10.7941948312506	89.25	1	2
196	5.86857546112231	5.51418722429578	6.85155413206491	7	2.9300569897319	2.20376635343974	2.66496382756658	6.14781647375339	2.62342874816068	5.68952276448533	4.68369262816978	3.23188704479062	6.84839688027782	3.06503217886046	7	2.68773042657623	2.87619054208924	1.3308023727963	3.74594839390763	3.91557617688842	4.04709153929186	3.11869591808209	2.17051129083233	-1.30547925766141	5.30210373791681	1.57261108371364	-0.954285413011163	0.947250067048823	3.2204945579826	8.91223603022283	8.1078316667655	3.90611021795243	-0.300074188223698	11.4159779820015	4.92078535564585	7.40837539977782	4.84526702302098	11.0033916422501	-0.556717293335872	3.46491308427451	1.46371164347408	9.46146368370741	2.05781257275426	11.8826436709439	5.39223609652773	1.35184023558095	67	1	2
197	1	1.69168800761202	3.03270581640581	2.86380956888861	5.1191379959042	7	1.08232647235275	5.49569753885855	6.94134990266436	4.47224979464327	5.2728235545856	5.22092175274767	1.45819435663887	3.80798729870182	4.7518553310293	2.67327220214878	5.01352609759977	3.96143984224224	5.12240726491898	3.60544306604322	3.45157285102086	2.29016457021024	3.79753646151778	5.98725157151814	3.10591548180284	13.5057836504658	-5.55586156540667	6.28884754286385	10.3680159535716	-1.04762937968936	-0.751637551594029	-0.239695991904473	3.83845295509031	2.11454320222644	10.5024434815485	1.7625932489374	11.4730787746385	8.7458292059916	8.2718398241459	5.62750973842743	-0.466689931034318	2.66648432110876	-0.633415979937999	9.81068767484578	3.8829847304105	-1.72436844647463	70.75	1	2
198	4.0842006014294	4.53893041455744	5.95317098950612	3.27294564227168	1.85674683442895	3.99350280067981	1.02673608323913	1	6.02442970465401	2.8672294845336	6.3181312836819	5.98881206967181	4.09979764979098	1.48690537207904	5.84425183034862	3.82438484791328	7	1.7108042599755	1.96253757002087	4.74239069687576	5.28363495162382	2.93195603186333	2.2875619288344	0.774132986802182	1.69678503272109	1.41213693084605	0.237186993396792	0.510959551793772	-6.83540034617934	-0.860608458925137	4.6010641045267	3.60692667420388	0.573486944709812	0.719781499472405	6.54168645826775	-5.23297655849408	1.07325604404676	0.0607438940033122	9.80682008554769	-3.23505380902261	8.35208625794367	-0.125002208471776	8.86206855189729	9.84966399162462	3.38513207513746	9.76219998311623	61.5	1	2
[truncated: 5 more columns]
