# Supplementary material for: How Are Mate Preferences Linked with Actual Mate Selection? Tests of Mate Preference Integration Algorithms Using Computer Simulations and Actual Mating Couples
Source: PLoS One. 2016 Jun 8;11(6):e0156078. doi: 10.1371/journal.pone.0156078 (PMC4898694; doi:10.1371/journal.pone.0156078)
Supplement: S3 Data — Long-term couple and agent-based model data analyzed in Study 4. (ZIP) [file pone.0156078.s003.zip › S11/Aspiration Model Data/Aspiration Couple Population 01162016 091904.csv]

	trait1	trait2	trait3	trait4	trait5	trait6	trait7	trait8	trait9	trait10	trait11	trait12	trait13	trait14	trait15	trait16	trait17	trait18	trait19	trait20	trait21	trait22	trait23	preference1	preference2	preference3	preference4	preference5	preference6	preference7	preference8	preference9	preference10	preference11	preference12	preference13	preference14	preference15	preference16	preference17	preference18	preference19	preference20	preference21	preference22	preference23	fitpoints	sex	algorithm
1	1.2906628447061	5.75882341028383	1.36273302467839	5.60676901235699	5.13887130565291	1.749799112929	3.31750696284256	5.69102585341797	1.8453903053185	5.43926936536992	1.05284375623189	5.78873220270675	1	5.43211332560271	3.55961124310694	4.09781871041926	1.96748198037333	7	6.95422589576608	1.5531220271816	6.76781224679419	1	3.77478392937549	3.40721397027341	3.53886905372575	2.27151638180511	5.04413973093335	4.70607557028704	-2.09888627145024	-3.76255752918355	10.116390735884	0.581301059663507	7.17054493470323	5.68356928259404	6.65393095113311	3.98404133002564	9.94592540523812	3.34531928499924	4.64378344203158	4.85780377011922	7.48867534034487	9.97153007415205	3.30373288878283	4.35034032732784	-4.65643902767038	10.8034364242643	111	0	2
2	4.49275437362708	2.34821090267454	2.56886884729347	2.4266225272307	5.24884960216141	5.26632190031845	4.85545280619464	2.89648399791384	7	1	2.70305745382166	4.51633454794474	6.37936767008565	1.18232812926285	4.21447261715379	1	3.16129905950176	3.19882934065016	5.02528386945165	5.11754824704387	1.52082907060185	3.90662025986849	1.68900919141148	3.07318641402023	-7.5117542346351	1.31001913946258	7.98637719851098	4.11236961511336	0.937865392544983	1.47093045849282	5.66989685331439	3.64545935071367	11.4661131024875	-2.60683402463039	5.31160080891451	7.54676174017116	1.10150894391831	4.79470379557275	8.64832320990303	2.07802049681109	6.88190139210506	4.90285219566356	4.00363726329355	1.50830480426245	1.64178203987699	4.19703748459503	108.75	0	2
3	3.32443267686212	1.28384451325988	4.4687094588938	1.0244952732391	3.39798566894042	3.66667381382828	6.58145200298642	1.95865347907086	1.87702533816514	5.90651990457983	4.62173431683584	3.21261670534248	1.1888137345114	1.4843448664566	5.3902047618507	6.94764258665626	2.2253367725742	1	5.6684363437666	5.58520821377599	5.58922435095585	1.93153999210399	5.58234927933104	2.81456666043315	-1.48700088591058	1.99819879594109	10.8366301115256	3.50050980398084	0.40108849993144	5.16875560763063	3.258967849953	4.27925102544824	2.04390662106431	7.60346532224554	2.36018534364563	3.82136385282219	6.34373532846424	4.2590448767041	8.83808162509465	0.882040481767378	0.746827115360939	8.20943639965802	5.2803258496259	6.62704122976627	-3.59013912447109	6.72633035983867	105.5	0	2
4	1.82207498365678	2.54394893160868	5.20830780271175	1.31236273939381	3.6806431709365	2.38896614068594	4.93301015251906	4.23405027353628	5.69013666864726	5.8963424721747	4.16947856133324	4.32888787160703	1.31261675323234	1	5.89840131394551	5.177527177582	6.98598168411409	4.67099098864146	6.15622364255404	3.69210165366449	3.42510097195849	1.51994493236137	6.00032721776364	2.21039969961352	1.1455074034157	2.44449690492353	7.3600946088053	-0.0766611204030918	0.928253004994536	-3.60904762793387	7.37726117266037	7.07876234481518	1.67536776421923	3.0013505910312	5.54246748215603	5.94588379387033	-0.0342612497572127	5.81865881891725	8.60784312545735	-0.440822255802586	7.17901969025119	7.07190490777263	-2.1135107837144	5.07946152576492	5.44732291872402	2.42189018617505	91.25	0	2
5	2.2062255480658	3.9502629203154	1.24872277941317	1.48775315685136	7	5.78255303073582	4.41582726370153	5.08912726948481	3.07889270139091	3.80780323969746	2.27499272410187	5.00228214762008	5.51425661607562	2.55080404834453	3.21023095791078	3.62576289467938	3.90724918759167	6.1282920815668	2.71800627878691	6.22607348239177	1.69715509788159	4.33042280550437	4.19017905313657	7.37197082240108	-5.56635288901345	-1.98096978882209	5.25383925159454	-0.392964724695703	5.4706988033619	10.7293383549947	-1.87409805423419	-1.04815834358883	5.59327219749636	5.05959874519445	4.89901207438842	5.3367950458041	8.56895943548199	9.06353575957832	3.0576112961698	3.66681153803454	4.25109026621554	1.91488497713531	5.02708936188097	4.30240039507808	1.19159644774866	2.16837275870581	88	0	2
6	1.57423839359976	5.54398088835782	1.72463409647526	4.58478406984328	5.63447969061607	3.1611152152934	1	3.58625440039122	6.48265898756993	5.07879241118292	6.30625636970745	6.58865545138174	7	5.72890348793829	4.69934250928959	5.35414022676363	4.95218683669343	4.49883137423065	3.33312100815435	2.16125678888264	1.07053088218516	3.33359035496416	1.17758185465697	5.04985547952594	3.70972926739982	2.34152910818059	4.78536366120093	4.82415036549488	-3.77537667973067	-3.49572702336863	-3.33686838134784	13.1909221723226	8.39323363698201	-4.18766410330495	5.28037289264339	0.960580965677133	9.64775586421348	8.58755461735666	7.03722178275491	-0.0307797846821022	3.14618720520574	0.0811426476494062	3.08896940902875	5.90393045769745	-4.94273872703809	-0.0633804587121877	91.75	0	2
7	3.3591877767682	3.49523707217335	6.34144028275934	5.27486188249171	3.7131017494485	1.84151276584276	7	5.26363962211705	3.87723975930971	7	3.74461198207828	2.37965790611905	1.29824678818687	4.52611036622851	4.27209594511938	2.4642724310924	3.837499029616	1.71250043490304	2.62110406068077	1.37477792154023	5.94406596948424	4.96333092788143	3.22855869292303	4.44328112023335	4.06439893247768	7.23942881783638	5.37656946139275	4.02609971949141	3.53748551489834	5.37745298989462	4.26067593257704	6.75991152730105	2.96524368261553	1.79414931250766	4.35340079517125	5.96836122346357	4.23658658648503	0.784580844373905	6.6737523176611	0.153129049477738	6.62820403206916	1.84228941491937	1.20021231366773	2.47660788884283	-0.371167050675912	-2.81641970467684	100.5	0	2
8	2.23081316223342	6.23082591145611	1.23008548694632	5.44160958990953	4.64958927715499	2.55297702000779	1.48920607675074	1.72270671371241	1.66359301082725	4.80017588597242	3.79583410421173	5.25443174555247	1.10142882321486	1.30362272582916	4.44940435916971	2.25528758798239	2.77602582638183	6.58828682490017	6.74117573986563	1.71736731073838	6.6439264831195	4.42603048091782	3.38537079755873	5.64093125316009	2.82166728228211	2.29582649213689	5.39869747046408	4.45090603812695	7.00284792242529	7.2717088917921	8.45287469679048	2.19491039752785	6.91770196151434	9.94323210068516	6.65680152322793	5.21301997463644	0.223434013891392	5.32910165806027	6.75884114456948	1.61851621258879	5.22682106291782	5.19739373103624	2.26362523911946	5.38204532480265	-3.86526124918486	-2.2261323674152	104.25	0	2
9	2.49364856657274	2.85834817858869	2.23271622812237	1.41660387383694	1.4116977885089	3.42377365525275	6.81034043502194	6.31510101229864	6.97555534668707	6.37285153691922	1.05080712823322	2.40548073110394	1.36872886628068	5.29448320354627	4.30923287039262	6.4339906345508	2.4982948936056	4.20594586518216	5.74311898425338	6.91870070915896	5.10255261027621	1	2.80772045818694	1.27083393814428	0.0640471198168562	5.51530896687847	6.31468921981414	1.66048656180443	8.4509071889134	-3.92286494266289	6.89977966722461	8.72439158344219	9.63333587263211	2.79988226219343	4.27802017014662	2.80190173761351	-1.58645861967144	6.02210584173961	8.86265230052604	1.87946260955888	4.71694571443617	11.0650264763883	2.32053739392499	5.77202564724381	5.0181197102208	-0.0260717902626182	122	0	2
10	1.47612635467856	1.35958693163477	4.60232689189936	1.34905683324178	3.4847743434341	5.61263201469039	2.56083369959146	1.97884936325414	4.49298200079181	1.74568066109167	5.37666005907201	2.96013763600808	1.24907903645599	1.83137399041522	2.09506592043343	3.23258558454574	4.57017988559674	3.43439721244009	3.22076639283753	5.90197620964964	6.34604986836976	2.63209902168612	2.87344169358257	3.37317339070896	-7.31998865594715	3.45584932720919	6.29959291864675	-0.866018913393979	9.52922956722803	2.70978426463684	5.76564425443876	6.47123630177779	2.51219515945654	2.87433225610833	10.9339401402061	3.01625541127666	7.37362815311456	5.15712514214642	3.21329725906728	5.23560968384908	9.29077789534944	4.1456738646071	3.37825658571658	4.86739771962003	6.05037348502776	6.449514769513	93.75	0	2
11	1.00236902367654	1	5.43433743748272	1	3.95482330258903	3.70507581679268	3.63870394974387	6.3312737264689	4.38856690415868	2.43242985059123	2.53733954834288	2.81241258300472	1.25528940614601	6.6854788953695	1.48966276683783	3.442850820022	3.95334266206412	1.80500230904784	3.27796119518532	2.33377519494389	5.04281509032111	3.18443492131231	7	2.98287659979332	-7.40297229874553	3.43636140952634	5.18833410374287	-1.13362006098438	6.58682989163457	5.55441497487285	4.33573806918268	6.331291724587	4.39869835097387	0.456740650993916	2.70886277561358	1.57760997042505	8.18158301374775	-0.879567354876399	2.02719403797538	5.83783030166337	9.28540685951334	7.46449222640077	5.89895940247548	5.13410768184841	6.06979552275031	-2.58821784325734	83.5	0	2
12	1.94413974766193	1.79321101754239	5.50790677893549	2.02673850255264	1.89911566677249	1.59266702381644	6.78440813500467	1.01681574124188	4.40582534869594	6.12706061567193	4.34529646904079	1.84713109745344	6.55743903742653	2.11137029678589	3.23211894418044	1.0166328647955	1.35092220974311	2.1542796305042	6.13620251816202	3.44980259701863	6.75787328008128	3.05216042657406	5.79139756613885	4.70627867171799	0.560620950363134	2.86524736243567	8.33510873512067	-0.338642903903828	2.28113083799837	4.919912785943	5.82879769742281	5.90790914553942	2.8893433880074	6.80913776927051	7.16014743784507	5.56989412175783	-0.00496944764015006	5.2751925973302	-3.40401906550004	2.94122089588537	5.84858255080303	7.81650940201592	-0.970613175380658	6.08230574623906	5.44040521992137	6.23698832552322	110.25	0	2
13	1.52300650176409	6.32540481355242	1	5.87963458260947	7	2.99343788252444	1	2.34828573863396	1.02066280063038	5.00215092014112	2.90942854450051	6.15867616738358	1	5.63020584103367	3.69231988367916	5.86202339114524	2.1354873902344	4.22976920532764	5.73740245673421	3.1803305798636	2.1388317853532	5.60424011916423	1	4.13536114564308	3.50619213892047	2.5478434728768	5.09761776224011	4.9145692737756	-2.92817850749275	-3.98474594610382	9.71555264470446	1.06853918388868	9.37148842103074	-3.84954538902894	4.805242137814	2.70618239665587	-1.88141531833125	10.246685208599	4.29772081516596	0.30080319493287	5.31251718348881	0.0294521309161924	3.95057552070705	6.58961210189873	-4.81225017430831	1.53332405860887	93	0	2
14	1	4.48435656059972	2.88402200630308	3.60524060617971	6.15475855607467	2.42068972984605	6.03283429881641	6.10074288266926	4.7379852588302	3.18939909942307	6.38221657359254	3.7118769858932	1.00881390852497	5.17262901327303	1.81582454940588	1.50659045363393	4.15844690290593	1.67812918764494	6.72163558653702	1.24135613599433	7	5.34761277349973	3.09642236507796	2.77894136954643	4.44417402275797	5.78481173977353	7.70489192121211	3.2193641531568	2.76998110075485	6.50162336114403	1.38450935667213	0.752739578671241	2.16831929908422	5.07476147041171	4.27255058457355	6.19114838468097	5.05585294515351	2.45741155015547	8.70845278121062	2.4067838769214	6.36784349220741	2.17158665343028	6.33788626644862	6.29072031814506	0.716502203272206	2.76486173279327	85.75	0	2
15	3.95959418641153	1.02189185335904	1.05039889857361	3.67887355696127	4.04754690996731	1.88497888451168	5.98317559040192	6.52716185799518	3.19704842226861	1.69217023775242	3.61488837365029	4.28958769824447	1.02841263255972	1	2.98436949514022	2.86352670468749	4.76813231015254	6.04162000150575	7	4.15930910173079	3.52962555178619	1.21262354597265	2.33231727152257	3.43858960812919	-6.26075523900301	2.72009931248789	10.3963117251515	4.90858698130716	1.86757649062016	7.4720785508503	-1.09197309633035	3.0465553703775	9.03849935510188	7.94079273078415	7.05412207658515	1.49455321656257	-1.93964434720988	6.93767268040162	5.75398628697945	-0.237892986821216	0.0391257931940493	6.58146524370923	-1.28320512526748	-4.50684173006869	7.041644763888	3.6727037651631	76.5	0	2
16	4.27838596905366	3.68979940081029	7	6.19900567208901	4.70732446188321	1.1141243352255	6.53620887501849	5.47880527508063	2.50286021382314	2.73108948025518	3.22555016943729	1.50199128758308	5.14737711793696	3.85786944264813	5.3229293243815	2.68192636953473	2.95225046571164	2.89238029588846	7	1.1921380501236	1.66659150100321	4.68844224476093	3.66604543788833	3.40534166050039	4.61093511544706	7.46423304071727	4.07328592162069	4.84560769562918	3.15476432701836	2.57114827544934	9.6765804456659	5.92179586043033	3.38560628365746	10.674646322524	4.49081601898972	6.22018617441597	3.98375844737963	1.90841097768934	9.98359469582678	2.19543332214403	6.05164106592537	0.741790655687362	0.913657749066143	1.08453896915317	-1.70620482135228	-3.54368066992733	106.25	0	2
17	1.57134018317583	2.53460730689913	3.46031642690675	2.001191259159	2.50286487463445	5.88890330271196	4.12611763312987	3.9923237898481	5.54842443217999	6.40536734858967	1	6.7236629379678	1.40660314239315	5.10130255570594	1.96895853074344	5.34964817490808	2.39103237096122	2.23356189141127	5.40276924735577	3.11491247724324	3.4739991735995	3.15710692863597	6.58454224313927	5.83801403488254	-2.97505440622372	1.85652060686617	9.38674446142351	2.37096248734872	3.76972769712796	8.88768764840975	4.83836732705062	14.6964718623186	2.27955338568206	6.52804968846192	3.31872839023806	9.8509899946132	5.61680105989472	9.61349734709407	11.5756975993002	5.10780071227676	2.8403732727812	0.577062197510798	4.55546192035296	2.36208378083839	6.35499151020052	2.93406807633197	97	0	2
18	2.10170719724139	6.89983037125502	2.47235796432692	5.56562878795549	2.91227332300576	3.25427782518821	6.39594085203743	6.49246460742477	1.65530488271955	6.4661126355066	2.01073942592055	1.9688310459772	5.38917488600043	1.10837990148296	3.36313445137488	3.14858880184438	1.47119510935871	3.64924332191065	6.86302306019127	1	6.99497918826049	1.82596184863293	5.65547662140566	4.88057372179729	4.7555001972149	5.63620206930779	8.5688299561001	3.46221222761925	0.457760566540261	6.31574619007229	1.022573332829	4.18437689717283	4.25343798395944	3.06447615387716	5.90035299189461	2.10478429390113	10.0400693390122	9.3556367133766	10.1350936707288	2.15307990151594	6.45335688603701	5.16431552240617	5.827620364635	9.07600435169508	-2.54007158885343	-3.98653827020346	99.75	0	2
19	4.84747915046547	1.6279810238859	1.2094168143581	5.00635224849778	4.21808029453615	2.40400695974952	6.45203696870273	6.063128913166	3.40471092264557	4.9739465641834	4.79759506818007	2.97762713433194	2.47793898629404	1.08419178210393	5.30454716254345	1	1.77478934485214	5.91137778890092	3.95867663808356	3.35463676959816	4.57476974238306	2.11040032405508	1.1894340779613	2.48442739669786	-6.19386849101867	2.56315728914781	8.96791498363658	3.82911089413129	8.76005209598448	5.21489692911557	0.558525980482555	5.84600845204126	9.35147505080076	8.01837971589252	3.85532864505931	5.62202354146279	-1.75367273310119	-3.02343073045668	3.04402654367158	-1.9972788747473	7.53793258367077	1.07441648037823	1.19492143000697	3.79368287370879	10.7896556177464	-0.50817968512353	80.5	0	2
20	3.10872058006277	3.28427035960916	3.35588459501853	7	3.80630885222889	1.27613457819946	2.73369377707017	6.33423944053458	6.00406865771584	5.6116051233152	1	5.99522285267808	3.77456845081669	1.05563028396888	4.40045654042045	1.56825073587843	2.77109518559102	2.15928736989439	5.76302534450029	2.17241516503683	5.42938585577136	2.5187912968323	6.17662722138423	5.37347438419901	7.36544160195544	4.35322118961863	8.61643511914624	5.08437974484109	8.9109685990013	5.45523750098755	7.10370324175361	7.3344252361614	2.56872091943122	5.02704285402737	7.16647690883143	8.38730140711063	6.38572459586477	2.79612571574491	8.43578792373976	6.38682555797326	-0.288678737435707	6.28421604563091	1.14520254535155	9.25079291018795	4.7708661221587	4.4568001523969	112.25	0	2
21	1.79862738057436	2.17205322726335	2.48695764942952	5.36445927058233	7	5.98763770063043	5.68383625814646	6.85624970967299	3.63361751434378	7	3.88361416788716	5.58461482757325	5.96447854910834	3.87884699066013	4.78983371284798	1	1.06493892941516	2.21472485000922	7	6.81461482384538	6.12220934741426	2.14342727718715	7	3.53686118183721	-6.17739513234497	1.89893552162919	3.56682249201506	-3.03634747780466	8.74801062618069	-3.94311003376496	2.58888356911712	9.23509609579753	9.52533556312914	8.67442679274567	5.06855388961711	3.98373624775381	-0.00212184554901729	5.29586196597174	8.73799526558807	0.702803655935183	2.85472773423523	1.77805127839693	-0.558476994838884	7.16979230034029	4.74561711091881	14.8224213703047	93	0	2
22	3.20869658703294	5.94704020120335	2.61670230265355	6.55275180369772	4.10429295223632	4.06735028696959	4.63939377075502	5.60724606307287	1	3.85090411241088	5.5319462932845	1	6.38823847606902	2.05504004032976	1.49539204683701	5.46914174827055	2.1752282245221	4.32420815436392	5.74099755966358	1.40680224783484	5.29613711761169	6.53104080536701	3.36323264462868	5.95242566478435	4.5972505586338	4.95994698493923	7.46302997587566	3.39389521180131	-3.6003977557607	5.90017970566849	7.42089808491621	6.94758599454025	7.33956369181344	7.48191237328544	8.29682532460465	3.05440896464654	2.40819112260747	6.21960924395824	6.8031425989977	3.64814463756876	8.17312330397786	4.57529219298632	3.03611875126293	3.78157100195171	4.09419346182333	-1.91768192704468	89.75	0	2
23	1.33188379126579	1.56157605059325	2.70866792964862	4.08539014049665	3.01242287180936	2.53123672204345	1.58138326186433	4.15766672817617	2.82319451314488	2.34295622168931	2.54773710165656	4.54996111523101	3.46565823227565	1	4.40240249478052	4.01813281024177	1.35950883890139	1.9408372805039	5.43057364186726	2.6044050821754	7	4.0911608148705	4.56295042369555	4.47959753016314	-8.4728813154406	4.38485416492121	4.30756426497273	0.998262160073643	9.67132607369535	11.2554946267201	3.25521673894242	5.56027124151117	1.1165678499492	6.73153994394494	1.63300501901034	5.83724241887554	0.487705669146175	5.27267148946365	10.0696781335179	4.72054535985508	-1.22578326499528	8.40718889320638	6.64805123442585	4.37746376773956	7.06754913866782	8.26191771681158	78.5	0	2
24	1.90798746418079	1.74007586159225	4.61821692777987	2.20627599953709	3.11745722098608	1.52152414739223	2.95131604704645	6.07260030962174	2.83011589936229	5.33603624127657	7	3.31887043165976	1.53307895406122	3.01892198105567	4.36545429257355	5.20651700387881	5.06691030141684	2.65628381139434	4.80894974621039	3.48078341892779	6.08661231937342	2.3841503628846	6.30420272007435	4.50236570867127	-2.84588086243224	4.03608218432377	3.84159411428624	-0.334857356913807	-4.07870946075466	9.89974599334454	5.71831184935222	2.12559977566885	9.97259138046928	-2.08917784292562	4.04517839563228	4.31486665096526	1.29982318603299	6.86533667905295	8.66552898497235	7.64872816268352	7.71937066085976	9.893027828891	2.43965342738397	4.166078029515	10.2189007839672	6.10958445059067	76.25	0	2
25	1.54048059439206	1.12887125529317	2.22614671585634	1.47362519270313	1.53681929389475	1	4.23662729454944	4.61614155568889	4.53921281678522	5.60882108868021	3.34351620641812	1	2.67485475080904	1.23642318850359	4.38524551418021	5.05134092424478	1.86739298554183	3.46500146060655	4.65177315332163	1.02351408992111	1.18806989173502	2.75507397236203	6.8503646549432	5.4238853943557	-1.61863770048952	3.11240326242824	7.9843065563999	3.40357351190468	6.31921383924263	4.03986364365752	9.52054991002969	3.66432080991016	10.281089051588	1.65291145111443	10.0410199728529	6.81546146932433	4.14511108024136	4.46081257990776	10.3045222642756	1.74254761666321	6.15024744552727	2.57011024565178	-1.9484903644288	7.77111788829842	2.02128533461307	5.16513847671211	103	0	2
26	4.19216251065044	7	2.50397719863044	1.72695041384997	1.8244595316545	4.80916509062094	4.8492593931757	5.46249681330485	3.74510445559594	4.04701994579702	1.37818682053693	7	3.96998549776954	2.8846703272363	3.00404334140033	4.92987820025213	4.07171085520108	2.25465767335336	4.43878029160632	3.03288882866072	4.00930669955871	1.26825644507378	4.14363176596826	3.63604470484125	-0.713679407716382	3.69966792556212	7.64524332438706	2.26851944329075	-0.622695299326811	9.47775323029877	9.35265023574944	8.89056318288105	0.394036180576871	5.56500802507055	5.32657759589961	3.94733232561346	-2.16563642346952	1.73728650667325	8.39711536294706	2.18653642814088	-0.991214078745265	11.2661275748647	0.752732748551271	-4.07133370995534	3.34044494282727	10.8958019371574	96.75	0	2
27	1	2.74726792675136	3.1035353368499	1	7	3.26577194034123	1.61480154908139	6.84154833084826	4.52419219640001	5.95498284675595	5.61757972551348	1.73722203171706	1.73359317124853	1.33313240014144	2.86587578894362	4.2846390399944	5.73975214647954	6.97165159223303	6.03171700468045	3.50624501583815	4.08979983275317	1	6.95620385503753	5.49184186386488	-5.40972319436649	3.8030051632818	5.76601791670887	-0.933147100987115	0.159346120573188	8.69989056580073	5.62437755823021	7.19744959625725	6.72626674960418	5.91283133412721	2.74417610659354	3.35932803478551	0.333554924503784	6.09832843973193	5.04134235379795	3.94599439745614	11.4161356626769	8.33436056745887	1.99347574919092	7.14820427494014	-1.71508462323835	4.01894635832858	91.5	0	2
28	2.36593809796027	1.91008339440226	4.77507494094074	5.45996071378377	3.88328485496427	6.30793323173128	6.84471416267676	6.05719584835185	2.09102444284758	5.03018880410405	3.04924311148719	3.55268570308157	6.50331038203316	1.81390878014629	5.46943130931329	3.43518427188469	7	6.59978152387979	4.78965861646131	3.6098541089533	3.85773870586914	2.87683532013631	5.16180205894113	5.31523931816081	7.3713931773995	5.69856836809609	5.00331743079114	4.23963730816897	4.92516909241663	7.96895044458259	5.10486316411498	3.9745995359832	2.38706940163576	8.39248899278184	4.76945518341745	6.88057860222697	1.47407771163559	4.11862539373582	8.16811491705686	0.867045085895878	4.51395031776358	6.78750760881426	5.39270857000972	6.47371834570376	7.1967721266472	-0.817780544769952	86.25	0	2
29	2.72223991366844	1.39901446160639	3.80498215222233	2.76222246043219	1.67433010947142	1.50830134596014	7	5.37695210901971	5.84761390672173	7	3.16127791084279	2.51450906367026	2.40162854248367	1.21418119121678	4.95450149400155	2.68748690120887	1.94818553259727	7	5.54348772514762	2.50393478519973	2.21803934993587	2.14650800165652	2.91630102690154	5.84475273011672	-7.7159282192525	5.09818757692703	6.28006748730638	1.53698003028729	7.74369453284459	8.03208168843311	0.747690254403133	1.64267167633388	9.82988385752163	6.43984208052493	8.37111414630938	2.67261700277459	-0.0185897595883024	2.30072163197559	5.67626910448811	2.85562471449878	7.93069711894531	8.15219539013582	-0.172165130344401	5.39785287398669	13.3591857170263	-1.27633205635135	95	0	2
30	2.49736409172811	1.27543381991125	1	3.63420274603579	5.23305636329699	3.72222310154303	7	3.78023709037639	1	4.32215428629789	3.61112215305255	4.53093180527222	1.02928412628971	1	6.16400228143694	1.99574609122085	2.40162697996688	4.87977844754557	7	1.31746122883163	2.35871143477721	2.74732863780171	2.03834914384796	2.26540173554817	-5.67186323919081	2.61517903650719	9.97161450152823	2.07350591014597	6.54991849868611	6.72195816462533	0.436819641518355	5.0666212057804	9.07561223178116	8.52431328849326	7.27293522567986	3.0226130997459	-2.42514260960394	-1.8398259309793	7.10793322554987	0.303657129471133	2.24519670135247	0.896079078909138	3.54149301415655	6.70647001825321	-1.26774273689511	2.67720838757635	98.75	0	2
31	1.77843295719393	1	4.84575013478978	1.98824048549712	2.58081631389324	1	7	3.7815101303536	5.95046584936145	6.50745558486864	3.04779103461534	3.1935308453735	2.07137746546198	1	3.65386960469384	6.80265537971488	2.658231817331	1.96260407976553	5.66641285683424	4.28636544406036	1.01423943105128	2.42707703313596	5.81743837852266	6.19265852937337	-7.7179682768634	4.4369383606146	6.79840321739541	0.190462800240095	7.62885563711459	8.62529295785544	0.851296866703648	2.10346597133571	9.68124353003914	6.16084784282363	8.35873708795695	3.70037279371866	-0.53992233880472	1.26657890832463	5.11255883505353	-0.479350442247186	7.75450415251261	1.86223173413666	-0.186244772818373	6.71809043239159	13.4990583811752	-0.699084538785782	85.5	0	2
32	2.78276083517082	2.46629990542348	6.99529673228746	1.21132931664083	1.55014885196783	1.15956372954803	6.35660845656672	1	5.00568891378857	6.7091808483585	3.24065551796749	3.96733331601886	1	1.81169819994594	3.36374039705615	3.0744708671462	4.84498626436498	1	4.4890456387471	3.36808388179116	5.91443750055007	2.2432278914522	5.63825841088829	3.88855461780131	0.132235113099152	3.69010337088797	8.08910212719547	-0.820215667935115	2.37325688450085	4.92795353179722	4.74519889841717	0.652872075554483	2.39058135936178	5.69833745055876	2.02303865971697	4.43359076110661	4.39434289299597	6.52261695951755	-3.46512163556311	3.86487866283717	5.62185189769556	7.70449517168805	-1.99528950994454	3.70704878944257	5.44745234375081	6.93851590695859	93.25	0	2
33	2.97788865173019	3.51115927559351	2.58245519054664	1.04832350057542	1.05422847899941	1	6.30077817571676	5.68671081541012	4.99673698603234	6.57009840715627	3.78905576825187	1	3.30611497070019	5.74733827526414	2.66191051995897	5.49902365548102	5.08788927091857	3.81575554092469	5.43029963019768	6.22099775273739	5.58692444237352	1.50537749133267	2.86925175098954	1.95303872928979	-0.220250530018753	5.46171031488466	7.20370617084872	1.16659128393568	-3.06517676527282	-3.0235228806553	7.31647243575164	8.28246959888383	9.19308819894975	8.03816230007866	3.77461968156318	6.66140050013496	0.337725933867574	6.90186643179621	3.866402701471	1.73707715941472	4.37970652535877	10.1828118903572	3.59633471115669	6.00974705279487	3.6998460101434	0.12613758644767	89	0	2
34	1.26236738884433	1	2.28586862493989	1.46678873582884	2.41001869244504	1	5.49973096163843	2.70874420026699	3.99379013580497	5.88776111386955	4.30440677437945	5.83234079565201	1.98497331211456	1.17938973964777	6.14471666317332	1.77898706054509	2.71066881178103	4.39445657871116	5.29720054179717	1.87088562014811	6.15654338253321	3.02782437569571	2.05888361238224	4.49085770985246	-2.00434406689878	4.19567310593517	8.32129911543096	3.97026167763519	3.37130005828426	3.32103046986569	9.31814324694047	3.04974559954396	4.17822682423579	3.24677490568818	1.188161184176	3.35569952794196	5.0876688542703	7.02700125137277	5.97853484153624	4.38280959949054	5.33484172869682	5.44001451089124	0.851424781716063	8.56987220748854	-1.04723009496156	1.12478459920634	90.75	0	2
35	4.55826194539665	7	3.23201874326078	2.21309965958889	1.78825151763196	5.49471346194018	5.18203090188751	5.75805547862909	7	4.70818617845462	3.70265210557334	4.88672406642809	1.0975391096658	1	6.79021477351254	2.42493894595448	6.21650011893787	2.78727895481349	5.31239362963555	3.02120950402711	1.87202931984859	2.46521769431656	5.01959985386167	2.11755857214566	-1.56497823372372	5.15477110757495	7.03599146399371	2.95988240739871	3.23645598228744	7.08150117033103	4.84162481644351	5.26245697302635	4.06417201312166	-0.922146041425652	3.12923727923959	6.18108200090255	-1.02072950001761	5.93048986709357	1.77326592572788	3.47574139064505	10.8462005834739	9.42045263177183	-0.601847552602379	3.81567138736464	2.44154206576755	-3.06074319977413	93.5	0	2
36	3.2318368380318	2.80722108241013	3.89726681875199	2.89449316669989	1.60791561246638	4.31037762089662	6.57852368306978	7	4.04498956318149	2.24411000667909	2.05538666098221	6.26321430814033	5.28017252125279	4.94440320051912	1.82694777885695	2.34928772610791	3.94662285778835	1	3.28499989758448	4.87086317095503	6.10029659548669	2.05648158050901	3.22119004038456	2.47277296539886	2.47024669178625	3.71492200560432	7.21455279139363	1.13681051342273	-0.353506749493763	3.60521290300417	4.17149122070482	6.60083519422652	8.74157163805175	10.6371712370494	4.08145237969813	2.2795940216671	-1.15323586206039	-1.77543156179253	7.37985021933588	3.00164671148964	4.88778087878961	3.8712057171153	1.25623434499067	5.11376440302594	3.95611965394952	2.87237793657027	71.25	0	2
37	1.83951598094495	4.81555987155341	1.31538610285606	2.2574895488663	6.3316638972401	5.52656182005572	5.30196172064551	1.75872319894716	5.44622506279039	7	4.67139758918817	3.49614320476382	3.7801995561659	2.27561503205034	2.80665731673709	5.51514832331755	6.18065447700906	2.60844587575295	4.79757846509531	5.77138479038284	6.46829606665796	7	4.31615707070685	5.88565586368076	-7.33897821540807	-3.21231666719149	5.17024068868865	-0.458140185051845	8.58736626455043	9.05254918095364	7.1519147157704	7.64466787082426	3.01598355000696	-3.37200216755512	3.24937992495958	3.80381301657903	-0.335093969431894	5.22108299950164	8.19604180505705	4.1100000726205	-2.19396305539195	0.842289330906323	0.408780328544283	3.1455428042779	1.83967194002895	2.26696329516845	96	0	2
38	1.48160031674749	1	4.53610448742937	4.05523739199689	4.46033653540473	3.45047336042725	7	4.47273077718023	2.24451161961692	1.04708757432787	1	4.97590161340388	1	3.18230470108535	2.71054088935019	1.50721537052336	3.25959021728635	7	6.7518339138056	1.41222097212089	2.40246728949551	2.08258010127322	3.6941038224941	7.09686463220973	10.5776497035446	-5.05485401752134	-1.57854918332465	2.72917981009442	5.26334745173675	1.373660093103	6.70756957127869	9.75717718972701	1.10084660807614	8.11509376361326	0.193888459753895	4.7989892793304	4.46665465239383	2.23189834299187	6.4580432183487	4.1641725155898	7.28609286154264	2.84889298823525	1.24104316859502	-1.71014499308957	13.0415080445704	-2.26446350018637	88.75	0	2
39	2.66511409536069	1	1.89672429823273	3.74841451119195	5.77100630721135	4.91454248192172	6.54762218430843	5.75170791921393	3.91040297278713	3.48013948055413	3.76042522874074	1.59432493602554	4.40621957099597	1.74374605419813	3.34042264918644	5.70396947795996	2.79359764495908	1.57397751304559	5.89183182827302	1.83492738022646	2.5102606579493	1	3.77744359027475	2.21324040658339	-5.5043788957623	2.22759792490129	3.27138999656581	-1.83658450092395	4.50388900122077	5.57885179722939	4.45078168388361	2.76197688797955	7.75328601055493	6.88771836858284	6.19841853473724	9.50328344702564	-0.421302934084168	5.97087728918202	4.62229335468126	1.84580778009481	0.591650151518021	2.21750713606829	1.29313924607244	2.76807320086704	6.10132853833247	5.93687778204056	107.5	0	2
40	1.77417902559379	3.41537370832623	2.98276787265535	4.29064750877468	5.04718011016579	2.02994339306943	5.74792964363539	3.31055015677589	4.56512809747471	7	4.62758182438362	3.38971149485075	1	1	2.97881850913873	1	5.88926755232477	1.8290054381195	5.00990268775574	1.28618048330684	6.8326941907113	5.57341379298782	2.40436134128111	2.1189707943454	2.85684179902604	5.5283553751091	7.49648936119687	2.50319554763499	5.32826640942674	3.3503378369629	2.71122297017367	0.863925489523087	2.84443402029908	10.6293539699672	3.58179415416527	5.89068607936396	0.013255187896434	2.95447489398549	8.00726604306481	3.04254315944801	6.33559340619168	2.42385098367147	7.58700247291881	10.8321409317383	0.861825961062928	-0.603727145287441	99.25	0	2
41	1.33910280116704	1.64489592739728	3.22500580594295	2.43211002230496	2.10972994243934	1.81488829345298	5.50867873705479	2.39315354302246	4.67377812811451	4.18981931822072	4.42302074058746	6.37289269567539	1	2.74586812767446	5.30787158337863	1	6.29593126854598	5.55974398195521	5.67894875133491	2.48027397455545	5.96471136877649	5.01268594503031	3.74401309164242	4.06101093735851	-1.93095684301339	4.49878316599479	8.05597628305996	2.56388210249143	3.23636286038688	3.83257003370809	8.60884096611145	3.42445122675106	4.64613674257281	7.82708776692867	1.29421621024941	3.05766248448382	-0.377581307221309	3.20732385858464	6.0102809023843	-1.13718677566222	5.59335931396977	5.68333548970198	0.397870302795914	8.16705065667411	-1.15514810592764	-3.40807280088932	92	0	2
42	1.53050021540997	6.12025674915122	1	5.55671042995038	5.44970581596802	2.7417380155942	1.36682284488606	2.04115480481275	1	4.81619096910328	1.58860868174208	1.28472386699398	6.95011688311339	3.59390811958762	2.83819500979067	5.95229551299901	2.85484845516949	1.1763101798226	2.28794116076841	2.86363057874062	6.44368255770313	5.96430972727303	1.64581912069519	4.23713722231039	3.10316203464686	2.53889313968776	4.99602937923736	4.65154437550722	-1.86638954924203	-4.82737608804097	-2.0698718965632	13.5560911367304	7.79681415818676	5.86882554435288	5.22392871390898	2.41850473523204	9.3390046154456	3.67453863320605	7.81931412494253	3.447432952171	3.81138259466386	-1.01374559653785	4.10603905498413	6.10951091322157	-5.57112000783675	0.725300463351962	83.75	0	2
43	3.68584940258973	1.99429292033962	1.96587023713571	3.69025051457436	4.6024183728775	6.77178856765428	7	3.8802785018146	1.00990127716503	2.00538407269523	5.23185421987896	3.27046738982294	6.5551782318282	2.35411921147792	2.8083916192305	1.70910599550204	1.17235232172646	3.73332404969557	6.64892813273531	3.14484325883401	6.32865149484475	1	5.42368251398054	3.50038323306141	-4.68635051752487	2.63140324399046	8.17681772583107	3.94809053625746	1.48059272764561	3.52704755787396	-0.383084578712527	1.28900822226759	5.10418705280485	7.45033906238297	3.65730003607566	4.54731327863206	5.68672722079361	-1.70566516954475	8.94181562397638	5.23239792298282	-0.0206196563407968	6.0205928086923	1.29132547149446	6.38124040575739	10.7724519216398	-0.72283654150051	88.5	0	2
44	2.33700678410307	1.85147787291596	3.16995330649986	5.34736137506065	6.51472855542109	1.92549393721797	4.08625643069406	4.98996796406047	2.72798214599681	4.59124327171365	4.83535624345519	4.69985844726975	7	1.85645405480479	4.54569794696903	5.63127072592578	2.96580760017272	1.11197117084102	4.88876862101534	1.62422406801774	4.14431351567734	2.92985629177748	3.76408241816095	3.36112876528598	-7.03627052435553	2.73928391065536	3.39917563506864	-1.91968464887898	0.765856633376532	6.61359451865269	6.08117312490876	0.640549085140881	0.407285619986154	0.884828410276495	3.96362842673317	5.75184964664665	0.0246692266204016	2.86494723415764	5.20457160177358	5.38772020862023	5.12922308624488	6.74584065864181	-1.36108813310342	1.31018281682174	-3.53586146586683	7.27957727502257	95.25	0	2
45	3.81906700346264	1	6.66360752210815	1.62948192266313	1.88055579670638	1.95379975553274	2.75402988933032	2.08617964177201	2.24973342945124	5.51800242954814	2.89408787764474	1.336826506141	6.05758396788102	6.62632964935699	1	3.04544823725615	1	5.40437252322408	4.13018523506877	2.99304759500168	5.54068315985268	2.37097043395403	6.16532483470837	2.61799883711407	-0.439286944613168	1.33665853355239	6.64946551304061	0.471482298801084	1.08917643545934	-3.58080316882431	1.07661450244971	2.28756161301926	1.72065370540215	7.23608932822495	7.26885753021204	3.27575522365091	-1.22618729508569	5.69340732348964	6.18150630978884	1.29318853525026	-4.57576530200962	5.02500276205279	3.86954508434377	0.830496882498264	6.38306631786081	2.53746345024637	76	0	2
46	1	1.67854665223279	3.58768593532364	2.65105480421559	2.27811670848579	1.39239841300122	7	4.79569502734486	6.1175203857745	5.49223541424904	4.31724240319071	1	1.82955273379798	4.82127794302786	4.256002390025	5.52263654968645	1	6.01277586188178	5.85147820110845	3.60628358180667	4.93406356110515	1.53172298106872	1.53680599534834	7.23321385820349	-7.00536996996344	3.13198001893488	6.82234725862413	-1.78723859823991	-5.67120231606411	9.13476436681454	8.99866630315906	8.33927811792031	3.23819966691845	5.64775901287733	5.25096353883692	6.45545437475856	7.2405754842602	4.70214545997722	5.91170808794365	6.65892103987184	8.57528551650291	6.77126464509967	5.33490553958686	0.254962769944245	2.06987444920078	11.3600698000087	75.75	0	2
47	5.18961983240857	6.54416857668862	2.34289553266343	1.69769434752717	1.6027648729681	4.34422724227436	5.94737953604943	5.95259361128901	4.51560914606779	3.68413372556832	3.22084246698723	7	3.55422725588792	1.05677301019509	2.97595356949066	4.77074807808548	4.37095634068577	2.43984582022515	4.51201593962856	3.0753792686912	1.47087162983932	2.13874880348809	5.5966168629277	3.22448379316729	-0.69865220203874	3.84044015911714	8.18020468641161	1.98076898058046	9.17429276668652	9.027940279595	10.1721090002515	8.37277022858488	0.126611149115816	3.00063684607382	5.02819442907295	7.2403254002271	-2.43859591172257	2.72273579812726	8.32248214044564	6.63836752482057	6.91169680241085	10.9954251016561	3.7265578586347	5.77437788282003	3.07799932145007	12.0906096541151	80.5	0	2
48	1	6.88887923704752	2.68164394917539	5.88766488001827	4.12256537278808	2.72691495317206	4.48505621026908	4.30741443914786	1.33561844316363	6.10693710349811	3.95343928700575	1.38359072392432	2.9499452999554	1	5.79141948162449	3.49197856068718	5.8541172266141	5.9388654598008	4.32559538838749	1.30997476629351	4.51445137889157	1.05895563596931	2.76530601979868	5.56922225715111	4.19589228450515	5.62319040141825	8.50759119032262	1.17417662932053	-0.445123004141042	3.50597721085884	3.71877765408038	3.43116018777379	6.5814053744527	2.30445396968985	6.11411603758192	0.711131261229018	0.0517729813486767	4.02672320027153	6.84429026532694	3.52361364441183	5.03769446154423	5.49843709138002	-0.542310340280822	-6.2541585793271	2.49109818234221	4.64518801800207	71.25	0	2
49	1	1.75926753159973	1.30192850718691	4.86262430424365	6.21501249190086	1	4.61604515142866	1.03746208435102	3.75411912517666	5.59097519026149	1.82680740073062	3.32614283597233	1.03432415752309	3.34406194342633	6.07847001279287	4.16956959111206	3.19729998638104	3.40303922208913	5.73506588270676	3.18783686350346	2.17562089611125	2.19525662956771	5.07121032024759	3.06627552116646	-5.92136442232982	2.02173175664679	3.0535591339923	-2.76626437802666	-0.931641338574253	1.08209777696939	2.71010548477871	7.73370336065726	8.28417352765605	0.493075841716848	3.40781023640479	5.58633621721443	3.32635173013241	3.08706657559578	9.58364392901663	5.35615779970289	4.23316818875526	6.38474689598001	4.30152368355937	5.64322178354643	0.555177102842653	2.56474406717067	92	0	2
50	1	2.03719172636012	2.34114293383905	4.47957644145686	6.67464072621564	4.80961279407804	4.67522552964541	4.71648131552655	2.97780800722018	6.27059196370844	2.16127802949008	3.857217895107	1	2.46770489138729	4.78869512421799	4.97367688672067	2.55238464097467	2.87588929505935	6.836962259954	3.42263224027024	3.05772665311255	1.70685736936423	4.47642312679937	3.01860531869506	-5.92037727712321	2.51918000637751	3.96872770145632	-2.1411037303268	7.19168507497567	1.0299140147898	4.1289837031234	8.37466192428796	8.68011197699919	0.288491003160846	3.37167044468382	6.21658519340695	2.99132172237095	4.56104087994673	13.1451815617543	2.0289331420171	8.20239687993539	6.06189734924188	6.73412663717235	6.1095801968053	-0.684480117863799	2.47430915249698	95.75	0	2
51	4.63586486266905	2.3151985006644	1.90739067330267	2.75363087789882	6.26832413957168	1	2.59867010069153	5.16245671735181	3.0462307981743	2.87649460711159	2.40388873815494	3.24021590527425	4.12512007150614	2.16493057237498	4.22734174929818	2.79473768775775	1.15125398101258	3.72036519889149	6.22586191005586	1	4.74232274367479	1	1.66403552173885	2.17704244225217	-5.15914396339441	-0.178231013583301	8.68914571571892	4.09470007006886	-3.84638096571924	9.89846251043773	5.04882483227172	3.84428624071846	-0.405637420472247	2.82956451037945	1.80343951157847	3.40233163208401	-3.56767430383009	3.55269394442769	12.6953331352673	-0.920780652032255	5.59221683590931	4.84487318935869	5.61955464601714	1.42600442982761	-2.90809972498204	-0.645400074032159	87.5	0	2
52	2.44433867872051	1.39355678291057	1	4.41610441528912	2.32164798967928	3.57568249523691	6.6170363998043	6.90093214504143	1.69649944589691	6.39906873289316	6.97851446486168	1	4.48632346104978	2.49443150824768	1.20396712245618	1.34114933886467	2.51641912348313	2.4587269266658	3.88745802306753	7	3.76825660916063	3.16285817043676	5.56253021728858	7.2864432638753	4.22777303660819	0.0515527879467582	7.97714341685047	3.96780953270939	4.79189147074353	6.78167195103982	5.30593010965538	-0.714655842337462	10.6987721417294	-0.0720795970890606	0.837545823580972	6.10244425189146	0.0356739438817095	5.39180023995661	5.51535580832207	0.689422319169401	-1.89563533712936	7.58553061512866	-1.25818864261433	0.147564896435993	-1.0763031417999	-2.19415719145369	82.25	0	2
53	1	2.19119910876659	1.96005138283546	4.55954903087813	6.6774488823713	2.50382417726962	6.33240128478005	5.67030061533578	3.34253162874383	5.75518605053774	3.34929741085932	2.13448276705156	5.59974354215231	4.91471914821059	4.73852471712951	1.31692326880251	1.50263828737473	2.58185850872833	6.54723071967813	6.52675926279126	6.95520496473931	2.01155453940678	6.33825010917655	3.11501513932427	-6.07382314616791	1.65751194156512	3.22072769947016	-2.52007000801643	0.354652082854529	-3.77772160579517	7.09319476923207	6.45462737237125	9.56458577184515	1.09529668858173	5.69067131711679	1.83262141842963	-1.18128145581068	8.40418135500924	9.09757743412558	0.0870517612064612	8.59833706807705	0.293621575768295	-1.51373010783655	9.20917398189885	4.34400782078143	1.45118830195612	96	0	2
54	1	1	4.722476646095	2.01801483198794	2.31840956437214	2.90811187898085	7	5.60105713243937	5.59094131050373	2.78885661969698	4.71892128950815	6.93804906450236	1	1.75032255912662	3.40856117907353	1.45672671866676	2.96489216786767	4.49419349035745	4.14720244711708	3.06357422200743	6.04400693639629	1	2.6024370611453	1.15027488442152	1.19803370561664	2.09581726383169	7.29261211603144	-0.176731290550967	0.717800075235215	3.73128786389338	2.80685698306205	3.19175813633648	8.1379264594195	-1.95126449458443	16.0354339332102	6.56289822084964	1.02311602576659	8.9659531393535	6.79468025721868	1.79493765959661	5.84205328547696	7.34958950856007	1.44248409605292	6.64263724943594	-0.893213967938737	2.82332925783782	71.75	0	2
55	1.604703411433	1.34344819665568	3.02568302561422	5.77030256155604	7	3.30372860953334	3.50325384725676	4.49188157970865	5.03567235189088	5.12038679112089	1.63708555355641	5.87166766686167	6.12196626897327	1.22625445137099	3.98887495458592	5.95975589923428	2.22308998696977	4.01907479877196	5.32435354426649	1.44910513878212	4.54877126527627	3.48810561081488	1	4.29686933729084	-6.785381622099	1.81538829146997	4.23232914770339	-2.06460306647975	0.189716270946834	7.01917112383829	7.11826567121434	0.997533418036579	1.36499068758792	3.4079103129463	9.19772471510903	5.18413951359361	0.955533267292502	2.66198264090441	7.10176656732327	1.98020554385555	6.01383216595761	6.90021461002229	6.07019607216259	10.3052544209165	7.65743374213436	6.30718646115913	74.5	0	2
56	3.55022318957526	1	3.69896878092791	1.5494476013301	2.97922742340727	5.50487056025567	3.37714744102367	1.52753987020669	6.28466111108314	7	2.5115908553114	7	2.0473200732894	1.08504013481151	2.69525282554638	5.06330004262957	4.78976610216685	2.05594780103941	6.58152121085548	1.65606260584929	4.228840494258	2.51445442911053	7	6.15574708343324	-1.75345848329787	1.52012045706813	9.88438587665126	1.69495448464818	2.72088094412416	2.2280174697441	4.06938518150989	13.470822801999	2.1120313690596	9.38109883803368	5.76742913912108	10.1207614256572	5.26003302850801	4.37693335153547	11.6839941384337	6.2948393309293	-1.77903273506619	0.308572315758936	7.49570556484512	2.53538898525615	6.93781117911121	1.95867040977736	80.25	0	2
57	4.57529938484723	1.89032981487952	2.57021811350665	2.19865347004498	6.42810565862149	1.41209621004057	3.99560109810451	4.54802457575317	3.55749756112908	2.56256093897862	2.72884437161727	2.84752823309483	2.87796402301199	2.34243763817901	5.31895847705231	3.48315492559941	1.21057855251567	3.79881151774766	6.61278398153347	2.03712239041017	4.71101609385885	1.69994134112453	4.67673112633233	2.99196172599772	-4.54061388098489	0.438503704368415	9.3345322445125	4.52499987765475	-4.09418371953962	10.2676282571846	-1.57669861565464	6.41077515019817	-0.780910137005565	-0.032016447753958	3.49919299054133	3.80995630091253	8.47631123671837	7.10825659722501	11.5751808561789	-1.0027356649343	5.9582902294715	-1.34204756067816	1.9678197776384	6.72981091063398	6.79749347821067	2.87889941188898	84	0	2
58	5.45787715707827	4.25448917064763	5.13934728364153	1.45470235253588	4.32355887602716	2.52425164596958	6.98408718246519	2.69243741219793	1.69588972851047	6.79133676773198	7	4.45051287474923	4.69541696730711	4.67439832598148	5.52442274267248	5.48956499651965	2.82427865008499	1.63791913353869	2.81137122696831	2.87658546444989	1.27312707321318	5.99414086776349	3.87000907359155	3.57494246724749	-3.10239228551666	5.74895632184888	2.55163879438233	2.02783146342948	6.96514356256927	9.28563009392338	2.93768950312649	8.37000611655691	6.92269846500723	1.34261074945178	4.76241779342831	0.526713645395973	0.973840979738373	6.00062923387067	2.27591766145712	2.94710270189157	1.03229638057906	-0.57057895556305	4.05926510527974	7.30418408544454	5.46407512996846	-2.39388717094991	68.75	0	2
59	1	1.16688797091025	1.37508561222896	4.206515469188	1.18515297472344	1.97085500725941	4.42260547166157	5.34895402089392	1.66714490971356	4.15278337668887	3.09124096655041	1.74395952731191	1.22014915004894	1.37651280988414	7	5.60129464815073	1.7486435627751	1.68623236117445	5.02345319057653	2.32817580056062	1.44284515660495	4.78964451082922	5.39822792327749	2.68666068517881	-8.11546476737633	3.70824587466052	5.81808460285756	-0.291595613512663	-1.1212996796394	8.93954064642774	6.56125819853928	1.19446851700274	1.48882963461451	0.0879836846430647	9.39437905370776	6.46552756415344	0.727195661463836	4.16557389707549	3.07627617574404	2.57898064450987	3.05039095657262	-1.01756296729534	4.18551667404359	0.494661555212112	1.14277441802483	2.75078521181925	93.5	0	2
60	1	5.16035067625917	2.98760503049344	3.02081995932432	4.99120509773412	1.05881068138741	7	6.54312008461211	3.78724967500999	6.66901423776835	4.95194102211808	3.0415487036194	1	6.05773491688183	2.95619329383699	1	5.96049284454508	2.27459547237212	6.17546713390233	1.87675027110846	6.26527813865239	1.06298606454917	5.18795741472259	1.20897074517415	3.62224300707934	5.72056057088223	6.73459928569737	2.01934287889696	13.0754369295193	7.69486938706846	0.843021136837373	5.91761605410199	2.54769619401189	7.97795695811311	4.06541826307633	4.40440289684954	1.63993692167989	7.00690295739721	9.14358554660449	4.74779599541811	-2.88030561292441	5.91110563336929	1.38759488979735	8.43490756864242	1.84259660033627	-3.07485510235606	88.25	0	2
61	4.85385256192121	3.46377238646871	1.8431523040111	1.27245961191059	3.07856346495587	5.72620760279181	4.65339320437613	7	5.97313426756612	1	4.39897516507462	3.02114425743566	2.22778133719527	2.14307110796864	4.77041496491377	1.45948797782649	4.88426255112564	6.06689408072833	5.09766406885902	1	3.84834147045984	1.48140661257854	1.96058986401885	0.576620676049592	-1.14763241248084	4.26587092843623	4.40071095124894	0.615015750017919	3.97566348866282	1.89199842316993	-0.239494822609702	2.80624924912611	9.06818052338776	1.17090705251132	6.6007054482063	4.62769399456019	-2.66375657392223	-0.842538654344294	7.61439531915075	2.45365006858834	3.26152302497579	9.81756832856244	4.41757982459056	5.96469158859155	-1.78180999767301	0.365166457579911	88	0	2
62	4.30398722102002	1	1.50870983953855	5.38782068046035	3.9454797813836	3.03227087010335	5.9100856225667	5.50927203872099	1.27587123443679	1.19886308018514	4.46992650771399	3.73448390749591	1.54890723626543	3.02868096494208	2.87970343628092	5.76600972571804	3.44481996935698	5.78941463681116	6.6384450203887	5.32338409636685	3.85152883499846	6.20782564601252	5.01736726708951	3.89215901962146	-6.23966449316413	2.19510710002316	10.0449445424766	5.06560901562813	2.92989927289442	4.20089789715285	-1.85604096191891	4.43539388802289	3.37564468274353	7.89004441804368	5.99915901755091	1.54045185813137	8.61811295062188	4.1773374653861	6.45533600085951	3.84782160630052	7.61769420983548	2.62841239500189	3.96549763112979	1.25769986710092	7.57428243491892	-0.678081924660121	65.75	0	2
63	6.33536801115462	3.01588723539898	3.0381566469697	2.28424290334932	4.79205806552208	5.55871943610289	4.83868976636832	4.7196530688548	1.19302413640168	3.50048199760772	7	1.78559803297205	3.79399565515772	3.98547061163684	1	3.26201144377809	1.77711168048284	1	1.68691393680733	4.77697756377376	4.26911763273279	4.65964479929841	1.63262353323577	1.53247645803541	-4.82612090609602	5.98057863470535	4.10174884660389	0.967242730986373	4.86134586309057	-0.0382966720906991	10.4843521172777	2.53946065085635	8.49754016105999	3.4050585548279	7.17346034027118	8.59875977734168	0.153291546702462	6.37165375788869	5.89735073654267	2.39876761132501	5.78312600540084	4.12825815688554	2.60659452431416	3.62966071771133	7.48761865889249	3.35489444209992	79.5	0	2
64	1.95258377061718	1	3.85769132556604	3.41481696358568	5.95045369901882	2.34187901536097	5.83780729129437	5.51853018160052	6.07431864520497	4.10876302739544	1	3.71250287989	1.43272742784494	2.04477486898954	6.49974940902539	7	3.75999606529649	2.57726650613547	3.61654390568695	3.74903491535416	4.43052528144503	2.36335334240908	6.53931478204376	3.27776242608801	-4.73445524600773	2.69562489992811	3.38557747097813	-2.67802883076497	1.95447593636656	6.62711168213847	4.64319211929255	5.86745633022847	1.33632395797485	7.19865087518192	6.59784767979305	9.60198535481597	-0.707339050641172	6.00597444104628	3.67497143824065	1.5927305598429	-0.283919147825483	0.391143765476086	3.6862573709479	9.63594475747761	2.68222660214024	6.2583014912177	68.25	0	2
65	6.62690632452883	5.82766527399596	2.73559709079972	3.4836011476029	1.2819606322767	6.36360885551968	6.77241964113547	5.95162324023515	1	1	2.40522435434942	6.81767074678649	4.65256088201092	1	3.95396725868873	1.6053609288411	4.49990156857342	3.44659056032888	6.29672233943283	2.81068163085598	4.55978315284229	4.23180465868749	2.43661554077539	2.72102221682673	-0.629400751893639	3.16918252754043	7.2278093277872	-0.0370361794039937	6.85946749440757	2.89379259981486	3.56833325310677	4.06181632784449	7.27440959506071	6.05311656430177	5.62000169310706	6.03995909901842	0.946922475170583	-1.62569892619911	6.15623597451044	5.47372266469168	6.91157379310013	9.56789314143451	6.17718408635735	4.27904009856768	7.30594197591769	-0.34147386718473	84	0	2
66	1	4.72327165089564	2.98747472118224	3.80626684875882	5.27947272294381	1.52879819789288	7	2.17886579174533	3.75020026447146	6.53387327806109	5.26242300826649	4.04043540444184	1.41585748826553	2.38287780140493	2.55297013891077	1.07653448005062	4.94003910259419	1.08300657964656	5.16517546782892	1.58363660677349	7	4.88677303905226	3.12583352645856	2.04065626425322	3.90947266722465	4.89321880065592	7.81731331884323	3.71241477836155	4.15722376317579	6.22742457731694	0.0164652879649096	0.234314308253431	8.88818236814613	9.55508899256648	4.9036587635335	6.36052096003271	3.84177415522325	8.3371027465007	8.36621249130759	3.66810408876084	5.6564757072036	0.850576253186751	7.16559035646194	6.71696814763066	5.05511690369159	-1.12707259589743	90.75	0	2
67	4.47337436906361	1.93435415056788	7	5.80118882862841	7	4.18060180337799	6.88601063344118	7	3.06419405155617	1.42060246423107	2.3980036360122	4.02589169583913	4.0370597150233	2.93464891135194	2.74108714187793	3.06535850158096	5.01823812657812	6.70086193331766	2.08344130559901	1.47063012011761	1.36679299489127	6.16954009771713	2.7928652598757	2.30827212049537	3.32765176959996	5.29455259691984	5.12037421383049	5.3467879831895	5.22889734060738	1.09439135377361	1.21211186681302	-1.41829312872387	7.86376828567491	1.64116473996995	14.6882984699669	3.02557297814477	1.1447515805336	3.33226740686877	9.31737709035306	0.977947914395555	2.35787435721104	3.25886015351479	4.60965347580987	-1.52324719577539	-0.762541332180493	10.0820179410174	68.5	0	2
68	1.78888310882296	7	2.94044539918341	6.71449461324607	4.29968726808685	6.98068714923142	4.52919711100553	7	1.84926224748403	6.06801703891288	4.19556032643105	1	2.02421128565065	1	7	4.90693908849775	4.15301357532863	5.60068786007604	4.16512235586725	2.98953930541508	3.67201872762688	3.88844777611969	1.94219167177311	5.28963122186196	4.16859627257948	5.03738097254252	8.94421922598185	2.92909641002131	-0.113585307820057	3.61510457239099	0.247250233606203	0.906051579854509	3.97005386175571	2.57571662907925	5.59113840787523	3.76968014995129	0.0354141271154773	3.68392583111431	7.53412065618593	7.09328496617587	5.44683673374059	6.74021610082219	0.429118711033022	-5.94034642734676	2.44888814783837	1.73787170783589	70.25	0	2
69	1.28439535337639	6.73086877041354	3.28957357348703	3.96181091080983	5.88900281330955	1	4.87310201048931	4.60891450858951	2.40290895959857	4.42579288800908	3.42322963276247	4.88324626331211	6.79029954591946	6.39851938041659	4.06444994911183	1	5.9639016863184	1.75836514586997	3.18040034781099	5.58092754398988	3.69799262944108	1	1.76653555627281	4.2926199223504	6.14048238139034	1.55693902510529	5.33793420966905	6.47462058819289	3.98465991377698	5.95402176397765	7.69577516666684	6.21128475417186	0.57134985089527	5.76095211486226	5.82332909300832	1.76871417403377	0.0978105150317228	6.67943595618495	5.29571140379206	0.607806864183202	10.8162175754358	6.13317252165819	3.82804503789667	10.9327057911731	-0.00874784565471895	-2.00092271695697	82	0	2
70	4.49615966005149	6.69564523678054	2.02618483122772	1.94256386304083	1	4.32123655984628	3.68565943656778	5.87874629277994	5.60213419517459	2.28549817286564	4.23387790475562	5.02451276449971	3.36801591215453	1.45825558756795	5.75187913647579	3.12550401998713	5.74808425109142	3.47218402939873	7	3.05449019358513	4.35108218015533	2.44637659703425	5.66721750955315	3.20974508807792	-1.36460623417089	4.82817371227495	7.5111488129279	0.998268086594663	5.91892103114855	6.97824853959743	4.72564624922402	5.90355730137392	12.6307827742468	2.0945886609233	3.48310301044557	7.56579289520748	-1.0092396076503	5.77593012294163	2.82451556086017	4.84907887452677	10.8800136395561	5.80039062951997	3.6696204526078	3.64164470210182	-2.15511856291666	11.4521349321972	69.75	0	2
71	1.72357569064884	7	4.6337066845744	6.49953067549225	4.52914336262332	1.52288648931913	2.48203970364138	1.79090384215365	7	4.82163719026343	6.36742557633286	2.82741719696542	5.23822262430871	2.27658463045709	1.98437680315758	6.70532463383549	6.12527576500107	1.56034835561104	4.60170851180652	4.2429152717925	2.64962858292178	2.41850568884688	1.64137993979552	6.28859162574762	2.50715171611792	4.99675906197001	7.88487237612279	2.42185577696393	4.68262996263799	2.33973643681308	0.755636622842006	-0.816174564437102	6.1349414671649	3.98671153738255	7.42686789948538	1.24295358916548	-4.901416025061	2.41221674289117	7.24148976136455	4.09047784307302	1.63928708020459	0.310001293272632	0.659585750927597	0.12496697033823	9.20536191927018	-1.22106404068171	69.5	0	2
72	1.3450906559888	1.8998040149039	2.29333382620231	5.37815597045998	6.24800630893632	1	3.96366991734935	1.01953681588302	3.73494176097257	4.04475450114105	1.38328351576785	3.41193833966856	1.37427570999432	3.55090204005564	6.98494367654788	3.26515883131671	4.41718736648722	1.7504514918082	4.54831105457316	1	2.76813161582398	2.05571311914933	4.75182967949381	4.23204232014972	-5.44461473660732	3.16895830609775	4.42240037036348	-1.63415611348991	-0.407683896926093	1.5861905411874	5.30467439370337	4.63029588465843	6.53271889798461	0.197078220286551	5.98868997352239	4.93215663436706	3.91050885649551	3.79940544687187	12.9448243109013	3.94942717029761	6.63574205962421	5.72456775701048	3.74194087588052	5.027249742583	5.27440884352965	-1.79419936896047	82.25	0	2
73	1.82639180421727	1.257268969472	6.83043145877023	1.59186939482747	1.57387053812826	1	6.14326340051598	1	5.19344800608475	6.69091005630872	3.62568153313647	3.91517275336489	1.59653745288541	1.76168201814576	3.69261350461637	3.83709723482919	1.10578026597425	1.16916562560876	4.65331011787884	2.08008274292539	5.88211868542179	2.46886303754863	6.45992864052661	3.7410473774227	-0.126845103866064	2.46944307145008	8.22669374370196	-0.0195808046606893	-0.775055245186296	9.96221407241211	4.74629433439492	0.0256121523135191	11.2806278406888	6.04612478736575	7.43969010277072	7.10313304178755	-1.08254301052486	6.13318646876081	-3.14136220835449	2.69394731353462	5.853875436336	4.74687667323963	2.78979478066167	4.37147484005868	5.56979769895572	-1.04948416103537	75	0	2
74	5.497102380903	2.132281389633	1.21624964275116	2.41041753974196	5.27990582003526	2.34836732738438	3.93205879259094	6.24076997401788	1.44724097042904	6.13535495389085	3.31517577789602	4.83868067754794	2.75793783911904	5.39133463492542	2.04806998067941	1.25233990960892	1.70837939404929	4.37592680082461	3.47533797091794	1	3.01593478930141	1.05977347572082	6.50405057435551	2.02373644316291	-3.41931850200883	1.09698242386395	10.0115819545949	5.98003276612029	-3.28956550818133	-0.889953244043397	2.35636787439909	3.94964399941586	5.72235916116117	4.55166222379589	2.79089991102244	3.257378548598	4.34695701520774	4.21391854882321	8.60556290030017	-1.02373967330222	2.51517190919507	-1.47032539897827	-1.23569531419397	7.24436140469562	-1.86267120314832	-1.71060049542997	68.75	0	2
75	1.09949814949532	1	4.90601335824171	1.29184180039548	3.03178826076097	4.63822738195806	2.55664597862812	6.04989385731305	5.53549580148773	6.879849667356	4.14458865319221	2.49551132918911	3.18395763284749	4.49420936321252	4.25297801725313	7	2.27193608328916	7	5.73752949312192	5.61459916901944	6.75123201278087	1	7	6.18782645255675	-7.68083496702306	2.80984998204813	6.37971116824564	-0.805562125164204	4.78656126985447	10.8767011152807	6.24535012073984	4.93035379617208	7.36133071306903	6.13752881289628	1.71605737289541	2.92340673503371	0.836051700953434	3.35635139157523	4.49667015629395	5.03790089313596	-2.86001205160952	5.53396019117335	-0.244956493902339	-0.217616548143359	10.50388885143	3.87352702561468	84.5	0	2
76	1	1.54410369744646	1.1339292886287	4.60807382458006	7	4.5012209039338	7	4.28646919054226	3.64257945927472	3.98858946803731	1.52920516720472	2.44895225471425	2.566069229807	2.58574197538779	3.89174859823399	2.97527529629149	2.85560576951768	5.12706368576852	6.70635914264437	5.26515326193238	7	4.16379188423352	6.06041354605341	3.2525271646748	-5.56500322203409	7.05000687794051	5.63945289128565	-1.56785577549882	7.09326878666325	4.13743481641371	1.08313079802755	14.4620263407513	7.20965206216285	-2.05146418503104	1.03680538330597	3.40754907542037	3.64942243373164	1.42391905206908	4.21067690940679	4.99925068078084	5.12326819670346	8.79210803156012	4.97140834605631	7.47718822725789	8.01074202682155	0.147313103507029	85.25	0	2
77	4.13131238152148	1.13493067416807	2.49666326304941	3.44630907454429	4.45789747948989	5.93325033889136	1.39061264116081	4.75156905146962	7	2.92621544680498	2.34817039409585	5.02996520445247	5.99252698798771	1.31621056001634	4.21817381893385	5.45389380958827	3.17264969119479	1.05455593887485	2.4324402442145	4.46802680896355	1.20042906436688	4.03793832869263	1.95864195622235	3.16278372179878	-7.64434308800411	0.593538627939084	8.66876711590306	4.75640294290323	1.7170159243873	4.86921360085186	5.90960326321452	5.00932496661945	5.33890190148897	-2.15106994290658	13.6019556032687	8.22567966723204	0.677058958544594	2.99759686777405	5.60189423152813	-0.25250633797869	6.77082178670305	7.95840358552256	3.5478135172706	-1.40194424512507	1.49623843726569	3.6308735330179	71	0	2
78	1.40700609524797	5.4851134431649	2.67883077575705	4.95710652455909	1.24942855450717	2.48039264313481	2.754749740227	1.76724587659064	6.52511686092243	5.15206107460371	1	1	7	2.98009418061359	3.91421891364403	1.70423192790676	5.27388153071573	6.44803212951852	2.86040650572782	4.52414279442941	2.95696947022456	5.46948348380941	1.48576855126446	5.70106007524396	-9.60315380562403	1.41408675869563	6.7561307539823	3.19849152410319	-0.341935463023651	3.5212237192424	-2.05118625245616	2.45250875565912	9.5590841359503	-5.08025145155111	4.58367627474219	6.42604897247518	-1.4563423765983	5.18560100166002	7.71826617966811	0.937039006554163	12.9308677389648	-4.74411224383977	1.30842546793499	1.00190480897661	7.56550258738027	9.68390507236392	59.75	0	2
79	1.74602901015409	1	3.60487357127455	2.4611864985421	2.92882885178197	1	3.05326589088215	1	7	4.39063401379513	5.04241529588251	2.28678245099311	1	1.50774418377903	3.65063600891304	2.86494913934091	7	1.3536146226061	5.76612657478868	3.72850480579762	3.73868041261223	3.15289812405848	4.37380853862563	5.7894829625752	-2.38512421534151	2.23993987161443	10.7394551703164	1.4944309156364	3.08653088675537	8.31438247531701	3.50068951523365	14.7511538451297	2.58116187912125	5.70730935607349	7.96271253395648	4.96520416008842	5.7559797078834	2.73909746740504	6.71107310681193	-1.47224798292596	8.15381256708969	5.13385594736904	2.65544884800425	10.3294408526427	-0.838119997735594	1.01457941355151	81.5	0	2
80	2.23468655031485	1.50336684216484	5.99179289877985	2.27931922734893	2.88303605832283	2.2434114320135	2.86463713210415	1.15399901161539	2.41605309878465	5.93818395883893	2.57901896567865	3.71109323534834	3.7177935083209	1.31571256198801	4.57835793184062	1.60362864171393	3.36680044109449	2.7543530242407	5.91870436355043	1.78753144036553	6.61313345090112	2.2182796945185	2.56059599646448	3.90818340438469	0.8931351790256	2.43199709729892	7.36706708020026	-1.7577463639122	4.82534059749779	4.59947673844222	-0.188029770931522	0.49767546071921	7.35113336905687	6.60804442162657	1.78988554404084	4.37972296435338	2.46579506991928	8.93210542552103	5.69309687647274	3.44630855019416	-2.94390107935909	5.15558256415475	3.99385824044276	2.10815022863981	1.7287872849299	-1.26762776572126	97.25	0	2
81	2.88771791795186	1	5.27911376619393	5.08476034017897	4.73403983556639	6.46407474103154	2.38770933693942	5.31072736090911	2.39846412757656	6.23891484560347	2.75114142719942	3.39246805904544	4.23033784814167	1.33666179176621	2.74663888441044	6.96247726243821	6.63611225854022	1	7	6.24325373049244	3.86517269806856	2.6009760468537	6.67231455473349	5.80438579797853	7.20163686234973	4.79048368267262	4.73882777490588	3.69471941051229	7.57022730347642	7.01837903457068	4.46116470909134	3.2161114562581	2.69540736505712	9.07304860732759	4.77645500443983	7.40426020428621	1.16905410341011	3.49270517525467	7.91605929392682	7.49528865885087	4.95124866082905	6.5983626482352	5.61484682399235	4.56784998151367	7.2041626865362	-0.482939018969982	75	0	2
82	5.6481666965044	2.20224599077171	2.87929775940638	3.05918820928146	6.88293374962745	1.90385593698139	6.55932298091971	1.55744827184701	6.93730520282944	3.06195280780115	4.4089143994677	1.26067627061193	1.22512835856679	7	4.24167745141077	1.70072761823152	2.68580407955294	3.92974193640765	6.11807058910099	1.48010252406233	1.81811668340322	1.20322909858348	1.39557155193808	1.49828513139595	-5.60559887805331	1.17681863061676	8.44351396454099	3.54558069704887	-5.017000152941	7.65614670088753	4.21031061592305	4.63898484074827	0.113442746348622	2.31183523631185	3.50501659539765	5.88587568545344	4.55782398606413	6.09926235563403	6.67998693807334	-0.430222775979757	-4.2656451208777	1.6751658873737	-1.783184201005	-3.40138789345449	2.76228204114793	14.183464840923	78.75	0	2
83	4.44670027506203	5.52672823840567	6.38664609096916	5.07458175474222	6.34787315236705	1	4.19012329872229	3.49839044245017	5.47719997265092	7	3.47909055397018	4.91245959646332	1.48449827517178	1.55278633463054	4.03817374817241	7	4.03653235184385	6.29694064411313	5.56669934736733	2.04354817056133	5.80493091513757	3.46763534998438	5.29013768626136	5.33082335791291	1.02965761160351	3.74790291251202	5.73373539262051	2.30903197745512	4.13124328175395	9.76872780056619	4.66722055759592	4.49410682913335	6.23777872268986	7.81754829544956	1.86865610864534	4.10881569432631	1.13927496515849	9.78166606406096	10.854570219561	0.406310704005298	4.77006570905557	3.44030558986879	-0.179508972576313	0.150849442031614	6.20072390559953	0.225439551237003	81.5	0	2
84	5.09715022488381	4.67796079425297	5.77692583268017	4.3551077144619	7	1.47225400523458	4.12989413181822	1	6.76320862337164	6.02085014263159	7	5.93541454033779	1.64341400301008	3.03302698928573	3.72039705280647	2.50068838884918	4.45086686052562	6.02548629808007	7	3.38261579028963	5.22347870491099	5.45197849873365	1.01428831441777	5.25816978044328	1.66281996490276	3.74581842164693	5.30815327092016	1.4399786932732	2.48765813093575	4.4238457575921	8.25234273313691	4.50883518402851	7.29857126850364	8.02046434369196	2.02112991487278	4.38623284888318	1.4591197842204	10.4214298259244	7.42724641600701	3.66475344908026	5.04201976545627	1.39185702316848	-0.565679333361175	-0.184701168002635	6.67126343352218	0.114728895688668	56.25	0	2
85	4.05794517526936	3.72192933147678	3.29490687853373	6.56786668759827	3.42008755905585	4.19031944666003	6.05009134075348	4.83695227254985	7	2.83520525541887	5.97014219777037	6.73453608679406	3.88575152022951	2.37789554105185	3.68930415523632	1.20117074129323	3.46462197948009	2.15076479261153	1.05901521391212	1.91660270042901	5.84560329911061	3.81753644066857	7	4.14082367047706	6.84554499055115	4.31148443067818	8.68070158415588	5.76794348054521	8.53245648588344	6.92282631513893	6.55045962683213	7.59384316877587	2.81245543859011	3.03256239870688	6.67451350726848	9.84430931930812	1.17061797826988	3.27127296068965	10.6685262311782	7.28575149055061	8.18076210923636	5.45328701492384	0.440886794512439	10.0113451318716	4.16516143576528	4.58269886683241	80	0	2
86	5.56007273793816	2.57332228780289	1	2.75699190246118	4.12916280559467	4.83740887449383	4.95504740514394	5.82032403510873	2.41272767659876	3.68006081679817	6.70669443861953	2.13877491043295	4.06021739415898	5.06649349944728	2.11771407703235	2.64492645773895	1	1.38729130619	1.71609346118362	4.35953824448676	4.24058803553765	2.45635408945449	1.2113345266932	1.10582713390006	-4.37350049912968	7.69548265580568	3.00853144434026	1.98721698322057	5.52863869721524	1.60882126396537	0.0510877215921297	4.0839145429899	10.921071326007	2.95811913889162	7.7190708289601	9.08545700454608	0.285975631981508	-2.17707755453809	5.97069016352281	1.75774841124905	7.58826623767335	3.58859915946778	5.85096397480296	3.90550204547324	7.64289219339026	0.852956142704709	65.75	0	2
87	3.80215256463999	3.00870677471406	2.23640889552691	1.98427665654241	2.43387441647042	5.01043203183317	4.65664577848758	4.69425475745105	1.2082440693123	1	5.33746849376243	2.78222601645684	2.49370826056643	2.15485197748659	5.72815426917579	1	6.43729358820689	3.35032002124145	3.34628050858239	2.51687867949613	2.76837913412866	1.29230176363181	7	1.33976792850718	-0.126449377330363	4.22044932934194	3.74908900215401	0.601532201454391	4.33316086322721	1.54522187519823	10.2802917282471	1.80464624151043	2.871372398773	1.38552309530473	11.0941431969761	4.94347172782465	2.17998825628268	8.46514813512028	7.86829585787675	1.4366549061038	2.81223727889333	10.1625966086913	4.39104617952288	5.54885960242427	5.68457210965605	-2.52448499928096	77.5	0	2
88	3.02904730368042	1.80962130356202	3.86091318801329	3.51915374372356	4.19204695782302	3.81301336745672	1	6.34242776549261	1.83351881671828	3.92535234534707	6.92968462518729	3.77255357934111	4.00938245962442	1	1	4.33299443751584	2.44651381341566	4.44251444313485	5.50595975766309	6.13029758877339	3.90715670971465	4.12036932925318	3.25079159329496	8.7209245912716	10.6367714093362	-4.0552566472477	-1.99636729533886	2.68009478932327	0.905076444571866	8.30345567432334	8.13387500741998	5.95730599543771	11.0650167289135	5.45366635134499	1.85918138964804	5.00231456544261	1.35325054910864	7.27835737846013	2.36191792743215	4.71571189245942	10.3722658295827	3.53718490551943	0.865432340388154	5.88688590106816	-1.0507147820871	0.992430752696535	65.25	0	2
89	1.37487111100379	1.41626745162621	2.83735143154929	1.83784973436964	2.44907250054309	4.44155604341405	1.8263488724761	4.63554510300692	5.21323224779626	3.98521760959947	4.92546831600933	2.52006864546929	1	1.60086675426235	6.88498209809898	2.28875766696786	6.8504371270821	1	4.75313359608344	4.39634095158244	3.65561601512748	3.69259750335438	4.77678372883961	5.75716219892456	-2.86273653298254	3.21044875974128	11.2983397796067	0.919923635226233	4.78799041024788	4.45084717982145	0.0532024656720362	14.5098866211214	1.5335698274627	6.98613309916728	5.48036694738514	3.22543828449828	-4.26938475717086	9.75155863966029	4.07882065105011	-0.925472250880476	8.81272176541305	1.27249894421133	2.86798144049966	11.4383329428412	-1.22492085121176	3.01314690073294	63	0	2
90	3.26275896488204	3.44803950510352	2.9902250433369	6.13337965735464	3.19847885181213	5.28986930245171	2.40032825238983	6.37931361173598	7	5.28593576736407	1	3.26890605106317	4.07604547484766	1	4.61621992368864	1.31043715387468	5.51506967146036	6.74519101038137	1	2.34024716209431	6.21964278590509	2.30829455285615	5.96281209364461	4.59814445296172	6.55117355275868	3.77230670295893	8.43996510762489	5.51575725042235	0.134550669341684	5.41929344365704	9.57234905381763	4.2167262421703	-1.29472234462665	3.16164900908802	-0.0396131466839877	5.55347944818784	7.36167966649106	9.0394892506308	10.5292821600531	3.34802403720605	8.01686330750156	5.71549986234971	-1.60199605751667	-6.92926119746916	3.33543693040991	10.6802314869538	94.75	0	2
91	1.46846989183607	6.4625599420823	1.50171684118816	5.0708741353011	4.57200775835448	3.45354094697287	6.54486818739797	1.01816782265504	1.60754051430177	3.92749090947506	1.99851832600497	3.94833000701482	1.00886576066274	1.68037740875368	3.53979734245541	1.55957570567703	1.64699193662866	5.63234294164121	3.9164128489668	2.46204580721767	6.35605829341131	1.69418540521616	3.70242144463895	4.9123610607084	2.78015743991884	2.30002817274019	5.66429456918415	5.03599395716713	6.62831549144841	-0.245737507790293	8.31885207582426	2.07377849932264	6.22770908632815	10.105525250578	2.94151340569853	4.234404515014	4.81315461124735	3.35957188974694	7.26357772608335	-3.40649237481217	4.64231542826147	5.32800562719754	4.38543919782155	5.35869200642616	5.99580152805882	2.13052397357838	81.5	0	2
92	4.67417338307492	5.52212959851938	5.37090830636097	5.18556532857979	6.16559586033152	1.87913427412213	2.71815683918034	3.57175689289407	6.09095233272413	5.80683011676902	6.82377512510102	6.42374122945621	2.60351717313033	1.93874594960761	4.05955988384954	3.48517559279906	1.96642033228669	4.81630584875547	5.99281074205628	2.00690385344219	7	5.59783546910557	4.84034632409546	4.54317942138834	2.52672162157431	4.44601509489838	6.00744357492535	1.89793631283812	3.18332667688826	5.45544366935173	4.560713528788	4.99405867186841	6.4104814687599	6.97434323675374	3.84760187532811	2.21797651154492	1.99981253238468	10.0422429348751	11.1270081481422	-0.119496985171878	9.65350576726492	4.3340993391028	-0.631562315307349	-0.571767304665895	7.11020736311315	0.298051211840964	74.25	0	2
93	5.94761192096639	2.04699170309078	3.86614218663756	1	1.23119439742939	3.38383367753543	2.05098481100569	3.90263238757934	5.26444962294048	7	1.59390126261327	1	6.91039790817766	1.70923552089548	1	7	2.41040453109386	4.09672307077233	5.54539272141726	2.51952240999995	6.60798406407505	4.96547096373604	2.95215701515298	6.85676630210174	12.0105985470759	9.51800574464136	6.2398305551443	2.97646567006425	-1.00547029090004	-0.14137595418061	4.38967190623473	2.74916604980417	6.48232497845604	1.70806132323294	7.6387868572486	7.86597797623711	-1.28609821872998	1.13562068903992	6.90357299669668	2.79330825285782	6.9692301852991	7.04015429530423	1.91725291754981	3.55072868817219	6.72034706808395	2.44505278449351	64	0	2
94	3.20548076068301	2.8459911156931	3.92731390869624	3.59406518696464	1.40544424425797	3.88318581167924	2.51454425768062	3.39086793074269	1.13450643800386	1.69534867268716	5.32455994103419	6.698457959805	1.56821044258548	6.60281718992402	3.37081708724976	4.72272114720017	4.73167926584427	2.70206100085793	3.92182395226368	2.23450302510009	3.74181829519326	2.59657238989564	3.32002173046562	3.79247393851456	2.18478749000769	2.77322294150723	6.52909964400549	1.10622119592184	8.72543160867034	14.8601450379389	6.41090233944418	2.01425573078336	1.30040691506158	-0.114909201927953	3.90169421023478	3.47320778207657	0.0944752818128211	-0.97530742276861	8.33198891110104	0.393304073193261	-0.179738255093547	5.71616658225875	5.49509989517963	6.61848090825869	2.14187236243414	9.37203268601672	72.75	0	2
95	1.66173595610048	1.60770583919541	3.72166615869729	1.8464156931631	1.89351841682622	5.30662374629464	2.12103556179276	1	6.19238684957162	6.96399183226661	1.54853011726244	6.27469530293837	1.1894671075694	4.06927525770318	2.97270065665579	5.1599891287511	2.63361779142469	6.23894102033391	7	1.15673405915345	3.48294848455168	2.90775121586016	6.10582175221943	5.81996215286071	-1.72342628648935	1.44411912518341	10.4662488051108	1.93975870439973	7.71686825221787	1.8395674911274	4.10930346034626	9.53233939134644	2.95678029746853	5.98248325795285	4.8581491358716	5.35002557665655	6.14264780637565	4.58145393709304	11.5058772607342	4.85928814091	3.65117091760595	7.91402613646578	4.89253636451286	2.39303165261981	6.17196660947062	1.41651826674187	73.5	0	2
96	2.17359051742092	6.35953189288884	1.38234894242551	4.89338690204047	6.98766754632776	3.04968099434763	6.53353035349237	4.28348757975248	2.53639653642039	4.41370542075815	3.77072489315738	2.93781615733696	4.30222570887913	4.64871004211927	4.10833630859047	5.91996074167128	6.43078939847505	1	3.17804170370029	1.91224603980927	3.89111594110441	1.95336467671131	7	3.90351261319726	6.0824816284925	3.19026305261421	5.52674871344248	6.4260024772136	6.85499188055137	10.4532426641577	7.54388295252888	5.92668936152002	3.8564152631046	9.33878967061134	2.59287073602276	2.28495537519972	-0.965826939173189	5.75476430108832	5.1469121649787	0.054764445999201	3.30087391093487	5.3817288209348	-1.73394061916409	6.0743829420048	-0.141760267571828	0.592259054664171	80.25	0	2
97	1.63148621488573	6.3633267429304	1	6.11362656619457	5.3064765100444	3.06171731984731	1	1.24680054973167	1.7678037137026	3.05792307428931	2.46707978094588	5.06764109565272	1	1.69125459378773	4.2455739603052	1.84591171152156	2.63984693465826	7	6.24682895686261	6.73952403910894	4.54081211095825	4.73359929310488	2.19289790351628	6.69538520128143	2.54371036088409	2.38553117479358	4.16346560562841	5.9373775283248	7.65100876936118	-0.0660539183293042	8.2837884687487	2.007491515707	7.21906103322593	9.65223464475321	3.96015938113434	4.62226131122368	0.606022460370208	3.20636884628753	7.37453836778505	1.81345906054278	5.27092038825953	4.88969898994073	1.93429600690996	6.86618007500166	5.49608569156753	1.04780058648882	77	0	2
98	6.61519377872142	1	6.8880534311939	1.05334378819051	7	5.14696844955334	4.54708247054543	2.21951845160992	5.09005561873728	1	5.28382885316778	3.62773361157854	1.20330728971355	1	1.57509437084426	4.77271834550777	1.33822965648943	5.28116916069391	1.55695783903591	1.75288901496401	1	2.5271400838348	5.46741421622633	2.95882660080993	2.80211322330405	-0.937415349822264	0.700594525046986	7.81833409041612	4.11705178534951	0.733200191809455	2.3166322175473	2.22112798871726	0.311138229134611	-1.05068970612334	4.38469876465395	3.10904282295586	11.6376266731018	3.28630073581767	6.154851958744	2.43455311329338	6.52388357265908	5.92054674216603	3.3207309457747	6.22043813406073	6.85615694419368	12.8738294781857	115	1	2
99	1.85517273138124	6.41253371158836	2.28589005825443	1.45022201329814	5.33560831176432	5.21767454687596	4.56351463152035	5.32172716118963	5.01835684802866	1	2.59728097837277	5.34085503901684	4.70954063703398	1.26488098163709	1.64617703642216	1.45575262136089	6.87106555822976	5.95181464960006	2.37464020403554	1.94735365486618	3.73138504889755	2.42061729143589	2.35722538441063	-5.12575472298576	7.81180677960866	-0.123287608679158	7.38271575409287	3.39454454687612	8.02442811884993	4.71210359924501	4.95440337903391	4.38825087424958	8.97636420090223	-0.0147498053956336	5.14934739221534	6.36820118506313	0.840913232429116	7.07112991002735	4.58235044096257	4.57169020179417	2.41070359796521	5.15447785890479	3.24072137807936	1.37841225466345	2.85860394536298	-0.672248239525475	94.75	1	2
100	4.26233857654185	1.04931522138368	3.24221589434025	4.99116542765152	7	1.73587256042128	6.23530893030402	5.68668124447487	1.36610763670425	4.08296529639338	3.35944553292248	1.3782614939951	4.72929203194349	1	4.51711134809328	2.14990374313002	4.20556617620842	6.72050175611839	5.63285774761266	2.53415684013707	3.23830723086177	2.633900234459	5.83998459313856	-0.750868635126465	2.66819656852878	0.152468271454063	-6.4683314462976	2.09036792504853	-4.51322593346553	7.09317563604418	5.76866456199495	-0.328780291049021	9.50830273993912	-0.479697384843815	5.79767019494099	6.86084706048333	-0.323518633889834	5.57395833139518	6.40058956541967	2.99479233377706	-0.122499207959046	1.10007894876438	0.381080325912061	-0.484595710129123	-1.57562119511708	-1.63015094951924	91.5	1	2
101	2.08917719859761	3.9530071358943	4.67389994069395	4.48831165886506	5.38247762160946	1.80233729898539	7	6.68509999428832	4.79522651169292	6.20230435129088	3.91386465500738	1.92892457258335	2.64404292742368	3.06826088719195	7	3.7364715408952	6.02415486702352	3.01284251961594	6.60528505688554	1.58959654588378	4.15000354760205	1.31006511419408	6.19860612585491	1.71751362833506	0.107839670691324	4.04885661376021	-6.24442731772652	2.29425443043146	5.53426598477451	9.74182404351754	4.59529592495134	1.55458981874749	3.05003586417403	3.28836756149849	8.09088322761862	3.40725037120335	0.531241417576866	8.25337590114929	8.99722763553383	4.50175213051734	5.38041703067835	6.46464723348422	6.55582046150435	4.89594551424234	-0.523971456453483	0.83589959759808	103.25	1	2
102	6.34866297208429	1	2.74987303458323	4.6557300550504	2.58458447228402	3.19909554354168	2.77974809802797	4.11372745669934	3.80380522926664	4.79747641611369	3.92669417851901	5.41164793742409	1	1	4.07441176290079	2.08311372097886	2.61198840573058	3.14897893476177	6.16956722702486	1.95960762098497	3.82667288718562	3.41702084606669	1	5.33408466613584	-2.75117780607727	-2.73876016352652	-4.73107214710435	11.4954035021849	5.8626330328371	9.08818191450206	7.75037717552728	1.19015832924736	0.656965056734494	2.81345612358679	9.7762801348169	5.58429058571552	0.559880596106389	2.62144948698625	6.69321167292858	4.51082937557512	4.75498480476003	7.89367732435349	5.99057437148902	9.48795591551333	7.79201685895502	6.41236923604654	94	1	2
103	4.49592739237524	3.12786473291452	1	2.45353487164623	7	1.00227591123996	3.56157124140749	4.3418189622569	6.0475624350386	6.40849639312157	3.89191028633671	5.34840922749875	1.71278566061004	1	4.52376778809002	6.873736999835	1.87109255574512	4.39026029495278	2.12367528955646	1.77059219528721	5.65497820424121	5.68954359780772	4.62651434697564	-5.22140818330822	8.71863126562196	0.661243158054399	7.01901472845044	1.82395733208965	5.23541264480474	4.03153809192187	4.90227824221756	4.63172084412046	3.99315660761219	7.68878962615455	2.18333432552078	3.61824779621358	0.168462186282842	9.86415375948962	7.2900581929418	2.54548920759723	5.0997322678612	1.23488992375126	0.996395919571001	-0.145569605555889	2.3307307799324	7.99262632026255	94.75	1	2
104	1	3.79509971797329	5.75241257061951	5.8817398095735	2.55280832770651	2.55378025619519	5.35308304175437	4.21652010980644	5.15996345479542	3.28186044845754	4.55559364388638	5.16494977989711	2.10301852658366	1.60079597124914	5.77383842276644	5.56798495599445	6.0611604228279	5.73809778212185	4.42923841661866	1.52097266749822	3.59191309168951	4.35732670977894	1.69596002786164	6.65172146000246	2.67004460610289	4.1214915407579	-0.063983398593668	2.40645243147112	2.8656331571625	2.67075947834762	8.99797476821556	6.1308299126687	4.32067334764803	9.18761501025774	1.26188424207218	2.19776435934252	0.331622179913254	4.50988051358045	11.0681889359933	-0.40964605447383	6.36351036606882	1.32716038859087	0.75173024659237	3.02954126777209	-1.57982732622681	-2.43045774926223	88.5	1	2
105	5.2376597182289	4.17886513729537	1.07659836571383	3.67993356240609	1.44858653253531	4.32954358448949	7	5.57388439458772	6.79951848271505	6.80698218359223	1	1.75566157581438	1.72324988035998	4.4274758827379	3.33143489254114	5.34484372666889	5.41470026839722	5.65688458735318	6.00103042172036	7	4.71944216024738	1.48587627245993	6.61608226247727	-1.68327740525262	4.19020572618155	3.1892341980145	-0.621674988119496	1.56252840827133	-2.77589308212684	-3.21585286314339	6.43768431648644	7.84112407214793	10.26905613268	2.57008239208182	5.03119751149574	2.5013944425955	-0.662721316995683	7.33139233643097	4.15973884506179	2.83889074270435	-1.80471252161681	10.8026987673866	3.5581921370686	7.63727247111511	2.95716292053394	0.38928881368088	111.25	1	2
106	2.15930617239838	2.77421302069831	4.4592919582525	2.03279873130974	5.16469273495514	4.76984991911262	6.89943821197672	5.48331656726132	6.92468099227456	3.79092493325863	1.73940221235955	6.16922666658165	1.38371914865671	2.23962383749569	3.37311119062086	4.50059044028934	5.49864676929305	2.46802352915688	4.21401437619017	3.32969493251934	4.69821705763152	1.68290499633163	6.17987429764325	-1.03564150938596	5.03748921401425	0.855541990381843	-7.13265608626809	-5.0850747189152	-1.05715365457244	9.37118195207934	5.51411750775001	4.82609143547433	8.83652740616945	2.80411160693969	5.05978371455439	4.76133626135556	-2.76301710560955	2.13597714420941	9.66851937820354	1.4350691583901	-0.731940926912292	9.88013345875091	3.46943697467452	-4.98647199304145	2.27798300993499	14.3659145053881	105	1	2
107	7	4.85777041028897	2.67785429507768	4.59798011061289	1	3.50658376358159	3.48762433312801	3.97168777256895	1.82241695517079	6.18941459540273	1.69817821788929	5.54336264992503	5.87812979319273	3.38170438749312	1	4.1560190477792	1	2.74027721420907	3.31665371129577	4.70775665172188	1.32192421029017	1.31485017569602	6.97418164929532	0.891119712453291	-0.656933758788675	4.7000645001283	-5.03510290893444	3.21480266566428	-0.601188478469952	6.03712952247355	3.27512754311565	2.91653709967242	6.51612452240213	4.50716801035157	3.79092199098253	2.42430698249413	10.4165070976682	4.31096369139904	5.30145649147303	0.140526915005337	6.98398345470745	7.76986166334213	5.1185401247442	9.88817385506169	0.525127806069147	0.469448532410647	80.75	1	2
108	6.47749410602423	2.06450646728019	7	1.284284203794	7	5.27953367148996	2.19608926664216	1	6.04641858678064	6.9810090049087	1.66167320216794	5.49178526311629	1	3.63163990800853	2.51431216570835	7	2.60963728528795	2.93716552250952	3.13454292155692	1.45903482239582	6.4442558532235	4.4385863104358	5.71622526271023	4.13039768928025	2.31813390400688	0.18576114645486	2.77824949453515	8.82643030222563	5.40328269087732	0.644577251813651	4.81559831483085	2.7684626160571	4.00887407502654	1.60494542406236	6.93910180520298	5.4934652916867	-1.35502410411215	2.81460666981363	8.75581957886399	-0.0472983524716095	7.18999210871979	0.802167591209862	2.1702637728054	4.29828107306461	6.20631584248081	-0.116820237087958	100.5	1	2
109	6.50726184863745	1	2.75843976411158	3.94102980095181	1	4.29127603996391	1.37238289257312	6.76525790809275	1.52575961951368	4.52045172054477	1	2.27020428225095	4.59060702480391	1.60335566412272	4.80291955839426	1	2.81659486724823	6.11491599078926	4.48891664060336	3.34134103556736	5.73796813506261	3.67134651273035	3.72683682823552	-1.97221170135067	0.125414645441901	5.30227888076396	-3.17934840196509	2.03547263401042	1.44429930610815	8.86962913904083	-0.541433129081557	5.7698341779515	8.31293328135815	0.995470303548744	2.1093076184361	5.05451323924782	-0.0956787015408647	5.75557095251776	3.53386547866037	4.80685923764997	-2.12678086065798	3.77971051076113	-1.58579386622756	10.2345846953693	0.44789222348945	2.11760483943127	88.25	1	2
110	5.01333662976138	3.38190397970487	1.78048484687371	1	5.01798186465591	3.88225212624543	3.18375030605989	1.90846573565902	6.44275790655217	3.83525723098996	4.19693242801378	2.63495762462898	3.28451805534928	2.18371691846422	3.49541703098592	7	3.28391666357489	5.89092822702206	1.16165517514135	3.30468641705945	3.63009057490221	2.68254414693791	3.07091858723812	-0.386613203002995	-1.43863949138758	4.59363950369037	-1.5960554996778	3.30961995832059	3.96562940219206	0.900726183056098	-0.306381044714602	5.9112989243643	5.81023697935125	-2.39972193988544	5.71583148938534	1.25908420511295	-3.60787186352393	10.1616480699776	9.80212567162413	2.94293509450903	2.55581266500087	4.43573499960224	-1.0222322015093	0.0638322665601964	9.51368868105207	2.63676073941468	86	1	2
111	7	5.83785032147229	2.63306075295038	3.87767315511382	1.66872653563055	2.35680705310363	6.75634614538878	3.3515213747013	3.3896284261722	6.42591347736057	3.5017910180488	5.06192592378627	5.7490720631511	2.00791673543515	1	4.59174569581882	1	2.13624826644144	6.5044953569258	4.06283342097252	1.38635303263876	1.46472013847322	3.69648340337352	0.608858410977426	-0.0789142373609209	4.1674655862042	-5.42605786570636	3.06393991990307	-0.163353547182746	4.80795399140335	4.79691544457984	2.67728710153345	6.32813496307588	2.54900855801665	3.59171564737694	5.82904847039563	-0.630500801046794	3.19826196061077	13.6839608610027	4.0457959393201	5.91330904588708	2.55435137677023	4.58849257084702	10.201836902073	1.01124821526627	0.832012502937552	94.75	1	2
112	5.8618760702596	2.27881328506698	2.29519690480534	3.28619070215603	4.65409736668874	3.49452723183899	5.45699479521476	1.69430328348514	5.4681401061722	6.22674794953421	6.63524557758626	4.010596574743	4.83443801744806	2.0586924910511	3.17770142310072	1.66857012759181	3.06572361848526	2.28303227702985	5.87845502441353	5.9357920827247	3.57592139643987	1	2.48742506579065	4.53811400043937	-2.23247219226539	-2.13758013373182	-4.27606144401548	11.8717834612537	3.3906013768458	2.09528860874428	7.64107563981864	8.53164721540768	1.32601962354457	6.16499661928083	9.42713433457054	2.34374424015898	3.52790626764131	4.07489807640888	11.1315924923779	6.65760653292176	11.1819485906489	5.70301939331037	3.52036000698177	10.4415712651474	3.13433799375278	1.67421342783609	96.5	1	2
113	4.64416125367693	3.38029875180296	1.98445351406083	1	5.1869229102963	4.21230785914756	2.54644362141166	7	6.61681883375696	5.21402155438146	6.30187585007087	2.60758856964441	5.11742002594534	2.05074069590879	2.51562642978864	2.69726480918765	3.68360945572641	1	2.02925373352787	2.93946674971946	3.49025948985233	2.67067184866809	2.05625349442925	-0.0320176036226252	-0.78255531347481	3.89102031175583	-1.21429424432528	3.63626251455321	3.88701973449185	3.81656286584955	0.0553097235770328	0.662007972489993	5.97576365873149	-2.37565630379369	6.65569363643345	8.56350913557249	4.31909946679253	2.76688787265667	9.63279447162204	-0.229488644918336	1.92178498202438	4.49309296129852	-0.395270742081748	-0.141668908675173	8.1627426487623	3.37874572472595	90.25	1	2
114	1.16310524009165	3.93546398325846	5.18354391636031	4.14140585547731	2.62332675049311	2.54023700045167	5.66412279128064	1	1.42348117200397	7	5.4812529193536	6.810234891777	5.91063793318196	2.73345417168313	3.40018646084748	2.81262172173143	2.16977136134283	1.88943695377603	4.59342784358264	1.18438380459385	4.54871176633665	6.89514469924233	4.7527408869591	7.24244606806501	1.89879145990192	3.49683648555519	0.385677233684132	1.13770538526677	-3.73173876344974	6.05975535301845	7.716096509185	6.8079176359577	7.30512979096911	6.62554627938292	4.15712989440568	3.57626023111118	7.50997628058288	6.06924586532064	5.78481492576508	2.65112233474694	4.82850696308081	6.39772807416457	1.13621530860464	3.95705559917509	3.07926197703832	-0.520216697202617	76	1	2
115	7	2.99893332750463	5.66478344741915	7	6.86690494111799	2.85868626407097	4.26508945403835	1.59773371336619	1	6.11598718963031	6.42141915672985	6.16747851954674	6.59438495231724	4.84414896013893	4.01833523594388	3.42149930335312	5.39232694957643	1.62813065111127	5.77726918885514	1.82915536666867	2.00657566495507	5.33154139691006	1.42061649038985	-0.460934406634736	2.23958530864783	-0.715636822043227	-4.67431992064018	4.26346094313873	-1.96347961464739	6.69566075021296	-2.06055382039876	13.7439610758882	9.36237989475003	-3.73221538586165	3.89849290238511	0.908379279817874	9.80625693671499	9.0488075984506	7.59168218793952	2.69526937540505	3.38715256056367	-0.49299600342282	3.6216895809351	5.01483000122776	-1.99250495810716	0.609190226033735	92.75	1	2
116	7	3.28295439229823	6.00562799235161	7	6.51855338798362	3.33773066398589	6.60014565258131	5.65711996906559	5.19593122781279	1.78472094864789	2.18755207288971	1	1.33417579102942	4.46751035574453	2.04093768434069	1.07987207772372	2.15020456043236	4.28456981213213	5.94415898966473	3.32794109642517	4.34475202291714	1.7429035167251	5.06067898858987	-1.58196010351715	3.02238986589887	-0.889171339070355	-4.75587950030864	6.48958343338398	-0.905476929711879	-4.81121098003451	5.07485779796945	4.14880917882474	7.64954692701928	0.610437557758905	3.73235075739304	3.15964145016074	-0.936734874506799	6.26507961479514	8.32069179729971	0.808980550313604	-1.50859247424992	2.21471934353398	-1.56610914739464	7.09087487258582	-4.92351868553052	-0.0619154633137135	90.5	1	2
117	5.65357128035642	1.995141556973	1.95327773442054	3.16763003552635	2.93464012822992	1.02944050182808	4.45457302105047	6.15952511179814	4.58312639430479	5.48840139797155	3.14971080497535	5.97839900804699	1.18012438042936	1.96933027546867	4.78454262558443	5.43146633214073	2.76093270215682	3.90908693038335	4.31959139156934	1.77279658602593	3.55338181338183	4.54552829858714	1	6.00813121625045	-2.10479662835716	-2.89713869655003	-6.00563591352337	11.2338153160332	0.954524666108776	8.53783041702691	5.46013874887303	0.534626151649988	0.944673603576064	3.75764875822203	9.31838456880552	5.09519130327184	-0.541917321751493	2.82824239072145	7.18412689318632	4.69272929362197	5.38618887080956	6.31466001611038	4.71876745560235	9.06027987297001	-3.48191888192166	1.65051463180467	94.25	1	2
118	7	1	1	5.52851426104519	2.23650495702119	4.49149570002	4.32955629947645	3.86706051423885	2.72566249807105	2.443824641562	1.92204068301183	5.55190980760927	6.73233276457896	1	6.13776917159145	1.55542587171748	3.73776925751382	2.82264562407075	4.7011483881411	3.29413523118175	2.87671771924186	4.06114745495351	5.28225826250913	3.63282876098469	-2.30315675860175	-2.74737108881329	-4.24909065419759	10.3753931609229	6.63646937176164	6.60137626487892	7.51646026538537	2.66766709926812	9.81854396985917	8.29100785489247	5.76501889458204	8.00219350239095	-1.42833922565406	7.67187187624659	7.90197345529461	-0.138460177949063	-0.765586096225868	4.80696361056737	0.497046707821976	5.51222498536403	3.16875163051117	1.69643190471499	80	1	2
119	3.55189186696158	2.98526546152966	7	5.55774008958312	4.59316173249759	4.40558970126748	6.14485968204552	5.50881937667938	5.03062018331027	6.09534966357406	3.79588944890744	1.67169181601397	1.27467163717133	2.05172197655433	5.31428521100769	1.69660872099095	5.91933099643332	4.31964990364589	4.97842419584235	1.42864508031493	3.20111516278274	2.50930516740089	5.91556677923446	0.905670384643984	-0.295782306040179	6.30943606044291	-4.84133106240687	1.60466346479237	8.06379911033265	10.6878235382878	7.36876474898829	6.00569503594608	7.88857044562786	-1.46357835294807	4.03996354979418	5.03937422851628	0.107823248566461	0.796768966545631	8.36937250067388	1.65324094902565	6.28606749421913	5.16189409784731	0.174316885363576	7.49684395762504	6.24093810702707	0.204183887458202	102.75	1	2
120	1	3.04155375360934	3.7557104398722	4.79018887375876	2.87025903011771	5.98920933766684	3.44700147002573	5.52155196106353	3.20048676093069	6.05460604760712	1	1.23929111165498	5.45909772738879	1.64837686160465	7	4.11704798221339	1.27365384047779	3.85103810080586	1.91064211358441	1	6.10602659115399	1.51312090663007	3.61604041098137	8.0604872594271	2.64345581339575	3.49254688820199	1.03515595368021	1.59752011035606	1.6777517699916	2.10873589381743	-1.14569656851959	2.28176361195627	1.40946825655084	-0.0504555993166768	2.40918405794938	3.22720681239823	3.20145459113369	2.81235550134376	10.8261914649726	2.1909688442041	4.66574542112133	8.03110247983245	2.23044822987904	4.12352304935897	-1.97214661840555	11.6152223875911	86.5	1	2
121	3.17744935763852	4.45173092997525	2.35054566964974	1.1507199823661	4.69743221347871	1.71046187116997	5.92501021759446	2.26749370446611	4.78546669706526	1.37454048170012	4.02365465239608	6.0728726973435	6.79872267019198	1.75267590371898	5.66956840793455	2.76150272789054	2.07900837394547	5.08214141549382	7	1.25794987812328	6.07678118988007	2.31264255030528	3.44398999371362	-5.74680247234457	7.65942698364325	-1.73495024564223	7.67395331921047	3.25167148165663	-1.66542609804456	7.96588011958711	3.14933290305312	-0.527018735156838	9.18811574756954	-1.29960867797609	1.78660023245541	7.6842959231115	-1.3764079433452	4.99902410164676	9.50081604584195	-1.48214387101079	0.643151994838418	9.71606919890021	-0.0181775136392825	5.88313122419931	2.52458886262149	1.27220859127218	94.25	1	2
122	5.10968199380943	5.48679773062368	1	1.75806037097844	7	3.90943335971751	7	5.25917123844399	5.05406399242461	1.05107312416122	5.19448781567779	5.95328346668436	3.51998758811978	1.66524170636449	3.94168756181933	3.90958852100397	3.37312612746091	3.12966407039835	4.25501377091877	1.44579232871547	5.86947790264842	4.79503246017264	2.83495486760226	-5.64098305666027	7.48075498957402	-0.152742232788119	7.69084101028647	2.80650259176837	1.53453299111301	2.25796770203047	6.24289745125103	3.9021846271565	9.65628594055838	-3.52394780822427	9.60673206710205	10.6279605163595	2.99614568100173	4.35637362215032	10.215195887538	1.54547231622942	5.21339336202449	8.58526230804561	0.312282725422197	-3.97256869334238	-2.77250521087082	2.4450936079808	100	1	2
123	1	6.00983450406946	1.05047155526674	1	3.15109569446964	5.72464191993724	4.93177707720706	4.70606758137925	2.05580866088613	5.20803951798227	5.51183784635159	2.74900956624608	4.33619919950635	3.58055623351799	2.32041573878084	1.23805769326644	3.77432291176211	7	2.60640895572109	2.31381347943224	2.99536536579463	1	7	-4.99358877917302	6.86136924865602	-1.6978363438129	6.1628406753543	1.8176684754491	0.185480969249439	8.81100702656646	-1.15775241501399	3.46684058338719	3.62335261159659	1.33333912969055	6.81757702910889	5.31500462283456	2.28189051777342	-0.510359514440084	8.47104590466757	2.01122244857909	2.64615792387139	5.86768507452928	4.78255191601218	4.26704247481319	6.54988047557786	0.58864371851675	91.75	1	2
124	5.71631750640178	2.25507599061097	7	6.65220669046333	5.62946829321241	6.39029455848813	5.4067265583695	5.53105933229241	1.50843762562092	1.78774836006036	6.21192374194175	6.77927580937046	3.83203693816216	2.77264608564521	3.20481391797523	2.52011795155115	4.95573010282618	4.51914376730206	5.80749265419944	1.46928569624059	3.61952490715352	5.35718963333754	1.98888763607248	-0.277312605770733	3.24189705546143	-0.749214001660649	-4.34060042348882	5.10674035087412	6.70523639519283	3.5119843386306	3.45207729601891	4.1560730755432	7.78499398190611	4.87767611561657	8.53049591110118	7.71539779833014	-0.151379043985906	-3.70780279590994	6.04027583680249	6.05727989085104	6.50788701619988	6.37350810220401	3.54957645626318	5.44705973004102	5.94433684682595	-1.44391180982407	88.5	1	2
125	6.1666015249225	2.14221042457371	1	4.26012131239045	1.50061830038693	3.26250779047172	4.80275545304971	4.46968148576438	1.04312503965186	5.62841917928873	4.12039296760322	2.61914694308593	1	4.24312878488619	5.92529832694187	3.75019253974105	1	4.44578619517264	2.23064018314754	2.52564148189115	1	1.28770305023961	5.21006504945583	-2.57856764831379	5.12975223201757	2.92037207857546	-0.424360226458872	3.06988960998043	9.80504188240018	10.2217506757051	2.16389832884192	6.41697768518362	4.69117376469659	6.31283510984839	0.932615151880493	3.96541691887981	2.07036172085966	3.40216195296029	14.8222359702913	3.71255368263398	5.08715750292731	0.112787383703645	-0.00604638330223628	8.83253880117938	-1.67595017620887	2.58628314671253	92.25	1	2
126	5.74612900769816	3.28228387809377	1	2.3882706153341	7	5.49100619193062	1.78373621151737	5.39064563736505	4.52649390008588	4.74297096177905	2.62240037130817	2.58010169516694	5.41978265695263	1	3.89978622883164	3.01315717740452	4.04022437988236	2.11439873181261	3.45467077517379	2.89080941794243	2.53114294830959	3.57347748000293	4.89679820467305	3.63652648697963	0.170510731518849	-4.23023180649233	0.734317756167881	9.30714394530344	5.44509546059089	11.199402594447	-2.14540459472501	0.187709357884892	7.24762005800053	6.11040101064269	7.18576798966488	3.56576565512337	9.0835229424684	6.53115156947526	3.86862803696768	3.44281945588606	0.980946718023066	2.43792026150195	4.3549417320683	4.52799200148805	2.35663393226732	1.31156057483135	79	1	2
127	5.38515485101418	1	3.94251775877187	4.43348966418611	1	4.07875356826506	6.45148634158877	2.31948407404146	6.41411344899596	6.28808292426972	6.29837854120512	5.54972923413667	1.71995229180588	5.06915115993979	6.44914921574318	5.54112553044037	5.2830101074639	5.10556023565321	7	1.00242084064876	6.96365548065936	1.64840130354586	5.99965489820379	-2.06698802445814	-1.15465881864504	4.37768379096178	-3.39735898056114	1.14080159158435	-0.0137381963894762	7.34505139177764	1.78089495929639	5.56127264866232	6.72979685281341	7.05072751442655	2.21774749652319	5.3061483227917	1.52312110210451	6.25611334120363	4.53511926774985	1.59446130354837	-1.01472996498378	2.70822627463246	3.48057603108166	5.13901057395044	-2.95906717472184	0.272312460031955	93.75	1	2
128	6.40501677444224	4.50964471349011	2.58381429773879	2.3866387028407	3.1275801931948	5.05994021500682	3.80118666947546	2.46920687832534	6.45393143548033	3.22498738365566	2.52430638504695	3.21495952074386	5.65406659865866	4.04930211166441	3.74624741400199	5.20902739193478	1	3.25663835422905	6.77042316688284	3.75841477916287	5.43811426272517	2.40130110433537	3.67427480696468	-5.18135500054749	9.04996067299782	-0.345911914316361	5.26455335110345	1.9377298289411	3.50029950280321	6.76767297658331	0.339760289970873	7.11339728237869	1.07452133007605	6.32839941025372	6.58274649633143	2.11032884391365	-0.410746174258136	4.89456470227398	6.96906054030507	4.18611908835481	8.26707318756694	0.255120530946104	0.577417085507447	2.53352879949181	2.8003559574596	7.45915944902495	92.5	1	2
129	6.61710796126772	2.01841537711341	5.80270383216033	1.94006346770368	1.41386348433186	2.19868110819117	3.97124282078582	5.9806816811814	6.05999297571676	6.16818051507232	3.31578247621703	5.65119690453751	2.08776448590964	4.93103212907688	1.24341338450702	1.4793905280581	1.67425672917887	1	7	1	3.44618026969382	1.75380930416016	6.78794785772096	-0.879715486593659	3.12188133147413	4.81727799538775	-3.24110983676341	0.727209455820714	-1.27834862530001	2.91335102612671	-1.14620876154228	3.11388442786608	2.38071962983902	3.70942804852434	3.1519580832807	3.86235285466818	4.27136225577361	9.24155558072287	6.88837077218801	1.12597278355214	2.50797378635894	0.974162795231204	2.08579770796965	7.22531506551323	-1.23867362006547	-1.59037176636022	89.25	1	2
130	5.0207740821625	4.5782904483213	2.38814783894237	1.9873126445891	3.26057057384857	1.32361179441613	6.92761174516715	6.13503439464694	6.13112517491783	6.96443499012523	5.18594521618522	1.47412829139964	1	7	2.33138290854622	1.11403728868717	7	2.23342180890673	4.13276162852758	1.17659412296184	6.14234508189122	2.03941150761539	4.11954486106541	-6.45469956822829	6.65622891286474	5.97754939739136	1.45664583604515	4.15227404900053	8.10676282479169	7.30060083669173	-0.181305424828503	6.1882277226461	6.04939002802826	-1.1684943841116	4.64631744773509	5.27750791912759	1.37119359313099	4.29670557912472	8.79827687268337	3.90511160774353	-3.37516761112407	0.555872132553571	0.900119926807176	1.30511799070881	1.4752902754242	6.24880916489131	86	1	2
131	1	4.11729065372597	3.30574277178717	5.31201056174509	2.96037094282199	3.82447364986937	7	7	2.66977329662624	6.21455202001687	6.76939258186085	1.56538397281502	1	1.63848084491922	7	2.81667330630585	1	3.32949050928115	5.85346839284884	1	6.09607431758755	1	3.28651282776949	7.63249881388968	3.29298906233967	1.98372798421999	1.3680632479204	2.40397877994775	-3.94745321540326	1.93312743813826	-1.26471590205364	2.88751500206563	13.1022458595733	-0.391246787845093	10.2951294276666	5.29760398827179	3.85623928740852	2.10048807007028	5.18280239509672	1.04437428850804	4.53485790102993	7.17532818579709	2.01820281118777	7.60491327569353	-1.1737981408279	-1.86518464419481	87.75	1	2
132	4.56027071161976	1.89460537054119	2.80378235379431	1.686644618889	1.8819142861424	4.25248871680257	5.22007030214066	2.11590337947721	1.37412042739227	5.06784146325619	2.66041502536113	5.05030810413205	7	4.20932436816944	4.76283597522846	2.66685334977325	3.27435120317457	2.30642583987102	6.98050030836881	1.97059282028589	3.88283909866696	7	4.08329294244394	2.17815572100589	-0.339131886890608	1.55534515184621	-2.08668652665347	0.80651205598247	5.30722012712283	10.3548480560219	0.294896651539862	6.61816467754544	10.2904729153297	8.15070775452386	4.06012436605544	9.03701730053909	-1.66769095939866	7.41869387504465	6.67572102314064	2.85536835963735	7.92360583871969	5.46864371679674	-1.03490590923394	3.71310160681322	0.934257756751919	-1.46219410193107	86.5	1	2
133	7	3.4772960629871	6.90449043346102	6.13102760061018	6.19472967013719	2.86742806503386	3.58938684338885	1.93373466305677	1.33762693575534	4.00497914406313	3.17989574413403	2.43886781221448	1	4.38590226568055	2.08934327541888	1	2.35950495122206	4.52684213939201	3.54192002766993	1.6124680644018	6.41454803882301	1	3.29295778177571	-1.08710892290333	1.12558728793388	0.151006588682875	-3.6033463345055	6.13157472209268	7.97013899244283	-4.59603508812054	8.29156058607805	0.413490526508622	8.35874315416902	-0.734030144515702	6.57045961189497	1.2934747867865	-2.25556571108416	6.11802498108745	8.34861894725591	-1.05899735821909	-0.622119364513271	6.53669053253277	-0.845113963990283	7.95194580230003	-3.37133211905553	5.01036526869939	97.25	1	2
134	7	5.56110594543722	3.4012589587087	3.57733138503874	1.03867119549683	2.73854357391524	4.39308501910307	4.69434989352808	3.98344359355575	6.58480694316707	1.57171914949756	1.6662359502676	4.14466296973899	3.84260211863594	4.00760752877088	1.91137171868826	4.71923333053658	2.72899633469251	4.35873703694518	4.48814016476818	6.83644782829935	3.26376766784246	6.13332686977001	-0.693733551609999	-0.828001641797742	4.04577139295336	-4.85086607822119	2.5386209507761	6.02827692006101	10.3767402902706	1.94654379397327	7.10477498908405	6.57989768655781	0.576322040717808	3.50582723670972	4.62576826855242	-0.435766182255569	3.97659082575466	6.79789751392371	0.677216051255891	4.02835358772869	3.32092174222157	1.58358315755305	8.12080400925277	1.00777087014487	4.38770782763814	98	1	2
135	7	4.51362585112859	3.69023195607612	4.37466241103459	1.85186849809897	3.79907731860246	4.21014090251229	6.5554413342491	3.47856920542775	6.36709172019863	2.51629694107427	7	2.32440456173213	3.2943317320068	1.49889574770521	2.40992668090946	5.23963494579838	2.23474136367868	4.35693895037057	5.51613227498596	4.64503652959388	2.96200030822348	3.05549832787819	0.189075748901296	-1.53567579483556	4.30730842363434	-5.84794537426254	3.98371161666416	6.97735251767833	8.01288435717682	6.57320895622862	7.76340564784179	0.856583485591711	2.96312514429746	2.80647701278474	4.92609163852471	9.71754468602697	2.62768549280451	6.69140569689102	3.83692866508707	5.51832042415022	3.31820803871963	4.14682123561123	2.72197491935592	9.36708809078385	5.17126987412973	62.75	1	2
136	4.03615157008199	3.59903663406051	6.62562089588533	3.47507139664086	5.08205761781514	2.71938471966292	5.26881010662993	2.70865583099981	4.19019878272488	4.18163554033702	2.67497107190805	1.81284532207923	5.74088979086612	6.92578274394752	5.00079420343927	2.31516808469669	3.54007616611357	3.98812369453742	6.78606280301547	3.48571097317922	6.5019481753499	2.23952171458471	3.28162556779341	-4.49131915707451	0.795674395101126	4.58471311040101	-4.58455859077912	6.71295116897734	0.346010287478201	-3.48915662179019	1.49844401272826	2.91616418995511	1.42786402796921	6.94652338591293	8.30807461531449	2.71027513447481	-0.782645347999933	3.75619618715996	5.26416227060672	3.55639570388213	5.71777245586936	4.88413931811737	5.92474769003024	0.487023477210894	7.08230205555998	3.02064244905791	95.5	1	2
137	7	1.5490045891653	2.35550421854436	1	1.02537985682128	3.44111124737382	3.84201390742799	7	2.73067459165618	1	3.42008778429449	3.32542319172954	1	1.15367486855152	4.23756511029253	2.35962884195534	4.48980564120557	5.8085252159876	6.66006863898401	5.93289111452815	7	1.23425113371474	1.64362462283601	0.497977344429763	1.35028796438131	3.57761254552406	-1.94748962812033	0.956254657344003	8.0965520911478	3.33167106489082	0.265042711669875	5.1850262629367	0.494870837115508	8.94407673838581	2.84424741035872	6.37206835262572	-1.56345039230243	-1.6919007613696	1.41636677738264	4.56947933897502	6.7647977152143	5.16169214155101	1.60120487582648	2.30768682734394	11.1925150827482	-0.966748122202991	80.25	1	2
138	1	3.72100595115574	3.95540753002771	5.86135111879882	3.31689070586406	4.28249188029483	3.19780738373668	6.78093929541085	4.09036226917559	5.77516932465036	6.71886573436676	1	5.62869363278686	2.65673665882137	7	3.40693515007373	1.0855762634162	4.81737682110939	5.66013834573633	1	5.75508666747063	1.50559340432525	3.08893802924174	7.25755231504101	2.57735025935077	2.7977988443548	1.40023605767593	1.97374377374851	2.53215282991837	2.59650346701973	0.580115965221971	2.36695924799515	12.0316462778623	1.71633463899069	2.18071607052617	5.48107036185056	2.77567513255746	1.86636314713501	11.6511609339526	0.401363676611679	4.98268306343331	6.90487142712459	1.93157464386908	4.68590465195936	1.76722666899133	-1.93814218292314	75	1	2
139	6.54442788903749	3.00653684955432	1	3.54958255868235	1.01640512193276	1.43389139257652	5.39584848584138	4.94743437867202	1	5.74014695055076	2.79611478414746	3.44302593159563	1.06761308392836	5.7263845831287	5.20386757789741	5.09672560469008	5.95767312435243	2.57395591696193	2.06672802642715	2.40680649372934	1.3265523385776	1.81560365344244	4.55221775507905	-3.07787963322335	5.24529668021329	3.33486641519512	-0.408825553297057	4.51643599903684	9.36282232923493	10.1620552033168	1.50345118884425	6.445397810664	-2.30470038488681	7.45764454113234	-0.808342851076954	5.21879976208482	1.43610597130349	3.33575971597945	9.80945953577534	4.32622427218867	5.59951084191819	7.19268912474422	5.41092641946353	9.9760588790733	-1.72438280833094	3.53781469037796	106.75	1	2
140	1.61072008158833	4.30446428897074	4.59494828953328	1.4253793171503	5.9540459940642	6.61099802544273	4.23891393025769	4.75351727477052	4.78650830291672	6.25945837671138	2.8500198781871	4.47723649736148	5.29438629327841	1	6.1318505952182	6.09308477765578	6.20269321085308	5.90834185668796	6.15064711320122	4.08166584474573	2.48148591255165	1.0015720706948	5.66887450512004	-0.0410409434421455	4.80681779097081	1.52475358024529	-6.72669342039327	-2.62048920114286	0.976609340724364	11.1142073805542	7.55357676636916	7.14664054460819	7.1033659117637	2.20602548209706	5.33463301066935	6.39307968713677	7.31434176592003	3.59524248098656	8.71303980140168	-0.144690981200618	7.83268288791772	10.3640903525861	-2.45195899521316	5.62047429812036	5.31317254100128	4.98404739758672	96.5	1	2
141	2.40463630839325	3.25557018763161	3.11380307567233	1	4.01838438334685	3.66003773174225	2.43082976488597	3.42078380637581	2.40840022120368	1.70958300016765	3.45636536485076	3.92278464506885	3.25756266466263	2.84616245954454	2.65374293954765	1.7094741818099	4.18458928110114	3.71028876937755	6.64686724444914	3.98271394952291	6.63201805360409	1.16460801083705	3.01514755538003	-4.31218808018152	6.23853757939506	-3.44686335066358	9.43914653613199	-0.141028075161511	-0.515419736313134	9.55933271844682	-1.05034364665495	0.483618073432252	5.8322744277008	8.5251648581846	4.71411501025946	4.66311466687998	3.959141816514	-1.57117282786301	8.47006231758706	7.67989064905948	5.94020954543304	5.64112318618634	0.42403872369877	-1.22508695890063	11.1742782332483	1.50855368224719	62.25	1	2
142	4.98838369854021	3.04581800619852	3.3043647282194	3.01296636771626	3.51557945692984	4.61543431596325	3.26935305451061	2.51850619859403	2.12576842585045	5.23498119270134	1	4.41466243732912	1	6.76168028615073	4.96097136584474	6.61117124918952	2.23617665123981	4.09217392177786	2.46124211810772	1.72537089282748	6.79282214674218	2.16028218495093	4.88074643510334	-0.599213736478051	3.97466801182048	2.28268483212365	-7.4849731998484	-2.7505213975387	7.11900560649409	-4.40838439561428	1.37051545190247	-0.558306058510969	2.45482008272745	5.29702113472031	6.32011067179326	4.50107312297985	0.59800153600513	2.60306912578227	10.284933954824	0.987555233977869	6.53409919078642	2.51115144283144	2.71096840048502	7.80093533611449	7.32374061689947	1.97249264611185	94	1	2
143	5.65925724253951	2.6412415619728	3.39252584383275	1.6403081168663	1.66017888144057	1.37513700376767	6.7874984934171	6.46355454444369	1.33754109362094	6.41765490367801	3.44133255213673	6.00370621976618	1.34967036039199	5.01389763331569	4.37025150601704	5.45799349259997	5.89983493925396	4.33520380716234	4.71002643239703	1.54143589219952	6.35224975197391	1.90696082180735	7	-4.48793301079615	6.63605008773106	3.01598440649836	5.48104649803312	-0.132773866320819	8.09478717338038	9.53303474010213	6.40257742821983	5.056152723277	7.73222666260252	0.322511213802134	4.05000522721021	6.93421098034916	-1.97248512115724	5.96414207510105	8.33329792516026	3.66386020497506	5.87068667812596	6.12945670488074	3.66476364295291	4.3250775205652	3.6460569751939	0.623887484901627	96.75	1	2
144	1.90840346971251	4.50238069116282	1	1.85415961056656	4.18147248853201	1.56566401398488	7	3.03417114908838	1.89717118057973	3.4101952775105	2.2177744352348	1	3.99895833109109	5.52707723908256	5.88669505464034	3.44817627993685	7	7	7	1	1.05132060292682	4.45902788505817	4.49277295404841	-4.75372869476264	8.06249215210351	-1.12639351004768	8.05039830201142	3.30894175761602	2.59143215864346	1.34222860833284	3.64118084405633	6.81368110457505	9.02667331920911	9.5604167963428	4.1871155693095	11.535092664017	5.07148728113227	0.623811175446071	6.8573157213735	-0.749668287698959	5.97044016847631	1.45686224457633	-1.83331312048136	2.16757480003119	-2.04374732764528	-3.29141888543377	74.5	1	2
145	4.78646132340804	2.3631536777465	2.47882220610074	1	1.10461624779765	3.77298398666177	4.09337068181625	5.37883852521776	2.0282520047824	4.23553109061161	4.0276425976891	1.0846922718338	5.57421429578608	2.00866995580554	7	6.43201388185731	2.08926713895822	3.29492548758795	7	1.26657236698456	2.08226280878117	4.9102154947573	4.54154666361726	-3.59695333127422	7.10285244339899	4.59111474963653	1.57645370074504	2.69106474382902	-2.27392916062404	11.1232139502092	7.7503462870361	1.22680868540711	1.41322701952708	0.154241971509762	9.7824971771509	5.32072713518231	-0.224061177412723	4.34393447123795	3.15367171964747	2.0469910280822	9.24432867719208	-0.868067837535647	-1.00884890516157	3.69894536053829	4.08162187928153	5.43881431528946	94.25	1	2
146	5.02008078287415	3.38810903771593	3.24375621199061	2.63675035055087	2.63506087432096	2.2198068333137	6.69275180946971	4.05381870390722	5.96871925907436	3.91244246343117	3.41952549062602	6.72806169004684	1.31995114593538	1	4.61245888355662	4.98600553981402	4.89867618221834	1.55049740258525	3.42649237130871	4.93183592066717	5.29840938938715	1	7	-5.99898866657767	6.4873565637807	2.32837203465154	4.63311566108602	-0.305776021102653	10.7050303317437	9.55634977615249	0.113710156688507	0.969906812494336	3.59452889317044	9.0344016812161	2.26858202899959	6.52971410469316	-2.31285200491864	6.96652566082869	8.42773958764889	1.26497764697131	4.2912265646877	5.75859410251396	-1.30800731036725	4.70612490053808	4.18392851310484	-3.19669813912663	82	1	2
147	5.49439915986649	1.07007106015601	1.50066357395921	1.08019543893339	1.41720047353491	1.32538435950664	4.48120312258673	3.82966543475038	4.06096898009073	6.29438947382013	3.91482558100469	1.29131007459401	1.85453439208515	2.03835456387828	4.37844747183389	6.00994883797491	1	3.0029516641059	4.47832701624076	1.31380790138805	7	2.19451100628244	3.97278746099537	-4.74853998052369	6.29482393027024	3.37479866135091	0.217273617917084	1.33936840183907	6.0062996625933	10.0036404172809	8.4309466816379	5.20564963637518	3.89069942023973	-2.11300469610026	2.06848702895759	4.19158268158092	3.45331963013375	4.15670344342654	10.3188902697734	0.631069250868867	3.32672449156636	1.53976088163024	-2.07837002543149	7.79102204620223	2.20836012825889	4.52107913324014	96.75	1	2
148	4.16876068737423	6.60067118774247	3.21730158994623	3.77779930970492	6.39060617051771	3.0278020530407	4.13367097113202	3.15584712131134	6.98623038807304	6.21416245046063	5.81306970718063	4.18402077938237	1.52250973260585	3.89640137208413	4.128931644263	4.05520984532197	4.9210872626972	1.32392115877662	6.77808888114171	1	3.98589934429288	4.53914624078632	3.95911258198878	-4.31672232224321	6.21692006160565	-1.39567971931027	8.90269901966173	0.245417250944457	0.226034803470956	4.83718442809696	1.8371887189127	3.29673484281698	-1.70703004749022	5.33310028792793	2.52090525839334	4.1997172077747	2.91849159305009	5.11578097692662	10.9986298604208	3.23710312857238	4.39286530576044	5.83370927783393	-1.09469496619086	2.21866102146379	5.10582021165955	3.51610062121413	76.5	1	2
149	6.26912555897722	1	1.29037334690777	2.08787940636374	1.583642102195	2.52006549085231	7	5.41554396155516	4.28298769649931	6.74334210883105	3.73717736215947	6.62703888546033	3.86834923360727	1.06696372162889	5.16049681865487	6.23070790224408	2.10167172258476	4.74665615107317	6.28445861956732	2.7306795112138	5.6127783265418	1	2.27682787876189	-0.450400163230117	2.59730263825884	1.62124037613508	0.962492974478883	-1.07607056064736	-0.017738955248634	8.51083716833007	2.19476774232099	1.784346267166	8.8954413545922	9.57411862998884	15.1364637976251	6.99439334196868	0.933321604071772	9.31323563584138	7.25452064634915	4.10931934974002	7.04190205073661	3.6189521301483	0.408696171221639	1.4228791378321	-0.981880540141956	1.60865491901223	107.25	1	2
150	3.15131736732142	3.89922727167556	2.33394296576697	1.18050457988246	4.54527466673011	3.67631859908335	2.80601402573259	4.0898591802819	1.72102128755203	6.96561818997083	2.58347762413177	4.72425310105715	3.89895021740715	4.07955350683284	3.22289822856616	6.99936669350881	1	2.67363761701586	1	2.60061999479785	7	1.7057546870482	2.01122430597302	-5.30846568732527	6.76359893180836	-3.30431928353907	10.5543523804372	-0.112882446339263	0.106992306564654	9.68051841061914	0.432289367319401	1.17501545362759	6.4105195097862	1.19458539869133	4.84422897471534	4.4985022272613	6.85930285247738	-2.4267976758758	8.35401079294329	7.1151324161336	5.35232930432721	4.71146942844768	-0.0115370044040572	-1.12548182567876	9.30001014131672	-0.158191461886565	87	1	2
151	6.37690320317282	1	5.04500273859876	1	4.29442718438361	4.35070359971184	2.5996182920974	2.03246327105793	4.53471308253054	2.20801773327847	2.60559248168082	3.49141690305257	5.53414191245264	1.54331203297434	1.32968367176292	1.01463569180914	4.63771655304566	2.65466264230974	3.14905985458394	1.8974684909394	6.24519677118745	2.64790951715397	6.84870533983172	-2.90637976051799	4.06151065656989	-1.5473490417691	-5.55008798340968	-0.0901121923941861	5.57177370549598	5.43183272764884	5.5975240167004	3.91021120041015	5.4410902764942	3.35181479817093	10.52394493652	1.24295510636987	0.363177807849705	6.42250555762089	4.81488128267504	6.36445397463582	9.44373061012398	7.29205977598312	4.79057538533987	4.17112055612557	6.34636882661619	7.07479116612918	82.75	1	2
152	7	5.27606284306818	3.68246417856271	4.60874906961879	1	2.53922110420943	7	4.69901453275488	4.29240464829739	6.78554811841111	2.99651046246851	2.10263742778029	5.62879771926961	3.88881564725492	5.10809639034379	4.35960379194917	4.77676797394453	2.11731053007443	4.21353484450462	4.76302920086136	7	3.73213220479911	6.61173190320871	-0.177656145337935	-1.39007364619174	3.29804912572053	-5.61271163065859	2.23399429289151	5.9374676612371	9.87630391418037	6.17752254490919	7.47596207748027	0.756510772848716	3.41663366533723	3.63909958947329	7.56885963694978	-1.46195194151193	6.38422571682854	6.14780980781649	0.297304074012447	6.0914653918062	2.25083008236328	3.37171752930895	8.41957740364866	9.18435640626693	4.61245279704479	86.5	1	2
153	6.09868656183386	2.33346074326609	1.48060724767144	3.91396326704057	4.31953619577163	1.31049137052724	5.26664292964114	1.04705778527651	5.94906555201261	6.50344180751952	2.86045738747365	2.46762994839342	7	1.89379587681211	2.91692462943103	1.17596834565401	3.74962332609753	2.52610678550425	3.21993932948808	1	3.31932865695709	1	4.99320055336646	3.74532574487491	-2.30455547341508	-1.93540445237863	-4.37278715164086	13.0005361197749	3.98348508450867	2.20736446537764	2.08923251033058	8.16961461905028	10.8979594952719	6.0643468089865	6.19740573276491	4.23307511141581	-0.0983850805783709	5.79160342284387	5.47465048090757	0.48755510919979	-3.52151001879628	6.65730060406895	-1.18922825036373	0.386787631589761	0.64498241333785	2.08626245732854	90.25	1	2
154	2.871022056239	6.04757008750439	1.54533950252381	1	5.28604871571272	3.56820693421419	6.21072085996503	5.92125925300225	3.84381491298727	1.86387586669516	2.78734537680738	5.44443165727067	5.13404639783909	4.55307232280052	4.31287428151643	2.82426302070424	3.74620149899488	4.917277498139	4.41086266956789	1.80974337963859	7	4.40062050036431	5.37284309404419	-4.42142214855439	7.03719471942949	-0.646725773253183	6.6061167974221	3.04117355367731	9.68348227800348	4.22344109913841	4.16481009816851	6.34516957489374	3.01831897763992	0.753770953983302	3.4959889577026	2.47942470174775	4.53757929516089	-1.03992205294457	6.83272489593861	3.29873137483165	4.14376251865957	1.5821608086931	1.78024077298413	4.7186847204352	0.935482263676131	-4.48445339550494	79	1	2
155	5.81173642709279	2.95881828459851	1.8103763105278	1.52547405396905	7	6.61543030028484	5.19844009694637	4.18112078440862	2.13373349287316	2.32855851142244	1	5.01819763584063	6.10626443791118	1	4.93966657807621	1.40104268822727	2.72553283021513	2.41134825471819	4.07753626861022	3.87554003637616	2.20324132553205	4.45761839575734	3.26753828632107	2.97015113431165	1.57935222978834	-3.49653745985598	-0.927990554219401	9.09517720632436	1.91585153048457	0.829696364004567	5.11356119407463	5.35308701418146	5.12932360687521	-2.18207822326764	5.32757290806719	2.15595251520974	0.320051311365786	4.47263395957765	6.19608361400546	-1.06782317416698	7.43565266375863	8.18247694403086	4.08412888194033	2.64666863607965	6.25664500387378	7.80578103697553	83.75	1	2
156	5.76928955096151	1.40878156590308	2.03911151081182	4.78052267142705	1.57305096477003	4.02246266987635	6.86468834401083	2.19057866062065	6.69452794906034	6.69935430863793	5.53704233660912	6.35903801215071	1.74673713222735	1.24585311530349	6.43798930580109	6.62317663822646	5.19868047514765	4.75130600066803	6.77224435681785	1	5.83830092112939	1.00707028771707	5.33233148396098	-0.30981074280855	-0.517390316993104	4.19385932618484	-3.26748118867228	1.24763948118313	0.318166823660184	9.14508729908556	2.8511016275242	6.11738276979499	7.62264370487507	6.7119151598699	2.24769824092606	2.08564552053297	0.428581453706803	5.49130066756723	4.63792603497776	-0.645619510416747	-1.58388171816057	5.62940381565784	1.67006889931432	5.97837189500755	-2.52722776499654	-0.396964713970575	78.5	1	2
157	5.09319283308836	1.37017555283382	2.22870040397158	2.98047543392963	2.33370819486916	1.75070261488414	1.72667573828504	3.57818197710647	1.89339792479986	1.66437794777399	3.76266093735064	4.64712683744044	3.12869829675346	2.64920097328479	3.8778397752311	3.49729073166068	1.03054097753582	1.74118374052341	5.710418143029	1.75428272033654	5.26434377788779	5.41385884655206	4.90150234891543	-0.925254027524802	7.30862376580017	4.27288486048135	-7.12632802079206	-4.35655459214439	4.6840374908223	10.8025262451393	2.4915953156338	5.9844077965363	4.49936733825249	4.20732824467707	1.72830367513678	5.96021675374348	-4.47105777863452	5.77647286694498	10.4325091525206	4.50841597364013	-2.26267209563645	5.2004572871919	8.28269981400487	5.3481884038288	7.58961056337073	3.51564219164618	68.25	1	2
158	1.76206324176898	3.13629790308592	5.13666475547237	2.46659434704074	6.02255139459937	2.40332375667669	2.19677073320933	6.04651343448087	2.52713396100497	5.98510571236886	2.06332793791703	3.56340360536657	5.24673668092107	1	4.9333921983919	2.66100808390194	4.62368012615237	5.83429996736704	7	6.24289784726605	3.80734891042277	2.81684154748001	6.9801221541877	0.197505629915886	4.60769523137326	1.8564027596946	-5.66978113004015	-2.59720539320837	4.27377518599161	8.32721289396735	6.33375337815152	3.89835160645184	2.5573511597227	4.87886120627298	4.82258839407053	7.29971614818638	7.2198834767867	3.92260580790654	7.30320010887998	1.27238617736561	4.18766566024506	5.93262204787711	4.89181124409636	5.53985629747327	-1.63234576298539	-1.26385332977686	64	1	2
159	6.21490146049779	2.00237435187858	7	2.29690487415133	6.77916261043658	1.44161161035668	2.68241110548135	1.66800760241668	7	3.8519668338194	3.29747980466454	5.38368143715541	3.17959388817056	1	2.89804179227865	5.89112742081226	3.67691989427817	4.1759101268047	3.06796762906726	1.69248072875966	6.9920995139395	5.33641627108414	5.74783698746573	3.23988309669052	2.51336233997007	-0.669411298650745	1.30911193307513	7.87756237131533	7.3826177814478	10.9856581209011	6.21818469036652	7.48992717520687	2.96730733084974	7.59641522424524	2.51635121297623	3.24519050352649	0.286732807039399	4.54885585783912	9.10469053158935	3.39024425624378	-2.14404671151215	9.21668271445829	0.779119998047004	5.1570364855963	8.67188152631189	1.22918400962793	94.75	1	2
160	5.73492083501176	2.87360262888986	1	1.9153289839004	7	5.85101257029151	4.31561711374028	2.33430499534188	3.358166101061	4.79714363448242	3.63752927455258	3.53952607919992	2.71919482428991	2.87907998699742	4.29725253172007	1	4.5420924595869	5.75323952957437	6.01481861861079	6.8153676445617	3.37493307580898	4.05228142014772	2.40578965143313	1.88894891083684	1.35731587229822	-2.61760505681874	0.00755228204084699	9.66519949745911	5.430922048852	9.77387771059877	5.44929755960154	0.778846565171836	5.37413961534389	3.58280706639066	4.92157791065628	6.30428808093959	3.15794178482177	7.78735135302677	3.05293171298865	1.26671385835241	3.69842890905987	2.55983592306769	4.04698731670464	3.91433269321289	1.57602768531097	1.44000208539685	71.5	1	2
161	4.53600550432047	5.28149889905017	3.16673887188763	6.1282901327046	1.64991625467982	2.36018005005088	6.28260735930495	4.38316103028897	1	5.4193749506804	3.19766207183542	5.18221831071556	6.79421617684241	1.50502697788937	5.14609693209072	3.68091884140605	4.05333220924955	3.91445211654188	5.48824363614461	1	7	2.79295733108059	2.09545519928571	-0.218410526110782	0.622155028969661	4.94624060636728	-7.83196957532704	0.278088043669175	4.94071068691192	5.3376542395812	2.37072122743432	3.34223790826737	-0.60433556912695	8.75317625744614	3.49045168351492	5.92758772940566	0.195758843314412	4.29643465295729	8.06453047166621	1.14508179675357	1.55436200067672	2.9615112514916	-0.236158579169068	5.37493952969726	6.04520005154837	-0.00669341419417237	84.25	1	2
162	1.27077511220922	4.05647559922559	5.57439950541376	1.59485740955477	6.26370336568633	5.88385575680988	7	6.99292198427352	5.46304466650582	6.72517678605127	2.42928797789494	7	6.05616659009855	1.39687742378849	3.8360118426259	6.35637201911149	7	6.04179553467381	5.77906247824001	1.08211098690243	4.93873523892551	1	6.21522701037308	0.207849756022537	4.80457301991779	1.22957026884033	-6.08709510707773	-3.2899380394079	0.0624968262582932	-4.04367332607985	8.4930021157031	6.83300124409103	1.28784483553206	5.66523603530998	4.72185727603118	5.40138351375021	6.84601594503295	4.14533762387561	9.32004682257713	-0.679650994870381	6.23237262132544	9.96107143775295	-2.004500578079	5.87627269529066	4.94161974205968	3.37852686279535	82	1	2
163	5.12140498542096	1	1.24697766681971	1.10113644246789	1.6977667868407	3.1388330434124	1	1.62465185571325	1.69918591151657	3.42427575737389	4.94214465189844	4.71829315086834	1	1.37822607601096	3.83286665674694	1.76528378934269	2.46626074311847	7	5.53019664497513	6.2847619198971	5.15163815578564	4.56802391504885	4.05617246782517	-7.48058629031947	6.57526125404795	1.92080102749784	4.30333424053789	2.54807658534274	2.7563853518521	7.82179350792603	7.75345102337217	3.57665379383877	11.6376845497803	7.27106733968323	6.0775917074652	3.98694953448217	4.33682745599311	3.3169032233086	8.29302880354719	1.13808867039053	5.10664001073722	6.71381209501679	2.37576101557874	6.46303248702116	5.50563322414543	-2.49898081383222	85.75	1	2
164	1.9485201611653	6.43441430381023	1.9860898485673	3.17565410949214	4.82078244550382	2.28459850552864	4.61196051831761	3.9001100265457	6.56389028819141	6.66877210501667	5.67478662765644	5.16217341414969	3.19680227476545	1	1.93503575616071	7	3.54576497322505	1.08954536144709	5.21184710625383	3.89807842353044	1	2.57365190392939	7	-4.76146174140976	6.34653360961785	-0.215386161675971	7.6841980537681	0.746800257558828	4.8820463450753	7.75911826344158	5.87826853681759	2.92383603657127	2.63969510916155	-3.33858868261763	3.63604220088856	6.95453605717455	-0.300435872031901	5.35265221783557	1.2711112177477	1.61641968963616	0.164163467145214	8.60624296604618	7.15654886173935	-4.26126116845961	5.73806733522779	1.47160226576155	73.5	1	2
165	1.85610842264395	3.60008788459889	5.73323792599739	6.05019464762188	3.80485175881014	3.1533578900311	3.51327083519151	4.57171341675172	6.67535086034066	3.13962020016187	5.31056069323397	6.70419824245283	1	1	6.73667065758089	1.31721263819694	6.20621778016724	3.09141851362256	6.07286000532545	1	2.25943193332772	2.27883444048469	5.28760329685468	8.30564988412936	3.19283948469732	4.52484335891625	0.781348956177746	1.43015813056985	3.39828615833073	7.51238307997274	5.16419833784486	5.78993024431461	10.6459049536918	-0.459159960964652	5.58133947402468	6.14092583235656	-2.02074332381502	2.49480401830833	8.14397284751983	4.9634941077879	9.84734114275954	5.7141961705718	3.16482081669712	4.61927334855784	3.17147080672357	-2.68425272096899	93.25	1	2
166	5.59672931627231	3.31411861793927	7	6.23397288274012	5.59404814845939	4.18320629349309	5.10578367854481	6.85792909541582	1.66015122372584	7	6.71806781313454	7	1.25278579875445	1.0795083773752	2.63980648717978	7	1.79316670032923	3.76020023824362	5.60995677116075	3.18249710727642	5.86798470856748	5.13683903981147	6.25212901574127	-0.789341486937508	3.53596658495338	0.510036915058151	-2.63330084652853	5.56022467363234	6.16371816194013	1.8394472224691	4.15587451037236	3.19211109579793	7.52224122900192	1.42417897154059	4.88671770049839	7.96674013428185	0.382231633836325	10.4478440095954	7.10125105381745	1.65833798658373	7.02202644622379	10.0722873908317	5.36868879973322	3.25369032166331	3.66268615413082	2.17570951402067	65	1	2
167	2.94041615283209	5.70960000774459	5.60723860292953	4.67035036084331	4.01297749149575	2.2398235335438	7	6.76696576663	5.72253936398362	6.17659570380621	3.37006448060601	4.42608679060709	6.04225899343833	1.34660719542046	7	6.1730907474793	6.32521897665237	3.42890762248928	5.91147488146228	2.07142095804702	4.69598625965814	1.58058430954831	5.6224374852938	0.773923691228112	0.368710833447491	4.04933930032508	-5.65142663548448	1.43711503727769	8.98929951999233	9.77809767047431	3.87533354185647	2.98461068382934	7.56215474055079	8.02545316894571	7.43273061872033	3.41165949614139	2.76844898852609	9.05999531333213	8.24062274252567	3.3607029176747	7.62011378610886	8.45348434761242	7.82083886530796	4.27851528876564	-0.646605830813461	1.13041766320908	94.75	1	2
168	4.99105124695818	2.49389800857431	1.75304468626847	2.30607445249299	1.62542629719171	5.24280263513883	5.15754012548472	4.7964376333651	1	3.89908230483208	6.66717586236347	1.95039962641001	4.71676885996188	2.71553634557161	2.65787715144863	2.91062469457117	1.19698121488967	1	7	3.87235642524972	3.15818757767549	3.67188876305087	2.10648979084573	1.69594997641663	0.921450561171203	2.94214267790377	-2.7817044216805	0.869002947100019	5.67554429423093	0.143423660804141	9.94257824959548	2.89184643197436	7.75685078414174	7.43918804555498	3.69604168984836	9.03003372473395	8.05608001215447	-3.01811455112816	5.63831425499932	0.608747917777784	5.92071570420664	3.42866691329191	5.64404559242568	5.98841507263819	6.74250688850339	-0.0514938597986073	75.5	1	2
169	3.24674867242032	4.46161257022612	6.79676838220677	4.61894249183898	4.86318137810867	2.25588183769393	4.77995504698333	6.25875434065548	4.15759051391423	6.07346881383396	3.07572987388187	2.70929945082639	5.44492708845331	3.10979639239489	6.97470223101279	6.14238036537633	7	4.45187053362633	7	1.67263130801837	2.16708527558194	1	5.55432718870819	1.55245863707736	0.52355827094626	5.32830281265275	-5.62460739175619	1.17811876785565	6.05221179172981	8.74137812764084	0.47687495053625	2.86148763807277	3.15765553394629	6.75297992245721	1.55360083690578	3.65814795046956	1.89897218861722	8.70585400244096	8.88295253555168	3.06526329220306	4.3360142605927	7.91861273813048	7.33288180986695	5.21679223316516	-0.875856204685271	10.3570885634793	89.25	1	2
170	6.45965414719664	2.56627701472615	1	4.24744362679592	1.20229821463779	2.42053881042412	5.48814493997747	5.55790955274887	4.99889578185504	5.11168555824369	2.86182428166895	4.02746447008576	2.85320177845386	4.65992788251258	5.5925477472131	4.29412522568774	5.45485591890368	2.59352377820525	4.93488363062977	2.30698833273778	1.57341788175579	1	5.82310584293127	-2.25975869045997	6.30615855087103	3.26795562241082	-0.833547357637033	4.18299282397912	0.157076851542668	1.43179672239689	2.78316039876388	6.01911873955213	4.57364257062882	1.68282939663225	-0.105560813155212	5.20240873417234	2.7970123010935	4.14699821465288	14.6923447130974	3.1592445194153	-5.94622866455829	0.890941919077117	-0.402620324920163	9.76968580036699	-1.10769833069274	2.48913803255488	71	1	2
171	7	3.29433502668292	6.60552766036376	4.5727436321184	6.71514019798097	2.49399702786674	6.83276491835737	2.29740744212792	1.95331874851422	3.62781060232597	2.47496126890569	1.99604961602729	1.84317540173532	3.67486259497713	5.94085323874768	1	1.81521339894223	4.04301740039904	6.10597714077504	3.26483107786562	3.90159883518737	1	4.88215032822253	-1.48384665964959	2.69591166065833	-0.981009780453059	-4.27755231032725	6.90541412452434	-0.984447337620699	-4.49673009968013	7.93137550471965	3.20870830209359	6.99640183469959	6.33859712639227	5.58500175953149	1.14121060402689	-0.385482840096888	2.5469256386929	7.73704422938233	-1.49599038407853	-0.00122082527896855	6.7149230201229	0.305122362619536	8.158000906674	-4.08625830287703	5.90773016070364	82.75	1	2
172	6.22322350301207	1	1.92308152022211	1.22521560504629	1.32404441259375	2.01983694076097	4.6398335626677	4.84741783332086	6.83043353048331	7	1.2414681494277	1	7	6.93565953632332	3.43526557561748	2.79805313857608	2.40566158415413	4.48267278732548	3.02611781758267	5.22665888843203	7	4.0286381242172	3.09097747868091	1.17072001103487	2.06800110437729	1.48950386038813	0.472435599255814	-1.18729268589921	5.60192189816223	5.88452515349872	-1.40501244015298	0.765904751296613	7.89301603671744	8.491912138628	6.78488328667803	6.52596339955309	-0.838612165464975	2.02958604744939	7.83093740442313	1.32359090230119	5.20670143802124	5.1705006808326	3.71873025866679	5.83974983602537	9.66443279245995	-1.89159365641386	81.5	1	2
173	5.10762373142338	3.54097705121106	2.30285384943654	1.65749051919077	7	6.06319031048118	5.40834469682122	5.98622803139816	3.75278963858541	6.03321065928515	1	1.90568661739381	1.59826595189387	4.81478952459356	7	1	1.27146746079131	2.17594123341628	4.39549824521138	6.9211580007849	5.50098701882801	1.38512926709804	3.73237087292571	2.79564359201174	-0.844467758917783	-1.60906463132894	-0.144158811455886	9.31013817161808	0.851774470602453	7.87886429895364	2.62801285161202	8.91969166561069	9.38776759998379	1.55743890691003	4.93901599354567	5.60145257715468	2.26075627881957	4.91501838792274	5.04060822786179	0.273794904476091	2.93790790565131	-0.0987313039431015	-0.875481202229001	7.74573396822346	3.48703207444886	14.6063139049264	92.25	1	2
174	4.93467181985945	4.15942781393645	1	2.30714493811388	6.63144512329895	6.06259384584802	7	3.04872932168572	2.59834449552064	3.96156653577776	1.62574006142405	5.49061488527595	5.46440877748782	1.63383439405872	4.05525657509204	5.13255728314272	1.3135766457843	3.2029404002684	5.6991473391353	1	5.58269312180509	4.76691089413072	3.40606298674012	-4.6701544818081	8.0347809632546	-1.71872489903947	7.78810131064845	1.9846108694915	1.42480949712307	2.69589513101677	5.65155449611399	2.39205135544107	8.0835401219486	-3.29287860918783	8.39023566102841	10.775139656833	1.46525064935325	7.13743023103369	12.1743944948846	1.32134873097121	-1.16507144088801	9.00787135245713	-1.75199477483876	-4.49355917440629	14.1352527638557	2.719511020737	90	1	2
175	1.33532505977484	4.58522019015062	1	2.14346491504915	3.92892261185603	3.81982349780929	5.72788383908242	3.95779936852297	7	1.86849933034655	1.53281390979729	6.98579312990669	2.43408392673393	5.37568571325365	5.18134074916896	3.34737637373013	3.51254657499695	5.81554539310031	4.29076191189798	1	3.07611743908655	2.41818092315248	4.48036001087397	-6.09749929191923	5.48766094922809	-0.602480523804994	7.77074875480796	1.30418828130854	4.42095919970863	8.01945178199686	5.70131293619788	1.08454680269751	6.31368579553329	-0.15144179046221	1.80442507367604	7.03640256882949	7.698453746272	-1.61715080111217	3.60756938278146	3.30657284436449	2.23687392573425	5.63163986640224	7.16531746636058	6.41743928958986	10.3379638601502	0.885713360122179	58.75	1	2
176	4.66133950477289	3.19647346270656	5.17499090025288	3.2736373562102	5.00474774825584	1	2.51429194043506	1.06667893966882	2.17952061094203	6.03523463740256	2.18749079812938	2.26419800789834	1.90818310755289	6.49280427422716	1.20862484178558	2.58229342327351	3.68075299573112	3.7062325867697	3.75260055104921	2.27185393679231	6.6651973498289	2.10337309928451	2.72918755731324	-3.07016568236379	-0.364692597177149	4.8413937183718	-4.10199486415766	7.94426271154133	1.54567238466009	-3.05916513407151	1.44391109987498	2.3412474972103	1.04108093279741	7.590339291915	8.06815633836163	3.07700610519925	0.196836951958934	4.22851465763992	5.09969856942308	0.647060449447794	5.79575611928939	4.3622602425339	7.48148110855258	1.39728894598793	6.46166406727598	3.98432089796575	78.5	1	2
177	5.68643756322671	2.42924147911933	5.3320764055782	2.14351249534606	5.42272035262151	1.6459359341238	5.21837692441902	2.27441583625944	4.85075530271622	5.11738473438794	2.40541842156041	3.21032412759377	5.69594705706944	2.46285217165384	3.70285529747003	2.44990331626784	1.21093876972732	3.5786062532875	3.53472660286266	2.33376537148528	7	2.14536025008434	3.52400426171204	-4.02081872213151	0.313492779560739	5.00286636450985	-4.91904305976776	7.71419022649858	0.602191146799838	8.48465754181718	0.651100550963687	1.83493001600522	1.09438766293353	7.02929687940922	8.16927124970931	2.93915047732072	1.01029575753357	4.95559420808456	6.61608668687785	3.34880795722717	5.77068050772601	6.26638435556514	6.28138436717644	6.01659517429093	-0.614995106456348	1.15988252326997	81.25	1	2
178	4.92450307913653	4.10861952926883	1.00758352582783	1.90565874350081	1.6945242236889	1.35268917151683	6.70212221559766	5.1332787093867	5.84506809731195	1	3.71896939855659	1.98875279474085	2.87559346039626	3.66848817975795	5.30649152979398	2.93460225963347	4.83300184576795	5.60799285140672	5.8894820438458	6.76383815979903	5.01737986215255	1.09180542513944	3.27431084980054	-1.84917920421128	4.06161419001517	2.57041567832505	-0.839828874748649	1.89118311210252	-4.61495712820507	-2.7975324836323	6.65757151368276	2.06583467826587	10.2403421177355	3.94030638276819	4.35406334920055	6.47340260942528	0.143125252099144	6.87904100276999	8.34158486670918	3.74480016827051	5.23510867155098	7.47645259907073	3.68892697391663	7.21918025197236	3.14132142594016	0.601691696961348	94	1	2
179	5.01269143166034	2.75439454493624	3.75535973120985	3.38531488583064	2.16473728360846	2.41305980251824	7	6.44120940258602	3.44575583294481	3.22471131156698	4.17841608106036	2.39954401567335	2.57108691846569	3.40636664323935	3.56342508743651	1.87462756610929	7	3.4502513320645	4.38824467573273	2.3214583029908	6.04879428682184	2.11817675632585	5.31895224023104	-4.63881245015374	7.65639108712847	4.35925039923201	2.49055758980072	2.37268523345522	11.02510405896	13.6250708591585	8.45273776919369	5.83334923430323	4.96447460053545	-1.59058400575162	2.99611747785706	4.98590781993374	2.20005839334224	8.17759975776849	8.38531838506024	0.404013435098349	8.81436112222999	6.54043021555943	5.76387621441223	2.48336220897334	0.326608666265572	-0.695792673922941	68.75	1	2
180	3.65164197839852	4.31633342276969	1.51096625994611	3.5958981515876	4.97867464400471	2.98951796431002	6.95379461867233	5.75557998242275	5.43744401251118	3.52951837934819	4.54466726522751	3.29851193024381	2.24038118959331	1.32892755273185	1	6.89331288968709	2.22244329292302	2.35377990518504	6.3726261402883	3.17148993186407	1	5.65122249476183	6.35300314034496	-5.79614874410692	6.23399803691316	-0.189474663974919	7.48185679381266	4.29619304176248	-0.897797470901799	5.03363597793507	2.17182901888476	14.246719328004	9.44332648350297	7.18913695289196	8.27661783206888	2.47284423524006	-1.16153214929447	2.00945378733334	5.25421514432812	2.04274322870774	7.88916658384553	1.69947483468206	3.83960784611159	6.4829664464415	7.21119253081924	2.34540163862463	68.5	1	2
181	4.61813589986804	1.97640059083137	3.29677129945028	1.98737152269995	2.56914852848444	3.11518721780872	4.78163438977006	5.10417039325782	3.40499630922156	6.41468743947143	1	4.88291865351507	2.25801745070809	1	4.93115181696339	7	3.56525519286732	4.45425913205102	5.60689516483036	4.16989275624472	1	1	4.78502577610753	-8.45377026156778	6.5798068703239	4.59196442147227	4.49856411621039	1.72180942838133	2.07258212920008	7.15679204686578	5.47948170027959	1.81371792630584	11.0425168360396	9.21248636104048	2.04120035471262	2.85668958358574	5.93043451077989	5.64003383018431	7.37564143449011	4.3196167175651	8.19431575680484	8.05560403893359	4.64797359666537	1.80004235414917	5.43768085223433	5.72021784309071	72.25	1	2
182	2.69284632500017	6.2413397737675	1.32533346800828	1.70987701880411	4.37022325163903	3.98286751820754	7	2.29259366498513	2.08983781598798	3.39839013184768	1.59835719673951	2.44389648925552	7	4.02810787733825	5.00239977779817	2.2815063721868	2.79423077357375	6.0814173431043	7	2.17205926582222	7	1	1.12176605028835	-4.89456890756269	7.14486008352052	-1.07079768808568	9.16472716485161	3.88999476973171	2.97632229913834	3.70656596606102	1.24478752633158	14.6748261021864	6.26736059233293	-2.20268673676837	0.577641609185792	5.02335058865273	2.73035694991258	1.77642423456594	6.44953582892279	3.76960932084557	5.08787648318229	2.14760449177313	0.694920462733551	7.91553047800206	12.3300900698802	2.76441719959958	83	1	2
183	4.59935053081908	2.50151058561081	2.20211497149703	1.47796124994307	1.26077318106444	1	4.12135217690766	7	6.12786344418965	5.66882243819085	5.87858500371059	2.08999566679927	2.28446117535953	1.92874629552651	3.37908528368242	5.24042977166573	2.66927935088	7	6.25600035562789	3.40350018578165	1.11994520795822	1.62994409126164	6.14286661766673	-8.50651788077251	7.39469502589226	2.37665837678356	4.40067941165027	-0.946116623974528	-0.169980736213411	9.02964884403047	9.63271935777509	6.37855449610783	7.11377842995198	3.25072316742225	2.86672281747549	3.3317208444805	-2.03146898534805	2.82289832585066	5.06416362715649	-1.12552023604273	12.1948031022733	4.76907585471121	2.35999572856466	0.123607823493257	0.662498914401107	-2.44489707479793	86.75	1	2
184	2.10231596187956	6.25432108221176	2.05305123232282	2.62199521459032	4.96326419549955	3.59197072820116	3.34773680092565	2.33651343533291	6.29329642183421	2.70926013959274	6.44828664023829	3.89430863271987	2.75184858857069	3.50892351007392	4.54322601994873	2.12286769669579	3.78132707798438	1	3.97855319701833	4.85571095002261	1	2.80153058298105	5.65448210051277	-5.00895320478742	5.77156246123008	-0.685923623003699	7.38083128881768	0.614142614586731	2.26909645425787	6.05217100288469	2.46660955578112	7.34410388901219	3.01109912741644	-2.11456796134285	2.67202165368563	6.50950507075287	7.75184570218276	4.7295815049256	9.45720862249128	8.00184902467052	-0.784936651678061	2.77286621736733	7.20413143200498	-5.08973192473057	3.16158093791587	-1.6771465216394	76.5	1	2
185	6.8500159679159	1	1.99164682120201	1.08327559744166	1.23433133541125	2.31718411915468	4.65429902469228	5.99034806645767	3.8645750531296	1	4.05788936774407	3.9618346989158	1	1.18804246629592	5.23845687304462	6.44899286689287	2.33830768029997	2.86197762719117	4.35412008447892	6.59807095554305	4.53387804824403	3.60319611610953	7	0.804115600140735	1.94224915733348	3.03724456116379	-1.72560081218058	0.244767905974218	3.93748143458672	1.71906352156587	5.2750929288165	5.61029166125099	9.84457763861383	8.47228468901728	3.47146293366202	5.25212177703962	0.0486392952551051	3.15256330321236	2.28808422682944	-2.78264206353445	6.85004348456704	-0.0166484655262653	5.46581176017564	1.69067844558057	11.3179664011583	11.5770648902778	81.25	1	2
186	3.47997705717974	6.9577390507221	2.43126842129349	1.50274324178665	3.88378446457117	2.93259887079842	6.79527529157046	4.73026927653115	1.04168482398239	4.73961044121043	3.77115805822603	5.04176195842992	1.43562813732192	1.02424702305009	3.17356783495997	1.40516763418781	1.61797142413963	1.6037971820749	6.14949178166211	1.34279410012755	3.18677088309663	2.74867083701514	3.58228537534577	-5.97607216167953	6.75875228828738	0.851304637008242	8.92122318908001	2.22789996675687	4.39695524805606	6.40337232473425	1.41075815680795	14.1717388186803	0.246447875717956	-0.512462555429904	6.86119658441081	2.61011436281863	-2.57843130815679	1.79810007529734	6.21783762565496	5.53955881491526	2.98375781925915	1.25303586145576	2.97525763118887	3.01102786871835	-1.654882617212	3.16615402461241	77	1	2
187	6.58704236594596	1	1.86509916354573	2.50832764223388	2.11262973475859	2.93340141832067	4.52094731596389	3.71654168503355	1.30201603492849	5.93748296027068	6.0411410786744	1.77154412190182	6.97073436095759	7	2.84937204388243	1	2.84531022929901	4.6460265920225	3.78950433955043	3.56704559502453	2.70828757851696	3.23500439739603	5.19953561757593	1.73776079151461	1.49468171860313	1.8482929779852	-0.755026274015302	-0.514048379235621	5.80156674601479	5.4705235469936	4.13948390591207	1.20694343357644	10.4081463645269	8.92760778724242	7.49960020889733	6.82328376814993	-1.69143156244719	2.29237797453704	9.54232066549458	0.326707223029641	4.54421955663367	-5.08491698122844	1.96525543565558	5.98817643820757	9.74350684484587	8.75028316246583	79.75	1	2
188	4.83597200982376	2.64562918928794	1	2.48906520074408	4.109253599276	1	5.40859586241453	2.60937632867841	5.1802465544203	5.39041537078681	2.66944726813235	2.4095973164888	2.44377082560258	1.38012106387351	4.66546148931039	1	5.47785411609476	5.75959250622903	5.14175752615864	2.05983035001549	4.96519264904945	2.26772801014607	3.54251733403734	-6.56940839290919	5.34432365336375	0.52503585784774	6.5915627497693	4.34947005642408	2.47286763839689	11.5730142689194	0.553630369628721	0.847622771791994	-0.195476625398051	6.78450499883496	7.53168758982404	3.99675712791806	4.65896358950275	8.68570196905465	5.10110281196805	6.81575172412004	-3.304630903242	6.12208847570944	4.20128002921719	11.5754533336514	2.11016490121817	1.82648874542451	74.5	1	2
189	4.79984879244329	6.12999979154168	3.37905005164943	6.73488496897811	2.31354062704908	2.64194702163503	6.52814079413707	5.42761872293353	1	6.54503942760096	3.70735243666357	4.8531023036522	7	1.15005334328938	5.02021322028084	4.88935914454269	2.9338753539445	5.10632740295626	6.56489756556317	3.20478825655886	7	1.25588440591518	2.80158441383973	-1.3012882184422	0.816747132786491	3.47531386947921	-5.88495457404542	-0.149906095635655	-1.70260436307297	14.0317496756364	6.66722822082269	3.39631567428259	7.61619353050676	0.418445905517022	3.97642640663593	5.82105167205819	3.60458502163762	4.92231909896928	8.55098639815564	0.409221462913531	-1.07418076302089	3.39612520472053	-0.0305355617576006	9.86348336204708	-2.77190727018058	-0.506761249740658	88.25	1	2
190	5.95483652833717	2.97953358965523	1.20164584820862	1.7943283524526	2.16709235691756	1.34544638948813	6.79549500234766	6.9307106244344	6.15002285243375	1.22947002560856	6.50210789057704	1.69903705120573	1	7	3.38123757060673	1.53352472465513	6.83958037616273	1.71669898771746	3.92616561330041	2.04359950562628	6.06893759275311	2.34654779154142	5.35740303054914	-6.88208996013081	6.88155624138197	5.21364704609975	1.4056481925501	3.8651784991031	11.5115134030962	13.0537243675001	0.494160746077796	4.88130643164089	2.71261882304023	8.05049446433187	4.91815548363952	7.11725388909764	0.431998557805941	6.96299081668206	7.9716314825024	-1.16255745852865	-1.49045318515952	0.987901598865932	0.784421669783766	1.17657950026878	0.959267718071818	5.61495773438601	73	1	2
191	4.37063672451436	1.21502712951989	3.14081511991411	1.22119859381652	1.1470398041613	2.122859981911	3.37135488377631	7	4.77245610954542	5.56053288925664	4.94501862097763	3.16783898764547	1.82285703286933	2.1667364436505	1	4.1680366316416	4.67670654662849	6.75767435920296	7	2.77145175876037	4.41077313974698	1	7	-7.19160972721875	8.06559591811693	3.62031021027528	3.45765984057771	-0.340588620146138	-0.070531730242845	7.9731802822721	8.56326122261974	3.43733866783634	1.63628526951941	2.92758823951575	2.83470531377433	3.91753268080887	0.609891085654705	3.13060704568634	8.47742048241399	-0.170851312417572	11.6044761470331	4.07873491639219	1.07120622955811	0.375071671723141	-1.24072362834696	4.12477166006489	57.75	1	2
192	2.86338288952786	2.36898406154569	1	2.68347296695371	4.03181592629165	2.06826143038239	5.30700911962893	3.85599985809066	4.58250233836862	6.34091982176412	5.67731493401175	1.24306509417939	3.64643797564571	1	3.03058307718657	1.98742453324929	3.71140993386779	5.74973495779106	6.0970200133884	1	3.38752214893143	3.44307099489885	3.22517028109701	-7.15671554987736	4.2906663824277	1.52063476247954	6.19348367545927	4.18894962755782	3.7913943095055	4.12868715617813	4.57848305448375	0.105106787322817	-0.831611477021011	6.12995757866556	1.63889840205044	5.28416677143144	4.69986393443621	4.10582594496817	6.10458790777329	3.74953270215774	-3.47280161380186	-0.775375996232296	3.2852495974344	12.1612535080277	2.27838373973745	2.29591784531939	75.5	1	2
193	6.53930115755334	2.79758771450725	2.42297120311456	3.51069544725088	1.83505502076064	2.50574209521796	6.87444106733103	5.58240297008776	2.56997740757443	1.92400742902461	2.49535678824062	2.37926373161579	2.3971039795379	6.00613331915439	4.2851548175691	1.50307952162902	5.83986807558587	2.53239133361663	5.52751847111745	2.49969186380102	4.0677857996272	1.47168010064372	4.33246438762436	-4.916145912119	7.2334799464331	5.25769671438444	1.7549417831338	2.20200444307564	10.9158219794772	12.5970297486746	9.85818418077688	4.05480302397669	4.79934448260489	-0.512257193845917	2.59573938546308	5.09675057846041	1.3062594066957	6.12788979031284	7.96138074550813	-0.0519981380652188	10.3666411201561	6.5300278901384	5.60235379399858	2.00290318003907	1.66758433176062	-2.39408622160289	80.25	1	2
194	4.49547676522751	4.63211138661737	2.15324986980546	1	3.88456794885435	4.22786519644566	3.37500711157217	6.57411852558569	5.35238707285685	7	3.5155314469553	1.78641945935455	2.4116435201545	4.19878337171159	4.06778373741342	7	4.5751125437241	3.84983435731126	4.60080383657813	3.48738032687131	6.13848603874418	6.2403749002464	6.79643572178926	-7.42095630669191	6.25361709161762	0.712544499380676	5.18533062893488	2.01846085699805	6.3273340616188	11.1332545787556	4.93689350471938	5.07945935023336	7.53389047730227	6.4650654062822	5.84550562979714	2.87527607826794	1.50010150386713	3.91907618658746	5.79467484773163	5.22520901255126	5.6112085659978	2.92820895296114	-1.51107983181147	0.175087947866023	9.96760496557265	3.86372632317348	46	1	2
[truncated: 5 more columns]
