# Supplementary material for: How Are Mate Preferences Linked with Actual Mate Selection? Tests of Mate Preference Integration Algorithms Using Computer Simulations and Actual Mating Couples
Source: PLoS One. 2016 Jun 8;11(6):e0156078. doi: 10.1371/journal.pone.0156078 (PMC4898694; doi:10.1371/journal.pone.0156078)
Supplement: S3 Data — Long-term couple and agent-based model data analyzed in Study 4. (ZIP) [file pone.0156078.s003.zip › S11/Aspiration Model Data/Aspiration Couple Population 01162016 092321.csv]

	trait1	trait2	trait3	trait4	trait5	trait6	trait7	trait8	trait9	trait10	trait11	trait12	trait13	trait14	trait15	trait16	trait17	trait18	trait19	trait20	trait21	trait22	trait23	preference1	preference2	preference3	preference4	preference5	preference6	preference7	preference8	preference9	preference10	preference11	preference12	preference13	preference14	preference15	preference16	preference17	preference18	preference19	preference20	preference21	preference22	preference23	fitpoints	sex	algorithm
1	6.43553763041316	6.30252242064713	6.64150644420158	3.65817968697347	1.83560983346882	2.1133628618971	5.74270844595627	1.59972939062266	1	3.04668926015768	3.30509482720205	2.62675533570372	5.15020429987379	4.78684232754859	2.73619535088048	2.18315421542552	4.02326542042359	5.82890830647088	2.44186637407958	1.86458415278242	6.51610815811839	5.67588880492638	4.30449289550011	0.771116071859557	1.33780192712889	3.61750956833186	4.09768777245164	6.22771446684454	8.70358650317343	5.15616129521755	3.84116889342462	3.80112262887809	-0.898023418200272	-6.20909723400537	2.12404660225241	0.569476239439713	1.09341020674166	4.10609346643244	7.06080088714514	9.69510201435046	1.53420331603017	5.54997320101842	4.95552844616756	6.75080140780469	5.00930972208886	1.5642528267887	103	0	2
2	5.50352967848658	2.35894651231234	7	2.75220454350844	2.22415435889424	1	7	6.13927760651483	5.31077464864542	2.81189773170669	1	2.64273177202994	7	5.35110935097233	5.21953172522675	3.07033357360477	2.10135887293856	2.66572645975763	2.45318053361063	1.73333864245032	6.64799278318159	1.65292224490256	2.48115129255689	-1.1579948161171	4.06243490884268	6.53184828386081	10.4244353662848	11.0895897910812	-1.79017040692962	9.8537596538689	3.96212695798944	4.76712697880121	-1.6144755034817	1.08872716046116	4.21512849453921	7.40220802016292	2.4443194354831	5.00064178073637	-1.01036188993077	4.16559058029961	5.98137512678139	2.87779262330817	0.856657784364043	9.36261875861529	5.37197697528852	3.36953627341272	104.75	0	2
3	6.60985011415585	5.91353120672749	3.8825064901232	2.35918522260498	2.51532386718646	7	1	3.61817647138733	2.08396511471968	3.48446686236923	4.19182964932492	1.53761242570031	3.81400523608941	1.95464249444707	2.22735701156098	4.19623677535072	5.02210738083568	2.71334306701485	2.67022976453457	2.97396830733447	1.95192102340662	2.68551321690479	1.97253195797079	3.79867688183077	2.51811987334298	6.52781241416045	8.23882365451073	8.39017932870963	10.3731773099696	10.6370331892648	4.35066193129133	-0.896068798899758	-3.26284655553172	1.16201554081485	2.962795664108	-1.07380779749225	1.02804564756475	2.32761588501888	8.81133497673832	2.62670588007229	11.7371725262325	3.83105479504914	1.04805936381505	10.840280291526	3.63796637363984	6.60237478858601	111.5	0	2
4	4.82086233155085	2.7455636359809	3.6582617096155	3.74103169680724	5.88472907966506	4.6636681592221	1.72933080099612	1.39500517184073	5.09224863546652	1.89416396766703	3.13236248310275	1.07141331107763	3.50858025220631	3.40632824813326	6.2738175593425	4.10860548970973	6.59877766565111	1	1.67003537339214	1.78116897960363	1.77171768859858	3.96958692433871	4.7233737737757	-3.41884796401124	-3.16764889290181	1.97855887605445	3.28302146770729	-1.51902215655818	9.24824229168701	9.92204645379684	4.05225136083491	4.77100788541796	6.28550066280188	-3.7119066756366	5.08102052281713	1.77679461018614	1.51755661241176	2.88768395959852	3.9053711823034	8.19156142039915	-1.79126271593361	-1.4810645901846	3.92693738757918	1.82299946689598	-0.379644515387326	3.94945773473456	96.25	0	2
5	4.86631218456097	6.3866186292349	6.30427376228824	2.59372177443443	1.11030355778225	2.36652561547089	4.99611051123009	2.20422739863953	4.97732521539802	5.31556061640187	3.7597759197993	2.73655522311543	2.3101138941569	1	2.01528129832376	2.85092157025447	5.54768887985278	1.06676621055781	4.58694203460538	1.83603519741871	5.35521914944305	2.571409880242	7	4.420593456917	4.56002864308563	6.78809075662662	9.28327073763419	9.659756744017	6.04889802673036	7.19961048580191	10.3775012653975	7.04700817623653	3.01151760056584	1.52432424204177	3.28252761625921	3.61106986358765	-3.11442020923538	2.73614601004118	9.1315555908834	-0.821619033332464	1.23306529015856	7.67728655170931	8.79207398624057	8.05493114164902	-1.68279524836373	4.69247427900566	82	0	2
6	6.35756757002477	6.73634562336949	3.31517438054471	2.06711464983572	1.54715354243225	2.63721553495432	5.90864922637864	1.67369863378516	4.20079959235263	5.34518654629147	5.13884823655325	5.54805714915872	6.28953013060519	3.31930394096563	3.63557111865433	4.31053568199279	6.52350369015723	6.13844444454651	3.44031720845417	3.48111043200097	4.20644756199713	6.14449934390723	4.4992721755592	1.95149829925064	4.88358939572394	4.4822692336144	9.18370851183708	6.01382682562278	2.11609751215204	10.4433285379131	4.3296538575684	4.25483204938346	2.54305612210473	-5.30811112195908	4.07683328926384	-0.944605160458503	-0.0623676653614658	5.68841137264248	2.61417625569031	-1.36539156076852	3.97021525897505	12.830992552563	4.96124275661672	8.45396917944752	5.3230357392219	4.93456395358516	97.75	0	2
7	5.86805893600629	5.61112260790377	7	2.47846690858402	1.26216892295457	6.5058716378802	6.39537855041854	1.4290483440633	2.7742940620171	2.73593138010478	3.25644216949747	6.82986062365049	6.42092944525577	2.16964521089736	6.03546622246254	3.74466080710499	4.48077947823698	6.19182566417193	3.02537560806417	4.24877705311804	7	1	6.5874231911638	3.27967721826026	1.57439153232298	3.98776657693388	4.02944241158425	9.53072294390953	3.54755550025017	1.79521108584265	9.48964838977059	7.01012267334556	0.858205790387328	-7.36322841914324	2.40846333019737	-1.0090517320087	2.53615039971091	3.53469453495039	7.86763650641482	3.22128843490513	0.903178147802602	6.00496776717677	4.51239932462316	10.1297900765971	1.87097489386047	3.79022950571361	110.5	0	2
8	6.06773957306134	6.67454081137489	7	1	2.35219396403266	1	2.45996919482248	6.23759110486335	5.45157208767431	4.14832562715443	1	3.03432410485254	3.2877522539548	4.95002318555055	5.81225193346218	5.16046068582633	7	4.55035045178737	1.65351333373161	5.72185547425277	2.12662955834474	1.88541585639251	3.32400455193906	2.39125638799099	1.06094226207366	6.92560061128547	8.54973001787798	9.02043294667337	5.77549216353013	6.38720964144536	0.999897200385293	3.96824574008959	-0.400199212767124	2.85143761911391	-1.94219878631239	0.0967519027703113	6.8837132517551	3.01740093980298	6.68486387598521	6.40762381658742	1.22661283973672	-1.89679379192746	2.83139859954309	4.64509528032961	2.35967282143877	6.18068983284702	97.25	0	2
9	4.77200557836516	6.95700108531018	5.85613720381799	2.11529116938824	3.35775016985879	5.41035411699551	3.66267252861537	6.52414576744477	2.92319501292849	5.25857300641914	2.07242216473492	1.20229071641058	1.32923646213566	4.93589100061168	7	2.15422014511851	3.34408753123457	6.35203578010707	1.63347460035524	5.50408805655195	1	2.8984801726679	6.0708451059549	2.93290528890948	-0.477030599581385	5.36148776474863	8.97493998119906	9.24390347596362	6.77055081097075	3.33147769176263	4.06037376324953	5.81466362737746	-1.12330960917761	9.00403306045978	6.70320232458174	-1.64971475239638	1.32572413117	8.54154763749091	-0.0298360680681141	0.348649404486685	7.32995931195706	-0.884138929896287	-0.75061473026146	9.37977118532573	0.728949238274583	7.18230877092051	87	0	2
10	6.60338730335166	5.36892452703082	5.90589496331997	2.58819151472839	2.74756145425391	6.6312144026338	4.70318894733064	1.59426393051282	3.32407617493541	1.36933302425629	1.68225451386821	4.12428166586549	7	1	4.49690514638805	3.90079063853441	2.13899052984942	6.69750196634642	2.90940014290891	6.6737897017668	2.47935974313963	3.89884649360652	7	1.64855177490629	5.22887784919295	4.90139427696926	10.10225658686	6.06435536333806	6.78002350718646	1.25431653735234	8.64055823126611	2.22589061929062	1.41170575158631	1.57056650216011	-1.31057409304765	2.92118732271486	3.85772461654089	5.4663515270183	5.19622378292615	-0.965234430132392	5.6027560326888	2.75581474536485	5.93710997782499	6.33316212389157	4.26515994400624	3.36063146431602	108.75	0	2
11	3.275760623624	5.63930265447058	4.98839406773854	1.93874403354172	1.38128186127211	5.25378155398879	4.78837073701962	3.20015789766687	1.3693726673385	4.72294312061168	2.98575158860271	2.81437674128347	2.23264815265019	1.80089906680278	5.16374792087471	4.35641390189413	6.91370322213532	5.63727240947522	7	6.01405813902328	7	5.15522260483225	6.15689890629965	1.78893204524872	0.993879519950899	1.78232459138032	8.12818821560759	11.9263691626225	5.41089893143086	9.08880786544398	3.75585352428605	1.27097059581124	-2.38161275858721	6.85082849008294	2.0992017284199	1.21988254230431	7.78833627220014	6.06550394036075	11.1600565614752	8.72215007316406	0.266486220520717	5.28062010004132	-1.15393778039115	3.84271083140709	2.3559734685397	6.15174954171776	91.5	0	2
12	4.72497032933351	2.77296962855154	3.54619336757075	3.42239272076955	5.19075145329552	6.35289257731148	3.55891817595911	6.43712242348253	1.76728151662201	1.46408550704199	2.59260716097859	5.35438831770099	2.63072228061257	6.01854323008907	1	4.97315239098676	2.86185223248008	6.79023936393815	1	5.66762717102498	2.89191831859677	3.7642172281775	2.83761331430152	-3.41454753763318	-3.45500823180848	3.91987769253635	3.79163411578962	-0.279951603489035	12.7347470745346	5.20331145319694	4.15391279866309	3.42724903789382	-2.95959355708924	0.730618092518154	1.83223281339435	2.43957991458073	5.69018773200933	11.7005578143899	5.75601264193491	-2.20008578759513	3.66841311309037	-0.290829489634006	-0.639886306392513	5.5558217385302	-0.733653518831797	3.6512393884713	97.25	0	2
13	3.19420276848265	6.73627587406327	5.96306092688509	2.55642887085861	1	5.19562975684478	1	1.79537495844845	2.48718612566879	6.10441402736689	6.70766629162259	4.9384832176124	5.72813114210347	5.20224904600131	2.84223961918287	2.2906259897913	6.14994456858742	5.7735196259583	3.97238394117655	6.72394372699285	3.90242621244272	5.32308256524638	4.06433022686453	1.4532741962518	0.136122313762014	2.44593829903221	7.63009256519183	9.20023459520062	0.112860702968025	1.87158848144981	7.31891078872605	2.94424547992665	-1.1405068607702	-3.05388638389782	-2.31471611669302	3.39702423107814	0.732034001978442	4.13010264995536	5.58647148696288	3.75347427035194	1.43243436684014	5.11731592452011	10.9493629711952	9.59202368470504	-1.19761319189126	4.29393370996978	90	0	2
14	5.98918043260598	6.02843540062696	3.8994088552101	2.1413637633804	3.22720043558244	2.40683633175832	1.99181007407297	3.20693173811271	1.83548508624303	2.94470831130326	2.00969986395333	4.2944505104142	3.9626790862416	5.27704013492127	3.65159807684766	1.91985824709671	7	2.02518950700899	4.26971500861472	4.90549076830474	4.58692947394033	1	3.33853353108125	1.39612126797102	7.23793179871559	4.61116927882652	10.5384050430078	7.04156643193704	3.70946312997612	8.56253065074322	1.24680896181469	5.89755832370137	-7.53031477636063	6.62171200224307	2.25550443156519	5.95295936772514	-0.538533087574554	4.47349806499321	0.854832959558227	6.62931983261233	5.37109017743904	5.8816017868026	6.15485329713312	5.41295645478327	0.474883583921776	2.63298278991361	85.75	0	2
15	1.52683127053307	7	1.65877438470486	1	1	7	2.61007994114685	6.62212503820291	2.50776237360808	3.3291229001058	2.13143447063213	5.86880580809319	3.25572565795935	5.66599834456029	2.04251944973879	3.25292969102916	4.31573055164304	5.44962919380938	2.383538937804	4.16587592951349	7	1.82326328766703	6.49806708674195	-1.66258187336039	10.4630246004752	1.02572190100271	8.28755875633329	5.61988345651611	-0.886586388396135	5.9938058922509	5.56379248111555	3.82103037110565	-1.68357285222434	6.96613460979524	3.13011946964261	5.27129394174928	6.49411079157099	7.37877396454881	4.08393702744657	1.9560111433287	1.06589155189498	2.43053018218432	3.69047291533565	3.14562499570844	-1.68911532211251	5.62468965517444	105.5	0	2
16	6.31054654738084	5.04185684099214	6.21061855409319	2.1982449325575	3.68590087969798	2.19293918209634	4.47164179703884	2.17759234385471	4.91021283235347	3.42870408519715	2.74445385304588	4.89367216635859	6.37770807845458	4.2301074608465	5.02492783683314	5.50116377261079	5.3248626362922	5.54438793742825	4.00788081481341	4.08476864300799	4.54554154784887	3.0083730247673	6.44143294967238	3.86512325433789	2.3712829824392	5.32400114692609	5.23595494425498	7.67981924522318	10.6884202740091	6.38219498120961	7.67625283227001	6.83990364822088	0.696314211883253	-2.45968345890233	4.00080258419507	0.658927841974123	5.47639555459424	3.5112538536033	9.29389852347936	-4.06011949591343	1.81952462925751	5.21676202518458	1.72975394634215	3.32233206786462	2.12520391026212	6.23190628882856	96.25	0	2
17	4.16832947572372	5.14469988823547	5.66182682334309	1.92193689112148	1.50454682439662	5.0634333603412	3.64340651270047	3.91399634214526	2.34597391368529	4.67911243387621	2.36894507348446	2.34082945702378	1.49620034798133	3.05313541361384	1	3.48019190955666	1.65002212962259	5.00824972868268	5.83848847412925	5.1644383977491	1.18933366836099	4.85592684320057	6.4676299376181	1.56853847930196	0.688033174845224	2.03573864296991	9.21059843579333	11.2982620400273	10.9553329684595	8.71361192809156	4.45275540472821	1.78143145520823	-2.62019074957	6.44755211661404	2.06770756205829	0.295224599583284	3.39214913204983	2.74910178044542	2.49208448875742	9.40056707878643	1.82750231854088	4.96016563804056	-0.436868681220866	3.4771319862361	3.3922658131311	4.58870281199132	95	0	2
18	5.05024908315496	6.76861203213801	7	2.02275930531084	3.64523151734354	4.62777816886163	6.54352989597794	4.03965324444981	2.81388704897767	2.62666503464285	3.17225771375516	2.08861428880504	4.14593938881094	3.97377091870123	1.00290460434274	4.53543068701734	6.37103443166508	3.372443652585	4.34558550659971	6.03351568077045	1.5400382403707	1.59978507989625	5.77695442287495	2.89019574422751	1.37632969786401	3.09831126329549	7.91489714529652	10.7280055673015	1.16518616829488	6.02120419677976	5.38607639069972	5.88190094899484	-4.50278708529743	-1.53347191929348	1.83645943940975	0.602193765551023	4.1703060111963	2.47514582378994	-0.310824793569438	9.29883574153561	0.609030306710222	-0.235098424493897	2.51846853733917	3.37986170762057	2.82150122860156	5.61349171689101	87.75	0	2
19	4.32160686461558	5.94864989593696	5.41786169547067	1.67526600032221	1.22636969804615	3.99171661855772	2.80389062664063	3.16468506309006	2.69850632005371	4.33736662245836	5.37769314581582	2.60950575195858	2.53737903970217	2.25520880202008	1.72094650440794	1	2.91525284543327	5.96487149398593	5.63405463772139	4.65897143154601	2.28532900387522	5.17813068860904	5.83580462646332	1.49740508211512	1.43113485487708	1.42063057566343	7.94426575133395	11.0290520789766	11.096958309027	9.71752547664927	4.05264923226679	2.84966207370838	-1.61062586261528	-4.45267261061396	-0.786767584763001	1.68356516976096	2.96191521093423	6.64859407285668	3.55875660555165	9.23139266133629	1.6616627409207	4.52505870957611	-1.6506761641398	3.90389016309331	3.22257214463702	5.0811411164614	92.5	0	2
20	6.76202515867138	5.13504099310215	3.95448688157987	1.93010509034161	1	6.01632556516437	4.93102121928902	3.49059075854618	2.7120442363236	2.04967597150612	6.03952644888764	6.73111211551476	6.77852072071003	1	4.07083106014405	4.75189956708198	2.51953212338081	7	1	4.27682378930532	1.16445299190206	2.42335782253559	5.26862810570913	4.44049055708938	4.88229693702152	4.81219561697457	8.95743126291446	9.51059776556908	12.1834014674574	8.23684873865572	3.10804161860738	4.60742121669084	-1.51402766985726	-0.85351394835119	3.38029333649912	-0.5304928833279	2.18732942051256	5.16279013672616	6.85463759655599	5.63538285784024	8.90415550506486	4.39281358421779	1.26521703711937	4.02577310932188	6.96479524335691	3.40876793049577	86.25	0	2
21	5.57708728830529	5.37506678467896	6.15846310257045	1.24185052374273	2.75146199562665	7	1.67075907765574	2.78308542001978	3.89677492501674	7	6.54977711008964	6.13980691367516	3.26318704749213	5.39299301230905	2.43455186319191	7	6.86554082990481	5.46981192193856	2.96673728616893	6.82596745898942	2.28660531406007	4.63772361888481	3.08159083253438	5.20849087916009	3.31660968984488	4.6722129938801	9.7474783036503	9.94230513252011	7.29144471844246	5.2186111660974	3.68368852272125	5.70730933642747	1.74592606489488	8.36425584830392	3.57491611164767	3.24461080493499	0.170677551025823	1.66132720864639	7.44593583167932	0.354287460366514	3.46161657053477	12.8658606868367	1.36262269411391	3.63557398646919	5.61723510096383	4.91520127318227	93	0	2
22	4.2150258288135	6.71443704370574	5.68566072374661	1.68416149398465	4.69041169832715	6.71651840231879	3.95775592671234	2.32894588874361	2.17527789484137	3.6820286663008	1.99264996638131	1	4.87778961367626	6.37105312990733	7	5.72759047319495	4.62003364315865	6.99841324259626	6.09091764814919	3.36195771251038	6.17792429592903	3.31467481285403	5.40672043776141	1.27026049122144	3.73239133161328	7.59570691512308	10.9918085812884	3.85938829541291	12.0024992496774	6.34369535157641	4.72274353040489	4.88382140787144	1.1174538524574	-1.68226696581682	7.72780889198618	4.29316081001286	3.85301990900144	8.9245445246448	2.33315504427977	8.44225444359906	2.15123996480498	2.59442773357517	1.371141322094	7.57037860373732	4.71632639820809	2.81641403359043	98.75	0	2
23	6.2877741633961	3.10243969891645	5.38864605201441	3.49034826210004	6.0202319519013	1.91196529737966	2.99679000642221	3.79315142873775	6.45429216519778	1.04056231307616	5.07096312172454	1.90456152512149	5.27677647099625	1.59297106071285	1.16253765218244	6.83097808159303	5.77908372528108	6.55776343765266	3.57790624091258	2.94711291467086	5.45920279496899	3.15908150150659	2.48335290043977	-2.1136440525557	-2.8341907916971	2.84339265184617	4.55643750868068	-1.91430835160113	10.0954077701676	6.64631959666237	10.7629658785695	1.70036717163531	2.90245275086928	0.644227681017408	5.78236774347786	0.668727331140045	0.685077877025205	2.91033389440278	4.90615600562901	9.69353442029437	-0.808325252606939	-3.34352996575167	2.52031704017654	8.77663071348827	3.19736211784306	3.82996481969598	100.5	0	2
24	7	5.26796796409101	6.66595623056889	1.60717689194914	3.15568627196975	1.94237153346588	5.87186494229185	2.82483585523356	5.25545194955617	3.86027038263011	2.65227358356702	2.98429508035642	5.10260969154544	6.95040371478852	2.38281295886911	2.81956091367588	1.22349492049367	2.84370822667124	2.14101708460002	1.9658988895269	3.61651686286614	4.54846694164451	2.80794340453125	-0.348052121068277	-1.0678899602982	10.3836855711345	8.09309637744829	7.44340884964472	5.22682839912754	1.49518205146805	5.12432611578878	-1.55006348664597	-1.00150160650744	1.08919038338223	3.68970674251224	6.90365655684234	4.17164141879825	2.30546813100198	7.31044575301454	3.16824183110598	2.24511812182143	4.83566357335499	5.06778585049353	3.3501966488005	7.21406952393073	6.73788742884329	81.25	0	2
25	5.57215800030952	3.59647722624507	5.99487940197541	1.68911272557483	4.66303658832734	1.12646245460348	4.47004018061513	3.89503447826476	3.46177253923027	4.58760368636458	1.6221452354574	2.99754591173303	4.62527989426519	2.47124898328882	2.16372528266991	5.97969755418224	5.04275461269379	1	3.20954563805987	6.42039291998854	3.8375736153317	3.71770159013477	5.27865942502499	-1.01969262891201	3.08211614539378	7.40360444751383	10.8004827519174	3.91436972465758	3.30969167380722	5.57637496445485	4.43304802741832	0.437566272784981	-2.71816478812796	7.7543015576048	3.27529942887365	-0.447759655333442	7.52087071682742	5.41253842763576	4.26835239418464	8.01617280939091	1.18591655131541	6.28268891957857	6.3712676354858	5.57290857203782	6.79148578404115	5.18900451534863	105	0	2
26	4.27212599120246	3.61894697023684	7	2.07864316632876	3.62321343201318	5.09603202602231	4.21317636721592	3.07515165433339	1.63200090421803	2.66468301907149	3.96328546503163	2.79427133393186	3.56751576154594	6.66840813467508	5.59608209491993	1.90426426541041	1.30955613667486	1.39383177970914	2.67540309096746	6.06202878207099	4.47554252908586	1.40593254747549	6.24047871517658	-2.54184812786832	-3.52847746883112	1.8798650096596	2.84318748028834	1.26306571320411	3.6018085053634	10.6848946008713	2.02409868610808	4.06344957064394	-1.84121043093426	-3.18761504287049	2.73974046417167	-0.720756698009662	2.99021400616957	3.75796895152646	9.6261443061792	6.31025177927036	2.81192679644296	6.37137750888966	0.0248574221961865	3.85680615898814	6.94956257444424	6.96668207494471	96.75	0	2
27	3.35147703426591	6.79496513342742	2.55051799927592	1.15989538566908	3.09892253358361	1.74789125714389	5.18456059996458	1.81693293980179	3.2703547012644	3.26574006425286	5.73565614554507	1.10526361775021	4.37895072913656	2.9601194719241	4.49353859899444	3.79300764048731	4.927111131163	6.32904775585683	3.07177867481826	5.5466353042713	1.71662349395921	2.03236567445368	6.31332939370943	0.454082973300522	2.64831905155759	2.0461575900096	10.3488881941946	9.86966528156916	5.73791613671649	7.245758189809	1.56063977179946	3.73363616922874	7.34354554040034	-4.67855735707594	3.54939504339703	8.75222307345705	5.9461117161656	1.47634777428146	6.37084593604193	2.64514837215112	3.8436262327657	6.75361705914865	2.24340107074003	8.46859024681081	8.94891741067372	1.99885731177904	89.5	0	2
28	5.43245075447826	4.08541544275856	7	1.31888247324891	4.22244102494836	1	1.89553824074343	3.47244212558151	1.46518814218414	2.54112735291574	4.50175404564196	1.66514259861091	6.37595243663354	4.98399508666698	4.08068866913388	2.42886181722928	4.37378042664888	5.30682983405157	5.02915420659445	7	5.4467954202658	3.74380829946322	4.2974860267131	-2.06123398612811	-3.05206472679354	2.04231589046871	3.55267270532077	1.80531124271707	8.69715707793567	7.98787740735208	8.52298616152976	7.30889052988243	1.04353658902864	-2.39686649221891	4.52220821504702	-0.859360224806312	4.10152337615363	1.33980731312124	1.2407295385282	7.78906966377062	2.59227502017549	6.02919930019183	2.54499046628598	2.50921599591993	1.99204819345069	2.44015752791924	97.25	0	2
29	4.91764455862313	5.26234975472047	2.74416089103144	2.40860860072179	3.97364845604952	3.5657813294101	2.6899601534596	1.46005844587896	1	6.9850817276768	2.29246110734389	3.21694462866644	1.64059341549418	3.74656133527536	4.66600300600323	3.27568508561165	1.04643060344255	6.39304984641627	3.27414707612799	3.57577951684951	5.31047474363189	2.2940654559077	1	0.0929329880060766	4.72958219636834	4.92800525152503	9.05404976379336	6.14078226315062	0.439934907021976	8.66491222914383	2.90391542182466	3.2826720346949	2.08364122228957	0.190008209217143	1.70354948735359	3.34556002294721	5.13187148837884	3.83718714585499	4.73268860026265	9.31717924101366	3.90611139751318	4.66813025042423	7.40341490265161	8.48922136754838	7.41676610741208	5.85822498299001	89	0	2
30	5.9722571568837	7	7	3.69736640006667	5.50206237620298	3.15942469200963	2.17744038616357	2.78952813588208	4.281750728075	4.53620970732305	5.87979736460418	6.22288299311517	5.88096007211518	3.93091642912552	6.04595088083916	6.69806476192373	2.58943174333428	7	1.98255568547494	3.40424228199364	4.98091045134188	2.38882650305594	4.62072616255708	0.765208360453205	6.89767494426937	5.39845444521626	8.56740441000813	10.2934061065044	-0.189221818279885	10.4268253399483	2.5644179393968	5.19609351682403	0.231062100721908	-4.86584783325706	-1.54911896993627	4.26652111084995	5.85090642429943	9.84073522084464	7.9995522184416	4.03308920660943	5.84053548066474	4.83094030467706	0.118106413089935	5.1960726849154	1.11162069282693	7.01614323729846	87.75	0	2
31	5.51421147365038	6.1688578377996	6.17725218569136	3.22056742652916	1	2.40742686259233	4.36156649435536	2.26087201734473	2.05655628159598	2.72859932713441	3.59716482647971	3.85528356896238	1.88067632730926	5.85418709461867	2.45959297357252	2.43521027644335	4.27811457758284	6.63340779443556	5.82599526743944	2.56953305212822	5.36978342288671	2.38016225943578	6.24484097463332	1.85639455505615	0.801020899371484	3.69725308010922	4.42892110669835	7.10346305508733	7.61844049881574	10.4227771957001	7.21840026605945	4.33893720836958	-2.22705350018695	-1.40967623366297	6.27814481786653	-1.23800188901268	0.957328442669541	4.16626372820842	2.48187794828552	10.239174975999	1.881711450836	6.08764571587686	3.34659705053845	6.60608234411483	5.0764828436958	2.29772663518242	91.5	0	2
32	6.3307462305008	3.57861880638747	4.30656222795345	2.43895257080768	4.61674630225157	6.47059736632574	2.44794813964232	1.59668364504642	1.79788518456659	1.462752791708	1.99403974431427	5.03905360593636	2.51422545176974	6.77646887563842	1.04094825149606	5.29539601773937	3.52740857908063	6.55592004663329	3.57686815005184	3.15124904286449	2.23339177950534	1.44961629730503	2.02011396654009	-3.28336503221171	-2.93346605972708	3.54476139087328	3.15975785810344	-0.462632718048667	13.1041800706859	6.41330626048398	5.14891699627978	3.41379583689236	-2.03196086763288	-0.0740283003325651	4.45581638518162	0.297439710667254	4.98437932369896	2.68402592366466	5.86621551679309	-2.09552943265629	3.87452726459039	6.98952793534983	-0.262864457633101	3.94824554708963	8.7331841302151	3.73496520471016	97.25	0	2
33	5.58021616258015	2.95965149936018	4.74451270303822	2.57575992340843	4.85611106096387	6.46793462420656	2.95260334568658	1.76664102498862	1.65004208340841	1.05529580881113	2.47941362891016	5.69038441881469	2.3829201212083	1.27081358823948	1	3.2101746199325	3.20737899837164	5.92142368711161	2.08914324194918	3.13479007143972	4.01348836201171	1	7	-2.32645601730403	-4.49736159021175	3.38277892997343	3.44811879150335	-1.17517303268172	12.1170383193677	6.60064372172724	5.87369762737464	3.17969410173642	6.65039541807844	0.593986895350763	3.18390284534481	2.40107269925242	4.63750248233769	10.6176520450678	5.40237692550628	-1.03921976463124	3.5321899795303	-0.522748655958878	0.88795287147871	4.30747106475223	7.89964451151186	4.04356160096493	95	0	2
34	4.77967618687754	6.25208046659871	6.37651649082547	1.47068990651088	4.30386052906097	6.79382943608878	1.91328715551364	7	5.7131154988315	1.81308911997607	2.10034497956999	5.18588241071215	5.94468767821718	5.86340558451046	5.67935047027326	1.86638657858693	5.51613640586487	2.70050244742593	2.51129945571751	5.35380243123129	4.62340225417841	1.48780387364712	5.36038678391216	-0.447500411600116	6.40072243315485	4.11624021239914	8.2728390949494	9.26590607973136	4.8294991107633	5.5686533186865	3.67289376693145	3.36942560567808	-2.19887203081331	0.908296684705754	-2.49853929018093	4.96183211099422	4.03314797261	10.1203530166255	1.45939656900636	3.71384790379793	-3.98778607298096	1.93720475006542	0.818138386070168	6.80493375531478	5.05709705547541	3.21102054458634	96.75	0	2
35	4.73129846060047	2.58086278362777	4.28121231231616	1	2.8895948675747	2.06605863337925	2.47618081742722	4.25758479555744	5.17893989484341	5.59843108303988	4.88931820596182	4.85629670471283	6.56492513453446	7	2.75210382241415	2.01416893101762	4.78310570292419	1.74488915977059	5.84120312972416	2.2255101905005	6.17146922487771	3.65821919447411	7	-3.43289357298799	-3.72159789804457	3.65694437439014	3.59765300355553	-2.0256338727099	1.47982964247411	9.68456073774424	5.41688892049967	1.64920478020452	-3.55320331955203	0.103117094767321	4.80458446237417	0.88036258982863	-0.563048690549566	4.8066075212821	5.13600895554562	-0.0914437752222173	3.93865519960281	-2.29845452978906	7.71626988066404	5.95118602525796	0.0145972773704944	5.38835298341481	77.5	0	2
36	4.38312154937519	4.72263584197831	6.92627814209175	2.27908835129753	3.77988437047965	2.55738132873522	1.12375273441622	1.52577232502364	1.17887835682399	2.22900705239609	5.86054390072837	2.47580922824595	2.78477452826203	6.35412600721094	5.906260152869	2.46400686857015	1	1.83783712480041	2.75090255722998	6.38937005750428	4.03635951119756	4.2007713720306	6.70704259548998	-1.8843353025039	-2.42774418098291	1.49430120890009	2.42952619517815	2.39501309312901	2.82962466562759	9.66501821229017	0.779611565307802	3.14472265152697	-1.68988703965888	-2.13477413472495	3.55379505820049	0.0983821480868086	6.9551982209282	5.22778229515513	1.70705129984631	4.9060785793505	4.79616879013267	2.2297342164121	-0.384595994793372	4.15872735806295	6.41213405632523	5.01751502083034	95.25	0	2
37	5.70717202013175	7	7	1.53031281493488	4.78752292010959	3.34758059593061	4.34184301531292	2.26277782731951	7	1.60919982144072	1.48839174301544	6.22835586123071	4.08362735752349	5.57375634413888	3.87245253322121	1.97473992914725	3.55584760909119	5.05553595458254	5.08015010762863	1.82075596774563	2.54545347931246	2.01959242643131	4.17637657700571	-0.784260686587579	6.98135813455205	4.94627068552742	8.09988591085178	9.64278755122551	9.14412042598851	7.21318757607914	7.25838439100655	2.97363524925193	6.92892148177846	-3.27761823500502	2.68740150321223	5.63119517136589	5.30470845081354	3.61650323411375	7.15093534341565	0.215438929429048	1.0252583961982	7.85056717994137	6.63947395291774	2.75021298165587	3.8819618503661	3.60886707210292	94	0	2
38	6.07131160149908	7	4.7493943157614	3.38483363824882	2.25676412388234	1.73974663640262	6.30641120380758	4.6299426147908	2.03769985169685	1.71161349679413	3.19638189766865	7	1.51834584834495	7	1.78358690954259	2.78532282707927	6.1197081351299	2.42216316862683	1.42572111181497	5.95999789889631	3.69878121818813	3.7827124824536	1.11479360660957	-2.24356989436427	-3.23341242521883	4.58963871776354	3.50732397276889	4.20533683172388	4.99737692485682	5.06633422508385	6.46612165202564	1.963285941598	-0.997008486148539	-2.24547047228857	2.9415733938722	4.93837485592548	4.91931135642531	6.48749189069331	6.74213072145643	2.52993754046646	2.03489753842617	7.72630629740432	3.61077335143854	-0.763177423163304	2.57966524944402	5.842917341227	96.75	0	2
39	5.21925656138043	3.06555634027605	6.21718636518411	2.91897182342902	4.82221996199956	6.35618544070956	3.33429168223914	3.65252792727604	1.27942540718637	1.86557824367174	2.37886118421824	1	1.5377366604531	3.88478648569813	3.71821664165972	5.32213188940121	6.79309269927058	1	1	2.53601071839763	6.54067076127116	2.96943928268977	5.74076147337627	-3.61232978142149	-4.5560637974972	3.570403738462	6.04989790378188	-0.878263773094671	8.87481763181022	6.6192114419595	4.47857846798561	-0.956573522596773	-2.68287461517394	0.3538220630442	2.6781581056407	6.15750658434548	2.51817192869618	1.35610618432515	3.15973232613756	2.07582291776852	2.13696176215808	7.27585542192459	6.41323990883453	8.84689662214762	2.31860058582213	4.94851352038226	73.5	0	2
40	2.94552470687267	2.90893712953344	6.76934270489958	1	2.38365884125459	4.00708077075988	5.56243880786867	3.2525309923212	4.89271117610879	4.25358267514301	2.60520817137573	2.18598148850922	3.20893119760745	5.24053351600764	4.15420244286429	6.12577810902769	3.5689120206892	6.50807751539686	6.23536229918799	7	1.2151925717208	1	7	-2.32383719914525	-3.24750818603324	4.02892362892779	2.63694924997571	1.13195649176448	6.9719126598584	9.75452864019297	2.53437024754438	4.03109346420337	-0.632346221166753	-3.10075634795109	4.14549220780318	4.50383710813724	7.09036436125901	2.97840914738376	5.33100048306197	8.12208338539623	0.428268385526582	6.11356447054284	-1.29826624550508	8.00341661341063	2.71852737667257	6.5968939982314	80.25	0	2
41	3.70209353833118	6.33142577249324	5.77415062085511	1.13949331334865	1	5.86686750861808	1.28954154410709	3.15262795208945	1.97348199569014	5.36410041464167	4.94454292616911	2.29080847935974	6.65305995580158	2.56260058551855	2.6364992769351	1.49110706174607	6.71663459627237	5.32148590124757	4.71738537785536	6.73575317410158	1.95095268197971	3.35013599353776	3.96332562415842	1.33073062065551	-0.600674560940497	2.04903714840763	8.47018478328798	9.56998688224655	8.10021661260342	6.32958993515369	8.02787738631542	4.31320615365258	6.36560931477571	-2.73494056485435	3.61768966113066	-0.687422743892104	0.260408307004851	4.82213323546699	10.8461357443249	2.85523782288503	2.82575897422789	6.18564653020952	10.1594130165284	9.29842591540829	-1.39063006985408	3.17831345224033	85	0	2
42	4.26218139888652	6.80607963872382	6.17499393282082	1	2.92733226507292	1.37956649068495	2.41814930795309	1	1	5.87781045191922	3.15757395747692	1	5.33151320645983	4.84262284987331	6.63362727153216	5.19229991066311	4.56847654175101	6.17436537686798	1.64527248497206	6.6423132625459	1.27854667195649	6.94278502941628	3.42923561980957	2.86500804377063	-0.774550050601053	5.71631077149184	8.65492237186148	8.88233970941269	7.72372164987995	3.37685793467238	5.4711419554456	-2.26891334419956	-2.17551771863706	-1.13329521638225	2.12293793013705	-0.98196837934889	0.232155693021016	6.36492548295174	0.0845937809947477	0.142112429274029	5.6127171806473	-0.301592558914534	-0.477704294319784	8.73893053988251	3.08278091253068	6.60448345387821	80.75	0	2
43	6.2547006631174	4.90609759982226	4.73080310600978	1.41932334958545	1.47341571463099	7	7	1.38727168047785	3.19680651695418	3.6845817654881	2.70851942569824	2.83935797618881	6.97147216404176	7	2.77022231868692	4.79775166710936	2.71319720462296	1	1.61989498899838	1.79718275305458	1.53956635855123	2.37856310034257	4.22179167735474	-2.16524174268516	-4.04486727769501	4.26759557296261	4.82110793226518	3.93134173798925	11.7252095756464	8.99907424258528	5.51005607535591	3.01018529632939	6.61164826759054	1.48453268223433	2.16111750210875	1.78551351093429	8.75742496228362	4.79950425257064	5.00171424533541	-1.11258304759123	3.90800147819438	7.46979736765755	8.85978447355533	0.429338747925204	4.7318977107783	5.26151828758074	95.5	0	2
44	5.83703066241883	5.74882804161568	6.70874629654646	1	1.40560478786675	1.01108627886676	3.08695504425432	2.44068502321243	2.39438551604017	5.96076815082203	5.87825693982545	4.77946141393333	3.20734980209268	7	1.1895094033937	1.62242317083438	7	6.60593689514416	2.06080176995605	5.46730663887156	5.26421571779906	1.1104774770307	3.61127132249395	0.57596895439657	-0.704809235993973	10.7849116216657	10.149584658104	6.25750556122408	6.16364641825302	5.99912867209381	5.09543682729063	0.70504430786705	1.27851092342275	2.24338985620809	5.3043728580085	3.29534743148986	6.90840541422623	5.59401382349557	6.92518875515788	-2.76414973316366	2.26046691827883	-1.76102073053566	1.79846761791641	3.11251490440341	6.32392003367554	6.50269608595047	89.25	0	2
45	6.09212720235951	6.60542317717998	6.31076213753748	1	2.32585137767345	6.34477976807831	1	5.93095082923356	5.40250144798123	2.70150408764807	2.68066099152447	4.84053091069774	1.14020727032874	5.3990354260556	3.97542897803752	6.04960230355386	5.32710560908095	4.27234218038324	4.1140044145693	3.84594059120394	3.61350585828022	6.03656533836108	6.13922173962653	1.16031073564494	0.246009717198041	1.87005600399182	9.30930952175453	6.27558253415725	0.891813489563839	9.78499325789561	-1.0928307220362	2.8094415463883	7.98520077463068	2.65438954207992	-4.26420204143419	4.61798499388903	7.25230891755765	5.64327316890932	4.17325116114524	-0.232271116490551	4.65030273083972	2.55745242599644	3.46763738131104	5.35265087596746	5.06619855955438	3.53660982079854	83	0	2
46	5.26235188770383	6.45042174764763	6.80805980041847	1	2.27262762112282	3.54226564192576	3.76982217685214	1.88809847599843	1	4.27742727279421	7	3.66429229638226	3.41325571996109	4.10240162877134	4.7745085993356	6.19528598969628	5.98657703491617	5.05176098848714	1.0149799306399	2.87282918358762	1.44636273556687	2.64206525137379	2.74737828533768	2.86047176732791	0.799838669580046	5.63380773149653	9.40646186025264	9.01190354438706	5.83466376325172	6.70138642078029	6.11242406267933	4.47199977613325	-1.62629136765936	6.01380177920584	6.68649476345409	-0.00355284960394087	0.50368822523692	2.51172793228882	6.20761394372425	6.67044264755982	2.26872805370658	0.0205004178193127	5.8806889925605	1.60529070549264	3.23312449003846	5.36325377418009	77.75	0	2
47	4.11591922740641	1.81558845233721	4.99164012578855	1.12181354664549	2.98125216526501	5.89576854074569	1.00794725192684	2.40852772184848	1.43421342707341	3.46315638332132	2.51863631309127	4.72808005382434	3.76763371330539	5.00971274242265	3.60305531984126	2.57323655364328	5.40121606301637	7	2.53181019876117	4.99833067408894	6.87902797916631	1.60563656142713	5.71851396842674	-3.87281530158995	-3.98393452924881	2.7706620265691	2.91487880202257	-2.52456173867622	8.61307869434974	9.54121295161526	3.39419080760432	2.61763496491355	1.53753352032677	-0.998866673043732	7.78719566858457	3.18946850837599	6.06577949634172	4.13872906485285	5.28189295110429	-1.26757797556264	0.766984096200385	0.0429079879506076	1.79665507318375	3.94621954893268	0.155648017443113	5.71313483914816	92.5	0	2
48	5.06439222649752	6.06921199164312	7	1.41369570761228	2.43603350224776	5.04072996698889	4.65814804168132	2.04124763713254	1.38057430179093	4.3288243260803	5.32303043575415	2.5860815500049	6.95479290223305	1.02390238977825	4.98514085452777	1.03511936039985	2.9820768114048	6.43019585616816	6.25293951509802	6.59200111045758	5.09903561126327	6.11155121688853	5.1952412292005	1.05575855311892	-0.309542035651428	1.96757091051336	9.28340171067942	11.8766196783761	7.41168130862154	6.50783981487784	5.02055807254636	7.86698835737265	1.15442497402948	-4.90009973501943	-0.56493492175282	1.64253066816292	-0.170314641009922	6.32999088779448	2.56835745987691	10.0974287312549	10.0732574686928	-0.561646634553541	1.90980385688367	2.7622792066932	3.07652015868298	5.38393413626254	92.25	0	2
49	3.89492754648125	3.84188185943947	7	1.90798864497548	2.53276494199151	1.41864758566983	6.02214945222564	2.96204241022227	4.99360035173186	4.0381337183158	1	1.42281782911051	3.74032440095548	6.50582697716401	4.6919538333679	5.92779580693141	4.40584143507183	5.58314595786424	5.37161307080685	6.06317077231518	4.74865413257888	3.34280349320283	7	-3.12439062774615	-4.2123760377582	4.5672834480906	2.99280802214914	0.979048063427622	8.2585189488004	9.3792065800079	6.5289454001887	3.10396433765971	0.542659803415415	5.29949642832262	3.50670746289063	4.40970416952485	1.33237410354839	2.56471860130614	0.123382301180693	-2.99150121875963	0.548938273609901	6.89929528890629	1.60891552299563	6.48110406552505	-0.0426233416759267	7.61183975924602	80	0	2
50	1.84686369474927	4.2762275698699	4.63580577794154	2.0106419474877	2.56362611053908	5.65094382911281	4.09827272747007	6.99020597035339	2.009811553793	1.28974195094897	5.09875553224564	5.65863774834811	5.4165437623068	4.33723917242491	6.29749148534889	4.95843911811618	1.43207450383602	1.04498502152509	6.19736259464489	2.42122154814269	2.39561643651949	5.25337193439339	6.44943849360345	-1.15095211169519	9.30495479456889	0.722001431347163	8.06299741069297	7.35035237781983	4.22099688971391	9.78493125641344	4.7355537546055	5.7118833674696	-0.874009612967301	0.495548641610167	4.62330893895595	5.64250958660193	6.38061496629898	11.0163613956526	2.20800846841715	5.628254945976	1.31864266191638	2.25339121813708	2.36413818908764	11.3315080205558	-0.136228088814201	7.30884732625629	82.75	0	2
51	4.70723854290018	4.36529697562844	3.76784775644529	2.12948380395461	2.77083812001283	6.37365580001112	4.09767951936223	4.42469882778594	1	6.38879120788172	1.27741613167709	4.00965022236036	4.85721314207768	4.00336046180441	4.92310987022349	3.68393607110256	2.15465748035804	4.40708790209087	3.94214488437605	4.02907749065667	3.37909708289595	2.5148386273495	1.47356648982593	-0.800291704893509	5.20754643209243	4.85361529422983	9.40600090762362	6.49193837767395	2.60393076728182	8.08367335621307	2.32779227773543	4.58152586137954	1.69799763571058	5.91855643641993	1.48926772397577	-0.111164907198896	2.21828652388792	3.38963080824066	5.68175451950119	8.24651837593964	3.79800251223799	3.80206765385938	7.94363398456636	9.6217050286	4.87481826744124	5.30703831598579	73.5	0	2
52	6.50487037381257	6.52372507191504	7	3.57998447031404	1.57012721628705	5.18686111675519	6.28935739902943	1.51036221388701	2.28551006320807	1.49215354983277	4.71539486960251	3.76412629084001	5.30401138810893	6.13083516316928	3.73204128433209	5.73682466419673	2.25069188842527	7	3.25371603803123	6.07064803164945	1	6.07400306674615	5.86548342457939	5.19676596975309	4.58109293100524	7.01073909020847	8.15746959063289	9.31958688589168	11.4446246413626	6.36759501005063	6.95060842434633	6.19426050372173	-3.03606098334732	2.51663128753893	-2.86187699183541	1.09748460906748	3.24726279484467	5.46487435785651	4.65625754028876	-2.08042172570125	-1.18505588672942	2.0573474091117	4.96937892174737	7.22433447314212	1.97861075218491	12.4032139975355	91.25	0	2
53	6.60302706224263	5.62334076038547	1.02704435588948	1.26125141043171	3.50311759967517	6.3751057592581	3.24135869430364	1.55283991773376	3.60848633116712	1.50672277348708	6.28965763894493	6.30960047246534	1	3.74921003452689	1	1.67794113950716	2.02273433614015	6.26779225418682	2.39397043755991	3.54854629627304	1.8486082901008	1.98854163894214	2.18897919690109	0.907536174037817	4.65157154107641	7.25874635070255	9.57673034137005	5.81120167832249	0.281644940551364	9.82004218852974	8.03962809393112	8.4104495725339	5.587185830094	8.32878023614021	3.56301047060821	3.27440883081106	-0.765174862405674	5.79644690130077	5.4844380583636	8.05312962714093	9.488159985922	5.84296840884934	4.44651013396105	2.95026905547394	6.17487908053102	4.65699492593026	75	0	2
54	2.39197228922967	4.80298785794899	3.00183400678734	1.59079042675739	2.39338049463523	3.62058183131149	3.54618561516047	2.76882748835863	1.64074370702371	1.89617391478988	4.97369950060459	3.09577770729801	2.56873195117161	5.77987895799818	6.32052828315111	6.56618952214351	2.12384259677998	5.04910560028909	5.93805193330545	3.37669838813996	2.34802739858812	5.57628979001397	4.84102886195366	-1.55410218953847	11.0330160018245	0.113220584464893	7.28666536569934	5.85394498891381	-0.395101071327898	9.94112558166503	8.46122452676476	5.56426301593707	-1.54689827247259	-2.39180244210115	6.68506098247696	5.49909126135825	4.89407690130748	7.38258536037223	4.56626528160334	10.1772873919545	0.683524760381614	1.41699849080869	3.15201302716947	10.3421506317998	3.56921562620992	3.47670560897745	97.75	0	2
55	2.76328810881868	3.70659184643191	4.9606020414382	2.79708656301485	2.03785318311969	5.38989663082775	2.14999798706626	5.44306201912141	1.95566122382005	4.14258734418882	3.35398153855104	1.77768940304891	7	7	3.20477649210064	1.85762701625976	1.85414903562089	6.22889753899604	1	5.19984634176854	3.46316122071386	7	6.21066752053792	-3.64333697887537	-4.22551401968914	5.62504620629842	1.86815908550711	0.944345137937179	7.96306270460366	4.54663256162638	0.132518252015975	3.17434897804804	8.64137615480555	5.40473195460896	1.94877995698481	7.20076357779992	6.76293728586579	11.339451728784	4.47907537885533	8.29656558970927	0.0188485846017241	0.229329066756595	0.523633316931678	5.93405225359893	2.67255414670483	4.26274555699841	74.5	0	2
56	7	6.00608976097833	5.35232011065481	1.42920922605537	2.40648245416992	3.561722948412	3.97921169688122	4.58678704513215	3.31158004396706	2.06988913558022	6.765497873417	4.63608665383823	3.03546018524579	1.73324626334178	1.90140945290859	7	2.08472752121023	1.86915692722055	2.80580047144684	6.03351718342894	6.21956203395886	1	5.80713601861402	2.78877005482941	3.19808604008627	5.93789876347685	7.73107287553749	9.87027977860347	7.69573550883261	8.75927371247266	0.570263595666048	0.69735068986649	-1.20208796502658	6.9946706050824	3.44693543908239	5.77520263000638	9.93127335853549	2.77272542987762	6.87871659573214	7.33363272321491	10.1389685674768	6.42104913262023	-1.39850030798474	1.13729264647072	2.89730016343813	3.9119677337029	110.25	0	2
57	5.57330678691957	6.29755067864382	6.83182451686815	1	2.29223008674877	2.44138053615109	5.44813439028397	5.51484262008316	3.6229251423215	4.91365386295603	5.80589382659869	3.09079005766336	6.74536153051241	5.17459110235079	1.046032136757	6.3179321302071	5.51946453615228	6.37524678266136	1.43902542108184	5.86534276856682	5.83681259365508	2.27711843630482	3.82036982296761	4.59037855747147	1.00764489248097	5.02562197813411	8.77688336598465	9.9637524383622	4.80500790480886	8.56260335631446	4.64850840124747	1.1895468543503	-3.7592495883671	3.36529711687209	-0.274057127828558	1.67538248689631	4.17117043810032	3.19324069569807	12.3922451186207	7.94581878983575	1.1352956933692	-2.05274654784921	4.66536562268277	6.25022461709981	4.50604648573509	4.74296481480169	72	0	2
58	5.15087064237011	6.0312115309693	3.21129830225585	2.19053654044849	1.97948769262817	4.18658099995802	6.64845343492139	1.90940218518422	5.55674716261129	1	1.24668847354745	1.64348058827783	6.21706463287348	4.36081423587278	7	7	3.95159110883521	3.3910500352672	2.18624353980975	6.32369545257118	1.72728565167983	1	6.51275659684762	2.46768117826429	2.78596474210596	4.09151422609682	10.4418505428205	5.63442544379448	7.29961265179019	10.0651710675362	0.496878234588998	1.191453082705	-0.593500467299281	-1.79552048760767	1.84511880022245	2.66957590096494	4.71951638002163	7.88823329784291	6.05771915463072	10.9342971093851	4.02723805384957	5.45398976911099	3.2895202962002	6.95921210453892	1.86361904191587	4.69148698326636	86.75	0	2
59	6.52325365264217	5.68819350087712	1.79051071697382	1.7995869074908	2.49913427669342	6.60438124055289	3.12301981431831	1.92284417134764	5.55406762850382	1.03432350521644	5.0004988650578	2.33190137550723	4.20161361428344	3.91096873839585	6.57781960707814	4.42536672491627	3.27145639946217	6.5492263952218	6.10096926474737	1.42244303448844	2.71953015918855	1.26681628902701	1	1.71178788929	5.38143471062696	6.93639281336373	9.59042864632248	7.17658248876692	0.811495307157895	6.82425376838526	8.57560689953457	3.63884900213798	1.30112529721811	7.80751338638701	8.98648095395117	2.39640584936194	-0.99341589256916	6.13060413743062	5.74615567346156	7.54602563778896	-0.682703100636628	6.28104303769758	3.44337725132285	-1.78324863578912	7.24694609642853	7.25238809390884	95.5	0	2
60	5.25253456154486	3.71807408119668	6.77847857624836	3.50532587991787	4.34833866983889	5.6724622320399	5.22232767294444	3.7793674701002	1.84991699671865	1.64968392909084	5.78690682997894	4.06621845249437	2.75856815343973	1.42082996401877	6.0035768147019	3.11434413336548	6.45647750758802	6.13825586019329	6.83621704274064	4.05152702034105	6.10348248839016	5.00372252569084	6.92129173552724	-3.71523177320702	-2.66443841863876	3.98792070963826	4.17305584577381	-1.59941221380224	2.34587023494959	5.97625926127123	8.23507220375007	1.62741520451479	-2.45976684305108	6.44446845452174	4.3799417939031	2.19190747388229	5.58434095725857	6.61807885794333	7.97138499050477	4.10249599728112	1.889942584461	6.62298697463592	-1.04382622166095	3.45543161889766	1.351971226716	4.65509713744458	74.25	0	2
61	5.7879084077227	7	5.84416932509147	3.25894664825771	2.52319392402186	5.66998956273552	5.49632034174756	1.09581544470365	1	1.07430985256866	4.3316557500397	3.31351572832781	5.53483258638328	6.29908676509624	2.07792034837678	5.21286072121307	5.60330744177748	6.43764994171863	5.83185715648416	7	4.7918686884044	2.40166460998388	5.67182520533581	4.78323238289037	4.54945977824556	5.66063422761903	8.6951449934856	9.69922307407334	6.50924313001943	13.2635937160093	5.41163100332438	6.79834737378055	-2.85220799667485	6.88484025894668	-2.65409902468239	3.45302173291345	3.00984333480411	4.70742129350066	2.59824417031458	0.954248576806829	3.29190877673035	3.04004323519914	5.3105873136209	6.92586943456733	2.56924785669205	5.25580970637269	81	0	2
62	5.35468041486905	6.54513682727411	4.46035301040279	2.43930088464627	2.25890583081412	2.30332195201693	3.84772345398731	1.43409051639179	6.46039793745335	3.29779100266707	6.78522372226348	5.19650289120367	6.61414352433564	2.67260915585811	1.38041373443898	5.31955835919781	3.34388574190557	6.91122654552308	3.36523717289431	4.9155196550034	3.37634635864332	1.06642245092498	6.40203029078774	1.35333506642061	4.24045656926064	4.06799470762311	8.61625467965778	5.76162834497732	2.76191567872623	5.40591906786362	-2.22437592867272	5.42298289931421	3.03549447290545	-6.46593474312943	4.97224561586887	0.158372419666786	1.12971184083136	2.8736304708274	5.94456475986271	-1.50680905624658	2.03330371256955	5.3555083889854	4.98397416345392	11.5909705874096	5.55087422539031	4.54934777467451	87.75	0	2
63	2.48064459644206	1.05993123013956	3.85728413663459	1	2.2189982480786	6.38713308882848	1.89203367979608	2.73119818398453	1.95719227640979	4.53177776535193	1.68990847692861	2.82186329859755	1.40974529713287	4.67459414123114	3.32817343881119	1.29664638267134	5.4428765934322	5.64261426076715	6.19806094828468	3.43886525074617	7	3.78314214274428	7	-3.11156465093438	-3.35492172551619	1.95593923342273	4.14934458482284	-2.39622688607362	4.17562835792358	1.28927075742425	4.96740766729693	5.47466812464378	2.67407488415577	-0.777427527676797	6.04014757172138	3.74941592928003	2.09511985383414	2.65269644679646	6.5069879144434	2.64839136731008	-0.829840348337739	6.03380576606134	3.52793910802597	0.499046052374709	3.33463888560787	6.42308759567261	81.5	0	2
64	4.44896340227333	2.01509238346614	4.58699914825262	2.17406533701606	2.57963214628665	1.88654252681996	1	2.80448087924767	2.55847540376096	3.3647815710508	2.68106324305653	5.51628368921114	6.67615215298164	7	1.91995976165302	1.41652022888258	5.15154217203373	1.74421547878824	5.48580897257361	3.12437602012406	4.89106966137043	3.90250074469783	5.83983296413037	-2.81668394003145	-3.45306962434795	2.67065133341858	3.41640225475521	-1.82477760207684	6.15237510292603	9.92262064301102	4.35953856900006	3.43750968381531	-2.809623002696	0.760575558011955	5.62458816895377	4.95273484414175	-0.425938858418604	4.85072404822477	4.46475215143287	-0.809415992037163	2.94007093952823	-2.28174367505999	8.1004130589694	5.5466405431872	-0.603936779900561	7.82033051127365	92.25	0	2
65	6.62575832240527	6.01017731452466	6.902755232568	1.25560582180613	1	5.65752075650043	1	2.41134802661638	1.49905600151167	3.29122580905412	3.6863175118632	6.24127530020571	1.35106827881541	2.68253821372879	6.43816298275186	4.29206431237795	3.75122942327717	4.92343720823178	2.09833336748072	2.99671062300267	6.86471629998015	1	2.42715964164764	4.02441078156909	0.476874722155715	3.99231152418499	4.54463241405928	8.93852293281954	2.53523917475071	1.68191679913724	9.13020020871963	3.88756609488538	0.267867058310099	0.0165951947830427	1.25979496841156	-0.353199102209734	2.81232669668622	1.8966262750168	7.52860849414753	3.91008123918867	0.527736570171838	1.70395291553564	-2.65768927003864	7.47513488104769	1.4220128996978	2.04683548276924	92	0	2
66	4.63372041230993	6.69476123344927	6.52970512650263	1.72173040413564	4.66459269062877	1.7348071340594	4.29151894912648	3.32598459778007	3.27861475979785	1.5409875610623	3.40036354551785	4.59844642691427	5.4806601520992	4.72492742623592	7	2.26405765868627	5.80848230112985	3.34769268396113	2.45382909141463	1	5.04434713807765	1.42685297822225	5.45188094164304	-0.0686717005678401	7.29365256150867	3.49486985483711	8.67815196695251	8.80011302877178	5.56055818683618	2.82721599560137	3.22943516496169	3.9301606737047	5.87972440331152	1.71375261267174	-2.2892453809298	1.34930795015643	3.7209853728284	3.39109268772451	1.74831844445431	8.0970987393884	-2.65559525811994	-1.84714668313557	4.58052164729574	7.43218117379255	3.70432456009527	5.14235130756984	85.75	0	2
67	5.1700731692864	6.66490426139999	5.71320572818823	1.10165754250603	4.07442871844292	2.87766445551694	6.43503721371931	2.45696047909599	1.53416314075563	3.40359328321777	5.48567614480586	5.16747610326132	2.61010051878022	4.3508458775832	3.70048800106569	2.23748918806808	1	3.17064382339939	2.04355326277835	4.08247877201517	6.19025229366707	1.48072904724355	6.7730834577808	-1.56453877958373	7.4101497778787	5.5359240463507	8.29233281572251	9.48710208018685	8.4179331642831	10.3093282685431	5.18221938395804	6.50238471517544	1.38331070250041	4.57512392305202	6.88092016168119	8.15261309328859	5.51723521504412	10.6960756093733	8.09036849408598	4.23168080836565	1.19074570040478	2.03680930285589	2.74996301400145	9.50437868306824	-2.13626512672147	8.29966278643911	73.5	0	2
68	6.00014512987069	2.63470362777234	5.23480125488318	2.58005317735332	5.86462656440951	1.31492755829562	4.84405362321683	3.48463971815823	7	1	5.83143098297231	3.01654153032465	5.30997763996749	1.67705266394939	1.17273186766917	3.31584824286438	6.79779377678494	1.16696600494776	2.13322909585312	2.38047373243356	5.75864565473855	4.36084127413353	6.20883670330642	-1.87962242922512	-2.49604069607894	2.24758390957158	5.01219663335711	-1.13723481204082	7.71572147054795	6.61202192651369	10.5481483980016	5.82744884885369	1.86173655316546	2.18296749408767	4.28011248310287	0.10142812723276	5.92186897534326	4.38286764987403	4.76074633680949	2.3249001840352	0.843413496041216	12.3977277119178	3.38740737765707	8.88545608976436	6.69746033395632	5.25012457171996	86.25	0	2
69	6.39424099703911	7	2.68821612548498	2.00202193022364	1.83552045578619	3.59280840388324	1.5918543291211	2.05589448089386	1.94267221136986	1.83912818741023	6.27880441116866	3.05210811975998	5.9811359516964	7	4.58951687997534	3.14193322358082	5.93168134931527	3.95727995045186	5.62749337195327	3.40157447714015	5.16177763248594	5.62688864621951	5.72685734696703	1.42745163222934	4.11957049612194	2.43906913090985	7.78508097003779	4.7665750169272	6.34883976717928	11.6916437853659	2.94062637709341	7.8874802324385	5.87740307432537	1.99393263983074	5.24093150566084	1.40625632766877	1.15799574477367	4.00785515120676	-2.75142446730144	9.75146311711578	-0.375274823750262	12.1890531185684	4.6531085378194	7.74498968109766	2.54381771316903	6.83248143060643	92	0	2
70	4.68773914185191	5.97666402361702	4.9438237909612	1.180069799316	3.00797965279731	5.49604520788183	1.4448404035603	5.69143522087646	5.0921745885949	1.6259787241392	4.88272892330319	1.93848880405644	4.59187212137583	1	1	7	2.25369609927206	1	4.35969219248797	5.9568166015969	4.70743134261933	2.11277200412718	6.46791307192985	0.472353127747061	-0.189350638836487	1.66036297302551	9.10443655741957	10.524721174273	5.98233238000145	8.1098961510155	5.36275595023156	6.93867032283075	1.09607430406286	7.97054715382064	2.07603008562658	0.438162945357059	8.81953414347799	4.06503580769198	6.68879483057689	-0.855682197194049	4.07484579722279	5.19126869496051	7.75920346408745	7.5256621960091	2.58802422280567	5.79261778504055	85.75	0	2
71	4.86859838187147	6.72597643358757	6.96199538866296	1.12668336609973	3.58629526617036	1.46170777673676	2.48594002287343	1.51521175077651	2.02241855325774	4.03219431434841	5.19028803133023	6.78700530776449	3.42622801037276	7	4.45133745423565	1.14961837348242	5.86441260228688	2.05878339087469	3.21427116744768	1	6.22595945706708	4.75306153772386	6.33643019241708	-1.56613318967919	6.70233796134058	2.0602973928518	8.13660451422248	9.21420612520118	8.11874839215534	1.97815203465883	5.62315862877876	6.24548287388741	-2.10925895631808	8.91606917203657	3.92050215385848	2.63268742589553	-1.77874463263067	6.36388542611741	2.7637963285581	5.54215890933217	3.19780851581975	7.3311649481148	2.08030676302591	7.66845570998421	1.14018316174119	3.99337995392655	75.5	0	2
72	5.01596964036816	5.44860440667533	5.29373452262066	1.38609859001932	3.21299398718501	5.81099302355288	3.95478231225284	1.93771363690766	5.99540528335098	2.07754456665138	1	3.87529666622684	7	5.58708782863753	2.50007810235268	3.76350177742425	6.6926905979868	7	3.33045010002224	5.52333239041925	1.94170570086938	2.15963352849145	5.57295138754335	2.01026364222456	4.06937422049184	5.31950265904119	10.6549592693518	7.27491066561416	7.14745729875643	6.56978346630903	-0.173321924191689	1.54077472529225	-5.25699145509715	6.50187457266779	-1.25276331821519	6.80527300898936	8.00501363879634	8.77400262109226	5.39774109484909	-1.10752597942132	5.40304442448874	3.06992772046774	-0.404243660453553	6.64397924473541	3.98297660787793	3.6431729430117	88.25	0	2
73	6.55810898862753	6.71377796205843	5.79347433734864	2.271061181136	1.66591959317579	3.73340129266303	3.31266931063749	1	3.44058701421069	1.68417111524539	2.90710592070106	6.61148355142152	2.69492120261422	1.03757372464236	5.24917181692231	2.40653345634259	5.06276316489554	7	6.03040014560029	1.26953876098468	5.0966814861996	2.40126924868062	7	4.45286248142472	5.36270870572966	6.69130544028819	9.2412518287659	9.98933688663851	6.75798205997964	3.56061545699812	10.3873941803277	3.94270218176631	3.40459743214449	1.06841325658398	2.62075338062909	6.70088206553481	-3.19989514392499	4.52493016193532	8.02902892155726	-1.5831039648369	2.41385909421006	7.02031430400435	8.30365815468916	8.0072639322942	5.16752317175579	3.29637415947673	92	0	2
74	4.40615761710052	4.73623481345264	7	1.51038926200419	3.1693454171095	6.04534142306188	1	1	1.58376011703184	2.76033377719093	5.32118280259676	2.53843055517045	1.17189430144428	6.59400218137463	5.08434453724527	2.38001551831692	5.04190717280554	1.46381028851238	2.3693287108363	5.8648207579703	4.81905844609969	1.8960921069079	4.5692461048707	-2.34929450262442	-3.62893636056801	1.76719942469761	2.61734557744189	1.1435620504578	8.28513428842852	10.0604747455471	2.85331610049009	3.2803084590144	-2.09697170812781	5.35894457335491	4.97401576767073	6.25605548486811	1.99012577126602	3.05713783239136	9.40084693957609	6.96443324581596	4.10625238398932	1.9453689752433	-0.0241317090221735	7.90092951588556	7.43166986146801	4.43146373824682	101.75	0	2
75	3.98019201476649	3.59777936117889	5.90549848074958	3.17007655232258	1	7	5.1668119095781	5.38209913684607	1.36076810308012	3.94988088720261	2.45597394171171	4.39402157449828	5.00936354682474	6.90276736809706	2.38665451567373	2.81567242360344	1.97001018229457	1.55991448017559	1.24425494267634	4.97006335561027	4.9655022133878	1.55690417296103	4.76956198681478	-2.50762785829678	-3.35924766416996	4.88812260424135	0.40983665052261	0.328910780760703	7.80344132601559	9.86648590615304	6.34719457430244	4.04908928337818	6.96894428578758	4.70627771834016	2.16791380208912	0.47613879848254	7.23384133516914	2.83492561159017	3.82602914460899	3.54249382874223	5.12127859333798	6.098267562416	-0.486004225760722	5.09845517107733	2.52458118139627	5.41899087461285	87.5	0	2
76	7	6.1493240581724	6.19329096359942	1.3425288843748	3.20500002293747	6.04630841078535	5.41224558542487	3.54555630855978	5.93079800613444	4.95210053307723	4.53772197142124	1.50197654648173	5.27564337511862	1.60915014699963	3.3812202240208	3.89952397098961	1.9991355315912	7	3.20518367072921	3.43571368710363	6.76343398161189	4.52128636481739	3.91708242107714	1.44218595696851	-1.51170693494773	11.7874552081458	9.58647402083038	7.12648942820353	6.50501571954595	2.96066435519084	5.24198375433101	0.169147090782198	-0.791630878034522	-5.51512631266634	3.39510642649777	-0.51049155292839	3.54345626029339	6.96907704576295	-2.06767762381091	2.14678437808819	2.53513658404027	-1.30419525334785	5.42029178122585	3.6614559120922	6.9293405889139	7.18559294883896	99.25	0	2
77	6.50184368787837	5.81865036392611	4.47208491307161	1	1	4.16850300948345	1.14205142875419	1	3.36162718662226	6.22727438561316	1.40380127880773	4.67142353677962	6.39499326566719	3.18273566369059	3.41084368075278	4.09301756194402	6.85676561422421	5.4721590702742	6.86048588234452	5.08125009364126	2.46815217988982	4.85037117176548	3.36635440441035	-2.38049138347403	-3.26347450303456	4.63658451767431	3.20596639738888	5.40838109875243	2.02499350384301	4.99045886919787	1.64317226871932	3.15107149150224	0.0572146473237584	6.16697542713053	8.15083395100911	7.06138276216921	6.52608802595241	9.57056445197305	9.50412947522112	4.81357462009603	-3.1003698382203	11.7522164954567	3.15274440297616	4.28558532351847	3.81362051046251	6.91964879978226	77	0	2
78	2.98824680559208	5.8264229732596	6.54695376272206	1.28578753975702	3.36266096929284	1.51473567244071	3.84711826967415	6.029341752889	2.41133347034943	5.16962648966104	1.74374356893615	3.98535560901606	6.81101246323607	4.93429622130737	3.37503959673577	2.51325744647668	6.09823448627528	7	1.3180765438221	5.75749124691891	1.57314607293901	2.97888821551602	5.75006581241761	2.15527365217309	0.217793342692257	5.72783292697375	9.45977905375141	9.95285325996361	6.46925242151869	3.96002401302863	4.63159776324933	5.28848801728875	-2.67686208367068	9.18104178917203	1.89329009975154	3.08715235852021	3.51645683717855	7.59919563328768	3.55868849514786	8.89653006688738	4.60786554695411	-0.851004784026667	-0.699372449042933	-1.89115295942501	4.21616618314831	6.93081990807995	75.75	0	2
79	7	5.84104704667385	4.72213509284691	1	4.08515751469244	3.39203976384549	5.90148346959484	4.75298869309263	3.19829128404786	3.84748557187395	3.43271368826332	4.91900997454663	3.4501885236862	2.0382646930786	3.16942987045658	6.64542605546952	2.15784558663839	1.86788713679691	4.27783385662099	5.55767507818905	5.7112109262669	2.94280446815805	4.87713207328013	3.47140696112137	2.6048898832885	5.42640037807332	8.10026235400314	9.90024534218545	2.50463521700699	9.51684020611414	2.25567421965517	2.21320629332158	-1.53990376119758	0.396988337624168	4.55612388459717	6.74490500865169	9.96170483622304	2.27931389569627	7.36136598896881	7.17845736500867	11.1080834435898	3.50633160161915	6.8317221789123	2.12747807492918	5.02456769646069	3.80516020230687	91.5	0	2
80	6.05449718377226	6.37485209560153	6.31926858433509	1.50593376136073	1.8971952609878	1.23582733086661	3.95232758961519	7	2.83366232923213	1.16164854990197	2.81163735275381	1.94355955427655	1.72764156030491	1.60363067401801	6.95032065008626	3.64447084959859	2.72616037156409	7	1	6.42878206854933	3.36779308784869	1.78144394247102	5.13317341356361	4.61346958254345	1.02865550801088	3.20722166718543	8.7440211532183	9.44796479241696	2.10311359483579	10.2207805029133	6.05048352904623	2.66830342264005	1.75878972845089	-6.87749384215897	-3.99565400613747	7.50428249565365	5.39833150996884	2.23581535802052	3.55167929010453	7.46335946926648	4.64660771661262	-0.888022787181814	3.25214252885189	5.3591987786986	7.1681289504143	1.28780768828276	92.25	0	2
81	3.46092523866005	1.61091326375024	3.62102671450992	1.17695194921534	2.12597567672884	1.518364585952	6.04359009827423	1.65805480765874	3.35803285239103	4.0667426154906	6.60824598269173	6.11649136437078	2.49084176113557	1.46292601859143	2.68961564311038	1	5.03215449355838	4.67736133161769	5.32073604709422	5.98452649656997	1	4.36485463823393	4.51993593217026	-4.97795679550937	-2.01393874164622	3.36932252453648	0.0565707661150412	-1.76926035824165	-2.59821159605899	2.29926626523722	4.72875469129491	3.60280410118795	-2.93198634805237	-1.59276838004939	3.32176441553508	5.66251467874873	-3.11932758096963	1.6881750371784	4.61938302772864	7.23426948596134	9.19342744809603	2.28910272500615	9.95301985118139	10.8110795157239	5.06656776079477	4.8517622343468	76	0	2
82	1.66020739072656	1.75406876777199	5.26672847257987	1.08085523361489	1.95100873793576	4.11639053141462	3.57144515499839	2.99848696190654	4.7709649293827	5.71768373240028	2.88345659097459	1.62130009817099	1.2926715676813	4.69731829359913	3.78782799341993	5.09154409409454	7	6.21551463060129	1.20700951984305	1.04924556333967	2.65364157147951	2.14871480515441	5.16495847395049	-3.64236775219872	-1.74086784127652	2.53695715176954	3.16292104917125	-1.70645169727234	4.03595558152786	10.7281585178325	5.40124281906406	6.7083904191026	-2.24318230308207	0.285185523354723	-0.681274637025255	4.19498113925231	6.65841221663022	8.31389444636813	4.00102755199917	6.79997522484428	2.11516105093447	5.28017951154456	1.32624766216978	5.8750058113234	0.42989649261125	3.37442769128195	69.75	0	2
83	4.02579366378875	2.08691482044951	5.68473929533429	1.16942692894119	4.37276432170431	3.59893026487627	7	1.07132751924713	3.97534351525118	5.83862248107623	4.09772195129758	6.45854655508506	5.41511936751916	4.96396293548392	3.43597504601975	5.73143166683577	2.05930243893305	2.08825897008623	4.86016704097233	5.81392649593512	2.89457301358453	3.54350654131605	3.99525751495292	-2.58793889000491	-2.0591407488767	4.20855999077447	1.21716461829207	1.21574692187155	6.94492571188802	5.72766415504254	2.8057443904562	3.45908917179796	-0.814892597559118	3.73212897589808	2.59351203787995	1.66223208291988	5.4339905963641	-0.0438060224535312	5.87350238873437	3.10376416319478	7.62117469512622	7.36285330595087	4.68796266947073	7.64057290392247	3.96180299778522	3.75092921622365	72.5	0	2
84	4.8037524390523	1.6111099985181	5.50387930822009	1.434347173687	4.22536752158998	1.6751184411328	6.45575094401034	1	3.91658968586892	4.79954828099293	2.95973675289804	5.46197358863025	2.08512422616259	3.19691256464043	5.08649473193406	3.6028932855768	1.19882986099053	2.15648647650717	3.3510378162385	6.51450645888458	7	2.99796599307039	3.57003948830832	-2.33343707385189	-3.35830659154932	4.17165729616542	0.420910086643204	1.82929612196724	8.21982343673053	3.91227758397927	2.04130580823255	1.35331657137152	2.37446489128924	2.95824260226658	2.51424814310928	2.86493308642494	-4.62180266086518	0.275205897306395	5.60179858643941	3.07186804202317	6.48114540754946	-0.249772847547732	8.93468546123443	6.60108631925732	5.14608938532059	4.35743728486881	70.25	0	2
85	5.74838749028883	7	6.28967623525047	1.72767535877273	4.08591411904617	1.88500434245153	1.50436178950913	2.895987572938	3.67182638001811	6.20014168548241	3.25804938269114	5.39143239156682	5.53132122012292	6.49222595764476	7	4.95652197240551	6.98272441480376	2.96196264330968	2.46997709325073	1.12554790985671	5.27874202491753	1	5.4311420410721	-0.380196251954999	6.66717594549073	3.43417412100161	8.27890599847748	8.90066069454868	0.668521265085645	2.33360091776987	5.78469548261834	2.99650654282831	6.64413821580939	8.84496300651718	-2.64508245907771	0.423692904724155	-2.03367909428173	10.4997886305872	2.55926888252321	8.16334159915612	-4.22260728245929	-1.16065110750165	0.790110880023568	7.60700132985383	4.39886337264233	4.14146703961633	77	0	2
86	4.18203577776289	6.63397957493832	1.6387083735018	1.19932497399933	3.02366524305679	2.29831693071103	4.31103829345532	1.95407379994334	3.54945186104972	3.87556982366091	5.61830391023709	1	3.88063534315873	3.15497047392404	4.68081543173774	3.09591610811159	5.15220938902746	4.42601767292127	4.52943723218632	6.12610786368687	1.31545044936203	1.26470807733001	2.62756639140212	1.27409346471298	2.81038849008582	2.18129266872089	9.96916890366238	9.86920564868339	11.8422210587177	7.17205473538403	2.07694365750389	4.06375874095838	5.63389128609754	7.47554032443077	3.8973005250792	8.37199761438634	5.76856332423861	5.17983443548472	7.67564710014249	1.24591553014046	4.28097471477221	-0.104184675064361	2.30444130399342	7.06872881425755	6.32242993381337	1.60618637119115	81.75	0	2
87	5.70054672424193	7	6.19037346303404	1.92364312118865	4.28447329655214	2.99204465908518	4.53050843117716	1.09284601783412	3.42176896342744	6.47427159452864	1.08381536784588	3.17402157517359	5.6939009546222	1.00995103249849	6.02991400095132	3.78937747051403	6.11515487559287	2.02337878275948	5.05127012822369	1.4833959621455	3.61542217832482	3.02991302664801	4.7663662960479	0.0666091460702546	6.5132247999916	5.2124807930218	7.62600104304621	9.66570319394865	7.87555957909409	6.58559234286182	7.86478511122528	3.33274237457119	-2.44369212406553	-2.85766057207833	8.42256991168978	5.57052643082921	5.16675920828047	5.76882296365845	3.54108290942502	-0.149255286209221	2.19546654352234	5.31409798196119	7.82301382373153	3.35235021047259	2.6387479514927	3.57583177997524	75.5	0	2
88	4.55392139437696	3.26108623057947	6.2468514186309	2.81644092476182	4.48628758223319	6.90211610413494	5.8386827824977	5.36704444230292	4.28201689228032	3.20104248452808	4.29223058480863	1.60119014541748	2.08944635922462	3.36784049939926	7	4.97315670389624	6.51273374090603	1.50360195886374	1	2.07947858408131	7	4.38593447348893	5.93432516974737	-3.7860799431044	-4.3797084174534	3.5539628265637	5.5766851141961	-0.551357870570198	9.40956621236081	9.80710860039253	2.05190521436831	-1.51294463184832	-2.22670052585657	-0.308559223359925	1.94634842089294	5.59155063456205	0.849138482995206	2.58043724067256	-1.18322387456327	2.25547269400614	0.791573370442265	6.87973379239423	4.3974556869654	9.7113741045948	4.1263267596449	4.5296150312027	70.25	0	2
89	5.49621804496757	3.84027749697646	5.23757449472197	2.06159717475493	1.39368020356103	6.63687963007064	5.93535976390515	3.9343599369233	2.80336069316091	4.52703436566119	2.12862650590708	1.83131410578428	3.52150973747501	5.50406092768598	4.00841676916095	6.09714262753052	3.30747058414251	4.62655873133152	1.06008863269414	1.48095213432944	5.65901627844556	1.938747875145	4.24691976911148	-1.79769925021821	-5.21032185892589	4.73568427807551	4.75696438858218	2.52327606315041	0.324604984257837	6.52439244337441	-1.37747340586059	3.51185423740087	-2.45369952945439	-3.03599297382561	3.22883469356646	-0.571536434953104	6.70399372627831	4.46513015725362	11.4428177243744	4.88532853385061	-0.158360729661599	5.27736132868761	4.86176836653599	10.5050812703805	5.38334204846044	5.37161718361504	62	0	2
90	6.03924379444948	6.19128535585743	5.78456858485524	1.58047547254638	1	4.48678382962189	7	4.10059110644197	3.95848950577544	4.44469706947289	2.42504287984386	1.78927443345495	1	7	4.14646201012253	3.7686067790816	7	3.51554431547801	4.95646044081462	6.81202733189551	6.4323863765907	5.27380204637688	6.7699328508875	-1.95529395207595	-1.99880529423345	4.82267732776566	3.63745612548988	3.53158877035099	3.03972661779518	9.9721002113824	-0.324299885673076	7.96455122829896	6.15776854825497	3.30772592450167	3.40896508277585	4.79553417571162	3.64899120985286	5.70786101698063	13.1683680798719	-1.17015868816668	4.12869770207391	-0.823347315046645	1.00632550001236	10.3032370068398	1.16727862348056	2.71186850123359	61.75	0	2
91	5.60968639212232	6.07103791576863	3.9272645838979	2.12078945011899	3.15334449441514	1	4.23669040890271	4.0741936167573	3.51242413282344	3.36552799932493	3.29248230852351	5.9029951915223	5.95346228257591	3.68660288610222	1	6.4101075597975	3.28621831169809	7	4.27135202316788	5.75956716486063	6.72719692470912	3.87391398099927	3.90597814316643	1.43806012389196	6.30619237513807	4.31845515248148	10.2254385188881	7.71637398636165	-0.379285183450614	9.08938197251339	2.75239173134069	6.83526015848484	-7.0383911317545	2.33724884123412	1.07801508060308	5.78336587097792	5.14020696021022	3.96323389472525	1.63767911201486	6.19515498232558	9.49851025339488	4.71029317337762	6.25495877382625	6.46865075399624	8.79838023414729	3.31945460075086	79.5	0	2
92	3.87142069146169	4.80552262213901	7	1.57656592611012	3.1694085516777	1.30685055233807	1.72042592054452	2.71411711599706	3.5460370569524	1.19991910438218	3.31682687120897	1.65526145176844	5.48306449604603	2.76924966652355	1.09314474133778	4.17553621202503	6.53039651775557	6.58719064954186	6.60117321760449	7	5.82726565535132	3.78514130967351	6.31618609582395	-2.27767355641125	-3.61927633060581	2.59857836696971	2.95435476923245	1.31817993942974	8.05048024644073	7.92293839463757	7.97797748745521	7.67514076586197	0.903013401300275	-3.25934997165025	9.37465467192706	1.29076720038992	3.59521121973504	1.51646884398587	11.1537167119213	7.29005171103104	1.23698053249086	7.11280536518435	3.01776551096643	4.55499316637942	1.9672004496011	3.04963018773579	69.25	0	2
93	5.56532539959996	4.82077880539299	6.08614106829942	3.11971303967293	2.90187053413454	2.04040402565259	5.15041625491758	6.35359775567893	1	3.09350686566505	2.46996804080108	2.81085108359685	3.61310142887295	6.57862244703929	5.29991613044134	5.20318639670863	4.11510383762904	6.35882769760466	7	2.4081959422072	4.65616476435368	2.50831535501264	5.08413142632302	0.257739950327402	12.3943398507947	4.12630769167083	-0.892903826316622	6.4818761486713	1.63264986868229	9.57135312117611	5.52652943378542	7.34255019696513	6.89272918569787	-4.59007959976633	8.7194934931188	4.89201107880644	6.59018577214052	2.57397073790952	3.84418311369596	7.34854381009218	3.49938453365269	8.68832075371813	-0.11653044039865	1.73610888814754	1.67016044765296	5.58480683892	90	0	2
94	4.5535305106485	2.58666478509918	3.91954507263521	2.71030714752522	4.91946452415972	2.91975639056466	6.79677963293184	1.88378475337043	2.86421353672152	1	3.20209538681538	1.97617183143937	1.90729254142468	3.43080217397568	7	3.28008887168022	2.85710430103796	5.04248010712775	1	7	2.49170503706435	2.23343847478928	5.22150585840661	9.13604492056928	8.22509388663706	3.78145394702106	2.42346345688659	-4.82440663602466	2.08938771918039	9.26880153761715	4.6475063919109	4.34646678431092	-2.89902706110018	5.32527817264607	-2.9098724904905	7.30101464418004	-1.57308413117065	4.94370421419871	3.82693805046771	7.21323920355628	4.46002648508091	-0.298209898506851	2.9909278561654	5.6256113935683	6.14428489264815	2.00589459472125	93	1	2
95	4.41463445796045	1.03609864642771	7	6.24864962353755	2.58076953927289	5.51571012091873	1.61029358646143	6.59596700936972	6.14275592200581	6.33968279180273	1.49007687773307	3.8752493946771	2.6461452262018	4.10889605212681	6.50980020645508	5.07658749486165	5.73287092505426	6.32734325191587	5.16084624186959	7	2.68795680621408	1	1.93759562989407	12.5553046502778	7.29767766697585	4.58786341254625	-0.461046880906849	-5.38314514007376	8.34357147951095	5.62833001872423	6.76833816245978	2.74394888639722	8.38361965503505	3.96881615263332	3.75884673436392	2.19087023486277	7.60387835154338	5.55031794617265	-1.00238882066501	6.08611718400564	-0.972602013333131	5.79099366407817	4.62776433557654	5.74899721913042	5.7748029345939	4.01688700771881	77.75	1	2
96	3.54132525821197	3.47459840063547	5.97203363998057	6.35696128266108	3.27623564058888	1	5.49118824116469	3.30810489646707	5.41262607842896	3.57811624821983	1.89079219394449	1.67880850987424	3.3706693750255	4.35858884164475	4.67287837713669	5.96110423847218	5.36911309581211	6.55547227204342	6.20031813794145	5.30744252806956	4.81811352061803	1.94676209046916	6.03209513693103	11.9929263154045	4.52291445854903	5.64480627893684	-2.71042793752031	-6.09129134676686	6.69361987540927	4.74097348197186	2.90889167123431	3.37223094680694	-1.17054270960769	-3.54633407836403	3.95192631366323	3.65140582018637	0.596820450028428	2.11975485541481	0.807455378416195	-2.5517949603392	0.0655315907114694	5.92032440009688	2.14075270757381	7.44239547210548	2.54831945488798	6.290039100546	91.5	1	2
97	5.03302257828655	3.71715747944405	3.84371188796137	4.12683141901701	2.82911924737596	2.3642294521364	5.02433009732802	1.03664384515516	7	1.87372985802538	2.92370973678352	1.19019499214063	6.89565098021057	4.69455319567381	3.45312986885088	3.15390651546673	1	1	1.6324301370303	7	1.41347019226955	1.61468780626599	6.62199312017583	10.1874261332088	3.57006656339598	2.98299458064678	-0.390859890681405	0.030834895747872	5.61106040771204	8.06189271826418	6.6405225210917	1.40486633212527	9.0191909179107	7.04878207834869	4.60286699262236	-0.687710747744438	7.36804021010647	8.80690133634926	9.31406388616672	-2.6065005987717	-0.744803873604711	0.175858147551697	3.36329160214492	7.42510876706074	7.15445265712671	4.0846653551853	103.25	1	2
98	4.73612969365078	2.07451852689799	4.30473223547885	5.01917024191163	7	6.02588567867722	2.22231510221545	5.23671813623267	3.56365913497267	4.99931877683002	3.78857825562869	2.35713023534106	5.03057032949515	5.81228956743438	2.12491113390669	1.87585684182106	5.43918556669847	5.82232800201306	2.18164511143747	7	5.36343373367005	4.75138901698528	5.30472892042402	12.2535255371606	4.07404856036359	1.20181748587055	1.72405661757042	1.09494220598282	6.78243660161578	6.23780408200605	7.42447325385571	-0.591157381951176	1.39668807283253	-0.27264613854458	2.01314879017062	1.82974986082839	7.63762875014705	6.4066851231293	1.38205380957259	7.85519245822994	6.3161946387714	3.27239469652982	-2.3350884408321	3.71196138151003	6.96817946874841	4.39669405101229	100	1	2
99	2.43173662912785	1.87976552419669	6.59321018284886	6.40508996867102	6.44484972343702	4.88173103674606	5.91179738027651	3.81123712481213	2.6353346957923	1.38177875855972	3.8972964039253	1.77949658849947	6.54673602683399	2.69211593028436	3.14926576442281	2.45403418694136	2.11983147968865	1.3758970576652	7	4.78185093862776	6.00888771325255	1	4.43451139094317	10.8344762876464	0.304451104388969	2.02016784895494	1.57961679363023	3.23046689634495	7.59189790134451	7.89860203173376	3.83843939722966	5.6270664770143	1.13482359238472	-4.12963219230719	3.15536668240421	3.271706642008	7.75945161078654	6.94682700965316	4.96726548319119	1.91880701526929	10.1008201585076	3.3995545929941	6.61085971006079	4.058628180559	0.914182427825904	5.17387877295718	99.75	1	2
100	2.8163322798215	1.73752590779187	6.02162316906888	7	6.96550954668982	2.60567279735402	5.32802005974272	2.72651418431634	3.28636594252662	2.68349487552702	1.48463862383453	3.30128479459995	1.63945285486278	5.53427218904762	1.68724556198852	3.14925469056869	4.85383297212658	4.86169286312635	1.56756489963046	1.74794665654156	6.13967632833842	4.61728594478244	3.82244400226003	12.521937052571	0.12555225087722	4.89207188479791	2.87002213482043	4.82141797490366	8.13169709970213	5.61376544493726	5.16973593239459	6.50881586483417	2.57255948371112	-5.86044187074383	2.53857480038651	-0.569859828752027	2.17479290928698	3.67242708498529	7.19486022320247	8.90337207077487	0.741674990932612	5.45598506363271	5.86612507764658	6.69075075721192	4.44828143054472	1.29641650778886	99.5	1	2
101	1	5.96554927422626	2.16649153925059	6.73211512144493	1.92080474338838	1.37187507910527	4.5216445277916	4.34858988891477	2.444320152258	1	1.86637824945274	1	3.60700358305462	4.28900109841802	1.45259469880421	6.22904471232342	4.1425873904054	1	3.03315724299052	5.76760546908789	1.73651070476316	3.47416964881258	5.13353704643157	14.9858058417641	3.27744597666871	6.77142361826256	-2.03547957342313	-2.72922107736605	2.29868586905236	-0.432361482432727	3.62823262677392	0.837845322303659	-3.10900642577068	-1.60911574614245	2.20304884431793	-0.0818405957798407	7.30270397526745	4.64635535772547	7.41869243574811	8.50057850129705	2.68831275084194	3.51523547648895	6.48301241404134	5.37501470249712	7.05243266006988	4.66785601991021	95.25	1	2
102	2.01362663933209	2.76313294404649	7	5.74507473421805	2.41207905859366	1.86319452495114	6.12840019308851	1	2.12762266350655	3.72434001148509	2.2641293569743	3.81829276902148	3.81416986068355	3.02177695129402	2.18551519885208	1.62367159530161	5.25884823571727	6.13015087395229	3.24187817037038	5.13725056371725	5.34730565635988	1	5.3898035650761	12.1310707787584	4.37977366767193	-0.451187173852598	-0.165442923721672	8.00230263593155	6.29705411585936	5.66843479657861	5.50341105490528	-0.917702212815402	1.55565995275764	2.13817982245328	7.73127169693679	1.50898877391657	6.33195697029123	6.75086237829669	4.58012697716495	-2.45108285997952	1.30996930175775	12.3766660574597	1.18938938444395	3.15331577219649	1.86379856024675	3.73289936972861	103	1	2
103	1.48069412133169	2.64700360190784	7	5.81922929452865	2.06844339229926	1.61479641671281	6.50883698871642	2.10018692377007	2.36844740369576	3.06994405550657	2.38916001456883	3.08266298645757	1.64060230024813	3.70708758909799	1.12143997492878	2.80384006905252	6.59095191350107	1.68272682399937	1.6424209094109	6.00928779461212	4.49476371285757	2.03981195368418	2.9696939355799	11.4113629728522	4.99024180354798	-0.888500986865399	-0.633332246883515	7.26023443758252	8.89545999516855	5.04475190518431	4.85135502807211	-1.11691530122524	1.62559786008769	-4.53471101615214	7.22114095386548	4.04016470184548	6.95819169385138	7.93939740229843	4.13279285060883	1.50666292335038	1.99371165781251	-0.654790295551638	0.904949636332666	4.2463469535472	7.17883714900748	7.0437867900643	83.75	1	2
104	4.49915848322943	2.91671563616354	4.83234991811637	1.66959079385159	3.75198547862644	2.6566266583335	5.59053823415477	1.14872219950673	3.95793176171679	2.72658129074871	5.376974287896	3.28411739684098	4.12218318892785	4.19632356516242	4.12449925685016	2.89296979296101	6.93650669960031	6.67190939185888	3.28375631932514	4.10200906130212	4.05652340055279	2.43356380768856	7	9.5118095201843	8.9858622988684	5.92787210823855	2.60418794296066	-3.91940119771192	12.4464151966003	7.24421670161387	2.03247307031756	1.60827279431711	6.60177405343388	7.46778679834359	3.02468635157414	9.68493581907262	3.91309798155973	5.05177550849113	7.8613079272104	1.48683204769926	4.534585887849	-1.53880441315018	2.65681424855903	8.60110516227963	6.04295462889595	4.65831908859333	74.5	1	2
105	1.57537862133996	2.19058799472523	3.08902163580626	7	5.78764774565684	3.11557570295518	6.66422509836407	2.62144438896116	3.67943182798316	2.74533551414421	1.58788118051699	2.99125034933046	6.68581264853689	6.69071363022687	3.61857288668637	7	5.61633962266084	5.02585497329019	4.36941066559508	4.3227266582566	4.76877273105564	1.27212684229652	2.43352016052286	10.7481294634569	1.73705418857363	2.83227177063465	3.44490708505461	4.14836407361698	1.15068829330634	11.659616090722	2.04883459942875	2.97963040278505	-4.43570339195004	5.32985970516804	0.248168842851927	4.91489996013457	2.9798944887682	2.71239950109505	4.60047595556965	2.82730381994395	-1.20939548784231	7.76963518495564	0.967577917207717	10.1743811630829	8.72593110474151	7.57585615526511	88.25	1	2
106	5.42749059762094	3.58446860119527	3.80595988223633	4.24293060193252	3.05143884404984	1	2.79489885054015	1.83870629691205	4.12496622192938	1	2.73403053192914	2.23420010853693	6.31529515751876	2.9299265549145	4.21991584647767	3.08939781262807	6.97307607007492	5.89797422611968	2.46076316302891	5.78826206985423	5.75456752078243	4.61669901698289	3.81152351351766	11.5494689769063	3.09030897447202	2.25104617427781	-1.74771741875642	0.849757482066326	9.71211312934018	7.90480803978981	4.60907903436173	5.14651805861145	6.91097736025088	0.92695900490313	2.4999689709786	1.05390216250503	1.04946022216629	2.48351072526733	3.16990036804812	4.86596035907053	-0.580532885462651	-2.06584800967646	4.29238588120562	8.96368219883522	0.524883380822185	5.19888657300692	97	1	2
107	1.9127699477606	1	5.7572756656096	5.86611986699877	6.92846382017568	3.31017872859191	5.64727327584119	1	5.15565008906835	1	4.6115999907651	1.9497073439242	6.71024313114953	1.87047526269301	1.31640070447645	2.43006304920342	3.79482596267381	1.63273996086797	5.89057224371723	6.54470871819271	7	1.90161507080946	4.44211069213818	11.4853006354371	-0.376614057830075	2.35779879684485	1.44035490198131	2.89196669785595	3.29562794546709	9.23346169986033	5.09419705254314	3.65325804093067	1.4285790306492	3.97690746588268	2.48726578971805	-0.0317709357934802	0.111557386056652	6.21787839747376	4.16765085189519	1.62775276569039	8.33668293741452	5.07708263687848	7.56967171342143	12.4471479329717	2.40421857421514	4.78161551367186	96.75	1	2
108	3.32552919257652	3.2302038846936	6.22899997437246	5.27360870189395	3.44730531249868	1.07359197811214	4.0056613599486	6.59887371166728	5.4118046076076	4.17213228385185	1.60188303991059	2.81203553696378	3.23436946979845	4.4294276873927	2.40653024180272	1.97938928867358	7	5.99371226307124	4.2683225605514	3.30268266391756	1.42586193659009	2.3683467177156	2.29272987281132	14.1837851456152	4.55873088400037	5.06503929733119	-2.09819961979918	-6.56748516905075	6.03192333548304	6.47210693562214	7.02228411121345	4.53914106065885	-0.422016732014207	2.96813019219549	6.43071052617934	0.940147349869971	6.39072705809042	7.8125794392681	7.54941288946179	0.354574269054498	1.27457474562271	-1.13371220777544	5.02065056786843	3.60166308612094	3.09288600999623	5.39035081292082	83.5	1	2
109	1.08087812503207	1.79861248217387	6.01683265806468	6.32712550836562	5.061020574153	7	7	4.30499930718769	1.10386158445403	3.81831560403608	2.00079199354957	1.35641108039556	2.70301304111913	6.90547456633983	5.14748062954737	1.62296884136312	3.69395358362443	4.84791573577412	1.42300603381897	1.97133178169625	5.50608047965585	2.35854447263833	5.73693365092251	12.8084194701027	-0.0328731516008987	4.97776375265759	2.47019414563457	3.52537844389429	-0.0253110511158518	6.0221231859529	-1.21858662563979	3.83540462485602	-1.56916388845889	-4.97189013829905	2.17776928699413	1.06906690368853	5.66308670230214	5.40754652032345	3.63355586148732	-3.21837325458026	4.77912257605957	5.72272164957452	6.56438543869368	1.02189312238731	4.71882776019602	4.3056789992224	90.25	1	2
110	2.41010879358783	1	4.06300196949465	5.37093526953993	1.5783490404785	1.68781309783967	5.57073302383978	4.22027483435761	2.40114636193162	2.90893484393675	2.16159205814246	3.33411794416033	5.79203281056941	2.05075516789969	1.0086405147538	5.06288062398629	6.18741164002134	3.70849621556619	4.166650083091	6.61385685415447	2.20501673917849	1.68921142302922	6.34413510699741	13.4417847550169	3.2242382121401	6.36649498009886	-1.96642296852907	-3.90434826924207	0.399095713424049	5.76978328439748	5.10886723670291	5.54666618881787	8.39679460191197	-0.61921232493816	8.60962076754608	-5.05147327836144	-0.150988699909183	3.37174737899282	11.7904625866666	9.51155084875912	-0.104404348668736	-0.399159882014908	2.6991800356459	2.80112833073322	2.7566166310985	2.73812916866179	94	1	2
111	1.15066176818348	2.48960665820834	6.61876121688736	4.84080494491485	2.75474521603441	1	2.8041847503146	1.94737837177903	1.61381333492764	6.18042193803244	1.75615447652714	3.82476896192587	4.41556850509052	6.03165041983741	2.61826941869636	1.70398152076621	7	1.51383213620589	1.48865199601941	4.91328565115191	5.33573388338958	1.49817342002226	2.63090726053159	11.061196204706	4.77663161912844	-0.773434269126231	-0.08896930912621	8.02361879375944	7.87358664559292	5.34305816661335	0.570562248751699	-0.189236455758271	0.6261308852711	3.05581704245063	7.41473354253361	1.63817105808319	6.86615144855038	6.63072376664916	7.73444268164155	0.569445721531235	1.78141093202544	12.9979143163615	1.85258537140812	3.30131029394877	2.04434102475049	6.22706794029602	90.75	1	2
112	3.51485140488501	2.17508853184099	4.60917231879268	1.71547552474782	4.55062177595889	1.3787009609762	6.48710709720319	7	3.26177494650441	2.03360813837949	2.61573948772311	1.84856188236442	2.0431197546696	2.48596936478535	2.90338277004666	2.68539257934917	1.97388261514314	5.63356645089576	1.2811536070849	4.15964698634203	1.55353111544105	1.80054880946738	1.3224828153146	9.1479694953114	8.69038163532651	5.11211525110359	2.97003629487776	-4.58198933140915	7.53839602963539	8.55459746127561	3.30667339842392	2.5433294513119	-2.76656974429276	-6.10243799634758	6.13593601919177	6.5584329688234	0.174536645197654	3.54191713307182	5.24821933954141	7.85647007211206	5.34908426338113	0.116512861254757	4.13309550823179	8.19855452245122	3.29386835820264	2.09470286034678	88.5	1	2
113	5.06928244495908	3.50706878641362	6.00207838292489	4.61412450112297	4.72507161023212	6.98925135667583	3.10578127032945	2.29676130590981	2.88319245431423	1.49005757053643	5.38697145452044	6.77616135334233	1.76444657517645	3.58232289853438	7	4.86830586082592	2.95576814659722	5.54992704134695	6.75035707916199	4.01858259705986	1.61038302374788	2.69058623562667	1	9.59033870915509	8.83748935339766	1.54214671849816	-3.46741338320965	-9.13653325124565	0.14285178252727	5.82034998112645	8.50987127911275	7.26487840418511	1.24244498384147	1.69265767174004	3.78682903504207	3.16476687240097	-1.10394860729931	3.13677522913728	3.63561147447596	7.88709176217062	-1.18594470699178	13.6520551378124	2.40245831694926	2.49404497303416	1.57229759806271	6.43915167372948	85.25	1	2
114	3.28171890366334	1	5.2962027375356	6.69693011934789	7	4.60616804221563	2.2450239268085	3.04301279489533	2.86091640205249	1.86886554096431	3.06211063078455	5.35521697014469	6.74045143403327	2.81482256183562	4.2807410587225	1.95410730367722	1.96852548717542	1	5.73706655101454	4.99572143497716	6.24418693538531	1	4.26244832227338	12.2137979010403	-0.867670918385882	2.27682120280675	0.799931551689091	4.21286775788731	8.12530364577952	9.32333475438829	3.28108180285955	4.78855094161133	0.289113326685167	3.82061909217785	2.81473645757062	0.110383159901837	0.0820138016455632	0.425034350535332	4.04879177994465	3.69450928084799	10.3617106818208	3.1718839969266	7.18747497928371	4.50442131592179	1.93492754872097	4.88802672189034	78	1	2
115	6.08255429653243	1.70721793226233	6.53405611369929	2.29011191156294	3.18216859383109	6.20371256932198	1.04119168251875	3.59451895858527	2.11694504015902	2.78479998529245	2.11593389138693	1.81266662213473	6.6429425712446	2.31079329855174	2.69385905699729	3.59890989070046	5.49087314275506	3.49858200548931	7	2.83503982728706	2.08275623024122	2.57830833628539	3.21249940069043	8.51019846658065	9.91336788498648	4.03681826628182	3.58566134055349	-6.82350366932658	9.80514362044453	10.034587593298	4.55770896799905	-0.656573296324953	8.6639809098747	6.86187731567672	2.44531931451712	6.62390419192686	0.476071471682382	3.44074497070847	9.53047851259861	5.04584058562603	12.2753242404203	4.09906907144534	2.49024028089379	9.93884248045056	3.75568848501871	6.97602000301845	97.75	1	2
116	3.20292618055541	1.57540882103409	4.65924949173809	4.56434062871947	7	4.93170907549702	4.27336248504809	7	2.10889900302424	2.01736047460598	4.44153485546607	4.92245522394331	3.41318856078699	1.37159043607931	5.39845021985436	1.78139014767386	2.8737957331731	5.75995165532898	7	2.54208182288716	6.83802132731829	6.60108438204479	5.67291962143281	15.0925900798782	3.11977524868246	-1.29146300487183	0.139333710911075	1.98655665170488	8.47798895436592	4.80329182293679	6.0677730011759	7.03447571437838	1.47079455133393	-3.59127324578661	0.0189187386510296	1.95183793158926	4.50560352345772	5.72029180327885	9.91456560132929	9.92774399219294	10.478095988768	-0.388852992435752	1.62000239606427	1.58616638805699	4.38842091676073	4.17498974570471	87.5	1	2
117	1.33788463556686	2.66377767301248	4.33842857647249	6.85548890494853	5.63424964899531	6.80835253648191	1	3.62178535969269	6.29139484847739	3.9869171967247	5.43827077166674	1.81513802556005	3.6986561385109	1	4.34690248140094	6.65534669922743	1.9953345410927	5.86581730520117	1.10222020848651	6.38767230508093	2.38191089597894	2.11620667726983	6.60987793740975	15.1711990602697	3.30816179739457	-1.54935392618305	0.102992373596983	3.04378795852838	4.93865405621159	7.48685349508453	1.36890793562695	3.0055876772029	-1.87598025613478	-4.75705175857444	1.57844595862774	0.735166439415285	8.75186604705965	6.61929457281473	6.1232693327104	-1.49531565670133	0.435556440758838	5.28102597331089	7.73417759150537	7.95212744695435	2.23680158884825	5.57468082926905	96.25	1	2
118	2.12681665933797	2.17800640004824	5.71030254301884	6.1249275613122	6.53419069587196	1.92337879045715	6.11020385063882	7	6.33422389484538	4.06627996366218	1	6.2804956065979	4.93880086973287	6.2438076134111	1.9848540647661	3.26961931136269	2.50849962506658	2.68613144875539	3.80375436006294	5.56807592741281	1.60670337951787	2.8927170123505	1.43700372149683	13.7456606821452	3.64487698509036	-1.41931718181075	-0.850833833215134	7.83780363584921	-0.877548228933694	1.20718354935198	3.32642182022733	1.83741469789406	-0.326095359103961	1.12030363807656	1.39977245459008	0.833814453126622	3.25674560301739	6.73959147296815	-2.13759134224937	2.47563903038716	5.02845889869657	6.82516525551477	11.6384077570789	8.49457360246866	4.41882041101228	3.87611650853088	91	1	2
119	1	2.02191029583273	6.32066015594365	6.11600338824472	2.90055597213716	5.71221010585633	6.55869930485255	6.06281831066126	5.21315344881425	2.07237181165796	1.53332090422735	6.11074806072219	3.72501079282882	7	2.21993265217144	2.34092109799978	4.82033377624809	5.3173847675665	2.27742438251905	6.38346173448075	1.82614551374363	5.481572727642	7	12.5261919388012	5.26105750160609	-1.51872707067144	-2.25575182671666	6.48128287081263	6.87352956103756	4.83354206409841	4.40176436467027	0.248043549897455	-0.818975076278533	1.58018260691419	2.65260825028703	2.65114604148653	2.62864813390073	9.24885995212011	4.04752224077231	3.51724040169231	0.610566110205074	2.28743999680814	2.23609691345496	3.35653957745532	4.35750659708774	5.66251803118361	99.75	1	2
120	1.42248043342981	3.20858031683624	2.53048284752433	6.69801944956693	1.59474088310476	1.67858845227885	2.70362451902605	1	1	3.84000597954939	1	1.44857479092509	5.53020201559261	4.86252929605579	6.72855439991763	5.38622745703837	5.70584112516064	6.90536383270867	1	6.03320918859806	2.00962726435903	6.56813889272565	6.04490860120143	14.062904525341	5.30325840831683	6.34907564020069	-0.685177076377044	-4.69265088563333	7.94749490495038	5.10938267992117	4.11301117267097	5.16864284071422	-2.73242898913581	8.66244778610418	2.53740307034839	2.69128996685409	4.5508134313466	7.74790640343906	0.100005372991394	9.25402750866386	3.53804516193916	-0.334700165110489	2.7140363734103	9.18416830330258	3.66530115233078	3.51477501548578	75.5	1	2
121	1	1.17050037311532	4.7213493193372	3.08622900162676	6.8638160398755	1	5.45943576006536	3.97390419466421	5.6866691491584	3.37428352882736	2.37097268610624	2.80668599757298	5.00599432707936	2.10429294348308	1.31168182373667	5.43908465580102	3.45791585825896	4.65271400231307	5.61531991835953	6.47916188862127	3.50809528344291	3.52397778665417	3.40786805373583	13.8362924816839	6.6516642423425	-2.19442978041617	2.20520183565179	5.8720711121306	1.22364467418228	1.83215355005945	2.40861041427378	3.81160727822135	-1.59660837362845	-5.34792136830531	4.77604254209535	5.87613087982063	0.912643871292741	3.33998378651762	1.68812465144197	9.88202381233585	10.4533921274931	6.37520565493159	2.22059946969537	7.61402877657086	3.62460070269496	3.54158178864161	90.25	1	2
122	1.62447060670834	1.83175102288992	6.87747686980312	5.50836700606437	2.30450303205624	1.22379142716295	1.96811697026294	2.49277715574296	1.20894869253712	2.35285993815131	4.69897880214866	6.08399745650224	3.37198188767931	4.83366114871494	6.06455636034883	2.83669350977223	5.03915653600376	1.40617181005258	3.43929939484087	5.47443448393167	1	4.21968435931666	6.11671310921351	12.9605628013288	5.51774024782797	-2.03781159467549	-0.308067318214441	7.25459846191538	7.79103484085727	1.74211233604606	5.96343450931778	6.9645096522336	-1.13224097362418	9.55795646646325	1.94622996336404	3.28394304799838	0.040258927889005	6.67665859559342	0.809480198529143	-0.153005825122211	2.41761405308162	6.18164828237497	-0.206698068265496	2.86904649675714	3.88418525978426	5.357824892244	108	1	2
123	2.98326270078626	1.01465346542962	6.72947469034917	5.25638390027006	6.76521341338512	1	1.41867615271137	2.30903446785291	2.57603512371293	5.21633631395577	6.11263227260492	3.38349111607937	7	4.88229851450229	3.73968406743733	3.41205804597251	1.91396258846706	2.6648706305847	3.31106546335338	4.66062613934647	2.81376920419662	4.79741807248593	5.67899644885572	12.1885597792083	4.85340640411584	0.154556785003308	1.29447243704147	8.09564933032464	7.02683674363322	1.70084040463604	-0.0671247506581314	1.33189645511979	1.34293253464988	7.04291070465547	-1.33011424996202	6.62878042796354	9.12095136492627	8.26994579826601	4.72254977011522	-2.31837382063936	5.33212133700555	3.46440577058376	-0.0284148575404028	7.90200009519067	7.5429486454423	3.03597947309269	80.75	1	2
124	1	1	5.04698081799311	2.98643581667931	6.90785448879055	5.81607008220578	7	4.22938197535515	1.77108348607114	4.80259061798113	2.1019775361516	2.16405633271275	3.84595682432496	6.31103903077623	6.71890240573273	5.44203732195488	4.03028883501178	5.0814300822343	5.63436395178542	5.08927608801435	1.99866032544413	3.22788794538594	2.88574951137522	14.434839890797	6.86780642807866	-1.92397953126772	2.40613948611819	6.97243083417867	0.222766151357874	12.3674693579426	6.46881999639972	3.58761057738716	1.05220655379189	-0.935955778384726	4.74432364912847	5.6541038365998	3.22270860416563	3.03221749810706	4.65214055937567	9.67181504212517	1.79030454514254	2.03239028978341	2.27023928378052	7.67046855973539	3.82244699863953	3.54652832291553	80.5	1	2
125	4.6923586871389	1.28592116727704	5.04029647995735	5.56102140341049	6.28518211886192	1.604130644223	4.47255596447389	2.02580078109377	5.84928706185089	5.0632298169966	4.26315351726974	5.96158257925655	2.87956735163301	1.10483054783431	7	1.42927706854429	6.88876110423899	5.90077356320756	7	2.54552811439982	7	4.97502504103354	5.92595014639031	13.9756086843465	3.79155132944433	-1.64192461479659	-0.0590509972667926	1.97922271935679	7.94393876691529	7.32471302727975	3.33623151512312	1.93121308239618	1.7984238577995	-4.72902053374032	1.10473488029775	1.85442015914183	-0.0167972011571466	5.68219552103877	10.3191002878998	8.99724287396346	10.6190147829283	-0.788471389267326	-1.078545553934	2.69846798720176	2.38345421423717	3.62727588306235	82.25	1	2
126	1	1	4.83407381411333	2.39176427958579	5.28467840728587	2.68508300611454	2.2040986676111	1.70394452095981	4.97053272683954	6.32884351201435	1.83982136634834	5.73648911226541	6.92617629695016	1.09429173114116	2.15492289884413	2.00303934098513	5.83581510850159	6.77305995549813	5.76976485393937	1.16162297145589	1	2.07102085438139	6.34176225667904	15.1470187426316	3.63192645179347	1.41754070898096	0.669323968579462	7.29972446958533	6.67884443464785	2.9212695819443	5.92463007261693	2.99755821418009	3.38416166530462	2.09547434532511	1.29143639401589	3.4975117223483	-0.061578193569215	2.95211237115511	8.22724712632384	8.10099984407068	0.92336502296518	4.77810657348975	3.20721405528464	7.96038443217159	5.84210679162601	4.77259209200999	67	1	2
127	2.05535727913638	1	5.3840027886448	6.92824777465438	6.92556505455821	2.82719134123038	2.06099699373282	1	5.23817884868586	6.2561903437558	4.07071459430688	4.81137362835396	6.6947461490044	1.91798398319054	5.27809186567767	3.0250869973754	2.10330958205771	7	5.06496410449681	5.47813094515196	6.18729039337453	1.154653684175	5.05296322691975	12.4679953340541	-0.667949937567654	2.02317005043141	2.01145402044497	4.07834946938817	9.92420086621536	9.18849174102154	2.44601653691065	4.47243198191674	0.772007908083341	3.98216207032004	3.14811569322575	0.383176847971161	0.494631705840501	7.14197602596432	5.53017146615502	1.63181580734063	9.63692507842623	5.16975009105556	3.93643208871682	4.18919237515514	2.11754274709332	4.46153857258652	84.75	1	2
128	3.52453742991969	1.45330051828814	4.57075693159544	1	4.88183333798407	6.91188217372814	3.66115489277573	5.86583599308029	2.19111919554818	2.60482873885905	2.98260605860442	4.40768621842715	1.76792792227203	1	1.64277646898508	4.65838951669221	2.77290291260739	6.22070683072771	1.79588279753629	3.81437143458318	4.28114863799524	1.09741377271427	6.80137351739232	12.6276713730425	7.44409318698317	2.98554938305985	-0.121436531860541	-0.675649993109799	12.6475558232028	4.38621716265944	5.0909972082861	1.97428302959794	-2.29510657552152	3.84468651044422	2.79191173564208	1.10573606251904	4.1814335038846	10.0757181057753	4.02953210637679	-0.220766983198278	3.57186720420759	-0.684031014036197	-0.00844641444856731	4.35092534773289	-0.389421558505837	4.14306958345186	85.5	1	2
129	1.05968494977508	4.63282481607466	2.4815639531451	6.46107657174613	1.77687556841787	1.51787466108774	4.5401151317436	4.22403548617656	2.50403960628836	4.32599862206309	1.15413249462424	1.6846528717685	5.58607828236557	4.43668268326859	1.87588395274675	6.48111581381105	3.89496292014989	1.12485051905917	3.38818585369742	4.91326848580732	2.05891763664772	1.81518047724647	4.93635734192402	16.0017385195609	3.14615387824612	7.3426033488316	-2.25180700895071	-3.05250413180854	2.67222060536615	6.81792563122193	5.08380523129128	4.5286727731819	-3.72512242203925	-2.23858911105151	2.34857776454176	0.395360446300994	7.15702382737178	5.27978865632367	7.258904930393	8.05832084667014	0.699786386508671	3.08695903517747	6.59857234802689	6.15502666952894	4.30275577419926	4.45570877598222	92.25	1	2
130	4.10127312195146	1	6.40901404057161	6.1196062292865	2.06725671923573	3.92635866063161	4.04365871405409	7	3.43014825112956	3.96013731070789	1	1.56723295128366	1	4.27029344524936	6.12402599684472	4.89720225984101	7	6.74432981658296	6.21286339085797	7	6.06490028204928	2.4389743584444	1.59737627080559	12.7368000138215	6.0751909489817	4.0207160156165	-0.929238650136459	-5.61273826313681	10.8528471321566	12.6094021684958	4.88408100906887	0.847657750153309	3.67393493608159	-0.456581810267949	4.22742760404371	-4.804481602903	7.84520893328182	4.4780103379509	-0.225183488440624	5.88002750345595	-0.607232627978175	-0.169758162794008	4.802592543762	3.00137541446228	6.52495121292541	4.05611071546544	76	1	2
131	2.12366130856024	2.1114648866352	4.46401383781377	4.4651204579484	6.41385080502388	1	4.68684291081183	4.86380783829682	2.83991134900603	3.11332950183525	5.16493083539476	2.42250055217853	5.47166983890602	6.24756012562439	6.38297611801068	4.90331631838684	2.22529039489059	4.63283304986084	1.09961996015091	6.22728265356843	6.15223443037734	5.96467820275969	6.85606648515252	12.2842230252639	2.64545901680367	2.67690982833031	-0.549283223684341	5.34757574644086	5.93471332555765	8.23062694893396	9.9773078994189	4.52041729497526	-0.686067175034306	-1.35935397744218	6.83372014755747	2.28719327644312	1.32041349913534	1.5885728165034	3.64675534702723	0.270023142074002	-3.87898939710806	4.34296053412652	2.90568325214798	7.9590197427252	4.5949481152675	3.22815228381971	113.75	1	2
132	4.14369467788925	3.44921336190795	3.2253780098226	3.97732170674629	2.9772931908287	1	3.85602178907047	1	5.55209878811408	1	3.02862568553695	1.18051345975394	6.38265961225888	2.7169647347564	6.16075813662114	3.97817229914891	7	1	2.09080989029473	1.6528600378328	1.49687980151418	4.4574517502263	4.73811583603445	10.5440788820406	2.4454902096987	2.54804856231272	-2.20627644735756	-0.181790394240502	9.80829861519116	9.72922048050019	9.57519689577557	0.971723323653754	-1.81807549850412	-2.84676072076549	2.0699535938191	6.18973336226473	0.564608549785719	2.36560957456412	3.43114297906427	5.98286672860708	-0.830683255027283	-1.66673819895473	4.41044240896676	7.91258705373987	2.21384521617242	3.09128932670396	97.5	1	2
133	1.00988722783808	1	7	6.68275913597955	2.98776399145889	3.68662140014763	7	3.35012433892295	4.55862829666777	5.8764520664969	2.0495306890488	2.7714286484863	5.63458858762556	4.45128842095041	6.59078165747873	6.99840285506946	2.62653967803192	1.68495557390963	1	3.81414855763437	2.33012659694201	1	6.89056902237406	11.5981270466579	6.26721377647275	1.07566994572368	-1.81381364765984	7.17232874203128	7.29235357994002	11.1088126118739	1.50114019126114	2.69642702815083	-1.20691108957329	-1.54625907006009	2.08510859237173	2.83102335164517	4.59187661578439	6.10129133647278	9.36707949437207	9.71585668230222	8.52171383550399	4.99886532100283	3.56119891217416	11.7472294834286	2.37615479118449	4.29826853738416	67.25	1	2
134	3.3257256037277	3.5342325071418	7	2.82882319792622	3.39545404154112	6.81918529585953	6.09396978333426	5.82547509141718	5.58723040529883	4.68930376998374	3.33109530418308	3.08483943646733	2.85297752420227	4.40454396626543	5.13501386714359	2.94031632634964	2.74799892653923	4.46719976410127	1.87537041824844	1.96003961207166	6.63568494528083	2.86820257740317	2.62024389455406	10.9461949475624	1.71824607207336	1.77677101640163	0.498677845710618	0.767789915921002	-1.6780263047912	2.7965045173607	4.03855933533336	5.17695749549899	-0.323480247317487	1.75780699462711	8.57607971488456	1.0566890189506	1.76953203891165	1.42861926318977	3.14048452517931	4.25927698707214	6.12040312672854	7.09441918280738	2.03720951317122	8.49066919056975	0.13358611858001	7.04953341532248	82	1	2
135	1.18697799849181	1.84404962367572	4.33806274998488	7	5.94778684947297	2.29095810132363	3.10742330374549	1	3.54166044551219	6.63660187660727	1.16456262444728	2.42900093556136	6.8802163973165	1	6.91812195093061	5.9014445709111	4.98734816575394	4.38789170920763	6.38669818332036	5.34031950649175	3.7468140645797	1.20688859708648	6.64096807607013	13.1352123216977	0.507860870754772	2.50221205298529	2.25756183745832	4.44836174345066	8.10075159021019	4.38101309461038	5.67146625497123	0.614111172346857	4.3020741070791	8.28639059820729	-3.20479728683669	-0.795892835766041	1.28959387526199	6.15462790389494	6.08049718228597	0.115905196628861	3.3570152000041	4.25209614610994	3.81905649937503	2.10216622150347	7.05702614373936	6.26255486103172	85.75	1	2
136	2.75790823160439	1.9617568414347	5.91674940141597	6.84213959967582	6.65025985699376	2.88833127947864	5.37511552969145	1	2.63591837694192	2.23477921881015	3.36105236401436	2.78985861377892	4.64986575061763	5.19713595028877	2.56680821659525	2.30226775812005	4.139900952697	6.54702709315031	1	2.33468333974042	5.37310615829343	4.03241772572854	6.43928762341922	12.951163748009	-0.602435706876598	4.44297386425811	1.68686611305097	4.68760051145344	8.45225930905681	11.3102446588608	5.61339761178496	4.40352103802131	2.56262581509464	-3.36686283821963	1.17207678393536	-0.2968984394595	3.20721360033439	4.90901016357816	7.47821275587243	-3.36110011465164	2.33813841327948	5.71035822510368	3.18695919584089	6.35658938102275	4.34030234585023	3.22941367769707	93.5	1	2
137	3.20478620176547	2.82895508596957	6.8737920247171	2.33466272388113	3.44869449481438	1.51079198325371	7	5.61769918669679	2.98424019221807	6.59159263749627	3.92439912311216	3.31059700206095	7	5.39849051904434	5.51471774061838	3.04352526767571	4.50475269879702	3.47800550260985	2.97824258784107	5.14867615034522	6.86340957969832	3.17303363115375	4.83293406750958	10.9138856927139	2.25202441846826	2.38231142301989	-0.451527764166041	1.42182890805129	-1.25016085347225	10.5789785415052	4.67784335383115	5.86732264975986	1.15350030924398	0.950827967408586	4.34878897284904	8.1937434975218	0.981405152092728	5.42550846043234	-1.11775886524453	3.21360134666871	3.06212243463761	2.62239329219313	10.3172412902768	7.36795844058934	5.26360761638908	5.28360264031436	80.25	1	2
138	2.64211854211519	3.63282858955148	6.02749090126305	3.59871857040767	6.94287204846144	1.59002578409327	1	3.55275829809343	7	1.49837096782316	4.04569290470048	6.2644917529676	6.2660739316781	7	5.62591146958869	2.71244325034686	6.22742770581466	4.12338646063113	4.67162665332176	3.15094059796948	3.05927644522473	3.80717719426873	6.25565805676323	13.3601606278615	10.0751696474857	4.61331887177911	0.190568064068076	-5.98216548924007	1.36882082837141	3.09566738741989	1.71921884386092	3.20439800606918	-0.710407362215117	2.91152001827975	2.69133293890184	0.174820898295559	2.59812051853058	11.5009531059996	4.39101737942638	6.1213507322248	2.64956831805723	1.13771409824237	3.46043000019531	9.88041758400224	4.82853706033485	1.97718272111038	90	1	2
139	3.23750852548688	3.39381875588976	4.61884005161468	5.33713024959365	3.95821602646481	5.28398468700117	5.5221979803733	3.16890866832457	4.30346536072697	4.43638173622376	2.92562518335607	2.41740690416694	3.1588616533849	5.31181067358446	4.71118326112207	6.06174821165467	3.78296822721063	6.55589258074407	4.0401982903905	5.18233439555194	5.22323115132596	3.40487342698526	6.89030516453706	12.4886901167325	4.19787838132983	6.57027493692725	-1.76962260435192	-8.25874590305775	7.15868604382186	9.5123325363192	6.45508084219126	4.19650405641011	0.922072709183266	5.23783047550728	8.41601238471865	4.23180962992733	1.20035274933466	2.83719506332414	6.23079113767414	-1.69418111380193	-0.0227874789688344	6.70824681910441	-0.502455988525901	8.23575399893169	0.512310670788188	6.78849475962216	73.75	1	2
140	4.929983841248	2.75774770333733	3.94926212722687	1.74769329822728	6.06853520294731	2.41085782546994	6.10962642684227	2.87746949246285	1.03214272891363	2.43804842101825	2.11530220422243	3.24466501930885	5.43490312803126	4.78225185723961	1.83811458305588	3.73167386101595	7	5.38929362357656	5.99449450448228	2.23979951668	1	1.8669148241867	3.8432897620258	13.5964792054795	4.6235864761061	6.06525134028035	1.94111849020934	-1.28957773895776	7.79727441012746	3.67332969657849	3.3359198346385	3.30171964596457	-0.773805676541201	-0.567434234695212	-1.92627095331511	7.92442963599355	4.92287417496312	0.357282075188667	4.48014599491549	0.711640115905283	1.78635453495134	4.59496372108261	0.0211660042407855	1.77498281353911	2.90109811374898	7.93707833872716	82.5	1	2
141	1	1.31985145357006	4.97880483929277	3.75425938244444	6.93471356594454	1.4293657554701	6.37503509618416	3.71592292058453	5.49207122782115	3.61018830279371	3.58282642515664	1.92614966522247	5.02881704241891	5.72523950277	5.95484407515555	5.45202616419313	2.92542524457921	5.30028333128281	6.12228976658227	3.93086699514144	1.9495546327314	4.53713457737868	6.91685252541545	13.2035707668717	6.55243754959686	-3.41177942384593	1.58961255755249	6.67551478924659	0.10101485243273	12.2401303068619	2.99576082334681	2.50559210184989	1.4791767500035	-1.50230820149017	2.13190265286347	4.86889978965464	2.70074108086205	2.53737195506641	3.9983135709533	-2.34978807670397	10.8354537192685	2.81309663495355	1.93982480513958	7.63598802576014	3.81630195325295	4.66504404146579	70.25	1	2
142	3.41676038369463	3.28733985280136	5.2193465968486	5.97855176135623	2.97916425725697	3.21383546445559	4.82120844158578	1	5.36480811992977	3.92276141236978	6.10510315300615	3.71231488857627	3.11752604542734	4.52865097636072	5.61039096049248	5.60476830615967	4.71078058364729	4.45003268811411	1.34775223609116	6.1697934233648	2.7188173695895	2.52631047936081	2.30651983798457	12.2810776349354	4.25431932544943	4.0828282245558	-2.04325202288019	-6.46282800525832	4.82377222659638	5.02489154652355	7.37231605245045	4.2603656224738	-1.99514777348898	5.3913121425551	6.03939418202873	0.117599894713739	0.600978237629217	3.22155725051968	7.87716464684455	6.91967354591795	2.06205513155217	0.898703770702443	2.89581514814814	3.74016368624682	1.96585555097735	5.01270264379109	70	1	2
143	5.93670751176359	2.68992800816701	4.40051094089575	1.32409309999816	7	5.57595594930764	1.31887412664852	3.18663485333967	4.20703813775079	4.15898860203046	1	2.86107822897622	3.35549603745448	5.18429603902364	5.98061363812294	3.93189813921129	7	5.62251282798952	3.06622005648178	5.02861603102115	7	6.08141660141484	7	13.4790885498361	4.7384453492958	5.55848014535723	1.96138781531078	-2.80350187659126	-1.84790393781672	6.00732819689768	-1.86534349091898	3.19107388737036	-2.87072568063199	-6.54796603384689	3.12653628429314	5.45624205060648	-2.46473769735212	1.0169281093741	3.62426499930655	4.12563090406092	8.30731480749041	5.61619106901975	5.50075864080256	0.650441984104143	4.44657575760297	5.59074559010788	86.75	1	2
144	1.26786666219898	2.3411310582645	6.26392219001221	5.62191776974404	3.1913438325517	6.11943098992901	7	6.98444261717604	2.87098884019365	1.42316567350416	4.69497827747857	1.53809538693704	2.71278529782174	6.03923329063272	2.46946340777128	2.66561043691758	4.62235044250705	1.39032517568217	2.07134058794609	4.64776842274237	2.84300957975033	1.36586978599904	4.11748474692708	12.681302979386	5.4225216218507	-1.46323903319519	-0.845700531183841	5.65796775204062	7.0494993154126	4.07239666864368	4.75844134454291	2.29362858179252	1.97210144894967	6.77947662718117	2.65749553766592	3.19587777951249	1.90740836606628	6.48779920582121	4.74207927578439	-1.94968274717687	0.99255918951479	2.95775378778648	3.5512337352333	3.40994286760395	-0.255829222394397	4.93529956167007	100.5	1	2
145	6.20923601952399	5.78851973068602	2.36259684317823	1.7730546621537	5.69050429727397	5.00789893691209	4.84809195969571	1	3.97197036028774	2.81192736158087	6.15665951429826	1.91355675589724	3.85078147564981	2.80542398573546	1.8490808575342	6.01440780803171	2.80400221900434	2.00882452348586	6.49670034902693	7	1.503213261995	1	1.03003831753857	10.5022400274447	9.48980949551679	5.64733891007095	0.455403980213899	-5.82318242207125	2.79809584618423	6.37937747124183	6.60316203103573	5.03483979642026	0.91371584230207	4.46490925936875	-5.41699608561702	4.8940189456456	0.786846855938032	2.97547109039136	3.54880789338914	-1.83425239262038	3.57789537398882	0.594420653376667	4.29784437183167	2.56067414773429	3.81257799369328	4.78736983904514	77.25	1	2
146	2.55993353143495	4.16237397277395	3.86496077830383	6.79453921268253	2.80437615785737	4.99105295734874	1.79312463070627	3.83835770634108	4.74810214969995	1.22815209777356	3.4608596156364	1	1.85580794709119	4.68905522772031	2.59151438803909	4.68043014978924	6.61663836265546	6.01003036758615	1.57451687940436	3.08022121280882	2.60165153036448	1.64800285681303	4.49005148066581	10.2097919417732	4.19978251951828	2.4803133804598	-0.339199799947884	0.788294821382936	3.71958314249506	11.1144358600201	4.26074590174439	5.71029982443558	7.54568973393744	0.407637970525006	-1.4966625357079	4.014647196705	2.18271538500288	3.38974806190565	4.93123304358421	6.02809391387612	2.40751133691754	4.01845781670835	1.73316923548016	5.93625932485436	0.849583794747934	3.85583611801284	64	1	2
147	2.13514552153922	4.92087821567569	4.15816272409234	7	4.04600216482592	1.96037462234846	1.91456753132942	4.48891504482749	1.9808709054623	3.72665253185176	4.29190463718061	1.33163344318804	5.6460597096301	6.07833537719957	5.42397954648101	6.03284577993267	2.04103280542457	6.63088671794642	4.33082413365823	3.40359058787358	7	1.5494613970323	2.92276921323888	10.8261768549007	2.19559503202142	3.1052124331609	-0.817799124169807	0.947124511699991	1.20138166581124	6.20296973928821	-1.51593214862095	5.84370804300791	-2.165861010598	-4.01156555304513	-2.10569967769238	3.6910310763907	6.03601304655194	4.5356772700611	13.5625525743165	-0.971591953695303	10.0782178479234	12.8727268125725	1.66156871090044	5.36354550597426	6.36152731483883	7.582770672938	78.75	1	2
148	2.32705151343233	1	5.69750576241447	5.48532688097573	5.88101040061397	6.65614994731268	3.2795292076961	1.91505288488709	3.24481350177778	1.76473363441719	5.03359581903465	3.99634538765549	6.77335509222101	4.44048543646621	3.82554398888473	2.69522858773828	7	1	6.96402666159767	5.68305510086275	5.56660572712548	4.01436892917117	5.03005919659858	12.3184822844458	3.49205855369197	-0.152622214965016	1.15260080374039	8.0206620334532	6.93566715599051	6.91726073910794	0.44457166958437	1.4841343528504	0.569184946657656	7.6761273347289	1.66531928252315	4.29345434931383	2.90105077628784	8.98438664386845	7.64625998331262	9.77850903146683	4.4451606798665	3.65560881018846	5.35459215598973	6.63191456382774	7.27578308464027	2.99497196569835	106.5	1	2
149	1	1.07312343373988	6.161293301836	5.61266642058675	5.65350987647161	2.30954576993529	3.56514997492488	3.67404020709035	4.76613570969605	2.7468950860021	1.30783915562537	4.35184199035059	3.90111448080696	4.07426934263615	2.77600059705233	5.17902077380743	3.21643565271779	4.82854839535013	3.35705157813211	7	4.90237860488043	2.4121779271237	6.26524080099529	10.5757422494641	0.970388803674804	1.86924046469829	1.94661511200876	4.92479764137172	3.64196923181934	6.4225114132672	7.30099032901858	6.90996200825665	1.36360217737271	-5.174144773875	3.95471231891549	3.49183095118913	3.74127236970045	4.0449893892741	5.5372837381094	-5.00628292104453	4.12600276539529	10.9629927236911	2.31636992610457	3.0866541662497	2.58360075622736	2.7690290821086	87.25	1	2
150	3.84474059326586	2.57990532891539	6.63266336335809	5.58391162911903	7	7	1	1.40220609153636	5.2465400674636	1.34099119929163	6.42017400207655	4.35426693990571	5.13041518834555	6.44520087191561	4.19993562782157	6.73503561024889	4.98407090609424	7	4.1370841182482	2.26612937561308	1.8384543416663	1	7	11.835227905511	-0.878651705164095	6.00025833691989	0.368185844038085	5.23916645157441	2.20120758739552	4.98652329581346	2.85982984886669	2.76300477326823	6.23128214848381	-5.54433714925518	5.66305049700879	1.63947352972526	1.8481469041257	4.33947574577015	3.43838438533173	9.03692082596508	-0.0959993994341295	13.5944783244489	2.6667739796015	7.7616819845842	4.58647049639981	6.50347648519796	81	1	2
151	1.92345820114905	1.30386083976133	5.14966762221258	6.44958281454432	4.94655808674951	3.34637802977714	6.25321720573726	3.99409181405649	3.9341207069769	7	4.66092237515924	6.63561038272555	1	7	1.72976132241008	3.45545877725935	5.41952145716645	4.66206598956532	2.01388408127742	5.05816618805507	4.1223259086116	2.82060010080062	6.087419971067	15.136748635541	4.26425531790594	-2.98146093170955	0.626236683222109	5.34201022426898	6.50225636878924	2.35465852953419	7.59480603424283	1.75593670929962	-0.544489330114805	-1.43240805574081	2.96456254390101	4.63933723102581	7.59207879952039	5.9760504051628	6.74661039695654	2.97620951517073	2.2901760639227	0.374933048563984	2.670315128547	-1.80482840821748	2.05121587304007	5.60574353294117	65.75	1	2
152	1.52450312358832	1.52999020785979	6.31936278764573	5.92052779384147	5.64360726661463	1.10739378887365	3.98065227265498	3.05673688099574	4.50264944144757	4.90356769651701	1.98722542584735	4.23541311104386	5.57686870576922	3.57925437182793	3.81475771690983	4.86505560684762	4.31052282969879	4.40798094228364	3.82147581522125	3.34357509116861	4.18365995976282	3.62352146353806	6.10683778102023	11.3001994845585	1.21355740117572	3.19117988468057	2.21565100516157	4.08785649459581	3.46067674232851	6.20679298352562	7.43859575890395	7.02795551160487	-1.49589997542469	-5.15164615552394	7.67406854564701	3.86478378740357	4.90002952061871	3.08116414014263	6.4633946183418	-4.54156299300489	2.06200988940417	11.8989662764523	1.47915685131855	2.17099788549156	5.31166446539719	3.1914008171224	89.5	1	2
153	2.98765928090452	1.05630990177429	2.64727594647618	1.63674330271554	4.74488006156225	2.06129109838779	4.86791116515947	1.61538661636232	4.74298516312995	3.64910588621117	3.07111391164509	3.51454689605887	3.66781499360739	5.06827921575147	1.56256427568424	1.02150289861193	4.74377111432649	7	5.01135553788491	3.10005717375067	6.42332219484849	4.54433159453864	7	16.2895693397643	7.27071639171797	1.91378918955582	0.100384310424731	-0.61660207687923	4.06159573904844	0.80990575331019	6.81863487462579	5.32286106341014	-0.911651585904425	-1.44386727348286	4.9485406539737	6.70104655358587	2.68106774299405	2.99125442783053	2.94702524292078	4.01143728080817	2.13832167242808	3.75245185671396	3.60722502565759	8.67943329647675	3.67336634859798	5.02090356310469	72.25	1	2
154	4.13785055679307	2.75304879244706	5.21064621399431	6.85350171161693	2.68966545280268	1	4.49790712836743	7	1.61646702256557	3.8169612485576	2.33870471936625	1.81492034750553	3.45993593609865	5.05165727915712	2.02187697797645	5.83826714047834	7	5.95395715246353	2.81923812979282	2.89876773355571	2.21108492492659	2.4289514281261	2.86294831957779	12.7104575673568	2.88203310971916	4.71500050079109	-2.34095858259166	-6.61432923648052	6.23145902990474	5.6664610889816	1.18492133702401	2.92092709234737	-0.602714774830793	3.42867727906681	6.5000348960983	-0.242128918310964	6.21461835726645	7.47211541366827	5.60922925062399	7.57724690613199	-0.497458484418813	-0.601194322813719	6.43252643503624	2.85186026442153	1.71741188205678	5.32653511433272	79	1	2
155	1.38772830500916	2.38985374989392	4.21104827280928	5.13921790562463	7	3.64795228623876	7	4.42488197271534	2.54677591948903	3.35433477918802	4.41118442780917	1.33384945341548	3.9417530156976	4.50756835252947	1.46969815908145	1.00901505057353	2.39871504681976	1.11397747532172	4.36193288355664	6.26651162472017	7	5.12974666501087	3.96162516715245	11.7893503217484	2.18986517344769	3.08144839661375	-2.39939538645709	3.94034686612693	9.50722446165514	7.57732365062206	3.42040369228535	3.46899327288803	-3.60167521216606	-2.71715638366827	2.24490832285449	2.12992538870572	-4.04168639709456	1.75421775472744	13.7036691696444	-0.330395772829956	-3.49737382338026	2.06180118662667	1.49212677565205	6.72199553556718	2.37154640203303	4.73965010755692	87.75	1	2
156	2.29596513988492	1.12023161559919	4.86923065933464	6.0544143181063	7	5.19234780506051	5.80250511743265	2.15755283478755	5.39235646016232	6.96722749344108	2.54876652782606	2.09183658399104	7	2.07458739682083	1.45707155094552	2.4966145211335	4.02010998743103	6.14765231325632	6.03925339834341	6.33100602103652	6.80738514216804	1	4.33257655969391	10.7636661740232	0.641087130420733	1.96675406405805	1.94508655780817	3.47379836815984	3.3605829333945	6.35707340032809	1.74118812217569	3.70903444607109	3.31550827406452	-4.94681241733595	2.74698213816661	0.343008436545984	-0.467044846468782	0.234964977652146	5.15249767502132	3.52450973545139	10.0723596881065	3.94032578398527	3.90975772817316	11.1306109517867	2.22729511304735	4.2271940966893	84.5	1	2
157	1	1.23770096662332	5.70204322547406	3.87824627752341	7	1	6.17609207113768	3.6584026973328	1.61609657969864	3.20807299616927	3.46481356140415	2.97304137099511	4.32440220057347	2.30954635162173	6.22761792555247	4.3598959568577	2.73135451266643	7	6.07928443109418	6.01612761810779	2.43173012382114	3.44196032897941	7	14.5799184758089	7.22468856468429	-2.21628781035213	2.71269472324401	6.03387154852781	-0.281091236578714	2.352208755595	2.59179896542602	3.04257004100637	-0.074439718291801	-1.13952602822924	4.4411539610621	4.35405428113659	1.90439498940368	1.90786542179193	1.79434268979044	-1.57097365275401	2.37504145295912	3.25417811369894	3.02560288428459	7.96403993637424	-1.10358831434848	4.2381394020294	88.25	1	2
158	4.61555899143911	6.46128301135825	4.44118853579454	4.55955340784618	4.33273599036009	6.07407443538271	4.95515241118721	6.5837473328442	2.26425253979211	4.50799035770583	4.70160532208973	4.66400720698513	1.75661308648522	4.68608023742637	6.85116705501164	5.34281413779238	2.00670346911591	1.34823419853562	7	2.22990831771209	3.53175597157366	5.59747974347575	6.82256726109253	8.25025784388634	6.32945899037536	7.73025929423643	-1.09737869303484	-9.85414361360498	11.0164860471639	8.39042481985325	4.72093372031796	5.74710128787325	-3.90634634630377	5.1111353291315	4.5098572702966	6.17494794655253	6.15598403024589	7.43994040261046	3.30404918485407	5.88324123365461	0.549707977896331	2.45909298800721	2.66692991649987	10.5796541152369	-0.551605039388933	8.79344884701349	79	1	2
159	1.20440807460982	4.73538923736602	5.50256473215275	3.59013584493126	3.68209525496067	6.36734044198952	1	3.65516333970434	4.86332974068692	2.36121377653192	3.9596479402251	4.33282142959698	5.5817674353338	4.25294568989843	7	6.78313230482325	6.40437615308309	5.16540583551336	4.38806130108043	2.38465580379131	4.31708870122732	6.24580598810415	7	9.91857698378676	2.70168529473839	5.02180837384625	-1.62486425561134	-1.07242848558696	10.6220142105634	9.58581179331998	-1.03980439025578	6.28389691229678	-0.562331940282486	1.22947332882668	3.82371473635522	-0.246291607716764	7.60100464819965	5.8450246456754	2.99209322281821	-1.54862594692573	4.57178600596851	2.59195123295772	4.73599640751031	9.98101988316829	8.2564283623789	6.65591727621729	72.75	1	2
160	2.70315754351487	2.95624003926548	7	4.60666510186152	6.89068274403508	6.26212304754056	1.49699691573898	1.53037250574191	1.56308996444079	6.78410602157074	1	3.94966724964123	6.0239806288058	3.2354632976085	4.96159361467086	2.52713364302571	1.25930899551644	6.43337795368613	2.81097473434074	2.87821313836091	6.3747219123514	3.42040601319327	7	14.8876342654381	10.9980824664309	3.41223367362917	-0.00307730955052643	-5.75827675879314	2.1705082080891	1.29748471481218	2.67164531312961	4.51291934184361	2.60678960848724	5.77945182535778	0.983640817229499	3.43423735760059	5.05676993275373	6.1363978762426	5.3507228566103	9.26387901500019	4.4085596797958	4.53893479845965	8.5484049022792	9.52183278369343	5.35836620793508	5.8798084825328	87.5	1	2
161	3.88549319407717	1.02890865382012	4.30022391978388	1.19234394952114	4.30578905347127	6.88472441332271	3.83658062344357	5.92862464138386	1.45670295038757	2.28985467142798	2.32389917717719	4.00644970141283	3.32132551224647	1	1.11492891203627	4.41447864070854	3.15671985406882	6.15756518230075	2.8359815174797	5.18620768521505	4.35662490876697	3.06854414566525	6.74747473531775	12.4123944752612	6.47231094692527	4.88394120095173	0.0554142518634745	-0.49496750455922	13.0417141786011	3.14668872462235	5.22538296361693	3.64191800280005	6.3876010669026	4.58535759635261	2.35766322612298	1.22905472315968	6.52581540926637	10.6522394565414	4.9408824018808	1.24714098799282	2.98655051445599	-0.92111616179678	-0.542918643503021	3.30829101229042	8.00818808089977	4.66751376832778	89.25	1	2
162	4.25098558357528	4.30105991377642	5.00830366843227	4.9418984219496	2.63423749002697	4.07769418871086	5.72761615244788	1.81775611366434	4.05240231011997	1.27614590668707	3.37913060458797	2.40730049964608	2.28735982361649	5.90875279756734	7	6.11607940449365	1	1.78593973043379	1.94820062341591	6.54132150861992	6.57155520541643	1.57389767452162	6.31739449778105	9.71531271293316	4.00095199998056	2.52430952557663	-0.624516454666141	-0.0910444541733741	3.01573735139808	0.9410976640359	3.09743854314002	5.71153253790562	8.81575393240436	-3.15103009257003	3.94440364092643	-0.853882342702088	4.32069778137711	1.96053797234312	9.65268882574497	1.56997006363486	0.346713191092535	0.62899857810144	-0.707412766976567	7.88141300824865	-0.931969679724653	4.69482112533235	52	1	2
163	2.56692350280423	5.72952786928439	4.94200754689939	6.25871938290963	4.29146067550949	1	1	4.28777042764081	4.70898574252964	3.72532634969898	3.9951492420024	1.99024585968997	5.64133100033874	5.98599291293781	4.66136519222354	6.23684054120438	2.20475406168746	6.34274111421076	5.342810655767	3.35581451004993	6.73848914149009	1.25159059821475	3.6144346630829	10.3619586874043	1.79630383106284	3.14123209368456	-0.670622751838227	1.06359095979834	0.896211565261073	3.65947050293169	0.750933804705572	7.54634589122685	-1.77745583118769	3.04070280254408	-2.52791397615058	5.55205952634144	5.29168976091445	5.21394828178652	13.2032432410479	-1.27877304131125	10.2556329735077	12.8805831430244	0.00729208964016301	5.19290241201217	1.11500381741425	6.29709832556214	75.75	1	2
164	1.0085410675614	4.98270232473812	2.11712481379197	6.08405939840209	1.97511925612875	1.4979906675188	4.21897535897399	4.1283063010927	3.40602292818772	2.2419257442082	1.72651061631319	1.34220738319892	4.66671503226967	2.56870382894939	1.93633522368804	2.56737956183207	3.62930272960536	1	3.60932196026962	5.83512952370203	3.72530836054587	3.32166197153744	5.81715951435848	15.4826014496932	2.91809612929883	7.35800926573995	-1.99782937647147	-2.76771177958404	2.25429726517914	-0.472418660699934	4.94941629975054	3.75955741447045	-3.72893681197537	-1.4925902478922	3.69434769196137	-0.86096162535284	7.03013470206038	5.70054359641453	7.2670103341411	7.19922357510917	1.13090574090226	3.65071988013293	3.60913378794089	5.27247288086092	6.79095225617116	3.5943852323052	81.5	1	2
165	1.55034578250804	2.06125162072835	7	7	3.57412629793233	1.67242865701563	5.5779087543522	4.50377344188018	1.41651069014499	3.70320977001295	2.86480710989351	3.78819158309933	6.69110135080517	3.05409482413877	3.54069250652585	7	1.92507388344044	6.61982107446058	4.98697560583621	5.61312213416982	3.99822994482082	3.00207277466078	2.32515104543107	11.3230013547945	3.67092272771021	2.47221991853776	-0.349436221090057	9.11715287815365	0.133517280586709	10.4576813247367	1.2483436665309	6.60446228349939	1.16658669101999	2.82387589698885	3.80248538247879	8.5052183125371	-0.550242406917592	3.5256213089386	1.41037845670904	6.4930018724326	8.02467664598869	5.53850104166065	1.89876739960141	12.5600781738215	9.54195910498608	2.30312213552	70.25	1	2
166	5.49607066833931	1.57241753895037	5.96511895704229	5.73562301323149	1.31462254240933	7	1	1	1.1025628148265	3.29803950412546	2.69982188654121	7	6.06340929213655	6.20017471964596	6.25821833226706	3.8990343479107	4.46283726543429	4.6973937675099	2.06284791376799	4.23011653550621	6.42036920803799	1	2.02160868508594	12.3697852622727	6.35811856358367	3.87097134629266	-0.975741424456285	-6.80890683358299	3.18375219468699	12.4674646561788	5.70718678186053	4.34413662821374	-0.379126306915156	0.477628185802925	1.82876701151726	-0.702996489686638	2.74390022953149	3.24943615208423	-0.591989436464214	0.855676568637302	0.945340960668679	0.575534642306465	-3.98055292786698	7.06526558149453	1.17501034007501	2.66830804447144	87	1	2
167	4.36996615823062	1.60632279896086	5.0339233180916	5.50204699775148	6.06590095960079	1.25935837556346	2.46496284863229	4.28195731940282	3.70211003239631	1.12142901983343	6.50703186769536	2.48833034553584	1	5.57062611570349	5.9295245117674	1	4.09220756769653	5.95801009712153	7	6.91233341246482	5.8668278288188	4.57290605278698	3.826807275611	13.0845522747722	3.31881662903213	1.3972852367592	1.52238971698716	1.20727205538295	7.99387258372081	11.7314583074473	4.87127270746218	-0.527433595798142	0.873546097369413	4.9430701934928	3.01737298051726	0.605408824780184	4.17874063855172	6.80985679591598	1.84530418921033	8.0427510843241	5.70941428365824	3.50465337294122	-0.179716522732547	7.88147107451408	3.41316091358087	4.73104223362634	75.75	1	2
168	1	1.52295435483684	6.85186641150213	4.12795954573077	2.96758362144459	4.29815048841351	1.86592218952187	2.33610113106803	6.0940794462608	4.1671869815099	5.94915704547491	5.40424931649236	7	3.98391304715001	6.47692351498823	3.87444420394363	1.3118669549573	1.87599021079693	1.87863346226671	3.68972441698808	6.27132644909532	1.44098563013323	2.38081686840072	11.8769523473563	5.49952231130758	-1.27459872949948	0.262091520110547	8.50200571567619	9.22091582418996	8.06137269147047	5.23419114859103	2.40524458062155	-1.433074534786	-4.97674618845637	6.90627507966394	7.59871632886546	4.01350232112107	6.49659798632007	-0.548128080371297	1.64278551118453	0.208086332576133	7.82848785866974	-0.222787693363848	-1.30327927235917	-2.57374720063047	6.5117029307809	65.5	1	2
169	6.99820088543779	5.58382042563319	5.97453545730458	4.6215198245877	6.24840390521807	1.20004417607067	2.95459070271193	1.26285078334076	2.89695311638368	5.2412245453781	1.65450910432616	3.08166815423739	1	5.40669476036395	1.7739654583833	6.14336698137463	5.94871210611038	1.50745947623672	6.64004796275482	6.6531792537431	1.11580686165962	2.26651522596914	7	10.7206370050793	6.81854391653043	3.59964881376079	4.27644056292091	-7.21324919740169	7.63511903270774	7.63940442756095	6.08421223651634	-1.7975871670827	0.0524684805509715	6.56433972115293	3.21608072790726	3.64396106221063	2.83836592462811	3.75899713922467	3.78005061312941	0.121098354245231	-0.842256380827296	4.2276972320891	3.11858197566569	0.31680363893814	6.59895295137914	5.25913666156359	79.25	1	2
170	6.29237429507285	3.64666084835768	6.3459248207585	1	4.84391377917657	5.83973200764994	5.15618055978595	1.45587918030711	2.36209461263575	3.57152416340044	2.06930482383935	1.62648400680064	5.8778231329206	1.53386800072323	4.08033068536866	5.21022471216105	1.51985454045127	3.59780956514303	6.90487849041711	6.49849474750435	1.74483370599768	4.78023974640957	1.37776413787383	11.4652113427209	8.43454841508196	5.88342321536161	1.96484137554321	-6.73873266831088	10.8215094618933	9.9501703839368	5.79629836971687	5.2812527502935	0.21023671073129	-0.495174929434206	2.8828072901682	7.24857634652781	3.15309901004927	4.81197346823826	7.36315350761974	6.66630143251837	0.281585513352852	1.58678907037812	0.245792035631587	4.20954746583054	4.16107330405292	3.40929356578166	100	1	2
171	5.82760735863418	7	4.62462287316785	5.70533483675512	7	3.46916897916059	5.40921885214357	4.90949062715204	6.91699375721526	1.30469386417322	1.05191203827963	1.74554232190019	6.6473281718695	4.96456617726114	6.6357610545565	5.83810453879099	4.8830734696826	6.03165635412522	7	5.92233960240628	1.59583456558253	2.55507635707675	5.41282445193877	12.4669618736454	7.22798446181327	1.99016024197408	4.48030434402569	-5.97579585422896	1.1852283950586	10.0566678101195	6.48434204921128	6.51644778643549	10.5050460205376	-4.3964184469466	0.9196981158867	-0.95487910662806	1.19004774149025	2.45003541765348	0.66585167396154	1.27703749741534	-2.05171849545358	0.329363326250882	3.70667044569889	2.99095773737064	0.639254653331861	6.29465142504263	76.75	1	2
172	5.62608576795285	5.04022291863018	2.53612854611968	1.96821929842737	5.56652751354249	6.06257940871033	5.19303389796471	2.01413708373467	2.63471723028383	1.01079223168556	3.68423585967953	3.60367882187865	5.13639755286455	1.30725727905634	2.62128443684766	3.96927181860947	4.15139780537903	7	6.26473240428833	6.65232864568608	5.70036972165662	5.65719699363789	5.45628499178247	10.5641060897832	10.1643037740252	7.26119904316815	3.95667719446197	-7.14702998812947	5.23333219057086	4.86462188372231	6.9266374874415	-0.801858011698076	-2.64177956102034	5.81922797401836	3.14472529946788	4.31524970392845	5.6709451987086	7.48959977886554	4.57892354327426	-0.831266445487753	-1.19366244522894	-1.49207975161627	5.11974682898921	6.35508441011384	5.24632317852053	6.29514230425997	77.5	1	2
173	6.11393435630574	6.08015614761756	2.89383845877619	1.62529093893323	5.10613617894116	5.78924383316454	4.50819337484392	2.77352956977239	1.67130271915535	5.01515091063902	7	2.95886316281146	6.81988825689922	2.24154402403551	2.41553674111344	4.16513215538678	3.58127096145166	2.80293837418413	3.75324034614739	7	5.09257707976069	3.37564219941912	1	11.2623744194013	7.68199340787167	4.94051468279112	2.11837375126856	-8.24596176318033	11.6666124917534	10.4545152651787	7.09133747018562	2.66316510991503	-1.74441116540892	7.74528721761168	-6.04155105047907	4.90755596751371	6.19766306844143	4.42306211219282	-2.24120921462317	0.982918351431127	-0.220141936371478	-1.09640337136854	2.75495571801482	10.2104163818277	7.39852212735708	4.85175242058694	74.25	1	2
174	3.18807109832716	1.82127738067092	4.59752692162085	5.19753325372849	6.29733761780725	1.08423412850482	6.38105662958459	2.25328619797874	4.09726963455694	6.07319737926996	4.61056330564195	5.38233324207155	3.01785854608686	2.31338952042397	2.21959794369929	3.53920124454326	5.76553033519329	4.87667813353545	6.50897923727347	6.12866493650224	1.80548175507884	3.83096205606668	5.88945058209926	12.6261978681127	2.35080200724171	-2.46466130569562	0.404106293337788	7.89597762543366	-2.42588613166742	3.14352986201519	5.04664685913871	3.83922596958012	-2.42300277057595	-1.35809313898071	4.34301420570073	5.82401663377366	-2.63164687981407	1.44258203651781	3.65654759506205	6.94218629354721	2.56600645591083	2.27084419424693	10.3506434811271	10.211180397416	-1.96047408596772	5.06180884927404	81	1	2
175	3.20492047742293	1.53826868194569	4.01174697967678	1.94688967933207	4.60129078504373	1	5.00015065374887	5.33762438054279	6.06367959020402	1	1	4.12845126198681	5.41710664404711	3.06789667312766	2.56481365412832	1.65568677267302	5.02105749427186	5.64240667345603	7	4.26985665197163	6.2445219481112	3.86161943929477	5.3118051032107	13.9670053245534	7.04932843998701	1.9145762183982	-0.900016058335386	-0.347142396486194	2.98398080454246	13.3223991987289	2.46358259754609	6.37109717415918	1.40780448996738	5.10890374493956	0.713218513685095	2.9982163944903	4.20137538518657	4.25493321970605	5.10800896472306	5.39491793616999	-1.74201604094529	12.7446792499089	4.24184085479036	8.27375462071676	4.80059138288658	4.93249341362789	80.75	1	2
176	4.48998426142115	2.61272219273666	4.14781705007595	4.82142825631205	6.4628950740525	5.29819864086816	1.7681623096076	4.49245073958209	3.81344013722258	2.07957826147568	6.06629308103541	3.66456872155418	1.7091557749953	2.68806308189023	4.5336642290195	1.73398274158911	5.74542378159576	5.29649338155847	2.49548106347801	5.68312989020113	5.12490278908714	3.87162711728231	4.26801241383817	13.4287678144878	4.2744806665878	0.549522248668541	1.58642746133526	1.26530659072961	8.0544179779837	12.6211376287506	5.4077810802656	5.79916956072428	1.62673139260246	5.48003537721798	0.722950922805568	0.937695596876939	4.1915954793685	5.80108718966211	1.60237865435318	-9.26711712370905	5.85127005876235	8.85349815091487	-2.6250896123919	5.46236041678117	3.74093266421414	4.51072886596072	74.5	1	2
177	1.46810670278966	1	2.68985225805153	5.26779523288997	5.15034899453624	6.13535841976718	6.68768128344929	6.67012573824983	1.76726616415565	1	3.67841629050622	6.2660027258482	4.49633016581737	1	5.27987448448431	3.57705593607522	1.23277333271287	4.29898193206837	1	4.76768725705257	1.38754044835866	4.71755673114623	2.28935503527499	14.4991146716032	5.88925282108139	-0.867031540156317	-1.27384978446689	2.774783426093	8.61817902912723	7.54797232937021	4.61308856049455	7.75483235597897	3.61592037654141	1.90840047749471	-1.49064287558039	7.74852368912128	0.0212776335708139	4.07768107334333	5.36086127940441	3.47575439243221	-0.0389285078549761	5.84439424744687	4.73449373144737	3.51811445791966	-7.34252667154487	3.894104854562	75.25	1	2
178	2.72730196132272	3.40286128078947	3.99090043683719	6.73415163625412	4.03336421038287	2.96539220134141	3.9850255732795	3.04560032415975	4.1210303283853	2.46307307782898	4.04967602265073	2.36539655965133	1.68924225094102	4.43470070272774	5.04116847883804	6.51457310502587	4.03196384834893	3.12701220500589	6.5015964427316	3.7757771664972	3.9098100826978	3.97595019780624	7	10.7916817539218	5.41274572590303	10.4285587440662	-1.60369133555397	-11.2001126644743	-0.446095807452895	9.06949561524138	8.40054890510428	6.31229413619016	-1.33802469285144	5.05827110667037	-1.84550036258636	7.20268511868304	4.19266944789281	-1.23264064766492	5.00587835773032	10.7515283498354	6.49947580828428	2.29295884107065	4.87254523153813	4.40615109662567	6.34172337157668	5.67153167471505	67	1	2
179	3.38258493992228	6.39036765703024	3.2817933256353	6.2487229228179	3.7262034034533	1.52407244308554	4.97270850816482	2.58120844808437	4.18194179263216	2.42821968614967	1.17280053221638	7	4.77731118786407	2.88669877960381	3.80518652839567	6.2555793041017	6.2674099539138	4.35908740475475	3.69843814274957	3.94614306198836	7	5.53662141962735	4.90812963209199	11.5339970594214	6.57732638702379	9.89968255983361	-0.281893796750663	-11.1730158190087	10.2542954696704	9.34380516341434	1.45182526931561	7.58930323184842	-0.56504455079052	5.01812257126431	5.54407839032901	0.66021556749844	-0.163701183168451	-0.366204480920818	4.17154688679346	7.78727058738061	1.01539901540965	3.87881085752924	3.29556333334936	4.86731916503294	2.07289094119163	4.35608879725801	60.75	1	2
180	3.22723251640885	3.42140450621898	6.94311628507664	5.10401910274358	5.87917281730942	3.76563264647358	2.13831670237351	1.49257893570842	6.20120039277804	5.44130987995674	1.20203623893231	5.08564194150437	1.72481207031661	1.82132743310393	4.28093829952495	4.0284365575357	5.91399410306259	4.43943503492096	6.1903950800427	3.84295256933674	1	3.08049846687748	3.28662906819344	12.9469729619954	10.0079885021227	4.6040246953825	-0.586650626858875	-6.75650423278634	3.10833514122103	4.94239334626037	2.28405847911373	4.09087662720789	-1.91379192021163	6.35796700721665	8.59330226551729	7.96521918401943	6.83656848489675	9.52220030085143	4.98112700715449	7.44699825516455	-2.89733666547362	11.5575089922973	-1.2042383175963	8.24183510168567	3.97549259098024	5.80892603976025	58.5	1	2
181	6.73699918234925	4.00984764170157	5.85526597936989	1	4.10776207918258	5.97428788443028	4.49343056029609	3.57144391079361	3.32868557744186	2.63810761747785	5.8522203941906	6.52494748081817	6.13502600068931	2.54804103278632	3.50006667250515	5.08824669103349	6.62714411573886	6.26636883040974	1.56590028346835	4.04879059133952	1	4.37169704363805	2.00937623733046	13.1456150712916	8.20411240275314	5.22813752218386	3.61309592771058	-6.93260012274394	10.5234442669002	8.74406692388946	5.1526542665144	4.36831818954592	-2.06068146238379	-2.36641742973099	3.6996424402832	5.75623140667397	3.47435202108006	6.1444422326546	7.08092560538043	3.70923949348069	9.08418566696798	3.57510207076445	3.77114071387431	4.10320300637077	6.44175228821194	1.91721766104454	80.25	1	2
182	4.4819435226777	2.1140348003679	6.80685678066041	5.74298033106326	5.79245094967908	3.91959532445581	1.61983833418178	1.00967817158481	2.38454381987904	6.3828699144411	5.09830028860684	1.93701975576667	5.95629990639586	4.24661197079755	3.19980098378721	2.10761551904542	6.8207306910925	4.91760001952338	4.28925089592333	2.65603182877382	3.68366464251652	2.48925582001891	6.26201945931006	12.474057900843	6.535649095488	2.79723738479018	-1.6951372861767	-8.46560896066417	9.16236781773337	2.36428033357446	7.6492008714445	2.91837875902529	6.85658745545805	-3.52387415674105	-1.78735567628436	3.32599429273053	3.12843636164192	6.23336247539349	5.02542767607221	10.6870889646827	3.41432513365804	6.53926450216122	-3.2966976604703	9.59986922378156	6.08771578536991	4.35488044184004	70	1	2
183	6.36923112511224	6.03019208615187	5.34590846256814	6.04493189229538	6.7409045961799	3.29755369645082	4.99818725680771	5.34359387610261	5.53458955017888	2.96092292190911	1.32336913816249	1.31293679568646	3.78569135211113	5.73866876519151	6.58639084837803	4.00318297438259	1	5.94687878888507	6.08888985570972	1.32203353811884	1.42257656796425	1.80385427231283	6.27682791403869	12.0116917164483	6.73461036573193	1.6870059250408	4.86817058976951	-6.86268000483105	0.0451822056207916	9.52613312434672	7.12011096634275	7.32031246177401	10.8961044762331	-4.04979295047412	1.19079403601921	-0.644012386129526	0.825653820069151	2.71196287112687	7.12445036091123	0.620056767014549	3.45725137855102	0.704119918491067	6.15071322719921	2.47559300448558	8.58164559315319	7.09026965104124	60.75	1	2
184	4.52110230100313	2.44849449545209	6.62579784663108	6.52439892964299	5.93114564474265	6.1925231983637	1.37824641237765	1.55309733152551	1.44515039023852	6.45496408751896	4.67925264158232	1.53548991065008	6.56265455125159	2.57306237416772	2.48320277880715	1.99765411044559	1.17343540345675	6.38888306529177	6.62550157973581	4.26110174741856	1.22586507219204	3.14275059193006	4.16180717015405	13.1716809149438	6.76157276093192	2.22631495277298	-3.00930736672552	-9.34068600217894	8.40004496577402	5.30610074923267	7.14597512658036	3.71488600855125	6.31645896588381	-2.77843678925784	-1.6710747858522	3.94996237414664	2.42411493258368	3.92516776393866	6.08611402833412	4.39121214624323	0.106779351208499	6.30357775317036	-3.46217954155915	7.92820764268712	7.25637850128016	6.1192737619709	76.5	1	2
185	7	4.91769896056671	4.3487816545172	2.80723904186082	6.40080041082302	2.72082150276594	2.56312907314659	4.17940223945415	4.24249807805066	3.57451672537559	3.08479436870059	2.14900317676108	1.95188121167702	5.63136771977948	4.87376060105007	4.55688264181262	6.32113648255221	3.92948152413251	6.909089010159	6.13774791422744	6.61595758476049	5.43083193644487	3.80797909630674	10.741967416017	10.0386614040568	3.93191146598592	0.575774883058746	-9.42399044315226	3.33964174889296	5.96918246578498	7.30024259861266	7.21720973862954	9.23494654506577	2.72296281981438	2.73476707973655	4.3155528116026	3.92478728510139	5.73235730546293	-2.73631490312268	-0.642777441814116	-0.562401501185756	-1.48437577253768	0.575326015182045	11.4538708702325	6.07708936920956	1.4695270200819	80.25	1	2
186	7	5.47419203859341	3.94726342262017	1.68934963204699	4.7235933676882	5.04161096278803	2.03043107731696	2.78585076331408	3.55679582175555	5.58460798854448	6.78205999862759	3.70484544546246	6.5630035820308	2.01218525156249	4.27630286144422	2.70262194289328	5.37298701858327	1.78674358893848	3.33828713087896	7	4.52859664292282	5.23661401789423	5.52406941734512	11.6235270285902	9.08768146850182	5.77336854449999	2.61713028418375	-7.39554830876462	11.7760024886061	9.89478184711959	4.52422429856567	7.03536233997145	0.674391608044672	8.02507801306954	2.85737027034669	0.223708775071288	9.431620510396	3.92810433750897	-1.1691818175875	-2.38344181893455	1.9900362200358	5.41611943819831	-3.04797782134913	3.7279101495842	2.94520786512151	6.70373021681443	66	1	2
[truncated: 5 more columns]
