# Supplementary material for: How Are Mate Preferences Linked with Actual Mate Selection? Tests of Mate Preference Integration Algorithms Using Computer Simulations and Actual Mating Couples
Source: PLoS One. 2016 Jun 8;11(6):e0156078. doi: 10.1371/journal.pone.0156078 (PMC4898694; doi:10.1371/journal.pone.0156078)
Supplement: S3 Data — Long-term couple and agent-based model data analyzed in Study 4. (ZIP) [file pone.0156078.s003.zip › S11/Aspiration Model Data/Aspiration Couple Population 01162016 092740.csv]

	trait1	trait2	trait3	trait4	trait5	trait6	trait7	trait8	trait9	trait10	trait11	trait12	trait13	trait14	trait15	trait16	trait17	trait18	trait19	trait20	trait21	trait22	trait23	preference1	preference2	preference3	preference4	preference5	preference6	preference7	preference8	preference9	preference10	preference11	preference12	preference13	preference14	preference15	preference16	preference17	preference18	preference19	preference20	preference21	preference22	preference23	fitpoints	sex	algorithm
1	5.19822432469939	3.70275253464658	4.86991231008715	2.31204917467784	2.27185104875337	3.87906713060144	5.11678955227412	1	6.3196954818219	2.07923907512876	2.82268797497736	3.82988690719075	6.39874774746165	4.30739132038993	2.0355392785564	3.54656420797006	3.89297313906243	4.80971961946837	1	3.54696013894277	1.77371665306749	6.40660438880226	2.57359488152079	5.0878718799452	-3.07053651209167	7.84272244438522	-0.881695929548732	6.72338831806131	2.3482158665705	-4.26362453061384	-0.652054920724738	-2.03617298781414	-0.461194794730607	2.23296878923025	9.32919806496783	-1.67893161724742	3.69007379334348	10.6016920622468	4.76337697613678	-5.3833126760464	5.42813366430906	0.958834462293555	3.61572884726221	4.85491482368608	4.57074861180978	-0.186880724384069	85	0	2
2	2.66185304697369	5.97121618607805	3.87065739135944	5.21317940077375	4.89764658761091	1	5.69343899688512	3.19062626221994	4.11288270655747	4.23069726963517	3.98744474580708	1.82345800544314	4.19560181320456	2.42800704271506	4.93312499409073	2.8466766118839	1	6.61448038427031	4.2232265510651	2.68944389784059	5.76697205230868	5.86314320931502	1	-0.15262822361183	5.64048964969094	8.11593750784747	8.26089558215511	5.34078785780901	-0.444862773629561	5.98611514228012	4.42445530779831	-0.928165726778121	-1.25382285580711	7.13969263313059	7.35529654432668	2.25080293139187	0.221270402184588	6.39088987251095	2.28028612914118	-5.19852992746099	3.66071923366954	5.67692592316918	3.93923737412265	0.653814303079578	-4.08415273068057	-3.84614501647702	92.75	0	2
3	1.73162815642744	3.6164911893497	2.31437971593556	1.50736654972424	5.90164250921303	3.14437241916236	1.5555975501068	3.14712063198029	5.11671388873709	3.76971009456187	6.02902185299069	2.90427188292833	4.92753269542847	1.39730981793605	6.53441434641043	1	3.48649448102214	4.3974665096887	4.72857257948362	4.71988763792735	6.50607035336781	6.01972983397095	4.01810646692663	3.0205786121307	-2.81288221699658	9.68534772638599	0.29983696536685	2.76637672132801	0.943119330977876	-0.317667806265658	5.39368693358457	3.44079618378921	-0.639421626028626	2.04021073233807	6.11416848106042	4.61836015985476	1.11948505168169	7.48331690101192	8.87402987347637	-4.72980125454393	4.6346939843653	-4.65269759932888	9.60023357825862	1.45323111158659	3.44574341749241	5.42781864747855	102.5	0	2
4	3.6798513786423	5.81051558980587	3.19663176532267	3.82490512586159	7	1.95954066475875	4.14204017821031	2.83350527889706	6.07032122671432	1.00944895704169	5.51884447516116	5.26780933550823	2.76957973985398	1.28961352131518	1	4.01781309027841	4.2821970403704	4.9216632851141	4.82364964568822	4.19932455078652	3.06737453562652	2.18765685303734	1.78055617062785	2.88526344963958	3.82775023395447	7.78194117426033	1.92182017189536	8.93331280164131	8.19689936690494	6.35930505823901	-1.01595630474687	5.05470022468297	4.90208046051961	5.41288752053554	7.62138832272447	2.90494528788684	-0.556355430441382	2.0497134650526	1.79990525454581	-3.83404471093248	5.89413140445301	-0.924835673662895	1.39053358921034	-0.875872501884195	7.63075924543938	-0.163316219491453	96.25	0	2
5	4.73856009709359	1.96110229621874	3.12175046136421	5.03854562949738	6.20668151907549	2.59840292440312	4.94275009151351	1.9193153145098	2.19215350076572	3.06792681627025	6.57772449641547	1.97513709762735	6.72868711822259	1.0639760103007	6.24720471781008	4.06274177300176	3.2777753422326	1.62549130444947	3.91336374223242	6.2438267710121	4.9488177674343	6.65358497298468	2.340461312438	5.59098992620632	3.18580604947666	9.11386328240537	5.83255821640641	2.19360541251673	1.54237345990614	5.35027385163664	1.83678557697767	2.90134662268467	4.98860271192843	2.89447004312378	2.11316339857309	2.96887591081924	3.07923429756356	7.63588992319386	-1.2136380386088	-0.23792236996209	6.59923544196536	-2.20284439949774	-1.69312837265791	0.681483860696961	13.6988214568988	-5.40237290400685	101	0	2
6	1.18359067731093	2.38483967439887	6.57792938423956	2.66410364347178	3.11905317756234	6.04323013655217	4.61552541844426	1.61034853491528	4.73461290551633	2.26806139178476	2.4142443238352	3.11678149125561	6.05783428050562	2.32828636365339	2.10587199444197	3.09004383153081	2.85050187438514	2.71488432985458	1.34524124863268	1.68780670932349	4.12047102336536	4.61144754973484	1.59101192911465	4.4924965445838	-3.02279280024624	4.72825974792875	0.172156792933388	2.81713764940526	4.20615066625979	0.278095023326561	4.89569198002695	11.3407893870093	4.80049913832038	5.11453967283328	4.15271324465433	1.68129513323223	5.78314287420645	6.7452942567882	6.31495594633381	0.932815398632003	7.48663345739335	-1.35383386246097	-1.71125183948943	6.19418324192397	4.5457713022647	1.75560664380587	102.75	0	2
7	2.6943617957136	1.42637211840803	3.06694867986991	1.30406126644209	4.17439226219057	4.32428448828646	4.10838282490748	4.95590218217428	6.81408776523847	1	1.21182681616345	2.67582133315877	6.2256105187006	1.45627399549344	6.34578618960265	4.30853253247237	2.95003461793212	6.4511672058188	6.47396078406219	1.74694388805254	2.9256792079466	2.85574174269256	4.03670183596677	-2.05236705007193	1.11089662934687	11.2768303134041	7.59908097058095	6.78220176168214	-4.69349404533474	2.10044584400754	3.70454375195305	3.17766011666841	5.08965025657896	4.14111575753771	6.36058801821385	1.86736816205714	1.57591547216133	4.45783722728595	-0.686412385237797	-0.333633294000549	6.99833751574086	7.4991316856998	1.32693126512321	7.70072335822292	9.14737736295266	2.50216329037698	99.5	0	2
8	3.28177762854159	3.82199889889879	7	1.09934559817056	3.47875723317312	2.47959103590522	5.36815657614973	4.90753348443673	4.79762126734365	1.98856665173427	1	6.3181525267066	6.00622083553272	2.41498984314682	3.2485472566703	4.1588339487047	1	1	2.69632752419847	1.6522412899562	3.95119254234598	5.49699976602344	7	4.204926249103	-3.26680691275515	7.45327794135043	-1.2712959305956	3.90003289369626	9.6256642716036	2.52007001421913	4.93190958432057	0.8237282315494	7.48765003277891	6.54429729330585	13.3179497591035	2.90582814405215	-1.48585791582122	0.826816244741973	2.72039210234863	4.93842261459663	1.58036189251891	-2.34154218071894	5.05532538604696	3.12146739123006	3.44197757020629	0.60262956576268	84.25	0	2
9	5.04001660892233	2.46014238810383	1.82658305363697	5.13388406677952	6.67701432970315	1.33689222603651	2.43086865427769	2.793779144712	1.4895065610631	3.85523141527508	3.26567533888141	7	1	1.32624177264481	3.44443885489108	1.85212215093851	1.00835582676316	2.4323039555633	1.06530523967801	4.02419552074196	2.14124474326669	6.30976128725132	4.62769532612987	-1.17174243630094	-0.99247321229402	8.33773045991159	-0.429179012233322	3.7111745226239	-5.8244539056642	2.23503333871752	4.32655750324736	4.86153232386624	0.111225547631192	3.93139875816224	8.40829242309047	4.82011183148421	-4.84836827036264	4.90851409943445	0.32829961947049	0.832533202010141	4.22111047845992	-4.03140381074456	8.07403362859508	3.26003564865917	3.22848631455612	1.77516275911553	84	0	2
10	2.95152828493191	3.30295775401349	6.73841864774812	1.07151503397895	3.60069421927873	3.01291880746153	4.15865092218615	1.92204536832697	7	5.34461989521213	1	5.59347754890213	1.79156033180963	1.62435515801622	3.36287532152825	3.594795284588	1	3.02907125014473	2.4504895879497	1.53972596575696	6.03391994229695	5.72482584385655	4.29467890227156	5.24390829315206	-2.01587222904971	5.99585730133058	-1.75510410558761	3.86218627690932	9.78815575424202	3.76378752545879	1.05054397315082	10.4689150967282	3.95028363837953	5.55944982414699	12.3206418010944	1.5030211289878	-1.63968062523302	2.74863866224907	2.18968808546889	0.198083616443808	1.92135768477573	-1.68950190908345	0.326281132989527	4.00475063018169	3.44478681609081	0.0009332705572761	78.75	0	2
11	1.54245828619341	3.65250880736869	2.03497150875039	1	7	1.00313498384675	1	2.44153272285211	4.60609160274177	2.00192215853199	6.45716541940649	1.37723101052848	3.26813510771654	3.02254513896469	3.69096846495336	1	3.95534588378127	4.38705263865656	5.83345643032102	4.64267188854115	6.63328888998409	5.90194051852604	3.30192461744639	3.46589546866926	-2.58437835214533	9.23494135406161	1.21123488335517	3.92885740583637	1.44066730791476	-4.86825280970075	4.70854842158183	7.47672298831379	0.939282789168544	5.12311414655889	2.80303067703877	4.77139252905906	4.06524203944443	6.75353431578022	8.25490612964746	-4.57175788509651	12.4715139142082	-4.69074001808959	-8.18405277139314	1.30924931830812	9.40792809123997	6.60721040031311	97.5	0	2
12	4.6389720126527	6.61994151900717	3.69286010357904	4.32542965895966	5.81710476513914	6.3959043711519	5.46164596866623	6.91205899820472	3.63455528469542	3.82540843417049	5.99384251506706	1.32232798050127	3.97304513148849	2.42062052774122	6.44631499675431	2.01707483367756	3.28529582742708	5.0885424464717	2.83051515564585	5.10394121684576	4.98166852950327	3.87072547742304	1.44745353305304	-0.244639997673855	6.0914241310887	10.188135234224	7.67123231843995	6.48529652045858	-1.08184954063068	8.32958589938127	6.02031190719396	2.34807888350318	2.34150566231791	4.2558890612322	1.91227877829714	1.76117596757553	1.78146943700015	0.858026223221118	9.09655396245134	-0.565787756881445	4.21245757400838	0.503737467035802	12.7339634439975	4.48436957182911	6.05067656112387	-0.0702839725881832	102.25	0	2
13	4.32628614421981	2.2125271625709	1.7627431689676	1.34301363958638	3.94915689777565	1	7	6.46159011822776	2.60475665542325	3.54907740938203	5.42395634843762	4.70217482039943	1	2.11542363103664	6.70446416523837	6.51842841822504	2.54413591319426	1.42345941812712	2.44500700711038	6.79756651346076	4.59998652695271	4.85933034662899	5.22496532092509	-1.81923185922379	1.04929548834744	6.97889581565511	-1.53032793035086	3.86935656250352	0.518649310932124	6.54872679588615	0.89844395505734	3.21369397809305	4.87985064510236	5.24371320429405	3.52527622977453	3.07902011600669	-2.88785265673779	2.67918041535814	-0.388583011498358	1.18382346664798	3.01537417970016	1.28167768067082	8.26974874895861	2.33963282191662	4.85817362343648	2.5580184500376	87	0	2
14	6.47470046423885	2.6949446504068	7	7	2.30663756285689	1.71306404244108	5.96294753600601	3.12728062163958	5.63757441360864	1.98418246726279	5.9799455637417	5.61747272575225	1	1.4696559269381	7	1.74208629007994	3.95548275687707	5.71367827041302	1	4.92167437887049	6.27418820891689	3.27412278642725	6.05216688847716	-2.22083413039801	4.77298995285376	9.97220131322011	6.89204849012367	2.90362644765958	0.175392116078515	8.8085434056219	5.04264622049893	0.543749622133308	1.39137965777837	6.76646460549569	8.72787253188427	0.410375351303148	7.03374673704675	5.13634812170165	3.55194894562087	2.90530441085035	-1.66566824864562	-1.40951852941812	4.6516267701276	3.03350286159486	4.91385338593041	1.99306396053642	105.75	0	2
15	4.1280791999455	4.40351193072236	5.63852885142906	6.92125858774563	4.50173114110803	3.10355005709232	4.65763044655064	4.92200560852037	6.79869748051296	3.82356474720312	4.22915454202372	1	5.43013365583155	1.90289905038196	5.71070202547469	3.22051689254364	2.30118564960844	5.2014699113862	2.62301972566298	4.21007467458007	1	7	1.87543192319395	1.59894120367066	3.96969378556216	2.61971545897502	8.65940141057149	-2.04096551675873	0.682680486931719	6.82919516595962	3.0625223857248	8.90347610198951	6.37384160220039	10.5703174642012	4.40620436477134	-2.07386955950226	4.83659899734651	0.876032631367252	2.14955780241964	3.60573095993743	2.37709290296262	1.2605159619515	3.74683365659305	2.54915202637503	5.11446748195564	-2.0051871478392	102.5	0	2
16	2.21218594322038	2.14475029112477	5.04005413589918	1.17711501891606	2.18832940531536	3.84412999543817	7	5.15912226181951	2.6210749248543	1.27715974318464	4.40863488377743	4.15341600633444	2.1327008230981	5.20895856976959	3.56210275962333	1.96515345079963	2.03948317793603	3.25337101753854	5.33832132734899	1.65686164937212	1.42699108310417	4.09550161035806	1	0.364120109081696	-5.13372141302485	7.86179425542727	5.71149466571536	-0.285121760010558	6.22663122834461	1.32140082096558	4.39018439710862	-3.79333479552412	6.49128192647675	1.29252816991752	0.933452883662732	-2.31982043255395	4.39013346025786	9.59890323060477	0.0714297371893275	-3.48883784666413	7.71988091623701	-0.729795075364826	3.35101346385875	2.85958373905705	6.04578586124396	-5.02317425873633	72.25	0	2
17	4.09023440698794	1.86288191549467	5.63686329481575	5.39681913469787	5.36556741880039	4.80775932914313	1	3.27033437783784	1.38403945221362	2.08154503428293	2.85851566470868	1	6.56751472522869	3.58993527374886	1.86036802169151	7	2.58257455602304	4.52854642108301	1.4869063254989	6.97125717157054	1.53838697155806	3.68041052790408	6.98149982112973	0.123707276241223	3.20587013616668	-2.74573012648926	4.39657182848032	-0.264324641214597	1.89878195408145	1.55506299442161	4.64270736625451	2.68654938585556	1.90773378441127	8.70578770571871	-1.57549710051525	-0.759883131830936	0.505683544764203	-1.91418032543343	-4.2242059571692	2.22390372032353	2.5301921211932	8.06287042511603	7.69961885863797	8.01993209670761	5.1467962586274	-3.72282483029903	91	0	2
18	3.30667086440004	6.43344797875059	4.26372195012153	3.85201320546998	6.89574386497443	3.02482991595333	1.33214586776709	2.68208090748107	1	4.9397995598892	6.38999075325816	2.20421409856151	4.94310505420303	4.93263366612385	1.78459353653517	5.68477336578443	1.07397672763733	1.50490164754363	1.97894769804322	1.3140203623482	4.78135175092037	7	2.04782781791021	3.31663256734513	4.9880096148885	5.70941689250011	1.03140907814906	8.70317683329934	2.11369815345514	1.34172051411113	4.6821777584163	-0.122913728493069	4.63697706666185	11.931573873301	6.10032377619099	4.82678587357069	0.0246729392251004	2.97510261658421	5.7962664595299	6.15658690595464	12.0198971569495	-1.0895557727895	-0.439581763035583	5.82965062902334	4.81164607948953	2.96062738589297	97.75	0	2
19	2.49441334332135	1.52448013379529	5.96990669416128	1.52404514092997	1	3.47249004486523	6.34166363955336	1.888618084458	1	4.92528695746338	1.95506941920717	7	5.57216211827086	6.44086361784027	5.80527302888354	1	3.0289693114615	1	7	3.99171138532494	2.99084344434468	3.37221381214416	1	1.14537850224924	-3.8891747670697	5.56687092587907	3.86787728763624	-0.31029346236209	3.34299239417024	7.12230359969498	1.29927067210086	-4.72720873119323	2.70108046322485	1.92054248089015	6.06064977486372	0.126488008849263	0.221688096070719	-1.65059384308311	-2.51667127271071	-2.34974113316502	4.20893019990011	-3.02835597052654	5.04029884196001	-1.57825693612691	5.44338016660468	1.76845516362272	90.5	0	2
20	2.40705996638293	1	4.12480953314093	1.01547051093065	5.04178595997655	3.8848639356014	6.66640159432957	2.42309676150394	1.61122700025277	1.66885278618102	1	3.48001988028156	5.69296172697004	6.6945393050091	6.8256427012242	4.14046289630713	1.52979257464611	1	5.98360534956824	1.29080324475306	1.0900920735058	2.02655894300055	4.39148788935632	-2.01916999318567	0.788805564012847	11.0879624225194	7.24538104904224	6.06281726551199	-1.43213500136497	0.963377724241305	3.79746464605611	6.00771147497862	3.86485829303692	3.52077991216128	6.71297695033218	0.880571433059991	-1.89795260134527	2.05231435852811	0.199150879894857	0.189039784391218	0.735227489834432	0.841659149059732	0.990404030862636	7.61476780020976	4.65392831634343	2.72892181146766	93.25	0	2
21	6.42509476986667	6.3538063332009	6.24858344511868	7	5.58842238914259	4.04013654301189	4.25463802926437	4.25068264219686	6.10561316229703	1.05240632496595	2.06294447397985	5.95076892550386	5.72117582477386	3.83420120630115	6.85903966544493	1	1.18142056161306	2.82080562318827	6.97248573404168	6.23851658291766	1.85306980143675	6.46993661412683	3.97347648104441	7.3907905519159	4.36585201226842	7.1620712711886	1.09523210711894	1.03644733801379	3.94834832909358	-1.14066306679925	2.89460826395541	3.47350457737852	3.16004505633648	-0.110960356710346	7.72497781449685	2.20575809192531	3.85401668119076	0.204704051207106	8.96210661949663	0.702936842267871	6.90512021981905	-3.60153260296287	1.19509282331286	3.49496574799553	0.853952738506573	3.43142331862027	105	0	2
22	4.03004480141867	3.39160818133574	5.20070184134847	6.30056833376654	2.08930707748229	3.32300184559896	6.84491028307826	2.6083589718836	1.20133342972202	4.25362721102127	2.03046468623664	5.4529170021311	6.35417678510254	3.49608058288528	7	5.22190148292989	2.03375342797018	4.31574691396143	3.16182580196065	5.17252908262104	1	4.49696335939333	2.87609754378419	-1.43080809845647	6.29912766084408	2.84483399868228	7.2564702198055	1.48093549858954	-1.01332053092541	7.43478346605645	0.861344568324519	0.807448565846795	4.55260930368164	5.81930852061325	7.89685137434906	3.59551699586565	1.13685745583023	8.57139066939821	0.119274666345829	2.15881870060425	9.56824144376386	-4.14227995782848	-0.809108998135948	3.77332677501032	4.95211242034252	2.47637774494338	90.75	0	2
23	6.53531941996408	4.47195798989607	4.73401820708096	7	6.3690509983615	1.58631618011851	6.84488700480413	5.64824337926389	6.93597771264195	3.02609546309735	4.65979562886973	3.72818426174362	3.65129571336616	4.0305909723076	2.89429184684759	2.11004016438426	1	6.89723627804908	1.7711761392982	1.8514197965109	1.94728121825929	5.06753079080582	6.99206932035081	7.12126276144815	3.3645266891375	9.47827163808336	1.97419277370368	0.635519826795174	1.66305084315615	6.41853700587654	3.67913136167897	2.69707100621569	4.74837997678588	4.02500245000301	6.34885636939063	0.280877117361134	3.95181934783541	2.29040119094072	3.59076783138832	-3.53172958748655	2.56626284086098	1.49208329923652	2.43925469253809	7.32752119602605	4.44589507231454	5.41099987546463	72.5	0	2
24	4.84289638817226	4.6221467151912	4.7035556759221	6.68452992233511	3.91073731284771	2.37285553734739	5.22567768059489	2.15978659946286	7	3.18329156985499	4.41994179369559	1.14397249114593	6.31515038569098	1.61552378182904	5.922457382578	3.42245227193746	2.92279357836461	2.39444544348397	3.42987450586234	3.8214667905905	1	6.71097102453128	3.02073020110773	1.27985576317444	2.8546240638251	1.83548089285682	7.72828212104921	-1.92997128212076	0.127137780644091	8.85760957491513	4.26064821773201	3.42465939357365	3.54386555816267	0.00374193570911974	3.84743791943522	2.25941868151316	4.2850182841849	1.37152132875503	2.07270596722873	0.905310541214465	6.08324809200256	0.732288015373713	0.584830524524632	2.42783954929194	5.39012158285829	-3.26004228384801	95.25	0	2
25	4.04613892434835	2.61536835249867	1.29852001972104	1.7368281196459	4.99781399011262	1	4.92141989466627	4.23498941703576	1.9973809085997	3.45015556763996	2.76371135002114	4.07430282210182	1.55539382557856	1.46071712871139	5.26193797308899	1.23973440020092	1.16358670275797	6.74875172799072	3.64085282887342	4.30821710067337	1	1.86216790474546	3.65167888902058	1.20359996609067	2.04768716550004	6.64795595090144	0.196581464490252	1.84027105889395	3.58631200276835	5.40937760649208	-0.4271174619397	7.63648033812397	7.40235130032424	1.13033615652574	4.05009906699648	1.50571555988195	-2.20211456368379	0.0427249155238485	7.36359947661469	-0.754368113201949	4.85597566090472	-0.288243229629641	4.76272179009939	2.75961899207642	6.20253228230313	1.13837193286543	76	0	2
26	5.67023302808271	5.6443549695137	6.01504150028666	6.37636644155982	4.76216548850224	5.42065855888917	6.11429235425112	3.03947488883847	2.33486642121221	2.23516948786158	5.49871097180318	6.54862004386237	5.71663333089644	1.25638689758336	7	3.51002689250014	1.65235210620943	1.04241133191706	3.33998951153624	1	6.58789877739546	1	4.49021135894299	5.80518415863006	5.65178870616873	9.94147569243244	2.67570806794419	0.245558518622729	-3.24118440275154	3.29472151397047	1.44396671818658	2.01506039682148	5.20099443498984	2.36036648622451	6.27913480466867	5.52949395093929	-0.296882858902516	3.65975617291345	0.789226811016406	1.24295114809955	3.89179874419621	6.8617622967585	5.55959571516982	2.73062930865629	3.05836342980442	-1.43601131455706	100.75	0	2
27	3.09865770304737	4.36748808292057	7	6.4032485700926	5.41459582720146	4.07834932459236	2.77350573775499	2.75449588691672	4.9128325549964	2.77743467991178	3.24559117503062	7	3.60135384153699	1.39999975730701	4.77889469724276	3.30776029377002	5.10837406181896	1	3.72766035284336	6.43513343176676	2.42426653271133	4.58978496907079	1.17066811829476	1.66208945755844	4.82167245633597	1.70252683944147	6.41736207772817	-0.154839657025062	1.55723413897711	6.90196569318193	-1.84761863821068	3.59776277339231	6.74097527498498	3.62226816281903	10.7999240778797	5.98704752453839	2.69836167601549	4.66719786077768	4.37501352640832	5.22486065650549	7.63737673477784	0.752761143809247	-0.340150358602056	5.15086756206522	10.0405056817783	-0.242853153945986	80.5	0	2
28	5.41731948612159	5.17169147184315	7	6.87125205536143	5.02038644706215	7	7	4.23528283469519	3.76355240489429	5.43878474639121	5.28228316673904	5.41013730175661	6.20238532440048	1.23617109557319	2.755056122868	6.08613528218622	2.23597374196155	1.24070709728617	3.45763706486096	1.10944029736794	5.91387388443446	1.2702313694769	3.63161931859738	6.04978399363178	5.15198544607598	9.43886065662745	1.87237121487324	1.48734534002278	-3.8741675434661	2.66198441653315	2.36859962630579	4.38930862219624	4.76304384221539	2.03775566120335	6.21668617312013	2.5094051895361	0.952049497834778	3.72315890397966	-0.785321328995836	1.0755588424527	6.27715277583439	1.35658183038214	5.01678028504927	2.97636527651743	2.98822046549793	-2.23553618631231	72.25	0	2
29	2.88684454527467	5.93447192481785	4.2087741327289	3.15156860144271	6.64857825300292	3.04742591683027	5.52977616186871	1.63503747501618	6.29225896851322	3.26990557047214	6.68804558284932	5.51846661712799	6.72742728167702	3.69482366871934	1.61716395898793	2.29699199690818	4.46929450664055	5.29683330190976	5.66924963440146	3.95527261539953	3.66055316371649	2.74672909800278	2.05692781310366	2.27571465547679	5.23551888528899	6.7712994999249	2.47637089620432	9.92108736469279	9.76900513113041	5.48863390336197	-0.49969744891929	5.57821555062537	3.95960025194476	5.74376745678812	3.94852130661068	1.27785332662537	-0.595872058311972	-0.230133540324721	-1.54527924303118	-4.41461218735972	6.31834419549847	-0.851070567201616	2.20967317852042	-2.02234649351813	3.92886740280586	0.718948260395956	107	0	2
30	1	2.05879841915461	6.42681999599892	2.08183219427611	4.18178236160402	2.83383493785628	5.01849281979333	4.30913537749045	3.10180920914817	3.62065962818464	6.2123907695343	6.99357283209514	7	3.16834995834517	4.01807857890514	5.91969107218459	3.05872740993422	7	1.16073831335066	6.40557378315086	4.63811895998169	4.25678366109975	7	5.68959467534992	-5.00808083055964	3.58289067138319	-0.0483428061637239	3.46797427444933	5.14450916637978	7.2738013029111	7.71144216138452	10.4579602792095	4.01449021286511	4.05112796124988	7.01410020620868	-2.19092659353653	4.30707946421896	1.70397909653961	10.3583433803346	5.05167016269037	10.0416004643967	-1.43094349278352	5.90315283582882	6.10686059156859	2.81869897076312	-1.75824017472217	86.75	0	2
31	3.28044350920402	1	3.86329076871199	1.38647168646657	3.04594575408444	1	6.72615507757653	4.29166710156019	3.4475464005946	1.10604345097788	1.56535433994635	1.05561140097953	4.90994327603944	2.72256121617911	7	6.54493822312969	2.08315359757823	4.83457185312763	6.16536442309471	4.30964927952437	3.07512965631388	6.47308191296053	5.77842643239579	-0.831546010341664	3.43314464662645	8.3427148232127	6.8083026141857	4.92875198983817	4.39055525787177	9.07688321907604	6.76914912590102	6.73499079182038	4.6101948662756	2.34240044537494	9.14204076231037	1.64662993722067	7.01132028382898	3.21869360516691	1.44906146361131	-5.77212222522536	5.89772139625671	5.4767506159462	5.14562587844915	6.30776587347338	-0.248662705374547	2.64405289469553	87.5	0	2
32	2.86604973991758	2.35133347498564	5.6934420112596	1	3.87356061379032	1.60582356562007	7	4.04611102734372	3.52908631533548	2.26661128011685	6.81000928513488	5.4383931562796	1	3.59265261107498	5.61056429028502	1	1.29914559943997	1.4238527608086	3.3251904756217	2.04168991718225	1.05830738806288	4.23090206561985	4.20912309453906	5.82001365829432	-1.59262738893885	5.09848277698608	0.782688732172209	2.61054091347635	1.53569371175292	5.88838526697341	2.38825450697835	-1.93392818088846	4.1420046093316	3.50103901569709	7.03928871205141	5.30418906617791	-0.981466271289905	1.06989985316445	0.134025181442242	-0.878556598281564	4.51807920165034	4.93937952567233	4.88939157496767	0.785464223975949	9.84498835802681	0.0983409428022172	84.25	0	2
33	6.35724744799725	6.48999128752531	6.28504271647421	6.4933281221856	6.56402920184943	3.73537497153809	4.14192218127223	1.78068009133195	6.74047174242804	1.01714088441379	1.36148764872507	5.76603983779931	6.29563908553229	3.93225051896991	6.52719694833486	1.02253520205001	1	3.29656309448578	7	2.17219182860309	1	5.92316871607326	4.53098462804345	6.43092847059051	3.58043845184002	7.0898178768924	0.241550696380202	0.43113371337209	4.29269793288127	-1.96444706364605	2.35570154450483	5.38809853370855	3.74247279108736	-2.73864440178979	6.58996555002497	0.344846797555593	4.68042575722529	4.191097284086	9.29102288238911	0.0853843923145065	6.09304584248225	-4.64218064432107	1.1428870467508	6.38138714333744	1.09465177221314	3.56913297194669	103	0	2
34	4.79738828945785	4.43593400927384	5.00609933182507	6.00970996755209	4.67499654401582	1.54612659694091	1.91508264349758	1	1.92111965419972	5.03457460731429	3.64049217539488	7	6.07604275198675	6.85535853418884	5.37203750402909	6.12357777846157	2.49804939086243	4.00454007096294	4.06552326759825	1.21943887629407	4.99966257117694	5.16377676704321	3.78246265189122	2.3101151884411	5.20772830991915	2.24299732441111	6.54589782537433	-0.890067100667017	6.96353396347556	0.846851102084	1.56329507473293	12.6001547392916	0.653183322082855	-3.61667809402681	-1.01031246294038	1.23593886215165	-0.641121789277434	9.9585725503908	10.5803833403496	2.42705599803155	4.30493387104369	-4.52999841408326	10.891621414008	5.18711197501723	3.83308336689742	-0.398016222331616	79.75	0	2
35	4.75962428951725	2.19401617918122	6.9968174044759	6.75938141935819	3.94629272069214	5.12393940791989	3.94068270569563	1	1.41179252223498	4.40918088529184	6.50304396177659	2.76847279887514	3.13300266917868	1	4.94694595590559	1.9394487329329	3.99529225690968	3.62835918224888	3.67637222304907	3.89145300202107	1	6.6983070026859	3.3462660263262	-1.33916702557043	6.24346303822003	1.54513450602695	7.83119493916194	0.19206851125116	-0.710838418845915	2.08574747471268	3.70127002126738	-1.16396874114198	3.79678400920336	6.59174404461417	1.59102339213489	1.84222937274642	-3.42827283826977	1.71665497643352	0.726654547335689	1.96202978371653	3.77666032137472	-2.22262026189964	0.81514070859987	2.61331604509935	2.83770273117771	0.721034023644062	82.5	0	2
36	6.69470616269041	2.66547272083031	1.85137398079678	5.28445108323301	5.63291524062942	4.16807042393976	5.89023649667276	3.55979760268177	6.54979101260824	6.95973033210765	3.69480891489759	4.23062013871762	1.6023705457269	2.45374181620694	4.34880423726554	6.9838461343902	4.22743252671418	4.76079158374195	3.90717710651189	1	3.74685446218938	4.02843641045717	3.0379762931251	3.55377370919315	3.50642662862051	10.0402237651208	1.49008249693537	5.32494177399878	3.89409348047785	1.01329851468911	4.71739969722477	11.056630464395	-0.547082822304357	7.51845473207023	2.7592115127063	0.89607351947136	2.65142138369955	6.53743605638842	4.46680758234364	-1.49264403571258	4.53818093355199	0.370528593772729	-0.763041336967344	-0.509187194707535	4.73201701033693	-2.52597726406405	81.25	0	2
37	4.80965164520991	5.29956107057155	7	1.59015805093734	2.64733688320535	6.9044630396854	5.38474828432595	1.55287486619006	7	5.16674541115469	1.53108422478928	5.68971077709624	7	1.29180657702371	7	3.27949004859943	1.14156995831735	4.06254452956074	3.08527234200841	1.50787149295503	1	2.79877533005532	4.95145512922308	5.14075398311173	-2.44686100116957	7.33075665477098	-1.53468311999013	5.42789481017499	2.0936213889008	1.76210078929313	1.88326789180255	5.54225242401116	9.16896047403148	0.908138862180301	5.65512656856866	4.05054785423041	-0.0438638047194753	1.21894354298299	0.027687615083328	1.83478872909001	2.33133418243113	7.08486874076836	10.7114128452449	8.32022965740806	1.22224831789016	2.12045048535732	84	0	2
38	5.56008806212188	3.89678536484423	5.80591782341524	6.907548682871	3.72535196999978	2.56200238765491	4.73558431033318	4.52390713908541	7	3.52094322118951	6.0867008774329	1.6698707218612	1	3.00561726173332	5.55970533219268	2.56209715594734	2.65513445698504	6.66128004641514	4.80569016825207	3.92114185204445	1.37032844626618	6.30305293810828	2.7005094050252	2.28895825833774	2.80522078654928	1.71384778319843	8.27587209303477	-2.58794498005363	3.12653648820243	8.89245286531469	2.6346731662554	2.08146420090417	5.0500533080827	1.08141299739202	3.45511726098758	-1.55681038741976	3.95057950768539	1.35362850787791	0.0172213577726815	3.61829153111524	6.97075587688071	0.627789536094723	-0.10417238849638	3.72265110387872	10.3080154042043	-2.34999288541528	99.75	0	2
39	3.11080748065076	2.51061484644137	4.19495464534501	7	6.00567595755403	2.06301676869176	1	3.52604667674627	5.35313008410382	1.16835571348961	2.93199884627749	4.71782896968319	3.96999784817577	4.65056038315316	1	4.60902187505472	1.13164034906259	3.6290828942057	1.17503781333561	6.26829393743083	1	6.72620325857155	7	0.363492837967651	3.85642636428837	-1.40271252837722	3.93336525233533	-0.433524907856134	2.35975792722802	2.16687385210283	5.31087338271942	1.7560516200206	7.4530741807048	0.0347290554273174	6.18912349279832	0.951396329545268	0.760567108370498	7.31061483379583	-3.62252153560054	3.40554889398043	4.50827603597901	6.40187595253657	7.63249632518683	8.0982760860377	4.00700610477651	-2.70378819931057	93.5	0	2
40	3.35277542689216	2.7161768924914	3.14241487882456	3.97087743341181	3.49150487660444	1	6.10471751051967	2.27937909783128	5.56821848546729	3.41223792182499	5.16990916029956	2.04697182988172	1.81588121578175	3.10734841324492	4.52720068824974	1	2.74352581984477	3.48973669054961	2.51789745499516	1.83620411950767	6.8093003577516	6.85309004382604	3.09009093613317	0.843467773993068	5.94359384757284	9.03793302640205	5.34922543624704	3.78093442271141	6.30938874177626	0.867658751772423	3.0714743844265	4.83855005202856	-0.884696445764971	-2.12228681242306	7.2886524027771	2.34358321343694	-1.34670583899171	-1.50269772867297	3.5354293037375	0.203909363040361	12.1355580513494	1.16742718854372	6.51462519693538	4.0319010339959	12.8480337621358	-1.4837402079611	83.25	0	2
41	5.28936025032426	2.14893719063812	2.54668232628027	5.26448991960082	5.78808780975602	3.95637693471395	3.75915585124508	3.56469593095798	1.02477661572444	3.36814608650759	6.04118634609	2.2928792649301	3.97002327291562	1.6591726572216	1.54092203685546	2.10122588373201	3.20177267814263	2.0836293315779	4.36841723861811	6.44306340851414	4.19441498297295	6.3318021447219	5.01823141313362	4.52770073286699	2.80588487738157	9.11077066079652	5.94399900535912	2.03800884633069	3.17620624790177	6.84885174500459	2.38695352694996	3.23912821463917	10.0671964459212	2.21668952752393	2.09782099371944	2.53468057467154	-1.76914059389449	4.81223875605779	-0.785874945568291	0.22890787661977	7.31046238722478	-1.90888980393208	4.15380855725376	2.96561340225606	14.248897278958	0.484801171634753	84	0	2
42	2.58624136163067	1.41140640684457	5.21104278028138	1.44309409181698	3.90721768833566	1.62141912091214	4.19497639872445	4.40996283799831	6.63258091370996	1.1580339695611	3.5105551074433	5.60474095128655	5.79322439286785	2.04848914728453	7	6.10003031750951	1.08838185715634	1	7	1.22737759572102	3.48526998302167	5.1105188029542	1.54244198074855	0.863443056843514	4.16680165125922	9.22904804659394	7.27315596227154	4.99830649373732	4.66401352662708	10.1871017794426	1.3262064539289	6.07647555320677	6.44332869591367	4.14229799450723	8.77001737947598	1.8881819160114	5.65136056626694	4.66835876165452	2.54222284861748	-0.82263146452469	3.52403683940517	6.22900145494526	4.72202263597801	6.00521735846718	-0.399509911161213	2.65396776995967	83.75	0	2
43	5.1442727246262	4.68870262695447	5.90074389311	1.14512787704831	4.10497543336276	1	4.20014533252973	5.47143015148002	3.35587536582972	2.4356976044264	2.17774916742574	3.57535856258352	3.19890870690836	2.09084604759168	3.47448353463306	1.63903237556432	1.42343266205346	3.73749320901214	2.55872305945455	6.64614442618324	4.16788149767311	6.02749313736918	4.63476577789262	4.937610576149	-1.49765859757712	6.06555564321529	-0.474984353175432	6.51957283864547	6.81849445131466	4.90334759841643	2.93806545402678	3.57586832097653	4.12379340293457	4.99317345139502	6.74011613265103	-4.7838267723515	-1.75961816091743	9.34920494065709	3.96614001279611	-1.42700729869913	-0.679816069097847	-0.278218902851797	4.96578239448131	0.750419912255579	-0.325202975669674	2.02941799117959	71.5	0	2
44	2.36045107032628	5.25753772655031	5.20850401861189	1	5.90348869272574	1.67812360459825	6.87532266450377	6.72973696723056	4.3564418962778	1.96563533227297	4.67961087324387	1.00969376538915	6.03434692635545	2.4196239779573	7	6.18949806119249	3.31070323777752	1.84878075135642	2.46483043106534	4.44004111231576	6.22997858391961	7	1.22923018530153	4.45576371484425	2.39205170448785	8.07564608010111	2.70279839289508	2.67959253560038	0.123237424323166	2.51709291261785	3.03853629652035	2.38506665555529	0.0289345010765075	-0.893316683901296	5.65276645508308	3.09906825297792	1.63837934902637	6.13680970925567	-1.11562135794025	-7.16063993522441	6.19284188727125	-4.99512381312973	7.34206960352686	2.01186421012344	9.99419833414671	-0.491087627626714	81.25	0	2
45	4.73479621543344	1.60253110635435	1	4.35246047986121	6.56326294617214	2.63141445108401	3.58302333141165	3.18722727239859	1	5.05539318717097	5.58604459503826	5.10144844373444	4.28618299540936	4.40635650828182	2.93205768427639	1.2124775962269	3.58454127104295	1.89415319578333	2.91870341575033	3.43911671845051	1.68388696688315	3.79670259256609	3.49122491049398	3.22606320722664	4.48329843410865	7.69777668951226	2.86258030212117	4.80171795471228	8.80931850169858	-0.14421331118625	6.98795516347137	2.89859696296424	0.863940592010075	7.23206450837371	3.41434335288231	1.5097931219851	-2.98611307800845	5.47854239534844	2.06461206613078	-0.641288007888449	4.07290726467131	-0.289749446061318	2.1117088824191	2.7378563497461	4.77811878804802	3.16162024814178	79	0	2
46	5.79481965072928	1	2.09170589381743	4.56176435733604	4.82972052378537	1.54580141144541	5.53233141335567	3.77962329915946	2.09730365829109	3.95214938845723	2.84523661755189	1	7	3.04510844776797	4.88563424001826	6.85616803808966	4.63363878036447	3.8640762030109	6.55913344122207	5.16013493912416	5.85832949563166	3.00201724464309	5.64780627530941	4.73010166996315	1.68147929865094	8.04992807665476	3.89879659533172	5.49878796092451	9.56551865323214	6.77713095351695	-0.976170691245209	-0.637648078614939	0.436781987217056	4.46734719691839	5.93825197069075	1.10959066535562	0.477775984581004	-1.94964117802182	6.79047847453089	4.59556265498517	6.25892675875424	0.643781341608313	0.108765167636749	-0.279047562322694	3.84622092373253	-0.925146285842859	82.75	0	2
47	3.86238439057837	3.00147792351524	1.91164936877552	4.82407221656888	5.82906376907766	1	2.29495632034328	2.85409490761414	1	4.33386285639256	2.90134226827386	6.06430264870386	1.04465320858514	1.12426743210106	2.63204299157372	1	1.33513137897484	1.46084240255843	1.41401076791171	3.69865265793533	1.54453003744035	4.90922474619236	4.29164473210694	-0.805620883770942	-0.996939653129289	8.79647768080017	-0.702790486326783	3.57171900429169	2.14802793144046	2.12982940058252	4.08143136142814	8.10695806825099	3.72497375416897	4.26322696176981	8.06105684278788	4.99314115302492	1.92908624981812	3.65186039798495	0.561089187813533	1.14090540800254	6.51888468009963	-3.922261396705	8.05739651711831	1.19411788972535	2.72216372372156	-0.554256919161121	86.5	0	2
48	1	2.46598924636741	6.16600040152921	2.64596458407001	3.27534650064913	6.33780962330104	2.06055862136277	1.16742920877783	3.05193512289814	2.34176200402308	3.44157995716872	2.23491269200018	2.12045473781702	3.87877984930005	1.6036386513434	2.65903141319849	3.78286320385731	1.58827307206859	1.44753817027955	1.68867627196122	5.31950124148151	4.17450243626493	1	5.33198620102409	-3.63680431930473	4.36821820890739	0.408162743460702	3.45907984498867	-0.225948372782761	1.0266468767188	6.30635547563639	13.3845982801752	3.41244337884494	4.65757285407609	3.19416583365898	1.46015714163792	4.78431751420307	0.950663016586805	6.67927521747661	0.396135343262642	5.65582294231792	-1.66686200566341	6.85963226492239	9.70511562805091	0.856502157243751	-2.50162156326251	88.25	0	2
49	1.50841650066158	3.93724730467148	6.15103451234706	2.93076283096452	6.03895160705901	6.3017527461691	5.53597930305326	3.97759886038495	5.66451285564386	1.57481872118949	4.25949465984428	4.35480473365472	2.7955208786253	6.86645195475259	3.49725196793648	6.27208469026067	1.24575863749614	3.45057927765624	5.57385998891534	2.27199338181527	5.66844924431467	6.48200565171042	6.26055459756198	4.44930635321473	0.48133370728019	8.82247163508038	0.163194321794018	4.58527435853722	2.33500657584376	1.54500857189289	6.54218447636894	0.864517640874888	4.05972707730924	4.96325896032172	7.44460700945862	1.75995333090154	1.852964362875	1.39477161634518	2.3869350205555	4.98426399718576	7.91762072246944	7.32103663816007	4.38176337271265	10.9609406741454	3.97818349420649	3.00415865721311	77	0	2
50	2.70359715396473	3.83546168608888	7	2.03365505767765	2.98511731375516	6.36192681856417	5.39157816127479	1.35537805916562	1.75001855378147	1.24637683887576	5.46767765908063	3.13308254265012	6.14236599769493	3.66320160534551	3.49454353982524	6.21292372214029	2.95845731455096	1.81477805857168	3.55316381103773	6.18837743390066	3.12521322360654	7	6.16857011169213	3.38066615673133	-2.18225327303673	6.90523042183649	-1.80575979789131	4.57136962269607	7.73877589196929	1.54370491347867	4.65107210028271	3.56447198324299	2.56125120586876	6.60353571062273	7.49196701863105	-1.06092836339204	3.82935168247238	2.27695118453179	-0.106698402143514	-3.61891499005236	2.89902712817061	-0.188959817226627	3.66862524597405	0.934100671142803	1.94148443656508	0.975175703649565	85.75	0	2
51	5.9223521070262	4.80810431464802	5.36349777325051	7	6.16784127643918	4.18563574015869	6.4293026496596	2.66066372071339	6.57504613452113	5.76658519219034	5.80693217180881	4.01034434062652	4.38662693015952	3.3558145733692	2.56616879963135	2.83375108967874	1.6532377729287	6.3601502542373	1.37543367674362	4.62468365510743	1.06263957050226	5.2380500596596	6.57283767690355	7.18770094647767	3.60996600822796	9.18340857695498	1.6797801569571	0.629940631641586	-0.00564049673424261	5.94484698168974	0.984046807804097	4.06548716175394	6.10128919454155	3.83590819427489	6.75738963736903	-0.279897847848523	2.80988797625029	2.14916333002319	3.46938592968868	-2.58462861429379	2.24980027725192	1.87947198075441	2.3124193948317	0.493197977873438	2.90881240319266	-1.42557117901885	102.5	0	2
52	3.00080233776888	1	4.34506832000991	1.0479215926909	3.53655475192303	1	6.95049117212388	4.07712994491315	3.46029103104098	1	1.97802349224338	7	5.98621144691226	1.56242283485778	7	3.3224506771899	2.95581994360405	1.54889359757981	3.84862548376381	1	2.53769938062763	5.28141204846918	1.50548692377698	-0.679728486923787	3.53460904186253	9.11917312665732	7.10870317173748	4.49548916448081	2.27984647685718	10.1056154318559	6.34810658171686	6.321457548955	5.86238839173075	2.43990918038464	8.34754409466639	0.493290180528484	6.41321441583966	5.98912827594227	1.93796121705035	-6.20534305075187	6.74767326749186	5.27088967324376	11.5437705748586	5.40787105872077	3.22831751752012	5.88287164687768	91.25	0	2
53	6.33514191826884	5.16763730449916	5.30648473458896	7	2.7852886948207	2.27687729167386	1.65714769721835	1.00212661578524	1	1.04263334335731	3.73831720667947	2.75127132518547	3.05359458658283	1.35090137324884	1.76757623011272	2.17975272360961	4.27217738517044	4.58165949949667	3.32932046771363	6.7879497387369	6.12016367789725	6.86106044970776	4.4581158704746	2.39783171935448	5.53570321182177	2.73010227062021	7.77904108334878	-3.6213406115034	-0.649683635804739	8.41685497989049	3.86509304783399	4.39396462314303	4.2199243979812	0.236207778200004	7.00178965964407	-0.137743499227758	2.75191269975205	6.25341434522818	3.32728233113858	-0.917472718203977	3.2558333791782	5.73344144499386	2.36500010063958	-0.622634544871427	-0.952011502277985	4.70653595077581	74	0	2
54	5.28313935759037	5.63166981855027	6.88122565126316	6.95568620783536	5.63408043709141	6.0752201474877	6.01356544124672	5.11853012221658	5.84524523440924	1.40187516638524	5.94332355723266	5.99540990237831	5.08606383729141	1.42730975603986	6.55738560931524	7	2.27072147577406	1	3.03657762703508	1.56049132596417	1.47796226327441	6.27217583727653	4.95485290720923	5.96262103822232	5.73858536562363	8.08644257717319	2.18110489187886	1.44175729508092	-0.764041538687395	3.26926772689944	3.62753204784031	2.1461067672081	4.03811197039547	-0.95052480900989	6.33889486835749	5.4321100823521	-1.38727682210758	2.93528422730243	1.24464480154563	-0.514053960891104	4.06656436204834	2.55671139365858	5.06862644511548	2.61621027465593	2.50518890729926	-1.35351274350655	106.75	0	2
55	2.7615454328246	3.31672948618266	5.284134671754	6.26158612500715	3.36847658524305	1.22563170735471	5.45936166423884	1.57169039717648	6.33105960185076	5.78610354509282	5.35618056874012	4.34776114071897	3.68524611884505	6.30723344066639	6.76468066090522	2.52000255871762	1.95509137388969	4.35902647701492	1.32195441583518	7	4.77508706392428	5.08493868795661	1	0.961702845498406	3.22752620495778	-3.11518812663607	4.70927891681251	-0.816746922672265	8.02048431944415	9.1978474690769	-1.27060537944055	2.06119987770355	0.426586311176317	0.182691260570026	6.70876179932818	1.74546299732342	3.75308256167068	2.36185982522612	3.26049711511467	2.63966846783901	2.85188419268044	-1.71907137654028	2.43923546667993	3.00610483663277	4.85222802835585	-3.26050622664517	94.5	0	2
56	5.78129745798649	3.6856845823641	6.26143610993564	6.62993793436466	4.54909108157299	1.65645183170685	6.833864157034	3.88160762488114	4.95685748725141	7	1	6.05608874604825	1.6456022709667	2.24153525076339	3.6794430810584	1	1.3116902029161	1.41138384805219	5.49007156765854	3.57868648320423	6.11422962776833	5.23891552696266	3.7876442720828	0.848932178516034	5.82324249223697	2.23904038258397	7.41080662718863	1.69587687639211	2.71201653321203	-2.30782428555396	5.5286530010869	9.54484070876772	5.03916625408826	4.65678040274163	10.0670604433198	1.23173816950565	3.99175385305182	5.46741761307695	1.59822522214721	1.67359196183444	3.92687833676089	-1.00989075986713	5.27527441649033	2.46326899757466	7.0768644976513	-1.07522982085119	78.25	0	2
57	2.53576775091763	1	2.5957074240417	1	3.32010986015208	4.57187483113156	3.27136734400771	1.68893206972021	1.95891750274474	1.38788621044056	2.65343540744574	1	5.4054306833999	7	6.12004484133387	1.67658971288797	4.2305168018134	1.72410614939145	3.32266628563117	5.12173133593522	7	2.58159904330376	1.48930072467021	-1.30232913629917	0.525484829985641	9.36014679447705	6.24302862801795	6.95975020562246	8.30793632303085	5.79378643263458	-0.362572859393034	6.39973443889579	4.27234588675184	4.44082996299602	7.07862395145218	2.53076910607854	3.61977308292128	4.99447535342358	3.21657563750294	-0.284530858298137	-4.16733851695057	1.94495427896406	6.2050660651481	6.57122065399071	2.54133432781765	2.39736927727571	66	0	2
58	3.50242838708712	1.34600611374222	5.95915221115612	1.88924600255299	3.77495464682977	1.58069068833724	2.61703229218926	6.02921061251192	6.45405129862172	4.72908948365051	6.17443120783556	1.96307075817968	1.08657274419767	5.7823888257477	1.82580261676886	3.38757710241264	3.24652910740984	5.18364484015788	2.9822252457502	1.47617020863258	1.55755354625592	5.01020536115936	1	4.26800362359452	-2.34337202755193	5.17241437571189	0.446758744758304	2.80880265995438	6.54583745198844	2.04608588307854	4.4978454839109	10.8640831442275	7.60008857173654	6.0290215834224	6.22676256747541	0.0888049236131292	3.53308213674121	7.30209094809869	10.2116136576844	2.02760121924002	4.62767497863833	-0.264148217076737	0.46724927280276	-0.351628007276825	11.371676679766	-6.0849680373355	71.75	0	2
59	4.77131582652838	6.34289841526869	5.94666361319773	5.68757267841498	2.47464799321901	3.94174875797334	6.46771268883654	1.27276790253868	2.40309150162732	1.07205276670973	6.54135846433959	2.67323028229896	5.68600805237385	6.57206950608957	5.33691482171965	2.58334380019647	1.42226861393692	1	1.55079244811847	1	1	6.93877639349531	5.90699500071356	3.42414731300709	3.32488279713796	2.15155362304547	6.28785234728	-1.63401264325944	2.50644713406126	7.74383838867382	0.730570951859404	5.35531954645914	3.7784614847015	6.91255846788431	-2.4732907807557	1.05357808607772	-2.56935783949468	8.46968961485344	0.214514308044742	1.71289737447264	6.53697186880505	-6.06733946039867	6.72477339643925	2.58441871593801	2.65713817048656	2.58091174107589	84.5	0	2
60	6.97296572147478	2.56920008388222	1.80842490929985	1.2419021216945	6.07214002242633	6.05064341423275	6.14541207868976	1	5.94051872877004	3.77029788313979	6.68327868777032	3.9313310253151	6.79118096601044	4.48147554332465	2.62533312361121	2.98096077228093	3.95034234176351	2.43604780272041	5.62865251867149	1.97690669681872	2.72535270588135	7	5.05280580585454	1.7754458870268	2.31405898261402	7.20437510296179	9.1947118057005	5.63176174927814	7.32664551230731	0.273620647614242	2.82582298313011	5.36041631363284	4.21826169606502	5.31345869759939	5.0290456146796	2.56632326553361	0.425786456781683	-1.25836924066891	1.11876004375594	-1.27528152306273	10.0203733991612	3.40123978795042	4.27615575467229	1.95800665795321	10.809849179825	0.959056758357877	100.25	0	2
61	5.65188321317255	1	1.77618215280591	4.76501480686941	5.34112358919579	2.40437710486317	6.28459032865288	3.99089748327997	1.60622416815469	3.62800954107154	2.41399949909106	1	6.8369994864764	3.11756586884232	4.78513569737875	2.92886421142	1.79599775346639	3.13421199487982	1.67720433328092	4.352874418679	4.36871754470079	3.3612453621182	4.39322554775389	4.23890175487831	3.19466789641982	8.65011374735983	3.6752422638199	5.18984723998084	4.27565811735962	-1.07235063848835	7.25678004195789	0.0193672561184178	4.75142470661764	4.01868647615273	7.18152594140437	1.25107924292989	0.770577405701776	-1.66171400708249	5.95891313854061	4.76860102653502	6.60778637797967	-0.148906828875592	-0.666165871634719	-1.05545457861576	4.86431962747559	9.86896724887325	86	0	2
62	1	2.11004269554716	7	2.36106665162332	3.77924185040851	6.07684285882537	5.93409321852114	2.02439052480356	2.1828736827122	2.48458175200439	6.06575151460641	6.77513764112497	3.44497977851575	2.11802618340868	2.14846065617172	5.33064978316693	3.65127914663787	7	2.30966892967716	5.81549816514835	5.07273121043246	5.31966026919225	1.44043297912171	4.89052559807405	-5.16860644727028	4.09700620244787	1.04821504960878	3.61569702886944	4.87485155102154	5.7156801780166	7.91944252999306	3.04441055281391	4.57806723534002	7.91702274289834	6.92874862561829	-1.91636773234853	2.56290202268919	2.37148334205977	-1.53075246422956	4.63094672386082	9.65520663754309	-1.25807697590754	-0.608755064458171	5.97957279138387	2.47073663959728	2.86261748261199	75.75	0	2
63	3.02383495276703	6.59816026620473	4.75237809929525	3.23684986523321	6.79740541531715	3.78740320126065	4.50133503208404	2.41805768474803	3.35946660864787	4.92130293452473	6.9922806440901	5.40317735675421	7	4.79714309329041	2.2645741471639	5.01118485855854	3.90258482152269	1.97503716771542	6.88384150822394	7	4.05738827300698	5.96237851095441	1	2.67363972334151	4.06741609086778	7.06403969951431	3.3473822150569	9.96974560573658	8.34891222629744	0.454954892333428	5.41990416404593	3.97604095567981	-1.47802688430159	5.17335392672441	2.96675931297626	1.66183678387062	5.77631694318432	2.53737489315439	0.660431470910207	-3.08050526389718	6.45221779843505	-0.949187193473397	8.34875461932983	3.60203749998112	8.32955213060949	-4.25413088757513	68.5	0	2
64	4.06269898116867	3.41212184671089	5.41651237299697	5.45848555979132	6.87577377219785	1.67416088102876	3.68707284561129	1	5.54785722264937	2.12774603143877	6.82133806076595	4.57282104820413	5.35349054144728	1.317347764554	3.64719096651321	4.54631533498716	3.59958582647447	5.78441000653346	2.37320847475144	7	1.4010315997254	6.95028030736569	1	3.28797163606687	4.51198469891162	5.99638464108323	5.37261413728205	4.68398446774128	6.65708160098274	8.40645765858613	4.24610236215677	4.90515525994249	0.179771982174626	-0.638376773243996	8.16799833759966	2.83999608307448	1.03774342458377	5.72413966480947	-1.18610958159742	-5.9484988560308	0.613562784633926	-3.57373123462745	8.10808226323122	-5.71550884650289	7.69206024871259	2.23687765482636	67.25	0	2
65	5.1370804227159	5.22012577995188	6.81925737766373	7	3.27889628556076	1.47923213470972	5.91815882431039	1	2.225911033275	2.29383722290295	2.55651715020297	3.77165966529421	2.89883358812469	2.10478035769013	1.67049714525113	6.95030775191878	2.32686450563499	5.21878807705307	1.16405021814139	7	7	3.73362191867976	4.7290363720749	1.82292744993411	6.91369733333538	2.71738230301172	8.09180210304063	-2.33034068439159	-1.46033872832288	4.82384815571979	4.31694892868293	5.1626606023863	-2.54033515447794	8.61487942716068	9.35541429222461	0.231498640507787	2.8886228232831	5.10974133161341	3.3751283967056	-4.97695751645299	3.28139780439335	-1.47828319012056	-3.3319997846106	3.73256331391217	1.11118092235255	1.72891053862961	73	0	2
66	6.12732570125062	1.61450926864965	5.12518226398485	3.74833760704723	5.86393425244417	1.910595724535	4.40888068825409	1	3.36818227761826	1.65609279546363	1	4.84562047070269	1.57404244778627	7	3.04472216657876	2.05796957616298	2.303710242225	4.2004077371342	3.13561205447734	4.11671106248375	6.03288958209474	2.46113381838394	5.92411430396103	-4.33347180392588	7.11744755120238	-4.10298743562488	2.73356890672653	-1.70140093303751	9.20783034673548	8.52499281405921	3.60913803475519	-0.942153205389532	3.5909418031443	1.22889491529943	8.40009135622963	2.27232128372375	1.91401734356587	5.99706847158027	3.34099500171955	3.90554434581846	6.62633375488781	-3.17394906574521	-1.77132506150354	7.22259629611937	7.19621594105965	0.45388956273792	67.75	0	2
67	7	2.20602854472069	1.83591847282993	1	5.74565600452414	2.25550790355339	5.83950789146672	1.81155326349977	6.48847219546351	3.84099397833257	3.48628055794849	3.83935430229614	6.42019616198331	4.95067134098923	3.22731047022917	3.71245833928973	4.11449901893723	2.98131493984994	5.73464009916624	4.01326360235555	7	4.1535703783778	3.51123954581872	1.63533677832078	2.42750530987312	6.27819070874958	9.22473828722696	5.08593980523211	7.23469876811515	0.229733508807871	3.40954887592609	1.47290533938032	4.36035884688563	4.65830609444785	9.73406361347463	5.51034169682576	-0.440658731444871	-0.623352377833677	1.25709854732009	0.221644302575871	10.8981344736538	0.275252111540458	4.39426025065385	4.01616922627525	5.08894378970591	-0.997922268490293	70.5	0	2
68	2.40325398369963	2.15164526370357	1.44234356608733	1.38469605661709	4.12197658713249	1.0362592531603	5.16665024446413	3.93012653976058	3.8079758905304	1.85359232169982	2.7217374299996	1.95210127623171	4.57658703217542	4.54314743170106	1	5.57892713568759	1.92166517035044	4.44798676061025	4.80066286607804	4.43732687965916	5.60928393468453	5.53556510842265	2.45052884286446	-0.613854519048646	2.91720863968155	9.95374417565227	6.88563675602292	6.04658278720156	2.97914944528782	8.6658918390869	5.26705339858223	0.499833791138227	4.79679184199712	2.11659576653514	12.4868712039267	3.82016370582032	1.31361052733286	0.204170329321011	7.93967976932025	-3.52300477483982	5.30270295032566	-1.06389504226114	3.57265875960976	2.58279947653697	6.25909516578323	0.4142746191969	55.25	0	2
69	2.69785724902791	1.80692310589476	5.57149931595482	1.81433627163219	1.27334625408178	3.87241381392373	2.7887313761466	1.09073991920996	5.75319506360289	3.92924987116584	3.41799712989893	6.56831322148459	5.23221886647383	5.29390018849739	1.66397550750071	1	3.2805611336015	1	7	1.2281070457068	1.99434029865335	3.08319229981452	1.25877291775629	1.73218821893453	-4.99513579885295	5.35534181546095	5.42854183612593	0.24044897013274	3.86869996740235	7.71071065599605	4.18239264755187	2.50012511141207	4.93554240339042	2.15223854592929	5.95990231087841	3.17496924223241	-0.0416458193850875	-1.43370786288082	4.56340036006718	-2.28360731519741	6.52567981161712	-3.87655171373477	4.52460218395489	9.05526997190256	5.72107678408832	1.14422673360859	64	0	2
70	7	5.1378796906822	6.15119552970492	6.26864800917191	3.54958188827362	3.6849355225828	1	6.43266090281128	6.6896710511946	3.46688995583992	6.71436510127769	3.37047674614606	6.42543427257427	1.45524658933269	2.97002715393221	1	3.59048284848547	4.35049814322275	4.47228733601318	4.4104341831123	4.78589718280622	6.41349633287721	3.86242469821427	1.99893375527784	6.49959148071387	2.79937680901678	7.84661390342845	-4.57054690189503	2.80238220312836	1.15895971512714	2.02325405617109	1.874731012469	9.20103026706784	7.5780794812554	-2.13418312145385	0.818331636080966	1.45428752206155	4.63480989658135	2.89710829911224	-1.7675444056182	5.07341330795059	-1.37761154419001	-2.73786321607619	0.250196412148134	5.00711763817788	9.35213838073446	82.75	0	2
71	4.01621248769726	3.83407953705491	4.63572010147723	5.4879145359873	5.71140315679688	1.18891939632065	5.44437985217947	1	1.8968550597648	2.17484379139478	3.28884579945595	4.11995924898425	1.36432499623973	1.39302033926738	3.70405262844668	4.52608669497616	1	5.3664324615615	3.21507936339502	6.43674695716367	5.23649675154669	6.52866889738667	1	2.74255489145698	4.04110213446446	5.33048959996161	4.5615423646556	6.03069067825984	6.8591441562139	7.92619549828815	3.97326618538674	2.04254866423661	1.17470307563738	-1.05414439821015	1.80250633968381	1.65293127735986	0.836118093445783	0.953696266552492	1.94816225831895	2.03003285425209	0.1321116892918	-3.17028746190757	7.09075595557334	-4.2906932609095	5.02749670701187	1.9733877288388	67.5	0	2
72	5.11747830468987	3.21972683611443	6.04127192595074	1.32688358463782	3.55552514637685	4.08933603095116	4.43568248914155	1.07507672598922	6.84346073119128	1.87848478767673	6.0766234782109	4.31144891699644	6.15569290230246	4.56927783346837	5.15133251685225	3.91403549145226	3.44912777098023	4.98193209159517	1	2.18608088640088	1.27903954329564	7	5.35436282025555	5.31684793154517	-3.14426258532131	6.5991825093636	-0.38171301409281	6.69834038308117	8.46241723818461	0.53094608546566	0.484359971939931	-2.02200771341979	-0.519121895900373	4.73560557626728	8.33076139568461	-1.58355074533211	-1.42276661936674	11.0146397029292	2.05560094979729	-0.916528353062911	4.08922481062683	0.855260863558611	3.34121363693296	-1.51743566798381	3.87302551401711	-1.47095665129219	78.25	0	2
73	3.64801712449706	4.32977489287239	7	6.05808648313681	4.32562898891308	2.82584690050412	2.47427999967391	2.91938643467183	1.84545887762113	3.37459677960395	2.88101687331341	3.01520868120739	4.38695391405872	2.08506461473776	2.45391713710804	2.77358869644986	4.61813624243721	3.16094194142309	3.53214915275107	1.35817661528339	5.39234297333038	4.49325632169316	1.67494868033806	2.09537106647617	4.78022105148413	2.68121530310962	6.4219614198498	-0.135868060842829	1.12516232649873	1.74822862659804	5.66543024586056	2.08308855007984	7.30933362329539	3.75574893017854	1.90552976299963	6.3100578729237	3.35016910351459	9.39532033712289	4.33754192792975	5.02580899346679	2.08400712805386	-0.407105620486406	-4.72418047387782	5.55590768175153	8.51269079126977	-0.251617605551036	59	0	2
74	3.0176973659018	4.75115163519804	6.84883662561591	1.25878405208479	3.32226318837838	7	5.14559548435566	5.39277056400978	5.65821147213282	5.18506066849484	2.56968880386575	6.13036790721563	6.7695452346059	1.24277742709371	6.87130098606285	2.9359448491659	3.90186957537942	2.13921935012729	2.49270911589841	1.25896108143235	1.15970462392737	3.34302031654482	4.88367782061261	4.55028181564421	-2.74302157640744	5.44291681448878	-2.20003891903539	6.00315328204396	0.0607875968770865	1.46826375423595	3.2957965381694	2.74644104334468	9.23480087212498	0.446254050757072	6.33121853397384	1.90780561177984	2.06686604553861	2.37415115502365	7.31449902889093	1.80906625768843	1.93672761642876	-3.85903185796576	10.7505266885485	5.18490595564384	3.66269330220148	0.834306217433616	80.75	0	2
75	2.15502464521918	1.82289800877234	5.44839826344524	1.24054019868513	3.78585653534857	5.02594515646302	5.24387238310863	5.1863340256423	2.02102109952941	1	3.85134506832565	3.45333548023228	4.70818581968154	1.19026327832615	2.94509656244093	2.79427079730066	4.95095914798605	1.77946726533689	2.43331695134211	2.02516379788895	3.56509541180012	7	5.16183119709365	-0.241286818863109	2.40613676718722	11.2544046124267	5.41031731970432	6.49900554291745	6.27279906101598	4.00242819149161	2.92837660143499	4.72223496035209	0.213712770789476	0.62556838936955	1.8067016708458	-1.26327733761352	3.22105273399261	0.92171152722396	1.57577844157453	-0.565410340118837	4.53278119398234	6.48949585393634	-4.02230184871995	-0.685877181088701	5.98485047029109	2.85514915501533	66.5	0	2
76	5.07813663440134	3.51700030723999	6.06803775433371	1.86633291010882	2.34211274710564	4.96362958710777	5.60393642098616	1	6.77979401637828	3.26463169672013	3.00697356768871	4.14009606216663	6.04657685760093	4.95436766989082	5.61533224100478	1.06810006920505	3.94324254309101	5.38203821968218	1.75405936431375	2.58113694261214	1	6.98627776150463	6.13331150335601	5.38809412326339	-3.39252208673449	7.4196090806723	1.07427862890169	6.68012766803168	8.66876543545288	-1.03251224920937	-0.283885051247897	8.93220226207164	2.18793439687347	0.745052591069196	7.48572700943566	-1.33917464794753	-1.95621364427339	7.23763831314223	5.26524100529429	-4.69283708792123	4.07985708798275	-1.11180403625306	2.98585734318947	4.62534187665057	8.70451407825739	-3.15836958524937	80.25	0	2
77	4.00520085953978	3.0303720391121	1.32380693953906	1.89879570289942	4.096336117783	1.29723079300269	5.70959864095478	5.76119041194264	4.04875533324373	3.51402689737753	5.73227586123625	7	1	1	4.00416729708104	3.6287438988749	2.49354994686567	1.88088318863561	1.65670994110053	4.61513424152321	4.1846711341005	4.7441619327473	4.0145341496146	-0.467896573022694	2.13202217288339	6.93838966845399	-1.97326718990056	5.03051148233842	5.43498253410518	3.74625932182376	0.0902884023732666	5.11085130091308	4.49665572197599	6.42055065770352	-1.19139096801149	-3.1706536799764	3.1670975583453	7.59109733798571	-0.809638618289802	2.555119605547	2.92160007518811	1.55427875788726	7.03199985253849	3.26754449954939	8.48393318020626	-2.2601813217659	72	0	2
78	1.18676033982911	1	5.33173190475113	2.1256858172727	6.10439660999244	5.44617159352847	4.63174459021885	3.00037223625511	3.02752121430813	5.65276109155637	3.14029806689824	6.38545888040013	6.10041894589868	1.8064810459185	6.80136811920333	4.79072131758816	1.89081270234707	6.76664533944437	5.10536092980115	6.3274176280075	5.4104983074587	2.31444450085276	4.96963665337569	0.187914980817626	-3.06119597535838	5.6131329939584	3.5086003296749	0.948953246951214	1.87349479536628	3.095869632124	0.0231517641246708	4.94304340285847	-0.355030820277787	4.40846364278188	3.13821517915797	4.45449996851109	4.70788119699553	8.17919925155361	5.35603917305723	4.78814035501189	7.58777795505499	7.55837732347921	3.02533480941827	7.63867440251338	9.85801296465431	3.40175059833694	77.75	0	2
79	7	2.32699415450752	1.8701474633661	2.85793393223359	6.13208680714386	6.24348622283262	2.37829121335602	2.513169902756	3.10815375963851	2.66916915703383	2.62966046893933	5.38789036551653	7	1.44599232934845	1.90462534924808	6.60643037911116	4.73190864543309	1	1.63156227618056	5.50473991078575	1.09942762499518	6.26828845419762	1	1.74722634872928	5.00051739464211	6.22892337727988	9.0123142233369	6.0737895098331	-2.90619021629643	-0.49628752431178	8.59599949158269	-0.269756675754662	-0.764570220976172	5.98638391209709	8.94037702626881	3.2264827439367	3.5800828634236	1.2596480985665	0.628757576706545	0.82229970769157	4.95292809859882	-2.35425456382205	10.2432144006778	-0.557369185778037	12.5503490612568	1.81934058369719	84.5	0	2
80	3.0871055286706	5.34199398266888	4.01700444861567	3.08948597882089	6.42684126542975	2.57968821217803	1.77317663936273	1.45682848874199	4.42582660075419	5.26629940001539	6.41315721054292	5.26753978961545	6.85811293781984	4.56792695904168	1.9346442247012	5.98289306109213	1	1	3.02579427065991	2.73755710510676	1.83833152736206	3.38245455561967	5.29072365865575	3.37229580092905	4.70568026765277	5.34094794304205	0.56795775034561	8.43641919212402	3.32454638165149	1.55904418630324	4.59454212436209	0.483304654377718	1.15228094659209	3.92393433089285	3.68503658423883	4.97470267308576	-1.17104827097529	0.531849790511758	5.97111833401695	0.829240010880798	11.8827582072996	-0.525919658636542	-0.766301365711396	6.74145414880547	4.67518177540453	9.38807692047535	69.25	0	2
81	6.43643132361457	1.5587386261973	2.61286905218663	1.12863648135436	5.63890058301875	2.63314937055901	5.28569859656802	2.03955702508113	6.24749885680375	4.12085651744823	4.24648441289238	5.79709778302852	6.96044645034247	3.74766934751274	3.50796793658851	2.94403636156159	4.17494918850564	3.32187695411021	3.69485664577358	2.14641560472287	6.67577419338689	5.04355890835337	6.54678709015459	1.31584185926647	3.03147834970333	6.79079795534561	9.72653340650775	5.5196353278354	5.12832786451116	1.94165656137861	3.01289213769363	2.50603106274751	2.02046077987704	4.86999538602207	9.41093824822504	1.3025010919885	0.228627988591189	8.56989610765569	0.67032568116361	0.45926501719849	1.31496925334441	0.648098199585965	-4.72338418695422	1.57882474660306	11.314796497314	-0.151776799210848	81	0	2
82	4.07149318092857	3.62898920549984	5.89332059493819	1.45366760595243	4.14265394060819	1	6.68217224369902	7	5.32281236722088	1.60432627529885	2.35469889448709	5.78359763408965	1.67429745574949	3.20992879241968	1.59042915690809	4.76984749708078	3.06394963075495	4.55385271436174	1.6436494249536	6.03389229764899	4.51651312392735	6.20032897877063	5.93263510938949	3.93058906621963	-3.31294090131581	9.02619293044766	0.356736051140649	5.16587051016854	2.89432350968145	1.84020854402055	-1.30051489314645	5.18588181743187	6.61294730646688	5.28088231136398	1.87909750001319	1.46269554686472	4.95640365450415	7.56997314485253	1.94368561220158	-3.18212453970873	3.56015534467757	4.28136472747379	8.29276231345572	5.78879402117378	3.54012064813881	7.62199816949099	69.75	0	2
83	3.3048652286952	6.00259401770083	5.26536238887341	4.79237821139598	5.17429728035844	6.99193359042488	1	1.69221256547665	3.41772122291927	3.2544391621996	6.67886064566618	1.90589839419608	3.80761173586509	1.70174132235104	3.50726784050765	2.13236318618631	1.30962978703816	5.97122754848748	4.63054411286958	2.00443950077408	5.58681591564448	6.22955889256517	1.22942244982833	-0.728785803429844	6.86773482115431	8.14557648607301	8.05486775051199	5.48842513511013	-0.388958035101602	6.15102600108492	6.23096987764589	13.134440070194	-1.52506359777395	1.4283368675008	7.77383345017869	6.95289980241694	4.20718617367296	6.49231104075055	2.52826172066175	-4.61465238175908	3.85083418767951	0.0796480997758456	4.52436242262719	6.30995635166473	-2.39625852932481	-4.46122572624136	63.5	0	2
84	6.4099317087984	3.51634480276196	6.20708045819946	1.03925614057362	1.76506696302004	2.71574431762107	5.63684811059224	4.71637946736768	4.64833129549353	3.06888178629864	6.2432418557176	4.90541830655121	6.9099512812853	7	6.69463559631553	4.39978046527288	1.27679104264099	2.07354040665164	2.82443064973253	3.53822030229678	7	1	4.77532564775177	5.51898841197541	-1.31676469411443	7.81437925224507	-0.58690002847985	4.80129044876611	-1.33818061285179	1.06509539412921	4.09237878539075	4.29519365118209	-0.144579966620116	4.62680080573524	3.87585001248228	5.24080945769204	2.55221190627769	8.82568504198186	0.192732183312124	-4.86420620335617	5.78032554589786	-1.42515303163026	12.0453977818944	3.85816535936094	4.48760535053976	2.91387917893636	64.25	0	2
85	6.61867003018644	5.31501702100343	6.7878058182156	6.75812578045398	3.1545097878325	2.36445931734358	1.23267798762638	7	7	2.85478011272471	7	3.51080240907197	3.65821363079925	5.44236621591268	2.14582726710248	1.40742287633702	3.51396335461888	4.1214334560221	4.80240546038764	1.22905414063482	4.91522354120957	6.48417877596168	3.3237554461899	2.33292585923394	6.23639398252707	2.75171668457571	8.73870783021412	-3.76964317952117	3.38035024934891	1.25305867998666	3.76971442191969	3.97327915249574	9.03060945383387	8.26201263289366	4.12832049705883	1.40298136936079	0.338454579949963	4.26657663717125	9.52216587086385	-0.920865624556911	5.75923496418291	6.12286455009931	-0.345836890048571	0.796629719125389	5.33120560205155	1.55982362936234	87	0	2
86	3.22003788551885	2.95123922443914	5.57615599973715	4.95514889860862	4.6480076869179	3.48656542315796	1	2.28983637019173	1.71828593967051	5.06903695868906	1.8054326464632	1.8447487531352	6.32881176445626	5.93304482373948	1.86140360993255	1.97868190852889	2.87194646111117	5.41031546016088	2.38170087875723	2.85852674058303	1.68481207811186	7	7	1.14896192580624	4.38557741400149	-3.53037156094898	2.89499617907265	-1.34152770463879	1.22985743896507	0.190898500378318	3.2465948669916	2.75958207795348	0.439135345802666	7.09606295351531	8.23397241860689	3.39838183659447	2.77415539291422	4.94431570901208	5.77808452221524	0.515957440256764	5.42624047193075	-3.39881815545848	-0.269582469139427	6.26857448101769	10.4203902379665	9.68546771462301	74.75	0	2
87	2.52577382434763	3.28059608354409	2.50920946761272	1.54466646179457	5.19877678919462	2.44452200296397	5.74173298842472	1.19928971488963	6.60739775753046	3.73080416715126	5.15629299280861	4.98966085006217	6.77109452550423	2.7307683244199	2.20588190761711	6.95728147140331	4.69877480158871	1	1	2.89451441761513	1.67299230773783	4.91581480268609	3.64942963599391	2.60506681871224	1.82972727926106	8.45201314643815	-2.07991905237274	5.12835515364774	2.65880636369433	5.25749096049155	3.31778013320804	-0.611228624805418	4.99959562392189	1.68755701338337	-6.98338795628454	5.11875057025329	0.612136271507966	8.99638982169903	-1.41698387140306	2.99906489091072	4.85655775236328	0.1236011478437	-1.50695665871211	1.50235594217359	9.12905647204146	4.5070136022668	81.5	0	2
88	3.94106194636538	4.02968532364845	3.75280997739165	4.70786080452328	3.48638977465678	1.45094393381524	2.45149052067279	5.38647271624035	5.08974119460689	4.13359102710888	1.18520602552807	3.07302303745352	7	1.23403426629678	5.81308773584067	6.2204916250466	2.12677031242561	4.94545802931513	2.91477509944123	6.43326869759627	4.40834306101884	2.02878176268417	1	-1.64426966131588	10.3983811122935	8.35049598125284	8.707187432956	4.03252848935298	-0.154413549006508	1.9264846625775	5.76646913614587	6.52005633964439	0.94560608146942	3.10114453190058	6.75794303074388	3.43631226005959	0.703135968405931	5.56263463533395	4.2176217964567	1.93949085414469	6.44117566776955	-4.46617101276964	5.87587890260956	4.95684112729079	5.11814121722056	1.14202257981044	66.25	0	2
89	3.06378034683927	2.55874881075151	6.89598050683584	2.24770133034841	1	3.08988818529458	3.95871456210578	2.24832449117336	1.38170518124875	4.19734346181042	1.70258846237155	6.26306869306352	1	5.36630878671454	1.18575576458785	1	2.84001895085982	1	6.79406579798135	3.77648302233237	1.29910805192078	2.76516696494231	1.68976336189044	0.255506127701639	-5.15858120739597	4.49166703120752	4.03678469069289	0.154815370189954	3.74299095648059	8.13065495390455	3.83307661815626	-5.27062359755506	4.0947217085623	4.67054790164978	8.24789227824472	0.112383960709438	-0.406005703271255	-1.97387276191762	-3.4759128985034	-1.67790053265357	4.05551852902971	-2.5077166632469	4.86238104477045	-1.06501934300708	6.04574297334748	6.87011860182968	80	0	2
90	6.77747365890238	2.05869429448702	2.78105558778228	5.46090617700352	4.71647727417873	5.37119464041782	5.09705443657067	2.34207965809027	6.84707584891917	6.7858351957356	3.41484073807635	3.75171576330976	1	2.47370119000917	2.56677644748121	2.42997360366948	5.16330728265903	6.0850848909413	4.39845570944803	2.93624251453586	4.1271750793258	3.98393258711935	1.60167770873126	5.57609822396109	4.88293089599948	9.47956657855632	1.06125425830803	6.0995567132727	-2.31948218439508	0.193155247647078	4.18047996346709	-0.282615961233127	-1.07887943268808	-0.347128409297129	2.28962715597356	-1.91846170243577	2.90269480085286	5.80247031120272	4.54577692831755	-1.49860255924652	4.73209757357286	0.0607579042722131	2.11038430952085	-0.845353954026805	13.9508868911156	-2.22832956970029	65.75	0	2
91	3.68836941466404	4.10471611676056	6.09743733999457	6.42194809324109	4.60492394486229	1.40727113102666	1.352316601007	1.61468505041304	2.28852929588456	1.4080145287437	1	5.88196916478688	3.12408670104828	1.89231360250561	6.80683419267447	6.95433609549282	3.09446220184796	5.11768149401947	7	1.82203682873947	1.84834563377068	6.9840380410674	1.2772781472606	0.580896115252272	6.07510315936784	2.62818058969073	7.16823312513122	-1.22990683556653	-3.60568126839491	-2.39374084876306	4.06934849610332	11.8313850150628	7.23349994554603	-0.975381017979311	6.83378638179694	0.823261343253327	0.147621635946065	4.31117000341733	-1.0895225128215	2.83070865459075	2.94765161771819	-1.94151431380924	2.33647648593063	4.41832700352742	3.43972302035958	-0.227304166965365	79.5	0	2
92	2.23262184834015	6.33595263099137	4.90334116416159	4.40917192195205	7	2.57353811912928	7	4.74206518711119	3.88887453293976	3.03316107409198	4.8335283453284	1	1.52267412737787	2.73779326119927	6.12928888814194	3.40593163030639	4.89389542736952	6.12585336686651	2.36263561813513	6.0127061267602	5.12561719118081	3.10752312985615	4.38506130769232	0.805019706625379	2.57287466219943	6.33936878507888	2.84420835123752	9.00452748986764	5.49349446049903	-3.11071714686099	-0.665644704923553	5.15081957066085	-2.96752636706119	7.50367784994923	4.0810271235098	2.35461967502829	0.87355810658357	4.79347907992006	0.129428381709072	3.12599964242367	-5.2331281310358	0.657237599125496	18.1624288370151	2.29877241992332	4.67582629927581	3.00874420950074	73.25	0	2
93	5.34076017170925	1.29575901312429	6.52463864581596	5.3779053257132	2.34266933224364	1.94780972627804	5.64855354226169	5.77737401278276	1.93969661499684	1	2.02723901401874	4.34892421908866	6.02355675044009	4.25506687004618	5.13101106127966	2.1467043743323	7	1.32764478032885	3.63213829117517	1.10341223611221	6.16846423821781	1.8094301801175	3.6731376342919	-0.408954778253346	5.07708045016751	1.26836509085336	8.18238329437168	0.507776410392749	4.04446308882711	-4.94605980093615	1.28421755248425	2.95871149342233	-1.92503283803358	-0.896061867415134	8.92914146656019	0.786446823410222	-1.65292027622363	8.23088914433989	1.97742244009878	0.688855691470395	3.20634250661703	-3.53250633667454	0.222210961759811	6.0411276647108	9.4090428520928	-0.347254474498317	73	0	2
94	5.65186205045976	5.07369933741629	6.32942154650756	6.71434655952508	2.89048420865427	1.91760225262809	6.52088743763159	2.03384448006736	1	1.76772732951292	4.52298086431856	1	2.40090456014905	1.43351769923257	4.07273688384519	2.14100938193421	3.87734390031841	2.75707712168388	4.54880353692505	7	3.67303487574147	3.37650563426935	1.97185505437214	2.28332970230978	5.78556206249026	2.91443594589531	7.97807169576416	-3.25111567442639	-1.14422915384175	8.23113852394596	4.18463893286921	3.63939375145084	5.6423019356017	9.02915298496458	7.35715763181395	0.57136927804197	0.767382436183717	9.07581248721547	3.14007820968014	-1.08366282605512	3.57018651925254	5.89117824614568	1.11158106251474	4.38110525132879	0.825485318612597	5.47419521724235	64.75	0	2
95	6.67419178352362	2.07290928871403	1.70463528191734	6.09066873517366	5.47143047480498	4.83677744094116	5.01975825490087	3.6367462631591	7	3.53090726249096	3.57207332865697	2.86769147524967	5.88858694143312	2.64484874542022	2.45043752066942	6.04203002214281	1.91314821051727	1	3.71295266497081	1.7239050100498	4.22232357601482	4.62300942829712	2.14018402553302	4.67818250296066	2.82589596854738	9.114401360168	1.54596837596543	4.71875445820441	-1.10098858807855	1.22834128907069	4.55243244352449	-1.37856796328444	0.0865321989523722	0.0012062402309434	6.2801366789845	1.33253644964965	0.00199995362559746	6.80145535398442	0.816105454538646	-1.2895142183774	11.4486410733926	2.28160632934354	2.20758881007447	-0.617260645148319	14.0370397546897	-2.00376880443021	86.5	0	2
96	7	5.28689552152728	7	1	2.83858899774994	5.11953772907257	4.98014873752627	2.92514443564793	1.07085847061515	5.28231751438276	4.62169529234248	4.34013768868856	1.05545657744998	3.02881479363156	3.02366754927237	5.27208202651031	4.95159512890488	4.96462928903387	6.01244520513146	5.67240598785312	7	6.66762191158555	4.11576102799391	2.89550044226576	-3.45494817762744	9.03123380061919	-2.0225357334144	5.89440939753018	-5.75961765749478	-0.124532420456678	0.301715505211496	1.24267361888482	-0.237139841076903	1.48567064995863	7.37909939509165	0.130745674289679	1.03231082884912	6.1896702977654	7.89098894880467	-0.332201149326637	6.33392432673425	-0.0714548146376178	-1.54600830212445	4.22166318575074	5.79030254167075	-7.30818867533726	74.25	0	2
97	5.24381452542077	1.80314248201321	6.60649022655909	6.20041501049052	3.16411986425027	1.43398649458931	1.74890154243675	7	1.13729707254644	1.14840338095928	6.05807335796569	5.09252008914594	2.93007317480992	5.24382207650295	4.20623287384978	5.80604996135002	1.19226257168831	1	2.55636934248334	6.73107877860464	1	1.05043436464935	6.17356122137115	-1.28864689983855	6.01797943856071	1.41483271570044	7.58826251807893	-1.33474394010787	7.75721317402081	1.61426532842331	-0.114028305048171	-0.936706472819791	-1.83099812725399	-0.991126301235767	10.1111157697026	6.0249366868837	5.48190654657537	8.3142482847564	1.24062061451989	0.129044608062789	1.4428545892468	-0.82414734409451	0.545783545673605	5.76397296226082	2.29169727440976	0.229618417066937	58	0	2
98	5.4138834106244	2.41867720800301	7	6.50348901502747	3.88647503248462	1.67280913814387	1.11840348086176	3.41723422031112	1	3.25602178886607	6.19642876440481	2.86156214536153	5.33871047714432	2.8319005296494	6.44224319707438	1.20921163045735	5.66875785742473	5.40236446502939	1.29969797955412	3.25397400619392	6.57284053051787	5.51290868489526	3.71387147141778	0.167582220965955	6.15179582926028	2.96961360414913	8.48266530058498	0.328995676300998	1.66771513263874	-4.11379588329085	7.09497808183039	8.8022972192377	11.2063697958088	1.45420861880599	5.1108117336662	1.64630278472642	0.0207811921547947	2.2981029922998	1.56911941978224	5.80090442052925	10.7948315193607	-1.46341202940453	0.130896955988787	1.90846111127802	4.73390671102366	2.11660683688768	70.75	0	2
99	7	3.30879602994038	3.53276778966289	7	2.13611908175703	1.28852251139387	5.63553065100873	1.80656143704426	2.45166838666968	2.92857901213733	3.41874965942199	4.34708709293797	1.48654203428729	2.05364226686178	2.49701975771144	4.3316610673182	1.09373821345641	5.44452144025011	3.7787651809837	6.24724624907463	1	6.43902347293527	1.02454155667422	-2.43411339966223	5.77597665943039	1.42557614817572	5.24058681031054	11.6431759795339	6.27403783977462	6.92859366135342	3.45778265044705	1.53689662254689	-0.194842127289834	7.24367713678535	7.98388595256926	3.17124974532676	1.59753139862083	6.73832426361445	-1.04567196422892	1.82684250514305	1.08383169513318	-3.15026502179861	9.28960234950337	2.73437891428203	4.90000805454138	1.2363846795223	98	1	2
100	3.14445348192882	4.19878306410547	1.9987800703568	1.66921678854641	7	3.00261244130894	5.43834542173025	2.22991482303337	2.66905260030903	1.98444275176342	5.59168191765734	1.53425137376131	1.67408812774159	1.93538215150052	4.88187478050489	4.72124968271401	1.17008028593343	4.62972767003979	1.02705113723905	4.53360137955328	5.87532261907046	1.39050706331812	1.51242421023602	0.681636996833114	-1.64931942325113	1.17975624660647	8.09687642289878	6.84959109731182	0.648449756961921	7.15784697892872	2.73288164670553	0.540467856101235	-0.831411658222569	7.78037159513462	4.50923757953433	2.53017570190994	3.02173484639473	7.10891850398696	-0.734381873124706	3.3297938681038	-1.6444724018584	-2.90963425948267	-1.58506736721342	0.377027663099314	3.28541296445778	4.17849839297983	97.75	1	2
101	5.32288872403336	3.13615526482158	6.7344089806098	7	2.08495450727731	4.44342930024297	4.07005974467331	3.15237837500355	4.70862402310978	3.45305928280011	1.54630140239504	1	5.3540123827211	1.49699408846071	4.12569209660411	1.59516808147868	2.19105036075518	1.68227871405531	1.64770461931326	4.5865216190374	1.11940928734685	3.94485551327194	5.20124281735311	-0.159287132829128	11.1275116310989	8.88774445923871	5.19953723533508	5.57116810828923	3.54060654104874	6.37714697494188	3.07898416282279	0.651966808992371	-4.17300855020694	10.7463766100105	4.72707954815794	-2.44546665049406	3.1681445832962	4.61521751408356	2.72920884331154	-1.12448272541958	10.286405980871	6.41220311440592	3.82835455351789	3.26429168813075	4.75116941608828	-1.38566844020049	94.5	1	2
102	1.18804468778256	1.22724430795456	1	1	4.80802743463986	2.60063921508795	6.70971598290623	1.62594106857305	5.22065735001082	5.17097185495839	1.54539250039921	6.03259859356506	1.01987692685651	1.44480965222358	1.84733134860299	3.46777071160383	2.99851366551223	3.75315420816828	1.56528869347505	5.83999426689566	5.86634175732092	5.89231923977109	5.07946725520917	4.29722802416402	1.20445466690772	1.00774756069784	9.1659964155761	6.29335814974566	8.7244180621849	2.32265194951766	2.73830754143726	10.4903912717978	4.0419852377945	6.07701206890887	6.26125556778592	1.14408620224598	-1.39959671605077	2.13583209544768	0.481142871687181	4.88713465061007	6.37336849267765	-1.53158644891523	-0.96560687172766	4.59210211007642	1.66944931355216	7.82678662648796	94.25	1	2
103	7	2.85514139815685	6.90904081540663	6.60373844114143	2.59604569901083	2.92685712486642	6.43610800333179	3.48745676291911	4.11171916937395	2.23652035441561	4.5224186416735	7	3.53000704547131	4.40882121518491	6.65062025840402	1.59750713244195	2.18373015504389	2.29263702743001	2.4818681617592	4.37809696033123	4.51419162641741	6.13199625862559	3.94520886832526	4.88451012595581	1.52067476453274	-0.747194924155955	8.84497098203251	10.0360344716096	1.81099235029812	0.206295703005983	1.00656767307742	2.2871211842193	-1.15624547588429	5.55496008939637	3.40352634870353	-3.4124818612129	-0.759030283057646	7.91533433629434	2.70928718138403	-1.32685897442796	3.01476623905842	7.61698410654333	-0.747367488433482	3.7977267909775	-1.09995473735985	0.429019239277188	114	1	2
104	3.27183582243514	3.20690352721626	1	1.0640027261494	6.16838642442621	1.93253464170071	1.34626146895877	2.90969448806352	1.68680216832367	2.08225431064656	2.82405952601374	4.56661460424995	4.65563127419155	5.99513888648269	1.16560322031462	6.75317362894484	1.35605474671594	4.90094975044005	3.52302070720673	6.88565176074001	1.19463967405003	4.04968648079898	5.44866201249264	-3.22775757590045	0.578992294924516	1.56219958473715	10.0095024686949	1.13979184408521	2.46587855376486	1.26848959447223	4.9294385864346	3.88337937001219	7.47996003480969	-0.826971575326741	-0.336476434225234	-0.551044650374196	0.110937764586134	7.2442019116343	-4.31194767122069	2.3900214218086	4.34766521174712	7.21406998247003	2.23334962092783	7.08822980871755	9.85626992548137	-4.04705826237012	86.75	1	2
105	3.6152587843772	1.69344165988636	1	2.45941635838562	5.69980465210713	6.85744491019019	1.82648101052059	3.48133304739524	1	2.9808523663969	5.20833726994727	2.92610059005893	6.78213243962574	2.81228264212657	3.75188533813046	2.54019389423319	1.28367543018901	1.1971416104786	6.30894263963936	5.1401308411346	4.62685994812751	4.44962916623074	4.24923852251495	2.31766085800254	0.950236303847932	3.36458347583604	11.3691819296617	6.60197407803925	3.52707152413329	5.88859895948939	6.92612480101604	-0.774537602687682	0.34867931265688	3.89270584136874	6.29459984956798	-1.67384762221767	2.43519630739553	8.24478655020232	6.59586757276064	5.03549276305023	5.44639275411132	0.580338077260003	-0.510947467565957	4.10482262364346	14.3539067971891	-1.23214029882669	93.5	1	2
106	4.11227241509676	3.58852588671989	1.89374835162022	6.4267133528976	1.02695756554307	6.90847805729325	7	3.17867268995378	4.43020412531714	5.09370783530078	2.18261312144905	5.99330020399421	6.35489279786798	5.37561502892062	1.80537481533824	2.54349939368858	1	5.26873162633599	6.80285130800081	5.62128272295333	1.67404505040797	1	1.2987460531294	-0.976310356233021	6.28425670732785	4.5915838501245	4.06172428786985	10.9826570822649	-3.89975494841378	-1.21232269540852	10.8383215758065	9.92600539145288	6.82441639040431	2.41156193533095	3.5356624145004	-1.49217402599228	1.67371838673467	10.4299724210984	-3.2124965506007	-7.8136542895975	-1.53890572791662	-1.45987710582443	0.89859959944076	-6.54138621267457	5.81718584491373	-1.03896945071305	83.25	1	2
107	4.76164711241318	4.06494103854612	6.60233118900201	5.72397121638334	1.74803649514273	1.05456357234536	5.91646729140237	5.39533642319975	3.4519410082984	3.92275358218634	4.8749603666011	4.35380747865266	6.51173171885867	6.01317615790692	6.47774805547545	6.19233008977124	2.4274048066503	4.33867115489352	3.23043560954452	2.63443153883531	1.28324399425578	7	1.20383318506535	-2.21177057692223	4.58679631488292	0.263832195186903	4.42120663254109	5.46617200587216	4.9233470814138	5.86399169542738	4.16365639544452	7.65341786821211	2.45632566182335	-0.30275938650983	3.49808553010997	-2.72354586832552	1.40907195713054	6.81995792063796	5.91940750616712	4.27298148537177	4.33042686383784	1.28797913390364	-3.12876764934308	3.20127595875835	4.13759607706606	-2.73641464626833	106	1	2
108	3.39339419929117	2.45137009563077	3.19107036174894	1.16536319690793	5.88873081025657	1	4.65412611090738	1	3.28668801998788	4.69733193984453	2.20718813605907	6.94132856467279	7	2.45723444754959	6.67501127184098	7	3.76233571293633	4.38022896825032	6.18308611542886	1.09221886952547	1	5.90495298113358	1.35183854186107	-0.412256708610983	-3.51245639848322	3.62529628201629	7.06656702114452	3.51952371719518	6.00298973236511	1.56356439939354	0.768775371544746	12.068720503757	1.50037944890021	-3.14827651102085	-0.402604521294948	0.599739880937482	2.0514016660907	10.3385746354729	-0.118405859593864	3.00714585774831	0.0765459859716578	-1.31957830239344	11.6669695740453	4.33194759211603	3.74275804158846	-0.323886828420109	94.75	1	2
109	3.12590531261534	2.63787273282832	3.62217426980485	5.07033434168852	3.93136467963451	4.76936820782813	1.48276661526912	1.64453392687486	1.24513633569175	3.06010375109559	6.49480849625917	4.91299069381117	6.53770608844128	6.31497963942488	5.30729738621157	2.51197227155584	3.74474074434986	1.73937246309663	1.19108001078154	7	5.04947564222402	4.78996298335581	6.2120477965753	-2.05145236837623	5.1912740690315	4.29089027952501	6.99964386386152	11.499134573643	5.74543018458233	9.17933744636236	-1.71010459263888	2.58126584096655	0.734364240022099	4.4133191770532	10.7948872632649	1.50309134668512	4.37480966553249	3.50886568727781	-4.66046694727742	3.64246523566238	3.74076035823318	8.50147204108099	0.984886399870106	8.3217863416067	10.5539745765858	2.11209743724075	102.5	1	2
110	4.68969158019404	5.03671889195575	4.79838190203968	6.15538928174122	1	5.72965393946664	1	6.10601988281422	3.50316501899956	1.4049426620875	5.52530703097617	3.86218940176582	3.86160516642316	2.13143850469547	1.15401791725578	2.10697795467789	7	1	3.13115688501932	4.4288377662911	5.28462708686799	1.69807124081045	1	-1.82628333072256	5.02478379856346	4.58288675920718	7.21776083693974	10.2191841744483	7.24237201714377	9.03345470877097	1.09535958544426	5.5835429668834	3.95591080066511	4.32777125865184	0.70079079700641	1.85107722050858	1.50720177682191	0.581467125029539	9.53749302019946	-0.0860733844742566	3.10060301733469	-3.97513223210111	11.712404298665	-1.47736198382723	6.41989685585844	6.04173228471966	93.25	1	2
111	6.87376705914089	1.54705710063556	1.5137959925709	4.0870690390722	4.6760964806054	1.17903090227021	6.03792067277319	3.39027785447392	5.61701234506399	1.84563658740036	1	3.86343688995595	5.21732270038624	1.3201320096028	2.81630163485836	2.50728217652821	1.46237770061845	3.59942933113876	1	1.49425762702039	1	4.30945173027747	3.72903867863116	3.09544421752774	9.48324863047249	12.725511314996	2.87657826252387	10.4379126174409	-0.637150792377267	-3.40662672811201	0.0403852539253019	4.66201601374132	3.53762215318752	2.47067637646449	9.19041566541692	3.73472562482935	-0.275053464123802	6.36120951916345	-0.128036817043282	0.370407346855404	-0.783265677020033	-5.75318923085285	-0.1674176239439	-0.0976004462625031	0.758293840467172	-1.96201425183349	111	1	2
112	4.08889543657794	4.72130762796543	4.11464505859946	6.50662694996805	1.32693990686213	4.88574798883377	1.2337353006993	1.85776887784413	5.12863365777326	1	4.65823923874195	2.05547527759607	2.00990516021985	6.59206856199809	5.68656258987393	1.76814430554377	5.87188920975572	6.20311979055932	2.41874585088328	5.06605353346459	5.31622704596376	2.31550191760558	1	-1.00446323595695	4.01096798062191	4.12288093649673	6.94191494482123	9.86248224313044	7.32116379493151	8.16850393785912	1.19010913707933	3.61533032812625	3.28402793778272	4.2749079297634	2.08234468649744	1.30414062758121	2.11591103582963	7.30438463033019	3.54289691142325	1.33492437551455	4.52226485137156	-0.444938654294524	-0.642959673648743	-1.8170409607969	5.61901804276301	-0.997803815221632	92.75	1	2
113	2.73562908613637	6.58030241491122	4.41379364244246	4.96212681879413	4.98457448735614	2.77099195812565	6.6754867360829	1	5.34380258822004	1	4.0597050197718	3.52385933057824	1	4.10564172037668	4.38842977444376	2.33003491646262	1.0559417587853	1.91977469281575	6.12946068027548	2.32983522195219	2.3330016220025	3.66010525197445	2.78742355609378	6.45626380794522	2.27713060836402	3.61499170508403	12.4366258098936	7.29239323922992	2.0059745173396	4.56237496386219	0.129741299416165	7.81521993021492	5.42103582907983	-0.133403495863036	1.33964122222424	2.95004817549288	4.48496804350724	8.98976844555532	1.25228882119196	-3.03527027048223	7.76594475968493	-1.48819472654115	1.08482334430482	-3.08740093490855	8.60292409446823	-4.29850265835334	95.5	1	2
114	3.45060329650634	1.87688958966407	1.18990588061775	4.63096608538337	4.74766259013779	3.07163534959953	5.50718976851681	2.61692614522414	1.05263820029954	3.49234891951446	4.49893105335832	6.09222557563516	1.65810669956261	1	6.33822622104625	1.04450225139481	1	2.35280789505356	1.73054685521536	4.04997604849356	2.94359046624858	5.49342042354451	4.26471897921076	0.471436043389882	-1.40245209069808	-3.03817359737418	8.52451658603819	5.88384648899695	-6.08345124888292	2.655743477148	0.245512329693755	4.01626931025661	3.90710535577704	3.26789948156465	8.06798202943807	5.39893411311546	2.28507410493255	4.0226278524224	1.23371364899803	1.43753402643089	4.10916463244828	-3.99274136616851	8.10565790123525	3.00431847808936	6.18323943245997	-1.25928785452892	103.25	1	2
115	3.43330736222198	1.78845437764318	4.86930358272536	6.90365322955229	1.0216923825377	2.93853396635815	3.16893474677701	3.03821414204721	1	4.1905899417902	1.67082251120728	7	1	5.33528075516913	1.06906299635043	1	2.88071234984465	2.58068991524309	7	1.14044930825196	1.91285587425238	4.87689219333654	1.66098604577382	-2.4868899803441	5.27613813845993	3.83929294143796	5.11384869388534	9.45959384638199	1.66707186921465	7.69212911534028	4.41646367138441	-4.63228375350498	3.69006995921741	3.19527737604802	7.9503553956644	4.10825747252281	-0.126067449042963	5.3192704831418	-2.97591714147361	1.84136198757088	6.13710252191897	-3.16659739543563	5.04018115784287	-2.09762144798907	5.85576814285517	0.941785963359994	97	1	2
116	6.14087937363054	5.33464719859325	6.90893453291226	4.30861900501824	2.49958189062756	1.28341077717533	3.32924521088487	6.38265874162748	6.27026562910494	5.31766258231833	7	6.22215598819127	6.61389784675042	4.89638673411201	3.02761406118713	1	1	2.61336361112117	5.95810499656418	5.06652825678825	1.76159408068775	6.87028130935471	7	-2.82058923497622	3.43530728125257	2.26096682604411	2.99056849595214	3.83317896734262	8.13826532695959	7.78401445201947	9.16411725703489	-1.22013530800943	6.04011510798097	6.25458928070671	6.3766780238557	0.134173222254856	-0.275125348930115	4.40427356019513	8.59527099995527	2.48754865602511	-0.326811516465718	-0.271934137059655	4.77088967585466	1.18659123625443	4.20184494429181	-0.359432197688955	83.75	1	2
117	5.42026188394223	3.01220732884992	1.57276363576818	2.88534377876458	4.90473072803246	1.2849698176977	7	3.99521589104293	6.08443311616441	4.05288350369652	2.73532237763989	4.08100698970326	1.67446170435141	2.79229583350972	1.9857831303552	2.1599987273773	1.03422865405415	2.92971264370438	4.71081477229052	2.09409442598044	2.98713691673625	1	4.73399210354654	0.746033179237664	-4.57717636891142	2.81823727163935	7.38894253275362	2.94475085569635	-0.929090493824818	6.6288599529105	3.91394796180418	3.14484083861272	1.60066721889934	6.63382585427324	0.00751124773038888	1.23705757289851	7.99483551162451	-2.71648849018707	1.74626912635938	5.5530782867229	-0.970457663546909	-3.50665396933624	10.9700890739766	6.47989977394194	10.681447424426	2.40624071089075	79.5	1	2
118	3.21937794307204	1.58210851213877	1.64803813826431	3.51884653764823	6.10937592329231	1.20259673125158	5.07471339188854	4.64116819078377	1.99457171985432	1.88032758318755	6.56390665019489	1.76209456178932	6.28295745047116	2.64164150565365	5.25132557508429	1.86704555334447	1.38257063807926	6.87938582476348	2.35171645998036	2.19484387347208	7	6.1120404116209	4.86880962524981	0.545194952031548	2.43229203341439	2.69069305424128	8.50963836964644	1.41841563566492	5.16480352634374	5.9274116815268	2.47042868834994	-1.59965371888058	1.6596589341348	5.96235512199961	0.319071396680779	4.17707764411863	1.39980140549105	1.32107314851421	4.8171707195724	-4.80702665536342	5.56354428604479	2.34306795104417	4.41575280626354	1.23582194450387	3.97905722856138	0.514950672707036	85.25	1	2
119	2.35560567306309	1	1.53439867903171	3.44281608130204	7	5.86031260546186	4.2579778024485	1	6.60002274921783	1.92489211296315	1.05543734333365	1.26562205283223	6.74635744371674	5.16295069568821	3.42484097480851	2.14137132323408	3.2019789328017	3.91307997384768	3.12682190633903	2.26367535708304	6.19788163243795	7	4.80368603986036	0.351087144291279	1.95238780004972	2.92497356388644	8.59598592014738	1.36851329572658	4.78006761804768	-1.09744135749643	3.50622270955604	-2.05220827491269	1.82340036801392	4.42297983741971	9.52002511929999	-4.0380963532173	4.91932441911323	9.23962300687771	5.80935113732016	-4.8734632240998	4.66635855415497	1.0862073582048	5.45360244102748	1.40619899709761	4.93828907373384	-0.821475383721133	92	1	2
120	5.00421059058653	4.23079817051895	2.57715740725242	2.20161126184401	5.07455664392837	6.67741234719567	5.87991129845965	2.38261921065178	5.25233719314242	1.17876833213845	4.52350373888394	4.9542756646111	3.06634826364221	6.4085830793341	3.05330212803008	5.80289521752004	1.32759903715628	5.35699236663554	5.12578845103914	1.63648987339805	6.13087178567361	6.1468870928817	6.11610995355458	4.43707850402174	3.37018878359029	2.33747518205736	7.12998924011844	5.29343611962474	3.32435319882246	6.65192134601413	5.1550789769823	10.7262643229897	3.27529702431863	2.508421172939	7.61167478985633	2.77450522440571	2.98633338047628	2.42734355830035	2.87518951517713	5.40047029391468	6.43403871767036	7.84198249749572	3.92495137421846	7.12970630029705	3.31102862081319	3.53053290001082	79.75	1	2
121	4.2461345326013	3.48466465986633	1.2801350972831	2.33802167303032	3.7768057754713	1	7	3.18890381197536	2.35088127369305	5.69669516389902	4.84803327845819	2.93844576308841	4.47455863821017	2.15562885245119	4.91636495672212	2.63435409023787	4.26777963634116	3.73416838475136	4.45583395883486	1.19996670636759	3.62795215175592	4.39165082800926	4.76000594010504	2.96694356321758	-4.306064907713	3.39397092161083	8.0708045388567	2.19014100638491	3.32314067747634	6.23129180788516	5.91511472511903	3.35287725225192	1.96134808113902	3.64386528665217	0.98292066732798	6.98814430393547	3.06224943741472	9.24711532034699	3.43615641762169	5.10320019390889	1.88246872151341	6.58436728384572	-0.831543757264808	2.36822536205001	8.92301083041446	1.64427472893987	83.5	1	2
122	4.56691868089551	3.8563799404333	6.98285117471192	6.86666159419654	1.96690395187585	4.14176077616147	4.04802612412079	7	4.55366137398671	2.75116809175424	2.98543118614005	1.66959468839785	5.47373107211751	2.53867841139608	7	4.61135344109078	1.32102339891949	1.41742207681954	1	3.57694164985548	1.25787894590459	5.16410308292551	2.09101633373461	0.122264655888697	11.4256774420102	9.13327107374835	5.89757433629287	7.27285173113266	3.10822406384713	1.35934892803279	6.9927444357936	0.670715883534619	-2.77614993706312	10.5022543638793	5.66829330315524	3.16778268287675	3.54209523674614	3.69614510278183	0.277986209888369	4.35951369228542	9.91016961580207	0.935956700850297	3.62715962349083	-0.160061858330885	4.30730154279198	-1.54756803119093	93.25	1	2
123	3.463360690879	3.9238355273807	2.38531891259116	1.74923976773484	6.6167357703409	3.04306090124127	4.00016686300142	1.98031537103602	6.60401722648447	1.70887021956882	3.34286300371592	7	5.74018362207256	3.73254747854666	6.81580068996666	3.15297242582982	3.35524451739563	2.91188219431085	7	2.51663622855682	1.61997982784823	6.43653236272758	3.89779158048723	2.16965899440967	-3.55633280509497	2.51809198364565	5.8616724561743	4.17182306663842	4.6291640260132	-2.06678286639448	1.14708529805031	5.54417316566293	3.7221751000664	-1.08751396623538	7.76325263979245	3.13347070469388	1.42859365742085	4.97534451895531	8.89310839211049	1.10755046176027	6.20929465014363	-4.31122062455316	10.3914401344432	6.21354050478293	0.528184528290301	3.58543410243991	102	1	2
124	5.80716798294601	1.80605481787331	1.35682815633314	1.82256547709945	5.87448113740968	3.41774220807763	6.28767079397748	1.66132137142062	7	1.44550546074089	2.86373148781756	4.28891149886467	6.44233087773172	1.86640637025175	3.37877325539658	5.65340208726102	1.44122161368034	1.47759347069544	2.53001189001521	1.58916333694622	2.00908276081219	7	4.68265160417177	0.784812053967764	1.62654527202618	0.702887579568358	7.11908436872313	8.6824771034949	8.50033622283723	1.97361778040949	3.80482640789235	-0.333499545440528	2.00332121800958	7.3350594421176	4.54361495723272	-0.907035764332202	-1.27733032867136	0.693084609809668	-1.38479780160203	-3.64788597664835	6.63562253122834	-0.528749112023645	3.96364226571844	0.366019996711114	2.43160564725965	1.00715180528011	85.75	1	2
125	4.61176905974271	4.23395379604663	6.72276569788564	6.06607893398335	6.15728989755516	1	6.74014614271262	2.90805534138532	5.34886802147529	2.59112084732738	7	7	2.48195018071958	6.01141209968136	4.55344114845332	1.14224101396965	4.21586749974278	2.62359926751948	1	1.90811320522649	1.82456140320757	6.85802545757425	2.11102593383499	1.15320364338437	1.65359657299832	0.979595409331984	4.71519918781573	-2.66085218967852	5.70774225785346	-4.91658088644702	4.2275444225525	5.90235950285804	-0.220532876323858	3.26301042324157	2.49428406029963	0.386454079420771	2.93445404612507	6.35204980131604	2.84029666248774	-0.868305238956946	5.90342783550038	-1.35280318331528	4.71107783950842	5.18334861429053	4.82012369273048	4.43290576590973	86.5	1	2
126	3.27319957371002	4.80706688047452	1.71790160712337	1.35124202379044	7	7	6.4473143914916	2.04758377450686	2.68379295613243	1	3.01209315267728	1	3.52358972225436	1.43329017732213	2.00760111559994	1	1	1.42849064492651	1.66257992335992	4.37848902246244	7	6.13471955327915	1.03465118051586	1.45863502544235	0.24145178888026	1.36490844553692	7.87708167998828	6.67799639129878	0.962431340259939	7.47017892291183	3.18634712832579	4.82951255176774	0.0676611553017493	7.61079141846134	4.36430047920401	3.76445451077288	1.82686407640858	1.54355950431863	3.81840126914207	3.63109174527847	5.12702484237719	-2.86848353959328	8.82696861580557	3.10870792454607	11.0620459635934	4.02226372365587	87.25	1	2
127	5.51538197571642	3.73810024195712	2.01066172927195	3.91814740570724	4.32442171611651	3.86188660173825	3.2552865822738	1.04437682988929	6.45073238428451	4.14073067598967	7	2.3562642942248	5.5116596910464	3.50898252701194	7	4.56291932904332	1.51939908460751	2.52130715376751	1.49631576604687	6.24849472971979	5.7494366521995	3.95856347554998	1	-0.0430766322149256	6.54008656417233	4.81036904987732	1.94986249221423	11.4381120643362	8.50064029712092	6.34500625938938	-1.25986288575409	10.8054464494138	5.77436308415819	5.85218984346481	8.95737497202135	3.16624090690921	4.28826200948487	7.03459245257264	1.77175097096023	5.02047039239221	5.83713240379374	7.81103531718437	4.15461035499322	7.201442181839	2.78064027453587	1.79132362827516	88	1	2
128	2.42822073319192	2.45353113057517	6.12343608446794	5.68150017854818	2.02771847955133	3.50126761661993	1.79655370812304	4.1977784964876	5.05754333803407	6.12588991544829	2.59816577675245	5.99837635574545	2.29919488512449	4.5509421248574	7	2.2047745669194	3.74338807290577	4.00347344736683	1.18860546146394	3.7727092953937	3.82173888926603	5.01433774508299	5.55153009154019	-2.73290824893645	6.78711989878456	2.03892038925512	3.29796982122242	4.07457458799027	5.63513331116017	-6.27819478773766	3.95452650232278	-3.40517041183734	-1.93702080036987	3.43938679683961	5.19560845339894	-4.03903050100956	-1.36708851945051	1.09990065378041	3.83824566422713	1.21486088780459	6.81110294121271	-1.13734677557191	5.6010184645786	7.85822003615023	4.35444675928458	-0.799753371074754	71.75	1	2
129	3.80344943384475	2.32655557252011	1.22305525032334	2.84126124910327	4.42960430577329	3.16670341878806	3.02605261338244	3.09490522270401	4.35641709192727	4.01189107251168	7	3.79679325450188	1.18388552505847	4.31018989080666	1	5.95792446713827	4.08883401228672	6.27986489437211	3.3870344909012	4.12253437869841	2.97148598531496	7	1.49546532008131	1.71918538924834	0.742638719633863	3.47047846574441	8.94491970235521	7.90328049187773	7.02865685213349	1.33088418492829	5.75285604633361	12.1571203192924	0.742885791146692	4.64487175006969	4.45345150030566	1.84712018998051	-1.09526972361761	5.78576631717741	6.57680228548693	3.66309069401631	6.57143002886636	-0.52442517856536	-3.37900034295115	6.44318777779501	8.90848233824011	-0.373502712994335	85.5	1	2
130	3.32257566426162	3.76664595331721	1	2.30854916036682	6.3286116839085	2.50707515070157	6.25571282286757	3.40856026651078	2.58861105039773	1	1.02196723313844	4.13360277875016	4.38236498770126	6.88242099041503	5.0163397330374	4.03022033171105	1.25418394691489	5.94336500362642	3.28326755988276	4.95427472741717	6.19461265010519	1	6.82008396148506	0.117534616224342	0.781309338409217	1.4065351986686	8.20165500844359	7.56500879589113	6.45297928376024	7.13326367850064	4.15858708418658	3.34178735921787	3.42533509732205	0.789464471528815	3.77746737498186	4.09775687364447	4.23329487024542	2.90867066508321	4.47402077842303	1.01581849686614	-0.363931778140058	0.46507701876561	9.12091888849075	2.87914530546054	7.8745120313599	-0.390430567639165	85.25	1	2
131	2.86791341086428	2.56848745758513	3.37118045017152	1.03560115583494	5.21517613004814	2.94279991334954	1	4.85872652107454	3.07986825459965	6.7926190168828	1.58599044403511	5.06060870917697	3.06185288690867	6.67545396351568	1	5.97132159886442	5.60874261214603	4.45838360190316	5.46204253549193	6.61307596117939	2.16339850176007	1	1.79137808289502	0.21208364327182	-2.06220618868601	1.6249740048058	6.67241253822994	3.42333366970139	2.39979332554652	8.77464531333327	7.7261406750677	3.6164066148162	2.15644045446675	-0.919325318495232	5.50387070196115	1.70964082710591	5.28216313764353	5.30573680524151	1.06693662783383	6.2186489808216	-2.99103821768109	4.61586737476339	0.155380400313652	1.77691617337798	2.06191212050894	2.52402729854488	80	1	2
132	4.79068003760663	5.92793578784419	2.05729365852567	4.70567322134802	1.21909717850715	6.63554048783861	6.86811964656163	4.75193869758804	4.40071934000487	3.46285301092127	5.36904301822438	2.60705053192796	4.09016352634879	2.37306253752151	2.73313206696009	2.02475863492531	2.07216841445745	6.07445679114573	5.16938997961478	2.94144972334227	5.62074618463556	5.85735961646925	1	-2.10880515213213	3.9144640651284	4.33432130293435	6.10231263623132	10.1559035537951	-0.726793409859061	7.31890952800782	4.23492043882114	-1.70439254647797	-0.871116269798164	7.62463392900534	6.85762909423338	2.91996064871645	3.46205796370709	7.58555915189317	6.65007146882558	-5.411470548563	4.24790213619599	5.44396034479007	2.87899970300258	7.23759852804717	3.36375425194902	5.12006594227284	69.75	1	2
133	3.31646117725229	6.61338407158951	6.31071513940276	6.18911581595806	6.43500777980143	1.80664619198862	6.13819445496884	1	1.29118406742326	1.98630136810261	3.88944729235706	1.21706051654489	2.05952860256015	1.91676977205643	4.70973422330641	6.4496087095928	1.63992064171913	2.75987322075461	4.67232363273243	6.55654280860992	5.76841049095781	6.27842949012158	1.86156853196966	-1.48135590481856	3.73012273080935	3.23055528823491	5.31059525018198	-0.161383488652531	7.64372873927717	8.23868717397224	4.07427694171946	2.73259988549571	-2.68114647002205	7.97662354112758	8.28671432944705	-0.790619822905242	2.48277251362792	5.36072634394865	2.48191255858221	-5.38473100309375	2.87870480406928	5.88648117546856	2.16577682082536	-1.10452430657641	0.188200147319178	5.74473282129253	77.5	1	2
134	4.9376238897104	2.15839806499544	6.59621854866675	6.1744565306284	2.03094051493674	2.44433067539003	3.37204137091671	3.08197836061637	3.63892131499329	1.74970536870341	4.46517527252075	1.39766308293891	5.55273516585242	1.82426034262196	6.34234956796724	3.63703381860848	3.82693194191567	1	1.55840261021637	4.95063950464211	1.00863673458455	5.33678571767152	5.65121700970258	0.417668997411704	11.8371037344193	7.84926710133781	5.33821099183409	6.39070186093743	2.63664300595114	6.25516587127837	6.27171752650314	1.42818548738621	4.77578851518844	10.8986871808127	3.27538919464261	3.05810071056081	1.31072857200468	3.31777766711242	0.217617312215958	-0.153346423869475	10.2780891952329	0.911460972795457	3.45836162517532	2.58268273355053	4.57031269952178	-0.993475648106272	84.25	1	2
135	4.3602182313366	2.38054859790193	1.75079887970064	3.5007860168413	4.61136525979413	2.58015141391036	6.48416810982395	2.73147935097628	1.58676780993861	3.59847432602364	4.35802670540135	5.01965596358282	1.25047131038001	1.5510976006514	2.62380364978551	1.79822980450584	2.19289664862392	3.22441172563277	1.31343846730963	4.13041788333526	5.07203221271045	5.67798780380854	3.61335923189874	0.455343986387682	-0.801965617729697	-2.35134000306869	7.75155231633953	6.04997129550937	-5.17191125992597	3.33691112426871	-0.519143644126381	8.16411014786759	3.64396178172162	3.39047826033668	8.29272895589789	4.89176588477994	-4.90421481197484	4.03907615624906	0.91852310962622	-0.155365258021154	5.5495353871596	4.7314438602022	7.51278106129697	3.91517360016499	3.27182449125862	2.35083699740801	94	1	2
136	2.81174617278513	2.51764983586465	3.86358518352847	4.12507177836005	1.27812045332053	3.05761195414235	3.38796400514137	3.02109519152717	1.24105016413694	3.81491504351798	6.39753753122664	3.38557791805497	3.7279962074466	2.63428912086606	1.68288381582087	2.46916713127885	2.99840683428709	4.3023494827026	4.2234553684828	4.1811809054038	4.99705398602111	6.44921714948849	2.82744894540168	-1.90243456744448	4.14901523035937	2.67677725159254	4.37455186658209	11.5056972956805	1.69175794349377	-2.18879757831218	2.31169196422523	2.69375900491789	10.2472807165327	1.33876694761	9.39966368479803	2.26364739608949	-0.93926146783774	6.5035034908392	6.47149115768324	2.70056570802341	7.0932277145782	-1.71803161698218	-0.960557899722083	3.11406279679729	14.8816640547812	0.017355742986909	100.75	1	2
137	4.89222122452518	5.06420081777535	2.41054708142438	5.73854201290442	1.66264313964721	6.82532864081723	1.70009973971378	2.23563655192881	4.85955168082654	4.26797970362621	5.55603523450808	1.63598044751107	3.93666532498691	1.3612101215206	3.20381268065588	1	2.04619496525882	6.33608011577201	1.24098310992072	3.08159266299915	5.38914566088197	5.93892019966474	1.15580399096935	-2.05933947106546	4.86669676814687	4.4231616475686	6.84547044995831	9.97612227472223	-1.18233924358679	6.47207660883707	5.14847979822891	13.7002457948184	2.05603260679654	1.97768735898411	6.57346124166909	2.92996967469062	3.89035871663079	6.986892381408	4.98470239633808	1.68868171605501	4.65021480260045	0.289137860232054	4.16902840223326	0.93954243926544	-3.29919975509868	6.88720959445908	82.5	1	2
138	3.97722765730927	6.31758536794092	1.61182699453671	7	2.32975323642694	1	4.52467044797671	3.56665786225135	5.4646816577847	4.53727687430032	5.686663505927	3.30283515679026	1	2.84735191297324	1.32985295217552	7	1	3.58678459742035	2.78589391276726	5.95654864406536	7	6.80667135130615	2.68626346982284	-3.16072799456869	4.46288453945155	2.69511769554202	5.52479151883443	5.99557022707276	-0.693056382991116	1.22736579156351	1.63220341266969	4.53338287708079	0.414532025492896	0.733330826042268	8.28988250325039	-3.53536943622369	-1.37543298786457	6.65677655959095	-1.24782180756077	0.742473869046532	12.8040758405145	1.66501483661355	5.9287907036431	3.7138385871441	7.57207793695317	1.81270503732321	91.25	1	2
139	7	2.07706858875851	3.66999966828671	5.65042706248438	4.09332376614594	6.33759562102056	4.55070514556061	5.0106909939128	6.96940863582711	4.91694290431271	4.59242140730251	6.01485753032285	5.25156009071972	1.39007509055011	7	3.00779089583783	2.8882577658597	2.34151540967756	3.33362888644357	4.21409255474782	5.82573882191901	1.3363048111275	4.91392718635699	2.32204677276157	9.51843933236843	10.2662956927242	4.85416761036009	12.8853698056426	-0.863355993123393	3.06958693404076	2.37358525158446	4.77349572954401	9.55101855702287	1.10299144436811	3.68277769158495	5.1849628673821	2.15733007403158	2.71492871024726	-0.18618354790577	1.90787046024933	4.04138917009441	6.55762700815967	6.11268102943425	2.95719552599967	3.49776129055916	0.607964214009904	86	1	2
140	3.19225284862578	2.3994056084226	3.50579706816215	6.27403862202308	3.42331366476423	2.4942250760506	5.95487986793969	1.27353990490442	5.6140280898254	3.4738995326313	6.47108903381817	3.30110956754694	6.49495154108371	5.62889528771001	3.24327558043474	3.58900962597084	4.40531079141161	1.35487800332657	3.61062991663894	4.48320210531062	6.85007734450162	7	5.94397085370863	-1.38518602923448	4.33766732893456	3.30412130835123	6.9496546257065	12.0986761011866	6.98525801090047	-1.05687598645285	3.6968470698814	2.00979410813465	1.07638512861215	4.17071900958933	8.60531072567467	2.03687353471969	0.670936050598014	9.0485572732289	1.31352880211842	-1.57246713746295	2.47359522048652	4.33554655522032	-5.35603180359879	1.3240410443042	11.294461316179	-1.14245553378021	89.75	1	2
141	4.06532394738101	3.32211091210756	1	4.14541213822999	5.04186138803456	2.56633012271602	5.13948260838444	1.43903101155157	1.40869714737859	2.33744152026305	2.71860298706807	6.40720360422206	6.65453246400477	1.03890901482678	4.58240576855021	1.58374279612798	1.78398756937557	2.40993389510274	2.67745165343407	3.54988048316734	4.06103586353876	4.91238183811366	3.52336578741579	-0.00899237699585853	-2.12476389523597	-2.0117154743655	8.65880558206105	5.67668708218056	1.94060597822361	2.89774298429657	0.0906308587706297	8.92522325727556	3.57798223280554	4.29513683741157	8.46647476127907	4.53917974543496	-4.91861627838314	3.81091814419225	0.907690736677725	0.0896189698193408	3.42318549344197	-4.73234312003923	5.23584631039517	2.19199719280528	2.76132268511412	2.45494854288709	88.5	1	2
142	1.39401775339838	3.73854980201	1	1.78019456781149	6.63251307561313	1.16802272324674	1.53343937458419	4.12165495862402	3.27424043901416	2.35393952613482	5.0592142306675	3.87707428286368	6.19140059012462	6.74376607337413	6.46313693308311	1.27841403292403	1	6.08646854255069	2.92176885608122	4.74197610614106	7	1	1.55363322891646	0.369570483428972	-0.464530857697381	1.97454315531372	7.68066466921153	8.48297260858271	-0.410780969908891	2.40463783551238	5.38689870122433	6.15111815732502	5.17207407743429	5.96678764248401	3.92205701873441	5.46646116033134	2.09587834052689	8.1353552897121	1.26408132442903	-5.3923549685933	6.74805563724165	-0.0830116124119838	10.8511798450269	4.60522818793293	4.10683428778666	3.2376074026514	74.25	1	2
143	3.39959301776273	1.92656468777096	3.0714824802322	6.72585222507443	3.83239140786676	4.4648501070297	6.18444224251727	2.34892329438006	1	5.22454484039396	3.70367359953454	4.33262121053904	6.7392808998643	7	7	3.49225001960477	1.39298254199739	4.57206567349217	2.63664683553823	3.25049862618851	4.5934496905551	5.02070776883161	1.26722571987398	-1.56044612353379	4.52120517920819	3.68090204613318	7.71388626073832	12.0556933692187	8.67639339792479	8.86758141765128	-1.60766380407044	2.21066373307562	1.04234530773244	4.20128100306274	11.41693062364	1.48439325918334	0.596208263240549	2.92930170169336	3.24696670739876	2.72000285624843	2.41935987731232	-2.19751166793163	-0.710778581867984	2.64121528477175	6.31102613451937	3.18521609167456	83	1	2
144	3.74040060735436	3.51380782327913	1.62690525485614	1.81922678000032	6.83020277319167	2.5174278574344	6.58678946915564	1.53773323256782	5.89930498849418	1.32911882884228	6.04072502323512	1.26069253067184	1.11029459015998	6.2856616045051	1.40962359159165	4.98120854820706	2.43984819817923	5.07166043509929	2.18391774310892	5.53270948197955	1	1	6.2581690211539	0.0124445921699704	0.367505626759219	1.60753878900896	8.59577283317131	8.21682796431782	6.34278751103236	7.05988574350527	4.57510262606994	0.0350983404033477	2.69662280058226	5.30122925899532	8.03797881251318	2.44104348715017	4.61608995704705	2.80967584661365	4.58826868498681	2.7238960157669	-0.854796537571121	-3.72777358624333	8.44685311375267	7.13837496962087	7.80224728616223	3.48871974448668	104.75	1	2
145	3.43020158484926	2.08079794032583	5.8814726503025	5.38947597066053	2.3993956088714	1.2168101363041	5.41852482979287	4.491617877939	1.33595821801271	5.95236026638968	1	2.57014941746295	3.09026475511024	2.43560069791346	7	2.07061781868862	1.42702774278791	6.13668609678499	5.40041692110699	4.7277379483139	4.50564951353053	2.29541592555945	4.3964139496525	-3.35587723223113	6.80275809299351	1.21847170654194	2.74862949347563	4.93606813894628	1.26990187355284	-7.69638782315976	2.03139985898482	4.79216154754338	-2.75577093861616	3.69178215474295	1.10548298373926	-4.07518489148685	-0.7978113345926	0.900056226245341	8.8526913902828	1.92076892187716	6.71559618673229	-1.46534153686105	0.661983057295868	8.32334773261611	8.92600024509316	-0.196349025551507	82.5	1	2
146	3.89929357986478	2.52898076908739	6.32463545222371	7	1.2144010520307	1.8899184850836	3.24214286757275	7	2.54801896657909	4.52553903618627	6.53207968560972	2.87653850670779	6.76102661137104	5.73009056992874	4.1206357837798	3.54925227210192	4.17329895217177	2.12575885088296	3.25388605092687	5.41293467384413	2.40240650429278	6.48773576658354	6.50446296392764	0.579202701211274	6.57771053081697	4.05905295927233	3.55831924522758	9.63418320159673	2.68822387390268	7.82921007394828	6.50251445400812	10.5367060730389	3.10464042804321	8.23113034002239	8.26938978574706	5.58735061537567	-0.0269285151881427	13.1130794067618	3.83706875859096	4.55729450286303	5.65277561896304	-2.63795936691034	1.33760096533716	8.28276250322913	6.49962821277089	-1.42104579919574	74.25	1	2
147	5.25680849859511	1	1.05677983855018	1.37237896690608	5.0085517568386	6.18617229192238	6.14480672441552	2.4119338307137	3.09605786921055	4.67064290230057	5.91909573534254	4.62600962529889	6.03981135046046	2.6664823473807	1.12251761708466	6.11127347378967	2.2017418296099	3.23517357373623	3.43156613956639	5.0740441928447	3.07246554010317	7	4.2217741849226	1.46091110176978	1.0987907677148	0.346619510702664	6.73197843353334	9.58411032220755	7.93954157506017	1.95623529056188	3.52086361675296	0.660144815397074	9.59896269921378	11.9356414045369	6.28863458755638	-0.602897189459639	3.96070742947354	-0.826524488878312	-0.0258639310081266	0.308841020668891	6.03608409868808	-0.853372368982173	4.24379998241555	1.48013027649151	1.29959104871029	2.26970667630333	88	1	2
148	6.07578157697835	5.20823790473939	4.46892806585499	7	1.4279281578139	1	6.29360265563619	1.48638310090464	3.87467662952361	2.19181724481793	1.80572403065599	2.8270284359139	5.65416698453453	6.78565914532717	4.60449166652343	4.63598247719516	1.43684410218758	6.68890579414619	1.66895439407158	6.37724089486041	4.32703747859202	6.01523030453293	7	-2.73900326859637	6.58582860932577	2.43242197949147	6.02569650222231	12.6051947967127	2.30106478716303	2.40184412536236	-1.33781477663721	4.26603270952815	7.57008522898162	4.33361532844948	7.08206424390039	3.64011627000793	4.82441631027756	3.45177937641571	2.20271418502306	1.63604015965757	2.92767173993	4.65311173942606	3.4579886139859	6.27092263172317	4.3212873731095	-6.35296228477884	74.75	1	2
149	4.05604009378441	2.96386170687022	1.6700012056018	3.01545447511717	5.33870108987039	1.45330900075084	6.01862663805748	2.24357067659947	7	3.07241575985488	1.27944796392826	3.4784018043144	2.32763272610432	4.29225908130264	2.10684258435869	2.11186969890736	1.62877878957051	1.11569274836439	3.98067624988344	1	1.65342851409266	1	4.89011060407798	0.447242909470018	-4.12548689686215	2.92860234449507	7.80324104798129	3.1889459995031	8.31170468710419	1.15313594860271	6.49191940769146	1.67646072974892	2.01525064811606	7.28877144649765	0.426667085714958	0.898888355467757	8.06149571938557	-2.62192692044358	2.36878135045618	4.5239111704596	-0.565812188668458	-3.65079718639442	10.4393988238347	5.79271731919275	11.2507765426827	2.36948461100197	86.5	1	2
150	6.802856154395	3.71591749310206	7	6.36898258882949	1.8727366312799	2.24205024855012	6.73956532030048	4.28786469019443	2.93484738172128	3.19800804698622	5.16474288537068	6.97949598451821	6.12837779972672	4.18003204450615	7	7	1.83003769726927	4.9149462599704	2.39943316217061	6.55036873456614	5.36979248474928	1	4.73731773799881	4.73926573751291	1.78405769140132	-0.906396835713774	8.47051311986509	10.0362270914633	11.0336028569453	1.014197191396	0.593650851349662	4.59696926022877	6.58154614633761	2.17538437691628	3.01248607398086	-3.56640390579348	1.57905799836149	7.68839862445578	2.75483407871353	5.55737654551474	6.63947160444219	7.67688738570843	-1.7301850396229	4.3746176624454	9.36823461024305	0.55693132172003	81.25	1	2
151	3.97607723990564	7	6.96169146488906	2.97099116344597	3.23654551511623	2.86844034862301	4.93438294729041	2.19859454568	1.08176550050808	1	6.54832417227288	4.61013679550635	5.22912276157674	3.75775031793932	2.5161402394007	5.79527046997933	3.21532567601632	5.43533929898614	3.2085170669383	3.14849798166934	2.1520451144365	6.70907654151913	5.18182864661816	-2.56531925021538	5.71581689872945	0.888534679218313	5.53799645348239	6.13174844629637	8.56949734860434	0.465493324453888	4.79189169241852	-0.439394192799553	5.30086520728368	12.0457358416863	5.28386991677669	4.82324397918354	0.628297943277362	0.710266439025745	5.7525903517686	5.13321831413693	11.9978975732792	-1.40605592889812	-0.846413405168107	7.19893580008088	4.04997246187082	2.20702882444355	90	1	2
152	5.67237756739682	4.49644115816684	3.80350146162104	6.04725327282413	1	1.84181038894305	1	1	1	1	1	4.27752490255146	6.45711452014034	6.03802277781089	4.54250453422308	2.24155065816113	1	1	6.38657479235052	2.07735091226728	5.47968676192523	7	3.91777406864061	-5.14305190484571	6.80332275725941	1.51731093816971	5.08653851262439	12.4317138588206	2.72424099892089	-0.0717714458760758	1.80097091664755	6.60968017180267	5.64680385284772	6.57733232940291	-2.18654918541893	3.07251667253566	3.64480128144667	2.10371600182693	0.36267241014293	-1.3089497604065	6.2393088722162	-5.38568154570661	6.44304231147429	1.67781427838128	2.58650510921963	3.08386957352015	97.75	1	2
153	3.0491404075594	3.28841462644949	1.16731674403755	2.82049617798476	5.38934797770097	1.015639821074	5.9434331601147	2.88984746404122	3.78123119539595	5.1732231153386	6.16923115301757	1.73051496004843	6.01578989144018	7	7	4.64906529957954	2.23223991555553	6.24210065216265	2.62559608847449	5.27379014333724	7	1.00588179180772	2.5368689447061	-0.0278800440675792	-1.11530233516671	3.48272984015194	9.07050956043578	7.13887125807282	5.9614193917678	1.70189074978037	3.3543688424003	5.62371514318298	6.52348508585743	4.83509510012837	3.98789081601973	5.78247357976382	2.29487879968362	8.41858559190807	1.05114088161714	-4.81113334850697	5.44118229001562	-1.36838700831978	12.2285733472248	3.46291658058403	3.75719500035505	4.172823720835	78.5	1	2
154	5.45147477345276	2.06529684788071	1.58678141554283	4.65399400262914	4.59172389583808	2.30092294143607	4.60713951293932	5.13782661574726	1.66418185511417	6.42305527609482	7	7	6.5374049251899	1.59921621505274	5.83858005333206	7	2.11211346109654	4.93831341929624	1	1.97740849862716	2.66218016068072	1.51041121523569	7	3.53745133035933	9.27055883331546	10.7963893528102	4.520427945735	11.6235635759722	4.56717893569455	6.52221037739344	4.13587360502841	8.70455040341897	4.14478612810226	-2.53575162815074	4.19057963748155	1.03762062243827	1.24173827480195	2.68284364792295	-2.05285803692651	-2.53114650647414	3.51320212392361	-2.21476211701013	4.44043540230039	8.57733115007083	8.74116823812009	3.03401910774338	86.25	1	2
155	7	3.75177419132875	6.37270109887431	6.73756369675065	1.39129852689397	7	4.9060448269508	3.89118575897672	2.35364930118884	4.55930591920712	2.68217209538598	4.90768824971568	5.11785484848214	4.3883875469582	2.99759154216584	6.51460901706489	1.53169113937658	5.42963331655498	6.74550121930147	3.77932603470995	5.05196702526201	5.44735815514124	3.93718051326672	5.01506105734247	1.76074841944304	0.295577384747553	9.23187026982828	10.3615165384972	2.80109551922416	0.820019856929544	5.60612537008626	4.00507918652171	0.0593590283405949	5.07336615427943	3.79295224528784	1.30655929994664	2.40152832555709	8.90865853888238	1.27351493277792	4.47162362094768	3.01794844424601	6.99489908389329	-1.8851101374762	10.9385628586307	9.90781283640273	-0.614908520418561	76	1	2
156	6.24541335291695	4.86910546882821	2.62283627013068	2.11067395902413	6.08024357377205	1.53333975776331	2.55463428662161	6.82775297622339	3.85586394223231	4.76028421127506	5.91741017726888	5.04864648013494	2.28834658645911	6.71432042119109	3.51574657040035	6.39859533369112	1.11122199470918	2.48491914267972	4.68405855952142	1.75087317226641	5.24196837633991	6.29640036687296	4.21069212378791	5.08107731441988	2.3956993545848	2.12236566568369	7.33247848515424	4.74406967772123	2.41883268236731	5.34721644986167	6.71296930437794	1.55046962188102	5.25048927644818	4.45983918297873	-5.02046317176201	2.1394733918653	2.77048312661813	0.392533558914621	3.37275349891085	1.19013960601034	6.47517030655276	-3.3163275744492	4.22687061350154	6.39295067965582	3.35614864370658	2.38339869780902	69.75	1	2
157	4.90364051018135	2.18414708422977	2.29858175311283	4.25487959574969	3.86097176339164	2.14463361296168	5.63357507914828	3.96949794087764	3.93031426188879	3.99917526608317	4.45950260873839	3.94479488840479	2.13179644764769	2.64304318105661	6.76074731407606	1.57279310720076	1	3.21834016769855	2.74779439236464	2.73647355245333	4.87897722158609	4.58774097500682	6.53928322339426	-0.899720597484578	6.21001136248908	4.73599266613102	1.98332994494374	11.7779562475017	8.16349991396708	6.16351863563892	-1.07407188010533	10.6047085245042	2.90683802450295	9.37510674274845	8.58716573533644	3.6107419964698	4.10412088732729	8.38998254268031	2.54772224114477	-6.77136406223496	5.50575949968259	6.08357041145069	6.06469143443459	-2.79683769523017	9.18572679236576	0.305348201283404	70.5	1	2
158	6.14595456288622	2.04488141261945	1.06568173676056	4.21512880493306	1.77942726169522	1.96880586696519	1	3.33971051442366	1.92891640042156	2.89926005614338	2.1084870409775	5.02056369334686	1.50894027147878	1.59258355125242	7	1	2.71585573915106	3.83230900093064	1.54097575084368	3.58272042248688	5.79475820703051	7	4.13302405525275	1.27221636236127	7.10781875885955	10.8574412331846	3.3957832513401	13.6488414432909	2.36514779640026	1.40507118405017	-0.791709073458746	6.80095318042927	11.665031237208	3.69270735694732	8.97148370482408	2.52542940832665	0.606130952997122	2.41635145946563	1.09807634317901	4.58375761359563	3.46271738961862	-1.38996519228905	7.80916506256981	-0.524458552251947	4.88979503957695	-0.900274603621288	87.25	1	2
159	5.91586361413819	1	1.68182545280091	2.9427896453023	5.42477150021675	5.76089913667508	2.73849411925887	2.42470020767869	5.40126673024599	5.00034463632244	1.48576577844847	3.27224875303118	6.00007843196696	1	4.83383981194841	4.82694142932374	1.1597497862913	2.39090219302804	6.90748651586545	4.21694136671615	2.03017901235978	6.09397243114328	5.58686203191645	-0.0499535032025575	-3.84249890745535	0.476404293856738	8.15703961472486	7.49166535227797	1.61217361321128	1.96940256341712	-0.971165810930095	8.50660184054942	7.67946138178062	-1.58226163230688	5.58946547904622	3.93697573594441	2.10080950284053	0.0555667980448486	-3.00369631686381	5.42271280477153	2.90304450397029	-2.13799564764908	-0.605458510160159	-0.292620871603944	10.2750214696002	2.77462868983034	58	1	2
160	2.58729444363253	5.10853423968952	7	4.18482668211174	7	1	6.62753409626702	3.20965840019521	1.83096728771297	6.71683381284366	7	5.96000130367337	2.27168678117182	6.65670046944952	3.55911111078536	2.21458637872987	4.4308890805901	5.39223567878147	2.26733851047388	2.66374281253102	1.07287063094059	1.54632547526787	1.40792074002452	0.345238893018805	3.59356075469166	-1.33051425572377	5.33499082628266	-1.55168524436561	5.8331087155875	1.08965055367233	2.42225384839094	2.99793281232389	5.22663639750012	3.71085844131436	13.4858275344114	3.1441040387724	-2.30700500790663	8.98677868495732	-1.01943729391955	-2.88368330519876	0.902404985957324	-0.178221797457799	6.69216169001902	-1.16159280951443	5.59728365640903	-2.29284397214079	75.75	1	2
161	3.30611568456797	3.84157169737793	1.6739301990087	1.34510053953139	5.94859263523466	4.70355734572363	2.75888310137294	4.4193518257947	7	1.32825316962599	2.90419752236628	6.04954759186939	5.32893424819713	3.61268405767895	1	5.65481694927291	1.37360043143873	4.85501664271561	1	1	4.54087984509333	7	5.55846993399824	-1.52555878867592	1.02244733380641	1.4643900498633	9.88584510680982	1.92283487107007	0.455845111506748	2.33334475183087	5.12949961179006	4.59041847792615	-0.542271638661291	-2.43914333759137	7.99356934425111	2.06984771077245	-0.652377433869308	7.44495225844543	4.51571557162264	1.2949097126227	4.16962183084979	7.75212171473542	8.00154026164543	6.90452088290454	1.08672647856716	5.95414459422557	84.5	1	2
162	5.97758661064638	4.30464255455445	3.86894502189768	5.45977721787139	2.05060081009221	4.73293701693638	4.01005908352939	1.76031541925386	6.87586443551884	7	5.37869190085388	1.16601058576515	7	1	7	1.33710195994413	3.58019652379551	5.98894736751487	1.61410347936921	4.71393379893406	2.03104619006081	6.91064266994986	4.08010151192772	-0.906118594949976	4.92956048519467	4.42088093517216	2.90918368384532	11.2042093390464	4.83438893707189	0.718521954618435	3.46821465908972	8.30502341118592	-3.80471729172641	13.8090295889259	1.8028504207671	3.58506590773901	0.194141506344265	2.99644648048146	5.73229064682811	0.514528412696732	2.37989375550704	1.68455814379942	0.834238485088918	1.08391466221034	3.35469350094589	1.04918503626196	87.25	1	2
163	4.55653466926524	5.13921487716835	3.85728011576756	6.93963890201646	2.67362314081912	1.37527664505673	4.72349366164239	6.99059478313673	5.01676142761011	1.67307246844201	5.32389989741316	3.44739216916987	2.95924012517417	3.39140731628058	3.67352115152918	5.43985705999864	2.49778949161855	6.67667168862911	3.27563673565882	5.13866956981732	4.87792760064171	7	1.02985089690075	-2.48902543406003	5.26944078505027	2.23402825317294	6.2192247378523	13.3821444977286	9.35423986394111	2.14882021442707	2.6037527411622	5.00965494223242	6.17791720386365	6.58402274490453	0.967293022264823	3.28559103717926	5.42243004340171	5.46689245788037	1.56636736502079	-4.224297426685	3.02556471786889	5.15535169850013	3.74664134117943	5.71254802078901	5.0753178545202	7.1426615065558	84	1	2
164	3.45914200655384	3.51198655594885	3.54447168613448	1	7	3.4840538903653	3.9853829927462	4.74138236784848	3.09918581102505	1.89346654939977	1.30495677390389	6.78622726273731	6.44617550709975	3.56050400047973	7	1	3.09087996783198	3.96771000923772	2.06381688698244	6.09506407919552	1.57352913440892	6.88523812132824	5.61193304584455	2.00736192282603	-4.20424913697181	3.06984321529518	7.15205995992648	2.99241088406462	-3.88540805537932	7.95818345350621	1.94843429030829	3.68530294895532	2.23073856068778	-2.12237577746521	5.03666888908957	2.44247024541565	4.4452439065377	5.00713000051056	8.17103871379591	2.8285086557605	7.43532868387683	1.50168216844387	9.76415077178564	5.29120890850994	0.659860287257549	2.24711078948633	99.75	1	2
165	3.13370302772198	1	1.86965180092577	4.15559735177345	6.2752880458187	5.00008826847682	5.51744115601293	4.37893170667775	5.73485624523945	3.36718021678993	1	1	7	2.41458866704764	3.08661863278658	2.14698865590534	2.22799953490573	4.228416278006	2.08533466041293	3.23709008231686	7	6.75003640296942	5.86245976897396	0.129213523795287	1.85156525589732	3.12046405930827	8.76654971043189	0.881688015675588	4.87111818288884	5.50047066425656	2.99245218649436	-1.0632545261781	0.530235996912478	4.07767961025863	0.366681898297243	-3.56690390439324	2.56708285783076	-0.227693304649324	4.37724242167796	-3.95153536990312	4.59755610432726	1.9803110414975	4.90161928304694	0.746883294236008	4.78632840380335	-0.705274371288839	86.5	1	2
166	4.7357165798523	5.01814464025934	5.52863742282704	4.80088293115631	1	2.36263825093953	2.17417911456025	3.20438951444588	4.77594634923696	6.35376392723629	6.08237449435553	1.91319712618894	4.49971088654518	4.03486327067322	7	1.00675240473958	4.1829991566243	3.09486371937952	1.41499291878255	2.95000366694242	1	6.59578631495055	4.59252525744781	-2.24408274846953	4.71818954763678	1.86927200167418	1.56721620522234	5.39053113078679	-5.6141970213054	1.19991653842125	6.36651862371281	8.25870318526081	4.26998224478349	3.8694020725579	-2.86767067874037	0.538828439739872	-4.58064060734433	-0.203759211722143	2.25431162181236	-0.504383810311945	5.19946724485604	-4.35331207530489	6.80805038347783	1.54300389899883	2.69732738923185	-1.92609450002205	86.25	1	2
167	3.13932328399169	2.46425976102052	1.25210334246113	3.02740085313599	4.45491562623241	6.52704146986597	3.89697864105241	2.68232932895638	1	3.1156177864479	6.66783824761999	6.4227433030556	3.96961212144602	3.98640695434892	1	2.23390998269849	3.82570276379473	3.18197223334031	2.7331088957671	2.61709892453945	2.38726536226982	4.11042557864198	2.09637969156752	1.78964915246257	0.490939457429431	2.40568080706625	9.84237216031645	9.80067388587234	4.9729017780925	1.22450694027221	6.09975212719964	10.9736298056921	3.94118102781955	3.23855553443065	4.87485564989755	1.16702372454312	3.4698912009482	7.28513570276835	2.83857207910495	-0.685537754733802	6.42502048511054	-1.64978885940007	6.4398220770131	9.44394522903859	7.89503741970374	0.423703667531514	72	1	2
168	2.95570725406573	5.80800893108833	1.57151825257797	6.90490255432385	4.45107234963591	1.88438507744955	6.4252396892387	3.62136787723159	4.91880856620596	4.61732297247219	1	6.03163225758483	1.48990340076639	2.59611406960165	3.56196585300504	3.76507516551994	1	1.25525358490607	3.97971329078036	7	2.07376215358257	4.27810463230396	5.25681226756685	4.81010518736677	-0.516665906762178	2.4659898027054	11.5973234079775	5.24700411344067	7.47140949840244	-1.87008808262572	6.10957107270674	7.95867186843764	5.17829494514982	5.85961270137891	9.75156884641825	2.01250094438613	5.74421451629456	6.723802161771	1.02316205896942	2.23617953027179	-2.54871621821225	-1.34779322108388	4.37303913044383	2.65406803138147	6.55878912648637	0.667182856360857	73.75	1	2
169	6.00561832775765	1	2.31828242523399	4.84234617890811	4.80513945378816	2.65551725041662	4.58478206548308	5.3088302936375	1	4.54440481718412	2.77330706227177	6.31601836761927	6.93468323915399	2.72165098021302	6.34655116292793	5.26668078544496	2.18854408140738	3.83367085936038	1	2.94741283926516	2.42259236424603	1.91332504697357	5.91120015209546	4.70202094458668	8.30388434816679	10.889050520222	4.71845432858682	12.1419921551642	4.94954701824047	6.89930395404101	3.62974827098717	8.73214505493505	0.606156103317645	-2.12062716025114	2.36085992218046	0.734512713784741	0.697081596489899	7.61622284607265	-1.6733917661353	-3.57100145172915	3.02777538545311	-2.06500381032116	6.33447364438214	8.71505677923896	8.78474942115063	2.293897319677	82.5	1	2
170	1.2923288685421	2.50610356312134	1.55070800050217	1	6.47052803963151	3.68556168690368	4.17823804863696	1.41487971976278	3.2573250148537	2.29411112270549	2.66991016601506	2.81339547192344	5.26676634018409	7	2.23543097088189	1.85087106564074	4.0455435154155	1.60365458367436	3.87842648673491	3.65437587710075	2.15207962726007	4.53527869923805	1.69945459850817	1.29619877283201	-0.260583925189557	0.970559356712754	7.99401178715186	7.07916382665664	8.23016192232357	11.0877389010874	3.18103561855985	1.33751867238672	-0.431492213255647	4.52493095230816	4.36489488113942	3.37693256379201	1.56347853985968	6.70022629123168	3.06520891763923	-0.295094633811665	5.68948179873855	1.17572613274394	-2.73396742205849	6.73835206233749	2.55897003951825	1.70379936060076	58.25	1	2
171	4.13283154889696	6.77114608078203	2.70291514119143	6.72704306056325	3.08415492963799	1	3.07685805991985	1.92116256711376	4.717177314037	2.71532168427951	4.14900566327822	1.21970085432844	1	3.80310942354141	1	1	2.75272613508335	5.70644179468766	3.54138659411014	5.57796995328395	6.61210130655674	6.61266106986055	2.51194464120476	-2.78137651303435	4.19927303663969	2.73010601913917	4.33289352965011	5.30396292289397	-0.927813858911734	3.33683064598639	2.31017347524605	3.60728119392978	-1.09999087792594	-1.9012262866251	8.40781133979467	-3.73364134430584	-1.60835322911758	7.93794704404794	-0.640961014409993	1.59527999070091	6.27162971875516	-3.8366303825039	6.01896999649238	1.45207581071465	7.10136833469587	2.19590504836841	95	1	2
172	4.52875681055531	3.19406778652827	2.69564095931348	5.24690865472409	2.3026891073164	2.49377766229596	7	6.51431556845736	5.84394143675714	4.96208788692866	4.10599443272726	2.27738746685428	4.39860403753544	1.61568483220164	6.55776294185553	3.49950445970932	1.03403833674582	5.7787547805381	1	4.11745656182986	1	5.9129275203378	6.6329423714442	-2.48577760269217	7.22463752977805	3.29206631355562	3.73020475255132	11.2752009368959	1.42404305383361	5.68623255919983	-0.717309246833466	4.68913962420733	2.69609443131544	4.1436054088022	6.15130752603509	4.49250330320584	2.67176003880896	1.79667311600178	4.69032913957961	-3.20581546589978	3.28365057674839	1.26122139644341	2.62353568453294	0.469148160038621	4.97215852784712	-1.36919064445151	73.75	1	2
173	2.39604240418402	3.90561393092524	4.39777806496534	6.8487777909904	3.05691709017622	3.38923225637648	4.31528446377507	2.4810783294496	1.30907357012108	5.87585743203403	5.21542597526346	3.92151073072288	3.10520510943721	2.00810432989861	2.3128763802881	5.39599455127631	1.94317081128177	7	4.55017367063676	2.38344564908754	7	1.4172110275004	5.95782820897617	2.83719851217086	6.0377486673364	1.89089815781838	3.55267334180775	11.4966852111395	7.93302509666103	1.68574954735055	5.19311546662093	1.34213818660053	6.39688982686928	5.6385542054034	5.35780685454962	5.13239891456791	2.23069730551704	8.00971666859268	2.89080849620564	1.97916920106632	5.76020186797332	-0.691883735185113	3.05549161744729	7.61409420804318	5.70794605281949	0.0463324069686545	71.5	1	2
174	5.02077388821028	1	3.63317120910047	6.0983583755161	1	1	7	2.23663676200617	4.6854420339473	3.08278990472391	7	2.87999024415006	6.00639298122801	1.2138431022632	6.20120745803399	5.35279156132006	2.31410559913599	2.04428178075424	5.40823138662013	2.29980166140265	5.88101181954422	6.72496121271541	1.18871818590642	-1.46914362822945	5.64493113862599	3.47377981691213	4.73050907183028	10.594563509545	0.21869945807936	1.97580436263606	1.85057751612884	3.36443311617369	2.87081226880693	-0.927755901325357	6.01190516382612	3.44072980225491	1.2416215092398	9.38278862788394	-0.367626156946595	-5.61774293191485	5.359618417521	7.47621110349368	-1.41808816306649	3.11131388873545	9.29232724795644	-0.0117263366749278	67.25	1	2
175	1	1.16857439571735	1.15793834135839	1	4.8848840181538	3.06064241623899	5.09308525952548	3.92740261155706	6.53984711137407	1.73372795377581	1	5.40303070871115	1.98703882545933	2.05144164204586	2.67986917661604	5.40724663511779	3.31145337162798	1.30036506182938	1.88709814854743	5.86829907614325	4.41831819780991	6.435093767477	6.66051084584507	4.67466639523994	0.331346468149242	1.03213300453725	8.09515037548762	6.12037603658082	7.22488081513703	3.43749566401914	5.43056058357424	2.47068228558636	9.00100988876838	3.80012009760457	14.1305581370175	3.17577286545578	-1.452713313704	0.47238065832288	0.430037277372551	5.41451320469868	1.46265277561373	-1.10872639948443	5.20084701174329	4.17019992158778	3.7294134926201	7.64061508699728	73	1	2
176	6.98325473105925	3.45638844455651	6.20562341762344	6.64786363591278	1.83232494687634	2.17167764396975	5.21770090131493	1.61951493607534	3.80844397015782	2.07936128111691	3.29880522813192	7	3.44511421078282	4.24333612818599	2.81226331564829	6.69679850140321	2.34611215452223	1.57811109382588	6.67230154057338	5.5970503036055	5.21693885312712	5.46069579061399	4.83368855019533	4.44822469031597	2.47482646107316	-1.09767598110173	8.64996235892606	10.1376767099134	1.70024675902795	0.857781291283473	5.35696390160517	4.26328437607748	-0.668824224176571	5.48076471008869	4.21985864656355	-4.03892897015682	-0.914597614594507	8.07764243629902	4.14292552337146	4.76357559817565	7.71989896515516	7.2341558343394	0.335698042861743	10.8495219772133	-0.838730828549677	-0.768271447108711	75.75	1	2
177	3.40972040557253	7	4.74096842083319	6.5103936450115	7	3.04211650363791	4.97788551897611	2.821683941864	6.55918446983681	1	3.75571437211665	5.44093199719646	6.97792464271012	6.30906019501056	1	3.77376236203456	5.16573312083713	1.56432805553503	6.39903606671266	4.93568494987188	1	5.38994523673261	1	4.41123857350868	1.91998367738144	1.87198816983868	10.3685229594968	7.85577139470968	2.04745625391024	-1.7031589483567	5.78705506840563	9.68836697135506	3.4613224949677	5.41239462177613	3.25912648882566	5.55982071307193	4.82827633873587	3.91366595995882	2.22808581582489	3.98652033523325	7.36019230604481	-1.62542462883035	3.42271953433408	1.45169886111358	-0.571337425189119	3.32016744760348	92.5	1	2
178	5.74546825886682	3.7235797370417	2.29554410536971	5.14590475559966	1.57613203045051	4.49474413030479	6.43308759471956	2.10785941465693	5.71501705834701	4.30250239987601	6.1693194014991	4.87606063504434	3.81130984076621	4.25297354101325	7	3.65791357320778	1	4.87606226111674	1.18061851943061	5.56490212718356	1	3.56322062437807	5.16297345544722	-1.5631963426955	8.1763875387568	2.8751234671565	3.88815059595575	11.6538680262539	1.42719268756732	5.98007209759104	0.389435848806584	3.05066289763558	5.46651357414869	4.18651616527406	6.63594409317877	5.18558319982736	3.28173127632528	9.43441720124445	3.76998637038437	-4.11389714202352	2.78322034758227	0.224866900954135	7.67748252334417	1.23022531237691	4.54311370069985	4.82290441306824	87.25	1	2
179	2.33191111628338	7	2.74367938992032	7	5.62566755796888	1.2783516049766	3.90668551259606	2.44582112313694	7	3.3020586243732	2.36707125564652	1	4.73543328735933	6.00141274411944	3.94410007327467	2.56994867557198	1.2481681153489	4.83049520681681	2.88007683228357	4.56301790400571	5.56536642102385	3.20964380005337	5.82666221591591	5.16864596895175	1.10283582271912	1.72659503566539	12.4410344243942	5.70913902952306	1.37434369626149	3.49281401500696	3.1205944001202	9.1054850998247	4.25444307640205	-1.11021782490643	0.998191292589056	-0.938310855085302	3.0251563456692	5.35670566357159	3.75045269150989	2.93267537485909	-2.17875652360999	0.556167406320214	1.82176577284848	5.56623510361623	5.92003026785614	3.1541692405688	69	1	2
180	3.60360913856486	1.56782479607511	2.73226825289512	1.47772377775987	5.72271280195846	1.40329655435704	1	5.2971398367401	1	1	6.02313728961346	3.41231063908533	3.39431479946958	6.12602613626568	1.93448938216267	5.81978116502136	1.91185461314184	3.86392879966293	2.40135853635844	1.24827588808517	2.64351747860667	1	1.73999037332533	-0.239330242775392	-2.58180360760782	1.52483435057292	5.09213303238995	2.79849663917612	4.54333866791249	0.180414208489921	6.75110999723111	2.12018805728777	8.26762428012293	0.447737923312877	3.4003495656629	1.9787532422183	1.48775469302859	1.13888806605702	0.968352499931433	-1.21849095347565	-3.60434251928227	6.32821860810317	-0.10963489426103	8.96864218905643	1.52813514604606	0.712978796476014	79.75	1	2
181	4.65395667653768	4.02221910344567	6.81322851644283	4.67856346406853	1.08097887293409	1.63608926970075	6.31536125925069	5.97627080357496	4.39319985826777	1.05296426361339	4.50561959784253	6.97177295141172	5.76157766026873	2.95482629776124	6.5651369734451	6.53831402703928	3.27806046363074	2.66032363349251	3.22794260381536	2.46565547542104	1.67300450718046	7	2.89609595463511	-1.70556512437042	5.29678847520917	1.99359470288016	4.28637908142262	4.4575294784723	6.35702553138703	5.2286131057216	4.50437161871169	8.38172984592417	4.56572543404592	0.0432392336678186	2.57959287311255	5.07365270917652	-1.85992826848296	7.49018434495153	6.72694993453677	0.832674765017844	4.13085741053282	0.920903753772596	-2.33099917987737	3.17529922509924	4.76529729946417	-2.71139780698447	79.5	1	2
182	2.52396604460896	3.86675716952691	1.57115652609164	2.14801443619918	6.01185113651195	2.0293823175261	4.98120824233056	4.32830921107212	3.6267586560204	2.87750985845952	6.34111437141324	3.99011089924185	6.93229089411668	6.15327445873096	6.84160883108807	1	1.65349656971666	5.00462214154821	2.71579683593265	3.25237967168185	6.94632548418215	1	5.14153796348713	0.86123808931577	-0.381725129532984	3.27916440412874	7.10821287382355	7.85840392215946	6.87442962576907	0.762784787208314	3.30126895754297	5.88328125201373	-0.371030592907919	5.00446512695572	4.25292529944079	4.90337281408403	2.05370005113861	9.48531630381239	1.15547010891064	-6.04619097575489	5.34602841159012	-1.57404778703607	11.0278050204346	2.9742369559951	3.91999135594815	5.01346570250954	81.25	1	2
183	4.63473256811438	2.2537534200949	6.34202285960115	6.26456213129728	1	4.6391179738193	6.49969219226149	6.33579475743386	5.89967414503863	1.70360100622904	6.44561505148333	5.82839275095163	5.70419306708278	4.3758058609518	1.6572020450528	6.09339534255735	4.69546252573189	1.26207750645814	2.80895850738735	5.96733121171623	6.01499006070824	4.09870467386039	1.13737105289622	-0.848189674727785	6.34848165774853	2.68556190553714	3.4873837017332	9.75711904534946	7.63504505249991	-0.731769461770683	9.27551084822598	9.49998148001922	3.79327194313224	5.64348095153071	7.35636596989689	5.87953319760821	1.05326694835234	7.81830764134484	10.2927823655889	-4.68539727170769	4.62888611274953	-2.99554582517859	-0.118905107178954	5.04234432453874	4.74269960257142	-2.49241831836002	74	1	2
184	1.43034051756417	1.54243432328492	3.33182521695705	6.23742138025256	2.29372988533628	5.32709503523018	1	3.74169735634737	1.81677570018762	4.90350147160959	4.77069320543283	1	6.76286488517507	1.34275539695112	1.33242578397005	4.27487953025133	3.81043838406773	3.58738075205554	1	1	1.64310692819015	6.87019095858853	6.96315296666991	0.280330610641597	4.38860654501316	2.96924032935754	5.56218142363917	10.37315272731	0.651990351052677	0.458576235349255	5.157482546112	-0.188960786864249	1.19642106026767	1.04201287186742	6.76407415961828	3.03492493106455	2.43496205038783	-0.729329433462407	-3.85007710085426	2.26642153772857	4.59432314355284	-1.82628846122513	-1.3803923811995	5.83877823055583	10.9299140191548	10.2414175493074	61.75	1	2
185	5.38027226806161	2.45512536884326	2.62274697554225	4.2549141728758	3.3423801826972	3.59367267400689	3.22112059128205	1.28898727878749	7	5.04912926172359	6.14384947201726	2.34609501952964	3.19259623879607	3.80947285990312	7	4.40162887675678	2.52541735887075	2.23010975431187	3.40585925922863	7	6.05964256934254	4.68090597002636	6.71997155378893	-1.22988219063561	6.31175695370577	4.15994795431615	2.14337220512364	12.7647881261141	2.63580633308398	5.75870246333906	-0.978376725374369	8.83757716958124	2.88105293529638	6.51385942750406	8.30699862245639	3.82823258817377	3.95772432167964	8.49469675749451	1.51951580026027	4.14093470683206	6.40691806793302	6.70573784368599	6.81529311921431	-2.2421237586988	1.12364312815318	1.17405104639898	61.5	1	2
186	3.50753043405155	6.68139329018531	4.26049375607838	6.19371275947269	7	1	6.21105652989677	2.72277791946757	3.42549772481821	1.12701840001919	1.17627166051298	5.78061089723141	4.98397380602582	2.51697424255209	3.34588766335617	4.16832093952858	1	6.28167272087368	2.67844324276713	6.77814475626561	3.12134906709281	3.94749720257995	5.43971150336356	-0.708549275762708	2.67290506105667	1.85897714154411	5.0663488126611	-2.37388866146661	-1.97965127113246	4.26385012911004	5.00599481262271	3.76598488824868	1.83000208350773	5.1948830424675	6.74030197673116	-5.0118441109839	-1.31527874464233	1.00381197574581	7.91815011831249	-1.47096436259644	7.91798599605572	-1.06433628447437	3.70006083556177	0.966993656360036	1.08500373567477	1.56624740829239	62.25	1	2
187	5.12302774023317	4.11196170433672	6.22582127720804	5.51274132606278	5.21447296009578	2.00609379717866	1.49575196461607	2.79598794500562	2.93995867004374	4.79149205463399	6.34988571206895	4.00890469916332	2.58986027213561	6.14381660799189	4.27985700921789	1	4.92952308022226	1	1	1.59854536725945	3.56360346815525	5.27676056826409	2.10022322312541	1.70878934296206	3.04016653090749	0.883462414258593	5.99235772735619	-2.09984459737496	5.90678912992489	-4.95637809305535	2.81779031529405	5.21908441701364	-1.95735429494761	7.10357174325619	3.39930172866875	-0.986471346425249	3.8090846732416	5.49411611000292	2.72790085324545	-1.40125631316737	6.58181992770416	-6.4691522223739	4.62956746796083	6.27711323131318	5.49854341517601	4.00877603450864	82	1	2
188	2.32734977954194	3.31646404419846	1.38526390200392	1	6.76213327297693	3.75154878695512	4.85360981443763	1	2.22699048131208	2.34973524642492	2.6034438771941	1.79480755129639	5.32993820826105	4.26771603865863	2.31773574196621	1	3.58815743859719	1.09670977403573	3.25520394104554	4.44393158893672	6.7549909711578	3.69859158175868	1.12575515721924	0.498183539522621	-0.638534471162201	-0.0183257643668564	8.58369732991593	7.05079684606787	9.25652064859073	5.94442611437445	0.113387759155029	0.351526406195904	4.23476883773824	3.10192244232336	4.46474423967966	5.06166436719499	1.83853735338511	6.45336167570873	-3.17933933035778	-0.801383496458219	-3.83820691009125	2.60904194749303	6.0594987931333	7.55526326047455	3.25396981380276	1.42369519434765	49.75	1	2
189	3.29605671430006	3.25195790183656	2.08905085814537	1.23569171787774	6.58735573070692	4.24944033739258	3.72982536265244	1.98853713731901	6.90323830431119	2.32735460853188	3.56301164412144	6.97091591368679	5.23099401985407	4.28842745240478	7	3.54294623346112	3.25547925299624	4.54851182191908	6.16408616358779	2.03111909668096	1	6.96536990194391	5.90816230294346	1.90805769906188	-3.72838120993667	2.71255068697624	6.20793622272388	3.74968187852335	3.85483193397678	7.62982691617506	1.77254914596062	5.96181882476101	4.18154643163505	-2.22168428665945	5.43294306853865	0.690225563409981	1.19628117957097	3.80752162051418	8.5714745298976	0.631699487312548	7.5793201195798	-4.64540748692071	10.9135448082652	3.57941728531389	0.576687867704259	3.3376863709568	79.5	1	2
190	3.50670600194159	1.72555049880604	3.83287884377708	6.51720072330241	3.46654445569027	1	4.14525132743832	2.26810379442413	5.44846533218083	1.31547571156726	3.59613871997905	5.56084486325854	6.87852572911554	1.87942940973948	2.70957707304526	1.4974497648412	2.69990787475589	2.03945312403023	6.22467399224947	7	2.98646735012534	4.70842784733997	3.72880402928837	-1.56319924831597	7.29127235902505	3.65604796251375	-0.0685755002945057	9.19021405078345	1.27084252857601	-2.17556530237233	5.30154601382028	2.09426608532001	6.50560095109625	6.18476667824848	1.93759044488056	1.70779391815158	2.12892381812805	7.51331871022655	1.97869321450108	0.781093914790789	7.78155264440336	-1.99169151888183	10.3509728277385	4.17822467202775	0.729855638711086	-1.61067747130532	85.25	1	2
191	4.22333909363592	4.16823006568539	5.19662455268374	5.16946920917711	1.31543776098392	1.01153866343147	5.81738833273877	4.77335751666776	5.28029599951143	4.76747388617812	4.42461505409671	7	6.80786133628656	4.89410900721741	3.37637444122308	6.00903104200394	5.76473848676909	6.78867202448304	3.53690923085334	1.81458252208042	1.67661856028429	2.19216970306019	1.73229685686794	-3.01820510210686	4.55287041120049	0.508363342486958	3.69279316208571	4.03685129691323	2.73385641458803	9.16786570587094	2.14684387056055	7.47538772494716	3.60408342650865	7.66409936012821	-0.75065882744095	-4.04425479250066	1.17738424057201	3.30179392393916	1.98911344295364	2.24094587300131	3.01050218732259	-5.14555256572061	5.40480921060349	0.816502825868646	2.67288522962103	2.87971374777116	66	1	2
192	3.77489358157632	3.54600948989547	1.52768896951239	5.31985108305033	1	4.65523163842013	6.09218436187621	3.58104423510626	1	6.71538914534419	5.12178064209241	4.71728794222231	1	3.46151614154189	3.93043501607872	6.28957577777833	5.26188069633942	1.14891079765431	5.92735859810633	3.45460041991665	7	4.03010080812262	5.61711530656099	-0.778609969440078	6.02720882927525	1.29040608067426	6.71802876989636	12.2177527628462	-4.16078749114586	4.56998892794532	0.826077769128913	0.68178762665197	-0.094133353587401	1.24217864299662	3.07123331191964	0.451625734932873	-2.27341063154186	6.38378895200756	8.31895598714053	-6.78645882955457	5.07950104834964	-1.12810551973825	8.70330022317176	5.16015571401037	5.51617766196678	-7.10456538248491	72.75	1	2
193	3.74929259433319	4.36152241937993	1	2.04341109883401	5.81008095774601	1.10100918280909	3.55584553676649	2.26292314680344	5.2958759785902	2.11287578164244	2.80397646780362	6.46948838802592	5.15656267958209	2.32345474568181	1.35497665424605	7	1.13263664549897	5.47403684335603	4.56449084457683	5.88688030869394	5.31958677455347	2.46337880892359	5.41986264535883	-1.5175113825507	1.75272726447359	1.03501630841686	9.3172882149077	1.55779274546603	1.03102523660921	2.84541330614664	5.04140964995985	11.2082805583306	5.36148512067273	-2.49356101335999	9.06861743165508	-0.253377179077871	-1.32192365096975	9.16077248391142	-1.0747240351895	1.05466517367485	6.49113820135729	-5.03647268385011	7.85500846682737	7.08361369554332	8.04339246180968	5.24409946330399	70.5	1	2
194	6.49110397507958	3.07070758757544	3.24985282340178	1.34632017659611	2.73352728668882	2.94860968559946	6.62649971008815	1.39032477715033	5.30297064786625	2.13420437463878	6.53674791953978	6.5420889170135	7	3.45341809314532	2.53338443371768	6.36487514633841	5.26707608787571	1.15312405564518	4.69718981913971	2.20374924999462	6.60324735086941	3.89024524920708	3.14087599230492	0.267763760891434	1.00308352649093	0.619757417492961	10.6184376833222	9.58209479566094	3.21053561855284	5.79061542487001	2.63808953530241	4.14390124839137	2.24332064183707	1.63777347166724	-5.13904863978122	-1.70036855664304	-1.55437846424237	8.71439759200293	-2.10824699152048	4.1871368162933	3.60057396935354	0.0818726261898207	1.39766075865496	8.89361170512611	9.58113684214383	-2.51694195766957	64.25	1	2
195	3.86357345325253	2.11206455645921	3.45168329499192	7	1.13598470754814	1.39239866109594	5.46437013073288	3.91590009693168	5.64389095341271	2.55747564604315	3.76751780792669	6.88036344232873	7	4.4376625534125	2.72791822219953	4.40675006024473	1.5897571777464	3.00984177930798	2.1511452691786	6.71229128531244	4.8692892477691	5.38991158930594	5.20134687454625	-1.69880771365993	7.56469532512556	3.04070436191947	0.859489659269294	8.69800223552011	2.68801246629402	-1.72119697469767	4.47003908032165	7.57249284257689	3.63884441441584	5.765802674834	1.26530163169585	5.02577101715167	2.92955134667844	2.2499485674325	1.04766286753008	0.83569539148165	6.87612405828786	-3.88484325089067	10.2122933553032	4.48906932957937	1.61410545498773	-0.814506130663858	69	1	2
196	1.63542973586755	2.84924143709314	3.49860773414974	4.97865908089547	1.82113771093738	5.62971274904203	1.59222030537127	2.05301862441288	2.00413062617609	4.12606028547552	1.73435397902849	2.35657511856701	5.49734273219095	1.56536599963245	1.27063834339269	3.74312186015425	4.55787363744746	5.55465788587403	1	3.87570886999739	3.89922560830725	6.5553476031154	7	0.73818138822122	5.08491735979136	3.20950563591287	6.71587683022205	11.1428530027191	3.07075718301459	0.365938331801015	3.28338602569417	0.153530757353486	1.13607058616521	7.02749541002968	6.25650896393457	2.43382200622874	2.49033799163389	3.93528539574374	7.72567757286472	2.40638963368196	2.90306671604772	-2.59541448578426	-1.78438474643617	0.49508078819772	11.8432335217179	1.25318733392897	56.75	1	2
[truncated: 5 more columns]
