# Supplementary material for: How Are Mate Preferences Linked with Actual Mate Selection? Tests of Mate Preference Integration Algorithms Using Computer Simulations and Actual Mating Couples
Source: PLoS One. 2016 Jun 8;11(6):e0156078. doi: 10.1371/journal.pone.0156078 (PMC4898694; doi:10.1371/journal.pone.0156078)
Supplement: S3 Data — Long-term couple and agent-based model data analyzed in Study 4. (ZIP) [file pone.0156078.s003.zip › S11/Aspiration Model Data/Aspiration Couple Population 01162016 093158.csv]

	trait1	trait2	trait3	trait4	trait5	trait6	trait7	trait8	trait9	trait10	trait11	trait12	trait13	trait14	trait15	trait16	trait17	trait18	trait19	trait20	trait21	trait22	trait23	preference1	preference2	preference3	preference4	preference5	preference6	preference7	preference8	preference9	preference10	preference11	preference12	preference13	preference14	preference15	preference16	preference17	preference18	preference19	preference20	preference21	preference22	preference23	fitpoints	sex	algorithm
1	1.53528988259614	1.79287308412166	6.24277547803725	5.46456149724896	7	5.02929458637612	3.00750848913007	5.38542031851486	6.14089165774664	4.05473496661143	4.21962570485407	4.47083187099502	2.4288744228625	2.8880708545003	2.69968556741376	1.45949587964945	3.69904303830772	4.99350243465846	1	5.04250496170534	3.12846303251578	1.98984016967424	7	3.83043754726042	7.13943634041211	13.6147376444054	2.34145813327287	1.49706827350505	5.73673117522355	-1.0532491288892	4.66445760369742	3.48218131408423	2.68259300928035	4.4286553154919	6.97811762146998	2.72931098660987	4.65424700674396	4.06675754858143	-1.24916986071041	-0.342014888900172	1.87690740656439	0.850569949136887	0.927518747547021	2.17721002601326	4.76547150507522	0.436744191097143	77	0	2
2	1.13563263195539	3.07031327390214	1.97604110650166	2.46337749378062	4.8322741113965	6.33090785602299	4.56327273094303	1.35455538804378	1.89539292326602	7	3.6968192233025	4.65886543523781	3.55275677413167	1	2.75885149133981	2.1446118082928	2.48838740768292	1	5.28229063648358	1	4.1228390390675	6.38912096050311	2.49347615788663	7.07129558359782	9.49766729081776	5.6081352469636	8.81717877871489	-1.12302419705274	12.8617894219436	10.2003036421094	1.27581778619548	3.44136934963813	1.04924260937223	8.23895461397809	4.94228631701238	6.07646351291098	7.42380649518887	7.96823647971516	5.52706115775667	3.75020287925401	0.0551764338889484	3.10025606695152	0.0436068625424733	7.98799213324187	6.79821250155573	0.992745272917043	98.75	0	2
3	6.88624381573099	4.71471411244326	7	1.59695102610546	4.80650324479716	5.276293551713	2.73216223335071	3.96594973385004	4.02972844648122	4.16146842916146	6.00770748875808	1.47322161668635	3.15577674034596	1.85577397104633	2.71104001677521	3.23130048531149	5.32993515087107	3.48606571690729	3.23897330105113	7	5.95098310665968	6.75573862338705	5.00723205734934	4.98576814462839	5.11913498718956	7.34126167991591	4.61663321005336	2.12809039452327	2.26753638267091	5.14011341095755	-3.06249687639443	-0.632491686502268	10.4540624274896	8.63798872345802	0.858145240824576	8.54925125772595	-0.971114715317122	0.973671633998442	3.47276858091828	1.07807965469683	0.3334732367555	3.09477737130093	7.60460723719294	2.56796991195997	4.55959556196546	2.31477684042461	94.5	0	2
4	2.63321828340761	1.66770839338643	6.42793336239439	6.51573057795351	5.78970604432539	5.32512281119595	4.81557064166266	2.99358374522704	2.59379430818463	4.86756339966105	6.65577768175292	4.06776955711597	5.27630380711554	2.49069290748723	4.80084920917293	4.76185466663881	5.47719723861164	1.83083665115956	6.92513367961803	2.04487126309633	2.11911029104384	4.17338674996936	3.13686178140649	1.79438711072698	10.4977670303586	11.4901404213631	3.6426334428496	0.836622233215633	-3.27283590924802	7.01598888248071	0.67831109074718	2.11264641437786	1.71260173861073	1.34348200243512	8.52426504872895	8.48859598283399	1.39291920051515	8.0335158145314	4.0112072450042	4.74377972729633	2.49056190422532	1.48836228808901	8.3120874870679	7.74217608382229	-0.366589891773758	7.65205844719966	103.25	0	2
5	6.31626712323449	3.98938243155597	2.01321294855089	5.0007438475574	6.86943747596271	7	3.35834491391464	6.12250446935459	4.80685126760308	6.67665974046101	7	3.98267949786801	6.2770865706248	3.76975777021334	1.16577756269416	2.67411323967969	4.36811825234027	1	1	5.18807226109958	3.62815497017348	1.42126606286454	5.74284831627111	1.73263218948312	16.1487283163568	3.25434988593733	6.19702293277728	-0.0234321487554597	4.52170450550561	4.52027784609503	-2.63967591749831	5.42379733325389	10.3404325413072	15.5464669865852	8.42455119092372	5.9637763723605	-2.29095262465342	-3.86775083616428	6.72132119415506	7.74086156143163	7.02268729357248	2.73317732590957	3.78445809200425	4.7460482393758	9.38687846656059	2.85530472482938	79	0	2
6	1	2.0917839050351	1.81087797719655	3.78119536197617	4.106468172855	7	2.15688471594726	5.9620441393227	1	4.18330868876303	6.49151828324439	1.81802719584948	4.96202660124514	2.610028264271	4.69245064645007	1.64128429646509	1.89322444234506	4.52488618614104	5.79511226550511	1.68563225106495	3.33895357967775	6.30112551929244	1	3.30411142149385	11.126331897103	4.85435543862534	4.24124134849011	1.21126205547073	4.21902456477078	7.66849807228111	-0.434089007191928	-1.6775264187554	6.78694063111845	5.16041119564245	8.37879114682039	7.60198395655865	0.827082089721783	4.34710635861413	0.175668744280785	6.36543624795038	8.50135293846343	2.7833069241557	11.9850521727907	9.33238026027776	-0.687687855585409	3.57345666678329	116.75	0	2
7	4.4387676695204	6.92226136962972	2.3269921589051	2.75358337627279	1.51454554199667	6.35961249620384	4.89608108941332	5.33167624480468	2.23619248344081	6.79708082484956	5.52777468867376	7	5.34543457711115	4.73661014273715	5.43872459776701	1	3.54975941633388	4.10786634305647	3.7097167788638	1.45109681092242	5.57006211420876	2.89542542544586	5.20572150292858	3.90763166002325	5.7708939923797	3.92466051827393	3.86095724576881	3.49802345161841	3.53882463330148	0.707856279565292	-2.55760134012841	4.3814124620057	4.35918109427723	1.04295213904423	4.21615368198419	4.55734811531507	-2.75075212548301	-0.0641236129180265	-1.69379650666574	1.29474488603682	3.78853459638294	9.18698759234358	1.35860313494059	6.52778530022654	3.25858485921049	0.880925319184926	100.5	0	2
8	3.09266399010878	5.42347727869734	1.80517288391806	2.07697850314328	2.15601197089744	7	1.71581986356049	2.21987595524217	4.98252703568603	5.88232158285777	3.02603923596513	3.62828677517524	4.92738502582504	5.49133771284837	4.34807367605938	4.16628308028941	1.72907471266965	3.97337715466625	4.19988900259562	4.06751466505774	5.09874663216542	5.58601016594838	1.78953165500244	2.91026013667914	5.57981931697311	3.90882189525505	1.78384643404041	5.36768980748395	5.90868398138855	5.08216344577285	-1.005115513644	0.377081773774083	6.16058850330257	4.61768528798481	2.70322734771017	6.30933822807908	4.18466639967512	0.692092514365619	8.01697290034612	10.9398536375699	8.27172778285761	1.85905746734034	0.0204493742456182	3.66752679372114	1.26209914940135	2.92338748419944	92.25	0	2
9	6.62906453870349	4.35819445923932	6.67340744197496	2.63085563226338	5.06634948228315	5.70710057162327	6.08702067403543	3.2521869058651	4.0722516542349	6.31833245532108	5.58740584726745	2.67975567884236	4.87070566040396	3.73525077356026	4.63302455023029	2.27158710721973	2.88712585213031	5.18111795505489	1	1.55548983257082	4.75146569672232	3.78166031514791	1.96360449085127	5.20589724966067	9.9105948128534	8.2742562722519	8.79649249113761	-5.09063503035496	6.6016995071433	11.047921583907	-2.8444701396625	-1.33104819702229	5.80840130297007	5.77791758021321	6.74240607320152	2.67124808794199	3.03711207853389	7.0256026907206	4.33672940037515	4.67585744043486	2.67823405878418	-1.04827909055204	8.88369231164093	3.56583008626848	-2.14089488034659	6.73051640482755	99	0	2
10	1	6.90986297815648	1.22901087100304	3.20192690975039	4.66860710806251	6.06405491154355	5.92948843123461	4.81459273024745	2.97253695065286	3.47328463203325	3.8756954916504	5.75253056379741	6.05868421622915	4.01534371226876	2.92734531613859	6.56831629837487	5.59742380713808	2.34284697874248	7	4.18137243118547	5.62808473352515	4.22374499005637	6.30734652148353	6.60880539952292	7.42702881415372	5.3414826241133	8.20788003760545	-2.2118388562297	8.88330080263001	10.3368698725808	0.743661966457662	3.4877150462993	13.1393780804651	2.10468584212482	0.472905484533768	3.43989687009577	4.80313132481088	9.12948313670302	8.94360797955913	6.63750617094915	2.01061710867297	0.679833914951611	1.2436170977344	7.7541351205602	5.68840648775687	3.27717092262779	108.75	0	2
11	1.21657946620665	2.17189497944178	2.18054043715124	3.72005361944053	2.90916666627857	7	2.71075646124665	3.27886899659305	1.56703378305666	4.89008371058349	6.03951584694952	6.66312054422776	4.24129270855582	4.99200276164155	7	5.16744503903896	2.07543654918615	6.98809690018219	6.63993666849979	3.2883084072604	6.74632621655752	6.59147921005077	2.89691717202288	3.14301380010695	14.2063345401049	4.10693975047853	4.91525773097974	2.65992969777788	3.3308478287912	8.21633607785131	-0.59548261823823	7.15908868366255	5.40572579826267	-0.206679296514401	0.246833568289178	1.76120035350082	2.40674638730281	9.55573509571493	3.57501495269023	2.79246495087281	6.89530484860833	2.52049261388061	3.62411293376206	3.65719754860989	8.47196211738933	0.206437141418714	103.5	0	2
12	4.63607605763544	6.77736535140295	3.31789265744512	1.52981721998094	1.46597706122999	6.39238284425719	7	3.24493386070355	2.05923195794535	5.40807139651832	5.5873042746409	4.52748344686164	7	5.6001439584964	5.33972977250071	3.39629514280442	3.30556356356138	2.1604364045491	2.5407772865977	5.17489453722677	5.78104549383104	3.6199232686685	4.6843473906911	2.52949431512654	6.1214291030697	4.13485340683001	2.72144569462483	4.79397498898195	7.2082777618821	1.61379440167539	1.83759756744733	0.124109452028416	-1.73530412883637	6.20660796046193	10.2897956436954	10.5798071770979	0.300988966515316	0.282515577096541	-1.73522463586507	4.16084685894638	3.07527954452063	3.90553077760625	0.492380673299645	4.66693819172254	3.91418769894047	13.1231615337829	104.25	0	2
13	6.94166632406115	6.16222067254165	5.98333417935984	3.7570246561422	3.81938042243856	1	7	4.89141634408448	4.12922057078994	1	4.76953044835893	1.38291427296698	6.65234507662241	1.41712051784995	1	3.67848357326558	1	1	4.85838380367983	6.07182179576145	2.98632492389068	4.50877366577041	2.54002196491949	5.89913048398246	4.31059976543401	6.98749713555671	6.51616740841824	2.04539217081399	3.69406257019957	4.96498304726587	2.20526753851186	5.31316952854198	10.0584587370221	2.76407855372775	1.0223048739867	10.2200217846817	-0.803462902511052	7.70138212836497	8.38525366382358	-2.44840092007926	2.30194517744082	3.54066218093237	5.81127323562364	7.31743582448178	5.98926681568909	3.15786214251914	80	0	2
14	6.3077888824598	1.22104041868266	6.72221270651272	4.35281241285171	2.33957738292969	3.51056570478896	5.25166219689666	3.5714952229964	1.27857019681548	6.21587924763316	5.45518144890699	3.55083051342834	5.72653270769534	5.81162977102691	4.06401584618795	3.93949072928557	3.34283022568937	5.96181708966559	3.9608555547553	3.40961598315897	7	3.64358011092745	2.26182098618029	4.26918923948126	9.8073479766182	10.017154302077	6.20444802849636	-3.75026155102421	7.93576800994632	9.04041566856816	-3.95212311116619	-0.218186303771867	2.86501232248086	16.3131373481214	3.16338869130377	8.46219729527907	-0.763361102075421	7.37577750976269	3.07481714931036	0.816414531799784	2.41387541583796	4.99353417831773	1.71605972429365	7.38613640580485	6.79827205987306	-0.318758381090909	74.75	0	2
15	6.06940951591031	5.60242665986022	7	2.2235688712386	5.12087156163585	6.66062575823029	5.09158258278626	4.63794105448941	3.09432895583645	5.99564780633761	5.80900592835809	1.03341493956001	2.7168081499043	2.07423123911432	5.44901144298724	1.87958876275062	3.54686143077287	2.18073773278941	5.49630809670196	2.65968956183242	5.0914320224578	6.07999402544925	4.96874692351113	7.58682082465824	5.76018530942389	6.79617673418968	5.80276170652037	1.9237511869326	5.30341752538099	-0.0835443767998758	1.61426001887006	4.13107492630499	4.66188654445262	6.42475402227506	8.52882751297132	4.11083587015761	-0.151384975603535	10.6395811665885	2.39332891700563	3.80083476955045	5.52754296616956	5.68216545747679	5.11480852023761	4.966807132918	4.20957460825031	1.90501344677275	101.5	0	2
16	4.72642890440033	6.70554351659858	3.01146682202201	2.67949078626706	1.19954119660352	6.68334376368317	5.85713946331138	6.36342163571561	4.86815653674481	7	5.36535283950503	6.72902756118801	4.44903956147157	5.92153099067863	5.06538603293097	6.76891210241681	4.7244876083395	2.30613220124161	3.51845055717634	2.55482724353792	4.02890178597767	3.62040864861429	4.90031805300361	3.01784590253929	5.39857024384982	3.61421547257122	4.54006189517812	4.27402121529796	3.62155015647988	6.02300904614652	-3.05979679863468	3.78933049610105	5.28386885064843	5.10509919218243	5.16230546130566	5.54243270050939	-1.92784707988536	-0.505600626901687	-0.807687090882089	2.54891981005069	6.91729679366695	9.46796455576391	6.53793696656935	8.56208175172357	3.24064171966047	-1.57632875410096	103.25	0	2
17	4.62751256750079	3.98755520914808	2.07853779245356	3.16274915414185	7	6.35915805154366	6.45605394420022	4.56711015391673	1.79375636664687	6.43100372996441	5.03608828744328	7	4.7917275552094	3.05382115265762	3.40122976103082	1	6.6679789278835	3.70203325449156	5.91359454060529	5.66924168014667	3.52707462343046	7	2.1263760520085	4.61730234346988	12.9109378780449	3.61119619033137	4.91144359514984	-0.761694245780669	10.613563764075	7.50428387905586	-0.548234760515619	4.3137599484073	7.86976706366476	5.55115943513088	7.90163317004483	8.56932994481907	4.7983130686827	9.14631011236521	5.38746960584879	2.51009741954686	4.95391538577243	5.64107573278001	4.20466947026239	8.31864050398678	-0.477022655743895	7.42626653026457	102	0	2
18	2.07450862754864	6.51299688980669	1.10247682289178	1	3.36694977825903	6.35601606021137	3.55642816216413	2.89438195163665	5.82054688122816	6.92843244833612	4.56347733901558	1	2.04057866387486	4.89298352648766	1.93689082673344	3.21062618353445	4.63545345869083	2.25097524050457	1	3.75615750536738	5.92595277047883	6.42321527183746	2.68246527397829	4.73955508929564	4.84957090333698	4.77851370293351	4.11365810669073	5.11912617372558	1.16905539433623	7.868285197857	-2.99481171226938	3.3084625871185	9.77104240385419	3.08596662100716	4.91488518271567	3.54907755291382	3.60992058895806	0.759512129176322	9.46557607829885	3.87304753524713	3.17547934555478	2.54687900458456	-1.69025092147504	2.9577148132482	4.60796293215019	-2.19997607040359	93.75	0	2
19	3.7359268861915	1	3.10444005784732	5.79255535376342	6.61875119375865	3.87218167737714	2.09467058784771	3.47244837861719	3.27471868880252	1.92268736136696	6.69058951084103	4.54923989861675	4.12207262708654	1	7	5.09835004809483	5.93245682163497	1.63798100240317	1	1.17416891576117	4.75536272498925	5.87787918787032	4.92496023531217	2.97975599731395	12.2619430409571	3.48104525489175	7.13920728378743	0.701145944532103	3.83654948671958	2.20090460153293	-2.00625095290915	5.55799210993139	-0.653057374266902	4.10122807114639	3.81339279083403	2.35614309119456	3.68163036941924	8.66083803175633	6.64310576973463	6.15991679911493	1.51473556177878	1.48518211057016	7.2046514849297	7.25625100067477	2.79886707666272	10.5016444492409	109.5	0	2
20	6.5882211227612	2.0944677698638	2.8049660497188	4.09892930259429	4.41001381954043	5.89583561533471	6.88011663405272	5.80994026947778	1.62119204831371	5.58405008970708	4.94476265847765	7	3.47137680028168	1	1.40386996103137	3.56168544186386	6.16664266608857	2.72144266615893	2.72589833560458	4.13846194575589	1.59533676386641	2.61106078272637	3.31661547311236	3.10516731060387	13.9050831639756	3.37577581104885	6.78073980590035	-0.641784225081646	3.26358065012487	2.57538357148825	-1.64089894079117	2.85421337248847	11.4085942415862	7.41070096131625	4.18340518674925	8.71130667023164	1.58818496578135	-2.18566313019037	7.16442036361064	9.79715666573287	-4.52013558304913	2.60981097179628	4.75044823415986	4.63218155788589	5.9141073326334	-1.09983465881449	70.25	0	2
21	7	4.59887680428836	2.41388654459779	2.52822707555571	1	5.27955456184914	2.1026882816779	3.86727016680662	1	5.20620130186649	3.7564879754545	5.35120248594679	5.15193082632517	3.55263478211467	4.2560148758339	6.14164617444358	1.48834663652428	1.0358976460995	4.01937743520328	3.31328813707134	3.07853114822895	5.12889127860872	1	2.87782007703589	11.9854922771522	5.09935769813855	5.29883272334159	0.212687183132128	5.39222189410246	0.621764199867558	3.03892119242946	2.60923646207819	6.83379424498187	7.15988400560974	5.94911134415775	6.00822178691665	2.18560254461324	10.794801542334	3.6797951712672	0.2394700528971	-0.0427471250801074	-4.10486514762327	4.17984978623889	10.5588911991036	2.39647041330441	-2.1207018840812	101	0	2
22	1.82988093029201	1.89560295167711	7	7	6.81293617158061	7	1	1	1.51822565922192	4.79408291006265	3.4459078462155	3.44190466268419	5.8099958030559	2.19062700891365	2.75314730468086	6.12603447950135	4.17677387472698	5.27428794159849	1.47619605902089	1	7	4.97388423381941	4.56722619257007	2.1996200768447	6.24333660809405	14.7537449624473	1.18156524688082	0.351922311872864	5.2002788714986	0.102850537380007	5.07256185004206	2.39217493253306	5.71053132631028	8.57446154446011	7.3389851865182	6.53214445060476	6.04706170869608	7.18595362269477	-5.21733307224348	2.10903975834965	2.14514245208059	2.95507594743436	1.89039744578686	7.45754531779836	7.31615516973254	-0.704504834632654	88.75	0	2
23	2.07854949402445	6.90560209206883	1.92520357602855	3.57283610311943	6.17637400249981	7	5.8204273596742	2.08807513219366	2.47853386278421	6.72443679487209	3.66341461593374	6.22307401368186	7	6.2234999139177	4.81641206531655	2.06072353772838	3.83929894736943	1	5.54693371163104	1.61735753430736	5.17056588603049	2.72513139183753	3.20583590454073	-4.64767837259743	7.30857099882402	11.1979860756022	0.722808910120273	1.48736877569814	2.58280036101391	-0.99760557151282	-0.620096008689349	-0.0912466566415575	8.75451422281913	5.97164936151001	8.37123517827122	11.3346254226503	8.56750741449426	8.48722341670814	-4.92158574101573	4.32009122241175	1.34867323509329	3.33660931487026	-4.1388171821767	7.95917249952539	4.09344473763212	-5.44534694275381	96.5	0	2
24	1	6.6778522853587	3.6034125529231	1.8619916863648	1.8777231084831	5.72439772548548	6.13026636061594	2.77390696955454	4.20927241038585	1.64776046014506	7	3.97537526181546	4.0207718194416	2.67681307349546	1.8692578179218	2.34044905255844	2.83336284834313	6.55220400232109	2.90254221009956	3.73126069876612	5.98854828382873	6.39524769867274	6.93123596745758	2.74055808944935	5.04104243248211	4.5883247524116	3.4445905138417	5.6478459227379	7.31783225803557	0.573047520496156	-2.46748726253402	0.692812618525159	3.42731752629079	7.27925251272769	4.77598631844729	11.1274311227846	2.23892117324841	-0.232417572868587	-1.35458130131361	6.91575171776038	0.407836884660475	5.20971499048203	6.16677766173232	6.05354688707071	6.21019469545995	0.821430853413233	98.25	0	2
25	2.30616071074732	6.6567184319078	1.98535738586057	2.34563710427349	3.16963294552114	7	3.44063306303535	4.6962403495938	4.50899011725638	7	4.56340763907836	2.18574573767874	5.79158431793647	2.61969492645771	1.93501422214059	3.460379791054	2.15401418613846	5.44054175521871	2.31778875251437	4.19567588186465	6.62849782164602	5.11834682152151	5.73458104394219	3.66758109779522	6.39950806193076	4.19349925277531	4.51225813388978	4.2444800920207	2.06883703175539	3.23822180258053	-3.28211134189916	-0.0808020715072517	9.14248725278419	3.21725089622135	4.93398892594375	10.438577851287	-0.112046386151283	4.42123229213204	7.89410021705089	7.64138499538844	3.368556255227	4.97513817945133	4.42309819326786	12.6512177176552	6.83028952179395	1.03754067870002	96	0	2
26	2.97658890434263	1	3.62351188895156	2.77060430010228	5.97087298479336	6.16356352769651	1.96416171294902	4.12864680457176	4.01011077707095	1.57620474832925	4.39174277360878	2.0030908717734	3.28465951126171	1	4.15548896176288	1	3.26990045556697	1.54042103403275	3.58198552267269	3.6678280306376	6.02469455506471	3.71984105562853	3.09415184544041	1.36009347559193	13.5413217463524	5.89795252826455	3.19907072486165	-0.49678456478469	4.67164789311836	10.8966476486188	-1.25063053114704	1.65774542822271	-1.11834282678921	5.12367843511008	5.10301693239654	5.4428949529529	1.7959760109141	4.47864924115919	-2.30241445828131	5.97198666684187	7.62106590554724	2.83024768966457	-0.0955623940163368	8.81050907921047	0.385811187917025	6.08320620716518	93.75	0	2
27	4.86616247250922	3.22446477794105	3.25621604803838	1.3820585005513	3.93821966865116	6.38813475669603	1.7049368617433	5.20901100432555	5.60608362477424	6.1599439712639	4.05456609522238	6.60374044548927	6.090070151113	1.24503821951367	5.16128376329902	4.34189820643407	3.92773487048108	2.46035453446552	2.38642666444962	5.7045657107884	5.55101014282025	6.2921504891532	5.13315902409872	4.94109714322118	11.2489039241998	2.99821170236414	5.96299261685603	-0.233304104763798	7.1847607216055	5.70449259043007	1.98648575571871	0.937052792505877	2.75392631006802	3.66702114057635	7.26671792317944	8.45925768795154	0.741151482600001	-0.0666864096500151	5.82941269215625	6.84086826714435	0.982118143275075	2.47990843267598	4.42809868235251	-0.779408027569714	2.89666623570609	3.83625969846636	82.5	0	2
28	2.94375838856989	2.97108421261572	3.45626431634298	2.60399300013391	6.37310662058327	5.46396928364073	2.30292966635479	6.12783249491437	3.88341376866492	3.35434320690399	3.54069245863415	5.88697662947317	5.6026780843569	5.55799308349799	6.19164325449439	5.46034093930025	4.13503799624311	2.62609728299212	5.51726295219991	5.95539204121549	3.3128475238102	7	5.95710232433918	2.82728599581107	12.8576589205518	5.11062504828895	3.26724171717651	-2.10488899584765	4.31810187648431	9.56651902737357	-1.69163785217824	5.46298433681535	7.97804668280514	4.5153254596198	5.38800299146677	0.37611178747021	-0.988283257833465	4.248834972413	0.405469441577048	5.13126834192428	3.23860079299184	-2.98438229516951	4.49208297840823	10.3104672337269	6.45061447099499	2.92121749429689	77.25	0	2
29	1.60587526910918	1.38597717195851	6.19844265192177	5.75363853456503	6.467366286205	7	5.77192483068904	5.56339972999925	2.00893527765251	4.04866586368361	4.78480669501374	6.65019492664343	5.63775078021002	2.67934649146733	2.08314767504322	3.1114924582997	2.2492886956776	2.0941065499741	4.51395822378383	1	4.36508298438303	4.82027358093109	1.70448340783075	3.2407207183978	7.47101033020239	14.4919969494984	1.81187161105836	0.0864596288146872	9.71500570975115	9.39817436870668	1.91050694593748	0.410233286994356	1.61200065413433	3.778936004127	5.74180775670672	6.60339905633282	3.15600480211791	6.37527145555792	-6.52601566582576	-2.63202307852131	2.18457201884606	2.33149564925856	2.31742712784736	5.43355204258789	-0.689096399275675	4.25957545126685	96	0	2
30	1.93298743520332	7	2.88696335527488	1.90899384458405	2.36667100706273	2.09539981002929	6.3621858596523	3.10440410908782	3.56936327663639	7	5.11863420481601	6.47086112434198	5.66263913007682	6.55200279164339	7	3.95763336161284	2.48310314507811	1.78797847089486	5.11941831797286	1.65203886718216	6.92271157649401	3.10695805503066	4.40050454903121	5.06429866995468	5.14332022095571	3.99498475591464	4.4463811986453	5.14255991446212	6.03224939813929	3.55045527363107	1.68909818261305	-1.89201870170796	6.88007493529981	8.61867464235985	5.83319456156147	4.75135586848825	3.75363115302958	4.21490497201209	-7.27841682747261	4.34324480377085	3.76862337873137	4.37681552268084	7.43579376328389	5.07723166422401	8.94886681511266	9.45445662882069	97.75	0	2
31	1	1.7404963981433	1.70399052779995	2.87229540782468	3.26367909751534	6.59976311084436	2.69710638813867	3.38035882937016	1.84153859112961	4.41778283925911	5.89713875500364	6.19851741647177	5.87953100243577	2.54641062276997	1.86459517786672	3.85997733074348	4.38868716262334	4.56884492668924	3.55971089695588	2.52686444826345	3.38261591702724	6.71985730364496	1.17090657571026	3.34859685074317	11.6508887137395	4.15964808779637	4.37400295980824	2.47596077259137	4.93931132433277	10.9869112247869	-1.81580411124665	2.4675930836014	2.28080038997663	5.23327824370799	9.08923303227539	9.06855239049273	-0.48213741523713	-0.748754273842684	-1.15065660893654	3.71826220072371	8.85110955057192	3.85979143740252	1.14801643575526	8.66632741726791	6.09175688528288	3.01899926234169	92.5	0	2
32	2.95953661425541	1.64466221390098	3.19671141408511	3.15307459335504	6.81002678772773	5.40285025969901	6.42125786665451	3.72391460166051	3.82312072484731	6.18548445040465	5.51221160672843	5.5224276110715	3.76564534839543	1.77407921533238	6.8991953506267	2.34712021821936	7	1.25962255384767	3.730289884297	3.01029918223712	4.59281765976458	1.45055173043696	3.67089121031583	1.34996026164177	12.0861967903625	5.47895418556959	4.21232369389365	-0.498139386612773	9.13660997896042	11.4185361656218	-1.6481191053627	2.27636409260914	-2.01224492895403	5.21270288093704	5.89372680730979	7.38437027006065	1.8383100292787	3.63703585050155	-2.46476130248323	3.06929926242992	7.58796850216989	3.20312985238359	0.721179789205987	9.67804157410936	1.55419713376416	6.32331791863797	95.25	0	2
33	2.34680985911151	6.78774996458965	1.56593516833834	2.86388796251616	2.88254351708376	7	5.222256564768	4.14120439059888	3.61959737568055	6.79111814415832	3.04707686592392	2.17559680280597	7	3.9417255585393	1.52875324397415	1.87110297670507	1.97007031550647	6.27406846948388	3.72386376410183	3.4234608162826	6.11673901928762	5.17993816059976	7	3.60828709499033	6.6025648242793	4.37073969132429	5.32487091009945	3.62048240355098	7.51010861278859	3.68623161214187	1.22882399335216	0.61745415390717	9.70340258559415	4.05389066633295	1.44192691899839	12.3648567526226	0.302149021586048	4.76622617643714	7.15660720405071	7.02047811029533	3.23263386420344	5.46340670449207	3.80325642495263	11.2659052815238	5.65567397953851	1.16175028161084	92	0	2
34	1.92147851043204	7	3.95524280020586	5.73631998271519	5.61867034157097	4.4771537155698	6.80161887047227	2.09505469384897	2.69932381481972	6.58281353755891	5.19705160300607	2.86401268937505	6.52192654228592	2.12896945911483	1	2.10432150842812	2.927126347034	4.03919216304132	6.29669234816731	2.31371348250115	5.96731944997276	1.17816090704151	1.1718263484144	-4.58481161812815	8.1840209964641	9.83300112909149	1.47498002915034	2.63024700706044	2.85718408830159	4.83044289250877	-2.28398905020535	2.59126650144079	-6.48401241718903	5.2268876834309	8.80154992739677	5.39106297586047	5.47724521155368	2.44896031964537	1.64689249005501	0.99898709596493	3.23540297529273	4.4603869724296	-1.53823747525709	7.64790864569485	4.57803133168662	0.499177221291058	89.75	0	2
35	2.29402728827422	6.02871349821697	2.19788913127767	1.73081462554336	2.92605531779991	7	7	4.04662274327896	3.24022997713697	4.83024477589806	4.01473580642903	2.77276343656398	6.21182634928365	1.89794669508959	1.70597976980077	4.39790141272696	1	2.17041144722406	2.14721737343905	1.20912567016174	4.7074412466236	4.66420048199134	5.62551759425395	5.76876290121092	6.76609219642988	4.43509538791146	3.70957912777494	4.76672387905692	5.57331795297502	6.10799606709012	3.36574896856045	4.32676563958973	10.0769194523499	7.68148008774923	3.77727237329459	9.22700988512401	5.8878090781736	3.53173981392495	7.07895506408661	-0.220207062484846	5.08253543950998	4.56786959210665	-0.432264734908141	5.91440203395436	3.31584760222464	6.25297085612868	100.5	0	2
36	3.41963631321992	1.74198653355396	6.49996001528455	6.88022062905149	7	3.6026585803224	2.40526521298942	3.38526459901199	6.22579226898553	5.54611437333814	5.48976648169184	1.29902494526216	4.0280132242888	5.7579305906077	4.1779620978027	3.96175706079768	3.13422249825419	2.48773047946312	3.10230373781933	2.6643275594915	1.69106919925617	7	2.47712716773655	1.02790545678682	12.6728240961137	11.8046073539888	4.5687508739451	0.659042112312273	10.7647724008242	9.82942806187933	-4.48680662204459	-1.60673595921085	7.70753744349111	8.64142216090142	9.25525437575122	7.66211447766812	5.82378090953064	1.81378179327434	-0.59984853707432	5.66473553850177	3.12543259848149	1.95641752821775	1.56385618843763	7.05601111569433	1.20792021851071	7.58532778682138	84.25	0	2
37	6.14610071181493	5.70077217713386	6.90330289241304	4.18307947902961	4.04070042306133	5.13071134025335	1.50552583199285	2.01032165684337	1	4.95879707598755	2.95462768884886	2.46782432711449	5.078637876597	2.93880402766141	2.59497767136737	2.85069435346315	1	4.10480388078873	2.67546439908386	6.07758633371708	5.32618465020799	7	3.728502356838	6.96638276546473	5.82929257343241	8.81045304552941	4.069784697162	1.40491061836873	3.95473893429687	9.39368142785307	1.84360502297176	-3.61118287045818	8.02540299030989	1.25497251169638	9.45955028856175	12.409229678573	2.38396471193887	-0.0406883471491346	5.75138985547836	4.63600602687758	5.15251897597518	3.60400787980117	-1.43246937638821	7.31013159770148	-0.175922063544724	-0.630199511967921	81	0	2
38	1.06606978929829	3.17886468462605	2.87165025012994	3.08680890094855	3.92188124301483	6.0924733701352	5.3327018753372	4.01722227854585	5.05190139486641	2.7491792344849	2.76352506853009	5.73493001906097	3.43348993267431	3.01961215594181	2.25838742942052	6.26949969748829	5.51835495288347	4.03294669711405	5.93573168698183	1.54483675272702	4.77935609677765	6.39749243231916	1.36852306707513	7.07339866892197	8.71131141525752	5.88340134712979	8.96882002745768	-2.51662750870895	0.404817589848273	4.23367082003267	-0.701022538511983	2.62517973136161	3.2099858466822	3.50993599320037	4.83502266808366	5.07515656208169	2.40603848416502	5.95742580125239	4.34665720285951	3.56009625624945	0.778100357021263	3.55529497652856	4.33177240387652	7.4209923804137	3.3460125233172	1.21426752085862	101.75	0	2
39	5.79698173050426	2.75296202764583	2.08495031595473	1	3.08580402086155	7	6.49140075410393	6.04492736212544	4.99517510120311	6.51976358533752	6.85609595920692	6.68806843408167	1	2.48539118558075	3.91441456077946	2.05468785371376	5.27074580185867	1.52953368407054	1	5.47507818861902	5.16285990808615	6.31851653617015	3.05169183162401	4.83853853925534	11.6417855283589	2.81309954129056	5.61048861746719	-0.904319121204658	7.69664139507799	5.12453491367335	2.91197287611286	-0.36131725142393	2.27323423901855	3.95043990307835	6.87906064364565	5.75044396106374	-0.386083651358798	6.90462244225288	1.65636779486004	6.91378796663237	1.22333831049595	6.2288044063032	3.95441089570546	6.77384344484069	2.22984811360323	3.33893394837722	80.5	0	2
40	3.92554564591769	1.4731161495902	2.86664461113504	5.21037716879543	6.8560602307179	4.27890735735178	5.28091523709931	1.59671800695944	1.94495074350907	2.65746419617562	5.45619805344915	3.08287799887727	4.25700704743029	2.23463320437399	6.23947339829725	5.07239981120623	5.48495178760787	1.98522762548009	1.14687172760881	3.39514327376986	7	2.11362020903233	3.12034244918688	4.43755664364377	12.4779232858477	3.65996859247239	7.35539368346398	0.149804989838878	0.893988529693301	2.35676093601802	-1.3433168131801	6.94339768742163	-0.678264477867349	4.32965057911116	8.99390966757234	3.70116884660749	3.66409091504921	0.876843251428264	7.13768654839159	7.0743721353243	4.57182410633309	1.85233524498457	7.2450865047983	7.07646332221384	2.86651992442682	8.96450866314596	79.25	0	2
41	3.53417356975623	4.8199134175592	2.49489623805092	1.58333571251255	7	6.48814890999166	4.77164845288713	4.28786252568205	6.45423690534403	2.49673279349248	5.0423098298318	5.77627855590508	5.52391108985809	3.02332825170563	3.98410571399068	4.54245087642408	2.9208996706002	1	1.1839595559085	6.63874833821982	3.27306367550961	1.83935286091941	3.14236734543777	3.2484136950481	7.99652021028206	7.89615129034848	2.38447579935895	-4.64104994617736	0.445262158669506	6.3832601234687	-3.5688593935541	-0.131416069851828	7.31479954826063	3.38220369157711	5.496884649759	2.42437069876767	4.52256370940392	7.0327505602238	2.21603713558429	8.54262786145423	4.80557521585413	1.13808466036512	0.314881084754108	5.76369357870446	5.46694227255671	2.28815595515513	92	0	2
42	1.6956737883588	1.12568177553172	6.19797168220292	5.94737344278735	6.44202775343085	7	1.90939817378094	6.04947067452325	5.7591450718335	6.23147130350038	7	5.12778110512275	1.56554583950651	4.23542974203574	2.45093860891212	1.52595156391104	5.96452770104061	3.93491021440974	1	5.21404185998591	6.61499912302278	2.27780386820702	7	3.3713614226386	7.05066603129058	12.9222866049005	2.66213178900375	2.16997242186264	6.48809700235516	4.71044612376278	-4.99771054929145	2.97671550235919	3.01315136136667	6.01752079034134	6.83685347033105	13.6815693885481	5.21988331797592	8.58226650756442	-1.53895468944011	-1.12700193535951	2.42220667969451	5.51957532022183	1.09489601063023	2.81608603200249	7.84970939951506	5.65703944635772	81.75	0	2
43	2.06371029555951	1.36696077870208	4.8975230962477	4.66529140348985	5.50505145290682	5.47351364675582	7	1.94398096637906	1	5.98952534332127	4.38666448994497	6.49478583705397	5.57171135572343	2.52411779498651	5.73038407013301	2.40026973289761	3.67785372465751	2.60065470227305	6.04733201334167	1.27340489995826	4.39924860271588	3.45158086567715	7	4.2621869894649	7.07786160344549	14.946131353394	0.654205831024887	0.793357038722647	0.0092163803388528	5.28528628123345	1.39817211811624	4.35089570119546	1.12510543950846	7.5076158917241	12.5723605303574	5.03935777801793	4.7228355308747	5.34103431057919	-1.47544648051444	5.90173408943552	7.28945706007714	-2.28905812565807	-1.00849385469389	5.22645445330989	4.36351435000562	11.3514557979031	73.5	0	2
44	6.34687505817144	4.3799848936821	1.56494776677027	3.06544773392192	2.24561847625024	5.65859906963154	1.7490085512758	4.32323172966441	1	4.94935011631661	5.67600998609067	3.40506790723467	6.09974294832923	1	1	6.77280689821664	5.69362140208788	1.2310934829864	5.18742861465577	1.69609701603588	3.71628432147525	6.93339242303994	3.44250592180979	2.98511750056386	12.6350943470574	2.77677324770257	5.09415704753028	1.37463774220444	0.422179215509112	-0.136057408785323	1.46730378582815	3.91133927708501	-0.958254152282156	6.67190753031247	9.10101369624939	5.95048974966895	0.262469621266594	0.168045710867954	7.646305429279	2.04077251154195	8.79658339370235	1.5024095978108	1.07477699156032	-2.19844927419973	3.68737836431901	-2.0557921915871	100.25	0	2
45	2.72325051642141	7	3.88296842393471	5.27706767309017	5.68263756928219	5.26907878471146	6.86504677320773	3.4785253797365	1.75829220939548	7	5.83591834711093	3.37728360605785	3.8505564063812	2.98899540813096	1.35929940116436	2.31737208392601	5.23042916796329	2.37432350606982	6.10759940168964	5.14694748919083	3.60190797911591	2.00237020360019	2.28905052129111	-5.45541659115644	8.43569334256584	8.40196842385793	1.97273238513088	2.78375085572147	7.24945714188275	5.70600420707052	-0.986335962316366	5.18057639930414	-6.32772847669136	5.31462578534435	8.01326596821429	10.4314766749075	6.86597364769848	1.61838114141997	8.68173979705609	1.73212880868194	4.05019604541769	3.71029215465079	3.63291991579709	5.49406475381885	5.82552641333555	-0.109806297704952	78	0	2
46	5.10176735356143	5.86571605781225	4.62995599605545	1.84311862989292	5.33049865189029	3.05401365348659	3.90167444882529	5.44461069812684	1.99732347280085	6.54970275049142	2.61807652081085	7	4.43026223931982	1	5.58984264217499	6.95835472943865	1.75222878259912	2.19038132386185	1.33399121095044	1.74306466178492	5.32064991846205	2.56334107030766	3.19052840609172	3.02573360315758	8.36446491855335	7.56473883499079	3.83519311019254	-3.59939707473664	5.37216435746115	9.31324912841218	1.99199436822383	6.56086196392687	8.18745229444553	6.40485020949813	10.441460707955	7.98640717765771	1.06780759394679	0.520175214551353	6.1904701258612	-1.38636466417136	5.84393243712797	2.6564774363974	2.95484863402265	3.46727369436141	6.51614425470991	2.83507560170527	79.75	0	2
47	4.16642041037838	1.7252419483849	1	3.88767649803851	3.65763958072718	5.14412337128926	6.68843929963854	6.0928776210246	3.1767006526076	1	7	3.71915137415415	4.68438601881615	3.59892807837025	7	3.87141747402015	3.31478273572718	3.23420643064705	4.54268477679781	5.40250528443167	3.2199370175414	3.72619035884969	3.60445269066997	5.30329255665557	12.6597816830338	3.98759558575578	5.21332647685495	0.987752431949129	2.34530705377707	6.11338958443923	9.40198250061242	2.69942516465646	8.47170849703963	4.76139084043632	5.53856983423058	9.97327758914039	1.93836925447844	4.18698217252804	0.488781116247227	1.51660512182076	5.7635557385236	-0.0957621901329875	3.36955296604489	2.16062613107047	2.47030439474494	9.31404654522114	68.5	0	2
48	1.62585365892478	1.81440655607513	7	6.43404629499661	6.40784900620041	5.58274102244155	5.74772180870348	4.1124576899059	1.36193798424996	2.139791947111	6.24252353787775	6.4035839948428	2.0761261160447	4.30983758422142	4.8290964717394	2.87296369052388	4.42676407719634	4.20433180225742	5.2333623891968	4.17313687644642	7	4.39025352003211	2.72812166840581	1.11146409038959	11.0493130539106	14.3827837017961	0.134743805395516	3.36585929966141	3.40344330141065	5.42637048114707	2.22305064132849	-3.65307989715342	6.75767094944375	8.54249276603773	9.36721956625431	6.24590760161454	5.00845472168311	8.56003358655344	5.88502912416387	3.49264267384444	0.920169254997473	3.45845234017353	6.81622482095026	6.55364897028026	6.60648354807939	2.92424545493372	86.25	0	2
49	4.60994868862073	7	3.94849144018832	7	4.09699586853043	5.85147919384166	6.22332723283266	1.94498328842963	5.09027428129915	6.77150729105143	5.50200071293227	6.19711391947869	4.18353050795652	5.76322314407775	2.29157266990615	5.96957792835898	3.48701386289436	5.2257759127195	2.09076083891263	4.46312529993918	2.37170904369905	5.89404864419345	4.0057040449765	2.41648189947257	6.40322093467934	10.0014726236006	9.34731316803333	4.24168107924796	7.05426185949658	12.0452126333503	-0.217923325552704	-1.14516178415568	12.282875965383	1.3773506610514	6.98652687536958	3.70119760997897	3.71919563225187	3.2174719315747	8.09048926790707	5.53927011749874	2.44631028824113	2.7045406792151	6.67109539860609	2.69522743727571	5.5841549919459	2.61614562649668	89	0	2
50	1.5159621884878	7	1.47135018106205	4.30291649786625	6.81753612230721	6.67648906423017	1.53434143214243	6.55517100357013	2.27180866588667	7	3.89657704435741	6.69001421763304	4.02872134095565	1	7	2.06919529251354	3.13292630317235	5.5841642100352	4.61107662947623	3.68022486888257	2.91834250631799	3.06976437835504	1.56245509172949	8.3104135209934	0.392134540440939	0.465059352128557	-2.97367708867587	2.39919905689585	6.82684104739716	2.06280458843316	2.4577164943408	0.718388974676876	10.1840458822546	-0.367303948429288	1.31890683815818	11.9883956322064	3.40835915818626	1.14040777236936	7.9906557050737	3.41862417659691	2.82595161658369	4.43349875706322	-2.39828341510505	5.68676297707764	2.29572528760765	3.35972032019174	87.75	0	2
51	6.07984910205122	5.44802816004742	3.13758444851434	3.66089423824835	3.31504832989043	4.740838092225	3.98436871608636	5.94590137153927	1.70181272001119	7	4.69614846616881	2.5117392241335	3.92448254307329	2.25087526299769	6.13897909168526	1.15605299725185	1.07188711346438	3.45266887046597	3.12966436787038	1.13775312310371	5.73424234756407	2.57506865684395	1	8.04815891982443	6.43613200608527	6.00663432392205	8.56321748301717	-6.25547634485335	10.9889765880823	2.16094841896422	-2.55354257842003	4.20031610830539	8.77157107148428	8.52181660206594	6.97281667748145	7.70695667435731	-2.80892245438492	2.27503360913197	8.76024870581402	3.60676008960372	7.39571512396591	1.67673823211296	-2.85037607194801	1.73312784170946	4.92956182253721	1.08653376863608	72.5	0	2
52	1.25161841926493	2.06087936700866	5.97916746718839	5.70160393730258	3.653317901745	6.15361976152913	4.17750937308772	1.20251355475256	1.96535414420544	4.13096276837682	7	2.82812668820967	6.48620342029653	3.30959828877173	3.85634748174946	6.04078027690237	1.90698190811493	4.38086044559827	4.65116293691344	4.52790422777137	5.61509521233324	6.41578223661658	4.30181000499772	0.751326902489023	11.2478822348072	12.4255015753415	4.73631772050369	1.0259216290824	9.81802979109686	10.6638634717177	0.445172882553278	3.8085697132289	1.84660261079695	4.57308725753312	4.98059974341452	7.4536409380898	4.02863770618197	1.21114120912517	5.6546641559688	-4.30134242798945	-4.05485821020335	3.84438203377652	1.61900510157293	7.58111720386656	7.57443363881464	1.79856304589869	86.25	0	2
53	2.35603737270945	4.71085728406308	1.41264837874211	1.98767907646728	2.21146840436781	6.24585103902156	1.2664146054023	7	6.36843624349139	4.69949923296666	5.99695765011555	4.48888597022747	4.34352822621277	5.82508515881998	7	4.13051227410125	1	2.59180619270346	2.58879279499027	3.50224733052855	5.19266898877199	6.62572698319066	1.76130554079532	3.75588159957308	6.60366455344361	4.39416570127826	1.25992588855504	4.99500603025899	6.01839370553059	11.680127498222	-0.208566398731068	0.32151304847319	-0.0999994689805104	4.83871569210003	3.18388059236677	6.3809159700336	-0.513741135610603	2.22656257949386	2.12324861022433	6.59533168890639	9.1461775818255	1.77423585764333	0.0015516654869292	3.7007855507573	-1.32936729152577	3.46566819358927	74	0	2
54	6.18244328251104	3.41196060016356	2.42685201846389	3.93466744063874	3.76627379691072	5.93540122843153	6.90134944664039	6.76331134793267	1.5959474470601	5.50588476494544	4.09870285212912	6.1074124118217	6.10789767815162	2.49514759930587	4.8853292344512	4.01401817659035	5.35266855155121	2.51139082429772	2.62834507692373	4.22418630852027	7	2.89017880016011	2.54717699408832	3.18891463766406	13.7347571201015	2.60984086369907	6.47927359591031	-0.140141408929189	8.95964063931506	5.71650403733128	-0.795457975491293	3.06795760582109	11.273245609851	6.84470532300577	4.48182385362531	1.81695719542511	1.4435404997839	-2.4855811713633	7.53340885826557	9.49208817829068	5.11242034850913	-1.19394530631845	4.1140579912767	5.42797213110019	-1.80092635414724	1.25793359055536	79.75	0	2
55	6.01711934471514	1.69834881533764	1.19279322425638	3.99845552463985	3.63450211776414	5.57891217400223	3.52178822218488	5.01497264054411	1.76213123604274	4.96060219967166	2.10434009147876	7	1.40323899575501	3.30369213539648	2.38560594209953	4.29928062542767	3.23620246215929	3.55887574248455	1.18470823052032	2.84657446909182	4.72415817360916	3.73238876452667	5.03342541325912	3.25392522475801	11.7754540889442	3.55095156797739	4.32614304648783	0.00194144279391906	5.76965218399993	3.90662487723319	5.89355945556788	7.36321101303414	-6.21726749244532	6.9273683488386	6.97701304901989	3.83107901595649	3.9838735838701	3.54455428965572	-1.4759147108757	-1.69474986739227	0.919295498047616	8.31514276524435	-3.35302046538189	10.3605496952189	5.67337204944991	7.93698483310646	82.5	0	2
56	3.56059371098197	6.20573290184082	1	1	4.06211343544348	3.87990761626618	4.20658614150246	3.58532998493833	1.47447025946562	1.82827880607655	6.07486022780755	5.16974049279746	6.22871953644542	7	4.35051066306423	1.3300677230153	2.75594219855541	1.45615460535428	1.84124209978817	4.32682306793678	5.3577682003295	7	4.47321594824057	6.62366309127787	6.89719040785817	4.12633308704419	6.81391014970845	0.97395747444601	3.25623873115237	4.29823740816451	1.74379376889772	5.26814392629247	2.2585584076506	7.16936842593748	8.90852262928011	3.26819140139336	3.30358385884516	6.14485243219181	2.69812718126174	3.21453087361112	5.2657790217635	2.68404947935611	9.02865048486734	8.73286134656012	-0.382763677217278	8.06374979954298	93.25	0	2
57	1	3.52348972617222	7	6.91879805991028	6.73099874427288	7	1	2.72238676721094	1.72494598197768	3.7466674544223	4.26650257468456	4.44568544523839	6.58034542189611	1.54658796528401	3.18475025008167	3.75879928000696	1.63936241398126	1.4072103198409	2.32396295863138	1	6.4575493333891	5.15108039804693	5.01860135459798	4.01564020507813	6.52320278050275	14.033055120383	0.620215410502271	0.16962238578758	4.38884988024406	0.0977752249755456	2.02652998632324	2.38498970649383	6.12063593706698	8.96432577816133	6.01929455639439	6.61836143419798	-5.35894661573454	7.59408876633147	-4.62817070034465	-2.92573527260201	0.360151118372749	-2.2481417248823	2.4655497546085	7.44864203704453	7.85010425531064	5.03560445608857	83	0	2
58	1.00812222610791	2.89789966319046	3.36745536702179	6.01841001097536	3.97509109197253	4.27946988884436	5.04315631678618	5.10924846851363	1.29162051454316	4.79658887587849	3.05732431666432	4.21413364544275	6.20953733772855	4.14427768195372	5.64020969010514	1.01907548215859	1.67058458153285	4.24094411379965	5.17344846354299	3.44276987708366	4.20375752650121	4.72994468632663	1	5.50920068078408	9.08367000016414	14.4923775603397	-0.740040772265055	0.226285505305091	-1.37985745016859	5.07054906636672	1.21026498462459	3.79950522704443	2.65038207223916	8.55661259536873	13.5206848201634	10.5460674241422	-2.55271973468001	3.27098911269764	-6.40329363835436	2.7849091109928	0.561683633876071	8.70833749698086	0.101777027545718	6.48478250035308	3.16034228333205	2.4653972699648	87.75	0	2
59	1	2.22728357255805	1.45432806110591	4.44005765969416	3.84769606396821	5.34697834159907	4.26161127234465	2.66806113467541	1	5.85496098452662	2.71984310500749	7	4.93154156745882	4.45028261835369	5.25548855845858	4.68909323530577	6.21431292073173	7	3.67140919435474	3.7043654260995	7	5.50391423866829	2.4831137471018	3.99690221513604	14.1601228850023	5.87945381046306	4.61868762950186	1.83248321449552	9.63239976907311	3.80214932992379	-1.6267789646335	6.94139236039027	4.72701951940129	4.85008772523502	0.163329483593961	2.36439629279557	4.13588744313087	8.91571095736423	4.00696124572888	5.19668770902027	4.44000926546207	3.22832584334109	6.6671328167688	2.66381536848182	7.50185904462558	-0.0567841307361099	85.5	0	2
60	3.0765835008405	1.77006277814784	7	6.28084040551315	6.62369262911634	6.51737008619822	3.82053179846718	5.82564951741775	2.60488398014407	4.02290718006789	5.94370058247293	2.67958240263917	6.29081704488939	2.63823954472899	6.25337479296509	7	6.79481773035825	3.21162230644492	4.36089388053485	2.06953830258103	6.12362719350231	7	4.25425448989877	3.12084498677855	8.34813593883088	13.1068995435784	0.344966883077346	2.89794298645125	10.2742500104442	9.48056005355649	-1.57893638338368	6.31099863855953	9.78745408345404	3.87938638207577	2.35326109652873	6.80562031531125	7.77743292516269	0.615701783718542	6.93376667197889	3.8479261401822	1.96227634479836	2.85001312617318	6.34202984864666	13.5144795615353	2.90779124106902	-5.00373176039048	81.25	0	2
61	1.57286731253884	2.13307241385434	1.2370349898393	1.76543852895542	5.85013153023892	6.57934618393486	6.34635713496905	3.41722524455846	4.75950037483178	6.52183849802973	4.91652263109758	6.26119371984339	6.81762352779921	2.70198706856033	5.41401161164341	6.12826304255401	6.75954388837121	6.63678539813132	1.20098605466649	2.05638080867541	1	5.52298236349695	2.57559556274449	4.50592192270882	12.7486693273092	5.95719739368408	5.57700532499949	1.6744152169996	1.25487092787947	5.17507889222121	-1.32385380709567	5.63435634704789	11.0463472000977	3.45962758908477	4.24025145096905	2.82953648688988	-1.42333756720783	8.48248061236471	-0.964646751295092	-0.687202239302844	3.83668982410983	1.79707695724358	-1.42155096057954	7.57468702795616	9.42181836472271	5.88942259575706	93	0	2
62	4.70998305492344	3.95246390224706	1.5214302882982	3.58197953789353	3.71338935858515	4.17261127693957	4.67136964656371	1.5027304483534	3.9126004775064	6.04060061897913	6.43722342035926	1.40286766563444	6.57957228183516	2.50985592059397	5.95131656462629	4.01887603414159	5.81537372482764	1	1.50153999338955	3.88167443066073	6.49417758357203	4.06440276677117	6.25259264768854	5.09950177245878	10.7776244157486	1.23022909175923	5.01245632840038	3.79893617881032	5.9231784228467	8.04184451488929	0.845656556178925	4.12433782988421	8.9698621619857	10.9695520457884	8.2552704960352	6.75655076933909	3.71827460536011	5.35809443529025	2.14222143404189	5.91163997093811	4.97147531574522	3.34244898743157	0.489139145353778	7.89750017201743	3.73647141886042	13.1548438320151	83.75	0	2
63	4.09763860402437	4.06333756648654	1	2.9466514429849	1.06088887082678	6.87050319525865	4.84514775113294	4.58307217015721	5.31530068552335	1.71267907162294	5.50185136296696	3.92604813930268	7	3.42623623737735	6.70178435464659	4.72930929156733	5.62267294464187	5.12751029467265	3.8396537008844	4.6375649082743	2.07339067318756	6.25773844596661	1.35175289988376	4.86743297939198	11.7312834851644	1.06853056389741	5.95919932659667	1.57120937261885	4.70334049661556	8.32984224787437	-0.713704982445636	6.8423944715635	-10.1072142445718	4.43217670732349	6.16663436183168	7.26234692355594	-0.0894493635278244	4.92491809518706	-2.06456926239516	10.7395383350836	6.73381051591482	3.5109732733231	3.11728727922246	7.94226317969566	5.91261860713818	0.897487672698744	77.5	0	2
64	2.30542024570346	3.05627276070398	3.25311192610859	4.72708009647784	6.69630836914063	6.50191767203015	3.15695492567471	3.53596587010991	1.89301859792777	6.71474093293933	1.17680677596192	5.63779584868372	5.79070946536644	4.03361784208124	6.62734017981398	6.64251747387969	5.94589298531856	7	4.15424532977654	5.35557030890566	6.45691113153383	3.05003094394133	6.42485651140893	3.04398194057623	12.2580369001403	5.22607737454644	3.84029663912446	-0.832065153033633	2.22715839012901	9.22331325666091	6.18485957687637	3.52884339653572	2.43691548894714	3.87600373242029	12.6249767398459	-0.217265200287132	2.14891241017646	3.264173894755	2.76044115841921	6.65479666217564	3.14665657012501	2.45849026957936	-1.60357628494544	6.10804967094747	5.74733497561185	10.452780433645	81.25	0	2
65	4.89625998726369	6.89092018078421	3.09195111120216	2.89295301447963	1.84903740849228	2.19968718300412	1	6.8203807355458	5.64015914026801	6.46090249436277	3.8526266582608	4.37934784235245	6.0160669823541	6.78054030253869	7	3.59221114594845	1.45942288090517	1	2.09163793562553	2.39334909224588	2.96973124077943	3.56332201237534	2.97773500875325	3.72914847071052	5.17306214316343	4.54883510102506	2.79110000165863	2.94753283013994	6.23678497487031	5.98715735378697	1.49945230080586	5.30141011764919	7.88885522252918	5.25617591654353	8.73468914136168	2.26958469339414	-2.74612894141467	0.379790161485555	8.4817807278769	2.08088731406737	-5.97229968793059	2.04716686303785	-0.444248306157845	5.85206433334163	-0.465251131864409	8.57671502600638	67	0	2
66	1	1.03349153740141	6.95957555326726	5.39805986061381	5.58934261299349	6.68427916528871	5.4269828295743	3.29925784889658	3.71307785350961	6.34715748043069	5.59873205034575	1	1	6.56259797951175	7	4.61266662475326	4.59975888267761	1	6.81858023439136	6.39765189166063	5.14829787709846	6.40396496635312	5.08643693353383	1.96223525833697	9.31556542598119	11.7237769751201	-1.06393348209484	2.80204095404338	6.46148031242246	2.86070524912031	10.2668098548416	0.241241306194444	7.58001793817597	2.026478780886	7.9847979905131	5.35753430212777	4.08810458578523	2.74669464535379	2.7509677186932	8.50237075318437	-2.78649007403315	-0.0208557673668646	7.13751613866723	6.92110921970459	-0.884906033031478	-0.504543274369706	87.75	0	2
67	3.94260169683243	5.90223729861663	2.19927273293973	1.8277037592679	2.52479050839852	5.6120692608854	6.30170766145902	5.07271000660881	1.40545426892917	4.79949214924081	5.71439182842607	2.03556605918221	6.78728058395047	4.71579844064774	6.4247367431116	2.73282471232084	4.01003262730282	2.72520101787255	2.16291262612922	4.77061089369825	5.91338086677264	4.46049229232975	7	3.65202151587467	5.70234865823722	4.9893376502356	2.74231482489371	4.55880086092407	7.13406219927725	6.17957659482659	1.36532412322331	2.0159351006105	-2.4582480428974	2.83540608907262	7.10806826353206	4.80199177547129	0.289898324192835	9.0946104791097	-0.79984790959927	4.84641837037262	3.10031708223758	3.98087729791138	5.11883008125643	4.67875930011359	-1.16602019140929	8.64961934188388	83.5	0	2
68	1	1	6.0808535670813	4.88265237098288	3.53306486000554	3.46603576548537	5.88797619063122	5.77297539446222	2.60982772621374	3.14756522870588	4.76866518416251	3.71007610833846	4.81147926558746	5.41141229873345	3.89547714301662	5.64870887249971	2.6702811030975	4.48342264940693	3.71466903346294	1.24356173957343	4.7897856367915	4.63594628344781	4.04050376971418	0.946936806732123	12.5278890991826	11.0430263564849	5.47845139440197	-0.188639851538364	-1.21048975231717	3.5776683265831	3.05297057448092	3.65524425417331	-2.53795735694825	4.47139505444214	6.20929750775761	7.21779091034684	4.60226733883666	10.5135119453235	6.3839936675655	4.33057251292192	1.94265885379057	-0.0481163563458807	1.45144526076064	1.91729741488751	3.81440806325689	2.31157748272208	80.25	0	2
69	4.04435465056798	7	1	2.2897071272537	1.65062102002599	4.84423855860548	4.57308854643945	4.02529158936439	4.66253224920813	6.46586120529332	5.91893707216276	1	7	1.43595347401502	3.98618276210388	3.47460355124065	2.98646394743574	4.10932038708745	3.92139604063239	1.24713574503522	6.93925176960356	4.46166758359957	4.71359932780778	2.92800319563061	4.05682350268592	4.48635747331183	3.00971776235145	4.42732253625563	2.68198505146943	6.51144129414297	1.6324569657992	1.48844228475588	-1.48713281488109	3.52081257856068	1.68107856054445	6.95386887222389	4.12477396727	0.567682357643676	6.94956591708812	1.2246268166533	1.95040655429923	0.77627537969893	4.91488039448366	12.2140385860284	5.47587949688878	3.23124756326939	79	0	2
70	6.59670099255627	4.90360345319935	6.92336251276344	4.5368805640624	2.53672065671883	5.49872489813082	1.83027873940572	2.17494650964354	5.90750737718362	5.17568755503958	2.74904258822963	2.54465451529657	3.75946726180671	3.15382413802788	2.84654624463806	1.50196461113723	1.73469741573829	5.17689882688877	2.50454905413096	5.41397560652792	5.06693991732529	6.57301390331133	5.45193752130223	6.07645343764624	5.62380278956754	8.03817631228383	4.17928255623493	0.937168435257719	8.39790246079605	8.52029954733651	-2.82065274732808	-2.63651277319776	7.59719951060435	1.6082300602004	8.68118657357121	13.038425438727	3.25146744723952	3.394647910236	6.31199800068048	2.86849439881455	6.90434331393682	0.543824455659361	-0.584383934382026	8.0548791224603	-0.789916791439122	1.85517504960633	59.75	0	2
71	6.58002833484	2.21543992160258	2.47553066085439	3.84757465193802	3.8191565788422	4.60645879899037	7	3.83699033150743	1.46364814425644	4.7708877535262	5.71096256980193	6.97660682672956	6.07640192728779	2.0889396706294	1	4.25765285437534	4.6645050157234	2.50395857944179	5.97972108871905	4.82705624447839	6.84403860829283	3.38435038904065	2.97658588097145	3.28915382083444	14.5271078142042	2.03301610102205	6.5250713371491	-0.0899597666631509	3.60245031539181	2.07619031669548	-2.37554583650932	3.60290720987526	5.77082432009727	3.55163071503508	3.57918095362581	9.89277630874736	6.05798818066314	2.11989525923544	-5.64132455871974	9.86012791235001	-3.82139263356968	-1.23954412768713	3.58990900383181	5.85558794269615	-1.39502459656949	0.604137823657953	76.5	0	2
72	6.06423058614693	4.46492511301583	3.07508684064305	3.0879260285895	7	4.58549413869284	4.10994875603532	6.2359472484265	3.17497758893042	3.46508132523663	4.38392748226235	7	5.54984242220705	5.53637309966333	4.96648673196293	6.20475959293148	4.45262698200873	1.98252813690727	5.99004657745421	1.10455285575598	3.3522906968091	7	2.05624229725529	6.0821993249964	9.15802550837833	6.9223808667886	5.17519629013135	-3.74079420870162	9.00008136993581	10.7358618311979	7.68745702642392	2.60032364277155	8.12938416047148	3.90737813391581	8.20237014610833	7.32797245577607	9.22376634194303	3.93368168096579	0.396676581839248	4.44664026198997	4.05952256446453	2.50442134934229	-2.45605602208738	7.51562307338172	2.35990188686757	3.98141649852719	79.25	0	2
73	4.57830329758753	4.86066627658573	2.57093216764422	1.50993057643003	4.6555385763325	4.36285893281719	2.60379324975975	5.81165351234042	6.05641088384903	6.61824517246748	6.30954411051598	1.0155922578457	5.74556467986652	3.88070010257124	4.48846241778304	6.66097935862646	5.89625191705699	6.16136171136129	5.5193808136675	1.63543890583693	5.38036772003881	2.40521154187082	6.99044996649705	1.68463711729888	9.5057613494655	9.23889796186535	5.41749883781449	-5.30583094120566	-1.0866107467553	-1.9331743914468	2.20533737474285	6.69911214581892	10.5447675206046	1.03020323060461	1.18792497359637	11.2846117934496	3.8418606016729	7.039965670798	-2.58768487697674	-1.17152315557986	6.11061132408824	2.78133393128757	5.42102145561739	6.57773667811114	3.31045550360781	4.44734074254177	81	0	2
74	5.87667131891826	1	3.69129903600729	1.42605727657092	2.76452561941984	5.19403713821133	6.20513946701488	7	2.38792919782077	6.68907266222148	2.76678118582517	4.7729157953591	4.05653575560914	4.97594728093341	6.61885025925906	3.41864416559794	5.3776952043901	3.38991278408532	3.30563295385795	3.11503182214657	7	5.58411095765023	5.01590161397452	4.78500555855528	12.1435186285135	2.88876575556618	3.26987949371271	1.02864742774577	3.45304062757411	2.56067191065848	1.72054387953797	1.44618057871928	0.963062001014634	5.36207518859316	6.14040750916173	7.26987022425626	5.33051038294168	4.27198588416382	1.90622212222592	5.44320582829683	9.45187131328367	-0.654382247151322	-2.61527299900477	3.28143279183763	9.13560387231474	6.18066488657276	68.75	0	2
75	4.47135778036072	6.85776380750634	3.90253038533512	6.58635723112859	5.59313654725965	7	4.67176272935035	3.12642814781425	1.47792681376892	5.65704730220521	5.27891205622359	6.42064735600264	6.3923812103423	2.90348481881779	3.06502763644138	6.23780969978072	7	3.78994708002649	2.03225452563169	2.73996511038333	1.06775310953262	4.31620081745872	4.2778079730529	1.89198628210799	6.01994824534756	11.0936375972174	8.61121846664213	4.43546212115671	4.02958054763127	1.21139015836362	0.278583053219179	-0.0905748109016318	2.3781256556023	6.71156907435409	7.50852299743914	10.5519752931067	2.79532610234919	7.48270237565967	2.94592677229344	1.58202322949482	7.45770559754222	3.67159249564236	-0.714557885052548	10.1466608319068	6.76352316081709	3.87211637342112	81.5	0	2
76	1.2221000865531	5.96040251949009	1.9764348746882	1.83536437971188	3.1721395446048	6.91053989985149	2.1746142100827	3.45458179398429	3.18039509796916	6.2563274638055	3.71213737078994	5.04575224740823	3.54206181259877	5.37288674742073	1.53043770387244	2.54625440299373	4.28935457958791	2.99788681345339	1.78594568357918	1.26138266088986	5.53035090751336	7	4.16680670136113	4.63809962601185	6.17700352743313	4.01366187003241	2.79210934085652	5.68790859083733	1.5178592935233	8.47650120504493	2.82941153526009	2.55700245589045	9.29534571233589	6.4138144830937	4.03950422431979	0.734780155883096	2.60456802494942	0.776130890172032	6.70469847614643	3.40181619060568	2.96262178761945	5.33949100233467	6.2179261256252	-3.52245882136223	4.33082142477002	9.03556229476541	86.25	0	2
77	3.02060502980687	7	3.97862818339222	5.81625803669142	5.39350116581806	5.10665042831761	6.60042238895175	3.3821832895866	1.11936886633251	6.4562318654782	4.88312770845821	3.43937327309684	5.54618508561055	2.35435458871423	1.07907182919634	3.39154340711647	2.8821711413077	4.45799706029479	6.15157357181217	2.22455152643985	2.98605214026164	1	2.22814540921572	-5.64610626450679	7.9166810273696	8.03322984808753	1.74659834265615	1.96497562007619	7.58180205354746	4.54651873853424	-2.13249997642946	5.22655410124137	-6.25624630967534	5.22380493274691	9.51500351331564	9.44221028431617	6.7014926071401	2.0387170810583	8.01580979128165	1.77918347907746	4.85808974966537	3.10122634892511	3.16942742735125	7.44921309780373	5.85760438393637	-1.4385450036929	80	0	2
78	2.79919666137544	2.02504407294556	1.78195084824951	2.9235020686564	6.00209099036675	7	3.38510660077707	6.06470872826388	2.8353586745067	7	1.93080199537476	6.15462376617752	5.39180438898409	1.80554035292326	5.98742459757916	3.19058445140718	3.43879121460712	6.53330521169468	3.75697802430103	3.47448129621707	4.83179429908736	5.46281167226966	5.06372917223823	-0.0324300668112503	12.2984390670706	5.98545310667558	2.92321537407314	-1.2552080103535	2.72982818538168	10.0389483131247	1.99734372517396	-0.694262454126867	-4.00796166438827	6.3595736331178	7.23621890865641	1.07291979255155	0.375838352279231	9.50838464517453	7.65387680997927	4.08767368678244	1.81259876430243	-1.82447465846539	-2.3081839286934	1.17170246342166	5.37936052136582	6.37733771848184	84.75	0	2
79	3.84424480250812	1.99466326059798	5.72960651577553	5.09879122446633	7	4.25564243113796	2.35161173174395	4.13226636789134	6.52959283765365	6.1540586036683	5.27442387017271	2.1779160761748	4.02768315025395	2.79547597481552	6.10717556641986	4.04142369070083	2.71890875431575	3.00813142923487	5.45182389273691	3.08079802945079	1.12497141421452	6.10885950105061	1.6146532821999	0.669779109060874	11.583703686798	10.9980085311413	4.15329098288695	0.446055483984663	4.55706881611416	10.6927098520187	-4.63115226262095	0.615483789538016	1.44304830676821	1.33780845684155	10.074430903359	9.48673201319517	5.94286659229045	-0.0248922674741175	-0.141435395926466	4.67201149332722	0.447810742079182	13.8179631517176	7.45605026735314	7.80488732496035	1.09378771592644	10.9634184604563	77.5	0	2
80	5.22578605396392	4.01670238534737	2.39678894240392	3.30951149547013	3.15189696503999	4.4925243875401	4.21402041132454	2.86193957431568	4.18279826907798	4.31072754064156	5.9342083899067	1.38166044295802	5.42196792537568	7	5.64535568734105	4.58090197213224	5.32871680241955	1.65316679599359	1.2161400246664	4.53244031700937	1.20942725603358	3.30065038535245	7	5.08181011627242	10.6000140894051	0.954272454045327	5.05211572188445	3.84804286917473	5.4617447184308	4.23750758439284	1.78935536190192	0.712884427538461	-0.660362916323897	9.07595426334495	8.59070758274309	2.13490493192104	0.875813158725921	5.61371947465969	1.84490361375072	7.0948232425317	3.65220096485094	2.92491863938306	6.17437482122155	4.90180297031332	5.05415484167519	12.117826946398	80.25	0	2
81	1.30998758280256	4.84402915850904	4.01411739668545	6.30089329327261	3.64027515050869	7	5.94881586227344	3.30475051492157	1	6.85987688299846	7	7	3.45931625489596	7	2.62886005434649	2.38484565062682	4.03653940260621	5.34384461135872	6.49126995314676	7	6.97019478782815	4.37932946765181	4.88350278875577	-4.13615832588413	6.54030570227821	10.3681602774751	-0.376651594510295	2.67816941243496	6.49785598580835	1.37564010392627	2.6686855060363	1.23867842762469	3.62867775179286	1.03528240715928	7.96330085431249	10.2066327063396	6.68785839134065	-6.84426987159084	-2.91260017161168	8.24612088604939	8.26477839732058	3.4900090242641	-0.206920558269443	5.96396353086668	5.90519110545123	3.93420838258893	76	0	2
82	2.41466903200828	5.80093666215958	1.00412687995192	1	5.40949398091711	6.98522139485325	3.74831507235698	6.99254845338178	1.75299139792308	5.02486648416128	7	5.29120752643263	6.5462758233925	1.9624693903976	7	5.56143298525401	7	3.28631428326294	5.79845827058061	4.09819723115524	4.09958566548519	5.33614431642344	5.02808672224323	7.08269260000632	6.81756654735329	5.31315321549346	5.94367265848397	-0.291283627403412	0.499064964464885	2.4164624822826	1.2567147910619	5.89915303654365	-3.47077809243786	3.61090807926196	10.895688796818	10.8331325427175	-0.0584711480895577	8.11555005063038	6.94745499594584	2.43611804105402	8.16449682752089	0.417163841432591	-2.54409718778001	6.15423390372224	3.08311818437452	3.83867482957971	92.75	0	2
83	4.70166806905094	3.42201402235252	1.7438641265266	3.66898641230514	7	5.16970833108279	4.63570248374672	4.07049413668957	2.1165263881843	3.89777840988963	3.20469802941783	7	4.07240685329091	3.68111382786388	1.07127342512945	1	4.47468967738989	2.7389779159475	5.19616369488122	5.18533168011389	4.87454856529366	6.32981475745056	2.33125306306421	4.28425408748511	13.8118924741573	2.82453670447385	4.47785378890941	-1.65023894844221	10.5752769842513	3.40019289898033	2.36947182966225	0.357626508981018	9.62401215090013	8.40963036485385	2.2009966070565	4.71731765040748	4.32526378207467	10.0889681329196	5.15896727799147	1.83381734582792	1.64870353508809	2.12244272012765	5.4235183254624	5.57497822043474	4.01389586695194	4.49807074490698	58.5	0	2
84	4.58656671781954	6.41255250137616	4.2393842801195	7	4.71661091208428	7	5.55438409269805	2.57155073679954	3.81268055927529	6.3119783701908	3.16207525629339	7	5.92379025230478	5.51683078749074	3.71564939784689	6.62841702605602	6.90645999873746	4.18032528368277	3.56739264476955	1.0497632074077	6.5701233724936	6.06200315401733	4.72015308487962	2.50839140329376	7.00828183585182	10.4294333817254	10.1816994516661	5.10859849450654	6.31051856228029	-0.0985333603147308	-1.11261140027901	-1.36022515128481	2.42227580159274	7.61953399210832	7.71150720763475	4.37722704252039	2.4499321320018	7.46952690622399	2.77751393409394	-0.171615241019695	7.77539562755729	3.69345356001141	-1.40829707988909	10.7418972413256	3.83163429660542	3.48887250317235	76.25	0	2
85	5.63015740759467	6.6419156592085	6.07799360324887	1	5.42519530293426	4.20452824508676	2.68850442799986	4.28772930897079	7	4.62520261021884	2.13471164223077	1.86420738215674	4.88654395333997	1.59508752814113	4.3792162255489	4.17470172614377	7	1.73623078783923	4.16597163457787	6.24133161464993	4.68966594253902	5.49759104791205	2.93058190355692	6.4672363456452	6.15631455840733	6.25501686978006	3.9493275363708	1.73947756538635	2.4632898129528	2.30532145335478	10.3444546057568	2.9295057142022	8.97422260206535	1.71414160268853	8.98802990026165	12.3789540721807	0.224058106663206	2.46410501790944	2.28546473445146	1.12009805728744	4.05694620451062	0.795670971440795	4.51895948759554	8.57737315362983	1.56616761353679	2.44660572105969	78	0	2
86	4.29646120484393	2.52297795093374	1.66590757595905	1	4.50822587182687	5.12133979535621	2.3527591304989	6.84671612556293	5.3346607218023	6.43487591767783	6.96631778505433	1.5582001684528	6.22094472161981	2.39974263997406	4.09600437886775	4.87536011499871	5.29616470163113	1.55907299981088	4.18683606781673	1	3.45468181303595	6.81876658527285	2.17404640228101	4.98621710357778	11.7539386698202	3.57801071557081	4.58907636258359	-0.880436037650227	1.80920429627449	6.41191065393043	-2.23909823621108	6.10643274967125	-3.72693713994508	6.29217399348611	7.89214235878809	1.09912353453588	2.55075072196853	-1.93755181172452	-0.305410922972083	3.82782865108198	8.50093974186377	6.07196640633291	6.12280158864565	10.0604509998941	5.22789507877549	-0.377257963704007	82.75	0	2
87	2.65146007461938	1.87600889106964	2.74598289003819	2.45367237131576	5.07204947802116	7	3.73606968322443	5.78545722228	3.09832982406273	4.8801299802678	3.70309070665877	1.96559309567263	4.04042290967261	7	6.18856103751326	1	5.3619745899453	7	5.06354903280549	3.68271317911356	4.51147356974484	4.80590443490178	2.41019639974781	0.249806566075913	12.6800300195846	6.10031047335947	2.9491348941239	-1.32515671690706	0.707960175446826	10.1770524902107	1.7177899646076	-0.804488724678649	-3.08115312840767	7.05244290411316	6.39155691092394	5.05565830745814	1.15787324681698	9.01313171274808	6.83875146312588	2.33595813366372	-0.498931212230785	-0.871854485027223	-3.37079737491983	8.16532462950891	6.0026639612607	5.43012068440776	98.5	0	2
88	1.23235416302705	1.38265084776282	6.49790918794721	6.30128738831983	6.32513507094121	7	5.74999919515108	6.02948187189706	2.16610903143273	1.40328528753871	5.57690777720965	1.87238024836486	1.07036344582082	2.88720418735284	7	5.02641627602075	5.48317445766446	1.38510239527684	7	1.78037747851682	6.37699709973759	4.46505633893414	6.8352554165794	1.29677733858211	8.46703974822629	14.3698838946713	0.237871970291065	2.11526555130557	3.05090049492466	4.3430583016447	11.9980531418225	-2.84094692680098	-0.322608378708313	2.73949376346985	6.13302556900544	6.37719047320089	-4.66750228397977	5.34334334117842	-6.17553053340074	4.77625819823468	2.44456567931645	4.10696342252631	5.54366392722694	11.091476104304	5.53847251612945	11.952966446075	90.25	0	2
89	5.32851769133527	4.10516670402383	7	1	1.83890053723767	5.0812952898933	6.74032384731155	6.67178836423754	3.22522702242994	4.35830530534151	7	2.48091452551207	7	6.90920035689636	7	5.64490034537599	5.24379550039802	4.39712982367464	1.8968433265685	1	4.01864459178941	2.27260081461243	3.00720363449687	5.31431195227094	8.23569153290742	9.52203820607306	7.40047064970056	-4.68218239710784	7.86190585520809	7.67495138953458	-3.11612452981672	-0.705873769082404	-0.912733014893209	4.49055040307922	6.34381444926113	2.91211407703524	4.61719982669464	3.89208617969422	5.68230105226001	6.91937245000811	6.09118064817458	2.14234388810649	1.59531999632494	1.92827374256534	4.47525083969664	1.17138688162389	64	0	2
90	2.93349388730909	6.17528671062698	2.77456921134477	1	2.80932046885785	6.34975978888428	7	2.37121499467412	3.82459564735239	5.36715251016654	7	4.87415432544735	4.34233425645658	6.17714219228613	5.28420413141341	3.91370708371622	3.45666574011318	5.25389944875564	3.336432108429	6.28961293648042	3.48623165649961	4.56749267082041	1	4.27945017848696	6.80234026821649	4.94258262850009	3.83671415221221	5.82830435706435	8.04238048714168	1.73244605297458	-4.28165324307834	-0.338949649299655	1.54770792391581	0.545884543869849	7.54343434055255	2.30822366248419	0.551248448814673	7.997719632348	2.48768651736659	5.16630944685894	4.83400142169325	2.41267496826675	-0.934749717984834	0.621389217505748	5.48157237606641	10.4069102031815	67.75	0	2
91	3.15375339309123	7	4.02327737780549	4.91538666933928	5.6047001443973	5.04343052416367	3.04905109529277	7	5.98086731174914	5.44876375416448	2.18691136523205	6.08675768909654	2.94101962071816	1.53098532649881	1.55983218876541	6.53042810895836	6.98940337409412	1	6.42606470820725	1.8317127791262	5.2975636138371	2.58550871537923	5.63450863906254	-6.2695082213654	8.25313274615152	9.6417546595936	1.66709501230202	3.49847011596902	5.74499519340531	9.18361938201861	-2.07782029431829	6.17993875201077	9.84567599624771	12.0346098107754	10.2281696524636	11.0490908587398	0.347312495037163	0.657663592428349	0.809461387126308	2.61376810527924	0.753190589202086	0.805712342291946	1.53304311217943	8.06949587006451	-0.170519501220047	-0.741750021467799	76.5	0	2
92	5.88546995094707	5.17720161558819	1	2.96979897977147	1.71859869650777	4.20477525870336	4.65414243668001	6.37298399780949	1.86213506539647	5.05477824425724	4.77362744430851	6.86308847738037	5.15045024994096	2.51127059933561	6.47187633832837	6.16204983377938	5.82026276180895	2.03977433523989	4.20532749476618	5.56761793998673	3.53651815273182	6.23747344670369	6.05689838785126	3.70361713181083	14.6458116498069	3.16355942100658	5.32180760729042	0.601257555858894	3.85995381480347	0.910268859262599	-3.8307291219888	-0.0708329262355217	10.5314271372871	2.3301250380977	10.4697923821915	9.42067051550386	1.5404280027444	3.78171104463148	-1.06944527432958	2.93147376824994	8.39031054908594	5.18603026509211	10.5627124783229	11.0374803444263	3.47037198660273	14.3135255200112	66.25	0	2
93	5.21263952820729	5.13485597711498	3.64701996876326	2.67330590479906	5.42534999577046	6.63713800449081	2.1070886943041	5.84732514224453	2.06052341986574	6.9794821777907	2.53967326963691	7	7	3.82367589517113	4.65979533128471	6.41091273679841	1.1732288341435	1	1	1.9833197152964	5.09589804403432	3.36557636288424	6.19038982506783	3.73362780557615	7.54030680798857	8.45978601142523	3.93104348332492	-3.71672005642148	6.46026126847562	-0.411401908316408	1.6858042824096	6.03470568696436	7.06162983713004	6.61563374122686	8.41593577933717	3.27727199848787	1.34509640388364	9.42951339832763	6.11650322525113	-2.83491568560659	5.06859837464752	2.68839032860063	-1.13108082377302	7.68409641956679	4.96796824697974	3.40476021563849	73	0	2
94	3.38568617351851	1.81856641581847	5.27349577814011	4.05963196909369	1.841235268559	3.11680761691022	2.25911939537106	5.30791542169247	3.97907220912034	2.5865348932931	4.6507343387495	6.22107101932548	5.09931288981686	3.59383076687217	5.16515583683831	5.87119043884849	2.15195391591655	4.93886947732061	3.05255946507736	2.73188002612438	6.3620073144896	5.32264746560889	3.52308150033001	6.65958718711969	6.8529009781053	7.45761387936207	7.01215497453522	4.78300698456735	-0.15492626609386	12.1808297713164	1.88038459504356	4.94473501948625	9.00552555140923	6.26283641071408	4.89065330703243	6.47687127496007	-3.55375221680588	1.91360508833161	-1.55116264689912	-1.12763656392178	3.26417322691052	3.49851187344953	-5.40720153139377	12.8531562591332	-1.06403248035779	14.0348273562979	101	1	2
95	6.20086980879202	2.60656753159991	7	7	3.51078877899249	4.23798444634323	3.84214836484262	3.05087673575281	6.17776922626271	1.01360952849649	6.05074203624181	6.43084597139699	5.77968294318389	6.58637626592998	6.45029208549938	3.36892344780618	1.45144761751154	4.32666107315798	5.01516446035995	1.16375287951723	4.86404903714892	4.48240678206455	3.66928674204623	6.11785606405257	8.03224147943554	-1.83652578075597	4.87643133331162	2.75501748687497	9.38330845233967	-0.972675672194915	-2.66419342023258	4.06030255376845	0.0957472208718406	6.56062039286461	9.05153803094807	3.88334351492775	-2.65035483680069	4.13953046701414	1.42953146095179	2.91116736620488	1.25219135957061	3.65782120354816	-4.62622588178866	7.41717189123777	-2.28138009265392	13.6424299750854	88.75	1	2
96	2.74770678402962	3.00399219468865	1.49255879373938	4.73520961640551	6.81201692184161	4.74216358319635	1.93675800749626	6.57066344334573	4.47222187707945	5.43638491381253	6.86630203968913	6.55451277333162	4.05249073069332	3.68335367636523	2.33911285262959	1.39325885554387	4.32345209161115	2.32464227350898	5.88232565911416	5.39300952915672	4.54478812474425	7	2.26932950736166	2.78918960116367	4.06973718847802	6.33052787817516	8.11690097961693	-0.79796479844769	1.99124832500786	0.230395413203767	-2.59513763642763	5.33949308415895	-4.28989624380863	5.69005472883578	5.60940446773475	0.360839510973798	-2.59976734531704	1.14224096719957	-2.47496186588463	4.44419373763063	8.38354096595447	-1.45920324905217	7.01303454107894	9.23982371575111	5.23263152160056	3.81804734483903	106.5	1	2
97	5.97903658388153	1	1	5.46609164581054	5.40574473487916	6.57444049300597	5.41212298366736	4.560068143672	1	6.30394022981949	3.58204812267547	4.07458762883637	4.48188390996547	4.34031533252998	3.91199006155047	1.4456772752022	3.2372694163168	1.66897903709707	3.94101849782915	2.36399332112503	4.25165184396503	3.29430145071641	2.72364827282878	2.0188360194858	3.06506705379632	7.84139706383005	8.66130285533412	-1.38327652469857	9.55047198957715	0.466764494019562	-1.24772252755055	2.34609277360881	9.43563314438219	4.62222133550311	4.30548304558073	5.67433499353704	2.69146293634314	4.83092145080787	-2.77973588269679	5.7430435447853	6.9702750443846	2.94437194073922	-1.98703322284203	8.79487491616312	2.5105108635225	6.62402609967543	102.25	1	2
98	6.15151547180083	3.52849090212966	2.69258263557546	4.86691699211421	6.16866871237479	4.73726959847139	5.5406845181281	3.03973189880388	5.1096177045715	6.86626781713526	2.37625740850501	6.64605902005997	5.50460178261891	4.93485310541713	4.76000609333105	4.13422736162917	2.75460482663453	6.21606280743867	5.59397087833038	6.87278616267632	7	4.01081739729177	4.52082911502037	7.74629645424893	5.6118961716566	7.77206125260628	5.53358832190541	1.30889579006028	10.6533394598584	5.45071137033883	-0.489041287851969	6.49993496152718	9.69941534844569	8.16037607842613	6.55081541977152	1.43006716349964	2.91767080495983	4.14045604724608	-6.39818404418976	4.35215214892931	4.20961262979414	5.3734416155393	6.94328752538116	5.39536588382485	5.97250530519547	9.83406941914217	95	1	2
99	2.1099884612799	4.12412906458704	5.99034251747634	7	3.93645648541667	6.94584621071158	6.64378241253325	5.70203935628821	5.88279707652	2.14792692778109	7	3.26039140424864	5.00962800601789	1	2.32414716187863	3.53684363685521	3.63787889993315	3.18725848146602	4.78342863969957	2.24576161483308	3.62190436034902	4.36360229325653	2.17631973819526	1.99366861166946	7.68375217529179	-0.0839630075880397	1.59003109324173	-2.74645069626236	2.90893961549452	5.79393253458534	10.70369826023	4.91310429621706	1.05368948017865	2.18361334196594	6.27133555214165	9.84769605608136	3.05690909093242	3.63612091355023	4.172670469129	0.870106870387277	4.76330274150312	-0.682761447058462	3.27971257003857	6.43938142421733	3.65255262335353	-1.75682960065972	85.75	1	2
100	2.97466107542591	4.54858440598017	5.40038631694958	5.34422251893383	4.73999580808968	4.86025805842506	5.14267091456274	1.86212659097855	6.4840084037548	4.57598031715396	7	7	4.50830683585544	4.10676184078715	7	5.07032668676332	2.64741788225828	7	5.90772435199704	2.4668681775194	7	6.46852727822248	1.69488724593485	5.25977119151884	8.55068223479762	1.28080586559762	1.48805013347463	-0.884736437771886	10.4268533444875	8.57366533866835	-2.24708215462356	-0.0645521790801996	5.03513335358084	0.753518189120979	0.200558485863325	1.41973711703831	4.14458141526378	6.41183069914898	3.53411336664129	2.35997812707576	6.09888195840589	2.91969221429626	3.14196818244682	6.75349069918807	6.85181352122726	0.318990454013723	96.5	1	2
101	4.13052005705278	5.08866874702624	4.39297280666606	2.90075837905381	5.53983980777813	5.31215862979378	6.94539720258951	6.31544140408372	2.91503304213092	7	4.17665823898327	4.10143559264397	4.67185352628891	5.0503808705381	6.0499013675206	4.24018497842979	5.50540203520303	1.57060303553534	2.28537399132554	4.46976607215474	6.6635708910279	4.69595510556277	5.21309932190258	-1.72966926770241	5.51536371505185	2.23625247770651	2.47201218968106	5.29875869767614	4.59215576709509	2.58031296525355	0.69230485152826	-2.85626629903797	10.5454668466073	5.10233817665864	7.22767843590348	0.566059572701581	4.0593113552148	0.955363535234872	0.888749199965284	4.72597805763993	7.86682921585755	2.13030189291048	6.68537517611216	3.90792067667244	9.98475184858732	2.85971287103557	84.25	1	2
102	3.52170024857515	2.6249193369784	5.98672024688699	6.76210657960929	1.99313919934109	6.45768492439494	4.50361225656472	3.69576509591811	4.8640406445553	7	2.09252691229321	6.70626582144244	6.1816697227088	2.50618531074339	1.22548704230403	6.99792562495939	4.61457974088401	4.22323075128371	1.19998528951686	1.94912571410598	2.65063602031026	2.59342200500529	3.38824791201652	2.98963298756089	5.25463506120807	0.0921204879440403	2.74961554616666	1.68883983407034	4.40708838670568	1.69012422474335	0.17466783717257	4.38946545894031	3.52042710708576	3.65648459658139	7.49896805212576	4.19441000839612	8.31575726640616	-0.88519715912919	-2.76400910114702	3.66209433794422	3.14725656736172	2.12815858730287	1.45328347865872	10.6865748118138	6.84753608588916	1.11465919457499	88	1	2
103	4.17745771373059	4.014283951153	6.43914011606991	3.84820160187061	3.31926932406789	5.94448349120688	3.90183657927405	4.21976106637642	1.48789534050631	6.68206699957542	2.73996600808382	5.09818396251205	5.41418306642699	3.51377533696377	5.67380241664286	3.36878889458969	2.13485969399398	1.19640927261465	1.59538592266077	4.24728380032098	4.51536337468733	4.23700240974021	4.00588563709232	4.56449804520922	10.1945440305295	-4.24578927033156	1.16386211311293	0.00456376740946551	5.37498714508155	9.0571592637389	1.27827572555246	5.6183246506623	10.0607077763284	6.43546320527293	10.8594669241644	7.36510965389666	1.95426312376202	9.98995896713911	-0.0874906670596905	-0.332031991376157	1.0222070469822	2.31174745041889	2.66413864975889	3.51458158006074	5.71297448751972	6.17337042291717	97.75	1	2
104	1	7	5.20474366099446	5.2077986221227	6.91333948278414	6.99301129660364	7	2.20137065108713	4.17251234977586	6.3092997820656	5.1734415023303	7	5.19194645324722	6.49108888305589	5.30020092351861	1	2.94612890245786	5.77073798180803	2.98283295977214	6.35880989870188	4.50496698858007	5.03120133298019	1.79600463831155	-2.18073420342216	-1.34986266829197	-0.467610871265127	6.48005340246151	-0.30384443035611	11.1733436437591	5.09000181483531	2.11694828198325	6.32310106428346	8.17826135519658	3.69041559997561	9.93891548505257	11.6443514424943	0.829644257164504	5.73526189952542	3.16283936530029	4.94755174885376	8.45244099347928	2.1525376686565	-3.96249599753725	-1.41756526203939	9.08676166380681	9.9906377133986	99.5	1	2
105	6.19472518610135	5.80588479520322	4.9209364597175	4.21413075122715	5.60113490059665	6.17680348361772	3.46342286343725	1.11647899290394	3.01576753933911	5.87538739425333	6.6906264116054	7	6.0966652422378	2.89080531229287	3.27558365363068	3.26589549127525	4.57124476118497	5.83632654831369	3.64931619095727	1	4.21941511741394	1.47677408597038	6.48604812459811	-0.437217677174199	7.6727469613886	3.54763396988606	1.37370990234153	6.4280296914133	3.65147016150127	7.44441695932623	0.308423611820659	3.75155783707614	8.55010568403993	11.5367481161885	6.29443514098748	11.9944247780416	4.65894909274221	2.66557079178303	-5.23966947555902	5.56457731375049	-4.10702096425484	2.98944208584461	-1.67552281432497	3.50994201827495	-1.90657294362318	1.22434838823231	88.25	1	2
106	2.78844581887326	5.07771966434653	2.51866658258805	3.57566204825189	6.41180952286649	7	5.68135462396914	5.93047678139404	2.81993406639311	7	4.80304547753203	2.24782553526082	7	2.82963437236818	6.59560301384286	2.02127334386692	2.14839436004828	3.34652581817971	2.60994631133163	2.45251108963261	6.15441542434935	3.3985571553169	6.74941634831373	8.94057353321198	5.71636557477323	7.59992031237645	3.69399292068157	3.15578957764233	9.07653060932611	6.81290930698359	2.49278960081239	0.575794891679109	-2.64625456828454	7.28056270931937	9.12076008227276	10.6355080971856	1.1040923024188	-0.149145045558578	-2.60230023797207	2.68426756290171	4.50145669865389	4.29493025560392	0.756895087384266	5.23978642738738	3.35298084334665	7.22054649698121	97	1	2
107	7	2.81004605087783	3.70966997071744	4.14427407859456	1	6.90014680248486	7	5.17672560526809	2.18969318808519	1	4.88963899287254	2.37137458366003	6.20665093285669	2.59430521110883	6.79030186911804	2.55354697885425	5.5526350836212	2.79807210407836	3.00908123361542	1.67375435216222	2.55019653114163	5.90278141235352	1.58036910798623	3.39515331911076	9.14775901016495	6.05845802372003	4.34892467429446	6.89730517795936	9.48398806499251	11.870586139664	3.28510639200617	5.25546659277099	8.26977497286087	6.2793583315075	7.35779290939239	9.42147525595124	-0.789873985809724	0.882022812069665	0.654357932460464	3.66147954081651	5.77843364667018	5.25198962926396	1.02000424145488	6.16719297973493	6.36630637782248	4.51386303317108	91.75	1	2
108	6.40546670582745	1.9041769671983	1.945050752461	3.92897109258348	7	5.61386775259856	4.1428213086237	7	3.91156962616633	5.55528175455901	3.2146198721238	5.63070414675639	4.61543335792171	5.71711849846705	6.19897065862144	6.158396562032	1	2.40459299890351	6.3719857510315	5.66659772763841	1	7	6.7060091455089	5.74932809717099	10.9353278177199	6.01046971056925	8.25523061380125	4.3275374662081	4.60876057245334	0.126206281618894	-1.78931170058874	4.67472342830081	7.15699029669072	4.8590362700174	12.4137847168603	-0.0641583407968839	-0.120784612466456	4.32833857031707	1.56693501304908	4.51069610201812	3.91573541618511	1.96389734434559	4.20443009147554	9.53209399930594	6.30297185370383	2.44465752642915	101.5	1	2
109	5.35887234436982	5.46261814266628	3.76237212772804	2.81997161912081	2.82468009847171	4.00182637605243	2.29420845804126	3.33836861264337	6.65765031068536	5.59949945631941	4.30517862447447	2.38234612813545	6.615079814517	5.47332593953541	1.35500656018133	5.43781784669591	2.87117666090425	2.09694656447382	2.47739368064352	5.16751715376395	4.80604395079302	7	2.30123680944989	7.56957386261872	10.8223051874325	9.61787362665463	1.8563258430239	4.11734234518317	6.00285467443587	3.70713201778006	1.61643207078909	4.49195512917705	8.5602628260288	2.92288016659688	9.21269767980993	11.0550566875988	0.641577877060936	2.12455334140405	5.21907260458598	2.60299004691557	3.68666560355643	8.75155882771285	4.51921761075226	6.3924931443068	7.50429649258282	7.11215011606574	89.25	1	2
110	2.21100231065786	6.1548410084117	3.76570395734125	7	5.61372496065038	6.66085008286059	6.78303371070533	4.44115477262496	2.11552558164559	6.01816237461758	4.68974556148907	6.19243513412758	7	1.91179930261331	1.2761753435039	2.67018141085991	3.00213246916813	3.89200715095944	6.13504734773424	3.44251925350064	5.21697043309115	1.33034805456754	1.77689107578689	4.37827327875637	5.77679737711318	5.92137378225518	11.9347581180999	3.31403429689842	3.259445867395	3.29051559169636	-1.80305915503712	4.06996309765782	-5.74006305583673	4.77319157279789	8.56077133998817	9.87378200279812	4.14381795595766	0.38765337502854	1.25123964752834	1.45947424831183	5.30727584166477	4.57203032847087	-0.589955252733406	5.74947015749529	5.13415262267461	-4.97210829295993	99	1	2
111	1.81558580813961	2.81339590178677	6.5836298588569	5.2347246180508	1.22549289820854	5.87763662159392	6.52615775245877	3.03418277263291	1.48127149179983	1	1	3.48002258715365	6.4171889969537	1	1.97579582912361	3.29710110990696	3.81063350209881	2.14883868680274	5.76414092609156	6.2175600028926	2.57454741766286	6.55100688609297	2.98306499401437	1.0333396782995	6.13069644269606	2.05313632387981	3.07344384457845	0.573788447249836	1.92438937875001	7.63728075282828	-0.528552704652131	5.41501276697669	9.36347017099007	11.8740134861977	1.23491718742778	1.28369990148375	6.81802485757643	10.1894037504237	7.59061085333274	-1.47794547545642	2.09520424628523	3.84496769435181	7.35317778609727	8.98250239187481	2.94966456202165	3.26544189790953	102.75	1	2
112	2.3664223047223	2.75262963359016	5.38128940590706	7	2.40417560078514	4.40502133175075	6.68389151258492	6.78566820932343	4.61639267570454	3.92007237203823	6.31297166157042	5.81463899142174	7	1.40417836797308	2.38990646126938	6.36915783756146	4.21792781317939	4.0320690461816	2.59996174401765	1.40933344265422	5.61498794869817	4.51508057176123	3.48585805108339	1.4225981261487	5.25814305895122	0.47266020532728	1.26768030736967	0.16372281169623	0.621578544796711	7.44097062413125	-2.74171541493089	3.35693543242575	-1.8134743391695	3.4585090944306	3.43438711648645	2.57434156271729	4.00324851326464	4.01823534061382	5.9180311727916	7.43645876203903	6.09291760699487	-2.59368212865847	0.87725027029424	1.88440389466104	-3.10426630562061	4.21193306522352	89.5	1	2
113	5.88732123658836	6.71135057608671	6.22190087645631	5.28416220272538	5.39902036125586	5.23362649064054	1.69260336186868	5.61423995925464	6.01685245425801	4.77152364219882	4.5555460466477	1	4.38910305599075	3.66293874387804	2.34152323308219	1	2.90796242234402	3.08631919893105	5.86949499052218	5.90996523010043	5.43853801364918	5.25733796017227	5.12749785145103	0.114144710020147	5.75498574795589	4.41540790804113	3.3300858225857	4.51058815253909	3.7323794714352	9.12235283760831	1.88870058570736	0.832123844605128	8.55106921635763	2.0455604947064	7.15935086922351	0.590868620646456	-0.949922369335542	0.509778032882615	0.100276554582092	4.31021504841679	7.65194348602038	3.55129792004856	-0.298302268807237	8.2718300891532	2.62219474795264	2.15313267787023	98.25	1	2
114	3.43614635816618	3.30764407087901	4.03928576267007	6.45985217563517	3.25362887898846	6.25117028315362	1.72515037523445	4.00203251935351	6.87971774647326	3.97213788458318	6.6020096452111	5.1256642257801	3.37969321970884	1	5.03954376719514	2.87341033354803	5.33995138114876	1.04374692354349	7	1.39121091987813	2.16653367047577	7	1	4.74337700195234	8.97126072879331	1.64169512886297	1.50465771626742	0.752021368185904	-0.49441433909079	-0.543315361007009	3.35669108884396	3.99422286206623	12.3758175603771	4.014503892376	8.50834162610117	6.22721770414007	2.58628663874354	0.782329215115437	8.79028680095153	3.81755710078483	7.60250910312536	1.9283639413533	-1.89235581554249	9.39056778395117	3.40795415027795	-2.04514309726369	99	1	2
115	1	5.56254887823169	5.78078535045581	5.53679817379316	7	5.86767447982588	6.10163297793581	1.98966937903752	5.29390265598319	6.00449160058276	4.99051243754014	3.80250515059652	5.27957339511979	7	4.52180044920504	1.73862111585273	3.88434895476754	1.86967287112428	1.81248220354789	6.11336930419128	4.97037476778063	4.74553625096086	2.67599852255301	-1.47638261140029	-2.11234091556624	0.664352178256914	6.63519296105984	0.666213483929752	11.3020243963862	4.95064838124333	-4.20232313747617	5.17105007279997	0.207265937779757	0.942311711552113	7.52806058376711	1.71951603109287	1.28260515117657	7.67663279844778	-3.10148523354213	5.74942133907822	8.7346975146412	2.01751497738273	-3.37664368754216	8.71476809576128	8.19848143924476	9.86165042875389	94.75	1	2
116	1.84366268101857	2.68773057103454	5.91389805341961	7	2.56567039051916	6.9421835564199	7	6.32159261313801	3.54903572281813	6.9180938183095	6.1301885349116	6.37432738084364	7	6.38702551623945	3.05841391307756	5.40348886679141	3.14299609792791	5.78997810840552	2.90117316233392	1	4.63663157971185	3.21696925911027	3.16888058686865	1.64449809049487	5.83558901893336	1.07043789270227	1.25786865487003	0.0916889960767527	8.60577630825836	-0.75317847424674	-2.54530191941727	3.08335116214885	-1.91131858500896	-0.393291406974879	6.04554374144849	3.16457282218179	4.63617394056879	3.95156576240983	4.74659789737801	6.53794869529717	5.36239356933127	2.78152054592161	1.54517939139368	5.81719208581661	4.87141899868177	0.955563766112862	85.5	1	2
117	4.55321992405398	2.31419651005228	1.06756702211628	2.94813946005413	6.85038582732845	7	5.34808678626775	2.02148858370836	1.99642670081311	6.52210487150295	3.55888461156324	1.19244852558028	6.94143565633571	2.2024350949993	4.13099275746151	6.59880503786598	1.19107597325514	3.2377320254086	5.16518822516177	3.27861472156399	6.99584165780633	5.15519454764945	1.3031700025552	4.7601429327588	5.87214717966357	4.91557658399252	6.61840130060276	1.48259600162394	5.73642512668159	10.8527550771686	-0.860008160076525	3.56952359309059	-0.748031350688567	4.38586640063803	10.0396704092702	6.73157104759898	-0.959420231482748	3.1779830282214	1.87728918127953	6.1627680385565	7.79225698835993	1.99479050946457	5.93793939665102	4.80261272463796	-1.57339992919198	5.61028492073194	88.25	1	2
118	3.34982246948817	4.25466174304883	4.46343010271739	6.41919504991162	5.87762381431949	6.91848489420811	1.71235365824875	6.46779685564328	4.71652448925441	6.1966547246644	3.13478699878946	2.23389202112696	6.38396462032866	3.4091751046182	5.25341865068655	6.43983358974615	3.53915680648583	1.05858964350852	6.97883357214927	1.46956494894867	5.91835841041975	1	2.56100523152955	5.98026997954675	10.7953073218394	8.5504335234059	9.74701397810068	3.60163169157288	7.19684460548612	11.6289332584697	0.512424243855755	0.168118138170698	4.13911882314793	2.81805424168809	8.34533064613889	5.46640972514644	10.5390510079721	4.88425624901934	2.29382710154496	5.03713654727822	6.57204911190552	3.20279991800371	7.67574308109553	9.64488848718403	6.99551583337144	10.7967573261266	91	1	2
119	4.77588727269007	6.73777886856793	7	5.06379287124502	4.66793106802237	5.5300026719932	5.12530761174298	1.778847477054	1.93079332072016	1.11292880321188	1.12054754464026	6.61070578884163	7	4.4439737038132	3.25198980820151	1	5.99182733785563	2.08350347742372	1.8775479979835	2.58953348989698	6.16993579552437	1.20322865076598	5.72720097115229	2.89733491658674	5.4137197514163	4.55288343235698	3.14945226926547	6.77192530001346	5.13547536434606	1.73840799439918	-3.4649804464444	5.94309800706735	9.1136934148859	8.43774772422658	6.22942113449855	2.00200027531379	-4.43031617907935	2.06203520365928	-2.52080774413683	3.73547579783322	3.52582382663971	3.95622509837156	7.38736631002068	4.45779808967937	5.88757562246949	8.8872760005702	88.75	1	2
120	4.68238563147337	4.39431026299429	2.37739633702173	7	3.58130007705366	7	5.54503884025921	2.0139451358516	5.37125948284839	7	2.29450240079223	3.81412477291782	5.51743155654739	2.58803431710937	4.09855319684344	1	5.69465336156187	1	5.21867662321159	1.20564294006828	3.54365415968136	3.24678574812455	1.30025960805859	-0.513562964901519	1.70890782963995	0.880620419126254	7.90200305713095	0.191766603750534	2.91646681291053	4.2278532818943	1.70559924489567	1.7333283370383	2.02186449845092	8.35613207237927	7.32450864915938	4.3208409879667	1.44837099504313	9.36236295696463	4.07439140925937	4.04185837640829	6.39990277009148	2.15678540661814	3.83959145148731	8.63756118790361	3.99525029215135	2.00512279121057	89.5	1	2
121	3.50119875904099	4.10426146870356	2.26940271953809	4.20950851404886	7	6.27519456933129	5.90962300853474	3.09486567377842	4.59205682521639	5.56054586189594	6.07347519376996	4.48867753892244	6.56961804690722	1.41668520154187	4.36279748074597	2.73097116547146	4.7662569825953	3.0772355258898	2.42266515978498	6.20685237055684	4.11592422677408	4.35931010372429	5.07399373436072	8.45281415944874	5.28422456295789	7.30091227327622	3.58344184965919	2.30013929954582	8.74022999626896	5.75456712631874	0.813189507556756	1.58795055653165	-1.7125485660064	6.21928501734546	6.66814913007537	5.40825306448481	0.88890381904509	0.107543227617527	-2.59012918787647	3.20010391265362	3.98798483857627	4.31721208059737	0.496810853439345	7.65537925698264	3.40556007704176	7.37872360268077	88.25	1	2
122	3.91127843199875	2.1497445340038	6.55201946630658	7	2.31610447315362	6.06865246935163	5.01245457985967	3.37787911420224	2.73394954559962	6.77783570104265	3.23538540623368	6.23541215159448	4.97845328416435	2.76892797443094	2.40126116600938	7	3.36036844013961	4.96429025648446	1.42965424538551	4.11906972117117	2.69344849234387	5.35371729630507	2.88257983805956	3.32704110507988	4.9765670598905	0.394164112910944	1.48132893189543	0.397897834743814	4.59004659045511	2.81776733141622	-0.0374960589606186	5.40865269878097	3.45477381349454	4.07557749766044	6.17116245240709	3.16927634945301	9.51503682833601	1.78356177137309	-2.74850139870011	4.83647992663976	6.00698280765867	-0.637371179745206	6.01031546460369	10.5986202010168	6.20614022871316	3.16913160035895	93	1	2
123	6.17508833797411	1.75995220467109	2.82530403435231	4.00131552215684	7	7	3.30262255194882	7	2.36133624096853	4.63613649455982	6.89294592033347	6.44317500922154	5.39366924677179	4.52532887523951	7	2.23038518435757	4.18417058204624	2.61508104539086	5.82453174585051	4.12643400409397	4.09495759163926	5.59267877602885	5.12127151929642	7.15318916607186	10.443277811632	3.9977734848962	7.65434381426873	4.01000233794058	0.969776182067881	1.73704651117324	1.68552337931576	1.2454929182391	-2.96309796414916	3.21335515580098	7.9780289174386	4.87500876822745	-0.281106741614268	8.03459474497128	5.85314174008912	1.27353989918633	6.08417915043232	-0.747856228318554	2.80755131333725	6.44999485942364	3.16618122760951	4.27422341112909	95.75	1	2
124	5.0791736629787	7	4.98456378672022	5.96192378470382	7	4.79758603103908	6.86806844979984	7	5.55117656644738	7	6.98753475796339	6.65737890609544	4.25913264311553	2.7027309983551	2.59759323275807	2.22891167640063	2.29796349300816	1.75201832535836	3.4215142586791	3.80098353121684	6.95464103544272	5.68483913897225	7	4.74990758957496	10.5022550470776	5.99653652885003	13.7707892418149	2.42423458308634	7.30632796790746	0.252142575972182	-2.32823084230606	3.52343519587357	3.69833039525581	8.10291798423621	3.83578308024163	5.56438472930243	2.88955075154939	-0.797089420304418	-1.6473465931401	-2.52823423963041	-0.71459999924326	2.4178748600078	6.45476128655591	6.33528228399742	6.40213121068589	-0.533457931610515	79.5	1	2
125	7	1.82238880499317	2.89718147867694	3.60231661129236	1.55248710620776	6.04831813787468	7	4.55446293802651	1.34348571073805	3.61567405538009	5.31215981339414	5.10023030148292	5.38354527436602	3.66129826260037	3.61265673096828	3.57024403281645	3.5914002978265	3.31849598195347	5.153374849585	3.31209700417047	6.30554038734134	4.05647807167495	1.5457284763654	2.79565787709586	7.65662796192995	0.607819551883514	8.23583538336694	4.5539399655112	4.55510843248799	10.0113043292087	1.76785363471449	-3.62833385996261	-5.51893174789354	4.7631899630052	8.94378975567375	8.36810878431409	3.17576365552221	5.06820396600232	5.82472126210623	6.19375650573949	0.667660234757478	8.04768304574257	2.78962481140614	11.6455195567612	7.27648412816035	1.73332003817255	79.25	1	2
126	3.31698055219201	1.33124737037225	4.95251018647764	2.13297987939812	5.13709583881276	6.41579475550335	3.49363843547037	3.76846784257197	3.20709350994066	1.84427304656758	3.4445763538818	1.60515687668678	5.98777041379	2.24029414737777	5.52740228461483	6.45009312075913	1	4.59662438934122	1.17946718299039	1.03785265424801	4.98600672423569	6.82586831905174	4.70954540087161	8.09982901391003	9.97908493228856	4.4793766681498	7.66446137120905	3.78353598435874	6.82343864491098	0.55778237459547	-0.00790769534547343	1.19300487261722	0.367157393072917	3.89030759206012	4.67531047207886	9.55618150842573	0.907689883920345	8.67672342410395	6.37953514462737	7.71439311072572	3.25446079620681	3.00319089184684	1.16621511688132	7.59582557296724	0.0319105866315301	0.0528458239825506	102	1	2
127	3.73485085391191	4.58620199689349	3.74577258780457	1	6.35463469054508	5.78891878560731	6.67904823919233	3.22076844974654	4.28998201217321	2.94373110105146	6.03191934309513	1.4768775758281	5.51376778998544	4.3662849556728	3.89727756589955	1.12344993106667	3.43406596779985	1.01294503570194	2.37241246699557	3.58511255561412	6.99032365244829	5.15989595732053	6.32792650417187	7.47515502504081	9.18478576084282	9.52988969691922	6.00685681183541	2.96885396406235	2.60397104733876	3.76138019981904	1.59898411459722	5.54073337479531	-1.0486081553878	6.96922401911725	9.18379800279721	10.9404893311173	0.37345668279377	2.25755398837735	-3.58387952695475	2.91981962249571	3.81346338869277	4.08443421193135	8.54163549130102	3.35360213398967	0.109780137427381	7.91928955681784	81.75	1	2
128	5.66176460874999	1	4.5619376094177	1.94273860672158	1.32721055494821	5.8248294276113	3.48973572828907	3.65876693612736	4.92560096116521	4.53392524520698	1.61715938685059	4.10366105345851	3.40168276793452	3.7562441931891	6.96667356018664	3.27692993071454	1.18199942612322	3.68460542380573	6.69519566168166	6.68850200363295	5.97737875648936	5.85157058901267	6.02635942210777	1.42196663870017	12.2353570429284	2.73516487940636	-1.16244110050185	-0.652777250406573	2.41185517184686	5.53666230340709	1.28054192532147	-1.54953214606794	9.9145261047994	7.79952982241746	0.314621496377332	6.8746355098097	-0.910589912173805	0.0940923251822994	1.57502898030206	0.279567208577716	1.90204612944429	4.07877897843667	7.65052436635101	2.65055451170935	-0.0508353835802359	2.04500838184523	90.5	1	2
129	5.92901822077527	4.95065607195747	3.56678676041382	3.55473022372156	5.54483507097143	4.68901035050515	6.81079710046982	4.65350965022831	1.75175097647684	6.24841865001079	4.8274802685437	4.54811398306509	6.5970339332783	7	4.80398148060479	4.19173732478371	4.24857605534227	5.75988276947796	7	5.09167772353911	2.57831569863519	4.05347187420236	3.01845987255411	0.322527071514754	-3.0320140248707	2.26677970938057	2.65444817232962	-1.04962325747165	-2.74792348563364	4.63092254629293	0.942056561319736	4.18666705251773	0.169278282511548	7.73679309376082	3.1531773624195	6.92353871548243	1.43661966300327	-3.42657829806477	5.1070557442089	5.88018241635899	1.38787541659845	1.5613727005823	7.32797519006337	6.18032459239538	-0.169598693513235	7.2250398117201	68.25	1	2
130	6.787497535989	7	3.57661941120408	4.08340616470208	4.28739501458776	2.38464942855137	5.63777707633353	2.30793038064614	4.22493877319721	6.44488726418494	4.49128297947239	1.81843976279502	6.27542595221055	6.04407951006658	5.48509734527335	2.45238624812963	6.82468811608908	1.49233960474028	1.72742736046318	3.82164566482723	1.36958162432583	3.56813961192378	6.50891830532574	-0.602949242438719	7.06935704734729	2.81277817564575	1.57964619982042	7.09386380562135	4.50975123934158	4.21716135411764	1.87252013895504	3.06327826004671	9.01794285739044	11.344902162321	5.4845217518189	2.43352920374575	1.45827496145747	5.56743195016704	-5.94739500299108	5.45130621875273	4.91965324312615	4.69123315874789	6.16032332645312	5.36896704728466	2.02836223027766	7.71443880208827	88	1	2
131	2.22900554689248	3.4548865133754	6.91955398570734	7	1.05448399271743	7	6.65747925081402	4.70509625668301	4.11219016788271	6.92173976835645	3.38959403068758	1	6.12864046125761	4.20609174071884	4.42335863480047	1.58741893806788	2.53321865159314	5.77625503636676	2.51431531758083	3.2329111252459	7	4.67339139944078	6.45963916530817	1.21083153306363	8.87541338466373	-3.4348153197789	-1.71575023229705	-1.38995565394926	8.34438709925991	1.06007166977171	-1.82718529290604	-0.155193712547208	7.51015457573676	3.09294117616311	0.0998287420723243	1.07114127057142	1.63228617113065	-1.58983993326389	2.02951295852166	6.67143532894189	-4.0901350345664	4.32578660825687	5.56051092287166	6.10543291208367	5.06830079461511	0.675679459909565	77.75	1	2
132	6.47555415336962	2.99547022540988	1	3.78244914475065	7	3.81121528868324	5.70339493921577	5.36070857980726	1.32517541332528	1.62270389542861	7	5.91210542432381	3.76367015721149	4.27628013413802	3.23810551371022	1	1.06589406073461	4.71613389293833	5.99568809057688	3.85501958088332	5.76753212612201	7	2.04038229852484	4.31877496540897	3.33517419145187	5.70471080197806	9.03219858477258	-0.122002897090352	4.23048889377308	1.43951729643272	-0.923570693181401	6.68407558810534	2.80407124994489	4.45423364761238	3.66086342343518	3.09253463971218	4.7312152621645	0.75717966532892	6.90341515671307	3.19592592267246	-5.67248676263956	-0.796322728273476	8.29911578410403	6.81280127126218	6.33330437761553	4.56307703079654	92.5	1	2
133	7	1	6.89616127488741	5.60961454753513	1	5.20899438461619	3.00200467253153	5.83734553249253	3.88293922596485	5.06505406719243	1.85285995724571	2.07268166216515	5.93465789335004	2.61092961157807	5.22232943301421	6.97263729617374	1.00152810910546	3.00595989692803	1.04623724405463	2.07135883659807	5.51842315287408	3.27811534072999	5.23910548960536	6.32018794471872	9.66801477711851	-1.08345754362848	2.88744658465397	1.68575150769113	4.45403187876191	6.87605474419257	2.67461808104201	-1.96321887711917	11.9122675940103	4.33722222457503	10.0470682824484	9.66335641835648	1.82480965904467	0.211334157532707	6.23860956898906	0.108806467720788	5.78283092615763	3.34361466189211	2.94633894790062	5.87813124687248	6.49090128018401	6.72306485497474	92.25	1	2
134	1.89478526251831	3.49560201719871	5.28950154597849	5.72864796043702	1.78915243952137	4.30675287095497	2.46667545352847	1.13721335094931	5.89743138878962	4.76107519866408	5.671497840977	1	4.72189019198014	6.06169687474723	6.04476920043224	5.05797638614616	3.65380832487119	3.37494671582212	2.94396482544905	4.61712601078994	5.00927517915586	6.50344871076633	3.66592664256028	2.83822339340621	6.87749095399113	-3.41930723961089	-0.0922287875685047	-0.612435958021277	4.53189061494542	3.10387705618885	-2.6353937332742	0.446896899252744	8.8875041299743	3.62033853938039	6.96209919263082	2.15852553103858	-0.446001751123852	1.44028029322962	8.3229177578862	3.4777846846333	-3.20045555805436	4.52735573174175	7.05325383432391	12.3216928633575	-1.09581617066592	4.87641239708987	72	1	2
135	6.04104495246525	1.1809335559416	1	4.60612753919421	5.44741196968707	7	5.71747272972084	7	1.41953831372612	6.60376260488694	5.57499849684804	6.71487746755812	6.92943817328053	3.35435050552585	4.4779961577782	5.52191095050995	1.32233902756294	2.67704407215111	5.5338365065502	1.48323512998753	3.52040925760284	6.16087003757805	2.85863306319023	2.61163415291389	2.45922932009683	9.00419954120808	10.5330424513057	-1.65969980288276	6.68009274367494	1.39653889590998	8.45672125377302	1.83413818090092	9.16923717512304	4.24095169738145	9.68980347058828	4.86905888766578	4.01528353318501	3.57775250465852	1.68703691777303	3.69699062552861	3.97035879590936	2.61310101767016	7.18674496479696	8.9395271363447	2.25594233442107	4.07380879909335	101.75	1	2
136	2.87596676160155	6.36787536605811	2.73925791974785	2.02423373584407	7	6.01925183055518	5.76234674926837	1.92625162991906	3.52707603274888	6.4697258376539	3.9769410771595	6.89006341537152	5.79456973214268	5.19895988573959	2.87272762576099	2.01812900924487	4.197421879568	1.99919940769459	1.42011718934488	3.41026314009419	4.71064305502335	2.59011683055816	3.69209436874416	5.94869286270671	8.82821646292878	8.90215508979508	4.40057753634795	4.2604706785019	1.95018543073295	-0.668164508669629	-3.07624068918097	-6.41393961372981	9.48530761197234	5.82788479004953	8.03234179645114	11.2023839905452	3.9877926110843	8.89707392536947	-3.85894102872864	0.268246007888948	2.55705043094308	3.98224223155068	4.76358010966871	8.21662077603766	-0.644827618134624	9.680812306318	92.5	1	2
137	3.83780137855548	4.33514315741493	4.577578404129	5.68198257996042	5.9468358830967	7	1.44245499260406	7	1.65769752621152	3.93100363735272	4.16400476606628	2.19135446364142	4.9388231418369	3.0895392814755	4.48133653800028	5.77657614293516	5.00599667878686	2.91615379881208	7	1	3.25095027403422	1.68053326529375	2.00984037053131	6.47039438272332	10.3794199935068	8.55088613275672	9.72047440848972	2.93678240947663	8.11622605013866	2.24867345648882	0.115980673479049	-1.84986999379019	3.21534032966515	0.667691204321722	7.6170613405898	5.81746589950986	10.0335879977246	-0.533380136229987	2.63441979891549	3.27362081060551	-4.14828600654019	3.00531417240243	5.23241584842345	7.20300326291201	8.03764753161872	-0.869296746161352	90.25	1	2
138	1.596266736132	4.10881566358075	4.10840500998026	1	4.9703959256446	4.36845537317179	6.78334229362379	5.16193246027158	3.03647188600204	4.9713438016876	3.64492137009195	3.88013592688149	5.76582153934837	3.9687322188616	1.55504056744025	1.66074569218827	2.61359020410211	5.43064715713852	4.76899062400003	6.65752213362695	4.65261930168763	5.84831917463651	1.48367713235998	-0.41696423881308	2.58398622998561	-1.31385820854712	5.36601992762404	0.571805292443919	5.04685154688287	6.69241549572164	10.8223941628629	7.19844206843922	0.570978607612891	7.55676714734012	3.88812721839817	8.59832447419028	1.3819227565149	-0.601177771237606	-1.44194486633394	5.08545882565136	9.72439819723921	-0.709892382403501	10.3446868069843	4.79140412382271	7.14461441486651	-3.67871401930872	88	1	2
139	3.09472886194776	3.81750484803372	6.14858265905063	3.29736806495275	2.72410220520907	1.8957878777319	1.97526661972148	5.53437842010099	1.2015783720006	6.53355916359673	2.55565117326851	6.92007655794983	4.5517454554968	2.65073647382254	5.29221266303273	3.35745505520176	1	1.45613546258281	1.34167947416339	1.54938256759683	4.4663793637883	3.40095729767397	7	3.79014112663754	9.40170568959451	-3.59004005757215	0.937926396196693	-0.761780863852669	5.40564645803007	8.73417884788884	9.68368941173538	-3.01893075631044	9.78866999789774	6.19147220873748	8.96441274269073	2.70199861986283	0.783392543409199	10.2108732969301	5.51004915281118	-2.95331282932553	5.84242223990249	3.19949678210384	-0.975578805680019	3.50510790600701	5.93576108783992	3.27871997935607	89.75	1	2
140	3.20026425629503	3.84686848021523	6.87655216422507	5.11121363518632	2.53650684084544	4.2315343783895	4.89079816877512	2.99560275857753	3.36088434431424	6.74861635508745	4.44249208603395	1.65938355474118	6.56577265210793	6.11941554847584	7	5.46841209829762	1.34015210092141	1.68171439842085	3.04734376679748	4.00580907045961	6.6526289488193	6.1466852531977	3.82617863026033	1.98074706037436	7.09840563136584	-3.51527442989161	-0.742055646454968	-1.10694726323715	4.45689029237319	4.18015454814705	2.26707052938182	1.07809518924433	1.21296915433724	2.70845954633025	7.69762967335368	0.177869099580884	1.67782146505028	9.87371921110932	5.34733681299154	2.9114991013707	-3.85419543967423	4.57303841306132	6.59275646141167	8.43269653758183	0.088261152447214	5.36861289410472	86.5	1	2
141	1.7420274415192	3.96485380989156	3.06415157062176	5.93808667883894	5.20194682395788	1	3.67172579870184	2.3119676848764	1	6.9945054709435	3.90876839268924	6.32948332285528	5.17689897199072	2.51104405099232	5.44992987324812	4.2758173970882	1.25573489244274	2.0959048197032	5.20490625621293	3.17305059919408	4.4414914965079	2.64895548065502	6.46201628707702	5.7552104484534	9.32706480725727	1.69053417554182	-0.222435712648307	-0.682613177546086	-0.437550197383362	4.96465810808267	3.17543067057685	2.38265807408532	1.76388596988215	8.15975064269874	10.8461872642498	6.03673307219172	-3.9028495960532	5.75467018645064	-1.48321663430647	5.22528912669646	7.28127989707834	-1.43424079104959	-1.13424522145894	7.29767698125826	4.73570977567508	10.7521307154032	94.25	1	2
142	6.71465464611302	7	5.90186529460738	6.07555419670836	5.88048194451232	6.99225294151902	5.42298518842398	3.58088760144621	1.11016942927608	3.79490451952435	4.19839056948822	3.06327063102513	3.2432597764949	5.05699673397727	1	1.52991514185933	5.31981842791872	3.35085535831214	5.22167688756313	5.03485069353503	2.73098707330414	2.9314802829652	1.60510999572391	1.59398700994894	4.93751881997583	0.792950068871891	3.55651898410145	7.82139622898635	10.5563170981055	2.56255050690023	2.30538044962777	5.02897475383403	9.18520852158397	8.98915561340983	2.72305415547237	5.21275568162272	5.24702355204482	9.98590651315525	4.97251714347216	0.0695620214349758	3.85256106180585	5.33080985058843	5.22005153617226	8.37466463647388	3.32545919512295	3.97444534403547	86	1	2
143	7	1.95603339122443	7	5.50684456333563	1.81168970568389	7	7	3.72466108090037	2.15857899273365	6.8264524580532	3.00806044871504	1.42689454696631	5.48796645470259	6.29270557437535	4.25990647665997	6.29290159707401	1.2385789979511	3.1833782257459	2.10165466287665	5.18838419667673	4.08371124744039	3.81893063786221	2.95910636967168	8.02457968160538	9.73631458897651	-1.94191223538809	2.55590111028949	0.922423452398446	3.85648805227359	6.44053110306746	-3.35994679025203	-1.16147665815056	10.7627963993431	3.66053321791367	4.26934191275529	10.410579606622	5.92179016832997	0.183225769575213	5.87743417598009	-0.0358293279696027	4.03926978412188	5.38325369534623	-1.02438302975988	5.69734992738685	6.2265039048116	7.05215747750004	71.75	1	2
144	3.33926167997112	2.20349726484094	5.31917254313763	1.788314191417	5.10806167856985	6.44274496838396	3.36599576018811	1.96595439031098	3.42473314376257	1.30051880914775	5.44659814354179	2.42352291561119	6.54055059552114	2.3532168510705	5.0831056471464	7	5.8453987658348	3.27542853905487	2.20798972048998	1.5714871571768	4.97732409190767	5.77652371870894	6.193694487488	7.90936061520642	9.23596908729629	5.42325451181856	8.01286194673278	3.41675583087831	3.05345601721808	7.78522654654548	4.13841945800228	0.617422677340754	0.0627544850932679	5.36729805207953	5.51758991342038	9.3054411550229	1.28707837551596	5.21175961447843	5.86309286408515	5.64133812982717	2.94623753751854	3.7254363279816	4.13128937894234	7.47676196320196	-0.440898721884946	0.718689468083218	97.5	1	2
145	7	1.31538584292197	3.97881639362003	2.87154947253975	1.66492434615765	7	4.56303710861145	5.01381297213078	1.62188484615351	4.09800669406038	7	5.62905860987792	5.43166858619697	2.21797108351369	6.26555327506325	1.09372631004306	2.6267075644478	4.77519293483159	7	1.93252426918779	3.57431171678994	6.75922430131533	1.30067561699793	0.695708116819068	7.8703985967769	-1.02192203356482	4.04614309347706	0.794928578875525	4.92550474985095	8.1165718665828	-1.41747182496164	-0.555394896262176	2.44979343286788	4.75902702825244	8.14576863406679	8.07815537120737	0.690136168421084	3.96341917193038	-1.60773292347204	3.39340801025223	1.72720779004845	13.9765755847072	0.560883694040585	10.089490749122	-1.32446399370281	3.55117298958136	92.25	1	2
146	1.12294952197298	4.97147274373878	4.32504398546334	2.15551509600655	7	4.87254101250311	1	4.26999250767791	6.35926319995419	1.76378951360085	3.78883577703931	2.53092615196256	4.79767054415397	3.82132558163922	1.33198308517074	2.3470323848893	3.98130816450748	3.42232860635102	5.02719491003751	5.5867985204236	4.03651132405209	5.48028649416289	5.91789722304171	5.68182166919629	7.19345997936568	10.705166807695	4.77294815246988	2.59245909414446	3.6921052608206	6.58137608404324	3.53527826067355	2.60831225229758	11.2909376521213	2.35466169645381	8.95787084559342	8.82528225470092	3.47323364132401	6.28034074624536	2.08204616425928	-0.422121349002892	7.92524084000881	8.02439111360056	6.4327128624003	6.578076751852	2.62305083996056	5.25787662835601	69	1	2
147	7	2.37032654884739	1	3.48776493508874	1	6.52512880654442	4.2489761339358	2.48306989708594	1.95443266790481	6.46869452294841	6.00991701682969	2.11631287655105	1.89870164086546	2.24402829672783	2.60486115184205	2.03884848022224	3.97006638577272	2.82534278874066	3.54021419810715	5.41533226732234	4.90114359752374	6.62688182848248	1	2.83509305329315	12.9374158066441	1.76944237907661	2.69763008978795	-0.11024705075775	4.39426779394243	-0.407175767786243	1.36769343118419	4.72824385977941	4.40632328450798	5.29974199440951	8.29894629428587	11.3885389555417	4.05437171895143	-0.398864901877406	3.68690310392818	0.664780812286203	6.43735015588545	5.0768658630738	4.81751966472427	8.91688491211001	9.43475972445411	11.7188744537469	78.75	1	2
148	1.50644168185056	3.2621476575008	6.71658382826612	5.76459907652593	1.42864886099019	7	3.91425124656255	4.94944404815022	4.31568834575654	4.04654890291179	1.51649795485865	5.13492347918175	6.43109548713289	3.23652804212786	1.48010740063864	2.06506883205564	1	1.46670864819755	1.31092696514877	1.00696174174553	5.23044473933216	5.41165156508281	5.79827060206836	0.91213490441913	6.70637236967096	3.63760235348209	2.81010799001199	-0.17976856190093	2.02707266945682	-0.656912331439058	0.539924643347717	5.00776091825099	8.13562312048202	2.72810355947041	9.92419271689698	10.3936185088975	7.43118255361094	8.19955516734171	1.14015196175257	6.82648574651405	5.35502946337699	3.89857798489491	-0.10391284829991	6.64316323140466	6.22160453830508	4.80344650386791	86.5	1	2
149	6.48800223010192	2.27701489831598	2.70954774817205	4.59414870752997	1.11139833696552	6.97601584801388	3.39438205417515	4.44144442887814	1.68422979019109	4.64683462744709	2.98399682628452	1.71346300980801	7	3.31042710471891	5.26846423818359	1.44993994376138	4.09181327589754	3.67052166641437	1.19559033642988	3.47498285433721	3.82025174431845	4.05312569760008	5.52173751526029	3.47450559351816	7.12846951155323	-0.107693802365824	5.30363306968241	5.4426938604999	6.03991031783818	8.2767273044446	10.0697245013641	7.69226076701799	3.02435014586707	6.26358182056337	11.2542547994171	9.67274389404194	1.58767618126587	4.14998488383107	4.85710717098689	-1.81549936442013	-0.568037577149205	3.77552904882888	-3.08967622972212	3.83911911953538	4.85650930551223	11.7737739070495	88.25	1	2
150	1.46037369189534	2.96807867013163	6.66047660763147	6.43760183059011	5.06772673017037	6.79854489808041	1	2.13703882007779	1	3.32383889650382	4.73640952958545	5.085962574792	6.44228611331177	1.46429176364785	2.12228256403727	3.30266051482736	4.09994949442932	2.35716951592356	2.09075205636214	1	6.28769001965014	4.71135388659565	3.61156633218162	3.25905798578468	6.20484206098946	-0.258915077539315	3.24194506201751	-0.776599159240167	5.47670138193102	1.78542587992309	6.0011213823281	0.561796383518935	3.41510479672993	8.90553704983388	6.9705974785981	7.81478822171726	5.07510827935354	8.01753736559734	-4.53178920749803	-3.84797727912702	0.953125658175704	-2.35093290179985	1.26182917591565	7.54497270766551	8.75255313295487	0.482545888630079	85	1	2
151	2.35690767727148	1.70648732722146	5.89115919960811	3.73150053434244	5.49086378250397	4.47347138443871	7	4.33763778507556	2.65722566024659	1.51815264475367	3.46074942287147	7	6.21067482931188	1	2.52452156447252	1	3.66431454978167	5.92992123978339	5.74991086002311	2.7385254475586	3.67393558231142	6.1431549883203	5.98804022182262	10.1117418921184	9.77522220783264	6.2299429214537	6.74458009996651	3.2669327543106	7.66847787377165	5.82424803539815	3.36698002857831	6.65491598482982	1.57620035005846	4.10086614124832	5.32335604799945	3.74493326425174	0.443789161064645	9.54145467841059	-0.401973257979046	-3.08834792120577	4.56133381856606	5.25116299226555	2.01747303069856	6.90736405963835	2.51991691172744	0.228791640610021	81.75	1	2
152	1.03708937168915	7	5.91434993865904	2.75170086048479	1	6.5464655349739	3.07947161557451	6.26932853707022	1.60801254355949	3.33959975478938	4.81312765573315	4.6232329021778	5.483086242437	3.5699542865321	5.88075855756759	4.28365409103318	2.79543701761068	2.08410307953829	6.23793187646128	1	6.38665516649969	5.8671964301241	3.93955391317104	0.29847909591767	0.251721756317744	-2.158224958479	7.0254229572643	1.44460298951375	1.03990504120783	2.18984782673463	-4.84631978828373	6.63726428392591	14.4744644196647	2.82241185790724	9.29663822044412	3.83541032501663	0.955156586890009	4.86443187010478	7.51550800014195	3.69995797172641	3.33959207634614	8.52565745046828	3.67712082182214	13.9900845001356	6.49140672431455	1.06566445984194	76.5	1	2
153	4.89213444943037	5.35492915070771	3.329106056546	3.18099695040565	4.86938488641982	6.23965473622376	5.58327540003623	3.699966241414	1.61515066459415	5.37353968832854	5.22717058672305	2.8572432876031	4.33338197156477	5.96974152675603	6.86633740291909	3.31520224819793	3.95793227504962	6.47093406345664	4.52649955370616	2.70015979823613	7	4.04533872007713	3.14595582604187	9.9655845827382	5.36606538099875	8.22034280777039	3.55165102096565	1.60800908326307	7.20430099359937	-0.282718968255523	0.190156365961096	5.47289499233561	3.53605139961811	16.4905868033346	5.94471473406442	8.20164419895904	-1.00709610020045	7.24450487952751	5.85004956372076	4.70342126677663	1.44176429126226	2.86442775054982	-2.30501845788078	4.35154548306452	6.03405827846108	1.9093685390119	66.25	1	2
154	2.03886817913132	2.26609570523837	5.72100411370253	6.50219373986438	1.7318713769847	6.94141099713289	7	2.1828290530559	4.60816492893141	4.42332416110159	6.67655081654125	1.22414031976386	5.71705519932472	1.80325176664663	5.86792388437165	5.57601315711515	4.58875548616401	4.78029386692344	1	1.5675898525212	5.24166009313168	3.44417761407019	3.71570391402972	2.86137445452577	5.79106671488808	0.581155700889946	2.43375713492679	-0.224736945914565	8.44491502645046	7.27390782716606	-2.48163719569756	-0.766216274359264	-1.74605650286413	0.436507384844207	5.86163883541171	3.10161325895695	4.4907123175058	4.6401112233748	6.00709272607023	7.11588711639398	8.00915157385661	2.85576349604999	-0.823954473931947	1.15780715902529	4.20267810051922	1.90887971660766	80	1	2
155	2.98811469235516	1.05158402756539	4.7164559956331	3.02562599856228	4.27424527640325	7	4.31098486055649	2.77591968100864	1.21424887082245	4.89681396085115	4.2075666637893	1.42330924012368	4.50348189219552	2.48964324570858	5.17076354754291	1.9741750042525	1.39162115542627	3.01316741610945	3.07835901686134	1	4.14231804798938	6.20296756090099	6.69297585668339	8.37755907033328	10.444903542849	4.59836881462435	7.12182354943266	3.79804430803759	7.16025318035574	1.236456655506	5.41016193208174	4.38728075355808	0.418166999023916	4.57641741108423	4.74525701432804	2.64381150179731	-1.12081370175441	5.33662334474784	7.03117882460107	6.27112952620763	3.23900333909259	3.6319437598468	4.33584671367945	9.10761874245753	-0.21920000025208	-0.608828064131063	90.75	1	2
156	4.88290504364766	1	2.84939939328359	1.54016091828834	6.1164446372597	5.59969877998995	3.13732280201832	1.38522579936787	3.53981760176986	6.42559261577567	7	1.33771979117579	5.36577365979294	6.46881535263144	4.05477048401594	5.69238968976123	1.67442192887024	4.49170283551958	4.47396589536962	1.59487987768536	6.90599263109945	3.49136946689718	3.1066127700319	7.30722812096977	11.3987400014729	6.03401567131466	9.6140396015301	3.75126860118758	10.4251136843456	2.21696860987165	1.74956639298782	1.99902125765938	5.20786802938552	-0.0416599783383893	6.87038574564051	5.1953430064316	4.37101038667749	4.29124865520731	7.34620690092592	8.58080727349879	2.91137771090862	-2.00473806914607	2.73084921749176	8.55655340069464	7.03359451285658	-1.00014653596885	74.5	1	2
157	1	3.86461192547276	3.76500474634453	1.65717635152134	7	6.69561308731281	2.76986952214401	3.19354649725006	1.04492530936513	1	3.44818029583191	6.68581585719113	5.12044423897857	4.61214168698452	1.37871820296214	2.65995096462789	4.23007147809113	3.00639744934268	6.04938636258094	2.06489839419238	4.94068126488194	4.07965457094336	6.02776681194404	7.40379232908358	8.12611794410879	10.3020982595061	4.30140155333994	3.68635655812636	3.48458743076478	-2.55017655480082	-0.201430133846748	3.66989646600966	10.6625372531584	7.33986119419289	8.24533161082149	11.0416238311924	3.05103020714282	5.64914517427685	9.77953935212764	9.85380786036533	6.12046764593667	3.91041150452426	6.23347039120075	5.17546872182014	-0.456726790662612	5.58551950616182	83.25	1	2
158	5.32998079330635	6.5597009064903	4.84170006829842	3.91296168961772	3.0140460685571	5.26700254778168	1	6.82185147205691	5.47847619547526	3.33931205455483	1.80179640956572	7	5.42152351199521	1.87782034507108	4.69166957352201	4.25095219454204	6.19134257467996	1.35389290318848	5.00681195596149	6.86834100740411	7	5.16453424624271	5.29802553760605	7.69244188293484	11.5152923440807	10.0738313627644	0.764181374876557	2.80339933875764	5.24576334986592	3.92044086547452	9.83084227826077	3.46332707021372	7.20530713779079	2.11419951552164	9.47736773173496	4.23886421020552	-0.869980445846822	2.40375078657021	9.32714929714291	0.964507807895389	3.28595672814202	1.33208246822184	4.57500975633261	7.78971455488718	2.87050201595767	1.08029839724925	79	1	2
159	3.20029618414477	2.03376608840047	3.81248194812944	2.99306492146837	3.2172908746338	6.76396613482573	4.22145409771478	4.81161275312619	3.0994316558608	2.00065456720674	2.76955435531025	3.8775586527149	5.63781830193725	3.26330936113208	4.11228792830392	5.2230867756118	4.1209649134117	3.44901605033209	4.00671807298782	3.76052460481321	1	4.68338728660228	2.18294426531484	9.53130371551583	9.79186829204939	3.88160502931897	7.66518523688048	2.12623089300157	4.8263101995736	8.67660871526023	-0.57198153726406	2.49246799893282	-9.16828820175841	3.37460213575815	7.30640714302253	7.04173504771476	-1.77731537055289	4.51738347609231	-0.785758992192427	1.91385283569369	6.80500750420396	4.99070454836324	3.40700447926193	6.92450126453895	5.7871595068087	-0.214137180604059	63.75	1	2
160	7	1.21743632464797	1	5.59794086194163	5.28485817687767	5.25785716281395	6.16803783506548	4.32244221967951	1.23496421397005	1	4.13624346727048	4.50538029147008	5.21065091136359	1.55844775957001	4.86356441420465	1.39123236706704	7	1.45030705727474	4.16449807651462	1.34180158642358	6.84659365937791	3.81273943455157	3.48183331803131	2.39492557710814	2.25718332661051	8.54452960800425	8.43646557339046	-0.497036313853275	6.48419141011561	0.588301997039225	-1.08321197058988	1.83972960911187	-2.02966294832859	7.4219105035828	5.87425492049265	6.91104687299961	0.790184262666722	8.96978724870553	-2.24378744370426	2.25051306555411	6.37390959092741	3.30123096662493	-2.17654920349857	9.48312673882494	0.682758067959633	6.03653375436088	93.5	1	2
161	5.24182890143781	2.82842178896381	2.42194168035955	3.62069088790102	6.80861024125552	3.29065124484278	6.2853351649397	6.44569958797212	1	1.12971153888397	6.46225571436472	6.30201889944519	3.50515480937577	1.57370387230872	3.93707958992612	1.9309277369003	5.33727580808895	3.6397782228124	1.76487628362818	3.72605180777927	6.04264053388312	6.71446358486426	1.29553929593469	3.77967318465089	1.6567442072278	6.08774373686561	8.11202072198074	-0.234779786561702	0.382348447988076	4.27887757815422	1.83752571168324	6.88553704203534	0.0502981189971924	6.43963494413498	6.86858157725088	7.34983245148927	2.96874267380911	0.614718729919153	7.5610499629161	6.1867311281393	6.03158920138395	1.34049100398988	8.26826713018356	7.22756580303029	6.66293971960659	4.58685000724309	92.25	1	2
162	4.07337362708551	5.65608622256926	4.14248414105469	1.46815735946288	6.28632154998635	5.15570167016333	7	2.94660494954289	3.5776008458488	6.35176186840211	6.59973831643985	1.80709640707912	6.0006477126624	4.66483226927722	3.94410510621332	6.38660647971952	1	6.12011505479275	2.74761329291094	2.63784123325002	2.52668320263317	6.31616717845328	2.21424126682296	8.10663073923638	6.40142251674771	10.0585969196359	6.28833002041474	4.00064837020561	4.63908589616019	7.56440530402771	-3.80752330417995	5.34548278473368	6.12369441842348	3.13663207332996	3.28512980326232	10.4151469077521	1.28041373161514	6.32688241544548	4.43181902172167	1.11192312588394	4.53167216456876	4.81258606739939	-1.39719876758284	3.33079413926844	1.45329025296135	6.79141070430382	72	1	2
163	3.68269429781755	4.16755568475292	4.46455173722584	6.93445497262196	5.3385081244038	5.91532720966405	2.57164575465959	6.45289298760533	5.12033016103146	5.81022957975891	3.407892476434	2.36434607936398	5.11564664469044	7	7	4.00208983771771	2.46592896256909	1	7	1	4.24598197479062	1	2.53511963482344	5.82436531172036	9.99714644442745	8.8031724113311	10.0950967839534	3.06945714138699	8.4869368827688	2.76923283152433	1.48091573812301	-0.435913839718407	3.72170459286527	2.29755886806349	11.1174772307648	5.83832227595343	2.97070839437237	4.17630382258576	5.39511221949981	3.6604972892144	-4.2446683270634	1.36108114161373	4.07337730825566	7.25153678129268	-0.0722144832468341	-0.482470273170992	65.75	1	2
164	2.07345196957859	7	4.46490963503276	2.80299105639343	3.13543185518611	6.99880598273718	2.82662568976845	6.05517399259262	5.92917008074878	1.50418921751059	1.94757782250664	5.16217869634811	4.57225906754033	1.69260293771308	6.2805312730327	4.89079068856701	3.29357209975456	5.58313369280158	1.64820144176087	4.58260910649799	6.80068546744344	1	2.57215243231929	-0.0410401883989772	1.83710071249665	-2.94960717318516	6.83855075117263	1.30223062016107	7.35716980029145	9.45602982720551	6.16270827603192	-3.43345365304336	12.5175981236817	4.24946978134951	4.75640887073012	-0.027685300615357	6.57410361771415	0.270701510385146	12.1626458717272	10.7592037703089	4.95859001394039	3.38059908420755	1.08468772019562	4.99842634207031	-0.582210405882294	2.64324841916625	52.5	1	2
165	5.60569331182663	1	2.36062127645757	1.92463826325765	7	5.30431238839927	5.70793103855227	5.20602668886087	5.58974806726086	5.41366036787981	5.81583344854199	1	4.97032321162441	6.9494283409621	3.37201582767338	6.07412266250412	1.32372405779001	5.17461609561072	5.5733438444174	1	6.79335096575406	3.91562432704097	2.86309195057498	6.31947078973536	10.4644632244601	5.47571191761581	10.5427467106283	4.09848123457888	9.95218088816778	12.265291493865	1.22436735756188	5.72016339579951	4.18978162942064	0.0814214638232539	8.08003881070254	6.7400757423479	3.123270311857	3.73090849582337	3.67327640972214	8.19643893625624	3.06686122942243	1.62354248948895	2.41822103999046	7.24002755315866	6.40215103712085	-0.123790184753445	75.25	1	2
166	2.3350349988218	3.05055655744299	6.63595206175434	5.7080739679468	2.50820929997302	5.01020980058305	3.02199108094811	4.02225775233686	4.03906250497534	5.54316206727382	4.46190577586632	1.84292909171248	6.24307700677863	5.59718350316163	7	1.95691182074089	1	3.8768701546592	3.23688016703644	6.83379226679832	4.49515312503456	6.72472399401509	4.14482553097478	3.2618522068685	7.13895033881719	-2.35969086465586	-0.370839754286265	-1.25586435879147	-0.482044932620914	3.20467358064629	2.43182819632505	-0.640638879329435	2.03980040487607	2.26092029849731	0.702625814720197	-0.224252950265598	-0.248698834088335	2.17991607793845	8.15182358325642	3.04783617090445	-3.30434285246032	2.18948614365393	5.22396588975707	9.22197683335415	-0.907156791339982	5.68749741689402	72	1	2
167	6.18711706377481	1.86765654104927	2.22059001636281	5.00150276151012	7	5.819211345598	4.95081357657332	1	5.46971551538292	1.94158087911863	4.70658697598262	5.59674847772434	6.46028571491365	4.55261072952364	3.90554461158523	3.47962037547934	2.56309572020932	2.06643721819619	3.206185881715	3.9273726689222	3.45488440375004	3.46635705053851	6.11844560286309	7.41174786032383	10.8167891035184	4.25917602252284	6.13053888577442	2.63632334519137	8.07269469445711	2.35280992085281	-1.67005946912943	7.24375191228648	1.5607903775859	13.3064829055445	8.88362334539024	14.2833044068976	-0.0202112045537183	12.5040822881015	8.42602390384825	2.08492548229125	9.02559877161048	-4.34780975749009	5.83657013800547	6.56618895768674	6.74548875095645	2.65919570791363	76.75	1	2
168	6.29580111811284	1.35617565537421	1	5.07693787276468	5.45829194648435	6.36050755645307	4.6442305157285	6.86180243738676	2.60593944320417	3.63937920026528	4.39034608479732	1.36415496317566	7	3.04539278160916	7	6.18367739918816	1	1.70175805913778	3.78174069215785	1	3.75071718271876	6.34558723571247	3.12627149686629	4.22110901483325	2.87195355735784	8.5057743588109	10.3174876264238	-0.236049463395126	9.80952954308836	0.721698352402393	6.76464398727507	2.60977058054174	7.64124705108533	6.7394095958684	8.89416805031385	5.94638316755893	9.33385448718549	3.58147786583893	-0.378438317702103	4.17800181516684	2.4870099867173	4.47918787980712	-3.15951616476778	7.27975017924703	2.76227520705806	3.0976471271162	87.5	1	2
169	5.9742280882414	6.60359171087891	6.18774972697361	7	4.549994884518	7	7	4.46718526487767	1.07315933397496	5.84308037864125	3.37847623676591	3.15055556167286	1.56035679357589	3.17841849078121	1.25327167758305	1.60111724045895	5.50021207716551	4.02692328491526	5.56528801714324	5.61862777782568	4.32399335068553	7	2.68632375554439	2.38521658241127	5.71953099043725	0.942910106833997	3.28063202473571	6.35559327855929	11.1194048131526	7.51980058489915	0.694994064429713	3.86220643822909	2.75346629377672	8.40035238803711	8.14650154566092	5.44375234478419	-3.32921608797033	2.25734078777863	4.68238320964358	-0.411826011775308	4.83063713194472	1.58116573710289	5.60989168413636	6.39826083373687	-0.32979556721052	8.88038330360479	79.25	1	2
170	6.50077401643993	6.10326706200464	4.04519916353741	3.96793313495114	5.74718530300009	6.53139796741031	4.35357369639256	5.52526300889116	1.51537494904119	5.34182275046816	5.34282409221474	4.55914401598583	6.27564126192068	2.99119590314513	2.52083557151482	4.21220242378087	3.83408225954294	7	3.7394147640654	1	3.30353395183917	7	4.89156735287082	-0.929656464698079	7.84314195326816	2.35813299560728	1.54463866004895	6.91163579733245	2.86079029656868	6.84173624940168	-2.13160070932188	2.08568972591751	11.7134589800745	1.40577058944922	7.92177338140363	11.3504583698491	3.71523416058556	2.97934500662305	-0.136598241400029	5.72617994888518	6.9793768385744	4.48628505716026	3.51551150883949	2.83544617064094	-0.368998142038137	1.77759590474351	85	1	2
171	7	1.30006364195791	2.32020294281763	4.58416730063584	1.72985767779526	5.222780790816	7	5.69658920651726	2.08354632632106	2.50679376147793	2.36740825865739	6.88031882296765	2.64149851412198	3.59470443877439	4.61277721834734	2.74678080861454	3.94795942140185	4.08525546053611	1.70994528245701	2.57941057315457	5.15461274307044	3.04005520957387	5.6747491738965	3.24033046347558	8.10659664793535	-0.00705390934481225	5.05464431369266	4.09475398343688	6.34517756848692	8.86266722391399	9.56107509416671	-2.77716930169348	3.97460175643788	6.01611437881917	11.6132198751696	4.93660562582653	1.20947659644274	4.80330884542242	5.3607265800784	-1.3569103557586	0.452422197299147	7.67208603023134	-3.10945447461163	3.72379951532212	7.25456134679845	8.39164406179233	54.75	1	2
172	2.10540582317574	5.83875772539622	1.18636423749124	6.71667154544162	5.08638839637908	3.49623966258686	3.67239130172847	4.40412225690476	1	2.32208921995347	7	4.84957432590209	5.00259183472204	6.62125223888506	5.16207665473736	5.39972360637124	5.73325283411995	3.25655334012454	6.57915704433493	1.18534776097154	4.33797936241951	5.9777248918049	1.0011703750746	5.85519488039633	9.2150827600557	10.0027040593887	9.33141398618234	1.0002279367313	8.93812521799296	-1.13813472474063	2.40680520768962	4.93452554569174	4.72213541093185	1.60529471119216	8.50804401050529	2.7661445149131	7.10909525588959	8.6769159024238	-1.29296137000291	-4.31534562812327	3.86628172283319	0.860558489631671	5.93251737951674	8.89032917008977	6.9648325303014	3.18663568754674	89.5	1	2
173	2.59681647000355	6.2500845112957	3.4476598257717	2.26117192914386	6.40365255684822	6.29987823635349	6.9611176435522	2.09828465356277	4.12544712370955	5.07729852797068	3.85783619403466	6.21907512698042	5.84463744693032	7	6.27919723181043	1.42176282741601	7	3.38989389984014	3.12127508236329	1.08770178211586	5.19900875891342	2.27901090377317	2.12415441558845	6.25937144258814	9.15333331841641	8.5223808528871	3.99275993291624	5.48854357188459	3.14881922144477	-1.03336406024477	-4.09262644002227	-7.18703644893031	9.12186988549395	7.65948718060791	10.3289607423601	11.450746800172	6.79947796640907	8.5298788820973	-2.37711240520188	3.95150641079153	1.34587097587352	4.73655196355942	3.68066781398684	6.87387622087294	5.46606019355979	10.292255640431	74.25	1	2
174	7	2.01709264851033	1	6.59321431919118	6.6833397094845	5.51976314940824	3.51799149069718	1.74580409149496	4.60561698955488	6.80672211302564	4.40680995480492	2.15416721164372	6.85168083334376	2.00721871206769	2.63282754032452	6.86922739450429	5.54896557305212	5.83990347084992	1	5.87863841760429	7	5.74315231284293	5.32610060551923	3.29548406739135	3.99534213990729	6.17395667852212	7.57749126623551	2.06953360075068	7.23349443334563	10.0579227820496	-1.21411351646871	5.41435946354895	11.5059784845862	1.3187495047119	7.16172811988337	7.56071474773647	2.42584670765066	2.80652581860361	8.99316844506686	-4.22758754541085	3.16277090532517	2.84800566262839	5.94676951422761	2.54731446209556	7.46892949898226	1.93899028903912	80	1	2
175	4.93539385060085	4.512049074202	4.50770509002029	5.59757427527785	4.47067217771842	6.99941403050184	5.67079073675826	3.27992842630608	4.28153996583099	5.86205606916748	4.87853573862317	7	6.07632101406253	6.2132039114795	3.5875802215842	5.1517869642865	2.93750677577703	3.85152799830413	4.11505867312093	1	6.86302426421098	6.55423526433224	5.49495098297521	7.36760463726199	6.98384249377337	2.21764847367162	5.17058998999905	8.0621006158079	6.53034927443647	-0.189289356288067	-4.3041028853083	0.742135163051585	1.74820732887787	6.08745102842821	7.09860903870159	10.15517559181	6.18336005384869	6.90790061522432	2.44885059256196	1.85812403063343	5.38273239703006	-1.26629767153701	6.31964786523413	8.00951116939135	3.94996496963737	13.9845456690368	78.75	1	2
176	5.39600114733774	1	3.02709983299695	2.98566771436106	5.93581672566642	7	4.14389058873525	7	3.67859184133484	4.51504471367469	4.61794022617595	7	5.37170940836	6.87142820933613	6.07032090494693	5.01461497810784	4.04346878411287	2.10970484436845	6.91631454024889	6.28088910511117	3.8563200049371	7	3.94820030904949	6.27251193445787	9.91039416866274	5.64031578384797	8.59383432420788	3.52604640741299	2.91535995707216	1.50476146031445	-2.374610014945	4.25529144265682	7.25009866752298	4.95492124515992	11.481388330261	1.41577303816176	3.54413574437213	5.95723801767095	9.28104657874297	5.54713376425293	5.04178019524486	3.13846168389059	1.00321089484126	4.23118177035457	5.15060458382827	3.25200773672737	79.5	1	2
177	2.12716963923832	7	4.87903682547482	3.18891038112097	2.25655285711156	6.78333861993496	5.12814846710461	6.60913768991699	6.920604623717	5.93660798146806	5.00240632028876	5.31150201956518	5.45505125194028	6.00213371776383	4.05919027297906	6.19102998627693	4.0783963714826	3.81515349005883	1.77039042858675	1.7169325352345	6.08135570666057	4.43770924305627	4.09998037484931	-0.0132177319929989	1.97834762168186	-2.95319240206195	7.07195417898991	1.66644875423833	1.82666625409738	4.63150172722898	-1.20027935449554	-3.96637332717166	7.70205057646621	3.64832184156947	5.33748391277147	8.09961893515927	8.09388246984978	4.17358917637075	11.9225393412431	10.9041574163408	4.44394004086337	4.51578498133931	1.87841744559852	8.34023725348938	4.55088215290294	3.35971997415164	77.25	1	2
178	5.677376991027	7	6.0428267044075	5.44580935289868	6.64174612280302	5.99962718137468	3.84975481185237	4.80017354563092	2.99556804698185	5.14166727708717	2.11036771166641	4.31110603731161	7	3.13124636133385	6.51101046356095	4.72005582639607	1.85832693518793	1.37703172036134	4.42579157373027	3.75559927300127	3.16909240384908	4.7060470951638	1.37389284219339	4.21378704681543	10.2156339750971	6.60042338373758	13.3217490090538	2.00207859396978	2.06020273482562	0.738907007434614	-4.17365606183635	0.271520884381933	8.23311485124262	7.3026641110368	3.32562274881554	-2.14979504773296	1.67563686047268	10.3512052672582	3.76688913067913	4.39123803521657	-5.6928427501724	1.37240882393986	-0.607987385257067	10.4387583339522	1.64403508048486	-5.08669101683892	83	1	2
179	2.41123559429341	2.62451632515976	6.42563980518995	6.151287759549	1.15668417908386	2.9316292627346	2.58444236031875	5.66127364402534	1.68872877983722	5.51652757231125	5.72827288644568	5.26094221453422	2.58702387128609	3.63690753395592	4.97604530021962	6.32332642726195	4.35452360425322	5.40979680524023	1	4.70378548541107	2.85456357129857	4.55845351086535	5.38434334381792	1.70905996094387	6.30587143647895	3.54883466132353	3.68181615188118	-1.00340527052056	1.70105016575863	0.706236685246455	0.64862909975079	4.20205529550919	8.15412139691245	3.80142400462882	3.06966908038714	10.0660736162901	4.8495812865841	7.89988447114499	5.79572743501955	2.85404672088232	5.17086547072585	12.8330732315197	8.37873056192764	7.27217284221008	-0.52943563807238	5.85188350032644	66.75	1	2
180	2.64743924435123	2.78446697846025	1.69734024664664	5.46464498198009	6.60550310713589	3.86901999033663	4.4191134109736	4.63600244563785	2.56224146019259	5.59957479031751	7	1	4.07163704931597	3.54450147544187	4.44528725439045	5.58322149768434	3.39767166971944	1.52434927655973	3.29375649550953	1.77944364265402	4.52443669082751	6.94770697178951	1.26466786782438	3.08044489261036	3.32404040084474	5.35465406338657	7.71712614608311	-1.09542819054434	4.83372756838038	1.09831816894099	-3.18409677269881	5.79297936259454	3.64924845491523	15.7099953108665	6.71878837153807	5.55008214853152	3.5628419269307	0.0806610035882569	0.0128189663447265	4.07751083937936	8.78574053712497	-2.61923407712415	6.24323761502054	10.6909213106427	9.04563254730357	-0.557097731775764	79.5	1	2
181	4.06228736742839	4.37833595468234	2.97641693472151	4.50909065925383	4.61385649263868	4.76821355838474	5.47864955577747	6.74820734581755	2.87436944171654	5.81233714729487	5.86645211077547	4.64998686328529	6.95161822320072	5.53254649365428	4.27812413795503	3.30921744030687	3.45241346183222	6.11260341234426	3.83755563608473	2.07578355474938	2.1104112247734	4.52561173139056	3.47896265037607	9.17392550155711	5.58114659794391	8.31786941518692	3.46823760025992	2.03013135049005	6.14299966095576	-1.42455218887601	-3.97665227163236	-0.118286421371578	3.98703883951903	15.6106901775452	4.82499575603266	6.71554562756757	-1.34648646468994	8.273129200008	6.02622687959495	1.14830152551028	1.3353512109294	3.11781193203834	-2.95193398626373	4.1076459989194	8.45544175196886	-0.153256352364046	68.25	1	2
182	5.57076181899177	7	6.22867622669893	5.33372369783516	6.64478511731953	5.56269029747956	3.82945688167353	4.61912256345371	1.09625207434752	3.45505924011119	1	4.76470732404374	5.73960057186123	3.45879884869402	5.76292162452306	6.84716913951831	3.30328589157941	1.32916092418938	5.43884173893326	2.77580484983553	5.39907932805158	5.89671096268977	1	4.2282845698176	10.4029296224644	6.28190082682365	12.1500409515302	2.74135934239617	5.72640936821328	0.873804349032201	-2.89678318893194	1.04796263430523	-2.88079275441892	7.38193442921253	6.03341076566068	6.64295689020955	4.16149326218425	10.8050486801849	4.44541833145506	0.286396886537771	-5.46194589313448	1.6380610750972	2.81139227850294	6.4793141774822	1.25381396899736	-3.53691317361665	88	1	2
183	1.70980225044406	4.18581126087823	6.11960490738424	5.14980754345603	4.27416145954838	2.45682043895156	3.23937959097382	1.28130310754664	3.2491443400636	3.69705001127522	5.53217350864386	6.30866277691506	4.2516654727901	5.1896402563536	7	3.50159860635597	3.75591219911585	1	3.25499376272403	1	5.13337976930007	6.48774337183097	5.9917280062616	3.52072835858552	7.61233241605381	-2.66448708870449	2.58157111416347	-0.250739427225452	5.38496569386004	4.366936438607	-1.54122765686171	-4.60881908275209	10.6481509576164	2.24699295831957	5.68908608637361	3.03829462818877	-4.615324228218	2.06180354133112	-4.17606935450194	3.65821337572552	1.64307202222205	3.80572134326652	0.889076804197953	4.99405403365404	-1.56753058626081	2.9183509311382	67.75	1	2
184	1.34230655798766	4.47570633567594	4.11147937944218	1.97828519216502	4.74732887909914	5.9770001630899	6.13432672124064	5.71308046044922	6.31463632623977	4.44756026486459	4.89597367175141	6.30945664385534	4.31725178734574	6.61849008933363	1.98134438062324	7	4.23151776065529	2.24387689822425	1.65354299599545	3.05441356069915	4.81022129650695	7	5.31119663193221	0.415004809746603	2.42169488673867	-0.920718376244687	5.99876169272752	1.26429215423008	4.60377157068936	5.85104741579027	-2.81197534606184	8.09817394985915	1.25630971566834	2.59097003074243	1.70809397058017	7.35148725473557	2.09995199523642	0.33598757492841	-2.01405218939066	3.49664802296684	7.91179659003278	2.2972565836415	6.85267061745068	4.51591244965081	7.68798793677422	-4.42301429026552	88.5	1	2
185	1.96252894807883	5.32339979528876	1.17609432158332	6.43573495896566	5.64931343380403	4.8947388860224	4.9228134989371	4.08737688695402	1.13330303315977	1.78795998503365	2.66763400515604	5.24259211824913	5.06355532002374	1.74084635810006	4.24256309451017	4.54919334459767	3.2480633810488	1.41934807807403	6.29558720257584	7	4.9697123618846	5.30711764848374	5.64596648941675	5.21196129512699	10.7348332154322	10.7170420598837	9.58939672470873	-0.0976522545518654	3.58917374636995	10.1881100697623	-1.17124154079188	7.47326817148998	2.1546540272738	2.61664233173677	1.07841278604491	3.38387668774041	7.23576654910458	10.5194857066445	-1.94141355277399	4.74009507216723	3.46210098035203	-1.92312915013032	4.5342624152235	8.21844132823708	6.78550181190678	2.30032951786496	87.25	1	2
186	4.03424671876374	4.80145191522886	3.71640173544467	1	4.97041434315628	5.87961161276725	7	2.14900319537721	3.53099757762359	7	6.32088916613817	2.13221505463855	6.25576503302497	4.1433220463907	4.03886658492892	7	1.38319549955126	4.51636670311786	2.16323721817339	4.45105127391362	1.2882734456177	5.59923669514365	7	9.35796261960839	6.71351958490056	11.030731720304	5.87812884682579	4.38482766371659	4.50830514974398	7.40765923256862	1.81288034236578	0.628929768044142	10.4703296781955	2.89729073866086	2.44427167249191	5.25924610703626	3.20570367141935	-5.05590159443381	4.85207829906995	0.548889012460883	4.30947737355339	4.37698771216716	-1.78721745155251	6.93359966703281	0.974655382297319	7.61473586192638	65	1	2
[truncated: 5 more columns]
