# Supplementary material for: How Are Mate Preferences Linked with Actual Mate Selection? Tests of Mate Preference Integration Algorithms Using Computer Simulations and Actual Mating Couples
Source: PLoS One. 2016 Jun 8;11(6):e0156078. doi: 10.1371/journal.pone.0156078 (PMC4898694; doi:10.1371/journal.pone.0156078)
Supplement: S3 Data — Long-term couple and agent-based model data analyzed in Study 4. (ZIP) [file pone.0156078.s003.zip › S11/Aspiration Model Data/Aspiration Couple Population 01162016 093617.csv]

	trait1	trait2	trait3	trait4	trait5	trait6	trait7	trait8	trait9	trait10	trait11	trait12	trait13	trait14	trait15	trait16	trait17	trait18	trait19	trait20	trait21	trait22	trait23	preference1	preference2	preference3	preference4	preference5	preference6	preference7	preference8	preference9	preference10	preference11	preference12	preference13	preference14	preference15	preference16	preference17	preference18	preference19	preference20	preference21	preference22	preference23	fitpoints	sex	algorithm
1	2.52883211961975	6.67802948071143	3.8696435920573	6.23591364777704	1	1.38470194120939	7	4.12765584537375	3.78669570410977	6.42095876891297	1.6984271925144	1.91322902071967	6.17190736927016	4.04908471567396	1.76788076117051	1.46119589123544	1.37850536312186	3.54363031706816	5.8192607506497	5.70405867193681	6.14599999323559	5.8995154766158	4.91095570176678	0.896448283386081	-7.68523574963918	-7.29530135820299	10.1985938434493	2.89024763155127	1.99377939989354	-0.204810580431668	3.59393853153031	4.43253932829676	-0.316698714599419	4.78599602351692	4.89892241097988	-0.281331600731367	6.03145544387411	5.90753552752663	2.05170141654391	7.40531987979656	3.99916421900109	5.66409067485563	6.10392793753106	4.62687195619172	4.65880837889735	5.91267859454386	95	0	2
2	1.44068903555409	6.60818369095393	4.58852124224804	1.17281672287858	2.86013462406011	5.58680279020117	5.65004835633777	4.74686098483814	2.45355904898704	2.4716514618614	5.51538881895501	6.27324778947928	5.67685239341658	3.06810100095581	1.81699440440614	3.50994660098287	6.98536604528893	5.50106547258274	5.07642727691293	3.88977343703193	5.74548051768932	2.85953706793646	6.3498514197966	1.66990881909326	-8.17682619254513	-2.33749218753015	4.99672209280992	-0.271367358405635	1.06744691158898	-0.118620827510907	0.544826283765066	5.68216990846687	1.99605377078424	3.38341683618351	2.14756651916056	3.13505035057353	4.50765128020374	-1.36307748314959	7.69387319176153	2.29082581575354	1.98399266883927	7.67477636491784	1.47663197893051	2.05581892833315	0.888647808639208	8.42148607644408	84.75	0	2
3	2.96991567368651	1	2.65240671950759	1	6.51832450523531	1.21474515983293	1	7	1.38879504716047	3.02521498258057	4.53459449849093	2.4960900733657	4.47572657556241	1.40083814760641	3.94756012262089	4.08196507403343	1	2.84044430288789	1	1.17760763243348	7	6.66578514459872	1.7010860817399	5.13588572640184	-4.34527166738203	0.360963405367154	5.26751593591042	0.262695825482583	3.3693165712811	-0.00984277807196576	12.9418950633985	2.27825455171951	-2.64429842444336	7.77377518682388	4.78496288549086	3.81191407654411	1.38831680691804	-0.695753029239451	6.20236986555622	8.253632704233	4.0736123319102	8.53303286738377	5.56750336104884	3.08968408020195	-2.26835416728884	4.97951505220962	108.5	0	2
4	5.41712865165309	4.67937386437177	4.84626144253511	4.0056104176024	1.08280134528673	1.36310636622416	1.29895406710686	5.06432981492186	1.59780873936231	5.0966994730645	1.97590631385332	1.38162723662988	1.21610405081183	4.28178783736642	4.28325753748663	3.93823173052914	4.92622559298449	3.39819084816059	6.16900441657257	4.59666307078077	7	4.19412013545913	4.41462811593223	-1.95194455709931	-1.20813706548085	2.21154720634376	9.3658179124965	1.49409386069828	2.81239460725028	0.0677479918660755	4.87318914040544	1.17385436168076	-3.66919725360738	2.76168711096767	2.73872503062496	3.38085631776832	4.39243134320548	10.6189246405794	8.67616124837418	-1.3244990397015	8.16187516350209	0.698785765560106	4.12267594782935	1.69185926233872	5.59876049871247	2.60816236002231	88.25	0	2
5	1	7	7	5.94079641687639	1.74389722184802	6.49519327176847	1	5.2309807642473	1.4849008160575	5.5342303428177	1.79664603504819	6.57896113749797	2.08131248787047	2.55700849393644	5.65538123985156	1.12163799938491	4.36210853108175	1.50880390848142	1.86907467748448	1.4296216212349	6.88817820516103	6.44242105730897	1	-0.949448796506497	-7.94248797505118	-3.32026360624173	5.86971621074847	1.30749966522627	3.58283397418622	0.325132600235659	3.69281437610331	2.92696271472697	1.33118193682189	-0.771506967426008	4.82463980228924	0.530166207229939	-0.177439737778349	5.20207647681479	6.12294036388055	-3.60512820713459	-1.35187494262774	8.78302747318193	4.51160345320248	0.497182070486161	-0.735197733887236	1.30864908903207	88	0	2
6	4.15049912476237	1.3039350191255	3.70871043348593	1.12177383742965	6.43967147167829	6.69452248255167	1	6.8032103849959	1.80310762321338	6.22014446567683	3.55629297029742	3.36815094749603	1	6.88832817473685	3.39074225433911	5.92937987109714	1	3.18342866552505	5.65300897624765	4.46242790332758	6.01801664828132	1.6868661995494	5.59740843210163	5.02278836287887	-4.32375368921184	0.77646175932654	4.26305370945438	-0.465229253524325	6.69480108348885	2.23961806453668	11.2941104665687	3.5845270051722	9.85317144068328	4.5215804971135	5.87155545618314	4.99826689338357	5.80693917512785	3.49723049622829	5.55861265823338	0.348932675308395	2.82924973625281	2.84729882941638	2.30629156523575	5.20910958452332	0.533539150421764	6.92364768016186	95.75	0	2
7	7	1.52428417896257	1.76624310736218	5.95361179746024	2.07030257511012	4.41735249292114	5.01640736842499	3.8911830507522	1.93073060137468	5.76918648780562	5.00363721422616	4.10738308185294	2.54288809355022	4.72453764246069	1	5.63686658311965	1	4.3088350473118	2.87346253936356	6.91848591409472	7	5.80768063038919	2.18105865729199	-5.02231603020354	-4.30963437426857	1.99974484356727	3.36740669669748	5.69747446059995	1.00565366460958	3.16655526618868	12.966491896497	7.31557986233888	2.61416066471548	2.85076445736928	2.51029818373089	-0.898417781467013	4.65143028247839	-0.451086352454422	4.24908533782906	6.46553125841598	-1.33797909300603	2.14725368486793	4.77701441672175	4.64956339617291	2.43354674417671	3.30524580105638	111.5	0	2
8	1.0448734359309	4.46365610531872	5.97792642280961	4.88928963973831	4.9847820602937	1.99369673574483	3.73763223678457	3.9535258773863	5.41508859949884	3.90733018180176	1	4.59904117684808	3.61313989696725	5.92100967328284	3.50114645324203	6.00363846540924	6.85664401438818	3.03405051471551	3.06641779024671	5.75513780425733	5.28743379035491	4.95493539254153	3.38706293040867	1.14368465888678	-3.51452054617946	-6.51757256801723	6.53867214445861	1.68706891718073	2.34331204304041	0.383357869274793	4.14737994922708	5.79209481498218	-8.23574503033342	3.39411905011141	8.2618864209287	2.36792834358558	4.0594377319372	4.08778424414706	2.16428170276336	0.291856952591243	-2.83978710152172	6.10175013407439	6.52208513098483	2.55898161144543	2.79854788323184	5.2293429295084	101.25	0	2
9	4.28589013394059	7	5.23944460051912	1.58151223293596	2.9918547773338	6.5051421272746	1	1.91690557558212	3.09328802283725	1.70527467558056	4.9865155979453	4.17851631893864	4.87278024342302	5.17644506785517	4.47488239293876	1	2.33094766273372	3.94641753220181	1.27301276164533	6.900475671819	1.61450394867482	5.55755559800902	5.16876755093873	1.89395694170964	-7.50669476911138	-2.12528621882727	5.01053614504119	0.646536289395235	1.54103432550106	1.67979630623759	4.38322151559282	-1.43172421212644	-0.931027254191698	0.103133160821715	0.213935539280015	4.89929757337259	2.91688492465698	7.1478965148682	5.728356629003	7.87805245733647	2.57313324477658	2.14132086395051	3.51786337771773	2.29582313718808	6.59642250740405	3.2619804650758	89	0	2
10	1	5.46897550453704	6.33730964683296	1.73596013806382	3.61277483398058	5.7272234898808	5.21910032455055	6.16333827997708	3.64290972003818	5.5000583921518	6.98792400061881	4.53853979599074	6.84753659562231	6.85093560679271	6.21042643483139	5.14225527325096	6.84535690750498	1.92748435386882	1.77908653489404	7	5.8176668560275	4.4412318894655	2.80129842729506	2.91935013319365	-9.87547906995798	-4.35419261864364	4.12647827953736	1.90189593554281	0.682800618933876	7.69352409658125	9.97489916346542	1.86748694783884	0.7850875511922	1.60246331640301	-0.940501396847839	2.24911352710831	-2.44231108769358	2.90993608412201	1.90846476177716	0.886895736511531	5.36221791315797	1.97197926482961	1.30546676890772	6.04583562135193	3.16151992579543	7.17220994250008	83.75	0	2
11	7	1.77182705150834	2.35248296220508	5.05475754216557	2.61788293065307	2.1706492134477	1.56139625071911	6.55701134802982	2.53572616466771	5.71606596515524	1	4.22511797533565	1.67867052488931	1	1.16437088465144	7	3.99940846842679	1	1.79443288373479	6.7563774388147	2.0437159808556	5.40575290634712	3.4408245159304	-4.78431775152746	-4.4944967392005	0.819550814042869	1.80097843511165	5.54230712466421	3.08200569266532	0.311436353695029	12.9994161688841	7.7070976599854	3.32432250651998	2.11968799309338	3.74371010937308	-0.724284961263348	-2.14162813187419	8.32001754111523	2.13903376966282	3.41551414662046	-1.91662700945382	7.10425264180233	-2.00950119517652	3.50277808837987	4.72996222161996	3.24866466879447	91.5	0	2
12	1	4.75251985932592	5.40109498444432	1.97232060848712	2.14370438782987	2.65746217949475	3.76898698757933	6.25978483996505	3.12862030139152	3.40716487349453	1	5.58391114447977	1	1.09585523403805	3.01035518557691	4.90600364042822	5.95994002984769	2.92188732631631	2.84080456876456	7	3.42782180185987	4.73922728910254	6.81591391217079	2.09647751879199	-8.66979357959988	-2.1434625360559	6.00067168489287	1.99831917036884	1.00902199418812	0.401343290183376	0.152161613329155	4.28353905456382	-4.23649709814105	2.53855994259293	3.38704513653108	1.83822721178467	-1.15422632519083	-2.10853112944777	2.60193930673765	1.75708045871682	4.19582729753008	0.640441404893008	3.71015111920986	3.87312386777887	2.67569773928055	1.45688114154326	79.25	0	2
13	7	5.87239534101681	3.68446935751405	6.60402535038522	3.41935389629178	4.28927707587152	2.55508088721763	6.35710081195351	2.08973426413322	4.73126383652724	2.65334839944177	7	2.28698846426777	6.68197928128059	6.51089973694281	4.06004917956622	4.45798235486921	5.54029350526782	6.44632803463487	4.48742712739573	7	1	3.45676695507488	-1.11328818590788	-0.489296440357874	5.04978200487573	5.5834875455597	3.36038900094937	0.785434857287639	9.00943771361911	-0.576076113924814	3.98224429879421	3.39482921849274	2.13766865844917	2.73493780917154	-3.51012330765986	6.84336730283239	4.55739785126895	2.94483607627657	3.16621090737124	3.64537996037616	0.741227142605624	0.199745846614927	2.91736191538075	-0.158171873180378	2.17970654119002	94	0	2
14	3.67624663093773	6.81697864298324	2.85636905914693	6.21468052404594	1.99006678182291	1.80662215464248	5.72885847152026	4.56334502381164	4.70521743871383	6.60396314985573	1.20062689557927	2.3908227227053	2.24603922971283	5.55645077912239	3.1722822719706	1	1	6.88770913507395	3.37094455384751	6.18727414574331	6.48310330711322	7	6.32921882558606	1.37531842125414	-8.21199755624875	-6.5110982652247	9.96872366829382	2.39933178394965	2.48801478772194	0.213232846756982	10.878287344298	5.56834244378405	3.00513405651396	5.918207101712	-0.579495954922939	2.54378104150394	3.49331771116973	5.51474160027014	3.74647607900657	0.727660334234891	3.64784685612314	4.88984767314787	7.56152138341043	4.92603670820161	4.41491411998185	6.56765889444815	89.75	0	2
15	3.70076773036447	4.56157422880339	5.90461467728664	5.38548653278023	6.4681174285512	1	7	1.80660803220605	3.32043889889276	1	5.37388017128643	4.84938016450872	4.6075030750458	1.45118345142757	3.43838632827683	3.64772038917691	1	2.2209352509134	4.93871144189241	3.58229715077915	4.6904210968277	5.29759402291369	4.69774111019562	-1.63944559970337	-5.94275804040229	-0.0968278874706769	10.0859570827203	1.34397758201482	2.90557697554372	9.06849919262062	14.8624434274357	1.0622624510944	1.53097048611412	-2.88007089871194	1.21751219044667	1.05704636888991	1.87203672451757	1.79030958033284	2.37363900015239	3.85823614774493	4.55549883040797	-0.625267142543363	3.18455416116605	2.48552143042562	3.11929225818046	5.82453906550737	78.5	0	2
16	2.5420972117442	7	5.36799750032241	2.13555258451148	2.16180916341486	2.27573747929075	6.18427625709229	1.97389760303242	1.94354875378685	3.37281522252748	2.25842378116636	4.01236265328112	5.66537067194458	4.68780204913157	5.30401427832313	6.08361444681686	1.39529652951862	4.659483075682	2.15564794981299	7	1.42992064945875	4.52085355139173	4.93064946879827	0.911935156702156	-8.23974028954358	-1.66753274435419	4.5737573583111	0.676811412513855	5.41366384541529	1.45682911876786	4.31735075215216	-2.05077823414118	2.65259591372954	-0.0865966321735824	0.24243202881021	-0.37976934932221	3.02197784904297	6.91867094406014	4.31456746924079	6.49421586871839	0.609243864492971	1.21684282566468	6.06823178676889	2.33790001749768	-5.46425835477092	2.60953754633651	89.25	0	2
17	2.57914868135349	6.51418996170673	3.57466721203568	1.1151388886801	1.37993708828689	3.37717107387332	5.49360997903999	1.64395354948622	3.83521968079903	2.11178025694051	1.82079845603007	3.32288828212171	3.32181953914882	4.10288984959307	3.76802304750656	6.83681373509686	7	1.76245985280481	4.11491217480071	1.82610142983564	1	3.98517710361425	7	0.591805661677827	-7.7900249845908	-1.25945104108512	3.48657024080874	1.41190499075439	2.33238294179921	-0.901875543019103	-0.895216352745932	-2.08481896232324	1.72567942419298	0.0842694825474735	1.68236104181379	0.416537636744343	-0.067179807107046	8.85729356351414	6.47380218485114	2.19361450471149	-0.431273715277617	3.81676411034179	-0.0501831426320472	6.09199508241094	4.32205989864653	7.26456857897991	95	0	2
18	2.4796031291074	7	5.96152044961294	5.07965108458025	1.44663007552254	3.23726167838706	4.51962255801422	2.71585005972301	5.04564903985552	3.77381555315424	1.36470281747216	2.80494087414441	6.72950698799369	4.18067887108685	3.12650789730208	2.29210576946091	4.56694556322111	6.37662189445254	6.70585590007236	6.36322869942478	6.38420480870389	7	1.70786424218307	-1.99900631243036	-9.41451063038294	-2.45201567514562	6.24141702501017	1.9847734625379	2.44315920407545	8.59683256104319	10.1673906368437	-4.55040931872535	-1.70488134781579	4.36844802620463	9.49361425653468	-1.60185591889702	7.80388040966774	6.56236996200919	1.2736546591823	8.12396424942273	7.1231871449039	6.06589192241383	1.71132404959135	2.32710761440229	2.1247304524868	3.70582342687975	103.75	0	2
19	3.57316534402629	5.27383167177334	3.33477150200626	1.6256219773634	1.2836835220766	5.7709214318355	1.28069045907782	6.65767997681489	4.69469277364857	2.77165970662579	4.23658469676394	3.44404268831479	5.76530985644899	1.42326403092181	3.56282392871332	2.81595351798196	1.98166761103645	3.9246086316709	6.77922221244989	6.73964461775416	6.94839694260677	2.66017342966133	3.50330795155721	-1.4223378952354	-7.12624098095551	-1.57694210127377	3.91606237303031	1.44594315898575	6.13100614215505	0.0870694862185401	9.54363731223125	4.08398531034439	1.84523921350705	0.114858891370588	7.61759559017392	1.80015150107126	3.62315238942222	5.67854293704238	-4.06066639438532	5.36950804882135	7.31480582107647	0.322257744253876	8.05354007269804	2.58797818496102	-4.03135468681061	2.25801200541143	95.5	0	2
20	1.28842326788674	6.46549940209248	4.73605868959222	3.37393470370483	2.00799798220935	3.40171263504872	5.96408136920926	2.12561659002296	5.48845410833244	7	1	2.33860776437371	5.63725227736955	3.866840755332	2.16919651160505	3.31519772148707	2.92953383099919	3.3911832158617	6.37225483035419	5.27639521846622	7	6.18447670507462	3.21171397073188	-0.14787536289814	-7.92081085469547	-0.398316604309148	2.70473581927174	0.0974203125273613	2.4828195747199	8.46216213868734	-2.90653783229039	-5.5306184068482	-0.151994208833062	2.84595269340125	-1.20713679050525	4.60627828186114	3.85245392679589	6.18290352996698	0.123250151628822	5.81084145250126	3.64103379965583	5.2554369813814	1.58832502786046	3.853435153312	-0.0428396589814739	3.37502365807324	87.25	0	2
21	2.6328917363754	6.24209467906427	6.01519179626886	4.07056959282701	3.11936288745235	5.3327437850354	5.22921359310628	6.17003336186872	4.22386697982216	1.04032463139669	1	2.63794616226034	3.87989065336627	6.4298713056633	4.36541616696995	2.52522080457744	2.16222395566615	6.40270861094276	5.58017007036995	6.57832430384511	2.62759918377185	6.53531287153523	3.05914417266563	0.154349134080655	-7.53626954574588	-2.15933579601493	4.16257495043618	2.65302335228676	1.12380913955677	11.8415310480452	1.37450980326381	5.21623217371455	-2.42239838111132	4.48979909077029	3.35841475651378	8.86530412239047	1.24021348397346	6.00711353350666	6.63852988253036	0.219629522453326	2.4503980389955	6.04600333980251	5.16095375115366	4.3669918323195	-1.4062649524897	3.48689810133925	104	0	2
22	2.38925203583866	5.1780941528249	4.47498677572378	1	1.339725768809	1	4.18717384028991	4.27255171558293	4.73136399857592	2.64403712503541	1.78018845726659	2.95059767179672	6.1261950190769	3.97535374751315	3.76831004299463	5.45605830459296	2.55188110433805	5.81330609810934	1.20030226614654	6.14569616880363	3.61785097466116	5.83959529080993	6.96529196719876	1.83910358490483	-9.40363119945899	-4.29448868679285	4.53020825065179	1.13465222269023	3.97711502128919	-1.18211110725516	0.0688403861627297	2.44702889723832	2.21170512169015	2.29011801429812	0.855506441378841	3.1893954068333	-2.78428130955874	7.47458011576947	2.35378436036106	2.10642268245721	3.4684306689635	3.89626781799672	0.661559764217185	6.08558257747331	1.92201706711142	2.95053322752687	93.75	0	2
23	1	6.21824891675742	3.1218408849838	5.65201613876805	2.05139788445607	1.74404880883759	5.50683025321368	3.8020023372902	4.9003796123549	2.5635809953182	2.34222634237764	5.17178680823403	1.70038644153382	3.78280643236812	5.59004990881302	1.44457314490824	4.66950090638	3.98390460940092	6.10032000145593	3.35307615349832	6.7735914582904	4.25071090537733	7	-3.76835414281383	-3.0188644116763	0.0539192069017386	10.5487126510688	2.78791881168634	4.36699881726895	6.69406538408637	5.28981397013456	0.0119827634243461	-6.4820412044714	1.83646370733894	4.17507652371643	-0.985419385605614	3.9987978692141	3.13281672177136	7.53047247001304	7.94331136734621	2.66387539302549	4.74382309997572	7.88306825714315	2.94271448775928	6.42968309493005	2.9336278071427	90.5	0	2
24	2.04291320568568	1.59601791897042	4.5132975538415	1.47512406778394	5.23336288841613	2.50375323603511	4.6727814018408	6.00444480974647	1	3.55360379813934	2.92285290197625	1	1.56262153869663	5.63635255615257	4.07583740966537	4.5638832160898	3.0730279533019	3.13594936538121	2.1248059509231	5.39038344994907	1.30189310040473	5.98313934326102	3.42561126231796	6.68767510176465	-1.81988941679603	0.182892574476631	7.01795363444316	1.78011022685325	4.60984197288284	7.24380978616468	12.1635801922145	0.0460350989668912	2.0707317121118	-1.0164089585456	4.56734583992298	-0.877225332927673	3.45867846506491	7.40282175058791	3.35327462027245	8.02010263720306	0.764943050769548	6.68070514412586	3.60543800431068	2.1300415191952	-2.31835501809176	3.6226673599541	98.25	0	2
25	2.81411250662145	5.60426582073378	3.42688747744328	2.64004257511601	1.37461830464327	3.18953693805704	4.44976792421795	5.2437920788333	3.86717255924306	4.25095123750425	2.60711784980972	4.79731814259883	2.75806351043137	4.9316653263221	2.22780782557017	6.5581341753335	6.77367082700272	3.25633600097387	3.33124300068051	6.17902728267434	2.93004459639112	1.92825907654214	3.65877326530755	1.95619370950395	-9.24731943218409	-3.46565670563814	4.25580869730339	0.333174132589563	6.17766887004395	3.74621031412211	-0.62816155635744	-0.515782537315921	-2.30332888110007	4.85897795178309	4.05060740067417	1.08887146087624	8.31625261613149	-2.523669568134	0.619515148830275	4.49959360658401	-0.341850246629716	0.210739092771326	7.05365871205988	0.499061930902984	1.05952218335391	8.08019450558316	95	0	2
26	7	1.26068390201516	4.63084763888797	2.18737886110248	2.64571592206357	2.05108116240405	5.86497735813393	2.70674824899044	1.49416095174627	4.45456047679158	2.98323403260909	4.04891782823962	7	6.78325944047732	1	4.299667057097	4.08678753079561	1.26525018021699	6.37083305017578	5.60120336569624	4.97686971034058	3.25717502808295	4.99125112716962	-3.83328941555243	-4.11062593268341	0.349799098046648	4.03648147580705	4.09049331817367	3.48759647417851	-0.453670449030257	-0.374797383398898	6.89408741763498	10.6174797436648	0.796455256030471	3.50969829962691	8.16512422344448	8.42241398175774	3.9975621653076	5.64778229490404	6.04350900939847	5.88250621484191	6.83988289020484	0.439950536745509	1.75609014278594	-0.207472135970135	8.6667939755017	101.75	0	2
27	1.78781629081833	4.51562959270479	6.79117350641841	2.99209828113088	2.83487739904886	1	1.93502802187341	3.02704145182778	3.96532653284542	4.76740754975181	6.53265445398813	6.18803319032249	6.07190793364863	5.25734598220066	6.28728047556576	1.49594758655728	6.64687946792095	3.14169845467438	4.85118837820489	5.36571469170358	2.60639066195718	5.03853665317825	3.89955243118209	1.30106917024122	-8.2187769553159	-0.0773662993537548	4.09827548700284	0.389533328054806	7.36814364448323	1.30228934156919	8.09592320389556	-0.576684309267427	-3.52143431803248	1.91588625192073	6.30892429093969	1.9749788238653	6.28599754284993	5.98606762807186	6.36605319264174	4.59873198618593	7.87324388694977	2.20287228434316	5.54886942554327	-0.160503648778109	1.81668268894013	11.8319133798627	78.5	0	2
28	2.24368109009254	5.82936376260569	4.10631470821943	6.34233131467782	4.28108558539874	1.365902318893	4.87951277925578	3.48652451703887	5.80682891522842	5.46461219456344	1.99221193174578	4.30594906723563	2.96268588392025	3.28206770569616	7	1.92407087293307	6.63606263402768	1.20953735328899	1.46971725332947	4.17087348732049	3.13201430739517	6.61081576855838	1.90192651631273	0.270068473157438	-5.15225027037773	-4.79590235019076	9.79242293141012	2.31111282229664	5.37607507121622	1.70263473139605	6.99585397966759	7.84788769303181	2.66794511000834	2.72671444096069	7.46274279689159	1.71288166387315	-2.34445527092188	5.83864283913315	1.40788435098334	-0.728513272438354	4.10882270205223	2.26588146149451	3.50007262536558	3.39314991006634	0.749064240671421	6.94331577705006	106.25	0	2
29	1.58969578606167	5.25962476416829	3.53872108077107	2.25512745810225	1.72152018315695	7	3.97069711739247	2.23719407438917	2.67971125367175	1.09861194743169	1.26840474079735	1.23577353030129	2.80699191812473	3.46878248366867	4.28243141260283	6.84850811036027	5.40333523108478	7	4.53684605609901	6.84207912146899	1.18836349582389	3.66082774227373	1.1482535440596	1.91320277349947	-7.16441590312238	0.315924290779327	3.58697074227318	0.659306438024378	7.04169032637283	6.54554376924998	4.88195268651716	4.06504393477184	0.921149084674785	-1.30333014299337	4.65259461405863	0.751618474862726	2.85188092924612	10.4855090935478	3.92049792526119	7.69112533864466	2.43544819607436	0.0218211754549669	6.96424082453615	-0.19992354174086	-0.451445768047364	4.44036199999043	88	0	2
30	5.08801761569325	1.29296363761509	1.75006880032496	1	6.08316042123113	4.52119466457221	2.51434604683077	5.27133514389905	3.55686313651633	4.19301562199869	5.90277074763103	5.76417623752929	1	2.76890139935961	1	4.65446478376926	6.64182552410213	3.61749936500986	6.01779171572112	1.69638709817829	2.14694068693615	3.48513889519943	6.43248746586863	4.06564110413154	-3.41033650609468	2.08254669604864	3.38033667304874	-0.452149994666545	2.96193132207267	14.5068679064824	-1.96893390797954	4.36326680639118	0.664358590982933	0.273831608910127	0.0937942488259892	-0.69333964509982	0.0370699527006854	2.50967857981649	6.25397615435906	8.75840926091245	3.88006335781607	4.9813027477283	0.278847660866959	5.87924056730921	2.67185109876411	2.09303338931635	81.75	0	2
31	1	5.08604053672443	5.5538402245086	3.7282076377736	2.22687956801362	5.73157007686492	7	2.25329160387845	6.61060925156478	5.62260437121957	1.30399541372305	3.9609448302681	4.60612703421061	3.39852462054583	3.13206726392164	1.87989316434359	5.34677314760516	4.23212877150087	5.76622331168763	1.09976007782222	4.37774563014579	4.56360787606035	4.82775313480645	1.24074802248215	-8.04892878588083	0.107765918529404	4.63822061361857	0.795720599740964	2.40897736540971	1.20519872470703	6.38041507762124	3.79704321479699	1.82260416166387	1.9307952842642	6.25098369420237	3.97697112116869	5.56021882500274	7.28799382661517	5.69146084747124	8.34468145846859	3.55682490858	0.699435188517313	1.01841352941504	3.29586501544193	5.46383030814475	-0.996476675832007	79.5	0	2
32	2.47486414310346	6.76510661633253	1.09573917462362	2.76539173907411	3.33776786837687	2.92779016483095	6.95371391488483	1.02665602894236	2.9610467617337	1	5.91401080420187	6.39989343864745	2.25688943046427	3.89358702448243	5.10712827995	6.78754492903506	2.68844191436937	1.25127402145999	5.44150531684377	7	6.54190699980601	7	2.09476759118691	-0.679889181349867	-7.11499740985565	-1.29521331540205	9.89196443582678	0.884870755007715	5.62815018851236	10.4375632005849	9.08554772407877	-0.062102531556122	-1.39084057995791	-2.22133607986316	3.2541468276156	0.241908632512176	-0.341993770360598	2.94932405657671	4.45768182537907	5.94643480028095	4.85464223129234	5.8464754315682	2.14921368211902	2.7362888918799	4.75882117713994	9.47159096958668	83.25	0	2
33	1.43600571441882	5.58553516752694	6.04765023483192	1.05759368380083	3.85003476836564	4.19292284505365	6.45030793656428	1	1.7288369780749	6.57216271845412	7	4.02140321445457	7	6.50781313876616	1.82212083553836	3.03289981143124	1.16658357612116	7	5.88292861940197	5.3731130719343	6.0612714565501	2.16404256505219	6.35025182210485	1.947878870405	-10.8749906905587	-3.16283705355851	4.90665502894835	1.00853852436571	7.65895777612356	2.32555418519198	-1.47704908554287	-0.0478302490325931	-5.02612339793097	2.39769389789086	0.227774695118711	2.87504965627317	-1.94140067156329	-0.46122301027205	3.9610381993515	7.21349842378583	4.33211338821184	0.585801647658933	2.79425871713414	4.39226166164585	-0.169518243723191	4.01607129423859	77	0	2
34	2.11009691838955	6.76119203363468	3.01631573606706	6.09779790328103	2.3197689125495	6.40685158942463	1.58208110433048	2.47429636755	3.88529810872271	3.01313159761125	1	1.96237209801372	1.80898061321942	4.11019249072766	6.15228323675896	1	4.9646483264283	3.47699113312894	5.52202017447839	6.62646193264451	6.87082507906377	2.42017499612995	2.23782481741697	-3.49163233173183	-2.58356041818529	0.0373393308647451	10.8896827840445	2.53396548067564	5.16395497354111	5.79103827166178	4.53632136083976	-0.0152954054070405	-3.50864473818195	4.25652124337655	4.29155538188308	-0.741511524046928	6.57797814655876	6.00575897842557	7.2504376831954	7.81927999610885	2.45032446686976	6.99604836060489	6.95485351528969	2.67865967384317	5.91742115400998	2.09981974901235	97.75	0	2
35	5.32848099218915	7	4.39699695002833	7	1.83223568225429	4.89502128528464	5.61677997186165	4.2486303683733	1	5.01187286592568	2.30513514862772	4.54222010090556	3.78050840960473	6.21173650356927	2.87785704532176	5.84219762855356	4.34818742777467	2.02290055216691	6.29379591881215	4.21748734344159	7	5.80409960570797	6.59204261667673	-1.99724142952713	-0.532721472762427	3.24569759754465	5.0003890087495	2.46124107017114	3.98226047701693	10.903762987815	-0.330293888905131	3.72602816555275	2.67194645321387	5.10703118664405	4.99592583790871	6.75128595117814	-0.719608056585006	4.15508684718836	0.957132092074277	1.07380489397369	4.41452020083298	8.62085792525543	4.60192864089206	4.04021029226396	-0.142421120737344	9.15487031148092	98.5	0	2
36	5.58276768004009	2.52599801817588	1.87434523041208	6.54474507213049	3.27749357388539	4.23578099073871	1.85747736304623	2.01166687966033	2.15158270093543	5.05289379219045	2.58550991965763	5.69432524186007	1	1.78033267170456	3.04300285586341	6.52170186553478	2.67036141464331	6.00431769733661	4.20505269467345	4.71972069255261	6.86838371190852	7	2.41299581985427	-4.01774309954494	-5.71987482659629	-2.69731108455164	4.41274864104517	4.8774441002601	4.33862215360061	5.60643724054465	-0.933994016083592	3.92974085836161	0.244522619884192	3.84666963541457	3.52708887963005	2.59472210417418	0.0228860682445297	3.94927259170605	1.49489915833496	4.00483281160563	3.58616650567671	2.86066037877553	8.70042689523605	5.02991905809831	4.36770672220874	3.21807851917861	85.25	0	2
37	2.43056279634632	5.98550865224663	2.63078716419396	6.00324336929102	1.21786827407677	4.24694288949295	1.92576051327324	6.51791259868414	2.2116190974502	2.2968968533517	2.14457362881293	5.67047747567908	1.02693081325941	4.44553439248978	2.19137434665849	3.65166759850175	4.50592048353311	1.57032022086921	5.30267337542678	2.93226690086915	3.73139392868179	5.86162353222688	5.48451514474969	-2.78553177996924	-2.45079547305863	1.13813134791167	11.9049022716584	3.4815699296197	2.9037861309833	4.12183741961137	5.46776770572289	6.69420877953389	0.780637972445948	-0.216708557819124	4.98750219014281	0.181325206844884	3.13397720337189	6.46240269621192	2.91721263044673	8.74781053782605	3.96566256882208	6.76596902241802	7.33775502242407	2.66104577878536	3.91448309045758	1.41428636480832	79	0	2
38	2.60531114133644	5.07134646661437	4.22084263351694	1.14684417325771	1.55339680030284	2.49136842858828	3.21174531536781	3.27803299653086	2.3507009791776	6.27760551213329	1.36483096808715	1.32669481474319	1.69353373520816	4.81364821707952	4.64397133211167	2.46003117438386	5.12150497633478	3.80679090187714	4.98013761367046	7	2.32644698432414	5.66260268668162	4.66801154534756	1.96211987318318	-7.85574046516589	0.202927763726272	2.32281829221137	0.315920725292021	6.69490060708241	7.94807441917314	7.0122297720014	4.93944526996315	2.10942449744538	-0.228548386482733	6.09062594236387	0.376239176220329	3.9421977665474	9.77487455334722	4.4091578075414	-3.02917178057173	2.57249635461634	2.58492978036958	7.26058949952913	-0.226258269714189	6.78320842755946	4.46181616042163	85.75	0	2
39	1.55580804886682	5.0511294724962	5.81774098518837	1.7742901361576	3.31903837941267	1	1	5.13280316616971	4.18328473117737	3.74600539984172	6.67450546873188	4.07158860804246	1.31872578742635	5.6368570191021	5.10943139746804	5.30160207718659	3.52023208291227	3.20661739849856	3.16906664733286	4.09562371311782	5.08201910596839	4.22519933369953	3.54724006528908	2.96234093815652	-8.83008437896953	-4.63144149367817	3.51933339078564	1.16236282964672	0.245750728904199	7.73817564749109	9.23858469840157	2.4681545122551	0.948614610404394	4.99356938774518	-0.837018947732588	2.95002561608717	-2.5507049375484	1.76057039479653	0.53312110260902	6.6316977602681	5.81317932067856	2.665607298336	5.86967264317365	5.57023195930431	3.62353407558331	11.7009640303186	100.5	0	2
40	4.50399423420524	7	3.20657671292081	7	5.75983958828161	1	7	6.36067538594876	2.92917683060823	6.22876844459307	4.16980205663615	3.61287430381172	6.35795159166686	6.10927599948739	1.17895461645593	3.51027539183811	5.04333725945965	1.16393608688039	2.10003088817816	1.09746651237661	4.93099253420288	3.20992063015624	2.56966109001013	-1.02273609477044	-3.6349125933464	-2.39193732738504	4.38146999363491	0.292448126065263	5.7545695336492	0.648461242413484	6.14880512490717	4.05644940511115	11.5916964947433	0.140943795518497	3.37110037183282	4.68719755733587	7.88366080343168	-0.0548852712791668	4.0683959183916	8.59742417837188	8.16648215055544	4.53922834362922	5.41383431340931	3.668149415279	-1.29953525570818	3.46832410698202	77.25	0	2
41	3.85094675218455	1.12731668876283	2.69841135542955	1.62298370583414	6.87114642948072	5.57128399507543	6.82650223696434	3.25132326841821	1	1	1	1.41066935441611	1.70955206017041	1	7	5.08019265918606	2.77459779701184	6.86059001787719	6.95753987985326	3.33896043247551	5.45388309736994	5.33373631602659	3.80544134250597	4.28933857453688	-4.49468387180861	1.13754216509168	4.71419130768642	0.189484371248464	5.37038379145084	6.32032006678459	10.2314118939463	5.18945864836062	-0.0815455215804156	3.02863233652264	1.91251873038556	1.24666537183444	-2.29719507280782	1.90002912876186	6.55349304715906	4.2438920768696	4.42389866962655	0.459345101464205	2.39902725375044	7.74198614126733	-3.42075767141259	4.2270105222909	85	0	2
42	4.08300720981935	1.44888949886737	3.78402334841233	5.38067060795245	5.82613804919811	2.7558141292702	7	4.74558705942311	7	6.13751399588204	1.73673064753088	5.20499081354227	3.6044501545733	7	4.08970583733572	6.71450857706491	5.6032680872262	2.21001385323097	5.17111216421955	6.18144098492648	5.75131915698513	4.27792769462185	6.92575577163364	-2.59450215311014	-7.96970008383926	-1.12690107568577	0.823266285486636	7.77522748083848	-6.23891882689649	1.00450731484579	3.8810931345569	-2.57010528974726	2.01067253388641	1.62714205172439	3.45001107274421	4.12055399640846	4.13879372969459	-2.06378363731414	4.96222920376074	6.59134209018532	-0.949855735424275	2.32661818127566	4.85958276527284	5.32099206384801	2.13826561208443	3.29994033841784	88.75	0	2
43	1.09705662003598	5.75285754480081	2.53697518961347	6.21388305387804	1.8722032052062	6.21246991024262	1	2.84500988897995	4.10126742444659	2.94795206355176	3.09459469052401	4.97740834100405	1.92225589684037	2.68343259494879	5.96290004414436	2.91523254864667	5.13497327881817	2.9622232016243	6.73529439003275	6.31182668056175	7	4.48693332706927	2.92817444232821	-4.0764075575489	-2.49026455449158	0.416067869759618	10.9373029176999	2.83976058241523	5.8652399335365	5.26595620280897	5.34356542059899	0.327173823444162	-6.55457126876589	3.90519059271876	4.18136636313573	-0.301980564762985	4.36791216966321	5.1914735855493	6.31465933991863	7.89461861830501	1.97127726675636	5.54274416940936	1.54275399073706	2.75962381979976	6.64759674367859	3.46409585404809	107.5	0	2
44	1.5876033795657	6.181867562735	5.29251570139837	7	3.58516326805538	1	2.70803844469136	2.34452029985821	1	5.22820958455709	5.89447423036191	5.24034588779626	1.81703081642195	2.44827697445936	1.59039225022917	2.42785804299943	7	4.19326792180174	1.4109926719023	7	1.25779192464394	7	1	-1.45021429191186	-5.5557025759247	-4.49841692584798	9.72175671313725	2.00678211113553	-0.732707135564175	2.70543549345124	7.51407144589755	7.78364384616182	9.95462825234602	3.2970382168379	-0.358133583976852	6.83934768597035	-1.29803213634364	8.3579081787353	0.205920749193825	-0.986528115205247	3.55059511297623	2.63169002579723	9.89182719892625	3.53463316803869	1.1373933170587	6.7861778095025	78.25	0	2
45	1.24425644197005	6.11455083386021	4.84298187809157	2.10401996591789	2.30007028094608	4.2009064912642	6.16983359774547	1.49079541382207	5.94638984168935	1.16173880866051	2.79232045505454	5.313145175303	5.94804048627998	3.97130246346932	5.77553374091753	4.73939842796709	4.38259753145458	3.31772505144745	7	2.11084302526412	6.63141200393104	7	7	-0.83458785853997	-7.81052154857677	-0.596445383091275	1.0837705236378	-0.214327972450421	2.71511430850509	5.16307031832491	-1.63904703810596	-4.38928430252973	-1.20950307586285	3.15545049188588	-0.533566364300272	4.51072679037185	3.78375909085462	5.45608048113514	0.756274019796099	4.40713957709243	3.09929638285538	6.42263912342163	0.257642101117705	0.0381466844063489	-0.679764801832676	2.61337855629212	89	0	2
46	1.02277152085538	6.8777428389056	5.35681188255505	1.02912260693268	2.53727936132834	5.82936104571366	1.17115795274042	5.30423750980662	1.56194537606868	5.42473385484075	1	4.90365275633574	5.28173009534089	2.12904251972798	4.65114167991096	3.29295466076365	6.01674423204968	5.2610967007559	1.08547767288778	2.44556579465998	4.9428755909204	2.85652526515262	5.58159042690858	2.21082373131384	-8.25980377326835	-1.92825128501187	4.80459380848118	-0.0979511223503171	1.42992383191233	1.36664593661599	-0.0192119047093452	5.71501594837077	2.09273642127474	5.66697756052565	6.85688831361712	-3.55314174168934	6.53219005332378	-1.2224086962207	7.09931986498018	1.55559978256192	5.3941136283245	1.70202239462321	1.10744172315398	1.85007355708284	4.07830922703684	8.78194324573695	86.75	0	2
47	2.62394591574043	5.86202180128164	1.170415752206	5.29699618363331	3.1244934462551	4.78621113565889	5.51961711490489	2.8324158865685	3.30697594078624	1.45176442820099	1.47076053748036	1	2.07483369755268	2.48732907986035	3.51475766519213	4.93436986569002	2.25166673007615	5.59514138497238	2.93846174285417	1.52201764094076	6.88574963478907	5.77982726293824	6.41476451031784	-3.734771035845	-0.853977555707621	2.36823942449856	9.10356984638266	0.498302393514286	4.82991704758883	10.9709746092506	4.64255635258551	5.64276614441311	0.502431750014829	0.947480142818758	6.2870987837165	1.84626775307285	-1.22002038303232	2.52862236357012	6.7006493655501	5.3923504433568	2.54182282581186	0.679712278321734	7.37953168420229	0.416168416171161	1.37406789524487	7.06887863857889	91.5	0	2
48	3.60126240387739	4.58450038525573	1.77243153639324	4.13007707489707	1.9523355652176	5.29781907849386	2.94552732824231	1	1.61431777083984	6.55685621664846	2.45302248018649	1.30212266413764	3.50865950057962	4.11629175455233	4.48260217627753	6.43223728711828	4.68603105645427	5.62324576412019	1.18744713675179	5.81981432376607	3.75421061056046	6.42359739029913	2.23053445003076	1.943206381106	-5.23790107890359	-3.83920376208331	3.54812553472891	4.62408165067564	3.08523113916629	2.54454516130518	11.1967435224957	-2.910539200628	8.00505127349519	2.89997564356563	3.07427125898183	3.86317878139688	2.19220420277904	8.86867917198928	1.11851442906042	-0.203015377401297	-2.64146379814307	5.84776846786391	6.64405323563147	0.749312961598824	1.543549317259	8.71833964541209	83.25	0	2
49	3.61909713681324	5.74691314371455	5.50686281349685	1.34008614068662	1.56962911258554	1	6.54589163091729	3.42483852905616	5.98078786508075	2.79413019365508	1.43277358532591	6.75018788711155	5.96288635217379	3.07383591610123	4.41214084417665	4.87869369402302	2.79301202149783	3.5456380554052	1.53641293907984	5.89656447126017	3.47774683453764	5.11368629841006	6.52339968503031	1.61268255149438	-10.1958114507633	-3.0887184640521	3.75059600942637	2.18651502746397	3.58133402516018	-0.0304029775409355	4.41605081129213	1.78197538017603	-5.21603358470455	0.922997465137589	1.38017947113219	5.71175372247628	-1.78921066524965	8.52977229740007	1.81306224012243	2.39642471273315	3.59577211907486	4.85657538976191	0.561393025454792	-0.200138313137128	0.621693804774503	-0.304168253756672	80	0	2
50	1.16217024653923	5.76176102435027	2.0775671151718	3.35777909578007	2.36463338325212	6.20466674005124	2.79739471340096	7	6.04652835198544	1.01985984580386	2.80292339448083	1.77198270830961	3.38412365128738	3.58286994940513	6.08005107773728	5.89061759230126	1.90118242294388	4.68263141965941	4.09370016878431	6.23760086148415	6.95731253465721	2.57343910681943	1.12010925239141	-1.41778230846527	-5.19276874781242	-5.03149120149578	10.1538966075172	2.34418467333861	0.341302505061395	7.25531523865439	9.50045539621571	-6.17709963314376	-6.215185872915	1.4629151923761	2.04063857583804	5.43226619924302	4.64601281311045	4.31705056608866	4.9042382736661	-0.65307952751468	5.39565280298205	-0.877961032541358	4.78266547614564	4.14819180599179	1.04042758255324	4.87464061993388	89.75	0	2
51	7	1.68722468693609	1.80056969603991	4.72644720554046	3.11829146240506	5.00117751059543	1	3.70578105888171	1.52546876053478	7	4.73830895949927	3.70226912218133	2.2101172685239	5.32110564856524	6.70573339029055	6.61060868902268	3.79582495466047	3.81361647646674	1.53924663704221	7	2.63423862467129	2.41429971060904	1.77773107802098	-5.97539611434048	-4.56007150627813	1.70714923904046	2.20173558743153	5.79005413373725	4.03044093294409	-0.894493806242343	-2.16293873048258	7.24329692418158	2.38151837454694	2.4904838854572	4.23624300547075	-1.06664801395768	-2.81394992925972	-0.528990662780899	4.52735906361104	5.6125894682966	1.53336451276094	2.52292629587606	-1.07736259157168	2.42983901484082	1.78618456921533	2.25912564057658	87.5	0	2
52	2.03223612667494	5.16601335422494	6.4636767244667	1.80692643261688	3.9498531916799	1.55069147152368	5.26450422294168	6.06707688365083	3.19042128270873	3.33821856194333	7	1	5.61461247340119	7	2.77083124554256	2.87270230625343	3.02511819054902	3.32380690837382	4.064357411516	4.5529602760938	6.2341509623417	1.44792424814842	2.13899644306363	2.51047000200254	-10.1274923649633	-3.73591408840076	3.56114179670786	0.965455598173562	3.29457250685609	7.48873228871933	9.91708809599999	2.33854914727384	-6.12528037098811	3.2980974176321	1.70033393412981	2.3531389145902	-2.96434472963917	3.09528049926451	0.197696203066268	1.45552633316147	5.2193639116074	2.17170478259459	6.59969888948104	5.96408441099122	3.4813121045242	7.43515129484194	85.25	0	2
53	4.55148039828289	1	3.09817701151704	2.24791208254218	5.86817546806328	5.2177094129914	3.40610870874154	3.07047957329118	1	4.99276552484793	1.97685520654174	1	6.3698780914367	5.43080705972535	6.31171507020971	4.7475827792892	5.9434775182818	2.27892550432948	6.31914199438983	2.1669936483041	3.5647903299113	5.36772145374455	3.85525725458771	4.00353480174455	-4.26917862712497	2.1977427147671	3.70951995800367	-0.256972655398578	2.61886215859531	0.192716773188037	8.90871547128371	2.22889451927095	2.83697663915577	3.91808911113744	0.0790564047588986	3.36199939498661	-2.23997690303218	0.883291605780297	3.10947051886896	4.37759739478053	8.66314967979351	1.02488223473896	7.91357404556991	6.4133950877122	0.385366614551044	2.36168650093487	75	0	2
54	1	6.64038363353104	5.84413996100265	2.22089950762487	2.3572542065157	7	4.41734839645625	2.06529957230513	3.86618472091529	6.49556645882892	2.63869661104998	6.05684385854545	2.38815990459826	4.93333537212051	6.37736165232396	4.97942270851921	3.92400430702996	5.45785617481399	2.63524751766795	6.32234912087453	6.94213520929727	7	2.83165524677623	0.595062164749165	-6.95378248712015	-0.6147857305954	1.57176162598086	-0.665423454586946	2.12473257987225	8.11544748945162	3.08335208314933	5.29521728318302	-1.21155195754907	2.55517139500873	7.34205095128956	4.96351591970383	1.05180442636444	5.55543897166218	2.48032643133927	8.17932404161757	4.86066874742917	5.21890777841519	7.06192203163955	2.69410718608433	0.777021039770767	2.24405537801299	77.75	0	2
55	1.59458080324032	5.09340103355416	1.61749756619609	7	1.51890030891977	5.63744504562308	5.08009341199354	4.82624962553467	1.239321480724	6.54930320751471	4.82110039845391	1.75143677442679	1.49337106394426	1.3290348178271	1	1.4913685244275	5.73086652566376	4.25190230714182	3.64528485344677	3.11700041804305	6.8237291145005	4.08559912887452	1.78637165237136	-0.651357692641451	-3.9994545151028	-2.50046662319307	8.35126169143506	-0.431275536480045	5.0138001965988	9.44245808096653	9.40038261356347	7.07278257894949	0.539810665990573	1.56684423907762	5.73387441550461	0.272324581082359	7.38693175940685	5.98439473761873	6.20773787800261	-0.548170421082071	6.53807385207851	-0.0909708259252823	2.83691537382455	2.48757083902795	5.06137107712646	1.98328840667606	84.5	0	2
56	6.95162085362225	6.00523503016521	5.28910319850116	5.26865695194719	1.8109877087156	1.81863816447617	2.56973321644476	5.82192550467747	1.33916441495417	1	1.46758172411955	2.22939731153992	6.28949968243826	1.07607320454087	6.60562590451479	2.78039714724776	2.47465451047249	5.20929800309173	2.20711366327539	5.62301749340538	5.41262483754923	7	6.95651766194516	-2.35620024231593	-2.3093740226351	0.700970141915137	9.49928370209878	2.06369408528536	2.8235000623874	1.22410287006709	-2.45343517533203	5.8700761663494	9.02357918835043	3.73838033914939	2.60254424335516	1.9298072823533	5.73303478745775	7.63858515602988	8.58282655522675	4.76712670380354	8.83169630862702	-0.219074332756969	8.72705603722473	2.75039470918032	3.92274331766065	5.0594530913066	83.25	0	2
57	1.661301906505	1	2.68918069997171	2.30024982310473	6.03758823620042	1.45690248977889	7	3.15886379956362	6.22732060034189	1	3.48912992899676	5.25363200777989	5.82784052575707	6.00260176280007	2.80072666721121	5.57798556494267	2.02653981835563	5.41793899843884	3.03705360171127	3.57630009042672	7	2.91000423083231	2.44520334042474	4.99671061997593	-2.64750692008452	2.07775724372884	3.84646877498832	-0.250394488470498	1.56703977071578	8.34466241774079	7.4498416907634	1.06336056650136	-6.90333643237325	1.1396617778513	7.33958588736489	4.0143638719703	3.93179930983189	4.56121169947608	2.75959116458637	6.88864065093427	5.59374485304393	8.6676257793417	5.70491835159679	1.43747198320145	1.87137663981862	-1.37879508597263	105	0	2
58	1.09577011991247	6.32220085782774	2.6663125702561	5.54245590228747	1.60334804259334	4.92814463334927	5.90287024148484	6.22928843528522	1.19888112905272	2.51681033289511	2.74587164380085	1.49480007062523	1.03411431328289	4.14196560405173	5.8365224619019	5.38440655864078	5.48257715273669	2.18996298760663	3.98958852115689	2.93471048078613	2.73885342826672	5.86285706924855	1	-3.39884070201739	-2.27527681996523	0.350061893144463	10.8650041352875	3.87575246050679	5.22630724076143	3.72655727303191	5.24219761123181	4.80136464279051	0.992748826238286	-0.590219337713026	5.80608115349496	4.97023223333313	0.376158523674508	6.58622823373926	2.61481867513135	7.74433781742632	-2.20387271174541	6.51668376911449	7.30235860277529	1.01674087021748	3.87318578054068	0.684869063475754	65.75	0	2
59	2.52309761277218	6.68629389676621	5.48260235137258	2.97204534078061	1.12816814493268	4.27333234254801	7	4.7504295995804	4.61893904891353	2.25180407377341	1.94388311828999	3.70067326631847	4.73379430254728	3.41437433594167	2.0707001358715	4.71365010144749	3.20474027483445	1.70577266899387	4.90244331190693	5.69664835542384	2.48041711781766	6.30377458385321	5.15677213832752	1.60347564567693	-9.87291727021469	-4.1152165042874	3.37573358648442	-0.188300592088517	4.64732927119492	3.93057673537811	10.3248603502348	2.15043703544435	-1.28100937176669	5.3586766461711	6.17505619644579	-1.33812253388856	5.17763732918841	5.19522818763936	-0.680819663141354	7.68674857565074	-0.553625546406584	6.24212433755845	2.88677287660618	4.6501004000959	0.344006209686454	7.05697384946582	76.5	0	2
60	4.52889885279451	5.77404077567712	6.85844760631231	1.4801678700364	3.23894288991854	2.36931083365456	5.41950663954656	2.6463946254481	5.95057052427029	5.01939780440165	3.23393754057866	7	3.55470128408563	4.20390130299916	3.75678296924021	1	3.3729162521068	3.66931909548388	6.23324184519098	6.94549184286132	4.16622444352494	1.94650901903719	6.34312277565854	2.98501352252856	-9.03733594425361	-1.53201096148144	4.63062204337831	-1.06705233159148	2.49374683240878	5.83882588873949	5.98696112923061	6.06298695482719	2.20745298651219	-1.65527294972528	9.43549114561468	7.67535831087142	6.88297864611532	-3.81697371620721	2.63990241114456	5.63110910383309	-2.84158444036919	4.68908170816023	3.43783022498131	7.0085217920163	1.58987114290531	9.25337719183377	76.25	0	2
61	5.07493974576491	1.51170025490367	3.47077087699108	4.71278165728804	5.2052384961925	1.77893655559313	7	3.56121834255233	3.73971149823569	6.52264968528692	2.31415033849239	2.97725728651258	3.92440014295933	5.73860430350966	3.64316654782475	6.17833814179864	3.3351215817376	3.91665076928666	4.14394864112292	6.43187269497626	5.56772552478515	5.25103222230468	6.00016500517167	-2.99601856717893	-8.17080617855803	-1.23887955859238	1.19105238189099	7.15279371918217	-4.93254187966241	1.86841672030842	5.0286954630618	3.29454499354054	1.98560530223398	1.7600340713702	4.39880553165195	4.23129782668365	-0.886631856101141	-3.11472281266899	4.17498001683094	0.406092708481573	-1.10110445486184	6.37539117361425	3.76104800226095	6.20725200506989	2.01877937128175	3.38711878694889	84	0	2
62	2.5941134770668	6.15137495548987	4.32992317896238	2.31779867859699	1.3471423438413	5.70071074906384	1.69686399290091	6.01768752447455	1.88695220688147	1.09038797253167	7	1.00127729352149	2.63646337020787	6.99805682830489	3.94941643981092	2.36692759615541	2.91478985450722	3.94389698136223	5.44377019660824	3.17987790726207	1.68650962900601	3.71116011349173	1.03063538239427	0.304280456942474	-8.18014732965971	-1.08507585668458	3.29707709306772	1.29608937164176	6.31600819464198	-3.50760423414657	3.35255487202792	-5.14110056790625	-4.28038157641009	3.92544176399408	7.08286186747599	7.75105928021156	5.68483006899474	6.00751994018176	6.13463370021208	4.28434612094908	4.28647330109559	1.98478388913202	1.08532570789419	5.76294786250327	6.12673604419304	1.20490172007563	70.75	0	2
63	3.860667263421	4.7925151025867	1.04700682171388	3.77716831645948	2.29262223442674	4.27540305431366	4.11093910907835	3.3521993190185	7	5.49587969026195	2.70488200252229	5.05858492843831	2.66230241836382	4.85306798256986	3.30292151495493	7	5.02460775967631	1	4.44848285044511	2.17595260649853	2.26140251460463	6.41142318768259	4.83095412518878	2.02837295239719	-4.52045053732902	-3.6416428380298	3.54973788749156	3.77582537894576	3.56841123100532	-2.66408681570766	1.43364116271032	3.43811795548217	0.852713752049846	0.391082315808747	0.441081543202651	3.35498023575114	4.91300471354493	1.8845269673921	6.37578153178534	0.0493786374852192	7.56034510842963	5.40191800875757	2.91682263271045	8.17020940562834	2.5399129909629	-1.90332944384104	97.5	0	2
64	3.09255691142735	6.17750846951314	7	4.17690597958717	2.81392676363717	4.65403025690603	4.71972598384307	5.15561358495536	1	7	1.60079825888806	2.67942843071481	5.73825872554259	6.27570216615483	1	2.93441313869935	4.78792739980545	6.36074205559829	6.51606180316195	6.53602337275837	5.18035915886941	1.69965489968233	6.18753427276993	1.0874684991706	-8.40173292575869	-2.03300837901664	4.09436417262608	2.18970435112697	6.04980181137901	3.26117633174519	1.77017853416479	2.59655348401659	-4.95520786665146	4.26340037858425	7.5706137027566	4.08839509572175	0.454823306789563	1.23296336667721	-0.0781292523929398	-0.781742056781176	6.98838976532754	4.46553284530776	5.00860043984129	3.45472656110607	-1.96807583679106	5.8887547081544	97.25	0	2
65	1	7	6.83797150883888	5.72776545703379	1.00782869768251	2.37181405578332	1.32580576800994	3.15878794793477	1.6441171019392	5.97928898693654	2.06966076676729	7	4.41356832563798	4.36155914006356	4.30841834089051	4.18925564511265	4.63654321642383	1.77518809761852	1.80623392242662	1.33266780975055	1.96918688786296	5.74394628419101	3.85148643585483	-1.04339375216555	-8.4808736009496	-3.78508171230514	5.57013472910779	2.20119577491513	7.57062355472051	-0.641733510892483	3.01549197160099	3.81190048200103	0.922762953393684	2.03190607996518	4.17067348226256	0.420793304377947	-4.28025774515333	4.25181967918762	6.61536737043996	7.15470629255367	2.89706738903185	3.32148654620177	-0.894067859672996	0.814653193177473	-0.54804079367996	-1.60949137344316	58	0	2
66	2.49152426751309	6.1045935249717	1.14157744567018	5.91151042527433	2.25814889657974	4.78974646792505	3.57996655926082	3.17473240396451	1.24158057612301	2.02966302677553	1.97795537825167	5.53207346657954	1.31002562508909	3.6761479344281	5.88538147841059	4.77685179901651	3.15415159929502	5.89194507017749	2.05538782474476	1.73555672070715	6.87022787746657	5.75553830092936	6.94095293554043	-3.50472614545146	-1.4734014598208	2.04720454177527	9.7207279528356	0.569571478194523	1.79964194268838	10.6245938038523	3.19764511552463	-4.05368687255652	-0.0762746429082667	1.59268965536122	0.693557034449211	2.03881859849813	-1.85395760285323	1.65006566651217	6.58787398503796	2.66867750604965	-0.859449914892911	0.606839650808831	0.579447770810884	4.76296432049744	-3.31663365071393	6.06607433877633	73.75	0	2
67	2.33814915078087	6.212352615297	6.77240743288737	1.36144694023261	3.80314551035784	4.94264900942068	3.42567515651848	1.5658280854432	6.26435313670209	1.22678120269973	3.13033146164244	4.44171525921773	6.22517431832099	5.93825859338066	4.72444597720614	4.81610542215332	3.41911682526341	6.43217807615811	5.09989589361357	7	4.90530390196103	6.12122272921209	1.38643623996772	2.56722149906496	-10.2876305094794	-3.34499116701766	4.84715071002955	2.03668852015965	3.87926945040247	9.95437454111334	8.50340025907934	-0.232870968407113	-5.26650615504115	4.68774636100368	7.10150451403113	1.84132635383701	6.26506560773339	3.70827048987458	8.04696279237962	5.01744125359823	5.64383170013112	0.609693796973245	4.71866637014519	2.07645525501448	10.4609489773789	3.28084531014353	78.5	0	2
68	5.77213681336114	6.56749646397908	3.9208457445659	6.7384960784999	1.6639228960352	7	6.78922628513434	6.74854721979573	3.87535938128297	2.33416159853616	6.45650085612724	4.7870224633937	6.86974440364055	5.95454665541252	4.92356113114122	5.45630931134969	2.50282671776672	2.82751196297974	4.10831978865021	3.72583555473376	7	4.14325929006234	1	-1.73530687316332	-0.826368551962037	2.45581563880208	5.12856370893376	2.53472214167089	2.02158568531225	2.58425748085795	4.24594823357994	3.5360309947788	-5.37400150790316	-0.448139527269187	8.37063679613923	-1.22622654057097	-0.743949578934035	4.0445894317439	2.81612290483611	-0.391008505808421	5.53546175988502	0.0933557289674604	5.82577446919825	4.72202573818216	-0.844361156915475	7.03964087988974	72.25	0	2
69	1	4.2548527402441	6.01481124569071	4.75821954521897	4.46695143655761	4.70998619058314	4.44337380891939	3.11462361271537	5.82708821824033	3.93022724125607	2.38249499150539	5.09199315473018	4.13165008291942	7	3.36465215251432	5.86965470401135	6.30889992693123	1.40078915011007	3.26892049458821	5.91234932393287	5.51062939315556	2.74656676358335	4.00116545942243	2.9381482946423	-3.48485582821917	-4.87418958735166	6.02072795752366	-0.0677584970529161	1.12371100075957	1.91029415977714	3.42100188894855	-1.10932246429933	0.43203042680961	2.52790948196152	4.36644116086555	0.25023881924776	4.47094910012539	3.5551479963886	6.76581903862318	8.02521643444196	-1.35539416160857	5.25569645770721	7.6063634999956	2.06005074142507	2.89177925036123	5.41393464354974	88	0	2
70	6.62404185939828	5.51223576814867	3.73531628161198	6.46012728847503	2.33229509182996	4.74673033300971	2.97382631024148	5.59557227648926	1.39461757602202	3.62015109134491	1.99844867450614	2.63253658054986	2.79590366718339	7	1.340640371876	7	1.72878552532792	1.49030792433969	6.43884224531612	2.77141506557828	6.15392859817113	3.55630647334566	5.08731741589251	-0.458358296062528	-0.071158568917163	2.8384256227794	5.9330927835386	2.32526794054828	3.78821971999696	-0.811058336348596	-0.760587019388737	4.42321381947594	3.05143319096564	5.87066645645731	6.82248852213034	6.24317793970081	9.41330915857283	3.68680980370335	5.51723321998276	1.58880882843018	4.04767816711573	7.69322462399473	4.9359439696673	4.43084356992717	-1.79224091472042	8.94908014230598	87.75	0	2
71	4.42146899358822	5.93136642643765	7	1	3.21243387056007	5.41089867829175	3.48620680287731	2.62159166830619	2.95129309263106	6.4041238224088	6.77490188522268	2.22811265511922	5.86077667339365	3.67879316618719	3.68083563958696	1.64896297472505	2.8585197276797	2.28498487373971	1	6.49441820204062	3.46990178889904	6.02508530776888	2.13828956941603	1.68691175217756	-9.69043183288654	-0.234496282080622	5.13674533291058	-0.534712112121409	2.71114445276024	0.72594157400408	3.12859716900814	2.13263386379817	5.05906493422554	0.906750089395757	1.77809443475557	-3.09617965758652	2.64109528279623	3.96460993139267	4.29795920919079	8.21147029101371	3.58790682549124	2.26768863594522	5.76442794901832	3.48173096514526	0.839216354708779	5.94083587357897	70.5	0	2
72	5.15163492892969	1.39886313710954	1.97059657691006	3.66715300658847	4.37292675404831	5.88883695535374	7	7	2.52435668862133	2.84979300669887	6.95448579358541	2.54295927979302	1.77553675169619	5.79544211798867	1.35996254305167	6.97283943289379	4.73120215534685	4.38051371995579	5.81381572701557	4.90205650235598	7	4.57719504852737	4.37036739117281	-3.51414098911236	-3.82581847174262	-1.08228543312341	0.48482720894693	6.10623499603991	6.69792906868877	9.2500333720137	-1.90057225460454	-1.47926989712416	-3.94865800199872	2.26395371534772	-1.02339652965815	6.58770715069725	11.0297743991958	-0.873577426107429	4.49326787144668	4.87753370711165	2.84891014874233	0.403928022136812	0.0243396100096364	0.831005926147604	-0.181570577801008	3.4137662627491	74.25	0	2
73	4.82255386078621	2.13576707780022	3.6675870102833	4.13433894938383	5.01049065764011	2.06879743537718	6.68698168835843	2.52538109705529	7	6.47740388093764	3.95804908410635	3.54850638106695	1.64880170323931	6.74096293111673	2.738619985366	6.77904613884328	2.55624545513014	3.75394074341047	5.30784403410277	6.67351579300816	1.82433049015906	4.61170347745857	6.55500971646686	-2.82587864207248	-6.19308780152518	-0.407538380214456	2.31653325754091	7.2473194493716	0.0808000875725368	15.8011503960868	11.1230668515907	-3.44291653858667	1.26592821387669	-0.424786691878734	4.33715182964626	-0.0737312953942413	3.74449217799065	6.95466863385953	4.52365226131946	8.83467076065564	5.43102150338295	8.81529904106194	4.32285386904065	5.64010025319496	4.02588474726031	5.0513242534445	70	0	2
74	1	7	4.73489641803797	2.10121472752506	2.66636623044153	4.93269954178117	5.85543034423965	4.50705470677123	4.63811916948195	2.02728560123785	1.2509858767936	5.33992707938754	5.88489142479767	3.00114302051943	4.54401692535807	5.65622476722694	6.21007904368529	6.80749410114008	4.65582794908277	3.44658295293632	4.78683528113876	2.5275656893484	4.48971064350264	1.87419454911179	-9.13891659860804	-2.90787792107594	4.7028762330605	-0.357265582245082	2.26527111886395	-0.413603371607745	-0.0377347614507923	-2.97404720400915	2.26345252581523	5.56147467517531	6.42093712634304	3.37772999615656	4.51424631624219	5.50807155081995	2.32394419735374	1.55571176180442	5.22234353789486	2.17082384764914	1.45951870525637	2.30898355409112	3.76987779564706	8.37326473410344	81.75	0	2
75	3.13441080687399	5.36620746873631	7	1.83908779767952	4.22317395738114	1.59889201967456	4.13186237512424	2.33609035061112	5.27959546220873	6.58599097239198	2.31924566056846	3.33247486145903	1.63646972594738	3.78399190027801	4.71347252526475	5.04278701084179	4.02618426203805	4.19364021707161	7	3.65282842558412	1	7	2.43135015186224	2.14214114807071	-8.91429440888705	-1.03292776719196	4.65896811758245	-0.409452009022977	3.22261783752076	-1.59988967556086	6.97136609273523	4.57383922829576	-0.211481812833237	2.24908182942314	8.94753972249214	1.0368328111257	-1.75327245764058	6.40069322083296	1.9407433882869	5.09807921461585	1.17002996557287	1.77278796932129	4.96672058508472	2.20400469635043	5.38031409537026	2.53713919944575	71.5	0	2
76	3.12598600979961	6.7423569940082	7	2.5878753577831	2.21154407036173	1	2.82405711894611	2.25748200202724	2.19444209550495	1	2.20672642711358	4.00895352269431	5.43146404749701	2.26003254080745	2.11365082134522	5.8705684194049	2.47077135671832	4.69282567480876	6.33356993942002	3.21008738113928	1.56379846641597	4.00998153540836	2.44307808141809	1.4665070356418	-9.03085165750166	-1.77540605186229	3.72126298354146	-0.0310777844559332	3.89323487719878	0.646756353921239	8.54774875025909	3.66229619332173	-1.69141959687775	3.37935541932171	8.84862942882736	0.430933746565994	1.19076576213684	3.92511104284222	2.92330923464865	5.85655281493841	2.53800462825434	3.04249259769021	7.36359644535155	4.74838708791525	9.89348460425782	4.72816950834866	75.25	0	2
77	7	6.64506580666608	3.09949262882437	6.79030720169924	3.02581675079258	5.76906817148479	1	1.68666161165545	2.2806016998337	5.22906560517196	6.37674709827402	3.48617287740934	4.10729525878075	7	4.42600908972967	4.96247638664306	3.96261739467985	3.52970185900898	1.1125096129889	4.23270206669327	7	1.62450522563337	2.61172037964566	-0.0981049057439602	-0.166858241009794	4.31778851860885	5.13738728397591	3.78583506709993	1.52572922882513	3.61361030154782	-1.29894439281778	-1.40242294531817	2.48849482814294	2.2484499367142	3.3100885799088	-3.2367624019214	7.43659045125429	3.80665769283759	3.20852213562126	8.66248074670073	4.45868512142284	1.83283996715993	-1.29349852796878	1.85384582046298	-0.730329509250583	1.8191667667943	75	0	2
78	5.76817007968367	7	3.06765462700389	5.96031086513724	5.34099086404247	1	6.80792892333044	7	2.53926848758534	5.02960892096174	3.81053521358731	4.83039609055219	7	6.32510538503458	2.61094342390656	3.69773576884979	7	1.69972521427537	3.97486336419667	1	6.37453068723112	4.32088832705129	2.16275585164089	-2.47359764773875	-3.97336333932658	-1.54566114187621	5.11015544010001	0.788196644199785	5.31436516509063	0.670180705935614	10.2157034344828	3.8375422304593	11.0411050738221	0.773176748512821	3.27292845187491	3.38052743849044	5.91662687440118	-1.53959632555966	4.15441966152207	8.47450247879812	8.27905422296098	5.81075565642031	3.06123616432754	0.33461970996324	1.5785704834441	3.59098535074678	68.75	0	2
79	4.58144683526754	6.05418740232374	1.39671036186639	5.81182176370921	2.44443400204372	6.09983924834443	7	1.64679317311838	3.42558360918391	7	3.74334710202619	1.21575618924926	1.74445602787324	4.66292638057521	1.97852563640232	4.67353869224096	4.83605578253225	2.3147393353838	6.6132892167284	3.20470277922186	7	4.63244442472452	3.93394670436471	2.35537997953038	-4.8001834518215	-3.67611337575455	2.95770838964163	3.11699600841376	-0.116901004227625	8.26511748752521	8.72482734352235	2.93942243543729	0.841698460982253	1.94560381502076	8.54656718842837	2.24121996854914	2.41832787790032	0.585132367219735	-0.0694323054163102	7.22248039724543	8.66680120113184	1.46725242531408	3.3829245101258	6.10462829077894	1.27312254401694	8.52159786346519	65.5	0	2
80	1.24991309832107	6.61271021217335	5.63081803362631	2.11476519320358	3.34693113073726	3.70786709213333	5.86549441131464	4.0250509625036	1	1.51737627194784	5.17342253493107	3.10202330658441	6.29622520514841	7	3.70208535803063	5.92417563286929	3.24403223293028	2.95222938058208	2.51223076503752	3.10432728279404	5.83642579873129	5.57128179671668	4.24864283008033	-2.47053472633114	-8.3060812795734	-2.29392419628015	8.4398254496109	1.95326901651462	3.75483246824432	-2.73960001570216	5.15540671117034	-1.47431668451084	-4.57577429788005	-2.78740819594932	3.92586164852672	-2.72964756520725	3.87703975287946	7.00498722681568	1.35124780679953	2.72784718821117	3.83034688183313	9.73482089412823	4.41458552764129	6.76618833369225	8.41749375062445	7.07303565157858	90.25	0	2
81	5.40692005432872	1.39823612196895	1.92863115088901	2.01075209180945	6.49351280977735	5.14851656628755	6.50036436640078	6.43175188080994	1	1.4711534354629	3.26469408952989	1.75436885754935	7	5.5264160472268	7	6.8731844230237	3.44217877236263	6.44162587144528	7	2.02559438904047	3.53846553083239	5.80104094296385	5.41171472850236	4.07450963670301	-3.52584219046217	1.7985146174422	5.31838216409129	-0.0308504565730083	5.18897848874537	0.397426021364832	-0.221897451453083	1.42656662284375	1.76725110042851	2.90168350999853	-0.82592938204706	0.808190535811006	4.94129312215346	1.66970489730044	7.05308772694281	4.47732041190352	7.5196664782278	0.0780547030445224	8.17729708943462	-3.27752220576115	-2.60400091866245	4.62555839963407	78	0	2
82	2.08578557327723	5.94707929224758	3.82002018375501	2.25058332795669	1	1.47745421423154	4.84653145504201	1	6.52857687440323	3.23120294200563	2.09234688028509	4.88583608289875	5.99164689111993	4.03951875992051	6.04615394498556	4.91568153189941	5.64086672515744	2.78377718065121	4.29740185320634	7	6.4738453503968	3.60461769490048	6.76229727972779	2.23981208018596	-7.99844040407015	0.111426676302576	3.74823454503916	1.2310719322885	1.70107415247936	9.34659769786363	4.82962964143002	-5.73434758666655	3.19408037593742	3.43090700497728	3.31632604371461	1.3821148862779	5.91197442700564	6.932332443972	6.31772920504102	9.42002610556471	5.22388388360886	1.89394324452877	5.34706585454246	0.310153848859248	2.54970440867526	7.17177605436281	87.75	0	2
83	5.05893532155919	6.51461676009783	3.01970921640811	7	4.93304619816888	1.89391839147153	7	3.77499858149857	2.64151208137635	6.08323500850423	1.45893587849897	2.70438664654364	2.98412755998459	6.42485888878245	2.58283846370756	3.43173237051861	5.86128635622085	1.70473608611341	2.56780582552034	1.34225248738466	4.54661582931988	3.10651250053266	2.27946595292445	-1.75321636152906	-4.09431710650184	-2.16554777612959	4.39954289899306	1.25785189715273	6.28022222862241	-0.113113172970496	6.14103341477128	5.81541214282862	11.2431977251707	1.03088032620561	3.49771148487114	0.614173169070991	6.4128033179135	-0.959875138692201	4.04945675380571	7.11537130509714	4.36790949055334	0.10695188482924	2.9858679901221	0.279243853158511	2.222723986076	5.56271808240451	77.5	0	2
84	3.16559273619835	4.41012296626193	3.98752347919279	7	6.53757304215476	1.66829727358044	2.38244756153181	5.62085236332588	6.47939694895837	1	5.06295369507543	1.73333035279138	2.80159371444537	2.04707176596962	2.58353523635084	4.29687597495953	1.2179249244766	5.47584640703583	2.21393205397791	2.78814729221412	4.04829927035969	1	6.14927766897894	-2.33785175352329	-6.18517929457635	-0.851941757513187	10.8704613968379	1.08779377288053	1.79945221701887	-0.999626792094695	4.55037384829396	5.45346913483803	3.01455695750346	3.42004661961898	10.8837077730995	0.843298719593309	1.97504434572824	0.908554218874421	1.9687057946307	5.2669508005394	4.85954740040114	7.64525026348886	0.545538956199269	3.77853357598497	0.228584083849418	5.47944246395193	71.25	0	2
85	1.20299366094095	7	2.54099235407864	3.96235452367602	2.59957463228177	5.31574609892567	7	6.77688762466059	3.51045426410735	3.87324609698154	1	1	6.25147294574642	4.08571101871865	2.75339634664603	4.6578533755394	3.40809632298328	7	6.6530695388174	7	7	4.12079766922387	6.30444045862074	-2.3742053364601	-6.65029731517387	-4.40115736986798	9.40645274186221	2.5627669818973	0.860673071452616	10.2525419136179	9.37913598076396	-0.791744757640421	-5.67020337475004	1.80387100368895	4.06160573116613	0.454641379852842	3.81822872515648	1.97834055300695	7.06048971844577	-2.30081955176102	4.75488925123383	0.206400438290634	-0.219082733480946	2.66372998385243	0.0930148948272888	4.22478429786916	74	0	2
86	1.31402190137536	5.30513050512751	4.79799644105955	1.6680610832768	2.83736307214407	2.0395497365007	4.55779878512129	2.06240517321271	3.81276666259868	4.82140019121275	1.02880861683592	6.91684918306211	2.39475901108015	7	6.49681549234721	5.07866256776641	5.40696172728833	5.06771136633401	2.477525510636	1.72536699736445	6.83204285577818	6.84216644469649	5.30319907709278	0.259908129608209	-6.82988226596005	1.04655730285467	1.14516853127178	-0.77961931876494	8.45835275390828	1.00845118842625	3.96060620274917	5.1564862499273	3.47795315074202	1.49438037904329	6.26859389973332	4.38814675614497	6.61902525426686	6.7193293111144	0.741504310527837	7.74072146029746	4.8398819671193	5.49257005190393	-0.428551995770962	1.7406914091687	1.3874670841113	2.75656363348459	66.75	0	2
87	5.18550664517555	1.6135472364881	1.68209122597672	1.99665429253187	6.91265691832722	5.32582948251378	7	6.16929520450119	1	2.68217633125101	2.88631698691586	5.64167194516911	1.86037189767737	5.40496171325447	2.59032907104329	4.03710914944695	2.9645928112175	2.35464246041524	5.76113399267796	2.01121094360904	5.82742302101406	5.50565848352384	4.40103334819204	4.73932310582387	-3.5188523512788	0.050441117764487	4.116815963561	-0.651967870523072	4.65084058208684	0.626691906032492	10.1739261660829	6.50335914613491	0.82198591405315	0.935924128319722	-0.303945944678921	1.93473521616096	4.91930132371459	1.56302828722522	6.96406202234239	5.98400317835659	7.32829272731411	1.04717028664542	7.61400137788124	-2.22481480935558	-2.54353952975202	4.22699161057867	58.5	0	2
88	4.37162193981743	4.10855285411056	5.40742551124513	6.83840368984634	5.53471819468719	1	1.90609843068003	1	2.47700584628678	6.33945169027194	5.56869541247556	1.77618437966539	4.91871495376164	1.81342673189867	3.64523002171304	4.37693511591395	1.8321125119572	4.63636049734524	2.04406410004336	3.60130754885325	6.0194289120176	4.75114768262487	4.83753512348706	-2.95840629810491	-4.92930852571114	-1.24259966267838	9.43102008681591	1.51387333201224	7.2328457358044	-1.8787997503947	15.2697370303401	4.74872495544237	10.6151969467193	-1.22301772278073	-0.276632182121738	0.980932882626516	1.74377144253707	1.64409027118765	2.1956722689968	3.28821231574701	4.31109349437592	0.249032446258184	3.04875375986528	2.3194463182417	2.3510163800255	-3.49771003718838	53.25	0	2
89	1.05857361244281	5.8247132925342	4.53984085717796	4.17732184710293	4.73369217600771	2.9297190602379	1.62128244224617	7	3.41383986135115	3.31219579055811	5.25533227145438	3.37086886981982	2.8311837976362	3.29281560569403	3.60362351727197	7	4.88765264155265	2.41896221710068	4.28988596340887	7	5.52151261042409	5.95854089541186	5.43356260324478	1.58361443874763	-3.86761221290759	-5.12950905282174	6.62414783492775	1.00774349975039	5.97480792025917	1.64026758569485	3.49795796731733	6.13359478969945	-10.6965804614724	7.1317350915135	4.60729083193433	0.651621055904152	2.74855770505008	-2.05906903732918	5.84225933664043	-0.111434394349165	-3.24432699772974	4.96093620454976	7.55454674761514	5.74885658075396	6.53135696353353	2.5469008748965	92	0	2
90	5.62154688608563	1.16877246408213	2.4043443077458	4.92423635085352	2.75058217402088	3.94664574348948	1.53344205807275	3.6562632298687	6.3245897293287	4.07914065164775	2.97109155955262	5.62371971353339	3.82103764911365	4.42636304394368	2.75099787934448	3.0318840698772	1.81432321036021	5.59916055162666	4.44921486270771	6.41621273638494	5.94800517924398	6.4521556419838	2.58111737820649	-4.66543732923694	-5.72005565703214	-2.5788577104099	3.78927154901032	5.69253544932425	6.45624067038792	5.23409038274717	-2.1158479734433	3.99213011060843	0.790570112666861	4.31679297290896	-0.0493590670751292	-1.49414948314284	7.21282320156285	3.40022385925234	2.1542913105177	7.40337706850815	2.71261881793428	1.854859625335	8.62516053176422	3.41175827379561	5.26966792962682	4.03931588738706	85.75	0	2
91	3.10863257628077	6.75976402300691	4.61580916125748	2.02492346576364	1.54243115419673	6.12047566332223	6.05097222320765	4.56905613007612	7	6.45211739196048	2.37506039395972	4.69407282762902	6.17419167913763	2.01944044445986	7	1	5.38526836245628	4.43206038856281	3.83425148755763	6.41161676770599	2.37869672091583	1.52941035397486	3.82593840848786	0.644204782792561	-7.56847379733724	-1.13405317723908	4.05839604875241	0.646216872015871	5.20145189366179	1.79024797972164	7.64865830909535	-2.43865244807015	-5.08963384385311	2.87413714365273	4.59900553587895	-1.01489849560079	5.75843516076493	10.0235474895741	-1.3449774226649	6.57543632779152	0.420642905481092	1.80198570729692	7.69290271610394	1.45741423141221	3.88585323836949	8.94083877074425	80.5	0	2
92	2.76888410072962	6.41128023840629	6.04485630382095	2.05171092709312	1	3.4128905691759	6.33736079227693	3.34761566020397	4.66337783536515	4.17669869122477	1.84867817591335	3.07272918702529	3.72045305159246	4.87983123115806	1.35377787925628	5.16301142793054	3.64405714081515	1.92769547825192	4.52736931045217	6.26101271755936	5.33871218747876	5.90559722217614	5.94866776189698	1.73793136875095	-9.75025652122879	-3.91956919696011	3.47466572060773	-0.252814130342794	4.73867851445457	4.40144310963337	11.6611767084524	2.96651920031423	0.352924425592902	6.56467718783087	-2.39336666552599	-0.560006839858312	4.3909929544919	4.86286127944094	-0.370793999584115	-1.74290245464318	-1.02933930885003	5.75465385132719	3.66683943909666	4.06264248313089	0.193661077756235	6.67508283337693	92.25	0	2
93	2.62858968911939	5.98477638524299	4.42411196127755	2.43315848499807	2.79772747135714	3.65338853453339	3.13651487828545	5.36837068863578	7	1.67639032270489	4.4770655561372	3.2299698752507	3.91677798943947	6.72852468367005	1	6.7761270536896	6.07532280799068	3.46090964545214	5.1214141659513	7	5.3968293615121	1.96189043138457	1	0.0116106587576278	-7.88425542932768	-0.121771155887118	1.85697072061221	0.874335917048638	2.38768353091672	-2.87706384832835	5.03141722699384	-5.35447610318476	-1.92728481639036	2.65116919051157	2.36718442961039	1.9876483670168	7.28284907463656	6.80945577708068	3.68375232981965	-1.29115193370048	4.51950392360724	1.44496301475272	0.880894188381779	3.38405404264138	5.70524853984877	2.51339428041548	92	0	2
94	3.71568023722808	6.94050500387875	4.73019558945554	2.15218044526067	1.56623944097667	6.49420436014576	1.09056263759542	1.95866494773985	2.90733640977753	1.74218358285151	2.36849184737262	4.18619274193211	1	6.97613742047117	3.7503914896467	1.68244861446833	4.66295701542269	4.51006989217153	6.37473693642155	7	2.9797897849811	2.63044748830719	3.68831552627565	2.08456122804301	-7.44840949993549	-1.61538772869129	4.79315863295634	0.431888822809698	1.37317018110513	3.99664453349734	4.85705209292194	-0.737780876478255	-7.32736310322817	3.10266785599847	3.78296861272737	-0.887567186238449	5.92745116025135	9.94604384454534	7.57622625047066	6.37389486322661	0.264903723047349	5.76064628263076	7.52081105555547	4.60971250237892	4.25132395192817	4.79816253633433	74.75	0	2
95	4.21204462356241	3.12044329747658	6.38575353462807	4.99281762394142	2.3704202467589	2.77894892478499	4.90671265475518	6.10093650277208	3.49388132573591	2.38524245468504	1.95065694959493	2.28210698209177	2.04362978029421	6.22776604341521	3.27330786706587	4.12368494250766	3.68814338360786	1.45523156104175	5.37297020243737	3.41686445294633	6.59573739816596	4.69737672723967	6.36592377478609	3.64334245418331	1.13610834673958	2.41914408279244	2.75016166703303	1.97055587665056	3.99242208445715	5.14450594295741	1.71541067273385	3.97123551124093	0.271044008511987	3.50587910719578	7.66117961149578	0.395601857506454	1.78550855565687	5.18005250096118	2.51593096953899	4.35272796635166	6.22220037046095	7.61747267210903	2.83289274962006	2.25351424981655	1.30634169373016	7.03215251164366	101	1	2
96	6.70704090108666	1.97786247086954	3.15627140540108	4.76555681724295	4.94573049612482	4.09467002243681	4.8219683407982	2.45680598577476	1	5.85718265137496	1.62425044960051	2.33616866814181	2.68583007191433	5.02362628292593	2.53144895448382	1.55503290681175	3.24552855567035	3.18602089892385	1	4.68394514017638	3.46077684466893	6.51333520032881	2.10508913258605	3.44920254428275	-1.18695743484107	2.04425697607308	5.58051474611256	-5.79387970215365	1.65956166317088	8.19488131261153	3.46245235344914	0.116214032107121	-1.41409206769134	1.41880571132357	8.65476888543108	4.7490888236866	-2.21400659436124	2.57513145488099	1.44790290715845	5.64694680929697	3.9217722867975	5.2936601902746	4.16801076435032	-0.269053635066713	0.563471949535805	10.5414930354302	108.75	1	2
97	4.71522115331769	2.28699550280153	2.63194339355299	5.12997182847118	4.47472043407354	3.9841796038894	5.11234880688435	2.19279504691761	5.62355384887489	1.45200040225669	6.69599807354286	4.10281011823003	4.21178952882147	1	4.55719474521248	5.36020029565718	3.97779884037483	1	5.12065119213292	5.76008502725054	4.85508700016429	6.69330459561103	5.47692353643713	-0.506750721783079	-2.48601332587434	0.964233224539857	6.09458380787256	-5.14847164261384	4.85134419490498	3.2218760228263	3.59143259831849	5.05148583656754	-3.17509772034584	5.01052910448722	1.36662794167184	-0.857949780496163	3.36257123383966	5.25963381747138	4.42185869416396	8.8848668030212	5.38205223930316	4.70823948955877	0.883597939077575	3.45938540264476	0.799767845320215	9.59830425054009	92.5	1	2
98	2.38780173348799	7	3.44091494583825	6.87453002028311	4.66366057127147	4.46114015206882	1.54878890901017	5.77330772063817	1.32212370897832	6.55526944375455	2.92400322108899	1.18789692276677	3.32374656422664	4.25329414578796	3.71945034255579	6.16915980471758	5.5664830951559	1	5.18974508934272	5.20116754578465	4.18285681668727	5.81336988662169	3.29917826772218	1.27128345560077	3.34792775343979	4.48040970241163	-1.53386973723077	-0.765857259053126	-0.820590582588439	8.36255719604259	11.3006079871949	8.20940588546367	8.77401468716249	2.81328886894255	2.52413377617819	3.32875422989829	7.268532919303	7.68377401538379	7.19846364867178	-0.509274043714503	-1.30515174415591	2.80804776953773	1.52564284460336	1.20828397032459	0.737558432710621	9.39583090345851	105.25	1	2
99	5.62734752292564	2.7956721044566	7	5.17178674127914	2.2028645287238	4.33296723323323	4.88665833310854	5.63998064777554	3.47944799389595	2.57224230004877	6.06353444546573	1.64797118993435	1.94486630319757	2.41186817808613	3.49055768830958	4.20099504361796	1.05550262027362	1.45338744940141	6.61294318979931	2.998627581755	6.41079762484465	2.71855860985738	7	2.99830750906192	0.460868614998559	2.81053548867834	2.95724947439551	1.03602713376487	2.68842117683468	4.43580284419831	1.18918489564398	6.98032362658407	-0.300102534735702	2.25421175446214	7.40663430777495	0.0885276974723652	-0.543289959665402	3.93431204778426	2.55360239652695	5.71771526732032	4.92748367901671	7.79250665548417	2.49432642083185	4.21416680329637	-1.89328934296437	6.82613546192215	100	1	2
100	2.75378268445223	3.09449806210527	3.9571141607292	1.35706304366153	6.5126145596966	3.11096789314882	4.09762503438535	3.12118101971041	3.89852902692568	1.69496793617875	6.02474493039352	2.56644803495362	7	2.27697532965132	4.53811857637035	4.22943256898257	4.23516081969305	2.17767651588804	4.87269225451236	1.62847359897089	2.8146571213826	6.12208256701903	5.12564058017149	-0.197859495850588	-3.51468003837943	-1.39147943401332	4.89558854096061	1.73678207181182	4.13147511806364	8.08277251486842	0.171245714453389	-4.58117389213254	1.77022353613862	1.59561044853728	5.76830670813864	-0.880124472563715	2.85917967377309	4.88911873413764	5.97379018552607	6.77194826581608	6.3708694481536	8.45662623205857	2.30668280654242	3.7407560203201	1.32737821606632	5.88751657932276	83.75	1	2
101	4.26775977155069	1	3.75922421303979	5.65917416637691	3.66385827421367	1.35860964523221	5.84142291299696	4.8727699680535	1.21197455517308	6.13530498350627	1	6.04525640417226	1.00756178983034	1.69986060340745	1.9437088160412	2.75313453694468	4.25217249751955	6.22602449456593	7	5.72467964387139	5.96594432776165	1.90481264496743	2.98201047706698	1.33007837909446	1.24000972008625	7.35499920657644	2.98004536956116	1.36290670001319	5.49912191184169	-0.519351661503017	6.5236497060827	0.615880442064844	3.12026776600564	0.786394350576229	4.04442926939974	-0.751526156447271	0.978328747611441	8.9013602349881	6.37545308060804	7.43204721838866	-0.55504972247802	0.496301313385781	8.9899174099426	1.47822329160043	2.69422207679952	4.19080736768804	88.5	1	2
102	5.82910501424646	1.35630474641629	2.69124067364131	4.68222349817702	2.88681223198069	4.11576897953698	5.169311917103	2.381375161863	5.33731719737278	1.66125076401391	6.649623632068	4.40935604735569	4.91783921594669	5.2080588704911	1.62950368868501	3.30289913722109	1.30212471166927	3.36757730774332	5.50473657009204	5.84106111637526	5.6699488983633	2.07643304508514	5.28068534795487	5.074396628851	1.05050236208172	0.984168959916237	4.21535258689439	-2.66709657051213	6.93739625422666	6.323208687845	2.76335180823063	0.169254192315069	-0.974544725853072	2.21363378701618	7.92057480264676	1.92816759468584	9.29032024480227	-0.191994433907926	0.183994274584567	6.83362017942356	5.17595182705975	0.714734207303905	4.67458601065437	1.78372871518542	0.523521400351503	3.13668787209976	95.25	1	2
103	4.22459098062389	1.86742143695973	2.3562939390034	2.40830831075921	7	3.42861468335922	5.56621920419208	5.51250615494771	4.57941548785237	3.58669839338291	3.0475218174451	1.77436598429176	1	7	3.46594527209375	1.87028808614723	5.34085784125142	3.86815640196632	2.75205201686824	5.12287008786826	5.76427109060667	6.70234796696166	6.78078170670465	4.02018332475554	0.146672740600303	9.47117150216141	3.37224097058344	-2.85488379782957	7.92613946601908	-2.4355000744164	9.93587687776471	-4.73456144780203	-1.24239146527526	7.35639710933775	5.75211127402762	-1.58790882283938	7.17941837462066	5.19332957794679	2.60167490272031	7.99274970879694	7.64828770903137	3.95480526139709	2.74285748794356	2.22918847517824	1.92243337705189	3.54993125548676	98	1	2
104	4.23945641903596	2.29810079383661	3.83855239445717	4.27870137436144	1.14708991857137	1	6.87967177799695	3.95198747680324	1.84339534814753	4.85251362838678	5.41331303484814	4.07151490182956	2.02985105423827	3.94585583625557	2.3470486689755	6.18997556242052	2.78114415956157	4.08956433436766	1.9022950427701	6.56434100572035	5.22574679286219	6.61787195608576	5.38824976411865	2.88088548328654	3.56015870483969	10.6527909118987	5.94388174201764	-1.46497787551248	4.64253430470589	6.06974761410755	6.31772793883267	4.86786695898993	2.92023416353562	5.50582405879984	6.27224449568247	-2.85898959080237	6.29197529393115	6.52860652873338	7.41764780059897	5.77555805777994	1.51334294412291	1.5020471046925	4.83726313047997	7.95164255494219	2.738718838063	2.1526755721443	96.75	1	2
105	2.6204631231444	6.72630155325582	3.69059377591006	7	5.04929120817193	4.72144612227622	2.00950850478565	1	1	7	1.59952654246577	2.42964238994512	3.3850104766162	4.91407283731456	3.88521159903296	5.65919628709288	4.77275822041947	1.6638231634622	1	6.82003932395895	3.06096246815773	7	2.02347072139821	1.60096103842789	2.04119950725239	4.38471050565037	-1.06928738604253	-0.381051573201914	-0.967888971232473	3.09991922426017	-2.75830385142066	-2.49711505561719	8.61661044677255	2.4319427176267	2.97994601435518	3.32176376422756	2.72200995430752	8.72449967353782	8.56977822509094	8.16061959735638	-1.6200948824357	1.91473842611995	6.81867656988979	0.618868554972342	2.46412720914484	2.78163735353223	96.5	1	2
106	1	1.15236945125708	4.76610505606334	4.20588384279649	1.22481162926931	1.5281206952331	5.68197383055588	1.25996144600793	4.57030445323668	2.13039086608654	6.46790241119061	4.53724348790995	2.45259276482489	7	2.44117735882461	6.19479184319764	6.13000230589596	2.56146603357178	1.40477773816313	1.96163760492741	4.11631558552396	5.2120901579909	7	0.179025686031847	1.17823066967798	7.54026777274253	2.32862897283802	-0.11722381583355	2.28720003941626	1.41942279703424	-0.444037217743623	1.93167778952975	-5.75240269405228	-0.0861915128738705	1.32990703330832	2.85168960535629	0.039555087802935	8.4657163328384	7.74163153294073	2.63730432938203	0.295774647668501	3.7208236818578	0.159167510546826	6.63016636186925	3.235949049518	4.69193706474996	95.25	1	2
107	6.63313076018378	1.24569252493013	4.91934601540045	3.8219392091181	4.28074769256596	2.39194088619797	2.26600589338102	1.67540596340373	5.82920785643791	4.94224425904354	2.92114238699326	5.72977236514922	2.74317016066534	7	6.66742633014456	3.88353426730668	4.29579605086177	2.75998892540067	5.8096960451422	6.87332827009139	4.42961873623628	6.586910562074	6.33660634856138	1.02879456147193	1.38796182707073	6.68551281032985	8.04687715277136	-0.269133224295182	8.9124958821287	8.11029872157415	4.59764963300654	3.68650664092256	4.06658327391512	1.95760205073399	5.63661222817325	4.10951240643762	0.487571018299363	6.78449209367713	2.45023656532554	7.47748246862943	5.17344219303004	4.7963544835114	0.0551002790774799	1.83236724553387	0.722475676196661	2.71817462203837	93	1	2
108	4.97441308415523	1.39322435805197	4.83415042690919	7	5.32956994704849	3.53782906933165	1.57721961796705	2.78282537621206	5.98279660529428	6.21570700997779	1	1.27550069509136	5.99526839957953	6.49116379000675	2.80221079214474	1	5.17469270145043	5.7617929097491	5.04641184520677	2.74673690359812	6.15705509578938	3.52718460254262	3.95508018128372	1.20640773573654	-1.72610959354052	5.67533328717496	5.25192352328604	-1.1466417350255	1.9841627939536	4.61847036061514	-1.11705470313794	3.89338220591704	1.57100570916149	-0.357359442412345	4.17805169946192	-0.23655131479637	0.444860452645572	4.45865558734146	4.96992868146722	4.5354226416151	1.01921938378523	2.56933119751147	-0.683880659739333	4.38648364452708	5.48651279221709	6.00547468092275	85.75	1	2
109	2.0056731440362	2.5687589303259	6.63067710160203	5.47382242983919	5.1483350845614	5.77425748197759	2.40361971856048	6.19835714853998	1.42425923127118	1.28779066445892	5.94537210407624	1.32703267936627	2.84089767892702	5.02367408685508	6.48292463141074	2.16027472013497	4.22225476007416	3.27498500007938	5.42437975007139	3.3677209703884	1	7	1	6.13318430741815	0.726999784195951	6.87693095900136	2.97381383335988	-1.72272016440713	6.75791773277754	1.49226347299291	3.15592621582519	-4.62539575094668	-4.33277364106797	3.64168311587033	1.09766750052897	7.24013133224872	2.35463080265273	6.57353551249942	7.91552911211873	-2.04527107488965	7.55996792785624	1.73081353854152	1.53490507055742	1.7898099924514	5.94023320785412	2.81134683286911	84.5	1	2
110	2.61387809602784	1.72511282643999	1.73110796082768	2.94826865823239	5.03783835967776	4.1002212611342	6.44489201681502	5.25226828415486	2.32426826023979	3.1875688721016	6.89682479736508	1	2.39464675919047	2.61416922888836	4.15540813302747	4.42132291134097	2.22343310906818	3.19329360993114	7	5.74078537542342	7	5.64819897350127	3.97795757948178	5.6410025027201	-0.89460767958432	-0.940376427245042	4.13414717342053	-1.11500558768983	1.88298279404907	0.676363527637813	-1.70379802397898	2.01259685473076	1.00003389355835	2.1634052804738	5.40900699221623	4.49955076441306	-0.685549333499915	6.65702268075063	3.71726908173681	2.13674773504544	4.10951193243496	-0.186837562302422	0.0890947801994957	3.23039375932767	1.76713228790547	8.86991619611346	99.25	1	2
111	4.89205815903914	4.4193064948239	4.17484475621135	4.5622043909072	1.34467383731188	2.2760976976918	1.22217564841702	4.54673466155539	7	3.4615658216549	2.70691393125313	4.9893866706064	1.57115204985326	3.38946520641892	6.03928282795098	1.08319135518222	4.83775670523232	3.20238375900945	2.11738211024217	2.79307926345669	6.60978056448666	4.81560441003578	3.29469962618631	7.97956328442726	-0.268253126636253	2.14547238965781	4.2679244318178	-9.17906323138219	5.25861598134	-0.430978455656486	3.33457199825934	-0.156623248803893	-5.98017298154819	2.46703718395745	6.64551499469377	-0.520572421378949	4.79136743411497	4.98186955756257	7.74342953118597	7.65030205495086	2.3428522093984	5.64405079797983	8.16553909278915	3.0518191841059	1.90773740946647	2.07056442043482	90	1	2
112	5.99478852313041	2.08800077806643	2.62150565482105	1.36203225586388	4.01272020888718	6.19734067313307	3.53895521696707	7	2.04081274584479	3.19655520999004	1	6.67872182436565	1.86183101290205	1.88792476229564	4.32119226112942	4.25173647808044	6.5027785136657	5.14614111034646	2.89571758251704	6.05665782276453	7	4.66934422639774	3.93239581246966	-1.07083121551956	2.3664593121869	6.36590581376938	5.64925856469867	3.72805366558702	0.763570166266894	0.165458678137718	-0.754316135693733	3.7327984191628	-4.73297439876653	1.77017554256549	6.63642136590764	1.1249151066104	-1.08541820438111	5.54381339830434	2.39130524927525	2.93651614921682	5.27506978403949	0.625154800212813	6.15735586332216	2.63929689441671	0.780199684614022	2.17383878461142	78.75	1	2
113	5.0431556702343	5.29261766031344	2.04828487258826	3.82023537869719	6.44733371786225	4.96049546651713	5.63480828514432	6.60380136807132	1.0861739317445	3.54990960701636	1	5.31178835875938	3.44803647863403	7	2.12088819748245	5.28713138867983	5.57421758097226	1.59253300889028	2.01507485297959	5.7327005595775	6.04403630091646	5.8626175777961	4.64586809333306	4.32328327135527	3.54551720493782	7.51940987465727	3.95240711928004	-4.70986222836625	5.38440404181149	2.27279300622472	9.12446755679561	5.36615828318781	-0.398116210511521	5.59991137701314	5.30752868421489	1.59536009096805	-1.7910109652135	-1.68152364568355	1.42592163334873	2.21347593099359	4.83022123411908	1.65248296095353	6.72550474488824	2.66498054086034	4.74409779817791	11.1630113162643	83.5	1	2
114	5.99454035394882	3.48709375136165	6.27232567089284	5.72806173818307	1.83675609613968	1.24228604673683	1.97924751932897	6.56694592696849	5.88341112600626	2.8138077918495	2.9443277148902	2.74824201814	1.37429894327239	7	7	5.76322633446313	3.23173202157999	1.34461745771554	1	3.37319631882297	2.96208001099553	4.69950711195088	2.92291941740695	5.67871414875432	0.684994857095823	2.68142281783433	4.78296459244176	-9.42905542441101	3.16833405115533	-0.246834722071169	5.49364711627694	1.31549320155339	-3.36971531897034	3.22073768965503	6.69904738434522	7.2749342112991	4.22006419553105	5.91830159869581	-3.64666298538342	5.1262154900165	-0.412203116225111	9.41616934941751	0.948747688860674	1.68729222862722	0.295996313774422	3.20567864111302	92.25	1	2
115	4.71407810441444	1.49667319977538	2.69166119458711	2.68629394923592	6.55399587693489	4.32753249107371	4.81598183494084	2.76375311589397	4.89241530516323	1.44993097354457	1.95809697649012	1	5.71540565287781	6.70959790426097	2.31579529853398	4.44165018957173	5.1467564907028	6.65048076940545	7	5.13483587887262	2.34566884362409	5.09712756130531	1.14783828627276	2.63943522762183	1.40808951489286	9.82769266657825	3.78985217344055	-2.07695591861673	7.68746216581	9.07916859988893	-2.1079862119956	-5.07988210071717	-0.749839418103432	7.95046161440884	5.67085047018068	-1.53422462179682	-2.20336325073263	7.21566822568303	1.00883801350581	8.34915666632913	6.01389876187454	6.66752986017959	6.56400056694142	4.35353649263057	2.34037630265243	7.65800281389468	98	1	2
116	7	1.8808575609086	3.12800456980438	3.95918536855734	2.91250200904635	6.4890705251804	4.17499382159869	5.76021377766626	5.99999946735824	1	3.72985715922107	2.33853652211833	7	6.07152687020932	3.61673279416751	2.12130966084487	4.44585963157114	3.47415829457626	6.44797686105256	5.01383730566564	2.58303109633297	2.63001590350345	2.82211313830198	4.75997022582023	0.362682895551579	0.559117193325277	3.76544282317376	-1.92742392358344	6.18246417934327	0.181559007155071	2.84567716798655	3.01750575715777	-0.00393281457627181	3.35479558902366	7.00426152779527	3.15809835533477	-2.70299425810156	0.661317379394049	4.15246037278068	7.31365557101801	4.95845233288777	5.27640833063096	3.69107287528757	2.84632136059861	0.22141945447908	5.14141088538399	96.75	1	2
117	5.1441486868322	2.16844204770781	4.15049590395468	2.74524167837473	3.87602857386622	4.88992952431306	4.20792843516145	1.69522662303613	2.84163660005087	4.04025062657249	5.79365616974101	5.74825231280464	3.50656646506382	1.95402919923297	3.1683798609226	7	1.75189665063374	5.33386948165336	4.40789893146925	6.7871807742401	5.96480150887772	5.4430357432008	2.45915548716841	2.76271506662039	0.959753875784985	8.19427463949378	3.26683717312775	-0.53330259027778	6.94676333803119	5.89768165323216	-2.05408536875168	3.98567541313144	1.67362621518955	2.70703960829962	3.93628806652932	2.65764044846864	6.54860854342303	4.14442535072822	7.13680637040544	4.7880827481837	3.27007168862541	1.21589696120188	6.38073846727085	1.17446670384404	3.60995877096285	4.11103368840619	83.5	1	2
118	5.19970500789923	2.29152126381319	5.25939484324183	1.09009261203122	5.9169745274052	1	1.72633465972341	4.55645685611703	4.02176040310064	4.09334536490398	6.38609880248383	2.93046914757267	4.96875091740557	1.89724584656209	2.27304226465893	4.52592375418412	1.4999836686632	2.32400790191275	1	1.6301864317924	7	3.15705786035276	1.00264533494874	-1.09390717977391	-2.43534557640668	-0.0298252740060892	2.59788344427671	1.1760648143395	0.983729792285593	6.43048161250988	10.7319219246058	5.29876533616643	-2.73868538945257	8.41276607350397	6.35122263661423	2.39250278084665	1.16854391214792	-0.743286149198991	6.1167449528443	7.80694654166297	4.97040372177468	8.4871215788011	4.18788801626055	3.5130299385861	-1.96227459471364	-0.284294865745713	89.25	1	2
119	4.67575270843365	1	4.14006209047419	5.48206312939099	3.8066028806021	5.58535957890618	6.04235509727586	1.40147577512619	1	7	2.49006846233041	2.21054770038236	1.11844654499323	2.47197280044055	2.47667625904483	2.63516090449085	3.94357123149877	4.81531791765982	2.5184057303025	4.20600441178025	6.87379927756395	1	1	0.994123067496977	1.34289017486921	6.52373610379609	3.25358350963589	1.83646973671343	4.67960498472993	-1.63397399254418	6.12863885695604	4.69596755434626	3.74637543858169	1.41733429117295	-1.08933238077844	-1.90300158603054	0.614064393849791	6.30383312597583	5.89949498510961	2.8134647975895	6.2076266624106	5.85134784433903	7.74265604854588	1.99024074451856	3.73066564985036	6.24518152111049	82	1	2
120	5.61709530995235	5.7053758195984	5.87863728973367	3.80463122346632	5.14084059314953	2.99912211213981	6.68133802296781	6.51609563419927	7	6.72555305343489	7	4.54963121706573	1.02103852473556	6.2980198101014	2.75889737861222	7	4.21133668693636	4.919492176218	6.82224424302514	1.63805909874083	5.33106585398807	4.31995759633432	5.42102888941214	6.89145986489377	0.637043528951461	5.18518489967702	4.06614923505864	-0.346204379199166	2.23016564363644	1.42489216805746	6.58465384732095	3.8171569229163	2.63602584959573	2.5172636706259	5.55411237475658	3.74598914306204	4.42704048726259	2.29171711278309	5.62327770048174	7.91889613119339	3.82446784922999	0.744130399318848	1.92605277072612	3.02963012536588	4.92060815857773	-1.38606840392364	96.75	1	2
121	3.42918026961125	3.08988901760114	4.91328871914149	1	6.77086885908714	2.26434453153327	3.83260260668543	4.38645842413137	1.97495683051253	5.61018393650385	7	7	1.73018034767806	3.05195248967161	2.49685852590945	5.35291961001313	4.29748506979083	3.81147801223727	6.05807636783329	1.11697436969451	1.80712672000099	6.45800841381344	5.70187263678236	-1.73670926235382	-2.28927911713558	-2.66259621070581	4.73018889413081	0.932354555968227	2.82031026512337	1.22535852895403	0.757077278362212	-3.96829529482281	2.2019841786544	0.863856855045854	5.90735259070241	2.70151093794401	3.03934928079941	5.24086954421894	7.06285855714929	6.39190101111127	4.46830288450758	9.3602136674883	0.0303118403365483	0.615629679253396	2.84668259528505	3.42883741581062	82.5	1	2
122	3.75141834347034	3.24392988723687	2.81338643345814	6.56070545329529	6.86236317906486	5.74693532733481	5.28261248418985	2.07418385208918	3.97860117058538	6.40454997126298	4.67062121744164	1.16702881584869	1.91551309632883	5.6010289915537	1.4524649475915	4.2375435393351	2.18702556013426	6.02915724244946	6.42432331544515	6.12371556598979	6.71847991889147	7	5.01838417078525	1.9610968475918	4.61023253878606	-0.313816853646093	7.90860128484325	-6.65745243414336	-0.178321008626959	7.23801765313839	7.53240436699798	3.92963850136644	1.91593742106821	-4.41372055365032	7.36389125199314	3.22893976116533	1.33962259718536	0.54284209221273	7.45156416440371	1.733382254725	9.3681657325637	3.6880441114876	3.6490518877478	5.68828200855598	1.93527203575317	3.0571281081969	96.25	1	2
123	4.2461293095048	3.08438722514841	7	5.65231944820518	2.407571688058	2.84698450221295	3.88565754811428	3.66206718616301	3.25702999111491	5.20696225381922	2.41798097413765	1.43078014906429	2.48258265097925	1.95435271956996	4.83866719739607	4.14580964247836	1.619076270706	1.24744977732151	1.97115209965288	3.17576518945655	6.1067361721734	5.84908711289579	4.97093715944063	2.3454109037981	0.749539073146257	3.70130612859532	2.35778593454817	2.60662883372436	5.81877889418853	4.86111446886286	1.87706077380513	7.27468402166271	-0.859057635530839	4.04265116420372	0.0293794381568131	-0.301263141360293	2.13187898074458	4.15904350758105	2.76571365914126	5.484840455588	4.48535778358601	8.29541392474144	3.39871941237187	1.32458460990792	-1.13201462646138	4.14580081307459	87	1	2
124	2.32651746129198	6.46653449501451	2.52595553230413	6.55146896391584	4.80732815536737	4.91787761685868	2.9530844057631	1.40105540457557	2.58106936101643	6.3529667332412	2.80540041009861	1	3.4964470209766	3.73269071275526	3.52778487578378	6.50112780309444	6.02464954362363	1.27938177375506	1.23449201690343	6.56407705720489	3.90711292307404	6.7168504840881	4.84758997257804	1.45326835576042	2.14174613162128	4.01202301047677	-1.50330172104524	-0.312918114022897	-0.181266854075368	7.49380257151763	-2.24839604427305	8.98025755444895	3.89546049356455	2.66213683728356	7.20271121068591	-3.427963594683	6.63235865818481	7.87349760233061	0.665332883081903	-0.329667391810758	8.75081830298905	7.40324111716813	7.96015733151304	0.999329416597112	0.360831300341163	3.27893508749048	88.75	1	2
125	4.93133779983607	1.28957416056737	3.77792994023487	1	4.67070624663821	5.50048780378895	1.99929307619902	7	2.97178210560777	1.30217265415118	1.38795818343052	6.21464512246735	2.79509888605748	4.26893306578216	4.08462700545024	4.4221667625476	1.69579755056774	4.39306737505281	4.99634223034554	6.57142695255071	5.97534656866599	4.08204697136924	1.28214786581531	-2.08792515997068	-2.79734551515896	0.942976304595601	4.63097132177176	1.04531133361168	1.11038452741781	8.20805169905978	5.37830164821617	3.91524677630998	-7.13230010579825	2.79713555981134	1.1261629185283	5.02073706590886	0.771035823992389	3.51974614750283	6.16732034920153	-0.0243937811151688	6.04219298496089	-0.581232148922452	0.678059796430893	3.45625611815863	1.09602480123085	6.80291245021053	72.5	1	2
126	5.399539827162	1.14510894682278	2.54998863186855	3.86792703287127	1.89619270589992	3.1723605996646	7	2.70173808418695	3.25760496659288	1.25245009088138	4.59956887731641	2.25254783151537	5.31089961193231	5.90159903126636	1.11546791001199	4.83878363564155	6.34806940431041	5.48467139612316	1.0912855435886	5.01068275946708	1.77758243218763	6.20536587305334	5.86510179725776	3.76279320851769	-0.661565013696286	1.50725704868313	5.88158488067445	-2.18658218244511	-0.0565802931552006	4.10856433386425	-0.0518223490850097	2.52953405890625	-0.382391565415186	0.474018989416781	7.14816004268755	4.69448480252396	6.84355695235893	-0.933463940913631	1.10065281222642	3.17366873026507	1.27174606143967	4.32546669402593	0.233087107996368	3.9950102299621	-1.86132289554345	4.93825477305732	94.25	1	2
127	5.12617523812859	1.9852315482785	1	1.57110633689748	5.99340272513202	3.56188838684779	3.4126484299959	6.17775239401157	3.84406694626905	5.09347077267961	5.54107298525306	5.06160415620381	6.40672601881409	4.51479168424079	1.90121389020677	3.77137210720224	7	4.21840113012362	5.27336314172128	7	3.82237491039946	5.25780326531553	3.45090707298374	0.228696658573134	-0.962603376326119	-0.456050282394422	7.29693577385956	3.32877982707195	3.628323249505	1.74983833988947	10.3659539519626	-0.0226503417514995	1.30291381505069	5.097941905572	-1.87658749463947	2.20471231196932	7.88856837642713	3.69662865294811	7.04730276491537	5.10349718517264	5.456454707795	9.00266528331102	3.30879454632555	2.74384656779382	1.30768895950713	8.57142759808907	75	1	2
128	3.90840971796497	6.79674263012912	3.51849173314756	5.28796410085937	3.35572311866518	1.76569951161098	1.03629808171694	5.09796927691383	2.49718656058004	6.93945402755934	1	5.03729980465222	3.29490704094328	5.63818816540779	1.48846669990394	5.96259373541906	1.27552950886401	3.8132076373997	2.41971801351002	2.6291759489822	6.38045827930352	6.24095693517115	3.32123347626642	-1.07500420685868	2.45692462491274	2.33923664885416	1.03884008933768	-2.80970353881459	2.04369536792828	0.111834522386951	11.9501210284328	5.7746531790016	-4.38953321677803	1.61737902662919	5.27604154581964	3.65074534613671	5.5563956871086	6.22991772290176	-0.876228360721381	6.97637154393053	2.60980135013011	8.09793788664815	5.43735638174405	2.66832342924299	8.26747142640477	0.0376564358457291	84.75	1	2
129	3.11831788065843	7	4.30384758479129	5.00877143328087	1.92632968659466	1.47129848644208	1	4.91395437136034	3.2119436799123	2.92045711179294	1	4.34201991532042	3.11993929124101	5.51177940029088	2.23350153242946	6.65784657701812	1.01594009341952	3.61646645827498	3.84049641886282	4.46752009429016	2.9525263834627	6.19024780064557	6.20098421160941	-1.49149896139158	2.41113694233267	2.72039027988611	1.4333783452285	-2.73228233670205	4.3343425959811	0.450006870521917	5.19995353165757	2.33504954233044	-3.09691553073161	0.89604118269585	6.08297697484324	3.62053221826001	-3.737709140736	2.45467182879841	-0.577444579716711	7.19280924928214	2.8952844737814	5.5230641083708	4.99403155374706	2.22209399403165	8.29363483464814	-0.378017062634178	87.5	1	2
130	4.16407362721281	1.05682357011233	1.37537580710769	3.47652236393216	6.23136709233854	7	6.57441593356044	7	1	1.83044829910092	4.9031507090757	6.0677482817728	1.01481634202193	6.10757840193379	2.82095232336844	5.55041658866488	4.12549882287789	2.44924165993493	4.50322621171798	5.46745935751538	3.69397629400566	1.50660391596237	3.41253912355274	5.25864531365731	-2.37985790249225	-0.457814103529272	1.92251120719731	-2.61479411302435	5.97296972440104	-0.143277427301665	9.20036299561528	6.17828842636084	0.687860376033648	-2.34409953688343	5.40566218326548	-0.704073096334911	2.79536635364275	-1.26345134114689	4.90964702196003	8.88157729954121	6.52087187752587	4.02860572046335	2.12646387545934	1.76573674848835	0.481978542730958	2.32539620246026	73.25	1	2
131	4.36280489961943	3.9245992060979	2.48597474218529	5.8606653523191	3.50865032541549	2.68958557693496	7	5.60489780992682	6.27752574055819	6.01208903269862	3.59917839310791	2.82823304518152	2.98751127340177	6.63777031395097	2.53285086133704	2.30742959944535	2.29797236973351	2.97714885317856	4.96212095868318	6.51816438705989	1.94214198064081	4.67374561926858	1	4.08855865391193	-1.10029849438722	5.14684389046188	4.67667192107522	-6.60905395853356	0.758297383768798	0.0723487357946352	1.33421064212289	-3.41128283279848	-0.178053340984381	1.33889086438715	5.78971161768723	-0.293199106826171	3.47067052232334	7.21313034709821	4.57271228479616	8.0160765086134	-1.02466876646273	8.07050061007256	5.03303956863283	5.48251200619105	0.307253894334533	4.62323804855957	77	1	2
132	4.09405728247284	1.68973479287045	1.35205916155457	3.3966131491081	5.9853948215332	4.85151562454435	5.47413884266468	5.45737126830436	3.39643465474932	1.30482260073333	5.36695224417563	4.19539388278981	6.81637276663986	6.46090989097996	2.57354558190866	2.61013083374366	5.12664038224496	1	2.1739725658807	2.91450059704059	4.59170861021995	5.90514711946274	6.69497616969323	3.70076486107233	1.40239344412264	9.4848366181816	2.82106399600275	-3.19091563596838	4.04858486594833	-1.56874756912879	10.6043161418007	-5.31536964384397	-0.394361666437659	-2.12702814206008	-1.78467337441353	-1.37978124361552	5.55678161900372	6.31878850835399	0.791001077399484	3.10581475455155	7.50288320802721	5.03908583206295	5.34525383935565	1.31235900632257	9.47990036156495	8.13306714602134	90.75	1	2
133	3.39676883529159	1.85553552771945	4.89529709389468	5.03310194721972	3.92553909077506	2.472643903713	2.27798160870189	6.18624017530911	1	1.50520329912572	4.1832931045298	1.79513440073158	1.16614366474347	4.26571297425029	2.2011654370832	3.73896549183288	6.85583084995412	7	4.34451842593555	7	2.76565000068735	5.2461491473163	3.41220126192128	6.15000434632489	-2.77519252103192	9.98648600704663	5.37736937890174	0.45511019788267	6.35372353071472	0.975175841243285	14.8587035546365	4.98782059711776	1.57118626400517	0.0145959528842863	2.28492447085616	-0.21528012815936	0.751073157311782	9.0486471035144	-1.93485726188146	4.688956226654	5.04848087191299	7.62038641843146	4.03871495615043	3.98134122920576	2.45970782769002	6.02426379197476	76.5	1	2
134	3.50002122801913	1.17323547030463	2.02868274372756	3.41717874910074	6.20432205510037	6.92474334028309	7	6.69985468607039	1	1.53860899380845	2.37515795044855	5.68456138594924	6.99534272208212	2.28055898975573	3.53287187877411	4.730066001772	4.24434737845462	1.59447053343113	7	5.58974977579379	4.8019007317969	3.9601943098618	3.09381384547511	4.2378311451415	-1.56504229699298	0.419831165314932	3.39750420491423	-2.04327087720962	5.57575347548109	1.50487253929495	11.349672333152	5.37945131079485	0.143003516912251	-1.61502762415661	6.45102031294692	0.0839138644661795	3.21479479126977	6.07398271342615	4.95296558588044	8.00792237941637	1.67798916974966	6.77241486052426	5.10703463460335	2.24261514525266	2.67714293103852	6.11628904187371	79.25	1	2
135	4.05396612469777	2.30902813649981	3.96272102589378	1	6.49577835389446	5.80327271287157	3.77965982810975	6.82801937095239	3.54081373776974	1.58573193148895	4.48725813268122	2.10793682133225	3.38642213097287	2.50945578836115	6.57864445314015	4.75780827240627	2.42768909442036	6.64023337836201	7	5.76385540702692	7	5.19472604482385	5.3707195697267	-3.15589641942756	-2.90714205514172	-0.197539028992789	3.89422958840819	1.73406748780964	5.32822044970836	6.33735171875103	5.68876907418281	2.28810388143311	-5.98386006599687	-5.5230242497191	5.36724953095098	3.1507674225322	11.3953863573531	0.161723333033051	2.53119446133558	0.280897171232859	5.20559282075586	3.46802443175668	5.24908096175586	2.68258814645519	2.87218274848044	8.15681206543116	91	1	2
136	4.99085754422052	2.74261671175559	3.66829191224471	1.38290499692216	6.15508890341563	5.66124384718514	5.41934862755507	6.40551002014827	2.16831396074127	1.43250410124225	7	5.24811252287546	5.73513947719636	3.00537753598944	1.90646984461779	1	2.62571590627146	6.79051465537374	6.8074311059555	5.24645735756371	5.92392971620185	5.14044280590492	5.68687680928539	-3.22483859511496	-2.25720545625204	-0.769836825188158	4.76697172954742	1.92346905590644	5.15564699459533	6.19059750866975	5.82457353225556	6.73806220921591	0.783086030880334	-5.32257143957079	0.56227446223202	-1.09471577480489	11.0140339049707	2.41723984306047	3.02788537111357	-0.475710687079486	5.64323421937379	0.28304377241186	0.432465671240473	3.63263321011151	2.85375192398007	7.67012090363171	73.75	1	2
137	3.80847266899726	6.85118207641975	4.25327347201364	4.75186927200071	2.71796748153593	5.34705504567557	1.97006562284377	5.19495228891637	6.47635240716787	7	1	6.89353173572662	4.19248532991012	6.92744662754591	1	6.3070684482347	1.1995041670489	5.99436576895867	2.54960153045253	3.51189516501905	3.98950916745176	3.71545276209231	6.00803882502181	-0.233545985867356	3.35260830735883	2.92821583010548	0.896342045303566	-3.07778619293162	4.08438336668395	1.06961709064513	11.335433204663	3.23328491363937	-3.40531097325334	1.95796685173058	5.84198658363981	4.50250243942692	-3.67627841837722	5.60981088651887	-0.845558496979754	6.23915345741267	6.50063446336557	8.50099864931761	5.27174208236609	2.84315956432086	8.51947633336162	4.21998005669964	77.5	1	2
138	4.45121281793089	1.95143244500071	4.03167506832641	5.17507749429129	7	1.24381865374499	4.38449583468835	7	1.14938758939378	1.84330781819845	2.55776471068933	4.38564397764341	3.49203928541876	6.1032394290166	1.79656469210171	3.16690096399967	6.19486981439987	1.18509031216404	3.27763739182469	1.58829616621063	4.9777755092391	4.26525256827873	2.50362607147045	-0.229477430913381	1.83689332704784	1.8528838480106	6.65149000571776	-5.55362247839146	5.33126673989744	1.81931244717806	10.4231239732662	5.11002698284417	1.39186273758104	-0.0562181381379679	1.20718480849477	1.09004230152219	5.58051737652919	-1.44612503616468	-0.946652962297817	7.15672251725242	3.71892098654828	4.73466751806094	5.2633057257661	1.08207219100375	0.420131790788699	4.56495313633048	95.25	1	2
139	3.28064511039682	6.08245469164508	4.61421500685556	4.93549178964329	1.30278378234199	1.4045553030276	3.35165583420402	1.59002234083262	3.3843126130804	5.70679467611617	1.33423859311398	6.85980156109157	4.5469071980992	6.48437244927274	6.27692967750035	5.23249663956743	1	3.67869670558752	3.28413196317198	6.79643007295486	7	3.66304739348092	4.80102609252847	0.390251072556687	3.69787281718228	3.23229293677436	0.603737269808493	-3.78119677134201	6.24362121534497	-2.02190068270504	11.4132579549403	1.94573544852496	-4.33211714444493	0.552762460359802	6.99236770901052	1.23154616727435	-0.181904051326421	4.34556100952964	5.24256707715705	6.71285661177693	4.12856580242015	8.92806162816969	3.91429711705455	2.28591921569524	-4.10418076920636	0.182222312040567	73	1	2
140	3.06682354040591	2.60149762556773	5.43411545539985	4.34447149020765	3.95911046591456	6.51499684275725	6.00936602199801	5.99253454336797	1.14554522929902	1.66748864698169	4.78050127421884	5.49942352307003	2.27185705922611	2.32280471255172	1.92326277187592	4.62846730554491	6.77857254389449	6.30362836242124	4.29278434644333	7	1.10894254557709	6.44989452729387	4.16932831511229	6.23311638924184	-2.07901182093269	8.08185504336519	3.98328441353045	0.335480980768224	0.472261351767522	2.05531962849982	14.7666240140821	3.15479557482519	1.08962980080432	-0.900150707192167	3.57061864780059	0.243331254643355	4.35435510186077	0.0668357967951447	6.6523669167216	8.01300903546399	-1.15523929085516	7.03295753837668	5.47621019959864	2.41774092222294	2.69645067942306	5.21153324312372	86.75	1	2
141	3.88419782161161	1.6432974140597	1.62342754977921	2.68861658142947	6.53854816978502	2.69798716997219	6.62143173271452	6.06231573492647	1	2.25312524022889	3.48834338044193	6.70577341670204	6.37466865819941	3.06030866825308	1.75204507096704	4.50202794384291	4.59896775550986	1	3.96435147252527	6.75934098661463	5.9088532081256	2.36109755038035	4.3483106401362	4.49470815425593	-1.39758923853127	-0.00118052253845152	3.19532958876416	-2.57803100058588	5.48039454348931	0.988614507299354	11.9294898353136	5.39727885602179	-0.275890489327863	2.54809181190211	5.90420781365219	-0.894416751930256	3.21316025131952	5.94979650355596	4.76536712008909	8.20589693217647	5.44531250456564	6.11637632259544	1.53634868524138	5.90691296473461	1.35228549232419	2.79443555769987	94.5	1	2
142	4.82695189523375	1.36544897182047	1.71174802068433	4.83132232379645	5.10669709153221	3.66497157758564	4.16192371320626	1.56881888822183	5.82216298786901	5.4544595636943	1.754885483006	4.38548930629322	3.99615710975782	1	6.3365241986037	5.080231843673	2.36197768532657	1.78794401870415	3.59508999103736	6.33007226485879	5.21558187338569	6.93172791869017	3.41306402116174	-0.997216772694002	-2.56387903009402	1.42645475174065	6.61402530315356	-5.60870731252671	4.53649309136086	8.57836638886282	2.51031997476611	3.89763158197592	-1.81099233326724	-3.21461269916782	7.89813949347984	3.27832689865927	-2.12801406318159	6.09140653473244	0.328111816708519	-1.18758465899883	7.60889424511259	0.880991948846564	5.22967673445414	3.51913913981439	3.96851954642838	4.74161720602017	70.25	1	2
143	6.00483877924616	1	5.44043101181826	4.34340577027593	4.29577232120773	1.71605382609491	2.48546505372395	1	3.3930578300971	7	2.8101322189449	6.00509720881628	3.9550055831781	6.77598751296013	6.69201955661022	6.0437204892983	3.91629399284105	2.22737862891529	2.39031114535247	1.2643223359636	6.94158271944926	7	2.53929151000033	1.14665674707553	0.496478389792598	6.62087247221852	7.5661356553393	-0.67693446080224	2.11908638211522	1.32882422801532	4.92965189439806	4.89186897664369	-1.18949281012701	1.77296017276099	6.28523703259349	4.78656109220798	1.27498555625121	6.77156387938934	5.24649780041006	8.49515362677452	3.99740147346834	5.58587125542909	7.50835646222751	1.99910561008616	8.15859632525259	3.18434205542302	68	1	2
144	5.67221371504322	1.4378420110087	4.33894448111876	3.13639272859821	4.00400228065912	5.17193008405221	1.90188675507048	3.4616079842148	5.9919455253339	2.94597013024193	2.55679267675634	1.67802240580106	4.41241789655946	4.51557505424187	3.511272011294	5.74596832232884	5.04507822553935	5.88743772062896	6.44746209727326	3.86695501967317	7	6.35341381591048	2.83712643715425	3.32559499060985	1.66837208838158	8.59886820729925	3.97603563376339	-0.839415743826771	4.40381635102128	5.43746586067559	-2.30810224426039	2.92599251033111	0.516731757051573	4.41718918316829	2.91961945378701	4.360171534211	6.14131811187028	-0.441712358972818	5.85961469726494	8.25101850720046	8.80606451455067	1.23277337536565	8.56882158929846	4.00296383654065	4.00444464941907	3.81979442013799	94.75	1	2
145	1.40861856169898	3.82466241998635	2.23243138184152	5.58763316729067	5.3550142288326	4.96363384586799	6.99483815285566	5.68553464584197	3.34542806342474	4.32245865782868	4.93608898976273	5.77438011644624	1	3.28739485459772	2.4096810422217	3.14474116524749	4.45815663161788	1.7282172230887	4.67645259600606	6.41975416044379	4.03083352528701	5.69399480113488	4.31858581447904	2.55340969840653	1.79668887011076	0.260167933127744	7.5552164369596	-5.91731102063901	2.0130013971154	10.398283957502	-1.69833257859463	4.07604654143873	1.21965706147462	1.3095315076667	6.27377445374633	6.07274708242951	2.39388261222011	6.70085893147498	-0.0705065567172328	8.18803851331681	3.95441529642445	4.07175857163292	6.45177789757543	3.06575038911559	4.04230812645251	7.88624463136132	71.5	1	2
146	6.81877316939812	2.03535735206832	3.58714444434489	3.66419725097063	5.96027394041976	4.79741598241348	6.33476099494413	5.55805597562926	1.75133411784405	5.42847091042639	2.26943247341821	3.36602912208133	4.84024285295755	7	2.45451263662764	6.99171203789657	1	2.39963039451483	7	6.74038793277762	6.20048070146684	5.80630840638778	4.56873088714813	3.36194190060859	-1.06825415954433	2.88133516308981	6.52612753571294	-4.85487633653797	3.50449968935604	10.1157449164846	0.382117307031688	-1.47058737110145	3.44807744351195	1.07485324545509	4.62417290243351	1.26334271943313	9.65728461712328	4.21501119204419	1.60457117886451	1.33185520337141	4.99604879363597	4.55243372737441	4.94381287117421	3.87528592242682	-1.79722019195891	8.86542800225579	92.25	1	2
147	4.954124883552	4.27271101492539	7	3.06050910353498	2.65491563076368	6.44380481496833	6.04768268109072	5.85411924185707	1	2.75774467290086	4.84728421532378	2.52295786365307	3.55518713438732	6.89565034032667	5.19673087593057	6.7632710010195	1	2.984609459792	7	3.29709454184218	4.5201501315163	4.88215456361894	4.54820535707499	2.85940436232927	-0.864875710982877	3.07278302945791	4.28513741856072	1.19131904341319	6.79246140748774	1.48907933870298	11.798581006383	2.74223768404717	9.48819237439717	4.03073626788696	0.0879064353142636	4.02284925112977	6.1760960532333	0.883375425565628	5.62598256855403	0.828437636298158	1.72844794784854	3.77537540689608	2.10610109282077	5.24180507183574	1.11176995968669	5.61689180803184	85	1	2
148	2.12837314474342	6.88222570277284	3.27605455316252	7	5.23535189641803	5.2378449310517	4.04371133375415	1	1.90755471696625	6.56184429113603	2.23688262404777	1.30354330029565	2.91689780081859	4.73321073549531	4.1067663991972	6.4127629688436	5.96565551769414	1.08488525629507	5.80679420896319	6.25426132097103	6.73527222254337	7	2.77247439340073	0.987836536061022	2.84006136957766	4.7404905241803	-1.59713290042475	-0.511574820239757	4.48589429143704	3.79743458128923	-2.90548067599383	7.90329214000465	4.51682575591578	1.72107490658447	2.74463722419327	3.48075959731967	6.94566076423403	9.06489567425768	0.901479719120832	-0.626030437336376	-2.06968635847257	6.05492124055408	0.653748964688517	0.502494461821341	2.08865484319512	9.2751168063919	83.75	1	2
149	4.3844616158423	1.62876551902617	4.52282769104835	5.06582114108021	4.74816578285442	1	3.26130333413533	4.42044785209528	1.01527035115566	6.36914907540861	2.15380334429622	1.64875219493014	1.76347904218079	2.15166495038146	3.02483150731021	2.86271150000598	4.91914848157794	7	5.87867000781855	6.16989468859789	4.33743398683507	1.64272311603737	2.53730709167789	1.33919040006298	2.14773560415759	6.88253753178016	3.28215421049115	0.137875003749442	-0.130922057519932	-0.917049611354909	6.45346947875583	3.65111256338205	-5.58163438224464	1.46504603018322	-1.13763623650153	-1.18539856792982	1.49243433656157	6.24602244541514	1.21565280137825	7.75054813531726	6.18604576854918	6.94126303085423	4.67005832994154	1.82136414298713	2.82314229663641	4.44213488006013	98.5	1	2
150	4.71025657869993	1.83808584367958	6.38127066382835	4.55969874568982	3.26670173513783	3.72687017411355	5.12117568334269	1	2.70476506857213	6.91065786988179	3.89253332663435	5.2056429823352	3.37181440319568	6.01936856131607	3.55944886523016	4.43965460405712	5.65181435501649	1.60488975783088	4.31452627802826	1.5299107489911	7	6.64694256922972	6.51374744501057	1.29663410600403	0.562612545425879	5.73918131441814	6.38582341241576	0.159096623548089	-0.00877309033681176	-1.40629090111081	2.70436502603338	4.97272343745145	-0.761018895919615	1.73425861755218	0.566460074683721	3.54204379216315	1.99058646325695	0.418514891719948	7.39358668208216	4.8146581739462	8.28442917459326	6.33328883991405	-0.158139151179207	7.17183110260231	2.61654354323395	-2.4679505610499	78.25	1	2
151	3.09083207110131	7	3.92539530839971	5.69918238057528	1	1	3.80248076198366	7	1.9479998682609	6.66286249911866	4.71319819328128	1.7009670746375	5.04943824633779	7	2.90262414938235	2.16089470554594	1	3.83611022621635	6.1628722798692	6.32867312499119	2.5053598496907	3.79683289003919	6.49030283076211	-0.630860595027667	3.78384067864094	2.85757684488323	-0.167240192147086	-2.38478844635399	2.36429085891742	1.06157791603481	12.8163469767284	2.2272476838527	-5.37554199274886	3.33057361669396	1.24534086799079	1.65483970316442	3.9939799814588	3.65880955781144	1.77966989431913	8.43275210582754	3.32644150930856	0.683600509827545	4.50416639723796	1.84070718451546	-3.1373614103095	0.208934784034844	65	1	2
152	5.33746090638436	2.71918398051426	5.686200671113	3.15241225307373	1.76116796185504	2.14060272609555	7	4.75001022389202	1.54523159959606	5.67928645857532	2.5200964702204	1.91377802312357	5.95755910341305	4.85496274459076	4.36600666031059	5.64725048322339	5.29180289658602	7	6.23739631840989	3.84272547089221	6.04674416303661	7	1.37081927375966	9.54482303365275	1.07279461825437	1.02139383625624	2.51146515657375	-8.25760597958644	3.25631736669296	0.383877568270714	10.0603470740652	-0.655040808914964	-4.16126938765472	3.8175637772897	2.64569208568668	2.58404007372439	3.99351131466091	11.6266074650166	8.02745270274842	-1.87407684402666	6.97634945526337	-0.277025597409812	3.87090647299011	0.439637759628214	5.14748017272865	8.40590914434772	88.75	1	2
153	6.78519833679497	1.21927079893953	1.62926323103735	6.73146062581586	7	1	5.90862902598465	5.9111908385748	5.8081376886243	2.28184894524915	1.20616056365059	3.32296065417543	3.71674711294358	1.83435855455346	4.53727165559727	4.10108391482162	1.63070468554817	2.60944677793365	5.64749609616932	5.50766796776326	2.10428105977367	6.26478193691802	2.76293424517792	2.62618556350756	2.77607328820497	1.49881904147315	5.03891259417004	-5.75976053864789	8.61491985528739	-0.788338496803948	3.84621447147468	-3.08750551718582	-4.59243243704921	-3.97457361228952	-1.91157126561138	5.03753396866208	-3.71924945424085	7.20686689306745	1.77511868564241	7.67379890123909	4.86752499083376	3.07194410920176	4.81892662901347	4.11091890079267	2.34380908421739	5.7748141227958	74.5	1	2
154	5.18698329951763	1.19454164958739	4.22427920923444	5.11606015600726	5.14969976612672	5.92034355008176	1.06705064619056	2.55308773158476	2.92867462791854	2.21382120335605	3.03452745397634	4.07048313503989	5.78419818857263	1.83075527981968	3.17610555661144	2.23872067402022	5.19346882518636	2.56129039816592	6.30750756794437	6.67476729511796	2.79851393587636	2.77766778272637	7	1.80090814323641	3.18930030211118	7.39765582359399	4.77912386350108	1.08224989208478	1.52101043463938	1.2644120092864	7.10652557856843	-0.845192024883721	-6.71423590929534	3.07672432264771	1.2846945204341	-1.07247552928559	6.7192995495432	10.1399974626706	-0.364479228635247	6.4478239043894	0.59725889872682	6.37391595587972	7.23644024132925	3.39990159494846	4.92547305107397	9.41969612193528	89.25	1	2
155	4.69205564591874	1.21923187105446	5.18076468946611	1.16040748038188	5.78456345471129	1	1	7	2.45333332278563	6.73909893491984	6.74768058476259	7	4.29253125606127	1.20361400489457	2.35395700295299	3.35009452713524	1.99914392814923	2.0806040431142	1	2.62925259469627	6.34459820199424	2.97543688071851	7	-0.781639538796501	-1.98074855072584	0.189844921772718	2.35003909115819	1.26760967099881	3.11100349500891	7.99021717942513	9.9830266014293	2.01782993317751	-2.05100174505705	0.00533336397965645	4.02036544102441	4.20410536823765	0.93401398826327	7.61274641321103	4.89964443590136	7.94986053372801	4.36365761712146	8.21470837689341	3.11230626687962	3.93564462222887	8.77679028144279	-0.679692726543681	59	1	2
156	6.02150280356321	1.87425992388311	4.75122073120758	6.96914723239339	4.43182345653116	7	1.47281725925863	6.06602192219918	5.59761878317888	1	6.02022400163669	1.65441039869934	6.37650841757861	7	5.52019195508104	6.81382355132128	4.72955322418868	4.7154269314795	6.16439225949363	1	6.66623479079366	3.84230112465635	4.0348877154992	1.15756736974426	-2.12052393186949	6.41968078384179	4.60258136103345	-2.103326679942	2.00805090259059	4.49066023809719	-0.730329919030942	2.60224994886201	-5.14834755646757	0.370283104156084	-0.706276894568256	5.6424153638421	2.14814300414452	4.01404994757251	4.97302885083329	5.75015282547709	0.742683926108208	2.36840420006434	4.9188437637786	5.46276826727201	-6.06575794714672	6.33577585360824	73.75	1	2
157	6.74470744656108	2.99527482073834	6.26477921105342	3.89215039750424	1.54180527759685	7	6.4616099681285	3.97448002432512	1.88177953232943	4.41984049578542	6.80960691640433	5.20616349156298	5.01546457802069	5.29267564013985	6.27296328344442	1.22926265200151	1.84866059420277	3.29362868747691	7	5.09379423541406	6.69422805237727	1.82614916441655	4.72760014505773	8.20956955516703	0.892703308836637	1.96656728253646	3.34038187577534	-8.65756746647705	2.54263693804456	0.88620660024057	1.93316637780879	2.97378469592109	1.17126626758063	4.54791293642104	5.96162285710195	1.93481458148553	4.0839170855681	0.930469892424742	4.72638971179467	5.15410884941932	4.38388888982919	0.805755138036729	5.89854606516676	1.42538230503808	1.52103469879477	1.34056921204009	87.5	1	2
158	6.38839924721423	3.17974760041739	1	1.74563296131252	6.15045187541363	1	4.20636831406582	6.62512868623155	4.48941263416172	1.65929293114007	5.76652511267358	5.19837658061684	2.1954029096817	2.37678686132306	1.9815553287747	2.09342918942096	4.92767495773727	4.41476349570742	4.58549971361664	5.23056325610213	4.49236291086666	7	3.04183295770392	-2.42759818577585	2.58499809105946	3.29300517599653	8.11385630404265	3.45234493014581	6.71024399044716	6.72475362286252	14.57814210597	3.88922792410885	1.49227938300607	7.09826951910799	7.55722142196817	3.66486730039232	3.86237306686524	1.88546833577476	2.94234102739746	0.741880275453496	0.113798213598415	3.42703724633576	13.8143049439676	0.589847759640355	0.645144890554846	2.08407847951482	71.25	1	2
159	6.03178637543921	2.68458503156634	3.28260862934347	5.34226738264916	7	4.21788032020543	4.722154350825	6.80999697288782	2.05250744787423	5.12631560400184	2.8582386938993	3.24351828599228	4.25166726887791	2.02743158790774	2.33862007744524	3.16657186604693	5.33058736520198	6.83430863382518	5.41745461037712	5.47858055532343	5.73312201194045	5.93736450016097	3.42762481994662	4.7538547989956	2.2649863406732	8.92668116750324	4.20131636949597	-6.05136185239447	1.66096539487011	0.936909342546607	3.55055775784288	3.02725019252021	-1.69253049698788	3.45177752992757	8.21419044501419	3.31862294601377	8.06708368902557	-2.8763244106151	3.01715055814865	9.609560901922	7.93502069776928	5.13335561378901	3.85575023190855	5.19809167205826	1.80076273196742	3.97390377919618	94	1	2
160	3.99633565748331	1	7	5.68549160814819	2.42734333121414	3.23601711084291	4.05710089780366	1.13074680813334	1.10029201289935	1.1969120307523	5.80215084283977	5.31770432598054	1	5.92517634442555	3.26272960781392	5.23579588935431	1	4.08336999779619	7	2.10969356919569	5.08106791330574	1.43269300948514	7	8.9241216798515	0.661384154526433	-0.145224823594875	1.62520999666276	-4.15816739866134	2.62061539152179	2.1220144614438	7.68552401380501	6.48911532577675	-2.19808723211977	1.7342655863415	5.92285038431651	-0.26504537745838	5.98327929024227	3.71923758660925	0.054195464553317	-1.83798276109989	5.4724416244316	4.65217908249262	2.72046470466228	2.05519880086305	4.17959666992252	8.45829832875915	77.75	1	2
161	3.04431324897951	1	5.22495846220737	5.20273377199623	1.69512812807516	4.59943788879103	2.70989443775835	3.2013220752205	3.40741774308768	5.03686181652157	1.59070554223206	4.02512482014738	1.08188134494904	4.87941180971627	1.90229918915407	4.93484520038467	6.00234568410183	6.05402746182902	4.09696220011401	6.26935267568801	6.27278360233239	1.36320418161883	3.8873303411568	7.10080051896242	-0.0158688523308619	8.97482787392545	2.92590977001519	1.73396350989278	1.18213819759271	-1.30191200626215	4.87423202637268	3.34057374873592	3.45413853765051	4.2693709695955	9.31428614151198	2.35688187678362	2.84494181168856	1.90429058826883	1.07296157971322	5.11399901068215	1.4370186945351	8.11731043339119	3.93499294812488	3.79213154228735	0.943201402511943	0.717053641327242	76.5	1	2
162	2.60452202375054	1.13096389640657	5.71908323926409	7	2.22434805371971	1.62051052671611	1	3.62892772206943	1.80250905148255	1.5131044279859	1.43701551162536	1.06611046713371	4.53076409600593	1.90486348321766	1.04615920696968	7	2.71404413556294	2.84962196181867	2.42024356339701	1.78344569153171	3.7413139366372	7	1.00615554528951	8.01837845050821	-2.36198792992232	9.69868466136533	4.61028495510139	0.727885168145088	2.62492365795873	1.87454495818236	-2.45133419115701	3.98895769593776	1.75030174550957	1.05555245301421	8.15015961927343	-1.08481581570138	5.7467275148104	2.19712403715057	5.03909977969426	2.82326966933814	-2.49697882920053	2.68832462728002	6.60896377599948	3.35071412193919	0.943081651666243	2.82732207269299	61.25	1	2
163	4.80990284212358	3.30961803248598	1.20116246253653	2.23975913315674	7	3.34722227852595	4.17817292052828	2.32238600189949	3.8183377648841	5.02785442986079	5.33700228480491	2.2032930650916	6.27087554603289	6.59013870405847	2.58275306134332	2.2894768003089	5.85215820477874	4.17946755327159	2.2603696779582	5.14710389144021	2.33028345149494	6.99985624614565	1.48342344376683	3.71783399519554	0.125812834230759	9.94565678549917	3.75753564064402	-2.51414625070584	7.07780036383709	9.20804925519096	9.86875043989317	3.57883409758331	-1.22808465368412	3.37694003692896	9.36422271409682	-1.99866130368608	-0.966497832470222	4.30360162013714	1.66369716353227	1.80454051194004	7.12759161140461	6.18231819179657	6.06410676035609	4.52660665046041	1.87073901423647	7.6517777473936	73	1	2
164	3.48121331860938	1.44732722834143	7	4.85471562800056	1	3.61968792526087	4.08028475839809	1.06072694548018	2.15891107181865	1	5.66779790794604	5.0015952690973	2.07208760861664	6.1128797769549	3.88112650426189	5.28432071082604	1	4.09649501134982	6.84092154103905	1.6299083447151	3.01933670256844	2.95026231643799	6.05994686568576	8.92594285995233	0.187348631677195	-0.392286935718986	1.96381185284518	-3.04239582914642	2.21207669743192	0.826338150312387	8.11540946810474	4.84441981851509	-2.1855328070119	1.14960576802064	6.41953367944145	0.748146992193971	4.78510831054589	5.7654066506174	5.84061066177512	-1.77680439134741	4.17021686862201	3.75451929939137	3.12216720758305	6.19485128811623	4.56388206379442	8.66171867997154	72.75	1	2
165	6.31231649551546	3.10575709019576	1.50787412669737	1	6.47814772273112	4.62201133464832	2.02496568285357	6.16582789576402	1.79721596294755	5.31640312531761	5.92448936913389	4.48560259425818	1.95915664030909	1.71307626637274	2.13782036443652	1	4.85668382360156	1.6901150817988	4.48282607167424	5.42371836454957	4.56355574344897	7	1.44243515384438	-2.68408623120754	2.41144486477078	3.35523410354416	8.40344574941687	2.59493301224009	6.12249438857354	6.69111554436251	15.157221141747	4.7027862913957	3.58248201268254	6.97830347962572	-0.717463928529455	0.0756520835328686	2.92397063438737	2.25966987981535	4.51480310589043	-3.29571955910562	6.12135644461654	2.71427111361318	2.1902790051926	3.03328051364379	4.85392974416836	4.99628048770411	64.5	1	2
166	4.72173647262874	5.91433142811998	1.36996622423975	4.96945802925761	3.62110226330832	3.89840880291843	3.09723716347872	5.07766915275491	6.8371337865875	4.42696873665353	5.53121639142853	2.71201360913581	1.01140962200274	5.79812039951052	5.67117379475241	5.9169074217755	6.47933075733719	1.83618492019931	3.75710193780798	2.83100434155463	3.54201625033592	1	6.5815225230391	-0.417529618535351	3.59613729053743	2.31681767996884	-1.74050615170324	-3.48347223962282	6.97002956116053	5.99705118099021	3.11647598134755	-2.55207843061685	-0.926352397086164	-4.28448703096061	-2.79106961744657	8.5855548156106	0.887925934176954	6.19414363667421	1.31005244148542	5.21132263695071	2.78007462729598	3.00114145080182	4.66005812005603	3.2617261529018	2.18881321272802	1.30501733292124	77.25	1	2
167	6.39011446240706	3.0760997644872	3.36845649910777	4.04862823892072	5.2566609106621	4.89643228492494	5.94338868713832	5.89765948222413	1.18045119046961	3.20741187287629	7	3.687689046474	4.36366902717463	4.73409839062826	2.44089503903603	2.23387903143902	1.3785505388635	1.92906179713701	1.37789029806679	5.73197383544239	3.53787745045535	3.45174535798274	7	4.04062448122676	-0.382164548173959	2.470250253991	5.1119065808504	-5.41496657945643	4.63671542066619	9.1777941310114	3.26605950797909	-0.647949412394375	-1.05829074822295	0.697517066124943	4.19577071610171	5.43216164230591	9.22745787071778	-0.508334637645293	3.10595673511769	5.262970402612	4.11167927389601	4.45215715209377	6.05698046066138	-1.88106197344117	-2.64654309462643	10.3937506257427	79	1	2
168	2.78192286495369	4.44272565935902	3.25836324796442	7	5.77893198497395	6.92965824005025	6.48912663817305	1.22046944219634	5.82817249842446	4.71308965938048	3.04359959345851	3.71516643706444	7	5.53140372439603	1.3228954734633	1.89057386574086	5.95023721090399	3.56673196796566	7	4.42482760734929	5.2305867775158	2.77954619215854	5.75313038722137	1.9868759994094	1.10111448620849	4.70661791727764	-0.645880759923264	-2.37090307095435	3.70072647962554	-0.248853688369268	-0.0647558758476562	7.20331826138012	9.34709617471814	2.69588507158976	2.64189689945246	8.8228594845345	7.5767819189016	4.08266566488363	0.481232344238377	6.23469098172249	6.01639970022944	5.74642328422011	0.388468775893104	1.02186687129099	0.97373664267787	7.7850609344724	73.75	1	2
169	3.57156275009496	2.11787392428367	4.64912688376282	4.89925169974944	2.4408293959088	1.61427585494767	5.13577237663305	4.88277155062329	5.29665862387634	1.57947293286417	5.81133574346289	6.42432521544117	2.14744582682465	2.45226825178339	2.04123890449765	3.52203270707469	3.81803026801348	6.59056840736247	4.18839780851285	4.78289528991616	2.18278034986777	5.04915573168187	4.66948154716613	5.60917538444652	-2.35905238274226	9.49249255034229	3.23115022856634	1.47068275885084	1.94300693489227	1.40735403044211	14.0720662632339	5.94491812642302	1.22493248335977	-0.794108316576365	3.14463306380037	1.00184740505216	1.45936850636928	-0.180996522107829	7.47484168450737	8.62557761834333	-1.36388787238348	7.01034587218152	5.9605642302665	1.85910604555087	2.45254765397338	5.06462193120213	74.5	1	2
170	1.63628295085485	1.11627720264505	4.04882336681885	6.6170462519891	1.11578791318514	1	4.23504205317731	5.80433092242244	3.2117701233844	7	2.50693766918569	3.14940395812951	2.83288796260859	4.00958490718581	5.47958322644753	3.99246822390345	6.55285889711774	3.07347205751518	7	3.24192245609036	5.54315358327464	5.70572402231759	2.94618141769842	8.05096903105492	0.283999406658397	9.48269396362019	4.04688354024543	1.99518155544032	-1.74499757119149	-1.26466958884114	8.30001362787072	2.29379641314305	2.60957836242573	1.78932493713353	0.817765731293154	6.55701307364376	-1.9420159062464	8.07319312938451	6.75227735748747	7.2454994552771	1.41905406109398	6.56616224582682	3.81953846845876	2.1628702377625	2.32243276060887	-1.44243688494237	62.25	1	2
171	4.59546215424139	4.82833331054907	1.29256869085818	4.88264507390159	7	3.65913189863702	3.14815907462299	5.51178813481846	1.25243725010843	6.22012736143658	2.31148448073161	2.56845399728808	7	6.04873722771438	5.01266932855011	4.37421482361731	5.49402501642488	5.43796340867334	7	6.72290928397315	7	2.95616911671328	1	3.54986792165665	2.68547973909028	10.0447729969569	3.43555545713954	-4.65420182342065	3.43883136726698	-3.71929673290872	-0.829521774001991	4.17257251057429	5.50009501901704	0.900926169289542	2.5331869503391	1.66494465321	-1.72494742187473	-2.89811370626737	1.30462502787109	8.2849375853957	2.48049237182895	6.24707892082907	5.50758945232496	3.10202214794214	4.20304818567231	10.2693824360937	80	1	2
172	3.54852937322963	5.4565600740735	1	5.69818863309179	3.7196000081944	5.01476159774591	6.38282994839256	3.29991859795421	2.95959375271785	4.54473851727168	5.02705552494274	3.89530615337986	6.11987199463136	4.7460941491035	6.45763382764954	5.30685180773337	5.54354235733988	1.53014616643678	5.99585003701522	2.36865868728896	4.4438120284036	2.99639169608357	5.30434437428504	0.019024404389673	4.41092925011777	1.2600200641036	-1.10878506310826	-3.45644210316719	7.04577608632074	6.70818949766507	2.84425795787676	2.93969783378808	-1.82285220961996	1.10313788733612	6.53894909223615	4.5803874451438	4.98824162239551	6.38075828312646	0.758621879131712	6.57616812067891	3.4356295562908	10.6763405472131	1.19900510466234	7.442002652509	0.322280618405046	0.937735661715589	68.75	1	2
173	4.0533721843235	3.86941381690846	2.05902156076179	4.01183972584139	6.94941096683103	1.83947448751929	3.34147510779405	1.47282280745822	6.24775955647972	1	2.42101050161361	4.83086565679527	3.65459317539216	3.98835157271617	1.6337841217732	3.03982369969021	2.51092445894268	4.35085006161243	5.57579441313757	3.41518302860152	1.62107133351552	4.1817392139069	3.88775635142976	2.65803135113449	2.06680935614028	9.31297345031275	4.74940836059228	-5.3308806054942	4.41875839215299	0.398136306474491	8.47723844310701	2.44938937434772	-1.09519235019229	4.86313983323511	3.69289703283386	-0.117569954983785	1.89058669333008	4.43118092662862	10.0187029517196	6.85622797563857	1.88896942419753	2.517077794645	4.48671904472316	4.14549210906924	7.81694161110582	4.10484264709007	63.5	1	2
174	2.43226782181699	2.38239723131099	6.97690629071118	5.08267138621224	2.87793820555629	5.98010010090211	2.30015010137706	5.28259633364157	1	3.98281174102732	1	1.15450118766574	5.40530530538109	5.4972585821189	4.33769259560086	3.35393563698832	3.7990771970377	4.29345476867478	3.48498458484771	4.94266706885037	6.46274039247248	3.71581097887554	4.44798905796974	4.05379000415205	-0.380340619015211	3.80786011357503	4.37397363023594	-8.20029048632953	3.27289824912514	0.600968708067315	8.84841364892578	-3.60475454050327	9.41366840676105	-3.18862004448606	0.602684720687239	6.45674890790752	5.55043503486051	7.25609985369841	7.14413950639006	3.34604333014252	6.09716239768334	-1.95651015152185	9.22272665546527	1.81087348512217	4.15450569774579	4.86560104354874	73.25	1	2
175	3.33671240209798	3.15686806432551	2.55437442483571	6.268440508092	6.85672369958959	4.98772621579428	4.70066639563573	1.87499230769989	3.55928425270675	7	3.92428847729136	1.18906164575321	7	6.31644730320036	1.81925484906173	3.02568091610072	2.33360621076271	3.14725623709338	6.21072805407267	4.72600045476339	2.59215459423314	7	4.44478947536862	2.1888063496713	4.91719363930865	-0.935237143296783	7.88894152000896	-7.24523567832791	-0.195763712490375	10.0752873971098	9.32048768011615	-3.16769650720387	-1.70459846044423	-4.63869930607279	4.32895643742907	3.02377585197288	5.58365606068736	0.939013630773781	6.63769076718602	8.82371046565088	5.09761788471601	2.91436150803359	-2.05114371032073	6.30692998071332	2.16406962823244	4.20475133340689	66	1	2
176	3.95140768552452	6.54764244467748	1.21826574290118	6.26680321451479	4.15854155825074	3.64300732032383	2.79748242783476	5.70624280174593	1.79742410659484	5.16620440908381	5.59057584787045	4.97091921143541	2.0421110889946	7	6.65634189427777	6.05632982306794	6.20782506282583	1.75612605581567	3.60159548977805	2.26715504709547	4.32988830967895	2.77909002434098	6.04482613496332	-0.796277199669703	3.65311182480652	1.37820111929278	-0.585197861262722	-3.15539800983967	1.91431211623658	5.83049351479295	4.23464504773066	3.10247521492569	2.54003795518502	1.10360552428466	-2.96801626335421	7.95178714349639	0.538325236297754	6.13291156872226	0.637750253339893	7.63331575722213	3.299560366032	10.2179819183172	0.920740910619787	5.84853235408406	2.92067430825234	4.92571097244081	75.75	1	2
177	5.59697529424798	2.78726801064274	4.66917412774693	4.32757774996096	4.89218535620135	3.29257491538118	3.70533273863644	1	2.80175770423641	4.36783698622074	2.49796727231356	2.28442124722887	3.33476381181661	3.97296205568831	1.22965905767147	6.1624929685107	6.52756227043733	1.79243092754289	6.85199642888892	1.25951209165777	3.72134755765266	4.18525569170375	1.67676105547498	0.906172898699872	0.34558423231347	5.82831888299364	6.12153490718173	0.422089675134885	3.36294410003652	5.29528031062938	3.12789370262563	2.9878308034657	3.42565569137927	0.491832975313791	2.62353180130043	-0.434583955557299	1.67796252293688	7.08496754262407	7.11111067472455	4.42649431764186	-2.64531487748738	1.99617957488217	0.657353056003904	7.94248137544285	3.48238799270607	2.52127778771749	82.5	1	2
178	2.81761655448833	1.68474718710683	4.30224159453356	5.15707572586518	3.43215262982515	6.65238952912045	5.1862506217764	7	4.53070372701665	2.39284971892996	6.22297295648531	4.19460950526792	6.04443170391711	5.21589883608141	5.30157591770065	4.12360586789111	1.88492002088461	3.84306135882819	4.02037088652861	4.26324070561614	6.59504937504397	5.15320799619271	1	6.99937876816908	-0.678753719043	8.91611905492567	4.8460253861641	0.440268340563115	3.54181132798585	2.71279944713601	4.5451722755508	2.85442875281645	-6.06169869804301	0.77109623136882	8.44039204525927	-1.42773529148889	11.1371451792858	6.82660927960763	3.7578690876402	-0.254234537066127	4.022155496815	7.88272277322547	6.21894737433824	4.06098209698242	-0.675577272002936	3.88162073403401	58.25	1	2
179	3.33771842581076	1	6.7974358410119	5.54775871802903	3.679385320429	1.70060506412846	4.66019402738429	1	3.82656505304494	2.33542708789924	1.32112551609013	4.73477832826912	6.43323235443656	3.1857575828302	6.36260390956723	5.93347967427353	2.01282756646622	4.32280829881751	5.8043329599675	6.36128268939377	6.30311534750854	4.71456430398217	6.1810791419097	4.31320053160291	-3.01860397665456	3.37126261618183	3.44664475912891	-8.51249271875138	1.86140127713565	10.2000338636413	5.33266045811591	-0.903490420982872	3.24486038490448	3.39234506529915	3.04971281202897	5.87930679918993	-2.26613148557429	7.22091723671727	5.82196410304225	6.59612255467557	4.25881650841703	1.23887178611993	5.452881861051	0.194563752651266	6.93725947525471	3.72722670012423	64	1	2
180	2.74006719859918	6.98676088815934	3.26286939261062	4.92520677534444	4.19526508130804	1.95500786628468	3.41602952004008	6.38767810684216	7	5.98938692448667	5.58146340504895	2.15117488695166	2.79758030049916	5.04656286583847	1.18046483677822	6.22910508386712	5.04452835586121	3.49320913728548	5.84150112289996	2.76637905994172	7	2.91848340479969	1.34780554095662	1.01747212351503	3.66682471576546	6.1805808734575	-1.1897167548288	0.483240212456163	2.49843069926898	-2.76744733718444	4.46467714422989	-5.60156351864786	-2.12203741832009	3.37812474815918	2.19502186845003	2.39975176865553	6.58432895564761	-0.959990106885928	3.40501508664301	-1.68753700077725	7.27024406215115	0.947246561887224	4.69506994711498	2.62789631844382	2.44203350628925	3.24112166818663	75.75	1	2
181	2.19079587887302	7	1.60529015353211	6.63396018043658	4.52532684210507	2.38571209569117	1.39598328755652	5.03772795231575	5.05168601923435	6.76705279012732	4.73808241765575	2.1098499152526	3.95420848619415	6.45724714016589	1.37311772716451	1.96532908039479	6.77381702770325	3.23391943623806	6.38727551588382	6.87174313558925	6.5445516648446	1.55005915953404	1	1.3445287764874	3.00840468721865	5.81687978311507	-0.771937544230446	-0.234794867555271	2.51411221604551	7.26279733709022	5.19231027837709	4.5439682221447	-0.483526617442761	1.60212879646991	8.52756695278009	9.92968042433067	6.68546504053788	6.17876981020637	5.08248949030784	-1.71555794860772	7.96329203153048	0.852231534691844	0.442515624443779	3.37723511335431	5.66355637691085	2.19523749316191	75.5	1	2
182	1.44179187199802	2.61035571178953	5.82610308417149	6.45926564736362	1.35241447882167	2.769806572447	4.6228798954752	3.94515722560425	1.45781142414273	5.61823887671762	2.66989830790663	2.87748964722488	1.3375479051403	5.09636829239354	1	7	3.54111209405613	1	7	1.52496435389282	6.9223739727949	6.3383327916278	1.86539597147404	6.20011302940211	-2.92178223323074	9.74623897792043	3.92396741683449	0.759781668482876	2.13591049633274	8.29977009837502	5.85202166582787	4.04222130180319	0.0474023067620243	1.75767719932388	-1.55781196005717	2.51230991050996	1.79821702498379	4.05199264839157	3.31732062679488	6.34433475941977	-3.34174214885535	2.19118324502018	0.358951955198144	1.92380564659183	-1.01162415539397	2.40063048231869	95.25	1	2
183	5.54384753095071	1.07603322053763	4.06833288255995	5.10202630712216	1	1	6.8706105986749	4.35921760773985	3.79515015772419	2.46134009434653	5.52493025199096	4.44260224736054	1	2.0915799584994	3.06190650270727	3.56756047603145	2.29229911319235	3.36478918975726	1.12844250822712	2.19045893551783	2.15016042963977	7	5.5482635007723	2.35379242029136	2.98495724394535	9.3649291411927	5.10195284352527	-1.63640656563928	4.49089782620607	-2.07051302993845	7.59467389809314	-4.3025695840439	2.85561565148436	-2.62484052700863	7.86550659740559	-3.32171167463965	5.76833113119318	-3.74781578495676	6.27021050244571	8.78251153171539	-1.80467482699038	9.17160380207517	4.59740722868705	8.26191246979735	6.55459540579294	2.16656023341072	61	1	2
184	6.97881987335986	3.31473957438401	2.13366263038774	6.26607715880088	7	2.92273222989402	5.45985199569325	6.81913752738846	1	3.32518938372452	1.75135337981702	1.93260629928506	3.80966921002051	5.27462689921623	6.24928336210019	7	1	2.89579272750118	6.79422991020479	2.61856267878685	1	5.85467926020621	3.87528790925011	4.43429366500347	2.84334022407812	9.04607264781039	4.02406223613305	-5.49277668851151	5.90523402515201	2.02165384854171	1.5356294422203	-0.734738823729894	-2.12580841704556	4.59232765319789	8.57663328841253	4.80545527730437	1.00531797835182	-2.10840063293238	3.34717570940777	9.45166364082152	0.0863970778379338	6.71898503098215	4.16686967721911	4.46143771826355	2.03882643976381	3.32695305776179	81.75	1	2
185	1.05605107194853	6.66747617702714	3.78577948547609	5.99018986392157	4.93123399720446	3.3022919938046	3.73893417678178	5.48835059514026	4.7195990026917	6.75981952681942	5.48411485072824	2.0837857109726	3.31480063518753	4.04582219622994	1	1	2.46024738554902	2.07439991102001	6.65812649586491	2.70913837846063	5.78352130711697	2.38584833552351	2.22721233520551	0.466537921082386	3.78487533565549	6.47510370673787	-0.512944311710999	0.378080354133641	2.83928646782904	6.94321526005555	4.94357424111796	3.80746253832547	-1.7729442598474	2.46623851700037	3.03561802836523	2.21239172866712	-4.09245862508929	6.64173603076471	3.65007735465934	-2.71574387041032	5.69451731904523	2.04337643581177	5.87984715596509	3.66366717649238	3.32443905853048	4.40390781032629	70.5	1	2
186	3.8692832566283	1.80948966566726	6.18668031683371	5.61276038582151	3.45782756510804	2.03312607051899	6.20531207301326	3.18610995783818	6.80270261123088	1.7588182596845	6.71595061779986	4.27377531283391	6.52470569336583	3.81358453598211	6.96487340599128	1.62748386491844	1.71944921181702	3.54661869324306	5.23155869078319	6.8742680478547	6.86855346684473	4.0221419161225	6.63920396739227	4.64414118090522	-2.59626066762265	3.34899442100867	2.43211147085053	-8.68997130393214	5.21606335337188	9.44159327924571	5.48411865837217	-6.0901300736871	2.71197589340242	3.81834708487708	3.90805136496527	4.87135455391586	5.86742477979052	7.37112143594507	6.82085844340436	7.48409262694097	6.06623387685724	1.3284489859016	7.06794123301947	2.0363991562092	2.21637523049602	7.26400031241089	66.25	1	2
187	4.90116058010299	1.46525140757396	4.9974949128885	5.98443748253579	6.41916127855127	2.690629870516	5.5578667369085	6.40752732122997	5.07145959669584	5.71491017912656	1.56555002521388	6.19269879849555	2.16198858394267	1.2215207106579	3.22310507585156	7	2.95564056245727	4.45014450069355	4.67948083318777	1.02483341563906	6.49583511584323	6.56032801417469	1	-0.38239315606368	-0.163689344871643	5.04894968464318	6.86266527825036	0.412184347092193	2.62981488240212	-1.9185949843806	4.47364017867869	-0.686899485194228	1.1356561638035	3.54386676383683	3.25010138312595	3.16354379676804	-5.57116700601885	1.06129412560332	2.71702511322861	5.0768942798181	2.53164906483056	4.00697691012829	1.84213745225111	0.863324040132582	1.17639762139334	6.46240058580468	57	1	2
188	4.81575398292378	4.66375487888231	1.3901054081305	3.20370889885275	6.92635665109745	2.07552346147263	4.71502604138366	1.02835761140934	1.58226861785098	6.38369176468487	1	2.67599537076604	1	5.84742071129873	4.69333048455986	4.50909894260336	4.11548314421898	5.37096122568094	6.97830468868796	6.60159195209894	6.66690008488561	4.04209588994503	1.28699607544278	2.19092379057311	3.01712689566707	8.84692170186445	3.52977556524733	-3.46923050537283	-0.326416449684667	-2.68854243425817	9.53548404046598	3.54709543161805	1.59390206441916	2.41964868859568	3.40279957591973	0.464952533857084	7.04841207722202	4.79327966185609	1.81182957890824	8.0744345030201	2.54019737338907	1.90279400518117	-0.184735234700971	4.93185037933121	5.15586067667017	9.8987407740517	67.75	1	2
[truncated: 5 more columns]
