# Supplementary material for: How Are Mate Preferences Linked with Actual Mate Selection? Tests of Mate Preference Integration Algorithms Using Computer Simulations and Actual Mating Couples
Source: PLoS One. 2016 Jun 8;11(6):e0156078. doi: 10.1371/journal.pone.0156078 (PMC4898694; doi:10.1371/journal.pone.0156078)
Supplement: S3 Data — Long-term couple and agent-based model data analyzed in Study 4. (ZIP) [file pone.0156078.s003.zip › S11/Aspiration Model Data/Aspiration Couple Population 01162016 094036.csv]

	trait1	trait2	trait3	trait4	trait5	trait6	trait7	trait8	trait9	trait10	trait11	trait12	trait13	trait14	trait15	trait16	trait17	trait18	trait19	trait20	trait21	trait22	trait23	preference1	preference2	preference3	preference4	preference5	preference6	preference7	preference8	preference9	preference10	preference11	preference12	preference13	preference14	preference15	preference16	preference17	preference18	preference19	preference20	preference21	preference22	preference23	fitpoints	sex	algorithm
1	6.03044682672304	5.38154647211434	5.96836184490228	3.55322313851132	1	2.59790318984269	3.27464101994611	3.96735760456546	5.88940968263966	5.16722220717245	5.69436936270846	6.12336094615109	5.10106606068727	1.00047213852922	1.99300102957464	1.71047616222887	1.59052657180973	3.04650631716731	3.4695039844896	5.22228706581203	6.41179934544363	1	7	2.75521993476671	6.76717118104237	5.40112379054871	6.75083185110673	-10.1185980200055	3.4787087490597	7.31891593835188	-0.128950598391326	7.49295484899662	-3.45984278362483	-3.410944205209	6.31575473525906	-4.63917489307573	5.92389987109348	12.2555350143138	-2.93228118987161	3.98331667052623	5.37365568434984	-0.136918452461742	7.99868353666198	3.49643060270212	-4.72097622281206	8.30979978460522	102	0	2
2	3.88477517362588	3.23481910236641	4.33368739079451	2.49706511678204	3.44823752812846	4.71257811063873	1.07228769492286	4.22209739349788	4.63852447377975	1.86896139985139	3.52938585947991	6.33789469267509	2.37339825003508	6.11234072772887	4.9967216535969	1	1.03021826171057	6.02203711567698	4.49202967271576	1	6.93488911261124	7	6.04376181568106	5.50495471564154	3.2428906421765	-3.20251334573127	-3.19394588648249	-3.240164303133	2.94253545908848	10.8500257267379	6.47612786366923	5.19136222790091	3.81689759146163	9.90417389248304	1.91935204310692	4.4646483677502	-0.24634354329477	11.517233606551	-3.33990426195406	6.9482586002581	3.26958672461223	6.17344121699314	8.76931527952539	0.881986464708866	-4.19707196795599	2.20509867884494	99.75	0	2
3	4.66532598839069	7	2.03863962048238	6.58240011472709	1	1.54912325033377	6.93102554328192	6.15821227596178	1.41152750428563	6.3876440281735	6.31584359879065	5.39463766397255	4.14403978521628	6.13755324312326	6.69457977192985	1.26015729829223	3.88386411348564	3.67857263646428	1.24985419555844	3.93703763704743	1.87764485276048	5.76004362879799	6.13650180212735	3.56784498014174	9.15556388965572	1.08070823225383	0.665514593703354	-7.77939921117154	-0.650863379993364	2.20406498192957	-3.78620884703457	3.2774413911049	-1.29816056666576	8.7563699326329	2.51662938084441	2.44704079610214	10.3121502711503	9.83785901315557	-2.98797433953459	-1.98437752172419	-5.28684217612446	6.64026876327044	7.15802578906063	0.31933888420634	5.61523536777587	1.97694171403799	83.5	0	2
4	4.29106874078426	3.89859776626218	6.25191460107052	3.99141080359197	2.38369360981235	6.02680301219063	3.08929441187168	4.28760191192586	3.52505317481196	5.73753619911534	3.00230025275977	4.86103961135555	7	4.28432713016419	3.86592236913553	2.17721408150273	1	3.64609414529515	1.79032953838996	1.94646196622394	2.53268565037155	2.67099914768054	4.90355200321851	5.76497138501463	8.64106890868432	1.34952400131422	3.17410566829633	-12.4843718368794	1.9106602070824	0.570738191924826	5.31658102267104	11.1237030121374	3.29104574023716	7.72082513781507	0.418670029077576	4.19239079334975	7.23013615690805	5.16951087199747	-4.7230558498939	6.90004896755767	-7.04015741849121	2.40814867397998	7.60580275599499	3.8515097951835	2.95781959377894	5.20229787341002	107.25	0	2
5	6.30169693937014	4.70163317495271	4.85399906344856	2.8353762972353	2.61262889416417	4.35111282146814	3.70615878948204	1	3.57860339997482	5.93511721955712	4.85902846572183	3.15037072887518	2.27994153780137	7	5.59296077656069	6.3792752300012	1.31416200105761	5.49063041369631	5.68634012705989	5.01236898778386	1.60300130253202	4.07871263032977	5.98811064827029	4.97392136754946	5.56678937257278	2.90656917378042	7.1806515357019	-13.0635141393508	6.61983485026314	-0.49421979679678	-0.673633444746927	-0.141717484877265	-1.39572022080774	7.87011726993906	4.27504172170616	-3.70771189077857	2.78174586415378	-0.138215205279332	3.49144300690534	4.45913183292225	6.87936256032557	4.19875871190016	10.4788334493909	3.80996888759899	0.861681860973054	9.29569961796845	108	0	2
6	7	5.44015448840375	5.66752178800846	1.64744485976843	2.22439144966197	2.67188632946698	4.04539468289023	1.37407013097604	6.9442122063374	3.51651884648898	3.25587506447622	3.85888640697362	1.43412656702973	4.16682191150411	7	2.66974211676255	5.97776533542588	6.47310717082294	1.41495080517	3.62676361938333	1.6760399566915	5.8564673779009	6.46218981734326	5.65345894757207	7.10340411244499	2.26611038737383	6.1909071442182	-11.7103778426315	2.06938326686851	-0.21852185676172	4.43880184265124	5.94607403123827	4.80501116573639	10.1989368452339	7.10700006913104	8.8840730370653	3.1461096697609	11.1924381642605	4.58656877187356	-4.73693646485634	-4.64836201501874	0.568721962007048	6.74636204302759	3.80750510285037	-1.27319307926363	10.2738948237967	92.75	0	2
7	7	1.54422640482021	3.79082875398342	3.57098983727421	2.44672666352614	1	4.97427510841056	2.56021528863737	6.92649988448889	4.34593299157625	3.351817377747	4.9577751385332	1.73990582735395	5.34708957248397	6.67381691064777	3.88941017338671	1	2.2653324257323	6.57985184783999	5.58050968435261	2.79057525835543	3.10006663839949	1.19864982324981	-1.20188215793311	5.71611943679126	-2.22325809088008	-4.72038014084138	-0.815078572577684	2.2935394563385	-0.187855019968893	6.71505435749687	6.70660959468696	3.40711181728671	6.37500120516706	2.76498481195078	2.64621849626883	4.50969586396224	7.00783599134615	9.08256738295434	-2.0329956861249	2.35187401539495	0.0332432487818975	10.2670932053093	7.18506366121547	7.75691769316271	3.51788038708896	103.5	0	2
8	6.13634157840901	6.92888758811143	4.96317596012552	5.41117031748199	1.90804440367808	4.21477305807281	1.04576190343887	2.31060088790261	5.76074688669271	4.25570714193459	5.94528694220388	6.14214860400542	3.37937059009677	4.96863362642265	7	3.95194208061139	1.91012211080148	4.60600384859073	2.33985113605894	5.50220514635026	4.70694630866874	6.45802517625761	6.62609148008973	7.4016524085199	5.65390184806599	11.2392511964237	5.43012805045579	-8.07547245594442	2.46696006516907	1.77551799988465	5.53084811568419	5.13550043972975	-1.22326909549288	7.0630180842366	-0.631868280950911	7.93012324361511	4.01541682838433	6.61164005180307	7.06813429468561	3.62003088261493	6.75944782236121	7.33644029394915	9.67182713697567	5.39630072171692	4.10310831600684	7.50391857105002	90.25	0	2
9	6.06425633849334	4.85095365650478	6.8511643859968	2.96597023681772	1.15311472468383	4.90281549447054	7	4.21201213038092	6.48685595774936	4.61802818687182	2.99071098627787	1.96141180970715	5.69886157912794	4.63124516998607	2.47354286706446	2.36316103968212	1.38535101347104	1.24613478698192	1	2.79051105835373	5.6089216874534	5.23229709083675	2.2736893762318	3.61010611583274	6.86538504389032	4.54166710411612	9.19525212183455	-8.94707494124716	2.58882612842883	2.35120471101137	9.45398600863045	-0.344658385478291	-0.874468453990215	7.66740435162829	0.416677443237958	-4.18681754754606	5.45948956477256	11.115472314694	6.61632413385299	2.71784643271048	0.973302029273679	0.35054163423961	5.16624355624418	2.38831024409849	5.95656663675845	7.08649222366734	106	0	2
10	6.93922244955652	2.54841724874531	4.05407138500587	3.36490636311481	2.23525954167973	1.8838437948619	2.94621818050219	3.91921386341194	3.84841850671979	7	4.81925018087855	3.45667258464792	5.1505185642812	6.23520992875545	3.22901270278473	3.18409933861711	2.02471571636178	6.61362634540178	2.48238649520719	4.4018324985586	5.46879156140707	2.44529873023636	3.41569035921485	-1.22918666716579	6.94204883308185	-3.00925268720174	-5.4948696243145	0.779788807572117	0.719573502468073	0.358129752801797	1.15658662513791	2.86357138514564	3.75793133990756	12.3009175545637	0.966189674743397	1.28318230594408	8.25313673251206	6.31742323425867	8.67646337342372	8.06104516008829	-1.53660540131986	-0.395616189845379	5.93536563790948	3.63178567217722	3.78446689622874	12.0202938587253	92.75	0	2
11	4.70917894950096	3.60296933087159	6.76090364533033	3.54285114455819	2.5907018527531	2.91495371963406	3.00908038110735	1.77175104703399	4.61313307832065	5.26802656561987	5.15913386145269	5.67311338613475	6.47704635011151	3.45621624631739	5.20467459077253	2.40535900034925	3.19140346182693	4.48236625332682	4.25701446323073	7	3.25591183357984	1.79787957362847	2.14024994161477	5.21192731816844	8.6644326554685	1.58631370451218	3.42440108074829	-11.9245185988298	2.76376096583646	-0.484706021563459	-0.51422836457868	10.3831218417417	3.14251331862603	7.25193683005762	3.92521633700386	8.46629733732373	5.7882560044601	6.59512128565322	-4.66124276431908	5.46097684149021	-1.0589707990784	1.88970003465716	5.64928551616719	3.04231474275992	4.39174393587547	-1.45660439625143	83.5	0	2
12	5.06528206145549	4.58260938602516	3.85550121355052	2.89943696537601	1.3253147135383	7	1.75671852311151	5.71890345217977	5.62472078828151	4.53017282959119	6.72208311424144	5.30208378680123	2.61841190585657	6.35393997619772	6.53055045794591	2.59060987112733	3.1576136670596	7	3.39765848368462	3.15656920893125	5.80961493698566	4.14949478968816	1.78929097782768	1.78160579994943	7.13293078770936	2.63025746505928	4.08689966175245	-9.44595563055577	2.4130921924091	-3.44034085175812	0.174276188008287	1.46912088564699	12.1801946165937	2.74367139926515	4.69245224562547	5.0336146384293	5.23024150885732	9.45022076210357	2.57174373805245	6.62769928728348	8.04025770730729	8.08103235740461	7.68214518581158	-1.61711791642333	-1.40451706842694	6.35816648274859	94.25	0	2
13	1.10123507715466	3.79634115638086	1.72972481936419	3.63687160461368	2.21944365457016	6.06755651941872	6.89378950997425	4.87840137785603	3.32218624708098	5.67776239506309	1.89838539254132	2.01684098311148	4.06434676047761	7	3.46126755656518	1.46875697709803	6.74815095534575	2.46139071617899	1.57415312315117	6.36616002839368	5.41471384133556	3.3091261073048	4.40498684726104	4.53382554704921	6.01203566603174	-4.52235677026759	-0.396969593081998	-7.19585483743865	5.61017794182497	-2.20290983183083	0.470767319967013	7.74167133614555	11.4007901356385	6.99374238615105	3.05877352231866	4.35276653709933	4.68702800295703	10.5552715299844	-3.94409750431768	8.3111722787	2.7088912360461	5.88167599374067	6.4442140529881	0.858620673444738	2.88025838885692	5.20993477802744	86	0	2
14	7	6.46924947638429	4.23222054692546	6.31012366719813	3.84537310450761	4.36383893922718	4.65120905997258	6.08866518746986	3.64085036461581	6.32455562712822	5.47842699580793	1	2.31980651627326	5.78305743267057	1.8301154663201	2.24507496551915	2.00695272224571	2.301536717333	1.87175197314149	6.12446310655245	5.76004807521108	4.01589846301266	3.70017250510162	5.51082174158664	8.48690214814288	-1.7886669930339	-2.63563500040899	-1.87597638814557	1.86946063557487	-4.21550375585665	4.04815425298726	6.86328473539193	4.55327277845498	5.20895538122698	3.33639358788947	10.2584656867361	3.42677686137553	13.7782023966512	4.87588032174716	8.59930662740573	-2.92703621729375	-0.245824129228473	6.3137293697728	3.84271549247132	1.92266978514429	5.30980091436627	105.75	0	2
15	4.71364531745609	4.45285244107694	6.44505135032736	2.56458804733259	1.7728146703829	7	3.80777959658949	3.16205374732888	6.37502529163369	3.16940378198401	2.74793454855687	5.36248134211919	3.0527641728463	7	1.19703837830107	1.84320354824872	1.26462843151534	7	2.41519998222639	4.05390767937732	2.26263842886681	6.77370376653971	4.88105675373789	2.56585679930304	5.33386611573672	3.62243542784521	4.77720158672528	-8.05946617509734	-0.302375751756324	-0.0517856877165715	0.49245804319778	9.88406797778439	5.49667645323139	2.92514574968182	-1.63456533952013	2.29500314083867	4.84403636010881	1.36972297652773	4.0053627523504	6.21445547077569	-1.08957072595885	4.49226883555072	-1.0930342709225	3.65165704885592	1.53074184634217	9.00131329216107	101.5	0	2
16	4.43082092860222	5.88091760109447	1	6.52942583544713	1.57952028322156	5.01248138101322	4.98363993921822	1.71681342086144	5.40959091240547	3.39369522795242	2.2035383427052	4.41116826137793	7	2.86851842795648	5.01624130931139	2.97296139032665	1.83329887764852	1	1.37261737091262	5.46504564248681	4.43816423141542	4.03732391251379	6.67585695309706	3.8382660806067	8.9384362955301	0.880618590636775	0.94816954496527	-6.28919959377079	-1.61094449235895	14.1684806460198	2.8241374888678	6.2477671904744	4.4813292256618	7.46009961636909	1.97062878566867	10.7820082818695	6.62442183580635	3.70825060653136	8.3672230725028	8.04788242456244	-5.36483189343973	-1.89575251185063	4.72752830610019	2.74341509519883	2.64650120273733	8.10077389351724	96.25	0	2
17	6.13474846524722	5.91624941688722	5.58705974773346	2.48517154790314	1.3106894837873	4.41804924934718	4.93499454389062	3.79109858282407	5.40637728358157	3.83944498797983	4.59078236452237	1.10798593046385	1	4.60746992218408	3.05820909512389	1.9055481476024	1.17319760798915	3.52862621956297	1	3.47835718519626	6.19328896861562	5.45433194155496	1	2.14276822648857	6.0066079403238	3.48914154414641	4.31766549710663	-8.35778842079893	3.21223195784789	-2.15755871082902	6.85263837625538	3.22532438340945	0.559304581140017	11.1078731091357	9.02626964075592	8.21820725828755	6.22714847802633	5.78726423913568	-3.55626286917446	6.23799904906173	-4.40253047816049	0.477324816250234	11.9706107670618	1.68928936467516	3.56900634847972	2.51167535491226	100	0	2
18	6.2551714410766	2.13022249644261	3.30740851911457	2.0738363119497	1.88049704728626	4.98489617644541	4.5579864496854	3.56386903408437	4.57061188946995	6.3241740641709	3.98178231825884	4.94539180900112	5.62745541302021	4.84056357091409	6.43386235025962	6.97511844085391	3.02834639356219	4.39918179689803	1.89887264322044	3.74525212124242	6.70281425225366	3.10520820278594	7	0.402440814213216	5.93434615502354	-2.38274297293799	-6.31988379061282	1.35408521886445	0.275392031680058	9.03939436265874	-1.37823780449409	10.8590263922714	2.63548007135157	12.4129432876907	2.75329215751712	3.11321834693997	2.92611286662529	8.24387401807982	4.59221855930536	5.41046951955768	1.81710572965353	7.03692878856774	5.14230815883262	7.48546737647732	2.04846042943235	9.26489917809086	91.75	0	2
19	4.28144060633568	3.98143453762889	5.66233912925798	1	4.49732148049257	4.49137058575437	5.90115753887077	1.64856722977851	5.45088453557032	6.19134871207739	4.98691191210722	5.75400125691168	6.49267592302558	6.48061765381942	1.3744588383676	2.12293652555376	1.92260091102238	6.22889602292505	6.32959934862485	6.83415192915008	3.25888585653329	1.70200618256409	3.10689143845911	5.40825060348305	6.25250958993833	-0.0843129508153742	1.64310428419386	-5.13715588901935	1.40573487092272	-0.540385310243127	3.57712811323486	12.096952734686	12.251016562719	8.12903729012466	2.05569296148383	3.08553945711904	4.56098601493396	9.18891585003783	5.43717006024553	5.15983306295432	7.65792344123445	1.63037767546145	4.18343242992888	5.12702486148533	3.93264243272825	-1.08543037535995	106.5	0	2
20	6.44067794021575	4.88674220164735	6.43267697065797	1.88517651988753	2.1535238725438	2.76872687612615	1.33472400776357	3.38006934659717	7	2.68020867556997	2.2763923779682	1.91308998202068	1.7649727743325	7	7	3.26710084219065	2.48510037942566	4.94035875710368	4.98496100073173	4.46294510493305	2.74965458780407	3.89284591075455	1.63245814700161	3.01599987607864	7.46105301068347	3.63484666855134	5.59735503709731	-11.6879503067661	0.617204719653896	7.65288548935625	3.09788483641838	12.8516094185177	-0.357056985391221	7.92162141366119	3.55410347870726	-6.27743143272309	4.95595782344672	10.8984282680587	-3.37073027329181	3.45550815250917	-3.90758561473398	6.1428338398611	-0.683997494746125	2.96579682708184	4.0536156147408	4.39455369603963	106.25	0	2
21	4.27191861324134	1.29247002690777	1.75287115234782	1.76287812717971	1.86928416091726	4.13291495022694	5.29682561656083	6.37379116229887	1	7	6.30250453025818	5.40329823188842	3.1282786551676	3.09458056669372	2.38423508090708	4.65397800592508	3.49653089878038	4.84009980702436	4.9737039590068	5.63198013344953	4.02191606134433	2.33313190703039	3.96512245982249	2.76198251778523	3.83490407004378	0.249252278837262	10.2003255083059	-9.51397970459202	3.57979376797329	1.57071178228332	0.789504325407078	6.40446335575367	6.50312544102343	13.0306974223545	2.94831564197508	1.6239422010238	-0.00474561087815256	8.00571448145073	2.82005716461664	-1.77096696088361	-3.68606146273748	-0.756556475939375	8.55880931345479	3.30571526378444	2.06586337777236	4.34483999382891	91	0	2
22	5.52798017407308	3.27078791408757	5.13883079088617	2.69119863933177	1	6.34289830411182	4.89388388562617	3.22506294542454	6.9122002228849	4.38520632634469	2.71020895010396	4.85251002430393	3.52697843647653	5.72658906874486	1	1.80119508530762	6.51355360881482	7	2.87592435178398	5.6901728044351	6.56899290705644	6.52179988814387	3.90745904948058	2.91380013269075	4.67980838913937	3.89472397977995	4.38074670740061	-7.22115322420679	0.578705239473835	-0.0943027332270473	1.24633308966395	9.48838689245778	11.7897143824404	4.43772612878932	-2.88084854266622	2.26235352185946	2.84502291271566	9.25349079073401	7.85416986569176	9.02402818944915	0.719618241289437	4.19444224567272	-1.29405900824335	-0.809428840849019	-0.419267153857452	11.00436619277	108.75	0	2
23	6.61874025887671	2.96168969728844	7	1	1.96611998065462	1	1.78568846011136	1.71912251913506	5.17933220484339	4.20539449747535	1	3.56910122879283	1	6.99372626682183	6.82931989121237	2.302590543585	5.28209494519285	7	5.81064048628666	6.13904953430226	1.93491219132072	2.473121009379	3.33365250449733	5.14292737413278	5.00412275802637	12.4058813866778	6.91901205636038	-10.6296741507117	-0.472503710595196	-6.51884402300315	-2.2360776308705	5.62676648943978	12.0683274026742	11.8418419810714	1.69277675360117	4.94875357240551	4.59210153252117	2.69392949537799	6.91755258407932	6.53377711003889	2.83815168451748	2.59795751009576	-0.210078984701373	-0.395250723680511	-0.372460428103029	1.88022959845026	76.5	0	2
24	7	1.51446742841174	6.11335574046642	2.418429456396	1.12191364156245	6.33093738241524	3.59473072512112	4.38789494888629	1.19712047074271	6.38239601044267	1.56921079462671	4.8976030735596	2.97267657034929	7	6.11128693598087	2.78109874822245	6.30981385737981	2.10882127019632	2.67813793793739	5.72241472689393	2.06060926758945	4.65973514827721	6.50744857481912	4.90588010718783	11.7344908234881	3.2797268631592	4.2061194210567	-0.211381041667936	0.933496593547077	8.79957686190008	1.02851115640172	11.7701797041101	3.25267975787137	-3.2489394578122	2.56560454342893	11.7307834679413	6.64761809827539	11.6665913498551	5.19838787863515	6.71770172439958	3.27625145897902	5.61650303298179	8.04937995130766	7.19303894802091	4.18305005473722	5.49803201234873	88.25	0	2
25	6.29225833686276	2.35850635944457	5.74294023305154	2.0961316544457	1	2.04955811989254	6.88202609214208	2.8175053765063	6.21963365133118	7	2.10800564850365	6.73659012929019	2.10763331625824	3.99919917123153	4.38518354949186	1.52476338381742	1.46056102304295	1.21094207163669	3.77670046163852	3.56537527374184	2.87804602927195	5.35190532627075	4.24643952007746	4.28094067473042	8.63207300982615	10.0742144342325	3.72224939993068	-9.42574948008107	2.47189821163947	-3.76270194208216	2.3425709751031	6.51195954816798	13.8652115633953	9.24680871302428	-0.104454090297787	0.0431977087642513	-2.40853437816044	8.47640490986685	6.02421550816886	7.32564123532574	1.12120177190176	1.62404419615978	3.46441988578807	1.31057678242963	2.56148162317192	13.8091894520177	117	0	2
26	4.4559607655226	1.75250499223313	2.39110269869416	4.39253475165631	2.58585476150908	3.14071057879587	3.79862754939163	4.00851001803886	6.50892699943421	7	2.99382788050044	5.96095175064328	4.02296138662077	3.47674188794267	3.46594825342524	2.14642755262325	2.08386909952333	5.07908802657465	7	6.7827835833399	3.71121321237991	4.09482029676292	2.59240196228716	-0.198152575290598	5.33764910653336	-3.13531765346618	-4.78166499775082	1.79162497881306	0.527692982547625	1.23981862440313	0.778825291964501	0.211194919173952	1.93873075853535	14.3332517568459	3.64248557227209	0.334191536824675	3.42123734840429	8.2390698493391	0.669175408539062	5.33812555871206	-3.17646258677518	4.1798884276041	9.18016298053764	5.44195184071991	-0.974372131129036	-0.189724776190869	94.75	0	2
27	6.79066297904209	5.33647711886963	4.56791801459337	2.3445968763463	1.41750417783418	1.82812443921823	4.42962721411097	6.40448381380859	2.5216909647777	6.54081367648993	7	5.24949582396291	1.92850076939231	6.12900371723583	1.86206287158978	1.42212607020174	2.15587997484002	1.20161194881861	2.87085583300716	4.39030982863988	1.8726693382081	2.91202483088784	6.46852073942475	2.69165279760296	5.99922684264444	5.74678601905299	8.56961125615867	-10.1157916359308	2.50450909259084	1.20476556324896	2.64163447088668	2.27377155243383	-2.58502080829665	7.4317270541096	3.76793081025956	9.68978884734428	-0.077160600926752	5.00028483469786	5.00469515787502	3.08549532583714	-3.04456253872589	0.838900547817891	6.43146509653447	1.65842517402724	2.42334192422583	5.53453284647675	96.5	0	2
28	3.21224378175884	1	6.85194272978039	1.8075544694396	3.49795818815116	1.62888105870712	6.37874433902389	4.93463316607372	6.80832897983574	6.95094203064274	4.36538515056805	4.4863792048777	2.1943569646397	7	6.21410349058966	1.26863198430835	1.64212656475519	4.76510100712706	3.21585509545857	5.92047522320843	3.44391131732269	6.74110645215207	3.94870803115112	-1.40395138434904	4.93767869129465	-2.81001111150094	-2.70077839996935	1.96125376841539	-4.04749215105689	13.2242265477497	1.08778766718506	8.39354782542364	2.75882099558966	10.3025702623806	1.54057427788972	4.60904237394699	5.40152584687854	9.55294642706037	-5.01828698490807	5.62206928992044	6.55739824564628	7.1582239190926	5.59253096262212	-6.63443440314216	1.59533599410763	9.29100759247873	102.25	0	2
29	6.70924086495417	3.98838854130287	6.37677751619083	2.46729095534039	2.5161112137008	5.0118714477106	6.86037892946191	2.88100778928712	5.15923621764975	3.37513548826538	1.53326024331037	1.11288830192253	1.78096240136332	4.7109288738326	7	3.20530854017602	1.01876880014483	4.6643758253122	2.95460424515433	6.19027274734843	3.32649247902257	3.71371608807785	4.86938990851939	3.45781612262148	6.67575779417592	2.86337792412806	6.00200591422925	-11.4625388001838	0.941456679454613	-2.70089656366496	1.90195315898946	12.3339628317759	0.603428045157913	6.94505455838414	2.57988659587544	1.57720046504183	3.519285993169	7.20685917069577	-3.80997293705313	3.92520984605733	4.24684825107021	1.57833501617241	8.29986850202288	4.97285854779797	3.3740215053056	4.81429343852615	90	0	2
30	4.41253445031926	2.47008800718453	4.318624801755	2.56276589942838	1.84771586151503	2.5362785920286	3.59119545088556	7	5.09707497881038	5.92959472961162	2.89233067271374	2.00452938102941	2.92529338712971	7	6.83878579352412	1	5.11450736476758	6.2883382286703	1	6.18143036748937	3.97282332087867	4.264276368889	3.7132309456213	1.88770594610156	7.19087150354648	2.99057253033658	8.64139735180816	-9.62353517607429	5.83733717058664	-1.09221627048356	2.78715711123256	6.83425830604366	5.66851340695961	7.58981093886914	5.52219481749614	2.29206118488338	1.99208738969545	3.79517045856129	-2.42010255267002	6.13641483146769	-1.28517008107565	1.84321933265584	8.61580857814575	3.71927522699695	6.02492336367611	1.43383534785527	93.75	0	2
31	6.06337018986101	2.91389400882205	5.87516051916617	4.67949150939984	1.34425999229672	4.96327086057518	6.55288617195304	4.51933769052649	5.83534378892621	3.4936941719703	1.44212940568626	5.44775786170853	2.3669016064483	3.82837578801127	6.39646985749101	5.20976488965913	1.28791909656628	4.8607861052631	1	4.20666077043742	7	3.24246932523745	6.16107515199086	4.13928475660141	9.3043383385678	4.90044501478773	4.01125412473139	-13.1981197472021	-0.0547889442494236	5.75785550483981	-1.55665982076626	5.656787423735	6.44362069372682	5.21145300175817	2.65231820447044	9.06419402364131	-0.453321843160999	6.12628648328115	0.0797210213243828	8.58871602082344	7.38939031597862	4.33980658287969	6.13917675045842	0.981605247620893	2.02519063832351	4.41772343883613	104.5	0	2
32	6.55370253128731	4.7576659112424	6.58199480831366	4.13642439160657	1.76196823057055	2.33001759363494	6.62374475125035	5.12989860466392	4.5815170263245	2.34511345408042	1	1	4.89363363596247	1.14879150224169	5.16650542384779	1	5.28756139581953	6.02955572482163	3.12716175743127	4.20775044826109	1.43388030401177	5.8558516599512	4.22493273499888	3.8598714607674	7.67996158246069	5.35718736492095	8.31978139008124	-10.2927820341082	2.71135766054116	7.09143784870512	-2.06369001890299	11.275264250634	2.66216095070686	6.67571459591778	3.23740777866871	1.98952751915191	7.19372647213464	-1.5849557968652	-0.208783881814863	3.67894328480375	-2.37585183191843	0.196901983180405	10.1411349635987	6.36261852183623	0.255979579767403	2.81669018240199	84.25	0	2
33	5.07936606147465	2.48261558055331	3.28983427684873	3.02253773689865	3.21042891225362	2.6323480826578	2.70614418899993	6.2049814549582	5.36708240313502	6.16024791521342	1.21269260791297	5.74557599724916	1.94296192761752	2.75718556569154	3.50058177007206	2.01517978022211	2.06009055366487	2.8118412284036	4.84442212484423	2.14290312242621	4.06143404296899	5.24488412892993	3.73109449126681	-1.13294020682189	5.34983687016059	-2.6845665226021	-4.45693564667947	1.44591962710407	-1.95374778412866	0.501740070746544	-0.488079930650539	4.67879325292362	2.54745637569267	5.4672747218532	2.56865175091112	1.43683721281147	3.28912281290453	5.95934205143823	2.62877682420575	-3.30685470771548	-2.85282780167009	1.37000582547516	7.25661848633267	2.67941676655782	3.97326286877538	12.214577591862	101	0	2
34	5.48947153274288	1.2495724654985	6.17234823523386	4.70354504318956	2.87106215507494	7	2.3922886879458	2.42674265094001	5.8571799556621	3.579094261102	3.17654778935009	3.52658902556462	4.0663015703875	5.12425307435523	1	4.54098039568236	1.584813033197	5.50094454624762	7	5.4887483408124	5.20498681122361	1.43632479067249	3.65990138649603	3.78707017466878	8.51167391355631	4.27533690512986	2.6377539877582	0.235430711770562	1.06254950698739	-3.42954197002692	-1.71234068410324	4.72870390392209	11.0729478357339	7.39796766725988	6.15966525519258	2.55268752218365	4.39552539931569	9.16665990311921	8.88084991462381	5.39342217156279	2.9062394982128	3.30949986542037	12.3076436081513	-1.13640874999932	-0.518523264765095	10.0034594947656	90.75	0	2
35	3.64949044522123	4.74273976068038	3.21770908760762	1.88610797881874	2.10841256342295	3.37114189510278	2.36541602329895	6.38119956666701	5.17186877215891	1.74082867890312	1.07670967993024	5.60976801713337	2.29605443232254	5.08217971400127	6.44988794468427	1	3.2959495791702	1.9555957924145	3.37340800068853	5.77906209899353	7	6.69382949149093	1	0.548085821967805	3.606482611195	-0.518132042271815	-3.56676308215434	1.60296511139556	-1.29411839525642	3.20688833872011	0.647979856454276	2.22717262711761	7.71318053970667	8.87535386380682	8.33743790053232	3.54501058532674	1.27495129221134	12.7850599336234	3.49454830643478	4.50801462370103	-4.98569505975081	-2.40519438966616	6.3922266226268	3.23568419253104	2.40727874147169	7.30317738601664	89.5	0	2
36	6.1877557789502	4.88541643056074	5.37456187752051	3.36498731683556	2.64928940597314	6.55964649628083	5.64777481560297	7	2.76787801241956	2.09621408402688	2.85648717751535	4.99299565786615	1	5.34696786755394	7	2.02716125765718	4.20996929548529	2.78996194007626	1	6.17758056699909	5.39006791885358	6.13166719619301	6.04091264744843	6.6686166276016	5.84720386687591	10.2435099065942	6.49866291026375	-8.42706015729025	1.46425225826944	-4.43289844074545	9.37426931880035	6.98357451708609	5.68409421478249	12.087346595703	-0.427719422763995	4.7905213688814	-0.184864277849065	6.61986011397451	6.95618181665024	9.76414872884636	8.24018110476443	1.7758123227489	6.16839680153592	5.37315144663907	3.31236730567398	3.72150365703456	96.25	0	2
37	7	5.98065283217472	5.9534006622578	2.08986351286956	3.76874316889006	7	6.43564624604057	2.15630533067502	4.18429712852612	4.65690239382968	3.15360965276571	1.3283925138149	3.49071638230826	6.76976031460978	3.62172564677333	3.35358092096321	4.3702224576435	7	6.60174142762845	4.67715591390829	7	1.64353586760228	7	4.71789524541705	6.57881354919732	1.20513479179687	6.50644625538408	-13.3226951491662	1.34022204524975	-2.31390332168436	3.8131970309145	2.16089278213559	3.30761565261951	4.93544774655223	3.92277943357752	10.0219370953469	7.71357201210443	8.09686631454616	1.89413722073204	8.90430958381043	7.43260581833562	6.88310267602806	11.3562764386298	-2.5424415913575	6.25281676272505	0.250224275238598	97	0	2
38	6.60688516399925	2.52128594205968	5.1093287931484	2.20464944097237	1	5.48200429407288	4.38046273553206	1.78429152796676	2.18431619395194	4.8728977066831	2.49489350158715	4.83015484599075	1.62777505743738	4.20046773333584	7	5.00095730133999	6.93168596896192	4.29769021294411	2.85104273850422	6.43892921772453	5.53866087463386	5.87821824421365	6.3339872603255	5.25515209822106	12.8818534102997	3.14038116755557	4.38435445336512	0.482323987428285	1.21724807758069	9.47297396749402	1.14760070767171	10.3936273166066	2.32935995610833	-3.37226322571556	1.53531417242591	10.1147638628834	6.01235527576337	12.0277608188181	4.84987312486487	7.12267227767107	-0.782518202701631	1.48525650060498	8.03688822772932	9.15418357886038	3.41208124264374	9.57608134576461	83.75	0	2
39	5.26335445305504	1	6.65516340750073	3.07514787744085	1.36226444276531	5.49181941530972	1.30948262155318	6.17941221355868	2.74745727660864	4.11756221098548	3.79696524192076	7	1	6.78484356214058	5.64752019073098	2.68872871145882	3.48130513218712	2.3386806622989	6.35565198692602	5.21063812427196	7	3.05135531574773	1.31986188204892	1.0267056993944	4.32426213213909	-1.29606688677325	-3.00749796000798	1.44593937318498	2.87129773027026	-1.72573202148128	1.4487354230929	7.84335473140581	-0.801633523732567	7.81221562970086	0.441752876932499	-4.52749709590189	2.59282279751866	9.7700249954031	-2.49084901482173	4.41791104068606	5.60405609487966	5.46884539523025	5.61276862619218	-0.683556432057964	-0.521045988129702	-2.00386699675169	98.5	0	2
40	5.77537739954141	2.22149076678948	2.93501417606138	4.94409596790559	1.65565744526628	6.40113393890969	1	3.90613160863845	5.91712844654873	3.64769766903187	1.65908588841053	1.9263452176787	1.07662962999892	6.24148509708454	6.53026469032429	2.24966131575887	1.06655689642541	1.57433256670107	4.45794811241218	4.39326845611757	6.53286067239767	2.17965690533842	6.60993986943153	0.431569881974642	6.12830007798092	-2.1119935394055	-6.41983744856624	-0.00690605633345925	12.9320611548892	-1.952478462568	-1.79480055358908	8.30226556536011	5.01192996932067	9.12614044752258	4.02275923039942	2.53555868185609	3.68867092488125	6.92988057648677	-0.598946754508242	6.95514222386198	0.615056342514844	7.41251058665928	0.216453699336361	8.33349528715501	2.3943352542304	4.32600544862499	96.25	0	2
41	5.57094374059118	2.16897693337127	3.33156436978661	3.57596820400347	2.89000917040097	2.20703711897539	2.42391466620337	5.29489505798351	4.3780284221325	6.24540164257597	1.05110435175249	6.45082459863118	1.45394288152205	2.71835452771489	6.00674287265867	1	2.35090430600385	3.15404519525302	4.20713273666183	1.61026747436761	5.8812677756944	1.74348482429093	4.79819945353979	-1.16341664793902	5.19637614448855	-2.81537481702036	-5.3693719322512	0.883874519546354	-2.65059883706433	-1.95514780098724	1.23394692466882	3.81649231305834	8.86872452413084	7.00254688085322	1.53032555278944	8.19419426608427	3.1951114338675	6.08020236914279	2.49932668442834	-3.44085524338589	-2.00037196925344	1.89678440652207	6.6590645029952	-3.42247314211233	4.18273619883707	11.3154878215274	94	0	2
42	4.31103768944547	1.34246109741114	1.23773446945057	1.96701598301497	1	3.8966421391492	5.65809298196778	5.85685914733291	2.71449011903956	6.38567911274722	7	6.0865229823069	4.34825515449143	6.60913713007732	2.21584357614463	4.94653347159798	2.34833067379068	4.41571287146496	1.58202333142763	4.07267598936695	3.76336561360359	3.22604449017982	5.1867519380742	2.53582136001754	4.10214210622323	0.119270096649459	10.7194159044193	-9.35930532518076	2.47309892383036	1.95974615116877	1.44164596891199	7.07273868490641	6.40221049372523	8.22360555794809	3.81228556264722	2.29329654482653	-0.111525233439472	7.77206575058415	3.78376524016891	7.15461481994824	-3.02732283038256	-0.650100090874718	7.60818827115271	3.38699819210804	1.7820179686891	3.56875350403906	90.75	0	2
43	7	3.29197819847765	7	1	1.37251652341872	1.09470129158614	3.05501432291834	6.13005975704643	6.47689684447106	4.95656254542857	1.76893505053546	3.09162932772233	2.42570072248951	5.14747396966679	6.08718931908447	4.89555633707661	4.94391076928325	6.40696167097745	3.7480097376329	7	2.35253841175	1.31495163170431	2.92167277622234	5.12369422738928	4.68947174083658	12.1169848186473	6.94865289088365	-10.2118610936132	-2.19942960285986	-3.32211777446763	-1.66778765616136	2.55472680979436	13.023291193222	6.29986475844462	0.385524469383632	0.832354964778244	4.33530217077072	2.34011126908024	7.55178155185458	6.17475003809477	-2.64072725468437	1.07311150608014	11.7223025295442	3.18840651942844	-3.25881762273785	2.65969753746294	71.5	0	2
44	7	5.27814525271893	5.47995482940485	3.21230683170449	3.26090692566243	1	1.92529478077985	2.98124844874025	5.10223746334853	3.50860670058958	3.84353779695198	3.32343802911099	3.62707415209486	6.10835642687559	5.67779096993697	3.10970829680847	4.38493013116573	3.49364559036352	2.74700824868925	1.31532339067109	7	6.78132758135441	6.34341305400222	4.78241773734433	6.46660537546244	1.25585739484042	6.0325565649572	-13.073306647027	1.5939428687879	0.350500490620328	3.81249384335136	2.17553441357584	4.48654243741014	5.34097297049467	3.37804639334391	3.61738016898834	8.20584984532118	7.93783411746016	1.666307089552	3.24740298622777	-3.18146829020894	1.99257518106293	0.875686815048744	-1.8813673856901	5.39142019841865	0.386960194155753	84.25	0	2
45	5.63375460298924	1.57745971762781	2.59146976437419	5.10053782100697	2.16921491168662	5.65105151766615	2.90482176441779	1.96534212016537	6.40239626874522	6.77055169102209	1.78652559869667	1	2.03817151888883	4.79929677439667	6.5277019660803	1	1.72640673892086	5.55916335144433	1	4.40082400260967	6.96364991552982	2.48116613868814	7	0.552849923122183	6.73908819139474	-2.00969335692845	-5.14950678564637	0.404880349769218	12.9421219116515	7.13907059274493	1.89530408408779	9.55971271054279	5.19205265824249	8.26531440485085	3.2217475766929	-6.25889146136885	3.17948532286927	7.85768532337848	-0.769615124390378	6.67043823933628	-0.948878230770709	6.7201602741418	5.62058388680479	8.75891959791987	2.26186303532333	1.34661460296891	96	0	2
46	7	4.33407875066425	6.61940736942376	3.78644646206573	1.58084170684282	5.56963221113456	2.22113836114176	3.27642058766872	1.79345371770574	3.43323176615964	2.52437691736248	2.4806766633787	1.91807757087975	6.73520109005508	5.33677654375104	4.63070688052743	5.5604165479024	6.94338999791592	5.60105163218016	6.17045124960399	5.86173088082063	6.76377507341778	3.7832837681195	6.34078381987583	7.03163430845595	12.4315888342167	6.35254491743189	-8.84850290143744	2.02421091021597	8.91779554747383	4.25990831092379	7.15901350189814	-2.98524563795842	-2.14304895201942	3.61677530721716	10.2867976380689	0.0363583712657503	8.70159389554653	8.36242069077556	7.90514899149911	2.07514001884125	4.67706726789478	6.93915855151394	4.15491445720099	6.16551622431866	5.39432263497164	90.75	0	2
47	6.81922910922614	5.39334609455564	5.79886692087678	2.70561276667635	1.63440052852493	1.75209597763561	3.63808373458299	5.05771724684531	3.52090999507402	3.87323020408482	2.19656234167697	5.30430117672093	1	6.08354932304417	7	1.02783125301197	1.31721875586367	6.22444290265413	3.80103663217629	3.18806091317859	3.04049780460207	6.90880855454293	6.02432726850556	2.4404534985192	4.96887725620764	5.58161467078626	8.61625846080817	-9.36804841716721	4.35232542066227	0.526221163691683	7.74026078647085	5.15196845995024	-1.24607519155629	-1.51938885443195	8.31644472565332	5.33484936962904	2.09978994795137	11.5989074862391	3.31158315454087	6.138321698865	-1.56904937780432	1.44303215256793	0.398697768605095	2.10348159176957	1.76665826207864	4.29666781928078	89.5	0	2
48	5.38122895215726	6.09210388933321	6.36544866151539	1.41971967216669	1.06182144624789	3.62437558167181	6.75901383970846	4.04439116980582	2.60208354932997	5.88637647491412	3.19890220419043	2.4423629878803	1	6.90389584417271	2.71424506310669	2.40376151630654	7	5.94721180508512	1.74950347291918	3.12842457592047	5.95455329786671	6.24459013943382	4.87966694210959	4.39670111321468	7.33035496914301	4.79106705163946	8.82381864122605	-8.93366144728631	-0.395304263969181	2.38875217415465	-0.862859543185296	0.504419483655161	-1.51279405132069	7.87845220584273	1.04724297739977	2.60495756736488	3.91084837567752	11.5837901895543	6.19044608693196	2.3388850780499	-2.14784602713107	3.2855120492938	4.63052014401717	1.15576525162807	2.66217664445586	4.59626456617745	93.25	0	2
49	3.47650741847599	2.43103916759078	4.00716968258178	1.14391314816787	4.3352357755044	3.4152602051936	1.35840029529989	3.44009367113666	3.13106487439595	5.90080418573888	4.96395237758883	4.64990268441239	2.52179484991806	4.80706665129936	5.49581063671082	2.90740580779586	3.89914068380613	3.29595300079165	1.88112984439517	4.00017069137138	6.98923013038047	3.22570195881911	4.53422251989094	2.03724877750625	5.61958114789654	0.96779195171722	9.58422728117184	-9.24891824804553	3.56442177051009	-1.92143711825195	3.46098539689215	1.68459322723584	2.5827609031418	13.6753229366472	2.81368147719327	3.89057828444034	4.51029107282614	10.0471116371607	3.76146922243605	0.874582635572	2.78430180040144	0.521985143455106	4.91050889785737	3.58898027325893	4.69452826892075	7.88092954672952	78	0	2
50	7	1.83363901540541	4.52006255793188	2.46855088206852	2.2621545607067	2.6031330906711	5.66599794844288	5.65106357545081	5.3006426027193	5.15368161433482	5.84323022543029	1.64696690962349	2.39813750373742	5.12723784257019	3.29635488695375	4.46877530257627	2.85205962896992	1.77009098194598	6.34988229192418	3.35895138925622	4.92671533936679	3.62295149756503	2.88406396182219	3.83158660516934	12.0815237156904	4.29470626191789	3.11102105664832	-0.446465485396165	-0.653966995496465	-3.71722571639473	5.50565196704616	1.84668630058302	13.3287187525417	6.19664864486094	2.74419257646871	4.12368367078772	7.12897984829685	7.03139857689126	7.2199946793607	8.83486273760656	4.90577755713376	10.001528070337	5.30612393228102	1.44492312550997	3.37641074660025	10.5929144065454	83.75	0	2
51	5.46013614952344	3.95608212098083	3.27603651717012	2.50379323473674	3.37318609954804	2.2064958069399	5.19283875969337	1.86718514674705	4.55351232599731	1.62649083403697	3.22159686726919	6.80826427392269	2.98657877997199	6.27651108876669	5.29094192082975	2.03453024613879	2.10828875278991	1	1	4.06189393319112	6.99506114406968	3.19153519867254	4.1367400862769	5.77495808556197	3.84805289071515	-1.54185748075769	-2.60995676032586	-0.824848983900746	3.06198649633177	-7.04421650598064	0.933722941095682	8.49542375692739	10.1311288889707	8.52669794904544	1.05488239580103	2.22350524178366	3.89798506783344	10.348440467982	-0.23449291010241	8.24469080320571	5.2339262745016	11.3293737809796	6.72931198618367	3.36724208993645	4.05268366200194	4.0235394352028	103.5	0	2
52	4.57518384560861	5.15304948078164	5.95453922496539	2.2700176610622	2.36834373877693	4.16558451150286	1.23386240769405	1	3.38257914596955	3.16008153075582	3.83521702225692	7	6.11666805417586	7	6.92192814628617	1	4.05457272448615	2.78244443288198	3.45845449773623	5.75833589977096	2.23783544653024	6.07283655718048	3.55516739736896	7.83256014688057	6.7348342301713	10.2645294639809	7.47034815293062	-11.8274087034013	0.962344751277273	0.664207910011437	4.04803771255463	3.13998127907732	4.34963032724291	11.8810170893784	1.3414016419542	-3.20197280630061	2.61048343160332	11.3648587207197	-0.839140659834144	8.89443219038074	1.71030083080012	2.41256137680627	10.1689821241633	9.34257583024528	5.49962525556628	4.07119688391505	91.25	0	2
53	6.33160628862979	1	6.05626096610279	3.11906489425856	1	5.78966948952238	4.31853844856907	3.66877723417181	1.43328765976779	5.74479623152983	1.74451193407939	4.53580191579494	1.36027766268677	6.48391075460012	7	4.08654458002407	7	2.57901170863243	2.94219770284113	6.00258470621184	1.54451638320765	5.50889974901177	2.19565138870499	5.5853001676964	12.2001830191398	4.26463020426782	3.60754992961263	-0.351582788820405	1.87781750139292	8.73710000965926	7.78347589899984	10.3993617181482	2.64354909693446	4.33003304920768	3.2767029804196	11.2016161612566	6.89895878883795	11.6201865874009	1.9060899329509	-5.82005136775123	-0.747955689000477	5.18103785731991	6.75800625948117	5.93079542885582	3.09052510542393	9.03126573360902	80	0	2
54	4.36786349338624	2.53765729689562	3.16016785433909	2.23871967115516	1	2.27622665864213	1	5.72352446438609	7	3.3999881183856	5.95311881804409	2.86848266256154	3.3971018442772	4.53150074435707	2.83773523713225	4.93075104787787	7	1.47242257750241	3.36768127711988	4.27493366853708	5.23731379984337	1.0169555771682	3.37480957118035	3.59665283056716	4.18958631920088	0.0675398102898321	9.31640300392964	-9.87014148195602	2.17482524985833	14.4664393429801	9.64685939385911	8.72478301438965	3.08875829492847	11.7880966331774	10.0086011594363	10.3405132296863	2.13126055247968	6.19934418540802	3.4941433700457	-1.76623154493391	-1.9088218785292	3.86933282213736	6.96488673377143	3.14153375743438	3.03196784971733	3.02746610344344	86.75	0	2
55	4.78389545930908	3.90886460310531	5.92637878246489	3.74939839187223	1.86429190561853	2.90701477661043	1.57017238987951	1.28169569860073	4.04810573255494	4.83904617877024	4.03170814211475	6.67818353703937	1	3.58013702652275	5.5977053332338	1.75273653996594	2.97974061778117	3.7850906794178	2.66259016494364	7	6.27591304955863	2.41622010621993	4.89318458826766	4.12909275282454	8.89443814442983	1.44704473466989	3.24508274772899	-11.9879591761875	3.61769830096048	-1.84466105824925	5.26098243053507	11.503867435675	5.01705471360429	8.89203280046694	1.21702375030954	3.68661458456175	7.18810403084379	6.2447604254385	-4.21365773062363	6.84999681052561	-1.34224310718278	12.2629931121605	8.34212852263115	3.74018894035866	4.07810095995052	-2.08304564425985	86.5	0	2
56	4.7077420371614	4.9042848088897	1	6.12394451881005	1.03550194619132	1.11930645209985	4.13828440351439	2.21466289836911	4.18437965600987	3.47890315913063	4.19719994318204	4.63392373727563	2.50557225062088	7	1.06055138202632	2.76207465334919	2.99066059131263	1.89949674318478	1	4.7387396334283	3.21249723086411	3.44722691868516	5.69866438943536	3.7943699715248	9.884807041476	0.425584056659266	1.10295210043679	-6.8804351674971	-1.09656173762871	-0.358420918281723	1.75678337914742	4.2422236702772	4.89944195136822	9.20141407038548	0.888308459811781	10.3025117665949	6.65914138799247	2.81474368189526	-2.54975888930695	8.39326888097966	-5.71640050979788	-1.56301759310594	8.8246130533086	3.27742595866658	-4.26119015597159	7.65261926316009	100.25	0	2
57	6.56436951860056	3.64763482812518	5.0929341041039	2.31964522560389	2.29993055720697	4.74628475284874	1	4.00317567189889	7	6.14618572337627	3.6787203636588	5.44675094148383	1	1.77283512049177	6.82294381486518	1.45988946581421	2.05296334423452	2.48788679894951	1.15147148343433	5.86460912504483	3.74938556455481	5.00126541873845	4.43769072989742	4.33086067958138	9.7465384642394	6.1972507462716	2.45833114423231	-9.4398443956624	-2.75115304555092	-3.90811224619885	11.8027678487786	9.61003842738723	6.77206531401371	9.72163867698346	1.90443431959312	-1.86282406616501	3.80658677106142	0.639659918121527	-3.4589488274308	8.66391067538026	2.59004789534407	2.30517069992048	7.03893226151513	-2.79433815564383	-0.975050666551183	5.83296795769173	93	0	2
58	4.10117493963927	1	5.98788201120506	2.24125944504621	1.02460328438515	3.32232724975368	5.19719742048083	1.63027964837876	3.1696707789707	6.8936734864346	5.77529814057274	1	2.51084637280248	4.97720491382481	2.82264941552241	3.86219710089548	1.59290770024293	3.43712824948515	7	5.39919442747166	1.80815287837211	5.87988811144936	4.33554059665278	1.80906264120791	5.44014547720521	-2.76553915397867	-4.41008700522602	2.94481400310398	1.27370316415021	-3.37594134904485	0.652587566252055	11.5667544023957	1.66527575721205	2.99238263572853	0.465507441742815	5.86820697458729	4.07857876908914	9.32446993093902	3.56490728060096	5.22860610539689	-0.0818097966131489	3.40386629210231	2.52042260073273	1.77454135349148	4.33080227222826	-0.401002652158086	81.75	0	2
59	6.92260345069808	4.5905344636627	4.58941255140153	3.63338990819682	1.33362760024021	7	1.41128328542489	3.94657013645465	7	5.0536693734818	1.45102748778223	4.28679116461927	5.28741394618974	6.78121456700367	7	2.89520530964197	1.74116599727027	3.04179849425754	7	1.77073431119812	2.51075125087201	2.9717428579104	7	5.74590210348863	5.86196558895916	11.8335796881531	7.28600006117523	-7.75301744960843	7.37742289443538	-1.08705473082151	-1.9117744200303	5.75821667377242	4.52805555970972	5.40990853216935	2.90963274785441	1.75698839142514	0.401705891574469	-0.483358276185647	-2.60152962329355	-1.10539257305331	0.797991802783972	1.17271572483364	6.34730075276148	12.8512134026802	-1.48119638493118	7.15632620613184	88.5	0	2
60	6.25451960913425	5.78261804404155	5.65185568904691	5.12533928314985	1.79404096828094	2.75631487126197	1.04903535562405	3.83107136353883	6.28323954142957	5.78991488439238	3.37709601850277	6.89214889739468	4.13066529059702	4.30721530949738	5.88553358558538	1.80212491185805	1.24164605570753	6.15704173609744	6.98891246483428	5.60174916786966	5.93772558516036	3.13485543227488	6.70114022903409	6.26328715756651	6.45770327134012	11.5533295674618	5.40446389226148	-7.09192234267675	2.59056386958734	0.597906188089447	8.91637870300646	6.25638744450622	-1.10786323113594	-3.47003225178929	-0.344785800422106	0.200057450055828	3.88464711737634	5.1878197220729	3.2766489828236	3.77355401768735	6.07424121473513	6.3400450771718	3.84882854962306	5.43702856532197	4.12730797868438	9.12815255124802	96.25	0	2
61	7	1.94671461033627	5.58689707806977	2.4053029683663	1	1.5765838926902	5.09052062827062	5.9561029716901	4.87196607834644	4.93928944907349	6.16036925479905	1.04463975020619	1.38769867037932	5.46952803944554	6.55387494900618	4.01670979610073	6.96752084166304	2.53295867462908	7	2.47557233292273	3.92564298844762	6.13330532055437	6.38221082491154	3.94650105785698	12.3367143182464	3.39450706683021	3.70538369220011	-0.715717548636161	-0.386098922761245	-0.345842757587803	6.06481174901101	4.23313075059682	13.2795333011511	4.30614217688163	2.80088360307574	-2.86313023482636	8.25028474244299	7.41930682459501	8.54048894837901	8.43264387073484	5.31111817092376	8.97791801728607	5.08108723949393	1.89020872228243	3.68718313719514	10.5861874763017	79	0	2
62	4.99801613385853	1.68617535069487	4.18683276218559	2.36813820642134	1.64644216012293	1.17490110933253	4.64329148284152	4.72365372091648	4.8707496863947	6.80419317616212	2.27400984889893	6.55205661393726	5.14425323876604	4.53583452977675	5.77500004028569	5.46140821865068	2.70610032497284	1.63270108461031	3.2548274737731	6.42369291749907	6.48409192371436	4.46045880799866	3.18765318673258	-0.857218143672694	6.82744455377219	-2.39032542235666	-5.95890533935667	-0.79568464619385	-1.93876215892478	-1.18965622499741	3.75129902060446	7.79234748644875	-0.1223459643955	6.16383595076603	4.40244642625949	3.22869151407667	8.14774762948624	7.97295593986062	4.57579759113523	2.63177946591408	-6.79757564004065	7.78166937083314	9.57153101616709	3.01837364609035	4.27543303600614	11.7250135977637	89.75	0	2
63	4.05450196995859	1.35223755856906	3.41534709633172	1	3.64947453300785	4.77100417301987	1.7850615505611	3.51132979791738	5.39460751992036	6.36185216682122	3.55249363804078	5.50632988930327	3.9907724817499	6.39391770468278	4.45521165261321	3.56093566838716	2.54737287648648	4.1609822950864	5.88615502417046	2.95516447758412	1	5.00915598342992	2.20425220162705	0.691211479587813	5.94077382997088	3.30751760012918	7.71394150858168	-8.3988555096293	0.132715102812546	-1.62830097471	0.718467257943274	0.0968713011427382	1.04915941429518	-2.39413557562357	2.9230347441993	1.2027470993911	7.08844919722107	12.2330862208697	-1.82492410995984	-5.90612985465373	-5.90895993870785	6.62671907237324	7.18837786536119	6.41976540894345	7.46414061379914	2.06114242415084	67.5	0	2
64	7	1	5.87092135343696	3.5199193420102	1	2.68809674679994	6.58867555307419	3.17790618989714	1.75502759400783	3.64904882504408	1.743377153831	5.8281383712996	3.2113034743534	4.36387366284955	2.78027916691112	1.32393664082326	1.96480819103871	6.25502400172666	1	6.85624037911449	6.84501985691147	1.58855268927026	6.78811700343484	4.2350235821525	9.79952765947826	5.84088725445577	1.78479591186138	-0.838297045944185	1.90161091239335	-1.40277798710797	5.70334460443675	0.843840727243759	5.6260172929565	8.58966371137602	1.79221741958784	6.35892574073714	4.44032862992692	10.5020449354443	0.930291361826115	6.66899503537235	-2.84064034950226	5.90404056903863	8.29100067299889	3.10019811158393	7.06384085701894	12.9711387748364	74.25	0	2
65	6.88319469070947	3.29575605268628	4.89294772389267	2.91603788375456	1.47598017562709	3.76173017077021	1.20706554214496	1.16521960993127	6.93997409226985	4.4318720250211	3.93537341056588	1.56615483229505	2.37125270018418	2.93553396300552	3.48564941872085	1.83653048370149	1	2.74915187073272	6.91609539672781	2.20612451001515	5.76546743259801	2.82576928362974	7	5.44122893743252	6.14403148859589	11.3635895663947	7.76638929068226	-9.08016397344938	0.588468356355636	1.76676537013264	-1.58720252249441	4.35200272344423	3.23878404791384	10.9825278809967	3.73362921548882	2.08684184240267	0.640598747808986	3.13471344716995	8.71553661181186	-0.674859870264262	6.21365096904997	1.22123045088978	7.66238004962768	14.0517037654911	-2.29197527863758	6.62021952074492	94	0	2
66	7	3.9322025230179	6.79113821677759	3.53821408319184	1	4.24924606232156	5.94402225188497	3.22150644761982	4.88946771829236	4.46978683313902	4.03156299774669	2.42101145583618	3.27640405655691	3.91462111115789	5.96883484855413	1	4.69913223773211	1.94078052101149	5.75289335495745	7	3.48255582974182	4.44328061798419	3.53852107242711	3.40505372679691	7.76212185819866	4.3457131428658	2.61561240055219	-11.0850279508913	-2.60075733275983	-2.72158064631872	7.39374169199596	5.48381338592012	-4.53762390483541	9.68702983999347	3.71583558696788	5.03815223795833	5.22521049730497	6.49468402252285	-0.0219387914119299	6.12016991407097	2.864385721565	5.27297271538297	4.63607153429262	3.48069859518354	-3.81026874610552	4.42603356960955	89.75	0	2
67	5.64477230284302	1	1	1.02268850802022	1.57304137150728	1.98063149512415	4.96881043440714	5.91828141962568	2.53692766054415	2.17646243529023	5.67350087547086	4.24249190437934	3.52321994405767	2.96637495581175	2.17840495833658	3.63776328909924	1	1.81059498519162	5.78860641078985	4.24331411759542	6.00276924943606	2.77821935325496	3.40262640258196	5.05134497935514	3.60714694121085	-2.25838401707314	8.98423785188086	-11.2667439664747	-0.461198028629808	-2.5733043012439	1.9085628913688	1.20127132783958	1.24460564673436	-1.89426340849851	1.39600652698279	3.31937798385354	6.37430872527947	13.3620621547908	-2.40169349275435	-5.90494210841688	2.55222435226204	0.660805561627751	2.83584227264984	3.82467886841185	6.02937532349512	5.00672410388413	62.5	0	2
68	6.58628485921377	1.32204606828825	6.88474770706255	1.21351112353058	4.43901607709674	6.81138647232673	1.35703213891534	5.40686439550494	1.83188226792399	4.44200250543357	3.35043185192124	4.11580400325447	2.19442534036423	5.9115637797358	6.6753695204968	2.81981330789841	1.63097307714989	7	5.39568967615962	5.86862884776544	2.03619588398978	4.8141337150502	4.52853858746739	2.51962298591322	5.27154900060286	-3.75944221664038	-1.66986306109261	-4.92946621432551	0.644365703171453	0.494580258556412	-1.60610265504679	4.82529892100062	5.79618484078972	5.22296707635406	5.88119583122652	2.71130150979788	-3.24428944205764	9.76693107963171	2.24034460218779	2.17497788173001	4.60721663140813	2.02900951630098	8.23293192748836	3.5661176553854	5.6459029410398	9.96062843680545	64.25	0	2
69	5.09501858436616	2.14886365789796	2.01509466299697	1.89156803827986	2.22036622868312	2.33166932020933	3.47552198215194	4.41874022176005	4.26889599708961	7	7	2.71326475421138	1	1	2.48141192934759	2.82251897202175	2.59224726820951	1.79905739531776	4.19172826174216	5.63320925288711	5.06974754187581	2.05472484852027	2.40794848457176	4.20341944701565	2.94649862949712	0.36241273336707	11.0581428775042	-10.4132141256441	2.45374800878908	12.8700523076698	9.55491566952751	6.90289807893415	3.57803812942283	13.4342699511051	8.87937773966987	9.81179193140903	3.21289408743461	6.59265183467625	-0.669410193433513	-0.700434113961893	-2.84215589819449	0.572741010343144	11.7383136321024	3.62643699838065	5.06829806392438	2.52069308773518	74	0	2
70	5.28442585243127	4.27456293136337	5.38628583641102	3.48768518869295	3.45317608562109	4.05939909709086	5.54332996107903	1	4.50202259640598	5.30757763070357	1.2869537688418	4.42144807009899	1	6.21679808337972	5.07027161744329	2.00972370625497	5.46626774365041	5.76185364010661	4.45091898510354	5.36045625143239	1.56891276560975	4.73444523776256	6.18939965739865	5.46645914741668	5.70725361146608	2.8736623140301	5.80572356829244	-11.8483483854521	0.947699879622405	0.612429662597664	0.514326008114318	-0.159251835835638	2.97869660935098	7.39492640305544	-0.794027953908666	1.43095658668238	2.74742263301141	-0.457278472051451	-5.78981354154151	5.26000179543955	6.38707832239379	4.52398328979618	10.7452017355711	-0.91229224925515	0.718986239950237	9.94743342642321	77.75	0	2
71	7	5.30847128943776	5.44404778093677	3.19771860182228	1.79135053727953	2.16267901593129	3.29359791473704	3.10324300181741	4.79795258525525	2.30038899382204	2.64757817863336	6.41885839307048	1.19333181806148	5.88242276296439	2.8827506895288	3.80782044330082	1	5.01144607355704	3.62757657754704	6.32302308948314	3.17033770017402	2.03287290389408	5.88900303873404	2.73482979572061	5.09882911750581	5.86096981963446	8.91168808393009	-9.36991989969435	1.16877452473707	1.07168167964994	6.85317099482039	6.91823183385513	-3.62907622482885	-2.18697717209047	9.05647514670825	3.01506727875757	2.09704591581538	7.43695602859106	4.28980099767665	3.72630394814435	5.77135487978955	1.5805009670878	5.06062230504768	2.15245010793027	-1.84556853484206	5.01334739989177	81.5	0	2
72	4.63838545491888	3.44556203605538	5.26264119877645	2.5210897302899	3.10533844796751	3.70062244337914	6.26421873594013	2.71780883153378	3.27542221492594	6.46819530989089	1.94255574890837	4.175753769469	1.46453539501535	6.64132781290313	6.27943964206552	3.14718234291449	2.56733069424686	1.81486922754108	1.3950491517569	5.1245991581581	1.06464484972944	1.19001958725436	1.47724218691394	1.2028947707108	5.19707120193747	-3.11672757413096	-5.08254334257754	0.650222542763239	-2.76928835574873	-7.3082765417242	1.24665787112674	5.11843279161934	10.0744339568057	6.84224486411974	3.54677177787549	3.02647327827015	5.55411279790383	9.48215245386691	8.82111001214689	3.7906018012526	-3.5481598857119	5.18782863939526	-0.482459146925075	3.31365915107562	6.79550140457014	4.50996916667187	88.25	0	2
73	5.43818644946773	5.30883795298779	5.7334833453206	3.32861951168406	2.69407600288133	1.72063630598571	5.50806677380396	7	5.82609438430596	2.13901271684253	2.64417331990257	5.04696776914346	1.826349327891	5.83110397553371	6.98071478444686	2.07987974156616	3.83396617311618	3.15815354139339	1.42909818051582	6.12049182111475	3.01427138884067	2.45232600467573	6.30627912431839	6.17779293891238	7.10768308226151	10.9781733568954	6.28512809774124	-8.17548260547255	1.39261787723831	-4.11158258750314	10.5106039939153	7.94029881074425	5.026128430464	7.98582265088761	3.61632881057021	5.3191837349859	-0.774611397545781	8.10054808166787	7.17862662136723	3.68006360946834	-2.94275843099734	1.71502806632942	3.52354689388119	5.48823808638568	3.1521498606598	-1.77267628950741	98	0	2
74	6.01253539921808	2.04514506540307	3.83903632589423	4.03586488871247	4.0735387096081	1.65715076375842	2.742314946985	3.20358825359565	5.72190337087139	5.79667157372499	7	5.19124502926844	1.87598899628984	6.47251837156349	5.34986141075608	4.6930690372384	1.98149831345229	4.13856543759816	1	5.31889516634501	1	6.71216332008304	1	-1.12412052898991	6.64452502961693	-1.653330314166	-2.59213675827405	0.716744679109406	4.42927868059822	-3.74790390499311	7.19411691697782	-1.5788551068883	2.00472214866668	5.90640041543233	4.04012060255064	8.97931189653338	4.25650936787427	8.46805090559128	5.61982317220362	-2.19546289035934	-2.88994636009299	6.4639355629979	11.3375448179291	7.30974268168193	6.13890255001146	2.3126569139415	84.75	0	2
75	4.64599205399792	1.39595968663076	2.01688972804246	1.67604359086251	1	3.86515182872611	5.16867883007725	5.73905839861781	3.19675488123865	5.16200299943137	6.37245466647898	6.37859699839183	3.31480565094594	3.88801247951969	2.02113462321456	5.04475160705455	3.1503959542591	4.71009559252028	1	6.09628062375706	3.99839076399862	2.99884994248402	3.83227068184513	3.20540987295968	4.54556391933392	0.989249132494591	10.3654612933443	-10.1053611647385	2.45953803563435	-1.74799307873459	0.668297825161038	8.28972273660386	7.80467913713155	13.8926840516614	8.56744944705174	1.68103329814833	0.568045748090195	6.59076209781196	4.28476867083212	-2.71726858391504	3.19738448781095	3.92220558016712	4.85781458718742	0.275780365244476	2.84777972633076	3.26215065217741	77.5	0	2
76	3.57091601049017	3.25303941909921	1	4.21391601670196	3.57573716256576	2.53677099839919	2.76110403263533	2.16136446190917	4.67430338073357	5.21495271655941	2.60960295765125	6.42908489212324	1.36984990374184	6.58053288314595	4.53057462929634	1	6.91007483598074	3.36314625578363	1.6985927576402	3.97642625659282	3.98095781070354	5.2339929216169	3.15688125767039	-0.15897389416322	3.39216927488669	-0.54301179867889	1.32600235686762	-13.5724291358671	1.18348661342045	8.07587949607927	-0.187053962451497	11.7534695050556	6.68133574419756	4.50990078414012	4.16904079994176	2.93395007608177	5.76281151376314	4.25524060023815	6.75791193925044	4.39462501275853	2.32639118261815	4.1618957318091	7.1089790547444	7.77547753396366	4.21278094044715	9.41199938848595	79.25	0	2
77	4.66787162457512	3.85299901930294	2.40049581532913	1	1.08120919731463	5.87459104832271	4.79303193292793	3.06767864177033	5.43448470627619	5.17580011701143	2.65951989945051	4.54870144379794	1.37371942578503	4.27517681981713	3.07763824223036	1.58515567546632	1	5.47933156497915	1.54213534308742	2.47005258648112	7	5.66609766111899	6.4520532307978	2.85170883026333	8.77411648377474	1.0916860524902	7.03391090309707	-10.593794575093	-1.0112877102867	-4.46413338954302	2.43429725349136	9.96277613818125	7.2383525644821	11.5907918348041	2.04177785871912	0.926683285831004	7.67515675051869	7.00323772928387	3.1714531450759	-2.32349270851436	-0.79708480937611	6.47468214149958	4.95532025881771	4.76143508510538	-0.42833428262777	-1.56499049593661	81	0	2
78	4.60404744135527	2.80859230064306	5.09050788616499	2.09211967066405	1.85769563405744	1.66799114649938	6.74163806170461	1.58969786069683	3.6930550080703	6.02048882073952	3.46446446999742	4.55050037887299	1.27190922254899	6.51304798971438	5.57121392982063	3.05191677555269	4.53379701020493	2.04322277003814	1.8036000299219	5.05451719497227	2.67499866293456	2.57487959796388	1	0.0017238868392716	5.88849341938102	-3.49931694399756	-3.70193852644439	-0.431247352994238	-2.85942676232486	-6.72806196992795	0.34076009130928	6.28834464101872	10.15262515432	-0.264096929500141	0.565741586725639	3.13060582104962	9.19817578275359	10.5519006956694	8.70383409988803	3.87619851230839	-3.21957359227519	6.63391503293943	4.89356592510143	5.73260297234734	-1.02515457786542	3.62138773505113	89.75	0	2
79	6.97004650288018	4.57668775479756	6.08624944825449	4.71611163096856	1	7	3.16437422510154	6.56416934013254	2.74310010291206	6.23876946230082	4.23670284093513	2.88991848998098	2.79873285513499	3.81295123837648	4.02317295290043	1.55270034586621	3.64499620103995	1	4.29503680868813	5.78545566271899	1.00610129173584	3.86536960439178	2.68609323855663	4.55338862513319	7.67667830424429	4.39312843351375	2.54875256656629	-10.4957991680283	-3.98972289392506	-1.3758617213902	4.80291169686489	7.20392372752196	-4.89811875409204	8.6711702418965	3.37816154059949	2.50583951450313	4.59960221106319	6.43334983046253	0.492667849206849	10.565116954297	2.91822648469029	5.63509437897045	5.3356990686645	3.00442605643842	-4.1687991637336	3.26701030794978	93.5	0	2
80	5.57037083484285	3.26465480092699	4.50655925051659	2.26689168897502	3.5042072541012	5.32798698800575	3.22307553722732	3.15693785369858	3.54721630700798	2.41232199189784	2.65627881028654	5.14491216317985	1.1563866330706	6.94817293597354	3.42949941837424	2.71869844215039	3.1714486273022	2.63106196397429	3.97380009573972	5.13318283069723	3.85973503323079	3.46477543820265	6.39811981740986	6.7604081671947	3.12843875099671	-1.82272695823286	-3.64377408457581	-3.06035853167735	2.33658409856059	-1.32734440802908	0.289421820708707	6.84953824773426	2.90022326054785	-3.2406867765639	6.30955000336244	4.85557739631646	4.67188866404656	3.54180008308058	3.39687382576278	8.23204280040738	3.76146666913825	0.457926032242084	7.32056162273001	11.3393196782405	3.10157513717685	8.22413244847723	89.25	0	2
81	7	3.63124399048237	6.1854877286562	1	1.07150669341806	5.42626888825381	2.06285148668655	2.97504893071883	3.39346892445134	4.46614800460215	3.56733580161529	6.16697671404574	1.19060544205805	5.86484141267015	3.58808480046271	2.97690777675037	2.44827348054813	2.32553391873027	1.37495655980428	1.76708690324472	1.06785859404019	5.2053028903035	2.98418669183177	5.39817413873642	7.57173932948038	3.58282697934099	7.75369730541133	-10.9990276024493	1.11481543335592	-0.63668189517698	1.78584003395681	3.5351313592568	4.96326951510713	13.614830839405	2.92235801547465	8.2412829374079	7.10845393263922	6.44701059663361	5.93282729692829	2.47505166743777	0.241319919884374	8.91830289556094	7.29312339581016	2.36316363921544	1.62523446862289	3.79950029363869	85	0	2
82	6.70605608295034	6.70242303784291	4.64898118396942	5.74312468140801	4.6263831830301	5.37816526893623	1.32333221011819	6.72476379407279	5.60817119699835	4.13405586655603	3.82596539334699	4.29803554462099	2.42041821262486	3.49411649196874	5.77002264047905	1	6.20774032720017	3.52176475434105	6.02285519417881	6.2952924219761	3.81884243987858	2.40375468752322	4.21537331210818	5.73772942006503	8.35150362921217	-1.16359062146175	-3.81122489289891	-2.49699601625647	0.750999126517075	-1.9610889651488	8.2729207046518	9.68211359636901	7.0973988651123	-2.68487836792443	3.84577129740106	8.0266101532417	4.74211578859591	6.23782877541661	-1.97011111190948	6.62861189669571	-2.19652937233752	0.689145845532656	6.81116395465903	7.07563495239749	-0.172983929243348	2.41856516305322	68.75	0	2
83	4.97209052170235	4.28063910293202	5.41709707450711	2.51811638885005	2.08964122249999	3.21736383562474	4.0941287183044	1	3.81773042703671	5.93789264234291	3.95182094468832	3.12187028451534	1.3727531080048	6.32663734512623	5.28511743623993	2.67839297412852	4.89354996639212	4.99350998513105	2.83367977496352	5.84101699837637	2.10699660212279	7	6.40842395962824	5.46913277364519	5.61559838946083	2.76501386089897	6.11459984882012	-12.6022916846858	5.5108889356612	0.157842847311095	0.679173796770301	1.10543000405908	2.98135425266038	4.83902248445885	-1.02223278659626	1.41215464506576	3.38744916506194	0.074155344926864	-5.77787353145631	5.33221491884979	-0.377790496516446	3.48574448302668	9.95569168453564	-0.596886624255622	0.0470776143734649	9.53970114146226	79.5	0	2
84	4.91444844715512	3.8571096130222	5.8235668898994	3.50075375846519	2.45275833471279	4.71301678856983	1.85292499633319	1.91005539238816	4.22223268524413	4.18002252292164	1.06159482154882	4.35895491281652	1.56262433354199	3.28466382469725	2.19504193215884	4.25164725775108	3.03948347864769	7	3.70442281689207	4.13913815652474	1.24481528083938	5.03653899102496	6.10595821947224	6.51449594303884	5.63028766423396	11.3968398718609	7.19792466571744	-8.74657132455168	0.878243530870904	-4.43676331839664	2.15515113283336	9.3633784877789	3.29405002800816	5.7609715426114	3.36436376594219	4.51982699729822	2.8277100943198	8.33672990357577	7.85069220432039	5.2151690384639	-2.60474870827079	5.87009581133911	6.13709865073185	3.75702948014189	3.54883085694499	3.01989245279763	66.25	0	2
85	3.89690530839236	2.65874555287998	3.86813662121269	1.04334978054029	3.62718050020101	6.23398791083082	1	3.28080808600294	5.727583036583	6.82692191184236	4.61053081081436	5.03077313845613	1.01228401054974	2.68519588642539	4.41071578120775	2.90711312047442	1.60375116296458	1.9754730379791	6.8767209311365	6.241595149526	1	5.1941710648703	2.87636522294038	0.121845869414428	5.52797797855034	3.33703803667345	8.63672206904965	-7.43250084730461	-0.334509296304748	0.00685698938121931	5.44497273834008	3.45838423073704	-0.0281800325803682	16.8100234338757	1.4903649254378	5.46662823043064	0.730934273745777	8.50225263837801	-2.83849898961238	-4.00839387243421	-5.60808599090172	8.93315766857482	7.38581228514325	6.37713267752816	8.11542290579508	1.84433694592653	87	0	2
86	4.61470901411521	4.16726925657536	5.42682540345782	2.28849079725383	1.91699450555921	6.52207249216245	1.4950383944044	3.4251658157801	7	4.81971841429986	2.75115885343876	4.40030751399281	3.6235004511514	5.39649814967919	1.47422804748547	1.38501649441423	1	6.78392757318556	2.47677190684064	5.1460548874351	6.82068319909725	6.87119718112219	3.79872057086719	2.36347709317576	5.48124422785986	3.76730823359409	3.95715997892025	-8.2777793451222	1.57177166178743	-0.106832884665642	-0.109770701847885	9.94738295311975	10.0492590211169	3.71268998916135	5.84573211492284	-4.27235825990407	3.36915401667608	0.639199546709639	3.03701021797847	8.81212067247804	-1.9758150869528	4.05692522199382	-1.04023142878628	3.93708666728419	1.57085868306848	5.57700377340536	84.75	0	2
87	4.5046670304705	3.95483873561029	1.46011034647112	6.74244379229191	1.23363312506808	6.14605658263418	1	5.91557264435925	6.55342501346511	6.26572434593346	4.43143966230972	4.29563054839117	1.71411817199678	6.40988324361653	2.67324298835027	6.14595322730484	4.04540687204468	1.76581454930554	5.05956990096797	7	6.29835204971497	2.08871320180988	4.5109235888379	1.99442176075573	9.7468589250871	2.97847105811264	1.3740682374901	-8.31214481059782	2.23865567277382	12.7553121697506	4.24134489166121	6.44036160036184	4.14352981941952	4.98100304750497	10.5611442588916	2.92484389307215	1.63856377803001	10.2183460580946	3.21955770778084	6.9064647705704	-2.57220703395798	8.44431607841212	5.94400248473704	-4.43796843226235	5.15290552350774	11.1787963108396	82.5	0	2
88	7	3.5328969025052	5.83297587812327	1.77780006345755	2.00225869683663	1.95275456801504	2.4231598000011	1.29487657156388	1.14477539036898	6.41990783171623	2.0419452987902	1.41212746643454	1.40037992704515	3.00587077475186	7	1	1.74711195619522	5.79252191561997	1.31410430873683	2.31766486079699	4.16784127558355	4.94151070202255	1.90023314430131	5.00929900914813	9.27993593259797	6.34839748276889	1.22757469782308	-8.11266590258658	0.683968306309547	-1.27656080961142	-4.9064638019536	8.38973326902907	4.92842818378373	3.37749466898501	5.31744696165546	-3.62042552848276	4.73463329896191	12.1398194848337	-5.54738118215728	4.42304105846879	2.80374933649292	1.61344580571641	-2.19347627484562	4.21506543474407	-0.676200087647885	2.23229168519444	68.25	0	2
89	6.30255244440083	1	2.22862325427256	2.09326188830792	2.65103643011291	2.64228781205897	5.40624317973616	3.21847863595143	4.40575596112894	6.41792349507308	4.82469111157588	5.98001473448571	1	6.21385245679318	2.85865791063374	4.97499914018609	1	2.37445812022746	4.82070226575007	7	1	4.00512330742726	5.43724246876692	3.1497866311785	4.59209956394849	-1.00835102763869	10.4436538138958	-12.1405832120942	2.37847526375475	-4.92980221724509	1.74056996258706	8.49167748935215	4.00510401771807	0.0797124732715535	8.17108109641137	0.0872848494298022	2.80289520795148	6.99469136476013	4.40482717956418	4.99889507060438	1.32488686300228	6.82004406958493	3.34893638085574	3.11574905796646	3.86914208613224	1.16697048707615	83	0	2
90	5.66385467606131	1.53901628165048	3.81138851267345	4.73414971420758	2.18620400587921	3.0209847636405	3.9298895355947	3.82342909262548	5.43884510298564	6.47226235480748	4.9680092654929	6.31830899021676	4.19827879516636	6.83994507061625	2.88662898094085	2.04899009226066	1.83322203854359	7	5.23367743353548	5.34522216381529	4.15044842658888	2.69373323441371	4.24450460469249	-0.869982880945253	5.88207205233123	-2.01005022789343	-4.75439105146107	1.15249355972409	0.219355156080825	0.690470198036678	-3.77415933438483	0.420269408388897	9.08537215500327	13.2741697340656	2.48243209181224	1.71602134193036	9.1634941701313	-0.509777314185797	1.03827007094708	9.7580525721182	-2.0660090945622	1.85466817374521	7.30879587131362	5.26552141898077	2.00095335193591	-0.682179393011321	88.75	0	2
91	6.26357910241562	4.00318235418724	2.86054764702931	3.68968681366068	1.94239184086079	5.37298644303565	3.32427363727247	5.32204408881802	6.58547053142327	6.1712416187123	5.14637550705911	1.07038868468862	1	6.05206566984433	1	2.22003626607988	2.54618349010905	4.98208364659077	2.47556830651268	6.0550889600214	1.45436190278737	3.52854657175184	4.7344945823915	3.75798514950808	6.57093263213809	13.4746453046728	4.47823683682696	-7.15031314960912	-0.202559663160073	-0.171049485983167	-1.55263711876507	10.5634832735001	2.44940304963085	6.41231019141153	4.18079003469304	5.65059987677418	-1.03474968147464	7.99159533215151	0.217810120893909	0.675407844867233	-5.53773454026442	2.25211660403582	9.27437050722472	4.00348666874148	1.33179001845199	2.1536462986885	87.5	0	2
92	6.8877566030901	4.23859155310731	5.1178605755172	2.77015843238794	2.2105593321934	4.64976294172827	5.01450221726113	1.38003372814329	6.34964968557417	4.91709910392296	4.52510333309139	1.9553060430602	5.50719510699795	5.27916917847126	3.31815507289821	7	6.01229941718146	1.7146215547604	6.71057620897773	2.17644532972124	5.09371664460272	3.07449433817071	7	4.92175967079494	6.67626391067982	10.6431472872862	7.61831289832455	-8.6077531858781	7.81181782453982	1.56304071713037	7.81239151520685	8.94213542419351	-5.19241929167963	10.9695081028391	2.48592715496543	4.48339879401519	0.91164266883792	2.61624478377649	7.80583420528339	1.54709829057504	1.16681281130816	10.8663674046833	7.57543761684629	2.66980926156126	2.87503157328478	7.12137319254265	71.25	0	2
93	5.09385271867407	4.0751226792423	5.52745265518221	3.45827135922829	1.64350137956092	3.24062281237837	5.7888145958952	1.55499282377812	4.42127736106634	7	1	1.75367873627599	1.89637695090463	3.40991176060535	3.71712009892696	2.08746347622724	5.08477239564743	6.06715223460102	1.63612680919564	6.66172273034885	3.12594732228627	1.56817976478306	5.27867240554049	0.749090239238848	2.99465721107048	-0.711429803859927	-3.89575634510792	0.0322200759088356	-1.88547203045625	5.2459459683508	5.41049705879037	11.8158703899502	10.4683000307821	-3.55722032735269	-0.648092550437367	-2.48025532317649	8.2655691415049	8.79178619192047	2.05781118248255	4.99306744711256	0.889561870301224	1.5127270008136	4.23939993304027	-4.73847914075235	-2.05053849841641	8.67309770203686	74	0	2
94	6.77657536588759	1.15287810103483	6.0114201501722	2.897960024286	1.79046745256893	1	1	4.61496120022844	6.57915140814996	1.11047635566107	2.56536272306272	2.6969526019142	1.31468738670355	3.25353233136859	5.76400904153013	1.67309505994145	6.07455450070889	2.23336626948092	6.71692537337771	5.43735091689496	2.36102483687888	3.74451496168477	6.82377737322	3.29460843060824	11.7673702173791	3.0722355528653	3.15590501110228	-1.77689129332484	-3.60616337817292	-0.105960306178106	-1.10456235302283	4.3054682685695	3.35115976871638	5.88014121701238	0.396415318184367	4.13147291102413	-1.52441848672433	9.98117111617587	-1.17142364702109	5.08776603572583	-6.67626567071358	3.65251173500452	-1.44296099959887	3.6670206371366	3.36586963547369	10.4999941487588	83.75	0	2
95	6.05619385048432	3.94797341975303	6.24426163684033	1.95589134498522	1.79036408987952	3.40770724357896	5.41935731170636	4.12383862371745	3.71183875770588	7	1.28327394030586	2.3834727150615	5.46803072837788	5.34582129129483	5.18129014674791	1.44775755395447	2.11574218481144	1	1.11903957695139	1.41908402024937	3.28270148730931	5.17761115228579	6.86275530806299	7.27380997895842	3.23590255808726	10.3712695739406	4.95263786340166	-13.0958510359942	-2.030703808441	9.55615832454413	5.61487354984136	9.82502676327995	1.35193025475643	10.6294681734453	-2.83175882518145	1.16532312940352	8.3166489168792	12.9476214870465	4.19122975896417	5.89341273910742	-0.573980818664511	8.84570629349878	2.65087424777355	2.30655712874663	-2.70044556903991	11.0644404339348	75.5	0	2
96	4.585148966414	5.20246237412173	3.12710058011765	3.11528548462498	6.97054909801845	2.08925001723945	6.99641066664244	5.49365601113129	7	4.06555086133933	6.24278362763843	2.7091381037171	2.01752684000831	4.58638903230175	1.8119933434566	4.78699111491478	7	3.94355709349872	2.25400619404318	3.8879976578786	1.29963799006067	1.22265399152281	3.2604043591977	-1.68509976362085	6.60111920466207	8.78628724130246	3.01507016425309	2.18694945418724	1.84530276324993	2.63609103027218	9.82447790050315	10.9221830416578	7.19113228846477	12.2339902872046	8.22144704217295	2.8893112951851	1.92159921345094	8.48199227338751	-1.52655859412896	-1.40099013511071	2.23920913632569	1.29055996768675	7.42653445324228	3.98960829510462	1.95499548897748	4.16711925320913	92	1	2
97	1.55415709224144	3.405172732209	5.91461246568642	3.91801279903161	1	4.74012390010587	6.72656746927	1.41127071983756	5.6130198674452	6.19633346245372	6.36129380543634	7	1.53437839464948	3.64464958920175	4.47823005244135	2.4676619317822	1.43681838769984	6.34284846152303	2.49941989182357	2.68287088350109	3.01940046281399	6.4749496405202	2.15114094054243	0.528101710744107	4.92543246867533	5.84799408284356	2.00222337459168	5.62170224427698	-1.63907297938732	-1.52027386670373	3.46873816840326	-0.00896124505255336	2.18113368992716	9.26661896646332	-0.477197265385281	-0.174017270158682	3.43690134889136	8.70887962671078	8.04248425075366	6.42906363448903	2.25567681374532	0.0609455872073378	2.66425464503228	3.1133926480371	1.8686676364441	4.38979674280532	100.75	1	2
98	6.41642741817205	1.21390715484347	2.19233376500473	6.25855270560541	3.42957268026074	4.69804848395985	3.26580121608075	2.72460730560187	1.93574249670751	6.85052936413199	5.00737000460926	6.29667782173086	1	7	3.94702737704625	1	1	3.11445898026486	2.50885208280355	4.57828411554525	1	4.62336593181789	3.51073826800877	3.84445160810798	2.7661568598525	-1.76060428365148	8.96147616811349	1.0013655181903	-2.47821075897462	9.02485514111458	0.395035118220989	9.1742760585575	4.12126500959662	3.46635081090698	4.51106392801435	2.32240669472034	6.11266844037564	4.34691745383422	6.23013889650375	5.25756370411271	6.4133510663916	7.51217488679887	7.97848201027965	9.03368082444791	4.92099838929475	8.63452715627607	111.5	1	2
99	3.34691941044477	7	2.4696621411725	1.79733036843284	6.1727577083379	1.27050220000253	4.15455528371197	3.62802757805386	6.35098785536939	4.17205010422051	3.35431657862343	3.25360935822321	3.83531147798701	5.46942321036725	5.30017726912358	3.55156020604205	2.12300809964005	1.67066637264374	7	6.4739054330887	4.29421287928153	2.80706253530774	3.76689725872886	7.38760876783204	4.88969846942972	11.2072160568076	-3.54419353923364	6.70202262016091	2.16769514386475	-3.69564221791008	-0.779368258975084	6.03967684691407	1.78214378826154	5.61129285852575	3.85747387445065	1.29544796321143	5.05862763112122	11.917419395059	5.04258510081747	6.52237834458537	1.3464872077459	0.947422307466508	9.52998728922726	5.1929640136214	8.18995419651777	3.19808764358054	105.25	1	2
100	3.69274865869992	6.24552519100565	2.67170476600387	2.19888647821865	6.41352031377884	1	4.36703619805545	1.83581209559501	6.7372091548499	6.33031667294808	3.06864335411673	2.20885672453927	1	5.86999954692162	3.82956600105056	4.74962260839052	2.00452363230775	1.8673454801534	6.36453536423097	4.20374295928313	3.60823728741035	2.62296932572952	3.50369891103833	7.0288386495813	4.47888763941096	11.1979163626952	-3.61930361652095	6.11982162903247	1.16087698599982	-3.17581433330923	6.9365214096928	0.637418655620972	3.44960365268918	6.58203111290344	2.66831986034309	1.43500982132816	4.84240046110575	5.90253154375168	5.11130582043032	-1.88568054165692	2.29025863245071	2.07332946342069	8.3825027575098	3.98631271598087	7.97278197226952	3.1888751865036	118	1	2
101	4.34794595294381	2.56451212051065	5.4013702593929	1.76969479399579	5.55955671714176	5.70782405802981	6.24173795049721	2.65570769184	3.6212640834048	5.80612319065589	5.10081921803463	6.379567660294	5.04646393137362	3.04780457777957	2.85461598757803	5.17313151674395	2.35425095564938	6.26276789532118	7	3.51267798027397	7	5.41963883135253	6.452055070668	-1.42574626210229	-0.0193836203324881	4.37346375001596	1.10497048372012	1.43987584853685	0.0110475413588305	-5.1736183967298	2.19248974515767	0.20818812686455	1.66883907072665	11.8139280568742	2.58297651720697	3.91453136383258	7.96956090301629	6.76930716851126	1.08428335518075	7.87538364101777	-0.532578773805597	0.409856484033603	6.31556123285609	12.9454043841127	2.21701160780665	10.8949791453932	105.75	1	2
102	5.90292871367593	6.34669400286353	1.24158044030038	3.98196866053653	5.31773930087509	1	1.6820554744546	2.34333352514206	3.33457316587926	2.64617357803148	5.40367739617726	7	1	5.5041979154247	6.64956527708967	2.7660472327593	2.65009439823485	2.85251605429396	1	3.70616900477956	4.68843365288772	6.20431114253668	2.78769404819722	2.96693479349703	-0.095434727592643	6.87005553121827	-4.83902534682723	1.9803994174878	0.208900051368092	-2.67767181228604	1.12785348579415	2.97125989216141	-0.436090946365079	12.7568377389793	3.64897170735056	8.88370528910535	5.34193226329215	9.4366748455928	7.35320706724836	3.3815528925295	-3.3885938559216	8.56183441204902	7.16072212594772	0.333329698269229	4.49647361992512	3.90984546659283	104.5	1	2
103	6.75964272319064	3.09547963863185	6.89775306955973	3.23766324853687	6.81084679568042	1.75458605496775	6.03058877620553	7	4.49916951410363	5.42822148183662	1.33371533752344	6.71627092852214	4.23434561293447	4.90448139853041	7	1	1.95346494364934	5.28242564850936	2.01185623619873	3.67959850628593	6.95855802571576	6.03957617535309	4.11574900741131	5.48176941036515	6.1647042967956	2.46474435226054	5.05559543936992	0.792756181755566	-0.785595183380709	-1.1844765302763	2.10615774223213	0.67676599377821	1.85927443886551	4.23817824360175	5.84847286902933	0.656139806998967	3.64067573320781	1.52346465248623	4.69284315817543	7.06127061640675	-4.94285607167532	2.84726493211427	5.92933653512768	2.29991944085303	1.78983187550686	-1.41855709408326	98.25	1	2
104	1	6.22903474064321	2.90843925941927	4.58690976423745	6.36079709199649	5.50717283455412	3.63540643449604	6.98355952761631	4.96229136972867	7	2.66695072761884	4.85880510944476	1.4275798515053	5.70186903774009	5.93010697672842	4.28315003732098	5.80112977377634	3.30980440291262	5.33941519998672	5.9436145052893	4.05432092026035	4.50786942905498	4.17481887903859	5.33637166331515	-0.57294833630921	6.84809831783607	-5.68702839606636	3.85871484354079	1.1195475481192	-4.91814259734269	1.46286476353483	11.1570454229034	3.46781238036486	-3.94615488833316	5.58836031082594	2.41950821015486	4.21554215036861	12.7414974355302	-2.84204195633458	5.05245972735403	-2.36871204364724	9.56979628335787	0.280753475717634	7.42192813890218	-0.222927714789752	5.84816553701178	99	1	2
105	4.77721557003584	7	6.41952484291516	2.87081357886236	7	1	6.90252113751432	5.65965680588929	2.19621034763093	4.91463810311997	6.61983407460842	2.59785562555255	4.52527937306771	5.93183486190879	7	5.01497819059777	1.63630884191123	3.37794601012655	5.57534769114661	5.64867130819486	3.68049026503794	1.96270783261997	4.53322712480151	7.38451199923716	-1.54728065423431	7.37585314154268	4.08887454183493	2.62615994600073	3.931217861293	-1.94194288523762	8.42744640295635	3.14998376201644	2.60439236891179	2.14911697657342	10.1195962301585	-5.04192867020983	0.916986082089066	6.7264004618133	-0.791808428018835	6.57822105788716	2.33866424231134	4.21246610095896	9.25665867782969	1.86618260369538	2.34627768536929	-1.08074286769935	100.75	1	2
106	1	5.33026095371099	2.52671967224655	3.93991665235925	6.54049527192788	1.64867055276986	1.18016737217163	4.52261614256317	4.13063686878572	7	4.49523150445644	2.66545484177892	1.61411090705021	6.27335374037547	3.33431075694553	3.2405456402401	1.0922265970671	3.87664512754884	2.51490621202846	3.01351935459444	1.47144096094671	3.34912884184441	2.71828056228678	3.54175725930705	-1.33673108650802	6.48295472904836	-6.39825868077025	3.6507640164721	0.519410326790765	-3.04906745382384	1.87711670018097	6.10444752537126	1.99714025098793	11.4174138769869	9.14134756439098	1.1843431849387	7.51556356965673	6.63546892566013	9.65648062046926	4.01646926843445	-1.21895305056616	0.364657797850898	5.1881128152932	7.39753047974428	4.20738673079265	8.29605194587495	108.5	1	2
107	5.37989740675129	1.26594966694204	5.65897446271377	6.26766050383596	5.93609673280561	5.6440576808164	3.89371060485256	7	6.49421416597221	6.85224660042278	1.15053284531357	2.04571430077463	1.99535896666445	7	2.58464203465849	2.65785934568017	5.75114703221744	1.30417896123041	2.44272083217224	4.04586011989912	3.20604506195307	2.13415717084824	4.82108647659477	8.01420555456681	4.38938873612868	-1.03021056586744	11.3410314549505	6.17243310222839	1.03550506630269	-0.917388804106114	6.82689837859061	6.12973918437513	5.51632500089846	11.2120390067575	4.04171124478563	4.91773823185646	-0.64974659595773	2.76087447049777	7.64145331337194	-0.591120230463484	6.0769283427709	4.94258035620256	5.08944240207018	4.33197963233399	-3.72482659267342	6.72763887860415	100.25	1	2
108	1.76161659919278	4.75097082225297	3.55538069732947	3.32707509726122	6.62471920412432	4.64998353775689	6.47590906557075	2.74107042976691	4.23464160540932	2.85057545734074	2.36971853910902	7	1	3.6080319115311	3.84481792215149	2.26009359958148	3.23201152138843	2.89908619919975	3.48634707124175	3.80881423139455	6.59903705752866	3.84962890818692	1.16549168895857	4.71951546811431	-1.21162239200498	5.82715634630895	-7.2026222807151	3.45615563935592	3.74259991103587	-0.774293694698774	6.08989735807509	7.42770575434291	2.26502687063799	-3.52013930528271	6.55461863688391	2.84348042058665	6.80369312384462	9.5210629164687	7.81379504740337	5.41753318332845	6.51955787507594	-0.442473191569207	8.4024939919655	2.76154080855261	4.86566753761022	2.40679641297857	112	1	2
109	6.05936516731653	5.07227204354375	2.16889221047175	3.57734256121061	4.91800180800611	5.00597424675265	5.8255223817858	2.84237528301787	2.86447586386709	4.68996929890598	1.69873110886022	2.01064169617326	1.09495444747756	6.23294128124297	5.60855112996586	4.97210602567651	5.99047766836003	3.00579233213865	2.62895593215993	3.01799428896569	5.9818251271902	3.46066243934052	5.75970533179089	4.49239013472017	1.03317136922805	6.8280360996461	-4.55270681722142	1.87156349412573	-1.96451425368709	9.4217465674703	4.63035742384894	8.8238645897231	-3.6078870331513	-2.40033818754921	3.93561114717056	9.67536023172845	-0.0127388336220482	9.62469297349749	2.35957945826167	7.4857958608582	1.62991748385946	7.44827039491688	10.7721340973736	-3.67629241806227	3.59917767794895	5.66106712011982	112.75	1	2
110	1	3.84085618869578	1.56256334754222	4.5724838699392	2.63162871494131	2.705490198539	2.09634054286583	1.41028823146507	2.12458771753791	5.86631876551244	5.32522196365314	2.43003255253312	3.45828590805071	3.20901329644383	6.07386182250137	4.01802153348576	3.36420414971339	6.05177075014383	5.85456769946959	5.05702148298825	1.73092958555054	2.79222889245741	4.45323608278743	5.78899809786357	-1.18330738328864	8.71718656718724	-4.26718798820735	4.2498192778131	4.83138202219056	-3.92630863362934	-0.387667976063041	11.8619978983343	3.91165685893193	8.54405827276737	0.112574496885918	2.20977884072407	6.98262504785117	7.64137865677678	3.40184173829959	4.00821982103335	2.11883189934855	9.59444946255514	1.03436082390625	1.73258654347081	3.90622933464185	9.79032945964526	77.5	1	2
111	6.84253996839997	1.38635980270806	6.46053103594665	2.1345086027877	4.6490480650379	4.97625136850808	6.15077535087751	4.31334244672948	6.78278941778635	6.0106339448887	2.22980462967331	4.65734338656689	1.72576031495531	2.75913490198249	1.39888517177875	2.67308888821139	1.91751101132316	5.48024113639211	5.91113411693867	1.84870850017339	6.09505184378127	3.42154666839319	3.95758211852563	5.21777645942735	5.00282962895459	-1.95159635723155	12.0695872161407	4.79298853612014	2.91796388063515	2.59247042361787	0.622632257791193	8.21154737012841	10.2177138309322	-3.42123591098267	2.04919064805108	3.24382465221485	6.7752064919831	11.3958520052769	1.4211962070535	4.05394128227161	7.18448698646629	2.02162642442683	7.23616683634393	-3.46064206345889	1.13617592330406	3.51274877017915	99.25	1	2
112	2.33828006792448	6.10795101847027	2.12377547684395	2.08072316703411	6.34416043083215	7	6.95537130216885	3.84462257885284	5.05235870081039	5.17053513743933	5.45784528782946	1.77498596229934	3.80079328087353	5.48336761965195	4.18206641421803	1.22827178939674	4.68453509466768	5.28833835436041	1.96844185666202	5.67817634666837	1.82698482945148	1.74132185030279	4.16170642009805	2.36338287127169	-3.90574375203714	4.14305292775488	-3.19786124392058	7.99124376590261	1.60217083900161	10.4668705084571	6.00226864431019	8.12821760197665	-1.35491439743796	-2.04842101090495	-1.01038671632249	6.77566751916465	6.44535040896614	-1.20235217024987	2.60879590038963	2.30433924186569	-4.74919460873298	1.94867586862528	6.68100963092152	-4.37033237798223	3.0853291483379	8.11301436043459	74	1	2
113	4.93629764018425	4.37077706088102	1.23017675688055	2.35388141414746	5.67620913411463	1.44703006492202	1	4.49607330165584	1.82030164942142	6.60696371754974	4.19854197100591	4.04465657606081	5.88940624402036	4.64776163994639	6.35762995498668	2.75047045900851	1.09730548912409	6.82469557687046	4.70777063025275	3.53958433799993	1	3.85284859823077	3.0509172244724	2.30430752451889	0.593333920965845	6.61001309314913	-4.2930574923692	3.28640267753005	-0.781331653675638	-4.53360382511106	2.73557687901064	-0.647259094147907	2.91138765330953	6.32642479517235	4.04389852098191	3.32801110572126	-0.850005000586807	10.8029761286419	6.095574533907	1.20998595753485	-5.17914558037391	-0.813198455796116	6.20519311618963	5.7369540793257	0.705836797991295	6.83673059902537	94.75	1	2
114	2.14727328501238	6.14142189627477	3.5446220515256	2.6503591235247	6.770892183254	6.54683879502059	4.15074448262874	1.60132010028474	5.72473745210933	5.58533616162536	2.843260317106	2.90629764315667	1.13824422132531	7	2.0951693677863	4.96060870285392	1	2.64186982490562	3.27830903330126	6.14937953480715	4.54595293163607	4.29442845144437	3.63585956390213	7.43896676962565	4.23492491757394	13.6039748866732	-4.78430738293968	7.54103053570393	1.39176485486489	-2.83825168000032	-0.361301409112277	7.68358440911006	2.05410737726369	5.67117140825929	4.39016179445844	5.31499769814599	5.85672946575971	6.13495400252862	5.25505350607154	4.18108961388066	-1.59618811481945	2.07348462442859	6.78574016265427	4.78132977917624	4.72807085359293	-1.04469760503998	111.5	1	2
115	5.03478964390226	5.01263737338908	1.5029202809282	2.15049268925714	4.92278568191195	6.96321122488148	2.65781214931293	1.00477485569659	5.74747664906202	2.39754809705415	1.64647016699944	3.24911311991703	1	4.45961765942175	5.69972738611473	3.44368396915616	1.04184430677323	3.36033345298076	5.69969834230951	3.60121399869501	5.5726755284791	7	3.95163503719299	4.21457856584672	0.801223406842495	7.53507615453571	-4.74227031894257	2.88872977718815	2.12750043422991	8.74491408573387	2.31249548066036	8.76058710768383	-3.29090643494558	-2.6958748543102	4.2657319141311	11.0474031599184	-0.225410450555849	8.55480169417281	8.23952748386405	8.56891318711342	1.28513678813599	7.62179163295447	7.63886735767709	3.21715916877658	2.79563577058751	-1.59532848445217	100.25	1	2
116	4.14986273422644	4.61100691151325	2.44112640707867	5.06363413482606	7	1	5.78600847119892	6.08954967013872	1.79660812469787	4.44266385853878	6.18260911113769	5.43750277291789	1.01725866973549	5.43839381446718	1.98363478366532	4.93438902643366	1.11159388188805	1	1.00089445019016	4.43375589673094	1	3.42326424682489	6.7333157023296	5.55278611480061	-0.577742673812338	6.50028812460761	-3.3966772790208	3.09477549272694	0.324767814815936	1.76754274930512	-3.19921832895861	3.0198324176739	3.14578124761281	13.1184133198069	3.37630277542992	10.528663801346	9.23673419693674	4.40478989234071	-3.22299856034703	-1.35005167024344	-4.24318460154285	7.39925972922505	6.06639814337497	0.344054362165683	-2.89799959544764	2.21604568716983	98	1	2
117	4.00996313225631	7	4.98279912181157	5.14194397996815	6.48802119555889	6.7890159639014	4.39495978703981	3.58997476956339	5.54027191484511	4.40651903178275	5.21090601438491	2.94584995766187	3.21784741683055	7	6.0935490582804	1.4019462474575	6.1164170001384	6.33212548129199	1.56330254074926	3.6410608161045	1	5.74988111241276	6.13025038815853	-1.45725146672833	5.45253172250897	7.87913085959878	3.11497458894478	3.76749808713846	2.14423848062217	-0.734314248701588	4.31211211011315	6.45128816651009	1.18967882808347	9.84802843312309	0.0189153532068782	3.82910955447756	5.90719720050305	8.18744434985414	4.03791396517186	-0.599075931632678	-3.83205195275939	0.0560944671228131	8.46827445552879	4.99163094312371	0.413974019340002	10.344214122631	85.75	1	2
118	5.30724031963643	6.42704423773113	1.13180265947534	3.52111350943214	5.17622834139943	1	3.80046180236819	2.03146869369145	3.65686825335322	5.55867930954758	5.78986668756565	4.28348497507771	5.92393749309872	7	6.19061792613028	6.66764069042065	6.41192228027046	4.96219396621294	2.34239906958452	6.56855693869125	7	2.35159592484241	6.62503405812961	4.50355211061603	2.50842554995923	7.73589715404794	-6.00755324462921	2.64712162074887	-1.67225705011243	-0.0780851450353409	7.77138246237971	1.27188604580869	2.28366526161751	11.0897794693172	3.24710552122785	11.0386976889373	6.99207972917972	7.94874289707835	3.99282909898782	6.57178879109426	0.392974355653733	7.17183741017663	6.65789749776085	4.54194743539014	0.918737349143098	6.03268938033784	81.5	1	2
119	6.00215082334634	6.57145631975578	3.62016906373713	3.45100764024112	7	3.64256920091184	1	6.53785933306308	4.04382995461434	5.10974012769152	1.68477341636757	4.8559369958095	2.43241475061297	4.80826988361028	1.14587006819504	1.23985259217244	1.47626610692391	1.10069212344904	3.67153603393585	7	3.96971446580259	3.84059138705019	4.49998027349689	5.8197250914191	-4.0936688988887	6.42424900216038	3.59556542849955	-1.73489367283515	2.93892793752948	14.5465293411839	-1.35392052253597	8.32249286901971	0.64694784503453	2.79620204874107	2.0096115612033	10.6194919158092	7.7038086327798	-1.13777655757953	2.89377884772114	10.4061953707529	-4.87951940471463	5.31739695810852	3.7778482839027	4.11509196788875	4.51122990461627	6.29745671216615	115.25	1	2
120	1	5.41643876323024	1.22044059573419	4.38173196202434	7	3.29724050024635	4.13750148909295	4.46081127236652	2.86149878703745	6.85897273474245	5.95001213664852	6.43013631080192	1	5.19024303736641	5.41571464481521	1	1	7	2.62998385743313	1.37310360402717	2.99311329197526	1.79361069250946	2.92972188054832	6.61202535303499	-0.98249948836398	7.41205247089156	-2.70987694457453	5.0050041489117	1.6184092304498	-1.35173408873444	5.72754812433177	10.7904297737345	4.86160005623818	8.01120566372064	4.90978280261337	8.72592726403768	7.7538655729521	7.69083536768419	-3.18535322315274	6.47515285475289	-7.28002701945338	3.48295482773763	4.54195839036065	3.55653569224594	2.21720316263931	-1.00432038521654	96	1	2
121	1.51756272774918	3.87321513023038	3.45849396734468	3.24688292329832	5.66324623120222	3.95104581824337	3.56283606594704	5.16020766516531	3.68207738196429	1.94281484264149	5.67816413022924	5.59005770967328	6.28508515412069	4.69159452820744	5.00530827311704	3.26303499795831	4.88931524958428	2.38396426000038	1.97473569056709	4.63445125876861	3.72874021134079	3.38209005840495	6.6804396091646	4.26886698981628	-1.71920051700285	5.51011063921346	-7.66534306631156	3.240751644641	1.62050227925237	-1.13679310676342	0.350684971663891	1.15819773815766	2.28134068780754	8.57137559463185	5.93998770257186	5.20680124484051	6.82284662617344	4.02196121319588	6.5891846870944	8.05141336922873	6.51676058572727	0.378809471978202	6.70999482279512	2.18219735017381	4.45342264526308	2.23607020000706	78.75	1	2
122	4.62995268023362	5.55005623288065	3.14750504994979	1	5.2051952936102	5.65533961350106	3.80446081374723	3.1073115508808	5.26814889494617	3.6983192588415	4.00972241462374	4.01322030740402	4.55414468236366	5.10873846426061	6.32817306761599	3.07482976964977	3.06560291169549	3.25576952722774	3.32503787606332	5.03402961170491	6.00009833752185	6.53762680984372	4.91805749502412	9.00639992246168	6.45432967711149	11.7430468215122	-2.86083145954002	6.02154122869179	2.80500787953872	-1.45182589822375	6.62180996779203	2.15031152839416	0.0429322020997877	10.4870892484286	8.10380918362559	8.52692062449155	7.7135954980023	6.45660493516405	1.6637544798796	8.41985824797013	0.0713076193149285	7.77115029996597	10.9139490671287	2.47267805964599	3.93218697713939	3.36335831394572	97.5	1	2
123	5.87165219603361	6.65403283569541	7	2.8586432379142	6.03167321847594	1.12321941850601	6.56898209709984	5.02307546734548	2.77612980781741	6.46577852962291	4.73311167212051	3.02877793312796	5.22055713215673	4.65868355256734	2.41663738591608	4.74569543838516	3.65185333992202	4.09448657391734	2.21565118725196	5.50151304636713	5.45219869595222	1.88180949934794	2.08683730357802	7.0538497000271	-1.85760352853412	5.47895184197431	3.2171040895706	1.46852603174949	5.68377851122592	-1.1827219895711	10.9640562917067	3.0354431539961	2.43788443897095	11.3368284680294	10.2103932088921	-5.85456222534744	4.16468382629946	7.40663174170522	-0.792489296183972	6.17223949836799	3.24431766631931	4.38316994754457	8.58974269125501	2.59083527402595	3.39064009193723	4.74238972841935	87.25	1	2
124	3.10916647339028	6.6168658980981	5.74393192426257	5.64006306041787	6.29326802464447	6.31128854518855	4.43323995938501	1	6.12015128441541	4.4662984790974	6.67828029602463	5.40159565574377	1	3.76685626471692	5.23180809827097	1	1	6.25366116941361	1.95585880198816	3.08028477340395	1.68247084653139	6.57714660721451	2.74293554248215	-0.382282883764445	5.78422261747339	9.25214470203659	1.78801480049892	3.28860025993677	1.84252166846423	0.148110456097921	4.25903322957863	5.77540590973247	5.08585503270705	6.25119553562392	0.263707431383727	10.3696931473353	3.03793166169201	8.59622102723112	4.64168523899118	-0.95702642457583	-4.0823114960766	1.00216567913819	7.48140214008047	5.14497096129112	-0.392012403224581	9.55799315327658	94	1	2
125	1.4933358347022	1.6667736469317	2.48085377871133	5.89960954141875	5.42119166749609	1	1	1	1.93635320713679	5.25203610359046	3.88194190904532	6.66245491715176	2.14901777853064	6.52123348379132	4.29946744620349	2.73084338510201	1	7	3.85037652077473	4.62735211006595	6.24300412067058	5.52230676480213	4.3488849359406	0.2518600418139	-0.898663161455047	2.60270597014026	2.7348871682717	-0.688150543754867	5.95600489037045	0.881868998378848	0.349505435260117	4.47685989977479	3.89545513529507	7.19585420110845	3.55486878704157	5.40877092113407	-1.1130951239444	10.5550016222549	1.80595601227653	2.48009636516081	6.68397032325524	3.09148285473367	0.496953710373938	2.42630156236369	3.78937088912726	7.78159825389641	103.75	1	2
126	1.95362301511952	6.65619510596644	1	7	4.85500457715896	7	4.54257561477034	1.14245447549017	5.58472066965542	4.26198929439364	2.937343183482	3.35146438126729	4.87068822030109	5.94048591049676	1.07870800990152	2.31508444606314	2.00012654977578	5.81876195478839	6.58895064610706	6.74330754105484	4.31467222384292	2.25977547060947	3.34861706644068	3.85454035149377	-0.866406382782941	6.30781157840729	-4.27028407321854	4.44366193217128	1.46773869077221	-2.6437282183204	-2.11709440996889	4.74715013509232	10.2908736131786	7.4006297337104	4.28138787597018	6.04232303926815	5.80985417195857	6.08241377000204	9.02760830822729	6.46987419616807	1.72877239582577	1.91024175224342	10.339145457871	-1.01694875779212	0.288688592274454	10.13057102557	104.5	1	2
127	2.65286377003413	4.31652745888706	1.93949717414847	5.25933645935226	6.78104189066375	4.03225180436729	5.50919665378155	1	5.55446659382961	5.36569254569858	2.59894023040754	6.81138899992179	4.85280231645263	6.5731013127792	2.70051206276824	2.97744236054438	5.98068035082507	4.44869768254334	1	3.70286288350588	4.96219923127762	1.63794995537921	4.82734956099758	0.0120773592832465	1.31039138201133	1.82802374717422	1.10102380149485	-0.177101508774161	3.81101245095128	11.2805511232309	0.197819869178373	8.8378850399653	3.43640485233303	8.48408219588869	1.43695352511641	2.19153101404187	12.1561188450267	9.92721643925853	-0.0446179181923969	6.66806067608322	-1.59834873339683	10.6247334203116	8.0779434902531	2.65987876445402	4.11981743458031	4.68701698611649	92.25	1	2
128	5.61224541889807	3.49502199067464	1.66298477726974	1.38365113926568	6.13897152153429	2.62135073750947	2.75516775938371	3.78242311601717	2.48667765336113	6.54351697138793	7	3.67466998446627	2.88939138540234	5.24344676419057	6.37593603635592	2.26919123392133	1.08182574996245	6.59528391296025	3.51339351359892	3.5545557903444	1.60276271950919	2.80403275116731	1.65109939160647	2.53492580881953	0.908322729473694	7.91656720800224	-4.22866401576286	3.2306160939588	0.843706630954136	-3.6440441058116	-2.24670457605432	3.72785350238316	1.78277991165595	12.1617817752535	2.66803231139952	3.50068184939658	2.88245294017598	10.6740680266502	3.00814964257552	7.93444279350222	-5.17265911854358	7.32724298707674	10.7106279429532	2.77163063375803	1.12217399573869	3.16336211953027	78	1	2
129	5.12574960999305	3.13325782816755	1.63691262866057	3.31759317748352	4.92314134181686	3.63235415162029	5.74223248667431	3.20038175935043	6.1228348675701	4.52549860351573	5.8196319177328	3.01796748614355	1	5.0955091715802	5.12245870735917	2.24402901921307	4.59941623932257	2.78293247199318	4.47219027090285	4.64327585134213	1.49106837840895	2.87146004866471	3.77640708905566	-0.246182325058147	-1.30804827814013	4.3594046835421	1.25382484478091	1.57974312947142	1.88910911255357	-2.65502182439546	5.83638951426289	7.51411035031269	9.9163580100195	11.5460256494116	8.65107085414448	2.7693023011853	5.41287525518247	6.53444163577855	6.26831356091554	9.23577286690831	2.13659554629762	5.61657614611091	9.7735591606559	4.6676695980907	-4.927176505343	2.95806236292621	107.75	1	2
130	1.95025606373533	4.23160890169086	3.49555709845525	3.76302071320254	6.15011637849995	7	7	1.35029063361238	3.56538767713939	7	3.41593813869138	4.53932888675993	1.50230686621904	6.28847189737702	4.3917654342707	1.9205097544571	3.66473005006675	1.87477270318362	3.56066736025106	3.45646695043184	5.07857386845501	1	1.47137150206597	2.89511209017584	-1.47488334377121	5.83568944674135	-8.35674844795183	3.48009577261406	2.11503129819458	-0.728135157795035	-0.351230250369128	0.315880247340815	1.30386300928237	3.34528710100841	2.18974339668809	5.00690632591983	4.07697492650926	9.22863499677269	2.89303571345295	8.50778992538017	7.97958049797257	1.33111586649291	-1.04210740838496	-1.90598350864833	-1.37665934261057	0.457769641555957	92.5	1	2
131	6.0659867272479	6.58656245654476	1	3.29172538226399	5.27089946869279	5.57145934444806	6.55036422753728	4.50968612306483	2.20093761926261	6.41411402836114	1.21577895016508	4.6558471473395	1.13103295146982	4.79724425398516	6.27416111608253	3.9582200930035	6.41945901869299	2.91132022580012	2.15554680881989	1	1	5.21939507448209	6.71963820461516	3.65131689529344	1.11349715608824	8.59590173730083	-4.89793146061256	2.44644729830683	2.08688540845592	0.677213647190961	1.97663734761417	10.273402554585	3.00013552107036	-4.43418670557457	3.35083521409834	-3.0188334630816	3.19690784625353	11.230687699769	5.13168731129133	6.81187931806399	4.57843396429887	2.32513392293615	8.40384956701654	5.3784245988353	3.38920925471532	5.00966584174303	85.25	1	2
132	4.24293732980129	5.7960655303559	3.4035502632489	4.71557351593744	6.40601707989209	5.7451132799801	1.51011177839789	3.53765480530403	7	6.56693181979639	4.43154155546525	6.77391169919165	6.38737767556884	6.12580769956619	6.74615109613221	3.2587526837843	6.76351749750037	1.16397074776161	4.42355954525021	6.52760669989339	1.91729528762139	4.67522293738979	6.52678823902111	-2.0669577567795	5.81564667820861	9.76338321320382	0.739708325157851	1.43282766445273	-2.46543913304702	12.1385854895773	1.2728975246339	7.18835521380489	3.55998073968979	12.5857497857195	1.67174422971382	9.40786016342032	5.65735988936715	9.40226813111495	6.42313726019903	9.2692591416875	6.70474090882207	7.19391050297273	8.3492195486045	3.73779534531942	2.65860721653311	5.03124431350302	76	1	2
133	2.4708864909394	3.93798041395496	1.7039945898698	3.07396949305205	4.39568718902257	3.1398908046847	5.83186733340192	4.05749800155418	6.09819054590213	6.9012934045685	1	3.04500968102366	6.24806898405313	5.77365475421696	5.16163231118256	1	1.64120158867468	7	1	5.87349421738663	2.19225429347487	6.80370132242727	7	-0.518382812042394	-0.329944474592565	8.28662663189386	5.52640770641839	3.57555692199308	-0.800799271637229	-3.53599176271905	0.805055094852337	10.0289927652681	1.21835368566399	12.1079658820476	-3.65175677550804	0.480706748839949	6.59273514487966	13.1225248209861	5.1967191949407	8.92296890040368	6.7696723433498	8.93396360747325	3.91760657138662	2.58025240890376	-2.13550458162986	11.578701839428	83.75	1	2
134	2.64995801771273	4.50843659670088	3.25897736979023	3.67808960869529	5.7102529182547	6.10296480728311	7	4.99676188985718	4.23471869553322	6.59694448197906	2.89798482458914	4.82941875437216	1.21651385020634	6.13002868897584	5.83084101803056	4.29139724388311	3.64233892806445	2.10703026387091	5.20604212285283	4.12793894382028	4.07098340334507	4.17996038429677	1	4.4933314384195	-2.27655694026127	5.15588668610263	-8.05810435116584	3.60723519600435	3.33536261601043	-0.584622674374515	1.34950646562936	0.615283150467445	1.51625262478974	-2.93045892034817	4.92121898248099	-6.79179352460885	7.1040946706923	8.52894550026409	3.03965533601169	8.80342019722803	1.64217345634333	7.79176235066289	7.84890373979271	-1.36305329788994	-0.35750844530608	2.09687744227963	104.5	1	2
135	5.78982442952442	5.11011769587958	1.16134767880023	2.19418364261269	6.05776925185703	2.33277865605316	3.20713708187897	2.82234627849942	4.22845805512204	5.41153831299288	2.93015035236605	4.87799975805939	1.6551169011981	6.78567202964873	6.59339622385725	7	5.6521064564502	4.12700539999932	3.98804675543481	3.52002866649599	4.76068712312118	5.00337915998569	3.26705806382045	5.07443095523836	2.69772056393798	7.56820523635642	-5.08766036316943	3.12423363727954	-1.1626094748712	8.32249215035341	-1.57301148280178	0.484042593492734	3.0155236278086	12.0788507364382	4.60122270830739	3.75609168851127	7.25448703641803	8.9803866988385	3.89374213087781	-5.08516773363302	4.8191223856695	5.17565921313394	6.08575345984548	7.70815242277891	0.939752522963204	8.49931896644756	86.25	1	2
136	6.11319098567096	5.31027804885119	2.55671803410336	2.5411183242936	6.73970466321626	6.87245146724013	5.67716475603831	3.53868164069402	4.07309567243801	4.72322644744661	2.59855184791116	4.64383273882975	1.54460885345242	6.11222820375761	7	5.76539733861373	1.7493791091557	1.26879634440668	3.95915953483801	6.27424836436182	3.30290807659406	4.81665721726275	1.91982514800689	2.46627974241909	-0.720933577733333	6.01027070654777	-3.7965850781945	2.3358716812929	-0.533771465364337	-4.16880825636721	9.51342811010232	6.91632285781023	6.44309221561291	7.31818986432669	3.35287055205056	6.15911492854931	-0.20229320099215	7.56316754680583	6.93479159485406	3.59412383992662	8.30366416259725	8.66839810149879	2.90656693559543	-0.0715864954501674	2.28509553543361	3.88396151812371	87	1	2
137	2.0237712809049	3.34569428944119	3.61032408935624	5.1814279080578	4.73635317250277	6.66394633334064	4.09673679253084	3.16462033932078	4.39262184873792	4.73943234162325	4.39989815648773	2.77889836268704	1.39130250875011	2.40769409990921	1.83667573087625	5.17609749997229	3.85419879536023	6.49358484287596	1.02291010599555	5.21766699192189	5.68316708110772	1	6.12071969562671	2.15235141536071	-3.56274323494277	3.55890728233073	2.80651108744514	3.1133590220025	-0.199109625297964	-1.50925682081806	1.98706181839795	10.9128108747077	4.79830101634642	7.93335439160497	1.00949846249284	4.77042764821651	4.74032694205959	5.09623561723783	3.58376058956224	6.84322321726039	5.57610224503391	6.39564226686942	2.1695845565504	-3.0920628280215	5.58161970362804	7.15944459469251	87.75	1	2
138	3.17585784247786	6.0747847123181	3.4355381850237	1.58253835368159	7	1	4.29855926795504	2.37307871469237	5.77535281419678	3.85269404214364	4.29845907994368	2.82680314982229	1.66264867421831	4.33192371743519	6.23338930869518	4.80488614532904	3.13721119425681	1	6.648472109451	5.86333753588852	2.27753796749719	2.52344576770879	2.92287821589085	7.31743786451749	4.51166734826915	11.8239385016508	-3.45527497383385	5.02984398074595	2.71869508361083	-3.81365248876324	-0.270678254911345	6.22205211750484	3.42912918948049	6.32252394881359	3.376309366828	3.02188411532922	4.34724272677983	6.00521223676024	9.36294875107961	6.11621521463249	0.516936439212207	2.22121609191656	12.7597632611758	6.35510154610564	8.18350982449147	10.4193152817633	97.5	1	2
139	3.24360906946825	5.89661601039733	3.68436483720476	1	6.81879865253341	4.97861599734791	5.96649249994175	2.44312919950125	5.27508384171431	2.8455270344798	3.25846516264938	2.78564262152798	1	7	6.50114421372398	2.06270168987951	1.41865378402825	3.89269831657336	2.65160452120407	5.05963402645183	3.96438357796712	5.61154626047091	5.03519204202874	8.33149367075967	5.74045115708568	11.2697988778992	-3.13151137864551	7.68988230819932	3.73134311078803	-1.93104877123538	-0.046009609622101	2.17636033114862	-0.438335900480139	10.3167775546083	9.50401367627937	1.47939785159551	7.02179052556508	6.14473113605035	2.07863303200328	4.95844539885445	0.984344531133292	0.816653280575448	0.149369056476462	2.15156072872783	5.79431088494816	2.05616463473954	101.25	1	2
140	1.7891500099758	4.42696483152944	6.28650055495796	3.25020802810447	1	4.49007636389644	5.95311724247987	2.7328794600986	4.84237082168887	6.03243470922745	2.54872093586202	7	2.41896693498028	4.22310854179348	5.26236128481758	1.274243202427	2.77719103583468	1.61184371348738	1.64036427373239	2.52470752381498	1.78735142945951	5.86142277007413	1.82458969062211	0.510844242754218	5.39053191803895	6.16805461047778	2.69475987038309	5.08441529869936	2.79734665840372	-3.87838657843305	2.28664553063115	0.643522621795579	14.6502118581693	5.98500569800639	-1.69460191562029	9.86768127394597	3.8800424184581	8.70345992473271	6.99783194460104	5.47134490681235	0.781396394698343	1.82786943132858	2.67105729191499	4.09704451525293	1.72794091211702	14.2339629109967	90	1	2
141	6.15285575392742	7	1.97915439447284	1.58964225976517	5.39867344538174	6.36264441197403	1.88553733385767	2.17190284615378	3.77572951797531	5.12205014981093	4.41658191161396	5.98722385614394	6.31565228957499	6.73123697216855	2.30288907175749	3.32531813692684	1	2.3431815645461	6.29496954865046	5.81575184886754	5.05826827901267	2.15047378908124	3.93296724969208	8.06401696843599	6.55493426712209	12.9297188983479	-0.2301576446925	3.66980830386791	0.274967118652658	-1.9661792790658	-3.89473639484955	9.54769501350735	5.49423471498121	6.42300963813233	1.12494141665	3.13999440364999	4.56505845758924	10.9920614465906	5.68397542058705	2.39170462301765	8.27845076343086	8.19538303959522	10.4641270363204	4.65328469312938	4.06844966016859	-1.05709070543209	96.75	1	2
142	1.95823163467813	4.29840023666496	6.03460100805498	5.05183893268043	6.11279269914094	5.19404013269492	1	5.90454643171436	1.37440336151412	3.38542146907317	1.62967516364097	7	1.28505988118591	5.06112302951632	6.15210684934231	2.58643317200662	2.38161294991331	2.92523415950237	5.34780953608732	1.12018117619391	5.6959730333416	4.88377841634919	1	4.2443916891607	-2.88202482071149	5.36503551742063	-2.74137261963005	5.3454201576588	2.61704330680177	8.46018462461822	0.267389397214398	-2.26586719665588	3.92728004941475	8.17012565211878	4.90368703020115	0.962037912939864	2.40533689093907	7.34230109506557	-3.60083411345885	-2.69421905758145	1.44438448160136	2.14866817810863	1.83634966622525	-0.616978580629845	-0.438817257997536	-2.48378267989968	76.5	1	2
143	5.67163792856105	1.56885836871232	4.58480599634957	6.98578146563014	4.27512553363082	1	6.32292632488159	5.05576272548687	4.3578691164219	7	3.08592763383028	3.64971223699204	1.17650229909757	6.31534425422411	3.89783504831074	3.33012048205991	7	5.27902602878168	6.53100886562709	1.42754066738439	1.47831276209775	2.45656259233981	6.40797599509956	5.86227137112932	2.92822870366288	-1.08470336540345	9.68066552208941	1.66689500378973	2.65250220574852	8.58792418352044	4.28994490646044	8.10934651700553	2.58987733630123	-5.47348042507013	4.50076147011741	9.97668831769274	5.52468376671675	7.27409143203074	2.33537495520302	7.70098887825535	2.60167608366822	6.67986694236976	4.73780000586687	3.90037764993261	-1.97563121758936	3.95523597937643	78.25	1	2
144	1.15276769058841	4.37951084046653	3.15021594720499	3.315514334723	7	6.93256872503983	2.16968392770362	5.07710161982776	5.02566046448613	6.31279309729975	5.49510223366593	2.91675836998951	1.32946619401575	6.62132490947676	4.8620813253993	4.50625134022786	2.88522028030163	1.5150228559636	4.34539229628443	3.50919375186895	4.21600627111795	4.6083434790553	1.29421899196059	4.56026861213569	-1.32041148784822	6.15046293285226	-8.25473671236659	3.71843108354574	1.86945228418453	-1.53163903129064	0.539615259141765	1.40213133925664	11.7196330448462	3.87170739829701	5.02394151878273	-7.83076545915209	5.70901595846744	7.53534720023619	0.73065723168835	7.90542270231941	3.14976088397388	7.56391737598466	8.68513137164891	-2.43202056885653	-1.13334471781152	6.85479709234079	87	1	2
145	1.55513740624979	6.5140601265411	1.58971366522783	5.12222971338126	7	3.12051565768827	2.67096490395708	4.37775156899653	4.50311089601824	5.10021893648831	2.1298518879468	6.54149950356761	2.06190508059091	7	1.63339385927485	3.5699609005889	3.70589828258976	1	3.05406058583753	6.35804579874503	1.61253277164858	1.4592063984005	5.16566930961619	0.898906618293751	2.80324796950764	5.88172348367987	3.38098888844222	2.26192463549428	3.56135249980798	3.63328015799279	3.26112328962166	10.6850041705771	2.66106867619666	8.04595294926395	-0.20843912332268	6.54475601160725	5.82207837132062	5.45859852030838	0.378015262221229	2.04428887819969	7.06195686410621	2.37726423915834	6.39141135557605	14.2714555531813	2.98781234361958	-2.00086377369719	71.75	1	2
146	5.87308360497166	1.82853508686025	5.40264848870556	5.00207644855284	7	3.33631343963854	1.46554774088662	5.34627525103773	7	7	3.21057913829879	5.93754234787963	1.4204945318791	6.58529436866012	6.47477966510748	1.84774099701855	1.69624304979002	2.11264585216538	3.0152290021626	6.13170486941236	1.04501935829985	4.58310897248889	6.65094237204883	5.0982231462277	6.09624920371364	2.709931359977	3.07341339769161	-0.057660420185664	-3.3651831804164	-3.60024833169	-1.1877489792653	10.4776952753654	0.629250366208098	10.3663187115076	1.82094368482648	9.62811225683686	4.28162064301483	11.0214864736892	-4.63105546681174	9.08719018358161	-4.01874543667055	2.33627533773579	4.91029290297709	-3.36094825861743	0.535012172539899	5.68017037201918	87.5	1	2
147	5.41333489048644	7	4.41574447310144	1.73414794659363	6.7596672938415	7	5.9047288944403	4.02084229457206	6.14296922735706	4.11864947664295	4.28510153751163	2.75386206106579	1.52335644042559	6.70657141391991	6.37318792274383	1	4.67916000932	3.69537045409997	4.41426296556476	6.32392586173115	1.65084875770952	6.70507987331602	7	5.8207241525095	-1.63198882753905	6.30784311568538	3.63080544924853	-0.694392111895544	-2.82637756828245	1.51979033875698	4.49518404718812	3.77492655168191	2.83464721711176	6.28909978704432	-0.775275630870975	-3.998144414853	3.15749654753534	0.293680149371317	-3.22485580992056	6.61304163587847	-8.64985237889445	4.74578314363614	4.51524891658614	1.23030654922525	0.894285217747503	8.88285987905396	82.25	1	2
148	3.09847110307178	4.3219449645418	1.36315793604071	3.31407449318319	5.22409142065602	6.57331709127691	5.62430465902277	4.19053410340968	5.20362762380838	7	7	1.95437835608875	1.4993423771954	6.33618740881669	3.52779425403066	2.34231837314664	1.25029711618852	3.72677154693912	5.69322038778412	5.012092117439	1.03401903723741	6.04253705882131	4.64099764186155	1.73270790525032	-3.32857878268523	5.28344793504488	2.23324861759681	5.38934378173242	0.402420540764465	-4.26723066034524	7.63048672080009	-0.564613674809244	2.3513844940121	4.93631657525723	3.86553642554283	9.71802324911849	5.57304522525432	8.14505877446349	5.2280970872074	-2.67070767315123	1.22297876479409	7.01983484204511	11.4721608861572	1.74498634822426	5.72209082871268	10.1153552400002	84	1	2
149	5.04314589491234	1.59624644276823	3.35962124136673	6.22853803178317	7	2.15475939083505	3.23135862379878	6.48777399295487	6.94619011464117	4.68068392400471	5.73402711386935	7	2.17005038161075	6.85765566813873	1.07549879272624	5.84554268191283	1.82879911962136	5.19939395640501	1.64570301953416	4.13552741485248	1.45330722156195	2.81660893988597	7	6.19310138351983	3.57460659929174	-1.27484347477173	10.4374718267311	6.04633250511544	-1.1320676348392	1.31255409489281	1.39336696292133	8.91062517862242	0.293919715640278	7.77951603153487	4.24545940204103	10.4335304674772	2.23942859221242	4.81148757113218	3.97557160533662	-1.09730921361038	-2.22420888156497	-0.0565554247349722	5.6076313897984	10.2482180614329	1.87817161396978	7.43047213159117	76.75	1	2
150	5.11532735705955	6.06805267802816	3.67964125138594	2.91289333711601	6.78634932516196	6.34164544755739	1.0312373253118	1	7	1.53997253681784	1.58856558386931	6.23224905533406	2.20096022252674	5.70837133863502	1.32377700399224	1.54509170046776	2.57827316492348	1.31244070917006	2.76127494059721	7	3.29337799540449	3.49096723336375	3.82194621922897	5.95284508778539	-3.28927241376029	7.0826836946086	2.79464480638173	-2.67714283487259	2.70182044417776	15.3483990374038	0.505123777431843	8.13696058408332	-0.599359424944315	1.26081022722958	1.16198785915899	4.20457135970332	7.08458837448766	9.18390979573217	3.04805307077789	7.31114654383162	-4.96673054196994	3.40572306944215	2.65390691021969	3.79394140150299	3.46844919419496	6.3782027001663	114.5	1	2
151	6.63758514234224	2.33558407233219	5.29253584280559	4.03883289179739	7	1.25197491532435	6.54623244382554	1.23667444905611	2.94371812274744	6.51702394466479	4.51573688011505	4.14332075738235	1	6.14040230531852	5.60052998911591	3.88615038439831	5.02684570453973	3.24958713124673	2.83615753725861	6.21271705912223	1	1.27771987632481	1	6.04040950774042	1.31317677705271	3.56015400786672	15.721499597511	0.673718548666331	-3.06743053474471	-6.02957248519288	1.34485837547338	5.45317047080675	9.15715305307184	5.70671057189314	0.467249877884133	3.67723100663826	9.26275445004134	11.511955492104	8.30511409561215	3.80146763227515	0.915091775039787	4.25309092381833	0.0830404682646952	4.71167180660553	6.09945699830738	4.31248439405461	68.25	1	2
152	5.25111484950252	4.28918725695683	2.03000253953362	2.40938368750529	6.76058960013794	1.82125600078023	1	4.63951291887685	1.51759404604113	6.09661011534909	5.95412980818729	5.09615386972822	2.25529752705011	4.7978065510494	6.24230439936974	1.69108196186493	1.91800532838073	6.10031375455906	4.69568047914605	4.07637102880572	6.48632633398005	2.55521680926076	1.87076251598396	2.67923512925527	0.372334479228465	8.17291256622206	-3.7777764464399	3.33106229764051	-0.846438344776526	-3.16158044658542	-2.02528128545112	3.84719809450455	1.66311018763199	12.7130177648915	3.5026261891329	3.53978484698192	1.52784387227579	6.40878618152722	3.09068461565985	2.35240756863176	-1.03345802313683	7.52571489567087	10.4065123230613	1.40808414308045	4.3137327705619	2.97677972575558	89	1	2
153	4.56301462477617	4.82125641952463	3.62215786966357	2.27477639191761	7	5.28721883552096	6.59574185081873	3.87015707871331	6.55304212958255	5.07578643025166	2.24929329950796	2.54010748858109	1	6.32470793503639	1.37429467503038	2.65878145619934	1.23205041874087	5.0316860817607	1	4.69867304739342	1	5.76967981720419	5.5388972163436	7.35326956649918	4.32794284270885	13.0243872741824	-1.45612452702485	6.04557120336822	1.03977735819504	0.380964198950598	9.72349718770945	6.48800017558978	14.0823128369339	5.92736048656449	0.99516984885572	-3.63621067621748	3.7418384123479	4.49328770118774	5.23384175088019	4.62643020581978	2.06272769979264	2.34410855714455	4.36835834854459	2.87801178597234	6.11915123376063	4.83146492844035	97.75	1	2
154	7	1	6.9040887464587	2.58325662696612	5.08519338086307	5.68568272325787	6.43350725106478	5.18325904922544	6.6996617926958	6.44443067199855	1.18860054546607	7	1.35394827906038	5.21803957951485	2.04782572324622	2.71221391340151	1.85504949477935	4.16304751014042	5.74580214536946	1.85428771555525	6.12120233839654	1	5.92908935167127	4.68051874836445	4.73079437321019	-1.47676056387619	11.7415361687206	4.89488964294846	1.51670350457622	-2.41886129987824	-0.789516303768313	7.93916750939839	9.92339313362017	-3.63899164995782	1.69179442349571	2.47940661113298	7.93395693988525	6.81651150985341	0.310139103823621	9.33670100914462	0.00564576593806776	7.31763621845813	5.5871211291327	-3.50821287201194	0.0956150863720194	9.59888140020813	91.5	1	2
155	6.51329888239666	2.38516933583593	6.8321009344927	3.69640015979213	6.8683033944171	2.63811905448738	7	5.94898098678578	2.78022442560509	5.88393662364294	1.73791353740835	7	4.18718460550042	5.39701873433992	4.8800834336717	1.58464648646994	1.88781059764445	1.22774380269643	1.02173902774857	4.04925329611195	6.33329063435213	4.77989819176576	1.56128416520341	5.68498160121995	4.86952879805544	1.77179690085989	3.97960328023601	1.6274456189485	-1.05586439264892	-1.64578266451078	2.84127360692081	9.02776347893838	0.393218543431056	8.49164392462431	4.95052508571323	6.38000871925034	1.49819991635391	1.5193676315544	4.95178885506939	7.17989999825893	-5.22150036351394	1.75636629200188	8.46512720444421	1.80718190557213	2.49547759873866	-1.74631289103922	78.25	1	2
156	5.51825192188302	4.85798746853128	6.88591985447762	6.62533295781354	6.57879874852002	4.53171978698684	1	2.04693029296988	7	6.86323954225931	4.13437186679851	4.68891169420384	2.18028735870427	4.0487754157753	7	6.36259095369933	1	5.93349375455982	3.87331968435163	4.36211742164124	6.50864746759649	4.10719402847551	6.77407917173355	6.48819071389355	-3.13849234324705	6.24871532896533	6.67490329746271	0.484857293081431	12.1008436086749	7.5694870755736	2.78469745786625	8.92865204676299	0.771249959332628	7.89680667765469	2.82909869688685	-6.51722741634748	7.43734404475468	7.5524670553636	-1.28803287486426	9.34417604366464	-1.4338120217131	6.58993358836254	0.330983639505076	7.7943618603565	2.62474484388322	1.57660248516187	92	1	2
157	3.61266821279066	2.73055365333512	2.46321661863691	1	5.09904961671844	3.97960309406783	3.61251518155912	6.26595273099783	4.77602226040911	2.61954740862311	1.45695726276712	5.97885395870231	2.0927132867628	2.73476694463518	4.13720486121169	3.29494791966591	4.02153451359352	2.82713825240138	3.09897551467398	7	1.55126227853788	4.87660636222098	2.8192167894935	-1.98049693810833	-1.96534649078218	4.00594708229579	2.35402186195203	0.503448052726043	-1.0134753816775	-2.9844942553617	-3.0704023402359	7.84212202770993	2.62709376683045	6.76064845905113	0.955377384645395	6.91526760228425	3.87302981592952	13.644006077944	4.45111397675178	8.98912249745916	5.08615606321365	2.01645547277069	8.84606739814571	2.81254124604651	7.8980091196304	6.92207284934116	78.75	1	2
158	1.65853724450701	3.1072197675465	2.12289142965711	5.5772598188758	5.22403917875893	1.64643713910328	3.22661968034263	1	3.11732303569078	3.70736757530827	3.0976206512924	6.20713455848669	2.66840266099263	6.66894097111914	3.6780203127412	1.79355083224356	1.58162444047209	6.73107650724237	3.20522332179268	7	4.95742507540506	5.14127435138993	4.21055026347723	0.133431465040121	-1.49612554767474	2.7190093077078	1.43488755108905	-0.700582097744992	5.22723657469721	-0.210187777868723	2.7433231348769	12.1659689775446	4.20907812959208	6.38804486969392	4.41637657400727	5.65349930748695	5.65591527206851	10.4653014672867	0.642426387334451	3.88688339750293	1.75880532838701	2.75673896781827	9.40430934821751	4.20423139684091	-2.07566438597295	10.6105666188395	79.5	1	2
159	6.29617485828835	6.66764451315305	2.3098694183789	1.5914512981151	5.91164421255329	1.6061421400948	3.1498016887851	4.45092299368417	4.67518453751955	4.7653075520379	4.30773561614645	2.85763839434683	1	4.19096004982886	7	2.49602227828865	4.62731728728701	1	4.43265417223285	5.58313513239911	2.99234609779154	5.88960408848859	2.92096488179954	7.76780704247714	5.97132222561831	10.1971972796407	0.453291818837132	3.69664725312031	-0.882709395644781	1.32139637596648	4.99075891103374	-1.1693624973804	3.28789617745463	9.64875364500328	3.60014374153257	9.83650665837974	4.16154976715683	-2.17093902131869	2.19260477514483	-1.28079596676627	1.87433271313785	1.9812104182819	4.9132952562135	8.01544599785619	2.64614550879805	2.62693883090482	89.25	1	2
160	2.42999605478259	5.18412536690112	1.45545479492791	3.85101863861605	5.38721206029327	5.79915074115924	5.00417096039298	2.02487872395709	5.00540680418408	7	6.58399970168644	5.55521748487646	1.2602527282767	7	3.60712920914672	3.3403152084559	2.09928084499391	4.12885275128566	1	4.3207822365712	2.10068811146215	6.83369745872649	4.00688029643459	1.20943557285724	-3.12402537659773	5.31634339735036	3.00168804633008	4.579414165412	4.01957306906224	3.78155550486704	6.49439263906932	3.16992860798177	3.1192137327451	4.67222921753045	3.82803170638529	9.48875054407142	3.88943510024611	8.95779638009211	4.71377757948735	-2.21097335411866	-2.36523432077688	6.94188486932811	11.4544370755875	7.95679652861995	5.84692425487046	8.93718457327398	97	1	2
161	1.52537806690937	1.8175572547089	6.65336626021685	3.08563084692735	7	2.01409358609629	3.50985614807342	5.46331807202328	7	2.57085071643682	3.59567512064641	3.16607077275368	1	5.4009220911708	6.91340315033706	2.28351178176787	1	3.94393411657617	6.04916776316947	6.36500360667135	4.22729834449858	3.83159663701095	6.50036974247819	2.70927369962909	4.39371545505743	8.46348304631863	3.13747681648265	-0.143573095549046	-2.07076102515282	-1.24419631070862	7.04063066288245	7.57140227494865	2.95818905656583	6.04290920147509	-0.140937533297243	3.82834378235111	6.23983493708586	9.71756109518677	-2.41292466454841	8.21850889391361	-6.03351577727789	2.72485817466274	2.37304354409967	1.96388961657581	6.68009573576203	10.128413932662	78.75	1	2
162	4.39480161768013	1.68089626298333	4.43833195947982	1.01695852909556	5.44761237381226	3.53827190861871	6.79000419056373	4.088699466554	4.84454988232548	6.71238596058699	3.04941936502806	4.6926697406407	4.17165214534332	1.17580886992201	2.76008884271579	5.0946153446455	2.82151919328715	4.23057012467295	6.80700668969268	3.93584868983491	6.17415839511819	4.45719539881978	2.83808817559285	-1.8177152932141	-3.25433554066692	1.67791722114561	2.74806283434409	-0.934149888463916	3.64344521670991	8.00876823653676	9.31219916041685	9.37188315790174	4.52589549388439	7.43745940252869	3.26583409826631	4.2216920293455	5.98700498040889	8.60666684383696	5.64915111812236	8.98806666151486	2.52614181889154	2.3671814379619	7.29998476648992	1.43272411967556	2.86560622629703	0.984661679338886	85.5	1	2
163	1	2.78039920214623	2.74524500244103	2.8077677480782	5.0778029342424	3.7942298438881	1.96105548980242	1.59297641245763	3.49636053882115	7	3.11613098142565	1.61489869601552	1	4.3640768685018	6.47227255488387	4.70347486355242	2.53836506917113	4.871407179771	1.42707083263226	1.95628157766063	3.35058913998287	5.6778598225076	4.43819794107855	0.810456127602531	4.59980995821075	7.51996442304842	3.23232488193452	4.22582695579276	0.88999268685783	-1.29216418795445	0.568034901525334	8.80710229084409	0.636703874133951	4.46298091029894	5.82215943226915	1.54402294401488	4.72258540272785	11.6492846528956	1.66138279776588	6.86537473174956	2.23204278347075	1.0871629966807	0.255568828884401	6.53907006465645	-1.71748137533484	1.95030166910336	87.25	1	2
164	5.85980936840591	6.62511818433729	1	4.19333692475545	4.92479241834248	1.39154830611718	1	3.23128488619889	7	3.16328321026364	4.98533084633412	1.8486893808179	1	6.63852049471517	6.58869511859885	2.62422947182236	3.04036739392325	1.94112292105689	3.59699684105648	2.22769115411162	1.43750110605541	3.73099236848936	2.89820994423799	2.27539467823503	0.019093088448758	6.72755636365853	-5.28075664040413	0.924568997519952	0.335497327066247	-0.790017533642081	9.26271206583747	3.30663906348501	4.45079302930579	12.4903138247991	3.1411746343814	8.2396068260876	4.98109993050437	6.36179003798822	5.96506333521123	3.17877387184542	-3.44148879071674	2.48876873196767	6.5722627601147	2.07978474128892	3.87308102434433	5.43379504419295	100	1	2
165	5.38842317518868	1.9885071106432	7	4.15411133159692	4.66660733622448	3.27635295170924	4.55450886396094	4.59010745208754	5.31207929814981	5.47354653448436	2.68620995349081	7	3.32280711764188	1.09235450695798	2.73996104737968	1.26057699462864	1.17927890104985	2.82837730303691	3.17426470428246	2.86081982560394	2.65652618996431	5.77941513759688	2.73018845299356	3.15790558251326	5.26702778509562	4.38959910151883	6.16448070578873	1.40195055293498	-1.4637376089394	14.2916647221532	5.50099582619779	11.1503887407795	-3.03728662555847	-3.11733700327642	6.57788935670437	-4.33065321932496	4.62650260764518	13.225712057165	4.17122395113491	3.67025173644199	4.85758162514913	0.473586855077554	10.6650044357514	7.70534282108973	7.4139433273647	7.66082458353347	83.75	1	2
166	5.88932158125782	5.16688768287778	1.09617722697414	2.58279615160689	6.98582279901159	1	1.60483641217302	3.44642290452193	4.30384328108871	5.17585843707329	4.96531157595718	5.97276587017486	4.82740204176745	4.41943572802957	6.74008945353548	2.751072134564	2.91774621711966	6.71892145854973	2.19236841869572	6.161675445221	6.7765579857588	2.2594417638471	5.62554329580573	3.30546545352819	0.628235356140679	5.70725654760263	-5.39018619093091	2.56227580503808	-2.27810989363461	-2.59112142684884	-2.66546700851769	1.13355452699683	8.00581334958208	5.83693781632929	2.23167694423209	4.93738336928461	4.06496065345465	13.5408838689336	1.96319271507234	8.96345556227461	8.70637624975386	7.62425716829693	9.3428057586105	6.45316572564965	6.51989094724773	7.67455760190529	86.5	1	2
167	3.2802548480594	2.74607916753323	1	4.34119391073492	6.17384472530129	6.32724743727806	1.51229220537584	3.03786781152564	4.93580804479614	5.65967173236081	6.90243138219088	3.66842049599461	4.61590477820671	2.32353354831953	4.40730327564133	2.08010261997945	2.53480281878384	1	6.58272563615558	4.52251062288666	1	4.31042178526941	2.18803448711686	1.55754635095457	-2.801589316104	5.41623318693617	2.47566513757601	3.21373862814548	0.365558650815908	-0.22264780341136	5.163040649591	4.51634470613502	0.449697973891055	-2.31313323122999	2.76384803777263	5.33043390762178	7.47371127429791	8.77172249164425	4.3107614358001	-2.1764232287358	-5.32552414075644	6.15620418330658	7.61060458307675	7.60890101903557	7.65456091380076	2.01668032026291	91.25	1	2
168	5.9354590157875	1	4.49344900493712	5.98283836884839	4.62733633623522	4.7247393322512	7	4.673205474212	3.07990512308374	6.97689349743678	4.07595905235529	3.61759382231331	1.51150873388863	6.20862818592309	4.09920776316736	1.52703849854596	1.74051166575214	4.93220166711294	3.4784803755558	1.81396887163291	6.81510297979173	1	5.98278091372447	5.54841176782363	2.66212689518287	-1.10518446645979	9.86008873235952	1.91543393619012	0.591340856036236	13.4168488964069	-3.16691410910406	8.29551861073948	2.48324157611061	-6.40707223399347	5.93723755286954	10.0014495624661	6.04307883550518	6.86640375634941	3.92597335955388	9.8870273663957	2.13257539117378	5.55422332708986	4.2486933412212	2.48281911760322	3.75750929770385	3.26093422619061	86	1	2
169	1	5.69990968461243	1.59146824859684	3.30555053787274	2.73546162402099	6.48461429875148	4.72187608887879	2.43402093882688	2.80995387319574	5.66315190014112	4.12558946162363	1.29276103861415	1.35442425155146	5.51819267549409	2.58155098601215	4.35453727762506	1.42426018255366	2.52977615614821	3.0825770653241	3.25357858693718	2.1826976797867	6.2239010429865	3.16112895741923	6.61850770811083	-2.00153053343338	8.31592909291954	-6.14760532512829	5.23636435964736	2.77871944806295	-4.54516007819845	0.43347033568239	10.5724809629244	0.681268503432462	2.70805879179483	-0.295310266345092	0.803515218267302	4.36344378404631	8.66347835453695	9.59119765936717	2.40159585564092	-0.888708400908023	2.08441247489523	9.42342837102329	2.07889918526054	4.26435843997845	-1.35119688467448	89.75	1	2
170	2.93401803304628	4.82070778298547	2.0525085749268	3.93347261494277	4.70720010304144	4.58431679544197	1.16319654062596	4.53695266490649	3.50363933906201	5.25681972685576	2.69185189279065	5.54642726372737	1.66948029638455	2.27994746032306	4.01725280796711	2.19641361228584	5.9152226484565	5.48922103406247	1	6.80521626402711	4.02844849738649	7	6.24636640369866	2.08918955404892	5.32973801021109	10.8148869443543	-0.279765035268533	6.59799627049945	3.82830598509589	-7.84483818044491	0.546694759266459	8.97146294086522	4.91859374335906	5.47508379497815	2.38787025875492	3.51771823427371	4.75201558075229	5.59095912810096	3.14784639324368	6.74021049097712	0.118295852801256	8.56897742931579	4.81937869097763	5.10503021922139	-2.81084948418478	4.39090149677555	90.5	1	2
171	6.42214759470462	1.59149160695896	3.12482230137496	5.76666942570338	4.54028741745354	3.14827084653317	1.16283805386766	3.018718815179	4.70294358821394	6.67910849329784	3.20590039908388	6.08096602756601	1.25029455644254	6.78770151793699	5.53388984047116	1.59264540517486	6.4315504962766	3.96965335426479	6.31168645945968	7	1	5.26025130792623	2.89851048880223	3.67959586261102	3.12911901185139	-1.52641565874871	9.55078872522545	0.788812666012645	-2.84838817261534	8.49646864428968	-0.0504465758200823	11.3387727275261	6.82353491900291	4.36844216030051	-1.00739464583589	1.98744447398155	6.21444606281479	3.87749090492971	-2.75564551103956	7.56474525842813	1.83976808328578	4.38854925473117	6.64812618333716	2.57076281532631	5.21159771770046	5.72899378385257	74.25	1	2
172	5.53591430088364	6.58427266019323	3.38242188225916	2.48341741170338	7	2.81656622346409	5.32685303170669	4.20141015386154	5.11918097176	3.0847644181208	1.37730856690132	1.0345683605558	4.52384474943339	1.17150746742394	6.79783717692477	1.85133681673386	3.40694512104439	4.09300784554231	4.59506150721937	6.11403646380149	1	3.90335869453553	4.99128999773448	6.25395055138584	-1.66612004388166	6.63199148120315	4.60935945741065	-0.973810006011336	3.33426555963808	3.56867517058414	-3.50393323183448	11.9524973531258	2.39176940424853	6.46086120750442	3.07123826076239	-3.29090334693586	6.30601749880751	11.53731016088	-4.7785718512985	7.62664973822676	-1.39464308476666	1.42294750774491	2.88259635621216	8.62616241163549	-2.14807931841508	5.81170995467773	68	1	2
173	6.03055204027866	1.62129886262345	6.22720307297109	3.37642557592026	5.96759747879248	3.24588216308727	6.70991886836749	5.46129863047905	4.47731001529327	4.06192119939829	1	7	3.86056991155604	7	5.74511369487242	1	2.69771669154793	6.6835437612438	3.16814691837526	4.85582875558651	6.7914590177638	7	1	3.55371710387977	6.77895975692571	1.96867941310081	3.70886682896871	-0.130203784137913	-5.35540696440998	4.65298163668753	1.79726905143128	-2.28905740564426	3.38678860421288	8.61829692356078	2.96745310999942	7.07949579088412	2.88240276059756	-0.336807772059523	3.29507971748877	5.50956648686435	-4.78692425007361	3.59811167456693	4.95847312941418	2.68154974585341	2.52498826797906	0.593291792174691	74.75	1	2
174	4.42817227260092	2.24136767199589	4.1268545979686	6.27696996301779	6.07049887892594	6.80181277333436	6.03785184452647	1.40899432668067	6.55294908043973	4.64195131944712	3.98882055573629	3.69813175172899	5.82457957167014	3.85507224282151	3.80426841803615	4.71306664611188	5.69323886392689	1	6.48844281558079	2.12462455065974	1.90068262804635	2.39355904111741	1.25187069252096	2.39676837133165	3.84817052056178	-0.993243126571875	8.39421287485512	2.55453525428573	1.10614922444772	13.5352583084529	0.300171140414859	4.0139217423578	1.95142981432291	11.0334182807917	0.175510357035079	6.34957005382643	-2.21016610879464	5.9477418176495	4.68541385685891	6.56663398306205	6.71747627635339	2.41059223704809	7.52607447788066	1.54688200467462	4.30242604692716	6.77072270877928	77.5	1	2
175	1	2.60073208690273	4.08583687130429	3.72426406268705	5.83778634968019	1.10014508385178	5.94009234893458	3.61586518385002	4.40715030561442	5.07220390603754	4.74056656154503	2.84194551544783	1	6.06030321848109	5.69045603888071	4.78217071177964	1	5.8426678777958	4.11721619593356	7	1	4.98582545234568	6.68599721837379	5.51789968118737	1.79472333386672	6.60899991933868	-2.75405307790385	6.76601890883786	1.01614838986245	-5.55580524082893	6.38533857336491	8.22681297646672	3.4278758245539	-0.036454392744914	8.16840560634831	-0.301263611897206	2.98578422848507	4.94085283499705	3.84104142340433	4.35108284874558	0.890405736640324	2.01957282231356	1.94972220410794	2.9181657204957	3.18087523175526	5.87742269337246	76.25	1	2
176	5.49146196189859	6.75752467958508	4.91368190050121	2.63865556161765	7	6.30859196105574	7	2.00221870370575	4.76895943766212	4.47974516738543	3.14263865913542	4.53658272862672	3.84097448163019	5.54113650885908	1	1.47844689880865	1.41080147164243	1	1.8134112124465	6.46990031714708	6.90509014935208	2.11315185559564	3.45650895858779	5.4591781051488	-4.20219337814091	6.26906576962933	3.00910452778	-2.39697601701408	-1.68385280471784	15.1850404116876	1.67182229346786	7.97224278954622	0.0103638264495944	5.83110243156123	1.26973593406206	10.1210583542296	6.78340552216485	10.1946859394201	2.21341491869227	8.21783566457746	-5.24746358333742	3.7379327658852	4.97111662333152	14.5236731133102	4.55782812834235	6.84725604012175	86	1	2
177	2.82331812840805	2.98128532156751	2.80178005444857	4.37233114887646	3.92410361816229	6.46611818794488	3.9956078676872	2.8505384898822	5.22164138383518	2.8492099861786	4.76390153572949	1.59125315918667	1	2.47165210174195	1.28486965571342	6.00747549117146	2.18363751330312	4.50273487948517	3.00370741714917	4.10852363442835	4.16408149555113	1.64705761724266	3.42272621762355	1.82613505341917	-4.1423161685703	2.6653767587125	2.84998218218739	3.41462422909538	0.537544790264577	-2.25971110128488	7.00721882636901	10.4635155108299	4.78621918515871	8.58508425336896	4.35226934798143	3.0921425506865	4.49828985736857	5.41887155938671	2.93087606871195	6.97560028155263	5.70211591570287	2.44636839024291	3.00367344715838	-2.77292058147034	8.38940544992258	6.57332183396433	74.75	1	2
178	5.88616146918318	5.73943092764719	1.96459574608074	1.78289961173248	7	1.75031066167065	1	3.07170698186686	3.81309732350459	4.98482452912121	4.66004321618928	6.12322344699274	1.5345027826274	3.79671177667653	6.21466240440252	4.14033379383551	2.06517851235733	6.40247441016455	4.6939603259598	6.11919549710807	5.73685392321454	3.55601026647038	5.79733060736217	3.3928699101215	1.10826454544871	5.4502738182856	-5.36875148142198	2.07942758664751	-2.83668732953509	-9.38031586611528	8.26896771970011	0.877393094930476	0.247598811740345	6.00372317789194	1.98363448725558	3.07127207644901	8.04251937481791	13.4947090705866	1.73836326662632	-4.52529242756947	-5.50797467575524	7.37583747192135	10.2422048613679	5.80901661897244	6.52537865260945	5.25770502241767	94.5	1	2
179	6.95483072932227	3.98650740476058	7	6.30322414906826	7	1	2.03821508916597	2.46873486941862	5.79638416062315	3.9823427152648	5.91945595866595	3.07719546240896	2.47765568150608	2.14393664679123	1.73661694222127	3.28029923054375	1.33201600320622	1.01655014501842	1.16688456171965	6.25932407783943	5.62791343291995	3.91140510922455	4.68803485753296	6.4148274584926	-1.09700248648287	4.34810323750188	4.95018259219198	-1.22995313034717	-0.629359467177557	-0.551642430609695	1.27710859967335	9.98612240271101	-1.85621073073796	7.0148626638244	-0.338874891234863	5.93161699149183	-0.530461307462773	10.3782307068656	0.430368535823811	0.356691748555302	-2.60563049746947	1.525443061651	2.69490823508764	10.1734882577956	2.18529978827655	4.66200410229405	76.25	1	2
180	2.11722509197734	6.82914699119928	3.28646366233671	2.01485216676331	7	7	4.84342564350174	5.96541605427776	2.11083157236745	5.77442687344326	2.47225486646752	4.43412620827996	3.96858734330529	4.31959232792388	1.59579507663487	4.06351453447402	2.45344304118562	2.86070185101903	2.16806875018736	5.39106913637989	3.96004934832103	4.53804815859889	1.94291261213408	7.57710587438087	4.58841164241567	12.7942372822329	-4.63266300165203	6.91061599363607	2.2916839747693	-0.839948771337825	-1.31258918943936	11.6117797841164	-4.49863088722074	1.89027178936203	3.74493429805788	7.24687629697562	6.87165333481295	7.08572996920094	6.78996341183048	4.5453062719801	-1.27254755652391	1.73107225107379	2.71414699312068	4.79302491937775	6.32976423617472	-0.578091235669454	57	1	2
181	5.86918281625434	1.30465120898231	5.49312472466426	5.37891934664906	7	2.78528419797692	2.61926207232401	3.63116187749524	7	5.81378659511057	3.25227652489007	5.08799228304048	1.24054745117999	1.79621589219543	3.22502861320398	2.1983667511613	2.31816282952032	1.27836037508067	1.82263696356103	6.68385664315245	3.2803780652875	5.29341596180424	6.6495333318257	4.55097208998811	5.94615634096417	1.69498537342627	3.07085447175419	0.678645301017341	-2.86762991779679	-5.19850707031427	-0.693962425398291	10.2150620772459	6.1099284094823	5.46748106819851	1.76342447116931	9.38860071227659	3.46509957953211	11.0449481652584	-3.87201803754099	4.88608389698757	3.65266608744194	2.55285385060741	6.76557392677939	3.26952974132812	6.35462286569416	6.70265724953085	68.75	1	2
182	2.90459142400557	5.27145183469251	3.12072087778616	3.09897483953737	5.33895181131432	3.75615958342488	1.00491708894768	5.70087156226842	3.40917796654067	5.84967509821282	2.99498628237687	6.62361751200076	3.2936575453479	1.79394944245682	3.36763869430381	3.13654974897582	5.22354513112862	6.70233074870922	2.82711231833484	6.75994905159179	4.72921723999446	7	3.91338250207657	3.14420872206202	5.77084345218544	11.2503118407443	0.525215227982321	6.3389596025086	-2.19160573787992	-7.35797589122813	4.53556845257064	10.0195226408089	3.94689088289367	5.58620657382401	2.73242449064741	4.87397288956801	1.49425012990985	4.81904732297579	9.8189173469466	4.01411034841796	-4.72913399324454	8.69921181277537	11.0189659796178	4.29406573525221	-2.51386292991275	4.76624246977829	67.5	1	2
183	1.52318158635644	3.07209020828071	3.31524076137831	2.85107632990495	4.67119130601876	1	3.39896900923056	4.66672808608933	4.15859109443092	6.45831559887987	3.58497945515051	1.84229069868221	1	2.87462536456836	6.21146914488901	1	1.31339997753084	5.2456858109798	1	1.00401001258932	5.2806367261163	2.39848660402276	2.28460024276722	1.18101213830445	4.36703189037989	8.11560870336837	3.02290706676916	4.31306963008178	0.842519479194585	-1.12476811715182	-4.88529038796253	7.1610268067937	3.9694988839766	4.26240313092933	5.89019419895339	1.84633948060896	4.29040174934565	13.1098464969874	-4.15411518235147	7.05186446688535	1.97163477541707	0.790829018223018	-2.66576755644114	6.08196862740851	-0.296280673115522	1.67051573219528	63.25	1	2
184	3.0842408085036	2.79104533394655	5.00353455190545	1.2161563288642	6.11262337156857	2.04891435696044	7	3.70623323097461	4.12166822438973	6.25292733244082	3.84383642375472	2.85308496831651	4.22857492356448	1	3.47428485258135	3.11895040385186	1	1.41248657480063	6.81928190570042	4.55638848419723	5.62605331134533	5.45065165304203	5.61282919888125	-1.18389798951209	-3.63972696518002	2.17347412203705	2.45697196502523	-0.708000601599429	4.65583378974506	-3.43103142795119	9.17779538084253	9.3524984058575	8.86889343981213	6.76596719960953	3.45524324301251	8.89175272325045	6.11946543762388	6.44938292108757	6.27560113938605	9.46234868309181	2.64885700254474	1.73703372117585	8.25853297398059	1.79989448324986	2.60285263449338	11.743119018433	78	1	2
185	1.37856275372072	3.03453519892675	1.6681738221195	6.08422805984054	7	5.41497713947277	2.40726510975346	1.55647351274054	6.39055745852741	5.06786438946451	5.77082239770339	6.94061512908199	4.03411491070488	7	7	1.25232513937981	2.67474362758316	1.29142383917227	6.46821556324465	6.90475200341307	5.53538598118633	2.988321803552	2.43877249825058	-2.26518966446961	-2.47465333550366	3.81904416731921	4.14934494003192	0.250057884775965	-3.17434337718457	-1.24274036307046	-1.0226268032375	-0.582816354134272	-0.0950963078485663	2.22314551680591	9.1036316071516	8.38722387562196	-0.136801072600654	10.2479151603444	-3.92149411138639	3.05125611556029	6.42075319993357	11.0467463373299	1.73805583903981	0.249947336858667	5.84701011882243	-0.365122177993079	75.75	1	2
186	1.78642573379831	3.68213933369899	3.79683471925509	5.56207305676615	3.98630464836782	6.13589207094103	4.24101803074076	6.06807905952979	5.61669688455227	5.01598911373517	4.44547104127027	2.49413424737241	1.32825001523161	2.67285051132523	1.01632954769395	5.59641695726948	2.05575804537849	3.71182962864092	2.18029765691275	4.43838694851888	5.72347684653429	1	7	2.3446275333409	-3.67399669388153	3.19707966151274	1.80779152096257	3.45320763198291	0.182442505534828	-3.36853245691022	1.23851084945434	11.0220946396894	5.30128647282384	7.5004832139687	1.33588041008554	2.82541717650305	7.51731627151542	4.9462052027917	3.20577692991505	8.09682724904476	5.65734848338214	3.51525603040739	10.1928490939986	6.73476630424829	5.33848716087418	6.7328038680954	63.5	1	2
187	6.52098329881472	6.30326484277508	2.28993973038815	1.10413999949642	5.68539578145043	6.40128886923148	1	2.07505920927699	3.0624657492901	5.657534146173	1.51335287828831	6.3766664227871	6.0638497237169	5.68698673312059	1.94122366052493	3.39195161908586	5.10249609093	1.62635224395093	6.21789487269973	6.67184840614267	5.48433470911316	5.24246488676275	3.83690389520958	8.20431090853718	5.92901348064678	13.1864079017685	0.354937066756943	4.86942082642348	1.40137954031388	-3.6747897169349	-3.34903531533267	9.93997052957179	4.82110018843836	-3.85488287162649	1.4726294704869	1.05218745838653	2.92715603936622	7.15149196972596	6.70904198191334	10.9483451870713	2.98684631622953	8.18324275796676	-0.231857081050714	5.98995834646503	4.50524981796991	-0.741670540551436	75.25	1	2
188	1.53630892679415	3.84813189688676	3.49141926107443	3.7269331627658	4.79802536945279	2.81106424501352	2.125148980074	5.23959851566625	1.83555104323661	6.87772871013723	3.97421152173346	5.39460822694434	1.49592973256124	2.87161814774444	6.46081614671785	1.94236960936244	1.40568090269187	5.67486002253127	1.27171562210275	1.84071846846645	4.09435076777556	2.76556010714563	2.60455261225708	0.6128198974623	4.40691158534899	6.92136630351335	3.37053253538999	4.30522768060041	2.17594047313952	-1.39797856432649	-5.20402507655984	4.93473017050027	4.36481986498464	4.69894882592249	5.35831878426646	-2.49799149575678	5.65785077191457	12.153525484673	-5.8833654624339	6.35842831238616	2.01019074252314	1.10568739136245	-2.67117579254453	4.15451293949597	-1.25115084288603	1.64876250146622	71	1	2
189	6.01925329792378	4.10243785246799	6.51011429171177	5.85324856915176	7	1	2.87099782777161	3.7040945802478	5.02203606158016	5.72896276729912	5.29797736649465	1	2.68103753646441	1.75754500441391	1.23206987459189	1.93720649729698	1	5.81930385263969	1.72181796010715	5.46000310656632	5.62586078757	4.75000550162574	6.85018398909273	7.48536628294336	-0.106901937030031	5.3306396198451	5.90585866666675	-1.50039419720541	1.81631980263946	-1.10933214759633	1.57177326388208	9.46471780923319	2.86963167981303	13.1627523704112	4.3248145318464	6.31889423385335	-0.503711255974844	0.0689039495418364	7.85960408587486	0.392935679072159	-4.76195609779982	1.87301642375071	2.46576945348248	3.99621629793136	0.563636858358107	5.43792259203457	63.75	1	2
190	1.10944045758914	1.71505908381268	4.45573644597351	2.99887209692709	4.5508122225953	6.28868047685253	4.27062680698117	3.4133161264052	6.7999063150525	4.31246809182844	3.54465517679669	3.47499162319971	3.39464615862873	6.39331460929528	3.25471924070771	2.70749280636445	1.92038614134646	6.49421020602334	1.26650565003466	6.81786590467212	5.79291847090195	2.63376223408182	3.68937278215714	-0.822128600356706	3.71550189433679	6.48225995779344	2.23420505695497	4.48238628749548	-2.61633010935584	10.789111458132	6.46972086199294	4.70048695026268	8.46727887380841	16.8878448388066	6.40922581180578	0.272926298764231	0.405318416709816	6.66593713086692	2.36491350250634	1.28834235687691	4.6255786851004	1.70790473658854	9.30116757764793	3.27672083502202	3.77819649221331	10.8799791873089	87.5	1	2
[truncated: 5 more columns]
