# Supplementary material for: How Are Mate Preferences Linked with Actual Mate Selection? Tests of Mate Preference Integration Algorithms Using Computer Simulations and Actual Mating Couples
Source: PLoS One. 2016 Jun 8;11(6):e0156078. doi: 10.1371/journal.pone.0156078 (PMC4898694; doi:10.1371/journal.pone.0156078)
Supplement: S3 Data — Long-term couple and agent-based model data analyzed in Study 4. (ZIP) [file pone.0156078.s003.zip › S11/Aspiration Model Data/Aspiration Couple Population 01162016 094456.csv]

	trait1	trait2	trait3	trait4	trait5	trait6	trait7	trait8	trait9	trait10	trait11	trait12	trait13	trait14	trait15	trait16	trait17	trait18	trait19	trait20	trait21	trait22	trait23	preference1	preference2	preference3	preference4	preference5	preference6	preference7	preference8	preference9	preference10	preference11	preference12	preference13	preference14	preference15	preference16	preference17	preference18	preference19	preference20	preference21	preference22	preference23	fitpoints	sex	algorithm
1	6.82476535787619	6.11551134755596	3.72293634714877	1	5.36187993587471	2.98635584075715	1	3.28313105562183	5.83467813126978	1.83743119309664	1.93829470104566	1	6.61206348101383	6.21859338387391	5.17171717682906	6.57119455864922	5.14244212487707	4.02421051203483	2.43873347542874	2.87541549692817	4.68286764901635	6.04057803813144	3.98521828176142	8.3620917515609	3.13684693443574	0.518449027102325	0.873759566880648	4.31321958811899	3.62448753264444	0.29095226813933	5.99307089405623	5.73505077737783	7.17063678334871	-3.17209737429351	2.77482040846602	4.62142007640248	5.54226240285074	4.92917033629747	-1.35184633042932	7.84499132292054	-0.903107334822275	3.85054698290177	0.0932560249742835	0.148351526386323	7.30483550895612	8.02556249556412	89	0	2
2	1	6.86109905535223	3.87287234779374	2.92820110055505	4.88720075740721	1.87004596756907	1.977185666535	1	5.84139698580261	1.24409355503983	1.6199285525564	4.22843467728158	4.98068343638526	6.71169837122052	1.90194224623423	2.22839445816619	6.91097047278786	2.99063090314947	2.43693227291818	4.50472750180017	7	1.27183166051853	3.0628948733191	5.24781099856474	10.2155604371589	0.874041189217966	3.15265287912521	6.81148600960175	3.6780071778848	2.76792737370962	1.32156038401015	7.11684211126394	-5.59754058624218	3.79879776348159	-0.748882443598132	3.00182886031518	5.3080008117588	-2.12345025641449	3.45443884344889	4.36361377597848	3.71666736850568	4.30701790369837	1.01214237126542	5.74318779423139	2.79771081352626	-0.720383045601974	87.75	0	2
3	1.54151000698025	3.29033979252708	4.47495917892278	4.32793376839887	4.21437195647408	5.69824824713788	1	2.0687397074982	5.70900646405601	3.03502678576925	3.99125564785336	4.20630827667108	3.63464147666873	6.41319694133229	7	4.02569171561583	6.8268262523101	6.28994466039238	3.00152073532356	5.57447726823481	2.0665995772908	3.15147426413869	4.3881775745237	3.3776347668818	5.24626524526229	-1.48449673351925	0.462803066180089	4.32250490856068	5.05708307529866	0.0168043750286651	8.59052954142382	8.21089945058926	10.3732810456651	8.25874658742363	2.75297500007322	0.000499859052499052	2.57341694505248	1.80807116003188	0.0860375242182979	11.0238897800755	3.98930903854421	3.00881822538417	0.236666951084242	0.474713498808175	7.79336756220271	0.456349866007538	104.5	0	2
4	1.25169454563943	2.73212958748881	5.48400414172162	5.09058656974197	2.21279311091147	6.08934528295978	3.62128469392984	4.51578275316	6.67691836805348	4.73801046634617	4.57494959662719	6.45367740331935	6.30797091181478	5.7790092775987	6.32314162329209	3.55198946832564	7	3.14285480885875	7	4.47363058501241	3.01911310974645	2.26379989230841	6.21545692376501	3.85176955606045	7.74450132472387	-0.0887165585949093	-1.3476047974639	5.19449714652732	4.79882843808962	-2.12549807616546	10.4840654674793	7.00645282351229	-0.403063669026408	-5.47744201471284	4.30295305797425	1.31923202712771	4.19432529747073	8.07110857491722	-1.51785603260641	1.98954149877022	1.11930777749606	4.96542998891915	5.67631911553215	3.92927782214239	4.04646934063926	0.924805279922845	93.25	0	2
5	3.89911323662802	5.5502758727972	3.73057217238225	6.45260607335471	5.11682039047687	4.63662606252456	6.67008675072351	1.72637332571956	4.51793720126816	4.29666859204488	4.54453268356046	2.27349545660529	1.73237954540563	5.41475566330109	5.76633262390287	5.66656337716199	4.938842635631	4.08850724473908	4.26210176459365	6.11312883260513	1.8264224003882	6.15852639106117	6.43549245221305	5.92719085700635	8.06366055810377	2.16038334497893	2.3750541605117	4.22178403585565	2.6514847935588	5.77386983424099	4.30327125986984	7.20123229437107	0.774471638961464	-0.752919958542133	-5.0937474212865	7.40531910526923	3.8220606288441	-4.56914773806454	-1.82711715470661	7.46784143251656	6.46045473455699	2.80086184803885	1.7595705115746	5.23543914910896	7.44292649790901	3.37252230693248	93	0	2
6	4.9215265337466	6.51485738274175	3.79204472640798	5.00666935937044	6.53155669541013	2.14910227737355	6.62787865656255	3.18738207945959	5.54953435372705	5.92927982137923	4.58882655160562	4.18517032854892	3.2641830174655	6.37404252772594	6.5565903410082	3.32599078025155	5.29291747376632	1.28118824975958	1.63066827892351	4.79391258236914	1.51099381768814	1	3.89840562800601	4.98713228278124	5.68948555340627	-4.7298039792822	4.24928460385595	5.12251211515174	7.37889423032879	3.59468508178676	-5.19339320608917	6.65341343457113	6.40920322314548	3.68013587637719	2.10518288325338	3.1412595562558	6.87485511581782	4.83498438992074	2.52476298250783	10.1519121535735	1.47104540327408	6.4590875851033	6.72626448733243	9.75118977743583	6.6338869275219	1.771282877275	90.75	0	2
7	1.27568687932178	4.17893728602764	3.33487669703939	4.11380532535088	2.291343927388	3.88074123627384	1.09035854902618	1	7	4.34941177972733	3.44308158808137	6.30107935464767	3.85761738768744	4.07045792315688	5.91579219678499	7	1	3.34870768751594	4.01890443309995	3.71614377993328	3.9535644872141	6.62771810545666	4.42248664015826	3.06357215037302	6.80163267304644	-0.720699803259349	-0.463454145379089	5.68127939655567	-3.64281538888176	2.3706125470561	10.1232874690566	9.58241877639438	8.89288894906283	7.06244030883698	-6.1937432947489	1.30298011287819	3.13598068883551	5.21453567509687	2.2802418565477	2.69325396467495	5.18159841407916	-1.67443865243802	0.224363298083113	-0.601346403945253	2.81913519824767	-0.305368607754336	102.5	0	2
8	3.22305661843259	6.49090216625195	4.68769315312863	7	4.45044353426562	6.13907587590737	6.17725121735999	1.32688024932927	7	1	6.31233424888615	5.16895345061561	2.65371303561125	5.81859171808698	7	1.68944257207203	5.87919892862953	2.44181843640104	5.32343954862173	5.89194175757994	5.90749077101867	1.16857824715158	3.64873453604537	5.85832186870558	6.87431829308944	1.42365705753378	2.72633719793607	2.81715880853698	6.02662503083913	3.63977773132172	8.10332064411477	2.56986749911371	4.24673485179443	2.72240072062552	-2.0506653045835	1.5689681411124	1.66162235426937	1.88167145116269	4.9408111413676	0.70434507330536	0.111989913030102	3.39558618493321	2.20592304895217	-1.19344202916926	-0.988683818300641	0.939453265603075	107.25	0	2
9	2.41265934008726	7	3.63009730915094	4.78890328987655	4.37974289980362	4.85403608501682	5.69950805055392	6.80253445912959	6.52838520272243	6.1308440012316	4.79614361551381	6.80729722223937	5.58536785248493	3.41684551624419	5.87798724287704	4.89572723566953	5.08978619373808	4.56879477055646	5.31850140992698	3.26750842249933	6.82187453019973	1.10496901400499	3.37937581421507	4.96857332113803	6.98873027407121	1.13482941067549	6.16309381585518	2.96770672013276	5.36534018967497	10.9017297020988	7.56024991108619	2.1844726866354	-1.12860017861874	0.276274909331807	4.14608171292617	4.49669199642684	0.779611534956948	7.07143565704446	3.91869516942088	6.49764233533812	7.56943625026236	5.85295447406889	2.71287424094177	3.87004205629834	0.189516670698146	3.60832944401701	107	0	2
10	4.78033942149177	4.80802852746562	3.92570582454326	5.0469083575508	5.62482779926627	5.03701424442716	1.15001403994981	2.96997204596897	5.99241976352505	5.73891509228299	5.16747885633798	1.92007569140299	1.92438488314027	1	5.34288543782632	5.63192537102157	6.06006541085181	5.36654514588502	4.45138868930175	5.64714170478999	7	5.9069510930906	7	5.9824909391796	7.44821633420414	2.83850004991863	1.66164786962498	4.83521654220826	0.000945032484647446	5.68178024900308	11.0175241933725	6.91075895293429	0.996324700595509	-0.889417430490756	-3.91385180203585	7.23255624449341	3.39321499843379	5.47470999732731	1.8742970040339	7.26791018228529	7.06680570866592	2.06392127342009	1.16643570040429	4.10313231049132	7.15993486054806	5.1648706977958	93.75	0	2
11	4.2092204599067	4.57624366669073	4.83247123301831	6.02860087456845	6.16284076763153	7	1.28872539754312	3.3308836712753	2.26267886776487	1.88578704079813	3.01900810660124	4.0614864511398	1.10617450778141	3.81936202312547	7	4.35817638557841	5.31688580456571	4.5902918700059	6.39393370159727	1	5.10959166047588	2.04389156611369	1.456706359082	5.96400870438928	8.29743215493554	1.53429707771517	2.76469185234169	4.86007586663206	-0.0506938054087886	3.05516872583068	10.5252503871609	8.61516628488295	-4.1426739151506	-0.688968349781891	5.04299507143097	4.92228816904252	5.09601070813561	9.2201985649094	7.63648208720704	0.140915600784484	5.09316436401668	4.86703840456521	2.1433316361781	-0.773107360536355	-3.81761963517244	2.60567874185838	88.5	0	2
12	1	2.81097065760847	4.11953840683654	5.27441576407547	3.00894614681802	1	6.51516296680712	3.77135435736299	4.67055341582235	1	3.39412263719224	2.58953736658769	3.41278884905741	6.01844435159974	4.52440020779914	3.0532036651659	7	4.00927636369028	4.47987378229792	5.74102733830008	3.40372386597947	6.14601754735449	5.32729034754672	4.3314833987541	5.69543864034636	-1.88486100243265	0.853233925845189	5.69624646780411	5.03143452062509	3.03433024923465	-1.4007050787328	2.18751433035232	-2.4502730197031	3.64629382996551	2.9954622614611	2.6244913578601	-5.6927397164967	1.39230962027565	2.39345697152866	4.36226473556202	7.21288774767433	3.09377901512655	-0.0136108244311266	0.8885649227531	4.48198362331678	3.3871465295024	98.25	0	2
13	1.04208382983179	6.95837234472106	3.50989911725134	2.58085759893632	5.12503414781025	3.78917749426548	3.09509614950051	1	5.9233938563211	3.50450726872984	2.71313384727412	4.65103112637534	5.91523452591005	5.81441831411893	2.61143253810566	1	5.05615349668339	2.29120820494463	5.16445853552058	3.75351328816379	1.73834241786049	3.26400179305162	2.49660051692614	4.96190058179945	9.09425702883054	0.939433371967271	2.57636458589464	6.57226817335988	4.09221686261138	2.82691772148257	4.66754957213939	7.43780165991014	-5.27769602655143	4.09356976554412	-0.849499360923605	1.83556365087531	0.493814533906343	-1.54040536435347	3.43774408238038	-0.589871014503059	4.56286841372496	4.76768200713035	6.39617833026063	5.10935044272014	-0.290208600900841	7.31784312085363	85	0	2
14	1.97127170157715	4.79964688734259	4.18476910925007	3.86668960263154	3.27140504502681	5.38644037503397	3.70212929538994	5.47333611225333	6.30626887337758	5.63784243873744	4.84279865207439	1.11071459660753	5.99318659234849	6.59790517795124	4.55835809288804	2.56663820424482	3.31375181190832	6.28770453395681	5.17946693366611	6.85921295488424	3.03485029511663	1	6.99164924877014	5.79909482012088	7.03901135650042	0.0935348942901013	9.4258562477044	5.55068703024081	3.78188502313253	1.48276631556858	3.65700333735935	8.95823759332624	0.658863466840019	2.85692771901535	-2.53896395793614	4.08676942856145	3.28211639852536	11.742112024055	4.22384315337914	7.30406077238086	3.54276188888929	3.99628371668605	4.78180218538454	4.9257803722827	-4.48922105638806	7.65580620101513	91.75	0	2
15	1.80202266146846	6.12356042430929	2.45847917099268	3.93318202020791	6.59820977196859	4.26715270882683	3.48841817422023	5.11497904105868	1.95924120256072	6.94860274087034	4.23437710444798	6.73167753366302	3.97714627142431	4.76682983236075	2.71275616913387	5.94751578069111	4.21740947210819	2.52883268163033	3.4148045152373	3.50434073288374	5.64280919940575	1	2.40398176812429	3.31121300509179	4.07004651496396	-1.61596428641464	2.25115764580543	-1.1735435547932	2.78888795694622	1.62804439660097	9.61116642966683	5.44562652095243	0.626606752781072	2.28596941340661	2.80714296950591	2.70908144017121	-1.6138628052584	7.4954978746123	1.57254502799948	3.91648528651367	1.81450604873001	6.09350934636567	2.65061195163441	2.32720401598229	4.84045916247456	3.57317029859806	79.5	0	2
16	6.36077757736064	4.44809220967549	3.90228740176392	1	3.65081580408568	2.38035461537789	4.02052542379265	1.96721783384026	2.38141316069616	1.2424482596421	3.49375806935826	2.45205754510708	1	7	3.30877892069548	2.78267016181418	2.77969416972785	1.23571410586731	4.89982714977023	5.24624612673128	4.81497861110669	3.91592382839057	3.63377536700651	0.663876976447066	8.56877941352306	-7.31646112530232	8.2672594388584	4.58679393042109	1.51258711966051	2.71441557770687	1.10466984718778	7.65931715107389	-2.66780469370835	0.613315127766542	-1.94413133995507	2.07095196340062	5.49988800586145	7.94177788679965	-0.249458186787406	4.42009218010814	8.95498993069893	8.56079959642794	2.23794522785963	0.155546298656818	-0.230793458181056	0.336840246957147	90.25	0	2
17	6.10321516864073	6.35906932493818	4.05649503831193	4.31506881967823	5.59979249468364	2.40408003740236	6.58747270248768	1	2.65736625150575	1	1	5.77669538358978	6.63605706287032	3.1476115480595	7	1.82910254437907	3.03714369292438	2.19769303171407	3.16093896807141	5.84871315888575	1.96794609947712	2.00069657043666	1	6.87100804645809	5.1353971751921	0.115215164720195	7.47164769656598	5.69523630919878	-0.48199142446276	5.19685714909509	2.79675534589834	7.27213603015266	-5.75123287196303	-3.89494194835269	3.62057040328381	6.02558821033446	5.1748796768085	10.9987186588074	-4.60330660620831	10.7028812815863	4.38508534244549	-0.684597300575383	8.43519823841907	1.07842105820422	2.16920598957199	4.62915983773519	69	0	2
18	6.59910645544328	3.49569167666351	1	2.81817215473271	5.86107147656667	4.55085826155058	6.32176597101566	4.05394982433516	6.90425701654342	1.39008337673865	1.04349403409024	5.82519640890181	6.07475503747962	5.1325389347091	2.35306011287792	1.10057686918133	7	2.10335064133421	4.90125078663632	2.92267468507261	4.21644396957002	5.99395029552039	4.47610409752196	3.56531310038397	9.58041420260681	-6.49432073228	9.36865663083337	0.967923566795592	6.76371234928713	-0.943731549110027	11.3884928818605	-1.38330925839112	0.656058039018528	5.15207085339543	2.2362590973061	2.85622900176055	-4.56435840773605	10.2948702968362	5.0159005430333	4.31967147089814	5.86873092884223	2.5553652254	3.67782791848395	-3.37828925130967	4.52273877640879	8.95674808715808	82.75	0	2
19	4.67869377797993	5.05455357600546	2.35589368366802	5.13758670962954	3.35506916679386	1	3.85983375879099	2.22172905663186	1.72586953267304	2.67211761057148	5.7135245807979	3.52663656846217	4.41717560764096	3.72730469342228	4.64128382662246	3.33801488462293	2.30941303234265	4.36237437142492	3.71465117819048	7	3.47103040577479	1.71094083209741	2.46899287458398	5.75396354551916	6.04005275132945	3.04361288545636	9.113442256408	6.14506701099937	4.23587396173572	-0.0382014391760693	5.64787686454099	6.27213585342288	11.2970812244357	3.26865865454979	1.33408469872056	6.64433005664501	0.347175576547885	6.86983301708248	5.45410634359565	8.7428447091344	1.27331685515361	5.2855048116812	2.14964432865034	-2.11352114603456	0.628090280653404	2.29364997784823	86.5	0	2
20	3.05758075396394	2.12550196451768	2.02529389519239	3.69068837343708	4.89726972971968	1.37803682365193	1	6.42872416305187	2.16467773149878	3.40777849947635	1	5.46381020759397	3.22125959034523	4.98204026263205	5.00164326693407	2.19601352218386	1.74697641039083	4.41539818780612	5.18862764453009	3.99797139445866	3.63556944579973	6.6073343739969	3.42091846915782	2.10574992537507	3.31714761858362	0.0538717482358342	12.5618170052177	4.69948638950832	5.00846404706774	5.37312453388368	-0.447301423231258	6.55342386402851	1.3369090474299	0.0125226800649788	0.343724942959058	1.70721252841278	4.97554836406527	7.36237019290125	2.72973659527565	3.3620410079353	0.39036909066883	4.2904407752467	11.355669221249	4.57798398556924	-0.00169359977340949	0.439654337835858	87.25	0	2
21	1	6.47007432685588	2.38464652091476	2.46148260284841	3.93774934447353	1	4.42855402852483	1.93319396725757	5.27475147504747	7	2.46971136252238	2.57495302181236	3.18916902139704	5.58913258823566	6.97713733052518	1	6.07570098360035	4.84895193561525	2.64543673613475	5.3072531109411	2.56545316141991	5.60373683139317	6.74395209610084	5.07518772251899	3.95200149006636	-1.58737806842753	0.996185763969613	0.737509444665166	5.31890515860934	3.86659956469593	6.40069662416258	9.07978566692643	4.41299657381363	3.05621857549088	2.74864021047681	2.1520837695054	1.87305696262092	2.5546495952628	1.24895674178652	2.64967168833652	6.69109708790838	3.22292748532525	1.19663534899856	2.98302518262099	5.92417643258118	0.634861603819165	100	0	2
22	1.46609445600814	5.58738131098128	4.96865490557578	5.4282549315316	5.71389849446725	1.67567317440372	1	5.17894963530138	7	4.96497700721661	3.7310667181909	1.81600200124996	4.03947815061843	1.10786414908352	7	4.28676067661552	3.80985974669753	3.26566080135052	3.76683282854011	6.69302619959472	3.28720448802156	4.27440162652978	3.98909379625563	6.30157747378536	8.35291227153498	0.899846491052053	6.92623062354248	5.32391427536271	-2.10440553632238	6.25301182349673	-2.94796545173609	4.24493875529653	1.4420493074583	0.236464619402402	3.86505337847424	7.19663055094752	4.67136161844506	8.0082426578338	8.75238802600394	5.40065989760947	7.76434299717244	0.0265118294878549	1.39615156015672	-0.995969766692313	-1.32823316901501	-0.0465948605524127	88.75	0	2
23	1	5.7697695998795	5.28857988880686	5.38559572800029	3.86468349043197	2.48182162263496	2.50354016600295	3.77497802245182	6.19582722374337	1.32537314127054	1.11605024191585	3.88235433262462	1.82470244227927	2.81404759095298	5.25825469325838	2.50826445867241	7	3.20270805666507	5.80319304790631	7	3.39275118575055	1.9600602068842	3.83017489072388	5.54333229956803	6.56548913569014	-0.016361466468922	1.68691015436847	3.67193548669701	1.48558242837066	0.907639137477044	1.92181011189153	5.1515706876661	-2.33341006653136	-2.70478847426429	-0.258191078336023	4.17722438919975	2.27730917783612	1.42193271021457	-1.73213174485992	10.267284665134	3.43380812736664	4.51048200128506	7.91766236671468	4.33961672347538	1.9353330333282	8.36588926604256	78.5	0	2
24	1	2.88759518140883	3.10564100329764	3.72907107266945	4.01097093106127	1.89077050796742	3.7699780893276	1.24744304057216	5.20736359950331	1.92050041210963	2.06644049174027	7	4.97625544258228	4.80109032162913	4.20710697642765	7	3.92345538300698	2.91207023944599	4.97519735876898	5.47178685922342	2.78963160610369	2.58706913317001	5.93299908631186	3.55418368642557	6.84983658828738	-0.861204932629107	0.457720130519755	5.13984919531184	-0.0452937987538536	1.90484512319255	9.46930635663894	13.1988804541661	5.15817068095271	3.81316406105053	-0.590838967813737	8.16906092602655	3.51702299638666	7.37531771364563	7.6679231583261	1.75444451182698	3.50168777075918	-0.506186801031487	7.95677709372244	-0.0169930372781956	2.87565985885557	6.61655310164865	94.25	0	2
25	1	1.18416145955533	4.86524555602104	5.85429907637287	6.78069706258993	1.27085781519817	3.93842654908435	1	2.32837302186285	2.56349161484682	4.93737596200133	5.17724822589861	3.27221716478052	6.4730182771853	5.61435373800716	1	4.31574847515425	6.87468979408118	2.6276501317003	4.90708582172517	6.27372916228183	3.1320430049039	4.50406772457872	2.94761545374954	6.24360235613717	-0.616050728440793	4.42199191953901	1.5352284306311	0.275163458587375	1.06823620871941	0.314774306537834	2.88493426034489	-6.17441467414971	1.55627063883225	3.37714043913412	7.75244528799124	7.64379196346151	3.32827825065884	-4.75104046808604	5.81702157709976	3.65441139145678	2.35419338135423	-0.557257346864634	-1.19124156624525	4.14656985124487	2.88873120454097	110	0	2
26	3.66105037823552	7	5.66984589323171	5.04992502899216	5.46235959901524	2.92491454098407	2.16431582121949	1.08829103360599	1.81735476632758	6.54749465058452	2.90015299042444	4.14740037194469	4.26773996179571	4.81300740799298	5.01626754834102	3.73951117081546	4.3402012314545	3.66982996625881	4.70150999499301	4.3613744542213	4.06455601452932	6.03201779851529	5.95797228788886	3.61540495640553	6.32067387624864	1.84233921930667	1.06077050739668	4.11898210413742	7.99190571699468	2.46476301259901	-4.25973545818947	3.73636371484357	1.2889690355477	4.30295643347952	1.64543000240466	4.6549161291013	3.54314618606123	8.67427564932014	2.49197122156607	5.63667443906572	5.59943073490549	0.611702344147731	2.0997078038712	-0.302401505093119	1.48632505031376	2.34584440084082	84.75	0	2
27	1.21158855791987	3.62140343778161	2.72861272626843	7	5.13930793056674	2.82133078982981	1	6.04108982894115	2.69466699173076	2.85916787210816	4.52630124439252	1.20282551267658	3.28872206777263	4.16734408829299	5.71420144357316	1	3.51757270015455	1.79532992259291	4.16304276990187	2.09724176513914	2.84822397081515	1.46965406151505	2.32148714546262	8.88255245061635	8.03537626333086	0.398744309732663	2.20885200118148	3.87592820783137	5.18549863584226	-0.232166571738685	10.9508231614785	8.11406466578467	-3.09316764639894	2.12483961111015	2.27057801722955	6.96294450765109	4.08293712867174	4.84827267727089	2.7212538713572	6.19603352483878	5.29504699618506	4.04755302559664	12.8265700261593	9.54077541016368	7.83522346286096	3.79817043194457	88.5	0	2
28	1.23010869269795	3.07010336274209	3.45882494167632	6.42558195602907	4.36290980020755	1.97543061111323	1	1	2.61636086284188	4.2383234191402	1.69452049418538	1	2.59341339510075	4.23609997917136	6.59714065283424	1.10065153526819	1.86212463648984	1.76237919354972	5.04828925053148	3.88852457751138	3.31135179914127	5.60416984735822	6.12470350776745	8.37773282150638	7.94165171326259	1.02409265489728	2.38540956762355	4.25506855780186	2.31309757142713	0.877477124842105	9.95325863885076	8.3832716947281	-5.29642059393872	1.12637747174006	3.56045362837231	0.708615383744376	0.748146841851787	7.00653806194186	2.76416366575227	7.89243661901758	5.90845206666626	3.66419491702705	12.7460733452219	-0.126348238697573	7.36959113127155	3.89966677220021	93.25	0	2
29	1.34269705155244	7	5.35033992133097	4.85797860112948	6.31848633789487	5.81968746569141	3.15629239666921	2.63055697053932	3.07549063072866	2.35308597766821	3.37817111056581	1.62699838044798	7	6.28128741000398	6.56835427864884	6.50846737638931	5.62077122791584	1	7	6.14882711782716	1	2.13759211219977	3.06483456432553	2.4761771934475	8.34483254621338	0.1029706221127	3.34558441770614	6.67129050224172	3.41048797026653	8.7540740876106	11.3334450077186	8.59295208356189	-4.40391714410756	-4.7704342421648	-0.0240464319370938	1.87381959323319	6.92573577734462	12.6780112763274	2.33003472977019	8.07009194142961	2.12818718696719	7.7192030922308	5.43058027569123	0.87089129839739	6.26790729619637	5.00162750392371	98	0	2
30	1	4.11877368537321	3.015793540777	6.98185935386689	4.75958145249587	2.37700654327253	1	1	6.23294092381399	4.27891494009064	5.19660901670714	1	6.62822689388606	4.37144653833136	5.25545902732256	6.64982423327989	4.23702179519784	3.78930207675525	6.04648487947267	4.57792739452024	1.71250939890677	1.51533213510093	1.72098189208296	8.38363744410217	8.60368720612849	1.74469478977128	2.41401330473155	3.99854260048094	2.42979995633311	-0.0607960786533183	10.8970897163921	9.56105748668964	-0.807678934303465	2.57361010952731	3.66223631317164	0.31581838163664	3.72950264388757	4.53931550627909	2.52912412193074	5.45208111112684	5.34689211398312	2.08065976093019	12.766349663738	-0.491570351395411	7.40951186763312	3.79782345643733	76.75	0	2
31	1.48615420898854	6.48718993551664	3.57020396365057	2.46779902869535	5.64062331986547	1	1.43995159850716	1.51132544874952	1	2.18390507070948	1.54771524565034	5.63554079553554	6.79997684961008	6.08481777356095	3.74549155550917	2.80416765849434	5.67309944361976	2.67438161321279	2.46357263576399	3.54691351982198	6.43301254919802	3.31181993383864	3.87511853940008	3.87419263154357	9.41636779761037	0.86440324913809	2.20275333825555	5.94766741731266	4.24394316428434	3.23608622584956	4.78566581729987	6.71127336368219	-5.16705322465368	-4.73790471608682	2.52287059909473	3.03691105143363	0.593623268998849	-1.61688572780823	3.35789526778228	-1.95139353324444	4.17573324425596	4.86382257423205	7.61177868820603	3.98103524040412	-0.347176934021541	-0.663871040356083	85.5	0	2
32	1.77025640784808	3.98203511805675	2.69876433184292	3.98545760074823	5.67491535564077	2.37253000132337	3.13867129207659	1.16387339621058	5.38166048158196	6.53362371347556	4.23193150686144	7	4.1401834522608	5.78675904559215	2.13526799222687	4.07703661892523	3.30844987777193	2.51773469102245	1.65824707083191	6.69396222786399	2.84478506758634	1	5.58070458048598	4.08397557379343	4.59382676014538	-2.77004426928577	3.80505212791777	-2.31668920340232	-0.814045666927028	4.20907956652726	4.48490031461438	5.9055819230888	0.496000704385115	-1.383593004965	1.31756061917904	5.25790622560248	8.63465957076533	11.4283534871345	-0.402404877826154	3.17116275575549	3.41394951806104	0.0331278302763155	5.23574132982413	0.0859988099182622	2.63808786479774	4.45599043375789	77.25	0	2
33	1.33002217106723	3.83088895526141	5.23304223494219	4.14821856428663	5.04832278001553	3.23795923098246	6.06074772902889	5.11725071755351	5.53168664497046	5.9042059889812	3.11237651983413	1.39759821810766	4.25094922668609	5.17568816448116	6.88923189123819	1	6.07537937771821	2.82091834349011	2.7247189283687	7	3.84930445898345	5.55991519166412	3.21821857190466	5.3740020133095	4.77955055036192	-0.34748024059316	-1.34582061004514	7.6857814251943	4.38400680971096	-1.25792671000351	6.71565077013603	-1.57955458795712	3.61619460278984	0.98898068106563	1.70849627856115	5.12637047358359	5.73523168072122	7.44805897657244	4.84252175494369	4.71954500527109	-0.514338772755327	-0.566106665776383	5.83030391637328	3.29317939953807	2.48841795816451	3.50156612446343	107	0	2
34	3.65620198867615	6.83150657132559	5.29192902550452	6.18156725431547	3.9788416860423	3.42994644812806	6.48539762132847	3.10744735934019	6.30764374905525	6.54155906108079	5.86729301812688	5.15712753009272	1.75336320057617	5.32257081554084	6.81093648189679	1.64491818088182	5.50095469943471	2.3502782929493	5.50301584585014	5.88413639637895	6.09929907142665	3.24052442186132	2.53541043826861	5.02011362759769	6.94674773882889	1.59214734230222	3.62374184620932	2.75012440713531	6.58184049103499	3.67471986804975	-0.515904595064574	3.17646241245368	3.56098390457204	1.50750507518878	-2.69037283799069	1.08940212277379	1.31160940929212	5.36315606791959	-1.02992925366971	0.361253514893125	1.20046587351205	3.3096304775762	2.08599884980262	-1.53661564840055	-0.883630653434476	1.56856122621994	117.75	0	2
35	1.90041750467339	6.61374965193677	4.12396164223173	4.69251304759767	5.26537264403007	3.33082068743759	5.8061643759779	6.58247783365902	5.70783228017702	6.16444065124682	4.63075707442171	5.93878941191861	6.54179038916946	6.33630151085381	7	4.91575067132411	5.3689514501934	3.59720778735081	3.23817628825331	1.95177131463803	1.39149639377194	3.56748399634243	1.77538536118514	5.65109131381953	6.87111421657967	1.7727856183669	5.18758081042127	3.93476665135262	-1.61296129634272	-1.32521573636846	2.50023858214406	5.65316815637007	-1.014529275406	-0.691383434496797	3.86293239276459	4.88612587711957	1.37993892600666	7.0355673407899	6.1505258082978	0.428491864056579	1.64226388815545	5.11134305679062	7.23027548494768	7.96995203190546	0.347573305979186	6.60672491476159	88.5	0	2
36	1.91433711739562	2.79890843022889	4.61926041768123	5.20981142962116	5.7658985112596	3.71506315279866	1.85523596910576	7	6.41867289091841	5.80506091449046	5.14155085463012	4.69167387371861	4.98059316735555	3.96590340861419	5.91714736638081	5.46932962686207	4.54566396782016	1.82598748289409	4.63377608139654	6.47068652937388	1.44801085979185	3.97042778439967	6.45263662541282	4.62186172689999	5.69048641201164	-0.175428485628994	0.987880330620883	5.68932458024649	-0.32522841610576	3.5392332635219	9.78237300578382	6.98611577574379	-5.26572421689289	-1.68746638461924	3.52196997570496	7.25150466395907	1.81043877463059	2.5982994195856	0.166267437198943	1.26415569933283	4.15032960796615	3.65845029337767	4.03399301329573	-0.761736128303786	7.4468263102229	2.06504429043814	91.25	0	2
37	1	7	5.04019727279652	5.67222493216965	5.5183427914907	1.70372409333422	5.79089740837699	3.82284848798477	1.15074474372854	1.94690779706457	5.19238318698744	1.01814114888715	2.61548924388167	6.82560105414877	7	3.91149464330125	5.5629687968013	2.5991407844251	1	1.84475481937524	6.97652217808051	3.0330383994777	1.71723761945148	4.4185351012933	9.96471870991078	-0.0543886601940067	3.58257164602558	4.60848805569145	3.45146295356045	1.07828783836159	2.81581382884567	8.06250122262195	9.65516249846861	1.68824514710656	3.33825477923949	3.02064240177859	5.23342476288754	1.13483965322302	-3.84825282545895	2.42546585200736	5.00821671647785	4.44958964246779	3.04464599021748	9.86693169979591	-2.47443903193915	-5.68596432466094	81	0	2
38	2.50002247957892	4.26418613620597	6.83814656029872	6.52598399843392	4.46901672089911	2.57485432600135	5.977376772704	1	7	3.47594120917334	4.76250742768218	3.99071754257089	3.57633337967965	4.44950419727343	6.83382877565075	1.73693755938093	3.10916990587604	2.32441049626377	1	2.01238501437915	1	4.07998518687872	3.29769484185748	7.1072479874892	2.83733242218734	-5.51131573370406	8.83638998721925	7.76714161100516	1.07537578629863	-0.294753083493999	-0.411777721279495	5.92125576941099	3.30929642142539	0.296344540731581	2.49354267849383	2.24556655094525	8.77673146173683	12.4599635453959	-1.34966664588364	8.90657115794496	0.821967563317833	3.75677218557218	6.2863677150269	3.77950057011958	-0.97731792440027	-0.6999863722742	101.75	0	2
39	2.02186600254519	5.69326472825137	2.2895528102342	3.30674115680769	6.467438412698	1	1	1	2.71683236813653	3.29299399006418	1.80007325743145	3.69758132648312	1.59616128103075	4.57874764025021	5.02154398463596	1.3739747989954	5.2778212608661	4.17586443441446	2.17566078005987	6.7165095900566	1.15679080816665	2.56100563116363	5.35071807815834	6.58577445708946	8.8991626838053	3.94764145985909	3.85665615496889	7.55504075939625	0.560479155818791	-0.365459001567592	2.98523013488568	2.07625543822835	-2.64921000972701	-4.12697577357349	4.6470383658773	3.82306631433078	5.21749042542911	7.40520237087912	2.50476559420688	7.02781999926419	10.0644488525311	-0.566566718785428	12.4981547096579	3.82126886609742	3.09635783070323	1.32254195234552	93.5	0	2
40	3.99170557824802	2.53592113460082	1	1.14268140635549	2.33250560986986	4.54914222197814	3.68804487635474	2.11744493446874	2.24766032786453	3.51360787633284	6.40332712967974	6.90507488923553	6.41420713167535	7	4.18494147298067	1	5.78514858212315	2.32955296993343	5.22511181282878	2.94782738714685	7	3.51742094790001	1.97677865443946	5.6527554004128	5.39002996965823	2.86615348091135	6.7018678643915	8.26728813022476	7.17278158267472	-0.256355204268058	7.58936999085417	4.52535745221334	-5.79994265541208	-3.02725980953456	3.83108589091332	5.60108184227645	7.33165312552646	7.39765658228011	-3.89497688740564	7.27189808239013	10.0357357325809	6.61890846816719	0.178639747607448	-2.35476880817716	0.898066563436522	0.894034819997394	79.25	0	2
41	2.68238703395102	2.40252852175407	1.67205242700652	3.20093471286047	3.76730267563258	1.72004736448575	1.36129642292642	1.96814772812243	2.27162968539152	1.26589974034838	2.13451051425338	4.37724564602722	2.04920778765936	6.79987891579826	4.94036079871872	3.03134101941038	2.02422498542254	3.63146755403719	5.28122799865421	7	3.52466476706638	6.58731826770223	2.63062274736071	2.02853706180099	2.75913082093131	-0.959818517593337	12.4344678923612	3.24904395965597	4.23030869457537	5.20077663191931	6.49724631327247	6.74308332990074	2.39188349123547	0.1778747664276	0.762563586077013	6.67476881324343	4.39486116867295	8.18693192533221	1.82934575210629	3.34722392328414	0.46641359097156	5.09970772555728	9.18266807291806	4.09584276850565	1.06728240057171	4.12193804068911	88	0	2
42	2.45041977274044	6.46186268560168	2.92926316382602	2.40659732994457	6.12424977468323	1.84079408533104	1	4.46094903452981	3.57071732429716	4.86184487850817	1.22461481697639	7	1.66221114830857	5.38111295708619	5.0924649958171	3.94537462125638	6.39223515463671	4.12426356864206	1.96168158308527	5.54115790038061	2.77327951504336	1	4.12860455418398	6.09205744751266	8.18760929496772	1.31788356619337	4.23095734682941	7.90654432142093	-0.156613839365345	4.12240444167701	3.99592057001762	7.38247028845633	5.8204140917039	2.73977808928578	0.0713297495178207	0.886412594320996	6.64424782349878	3.70930531366372	1.02838432371402	2.52348103056109	2.37237326239817	8.26093931306323	5.73369670209876	-1.83455669073598	5.53482675318448	3.85976677418707	74.75	0	2
43	5.06391539765903	5.78063769978085	2.581173896729	5.47958945145804	3.33305752743416	4.71355569249238	6.17499674676389	3.93493985834071	7	3.11692837293787	5.6981544641754	5.72235233883198	3.37394591907393	6.28995994635335	6.5203810261004	5.70448622968004	6.56257511101095	6.8728811366129	6.41698107722176	7	3.32677652304037	4.50178726247536	3.2545674913952	4.47497529702808	8.91015495380007	1.41545138819508	2.87150499691506	4.31315857952841	-0.513133170668435	1.72137773745018	5.70236418865565	7.30693466655926	1.54242509100392	1.26461913417137	5.35968865464628	10.0833255433395	1.41864880498783	4.36438620783898	-2.92343110340639	1.5956220544434	1.93460014216213	3.28133501830574	4.26948574635121	-1.61081451806315	-1.42669748472173	0.649133715369675	92.5	0	2
44	5.06013589202897	7	5.77347353240466	5.55764805321551	6.3946303563247	2.51283138862164	5.03787009909491	4.3801238685835	2.89612406844727	6.47901241332101	6.42986613058525	3.26298179437511	2.19626858627636	6.55888507974115	4.19078571214982	5.71996717533829	3.18506771437342	4.7849550638785	3.37318248371985	3.98452227930932	1	1.71744959187402	6.85635579901443	3.99033925260616	8.03346010072765	-1.53302458107271	2.14898766322313	4.59876612556793	2.58560362312582	-0.525105108445714	8.24933558265409	7.93741235904297	0.171386589992324	0.931400280307185	-1.7891356592616	0.136072260065964	3.80073649896735	6.29564851578531	2.3729002264215	5.21018379167096	3.23448580187468	4.62146628058029	3.66739757341519	-0.894314108030781	8.47663238318673	7.82568580709729	83.25	0	2
45	3.69294717279702	6.45169677856712	2.73454561652006	6.39353584124089	3.8757412128661	1.72323877123783	5.6146598593283	2.8353129710672	6.73588779941185	3.27577316277413	5.45875682825524	5.64645018430143	3.20575552049993	5.76856510252138	7	6.54365077258639	4.31025661458181	7	5.9889611274327	6.57977497253318	2.92565622727675	5.32018484706493	4.93440368532622	5.50045981538833	8.55312906939282	0.588531459109785	2.79678452901723	4.37300404234249	-1.68284781216889	1.49401641036892	5.75507892729494	7.24844765208834	0.434113807993676	-0.32471219832541	5.00784786586847	3.07689309431444	1.82229401669893	4.92173566537771	7.44976229274926	8.31480249098615	0.216991191400163	3.50125061207788	4.1320145141682	4.19822343814808	-0.364177307650953	-0.428535562634029	97	0	2
46	1.81773341872479	6.78242245520745	5.72799515278775	4.6692442972984	3.84746645684092	2.62584824346964	6.46960636108108	7	3.87209034968642	1.07516774988595	2.00802014611186	1.95039946134569	5.37157792062314	5.05646559001649	2.3883662972201	1.54294135656868	1.64417274524254	2.30413065574982	5.8618064399726	6.26225076410948	2.24569999130769	5.47201261406805	7	5.66073413936888	6.13671154005621	-0.305736530176734	0.617055939522358	3.91644951002523	-2.49427574478945	1.5974818777537	-0.437424589648177	10.9335227734915	-0.0860333921239383	-0.020160378559999	0.920809441855866	4.02247931106151	4.69393280723148	-0.920278064636277	6.59844128612408	3.84861275888611	1.66293676997225	4.54964166243371	7.52591318426246	4.70672888887875	0.442959427407532	0.635011123783983	101.75	0	2
47	1.08447083176587	7	5.00664137842405	4.8242128093524	5.98425337256542	6.84019706932457	3.15045503355911	4.31072912743943	6.87627132646474	3.69877679182784	4.49547601905186	5.13378636758772	5.44054895021239	4.01934984737301	3.74914109164769	1	4.44186456097417	2.75921761944169	5.95503193330685	2.06982373782481	4.31212507393039	4.04098316062953	4.70437082771972	7.43638514186506	6.51313433572613	0.624938318175541	1.74992967325546	3.9154201070075	1.23809152880621	4.05099962138319	1.98335533211661	4.68452759205053	-1.7672181300228	4.57324585709619	0.185722864879076	1.21014635756188	2.72243441421533	5.27976603756211	5.16609029059032	7.35351929925009	0.490828548252147	4.19645330063766	3.95569381105374	7.07826500780859	5.01853355780064	2.48599150191312	85.5	0	2
48	1.37817915180501	5.12892762085749	3.40169746732825	3.93240564053241	3.95820790123052	4.04786835758311	3.59124530311663	5.61047098035293	1.73602353677055	2.87240568848534	4.25724401711406	1.48059524148254	6.40391426188829	3.96797704047986	6.98225066234856	2.15094018701252	5.02514441235285	3.28088010259103	5.37500405453822	5.44079262201601	3.76693198519336	1.24471691161862	6.43267727751187	5.44650605590081	6.87335848711847	0.891694457780267	8.35231511100563	6.72462696301161	4.88310444279974	0.627162944996071	4.76841466284153	8.7862218050536	7.39538035790029	-0.382384021103057	1.7099308295211	5.0162110227829	2.93819589353419	8.23100961770532	4.64122856497804	7.55136618464418	3.87977672467409	2.94956543283209	5.28188186378897	4.8933412696653	-4.03760808647326	0.549838592417842	81.25	0	2
49	7	2.88876104398225	1.36863237760791	3.66475434711507	6.19568360768493	4.91732287569374	5.95610435764863	5.05219445118658	4.62245137110742	6.09159330320027	1	7	6.41924267433693	4.0753860770593	6.18926481826075	3.95407765569747	3.13185117022673	1	1.78298703108669	5.90873034086376	1	5.46164393966614	5.80716964717316	3.37982537042674	11.1212095062046	-4.92398922513711	8.23603575542544	2.4522143643327	7.3294372586164	-0.631128263752637	4.32654822054032	9.59271854110399	3.7026251995669	2.34407043281846	3.34311847840561	3.595381308539	-2.50317121765553	1.91144270666155	2.64331901731893	8.4410143128544	4.79612812715159	3.52006767594619	5.76503274003751	9.87152205616922	2.89101377106653	5.44904511330186	81	0	2
50	2.8496144592112	4.06168762820665	4.23241280026591	4.91558508119339	3.89884189191609	7	2.09912802673443	1.98668842165327	5.48942197260951	3.46813185216806	2.25194961723663	4.50456734514653	1.62964653503288	4.65012826570861	4.55333940906229	6.20873106986418	6.76962249831535	1.49524396289465	5.65542279183064	6.1905278116718	6.41547296415731	1.96997018859577	1.59147447853269	4.42378867125819	5.0266896997772	0.337547917566702	0.194455219111804	6.53798560132187	-0.27345740636354	10.1952282914476	8.60034275689086	9.94364945733224	0.865395840094213	2.55183558141038	1.30723252407469	1.77406656709659	1.30324344570842	10.6690918841831	5.11524178807779	8.51384924304069	5.43042361353939	2.8367336638665	5.85622330523715	3.16929849679	6.06572145951373	4.09023664328486	101.75	0	2
51	2.12558588522892	6.94208943482237	4.02015093776802	4.51469547665002	5.66046902645286	5.67739119931478	1.69660263928896	7	3.75478979844559	6.99930953556818	5.52015607536803	2.61277463301457	5.50660509970616	4.56188147435629	6.07224492061509	4.8428141498989	3.4192647870298	3.1061327578519	3.17782537732229	2.79826371444728	6.88816643431934	1.48741248948244	2.89594692714033	5.5423119067789	7.40954526027726	1.32792541188675	4.86876943776241	3.98234580957653	-1.1920467823778	10.7066486630925	2.94767333185156	2.29680402673362	-0.223582952614679	-1.80881882238249	2.87947693913756	5.1148616331557	6.89718225627084	4.95257804602767	7.16204303473248	6.55943985818913	1.92308531776167	4.88679814051958	1.67231613086097	5.08166487827737	1.36250350576384	6.664565324456	80.5	0	2
52	5.4229716724948	7	2.07340563124066	5.47586520697155	7	6.57208148368436	6.83024346277454	1	2.63877520392138	3.63546576426576	4.37676338047251	6.20511145980219	5.03146977896095	6.82168335045706	6.19834335059076	2.50296594623926	5.16578373668135	4.01766166104664	5.72406774822128	5.98932072753832	4.62764403644499	2.80946893361571	5.62213678261965	5.23650031371495	7.23186405922445	1.84146566155885	-0.0768233584151357	6.00161972580784	2.83784131418708	6.71915251799244	-1.05870284355084	8.75135704592796	0.697186726006827	-2.74633107329527	-1.21415107433825	5.34047717826888	4.86369087473905	-2.476674250497	0.650552454167702	7.41941839096898	1.60873240433944	5.66686572153094	6.42586769205425	5.68488475259263	2.99961733810263	6.81974204391181	72.25	0	2
53	1	5.97066038069202	4.91995773598145	5.15021353891762	4.79942554822313	6.65426117754736	2.36761785564091	1.50748318519406	6.42326444572597	3.13808038203327	4.58195036312484	4.96737697604302	6.13501209729237	3.85965284731188	4.32872978751242	1.77728468197082	3.84566407096136	2.0204067960969	4.52988475475023	2.50152500552887	4.69213656905905	3.83503874462826	1.7193178900782	6.25926138443949	5.88978756050386	-0.434464989535933	1.76180823590333	3.54854387051724	1.05661008486932	3.67634321585604	2.53937525628002	5.70838493258223	6.76513662576406	2.81692341109631	0.406150242740654	3.94826879789199	7.58276334112249	12.3854477214362	-3.23379917365417	7.41503834237881	0.780252592642576	3.87132490849349	3.60039694575993	6.76973035143992	5.23197971795327	-0.31104766366816	78	0	2
54	1.76044557370099	3.21590279493225	5.50611347411017	2.90109190978276	2.86600146073245	5.65964278067883	6.59019939761154	1.6391475927527	3.77225834490545	3.08160600066604	3.08657641949026	7	6.28275542435504	6.62276864183441	5.34265579830944	3.19345356842103	2.24962681742236	5.08688508741448	1.95594775331451	1.49513055972574	5.25784054134784	5.86935967677008	5.21028447530805	3.37021993869521	5.18434645733167	1.42914710646909	0.0682459806845097	5.21552138489012	0.37045247718929	3.99497469926176	7.61473838178009	5.13281391337541	7.70966676335785	1.12376358235352	0.169575152213486	2.75208641160379	6.04711365144701	12.2034781859107	2.9729214037579	2.03068775853147	2.76289491500566	4.45583364544888	7.38196267067516	-4.0360600274332	2.77860197244999	0.0866194215269661	90.75	0	2
55	4.82293497829333	3.20410517774345	1.83504497134522	3.60712745673805	6.11566042285945	4.72143244476739	6.40096796131579	1.3535655658223	1	1	4.20166732142117	1.13347696650497	5.66859676808949	5.72452147815751	7	2.06402435848723	7	6.25614951176773	6.38549572517916	5.00169158288471	3.7154102283176	4.63518526507703	1.97127253275238	4.63329227542575	9.20958526278067	-5.62128474238703	9.49633064460357	0.915885903896441	6.27892982557791	-0.0351297978999565	10.5206621188471	-1.67996221109113	0.895496856218736	1.19274891335172	-0.143790094075308	2.89619251464796	-3.93682660205193	10.0731227795117	4.42357598353103	3.5897014920056	6.46533813492277	2.03930782732927	4.41400273782455	-3.06189250077032	5.7839091209539	9.03262612438999	90.5	0	2
56	1	6.24844594338635	3.96117832885496	4.27476497231843	4.39699622207839	3.78112098943105	3.97215339028592	3.80127642230319	3.84880057184042	5.88298061799238	5.03179617986174	6.18725384767575	4.91307315979233	3.04781742188118	1.52657435760752	1	3.12830905571383	2.77757333514221	3.33296320140094	1.69063982857147	3.72844360698042	2.87706084356978	5.01880234758253	6.01101690160825	5.60386777630297	1.2280285491903	0.865061554834246	5.34408248466568	-0.440690827461925	-0.368492435217991	10.288055301247	6.39626879204303	-1.92466909288856	5.37638925714839	-2.53271361445911	3.97954185568622	3.56646788712937	2.55293618858369	1.55649854361251	4.92967674692271	1.78644066433177	4.33324033625471	3.34594240962149	1.98676974160791	6.08398120826612	0.31500216382989	76.25	0	2
57	1.00317489049162	3.61050123621831	5.64216941612917	4.73531182346629	5.43769445251716	4.60866635109438	7	2.53593149319323	6.98582416579314	5.89182409973063	1	1.21403806537791	3.24137329055708	5.8945104419645	5.69097935643622	1.37978842331749	4.92438115526406	1.62052292550648	6.70614108336897	6.86054018446966	1	2.78869312850364	4.70578220758585	4.10081049252282	6.14218458338639	0.252013260109747	-0.337020567405075	6.10858984349409	-1.3637502485429	3.10286705495934	8.14000483329546	7.43809493292383	-5.92942532464958	-1.2808653501193	3.50188765482258	0.511257621619582	-0.6415696754114	1.96799527578378	0.334084926277339	0.544994620417844	1.32225959055953	3.70652351449598	6.43416692558506	4.46561943193453	6.99548840934963	4.56581529399312	106	0	2
58	1	5.94307363035733	4.51619911017021	2.51567254414049	3.38590101489613	3.50196215597235	3.66822753843148	5.01649695360048	3.6853764172465	1.93282564027116	3.71802845713883	6.69824399170282	5.67504043137722	1.72282399737324	1	2.19478444714163	3.10722363027176	3.0578775485888	3.49772595503817	5.80291699097751	2.79721895790571	2.3287809016965	4.0840664165831	5.24392128295887	6.57404200915704	1.66572578985998	1.37779116468132	4.71301559824168	-1.66586105775509	-1.37543542619011	5.82076443674463	6.29224536943014	-2.57231289503938	5.68188063592552	-2.77528389301859	8.10057670376122	3.87464260769056	3.66148770337459	3.21021618610269	4.88757927750372	2.17935393466376	4.59442636747626	3.4157056360217	-0.50735863947718	7.72064944024029	-1.04379682945026	66.75	0	2
59	1.34677144420476	1.74024558840305	6.78581317605579	5.95273948523611	5.58699913552296	6.06810935946412	6.68748075137059	7	3.73392883266636	4.88660751629866	6.51801790774828	6.43725657738478	7	2.0924375575673	6.2949996264583	2.01371357977784	3.82628060170837	2.36963117063764	4.79248969301961	5.24511993129238	6.62400948371081	3.47778258308124	2.44303016284356	7.00672751801709	5.1316713715517	-2.65817462522921	7.85010006432395	9.69480449206976	0.777822361678173	1.98456918507056	5.97371997429172	6.47623223290761	-3.71221563285782	6.82928053271926	-5.12567616642285	4.7262246311679	-0.47376127381339	4.27199163973199	4.67527210663102	-1.01874016583103	5.33181264492531	7.22370471202681	6.61674777190055	3.21819844994727	4.74103613077645	3.20379010141814	68.5	0	2
60	1.93235681486917	3.56826355766688	1.23251225660802	1.62662651128266	1.27282827597529	4.71786093490182	6.52073703266967	4.30500963270872	6.82960769842835	1.53855475715682	3.81208446626735	3.58887035684502	4.34739998062776	4.01911310148957	4.84228184528885	6.36390756474609	5.77408931110691	2.03255924320703	5.27934239418256	3.36243291967445	1	2.34421138056968	7	4.37212628918439	8.34039757230892	3.79171634308906	8.81620511366518	7.32790088495859	-0.960386452919652	-0.774032851336325	7.69371938341861	5.44488592575344	5.91203571040288	2.75745889089363	3.5901703140258	-0.0567889160204411	5.43983255047319	2.00117704815695	9.19236335854714	8.25404630740852	8.5956293197128	5.85028061011977	6.24749441468797	1.15591705039804	2.0078127467979	3.12880083576703	80.25	0	2
61	4.86676739549662	5.30848221758002	2.36347012579459	5.57345063225335	3.59636789079674	1.04470382307366	1.67405248272456	3.25107196198653	6.91018444076642	1.83110760810442	5.66352532709018	7	3.64723193765986	5.21389150253644	6.27350085909604	6.1185249767342	4.85154445373853	6.54224513584792	5.01947640439779	6.10285651670542	3.06396773435753	2.57298188837893	3.02412219587043	5.3624842609142	8.57334203183256	0.345574384400688	3.06764091100136	4.56177658943932	-0.718264883962293	-1.97012347932485	4.50850229235045	8.25312836604255	0.367747586055158	-0.93731383416263	5.57430088367453	10.2659052725468	2.21587012973933	3.31474087697543	7.56355876702275	9.19072552690661	1.38548971981955	3.05919129519746	4.11824223134121	4.58089749759745	-0.12336670370574	1.59995949804034	91	0	2
62	2.4993039158656	2.65695943557084	7	5.76653434155254	6.31034915158525	1.84207632292969	2.1009461734828	1.32824855616598	1.54741718781592	2.65526327505278	2.29639810600695	1	3.21388152448677	4.81961387876042	5.76386401333249	5.14769391348074	5.28162523513444	6.1047253749762	5.18452968742359	7	4.76043166603298	4.11116425695828	6.86602323318659	6.92752633772867	5.45472929589975	-3.2993016339097	7.78023709819919	8.06838967152216	2.15377784103155	6.60993157015289	2.69506289253712	3.95455211093899	-3.89388953110951	6.59381514387435	1.27434220833944	8.74634656767916	2.31189794610107	3.69291829459505	-3.64476418185647	2.1887813179838	3.40570836077074	-0.961415313762634	4.57722329548747	-0.681602985242314	4.22567963614053	7.03167406344137	85.75	0	2
63	7	3.94828296137237	1.43413286821271	4.47640380963397	6.01855706612496	5.25741130485902	1.96925605216313	1	4.60389058119981	1.26330380629546	2.07132356921912	5.621446498886	3.2178721936526	1.38479939325026	4.75530030472337	1	3.55094464476211	2.12068929553514	5.0047051387783	4.76139921624844	1.29007938215267	4.47788097616036	5.16684501079404	2.2786787826774	12.1045497136874	-6.17364447363593	9.00552975011685	2.83468970843116	5.15799176666474	2.75855448615139	-2.33721702094007	4.11464510493679	-2.01671154853423	0.719209665333007	7.50608975259172	0.547513542054632	0.0111239609633564	9.6270461641428	-0.98783495978217	9.68668728327707	3.34506019057528	3.50012808797088	5.37735257268858	8.67583535487653	3.1556336027651	5.04003982344825	85.5	0	2
64	4.46808145528012	7	4.70237301327784	4.92738449372488	6.35099381370409	1.86724890346852	6.32170220946562	3.01103529247997	3.57727781307465	6.01456904282229	5.873401447178	3.22034162922456	2.23401491679328	3.20367401593719	4.8348492276483	2.64625101442301	2.89113573949937	6.77043135072766	1	3.73569768255708	4.84866039617136	2.4975783285675	1	5.2901099824655	5.33170580705807	-4.21566384308954	5.00944193942445	4.4010203201609	6.89131057967219	2.69634255899286	7.85964621011544	7.40473440872331	6.37406552399427	-2.29193795768788	2.68409020923601	12.0155669969749	7.79597157657582	4.31978359839022	6.31032029750823	11.1181319508712	1.61910950438402	6.26029289515126	10.9592538193684	1.77907896207243	6.78659247551946	5.03842284314293	76.25	0	2
65	1.58397594021133	3.20229682068952	4.19751297044241	3.86120585139709	6.04280904129544	4.34195325968488	3.77351365192403	4.23588152093037	3.23826305811397	1.73643677345458	1.82598500025797	2.01714701782258	1.64279573384862	1.30808974521118	4.610096252366	1	5.48226538389614	1.08542187092781	4.43819948485272	6.37223268521992	3.171896523943	3.29803207237557	2.69247381915306	3.02299681582593	4.57400496735719	-1.32122344994148	0.0278477498195131	5.81623879532113	1.98411323428203	3.29048214854028	6.37356666916432	4.20907164728512	-4.78378239544613	2.99232412193134	-0.671778268933937	1.83667315909163	8.11936222208638	7.91199732377625	-0.104926063596698	7.3186708841241	10.6180786073087	2.62393107355882	3.247050339718	4.21715920529958	11.2413032379893	6.91267006178404	86	0	2
66	1.05340695202796	3.34790017412722	2.75878548777157	7	4.64105685417825	1.31705920278733	1	6.6000755888183	2.8021868273212	3.32876038923582	2.41313601399546	1	3.55980372212394	3.4312598014948	7	1.26937207099943	1.05878380616917	4.76574721100706	5.4270161269193	4.28105714459029	3.68912472830109	4.45785457830927	2.00355929931722	9.80485023213689	8.40521454344835	0.818601143014641	2.20026920398496	3.91215328817295	3.18105264954875	0.826162196287224	11.2064359771359	9.00397594637239	-5.19520771538996	4.42791453033255	4.53400807433793	0.539142126262297	0.0279152572078233	6.19590641069376	2.93638030750905	6.04695434972381	4.90370033953468	3.81032022104197	3.60069392263723	10.2753457439719	7.04257920452556	7.16412718227933	75.75	0	2
67	3.31342265663051	6.89803462531826	2.87707012219356	6.63211921850531	4.42404843330409	5.22471113019357	2.62454491777098	3.33041177761679	4.91522596998535	4.3801435192025	3.21001124014302	5.86527922338682	1.96253382299768	6.33196888088272	6.66788964866429	3.66324028926319	4.74330460303804	2.98402566486303	6.33501994422906	2.23620915234283	5.98985921230132	4.20378322226372	2.41245682572466	5.82490832623153	6.83431152254052	1.55657504646194	3.13600752735226	3.26291505575184	5.25138915703527	4.01090931683854	2.89229050236566	5.87883773311757	4.85593784627419	0.55297652193811	6.5562434405081	0.621412855486582	0.956151156177283	7.24707662445625	2.56765399222042	9.2601730960235	-0.673446377064538	5.43946895717452	4.58357741267169	1.19692391992225	-2.07945989435681	-0.812914314049101	85.5	0	2
68	2.74954520396318	2.713723713393	6.3759536365527	3.13837226966482	5.85027624321131	1	1	2.07466327496973	6.69500971232953	1	2.04506524998423	2.93243061225683	3.2917844714071	6.61222220659136	4.89539059829827	1.70349308625494	3.09892266136027	1.4228273454924	4.70211957085666	5.27792174838901	1.79075460501151	3.16610879798105	6.05150785024766	8.13433155708987	4.19158964065917	-1.38522211481336	9.60039743834	9.0858747020275	-4.07448540455861	2.88198416159617	6.07725553316637	7.4086256282427	-1.8819975078748	-0.649388272972795	0.524313032451685	3.29161126350074	-0.411422081465393	0.139484075115181	4.56706392309665	0.9570311553481	1.81437981550092	5.48368548547749	2.9476919575835	-2.98224822378214	-2.44321298001682	0.585991584672877	91.25	0	2
69	6.84724788590394	5.89749814560944	4.31601482458438	1.2898957593795	4.6923644720786	4.61294510665613	5.56345078263329	1	7	1.0670674577153	2.64120760099893	1.83690031934326	5.51829472588729	7	7	2.90587311897303	2.3736290011491	1	5.94741313609573	6.28026104872436	1.75737513543921	3.22821750227622	4.20910783262709	1.46745018989986	8.67478332728752	-7.50643582076965	7.57243397503751	4.67726386218774	5.38454301192597	-1.54593826391648	10.8028077427613	7.12935278202007	-0.832829345483239	-0.214465075791986	-1.13429735612184	6.95915232279781	2.11528529923101	5.55827593020876	7.06985285360548	8.74383683498964	4.85005155521643	5.05640017511649	2.41157037942373	3.12461670796296	-1.24493668535001	0.93350615219466	89	0	2
70	1	7	5.93894217606064	6.52933527177488	6.28652088796715	1	3.11412066569309	1	7	1.53318317786633	4.69604760849187	3.96359427119974	4.56366548321179	6.95215656392537	6.76508107036634	6.83797246494216	4.28600326670345	4.37019051100958	1.11891214913238	5.80789716315238	1.82358878725882	2.74606699892266	1.72587903189595	4.66588865284884	9.01146905623313	1.44667744737549	3.03107483622814	6.19544242078941	-2.8524072397817	2.05253415068208	8.6795754349916	7.27621113522016	2.83701270965093	6.16657656161417	4.2235811924743	4.93092165160399	4.99790703900941	5.51035714683485	0.593517730939406	3.42834112099368	4.95582789485154	5.52907213373105	3.89665559276827	1.24851332171699	-2.10804534453029	7.25559899113032	71.75	0	2
71	2.3879064902925	2.73634360351819	7	3.98738824005716	7	1.19782025836929	4.51378812776869	3.30126731560021	5.51858990351772	1	3.81870353525539	4.23632233187714	3.83587650594331	6.73234586471759	6.32477877866554	2.1071338379937	4.55437248844553	6.37154640610917	5.40925753743349	6.66587751790037	4.07480256153446	2.93233229262808	6.25013128059129	8.85352765082842	3.63179601476794	-2.49336052628546	8.67670145613543	7.67557482553797	3.38651479104806	4.24340343794218	8.18937480433071	3.76215463719128	7.77546389059367	0.199436145221083	4.62970923027436	3.12353113192115	6.7063083311237	0.408687407284894	3.2476161699516	3.77349860200648	9.24672705648129	4.08236700352186	7.05182540378866	7.18829208805772	-1.09160501943175	6.94118144454209	77.5	0	2
72	3.86275710727008	1.70653529426151	1.14981497523375	2.6515165951527	1.87323414440702	4.02148398114222	5.10477010496796	1.33119976194654	2.39345765931231	4.75117933611116	1.09822777655584	5.11556182063484	4.17054582077537	4.36988757468156	5.48242962792679	1.20519189711919	6.55991154577031	1.55469159776153	5.00820179333053	1.80936750029442	3.3606355711256	7	1.92016247672694	4.0505360872114	6.95198411631159	1.42059481508769	6.37388285583263	7.77474167649862	6.30502574126638	-0.0612932986064663	7.6459659230927	5.57346167405837	-1.40442517791411	-2.67999511245372	3.87395251408929	6.39395066578922	7.58547927546526	8.31831890062242	-4.62493980506783	6.412008516044	10.4491754316306	6.74680494591044	2.75532922632463	-2.54347665808379	7.81553895360933	4.49902776243899	67.25	0	2
73	1	4.56732806235451	5.65579268817889	3.80194378446674	7	1.2913951368183	3.7341370477834	4.27671691245237	4.64703748701229	2.77584794167991	7	3.6165228990825	3.45181884803371	1.82469351789776	6.70627120688638	3.69224083757543	5.55523647121367	4.90278353930748	1.23064910651956	2.04913983782716	2.90998535478959	2.44540245444688	1.15822835987487	2.9823207097091	9.10852392027565	-1.57437493909641	3.73097403168948	6.50435337283417	-1.69578908301249	0.706750402709595	1.05922829694457	6.28137319631788	0.043524455400557	-2.03151031260337	5.01749798481935	-1.19332347924929	1.67407595561859	2.32613797395289	6.01455304776469	7.3004452561641	2.675742996206	-2.97685948024464	5.06839673219409	1.14435138076287	0.742274054445923	4.69452050192499	64	0	2
74	1.57165997452159	3.96816452869111	4.7018798817149	4.5836726920286	6.80203093768323	1.82938703690261	3.53034207950668	5.58442407667175	3.08948803132384	4.57756120434946	5.81772196846081	6.39889710524354	4.35599588412462	2.30493943951656	7	2.47476387581475	4.66290961565436	5.35135316802923	1	1.96593952144434	4.5845580361326	1.78206812030455	1.13571635536016	2.35978372618013	8.42546235035811	-0.527209091274331	3.66991013788772	5.72050250459929	-1.39731532899727	2.5312425504178	1.33974432737817	7.01525195534928	10.3772259339785	-1.64053674824955	8.05068161023795	-0.243015588354915	2.03508541764083	2.06968171444106	4.80701947208809	0.778802890921412	4.25721658871822	7.26133329844472	4.26711230533661	2.4700992744639	1.0495304928843	4.65675485430201	77.75	0	2
75	1.29213084578065	3.58207530829186	2.52877845494445	3.74313162927453	2.58326174129356	1.52500346319047	2.54890176560786	1.67103141149773	6.18874975578462	2.25344503928545	3.29546206380156	5.92748198608196	4.31713281889853	5.27450644428265	6.26728025165542	1	1.27757950680707	3.47198517187204	1	6.10728632780177	1	7	3.24606094566982	2.74171024099939	7.5223439998681	-0.570167818042003	0.621835124447599	5.03340476761419	-4.56204413412901	1.90886566576448	9.04727697935872	10.1862028069426	-1.36073245784841	7.14397019330908	-1.76619213950657	8.92086023237763	4.05191743521162	4.62247495640049	3.73199866174249	3.1768972236974	5.73693812520445	5.18231596718911	1.00080652237581	-0.81897016895269	-1.51396603111456	0.521808980592269	87.5	0	2
76	4.25474160725129	7	4.60577644953952	5.58920123405679	6.06263089908019	6.03727011516241	4.43778369629216	6.82277724207982	6.87721985934831	2.19673129508095	2.16833605535411	1.87584755263459	1.66225750680015	6.93843379023441	7	5.77764415169616	4.49480694372558	2.24450668668936	4.31993015573105	4.18030595889786	1	1	5.08930576916473	3.80936307416654	8.81350728641336	-1.77819850728752	3.55035114527519	4.39327523757635	6.5532138762305	0.344632961833501	3.31818391726047	5.76504268014187	-1.7462872911338	5.78642262532895	1.03221717928145	2.50002443803515	4.10883805140302	-1.6030796976811	-0.997911883864266	0.739066052693499	-1.02423315150455	2.26662224206704	2.88225005196954	-2.08306385667565	6.85204459512221	9.05289997633228	91.25	0	2
77	6.76968865800346	4.13065062334457	1	4.45709551424613	6.5591140639573	4.95008890725742	2.37198913337719	1.29891674395949	5.37306478299725	3.60321845343921	1.03195599139317	6.20043261937899	1.37399048294024	7	6.91444993306131	3.32915390951635	3.82850494624429	1.34345695254902	6.1683905147837	5.13486430718784	6.27050038338812	3.62789361282459	4.88073450601739	2.70183504929388	12.0525248630615	-6.38529300092924	10.4948058192418	3.09684255697943	5.54534675449654	2.72693578292503	-2.32871713252639	7.99270916458788	-1.25485294999763	-3.01991871258447	7.14699667953128	1.66874134779638	-2.22099515248228	8.77962716831462	2.48056447044165	10.4151272860702	3.33535662757999	4.72756000198868	0.980094695548133	4.26736665236761	1.91041235220505	5.26783314323403	79	0	2
78	6.7778048296339	7	6.0836447470014	5.5909849870236	6.63331296217396	5.0997274095942	1.18206739176125	2.06751547835699	1.12585896526902	1.83029648956539	2.72226956482875	5.08041229566958	6.67511737399699	4.70330660107826	5.38717839394076	3.18807091904052	3.082338147024	1.91711041767225	4.74363500206214	6.00933567119788	5.40360471663536	1.3670413957246	2.97342141496465	4.4633489295806	6.66924400294509	-2.52948559297616	4.19194728629229	4.60857313051516	2.63788376307505	7.64807756892718	7.75867739490683	10.1602570057603	7.0818933818012	4.35751041242924	2.56018270428047	-0.716126248632334	6.38565225236642	6.16772134238271	0.294559718471966	5.01421665847417	7.75500287754637	4.20045862384186	10.781392913192	4.25346455147459	6.08709566757582	0.876501796797254	89.75	0	2
79	4.97455236216843	6.03060807342551	4.42513972092	5.15053387944472	4.67230962585084	2.12741868047659	6.47297448670876	1	4.38293882069805	3.99347446266104	3.27160531802605	5.58997836058148	3.42246880914159	1.87437273695492	2.51068717506151	6.31310434707241	4.50955169444681	7	5.47358341792565	6.44518747659994	2.38721090524212	6.39552707880069	4.0850464583291	5.21897890621959	8.53129270070842	0.139832178049638	2.80839602243272	4.57227127432726	2.91927560767419	8.38595948722848	4.67407387594666	6.62727240793947	5.33835446122938	-0.404125103505375	5.78115247449666	12.8898363115051	5.49243894774073	5.76768041440476	-1.17147614386814	8.58980385899969	-0.461650208366268	4.23000159319282	6.72011374141144	5.27417549652951	0.673340547326354	-0.815607808909254	54.5	0	2
80	4.72592718165285	2.34087442316308	1.44038585480755	5.43229087906123	5.33516864989467	2.87317024970097	3.69582985269997	1.71804639448047	4.48176121028926	7	2.2371919937284	7	4.1694570540783	4.78899796219185	4.03062013544481	5.0582946097891	3.12302140015312	3.54867650132397	2.30276873689872	7	1.79862376274438	6.97111767974552	2.90745640764427	6.41026328817962	7.95761956531809	3.09161015717212	6.02509176036998	5.07185750841447	0.628061363082949	0.686726793287399	-2.61821740644521	10.4004769737917	-3.76039142909747	-4.04119493795195	4.56385743467257	10.3077344736224	4.15445971781712	5.98269257958382	9.62990791743393	-1.51000702856123	5.69263198279759	7.09060697518825	13.4354631768803	3.43779868946667	10.2386522352801	3.8801247280575	80.25	0	2
81	1	1.11674925081155	7	4.01034860888895	6.17720207800846	2.76219097898432	1.63493813767078	2.14994001223659	4.09279975947901	2.28936357570386	1.43507889008748	4.56277399475028	5.07957976988596	6.11667111984703	6.54687192870441	5.72744249495521	2.43031782653362	3.56714275512846	4.69771871118319	6.61529928144309	1	3.19026605820077	5.09197850424312	7.82072744969918	5.26065605715835	-2.72630740335914	9.55315318747929	9.55138051402551	1.17340118694928	-0.421989300085794	1.38602052224836	4.47165302825204	-2.37943834307457	2.60689882954378	4.8849993678762	3.36165552828346	4.62376844141503	5.95708846748268	-4.42023182521376	-2.62674489573189	4.68089001015797	6.97106998606394	4.400091686519	-0.986635194706621	-0.209808420346616	9.98505466603425	78	0	2
82	2.34376734473803	2.92568942188839	5.49439987132167	3.23153419325065	6.31037300191501	1	2.57695606049258	1.84610978381806	6.87845055148207	1.23651466999253	4.59550294515886	2.31573982988369	3.18632173483153	6.36595334791244	5.95623471113188	1.48575472639346	6.42318149960832	2.12806288372788	5.15656109982926	4.66641480424289	1.4852440811669	2.43529191268602	6.76952205432298	7.29611812770503	4.17192959096085	-1.54275246348865	9.96643041283282	9.27083317227811	-3.33756767912207	1.98573858827941	4.07207337288904	7.16654563256666	-1.67862111074632	-3.47674983815338	-1.47398416106098	-0.206028735364552	5.3679996937179	9.97615016790529	3.21920927417795	2.56110086377286	7.16954537686048	4.45727814144403	2.33503873524546	-2.73360123829308	-1.42026982079856	4.64844058633783	85.75	0	2
83	7	6.08410200715465	3.54817616670445	1.22527210799581	5.29226730772898	1.08694762620148	1	2.4133891036854	4.98250814732707	2.7887173035936	1.58491939971569	4.44785141124002	2.19037349001104	6.0402652490904	1.71373468771316	3.83749759174027	4.94758448752381	3.50421369260076	1.30907623001233	4.2428305526161	4.85244170945	6.12228627491888	3.62094359584501	8.49523457931142	4.61063306436868	-0.38865981488657	1.03734202781049	3.82931931265297	6.81111558015547	-0.139427418625413	5.64822326740426	6.85654526730317	6.47001555142658	0.586446867937903	-3.6595044165752	0.635654431318343	2.92840028881405	1.99037374762817	-0.109522829606507	11.1495213146993	3.7438317713637	3.42376248831338	3.52286118256568	0.858840863713105	5.4688267823219	8.1971070252897	61.5	0	2
84	4.95747541667176	1.66282705722563	4.30002145560699	3.66040317141339	6.27753110484309	4.57809173061721	6.21728457445321	6.91648299199351	1.47371486940904	2.95997174501885	1	6.6310377870066	6.29844689063391	1.49016000355804	4.79621216177736	6.34413737357584	6.40020700921112	1.42017959652392	2.45701871688619	5.48738290829302	4.93136728714675	3.43485635883497	1.84730860027675	6.30037090225664	9.46112293749395	0.491826963800508	9.74556911576401	2.75585764140236	4.78057114261225	2.77741260989153	4.76154433878121	6.09987621703165	0.928309954478074	-0.38296267508542	-0.27840978903573	1.87321120961084	6.40563307533992	6.58945368876276	-1.31421155649307	0.536975887997472	1.10581324947472	5.20963508552222	8.81022358121975	4.99110122584096	-1.08993577844676	-0.24429501313467	69.25	0	2
85	5.12895042780079	6.93054022652683	6.07325544818769	3.99943436304299	6.07735733630482	3.59220186307214	6.287561863816	7	1.70904996219628	5.37364195463493	6.28329971209815	3.06493379168422	2.6488006452042	6.2019184644312	4.5531565276327	5.51594404729104	4.88382098186023	5.59934985358623	4.50755889854543	5.81565592891018	1	1.37695619262053	6.61395779102072	4.36172331452275	10.1044980897488	-1.16725280532265	1.89134110994887	5.13078331996071	1.82523854569234	5.91477795570244	7.87304584867456	6.66192096056039	-0.215435332701656	2.66191783363925	4.31669163084341	0.717117566150135	3.66778053564772	5.70633080435685	2.88409258283126	8.2976000571269	7.118162817315	5.21923155971837	3.76870577917288	-1.51112065282885	3.71800720357598	1.82706878779409	70	0	2
86	1.80889622427555	6.30747032470513	5.19747803608328	3.27367952728202	6.5702342362565	6.99472581356988	3.18247617283747	1.8852474844401	3.5758319398563	2.77254900037255	6.84338931193412	3.26712719208442	5.75781229160707	5.33137394219326	6.86155825937266	5.79537691364933	5.75066388584574	3.88084456576236	5.66905500352088	4.38307776516446	6.00216276408263	2.30469461480564	1.86621220620372	2.57080938296337	8.38609894891353	-0.160918017188691	2.36139097705485	7.46931973823511	4.44562610818241	5.59952228262557	11.8075063297661	6.72314118042859	-6.41864688007962	-4.3812495637527	1.43809156962677	2.72145883088661	7.07471078891471	8.36078394128467	1.57728598369865	7.8730840397479	2.08616806238799	-1.3042202171284	5.14409422805686	1.05552073296807	6.4921893107017	3.81105056420952	64.75	0	2
87	3.62729927580404	6.70628477579833	1.55165621637307	1.39044065503512	5.15753884291714	3.14473144814765	2.60879907217843	5.52007368914864	6.7291587581281	1.33322457785011	3.78929140154991	6.30024017304603	3.54512092633036	4.74218840585225	4.83012483233136	7	1	6.03632422798437	5.87166052322008	5.93850695868761	1.93648758360122	1	5.33708550045806	5.07954144809041	5.86516650285934	-6.64331372024606	1.85439806492313	2.12869069539847	6.35641386868139	4.4796373067636	7.11192619020625	3.96991034865075	-5.54877034489562	-2.88324208545089	5.09696311991678	9.65281622045853	5.28690779650382	10.9453810834053	4.86354183677919	8.28212815396036	7.12790463081331	4.63764622282176	7.06875539492196	4.29590490367582	-0.882739967782408	0.837324458648498	76.5	0	2
88	3.42674062608841	6.13674124942797	5.6813368144315	2.33348062263616	5.37550402091437	4.12782129583191	1	1.12853898937216	3.0085581303017	5.13682170122406	4.65333910828984	4.33287561425171	4.99422514486597	7	6.81127217047965	3.8147137905651	5.96573235162574	2.23916232839604	1.21514426511558	5.27361901860131	5.77581518682575	3.13862640289865	3.35272612499664	4.03078063669075	9.94051195426901	0.788969643622323	3.66057963403847	6.38527026027639	6.44314453116218	5.65365650628456	6.71102889930699	6.58973018105916	-6.4515950534712	-0.489063659327924	2.57410310397762	4.49027169795985	9.13634739469926	6.48157608559499	-1.86968361098308	10.8271952358226	0.16275197521725	2.60178445505745	-1.41691567226624	1.5651254145975	-0.116023079698632	6.4459505925465	86.25	0	2
89	1	5.14177172663595	1.81615388297556	2.54640211016411	6.33301662564268	6.22534070242178	4.19866640021653	1.78903880939795	6.41385391429596	1.59059693570003	5.80569880116006	5.09130068905622	4.95307226473835	6.36715840575025	5.58676864982906	4.95551832458997	3.36862750471571	2.16117342879276	1.70507695632407	5.4460011269106	3.31512598704201	3.33890093875725	3.73888938229366	4.3438316269076	5.97943863672117	-4.48981164794825	3.09242515798328	-0.297912575440613	-0.807517778169193	2.80172910471826	-4.41253008775047	10.7577369434294	-4.97603576816451	2.31503390021626	-1.19855996405543	4.21871547210195	4.63527004969484	7.41364862543733	-0.373055115394101	3.1052761792754	10.066440043368	-1.26599698120839	8.87313072170243	2.00477404990245	6.64770846914278	1.08072880091432	78	0	2
90	4.26838357656835	3.04202180642834	1	5.87835266714027	6.08216733637448	1.91053751496298	1	2.36677829992128	3.480768660174	6.77728153019062	1.77428104965017	4.14691469733756	3.48776335137405	4.58141216531715	3.61202328556787	5.80396113588689	3.58511905320253	4.06618018043845	7	7	1	6.89256370052022	4.93442913310097	6.7721587693119	7.1258448128084	3.13648505738257	6.1740201376828	6.77145756818762	1.42974429220459	3.88939945389265	-2.84486081190476	9.77399266172092	-4.84381772281735	-4.07048510589327	5.83546389098924	4.02279126745572	5.19940760875527	11.1295558534437	10.1689866800823	3.59727299500767	10.1124427479231	7.08401603269717	12.972088047465	1.00678870765558	-1.05194492283092	-4.42975141277489	77.75	0	2
91	1	3.36178346947108	4.23114101208341	5.81858244377786	7	3.28599492804723	2.58005533061015	1	4.57241082495754	4.31436620493418	2.63007013292233	7	5.46783462731238	4.64405895840816	6.36045214805538	4.61525003525401	2.5419456761857	2.59664151970425	4.53117046621445	6.98515214442367	7	6.2285607523256	6.75301626756505	6.6641613432727	5.76587514127573	-2.75415896196833	7.90570335852551	9.06291294534899	2.05492952293279	7.01481883251489	-2.97264891341871	0.999742582254305	-2.06923811080965	-1.13566489222924	4.94441127108047	3.20757335517167	4.83025126614408	7.10113568340172	-2.39407588668721	3.48701011305529	0.845177982356506	-2.05594729840848	3.68695609121447	3.71241187945677	2.686533469055	2.29157986134161	85.5	0	2
92	1.55186763291317	1.47037273400855	6.80222903690967	4.97859501775623	6.70994265821421	1.17611591697051	1.60637827188571	1	3.69783587053922	3.8555092866671	1.60247005737292	4.6231019083265	4.84163359148798	4.22544271716467	6.85009609224826	4.8807417027	2.58955543964023	2.59938533694389	5.09424787491812	6.19187056020415	4.19448705385152	3.34132275193809	4.31624607194001	7.9746815069487	5.04139823541586	-2.26136986302915	9.91028736604758	9.87326769870135	0.855604798521463	1.83126991320551	4.99567061741439	4.79283781582617	-1.85430719809159	2.41357585989371	4.63854142414263	3.33208844488054	1.21225453042309	5.27405363294478	-3.67599728330428	2.21164777526644	3.52230723152967	6.83193334170854	4.89463868612725	-1.79372151524519	1.93692877483242	9.98411585558935	76.25	0	2
93	1	5.30883210924901	5.13918137864799	6.95540572954066	5.15538222055685	3.15678031419537	7	5.98487152805821	6.5299994584667	1.74211387001023	3.51742957327661	2.76896866210862	3.45854958379749	1	7	5.07820370589345	2.96681730892881	5.54592399048891	4.14214612401856	6.97130333738119	3.4962010661953	3.46140420655652	6.30361519349851	6.49163470218915	7.66536261776929	0.729119217873345	5.77411579694083	5.54638754680891	-1.59369563848893	8.2564353085759	4.58599210960224	5.23009339584871	2.6442022366808	1.27698475386313	-3.63499609419277	1.63901837447658	4.17583497979463	-0.791122939517398	8.23941338528028	7.10308739723719	2.34850190602358	0.459392739893671	0.459771340000029	-0.266854000602146	-0.820718407522752	-0.300655026280721	69	0	2
94	1.96305593660844	3.33150978959607	6.76124734825275	2.74023512613006	7	1.73075632687284	2.31974673712368	4.96497533793855	7	1.17613990616835	2.3428584904138	5.06241993050031	3.34706525140192	6.63808659705396	7	7	3.38343668081546	1	6.60689866191926	2.97154306137003	6.79565837511216	3.30207498783416	7	8.10707496267417	3.59644073129158	-2.66542383365153	8.8918969247802	7.40512232401575	2.86203656441247	1.61021026800061	7.64334909342477	10.7696625460406	2.260038499055	4.61578964690743	4.05599040703388	1.63669112610388	0.207527846655452	0.997000257985101	8.64465615006092	0.744230987014751	7.64261866660022	3.88298479124919	8.30956375411907	-2.19040575709883	-2.37941315653744	6.38386451763367	85.75	0	2
95	1	6.64101228301115	2.42220832626554	2.8130020047499	6.41450511602648	1	1.01360940703073	5.77103358534346	1.55431197149255	6.06908190663871	1	5.80880562173437	1.58956967664975	6.13252745801996	4.83624270925217	6.02279587234864	5.02807092427001	3.30736921453813	2.19255531852946	5.66487991180479	1.43826715755263	5.97047881289958	5.08378254235636	6.34741146851846	7.92105405032989	2.55847652495427	3.91347161662289	8.31388546844562	-0.91896747646019	4.36923345871711	7.23617958944734	3.63236205346496	-3.8864420734166	-2.07144826225556	2.64882963677538	1.93682041864244	6.60497898899358	2.87373923944466	-3.64694516093956	2.53706544076667	1.6026708968273	-0.377340172251689	3.39726817670221	1.74170317167482	4.46529343691427	-3.58860743423789	60.5	0	2
96	2.57256778087256	3.46082536222398	4.59603548828815	3.43964705386299	6.56307848737254	3.02087263617852	1	1	4.45762795725368	2.58327270917596	1.20533279070177	5.4140220115671	6.34578793253073	5.25972745822574	4.60486994671799	1.33046959395721	5.81306860040074	1.2700729020207	4.4637363816728	6.4784341981242	2.76138980766149	5.19724523824808	2.38381629327968	3.41138764919332	4.45592964263925	-0.879543702834009	-0.0325795900450359	5.08001672472961	1.9522419941972	3.36507625618254	5.50412079487765	-1.72577970202713	5.25189699512001	4.76215933289359	5.85836819695935	2.50530203697177	1.82902523376873	-0.355368853885082	4.48070761756303	10.4892960588098	3.18659175200733	3.06981308851337	2.55015258329377	3.94862243679631	10.5116876734367	-1.35238020991675	81.25	0	2
97	1.58450481096866	1.77514318385619	6.62592408054431	3.86002843812943	5.37737709760585	5.23785522601383	3.43414435927931	5.58942817470969	1.21299916081424	7	3.29027401693919	1.02530631127877	2.9805446232535	7	2.77756632024747	5.75833059362835	3.05786709333593	6.16920169071446	5.32989504762666	6.09757293527273	4.96968694443828	3.28012585797674	3.90479850192301	7.72997010547121	5.79254597843703	-3.64813160134283	8.28984257496898	8.5888872652468	3.30898878094492	6.23247304093493	3.25438330609007	5.20247502110018	2.79115518870893	7.19277318944551	-3.41598493485457	0.904984666440805	4.88225977736406	2.90484899870442	-3.17416068029534	3.27912303909748	4.21305476592751	7.05669403462207	4.16099967045143	-0.909467670764561	-0.791091760307616	6.36077349865078	64	0	2
98	3.30267125482108	5.2306437628937	2.5161743697985	5.99564812186068	6.73425785546203	6.09905225971792	3.93460598932812	3.33053910843483	1	3.25667449384152	6.7020615618158	5.76399617888133	3.90030518447339	4.72093201414159	5.45792021188631	1.01034633016297	5.71591293482896	1.9293907544947	5.48702618760544	6.51629014668977	1.69546546382975	6.57455568744752	5.18869152930188	7.24252580892299	7.01542533549476	2.53516362127037	9.26776261021712	6.9350191162123	5.20823579643178	2.77960099828656	3.45986242632715	4.93575329895124	-4.16546728252305	-3.97017622034902	-3.60847026675892	-0.525158530549742	7.97473173556494	11.5771847400029	-0.713782083280685	6.31791402512311	0.848543898074037	7.63989715643443	4.32816035488643	0.755161497356663	5.08952302905265	3.80115862277849	84.75	0	2
99	4.28418416338121	5.23105057213815	3.20042758144968	6.02799978374511	5.88444995680255	7	3.12126563832366	2.87793955825104	2.14461627661865	1.59261214946294	3.27564843760734	1.98227646263353	1	4.93748651737447	6.45591591895387	6.51493370055109	5.25782890574496	1	4.59817605117258	1.05985609006664	4.80876456235604	1.90880738722053	1.42267559943895	5.15950648282173	8.4980269184193	1.39225528073796	3.74229590698149	4.98616536841275	0.512253949754756	3.2403266739473	11.5600835265263	8.55478620363758	9.90650300407034	0.288187806500248	4.75298239409996	5.44342541491761	5.00262910806634	9.25211521759533	-2.80536302932875	0.462722806629209	7.33836542668412	4.67478436953674	5.76279056848055	-1.61801956173733	-2.38185655921473	3.00027005912054	63.5	0	2
100	4.06153713686247	3.90002668336843	1.81777413163781	2.05037851059017	3.66226766212522	4.50939988665277	3.86332678221657	4.30100443755215	1.29479328473643	6.33367590734847	5.1458290689957	2.39630235694314	4.84462505636898	2.86418817011932	1.47481594439375	2.39753046329825	2.96921249146204	1.3540712616529	1.00601244284749	1.62110113101131	1.74185944111598	2.34168918308199	4.06760703388532	6.47093834946962	-4.78900966755703	-3.95283703281762	1.78746085495143	-3.9369981563427	-1.68380106463801	-2.267618974103	5.85256574397744	7.52253988625997	-2.03996604651542	4.74685641457748	-1.53687191357508	8.38065208043857	4.89111121931483	2.86699659708398	3.60054002709271	5.3331224427283	2.31054893242443	4.02352206104311	2.26737993203	1.19530067289894	6.3785236216907	1.85506641225043	93	1	2
101	6.41716394591095	6.57819767041013	3.35222693889082	5.53408506487054	2.03785711355345	3.95318422795245	2.25956636080026	1.76705154412207	1	4.24183548893093	1	5.98021138264627	3.82945140947326	3.31533013320619	7	4.63979604619852	6.64209213612134	6.12135873163061	4.87216191254382	4.51168115494576	5.00541419615968	7	6.12861894162366	-3.23225849654357	4.01023246219016	2.87913804443072	3.20355954413406	1.20970535749429	5.5908189576382	-1.49950571509904	3.85905460772491	3.955319254932	-2.40941421990296	-2.30697523466071	6.20894139304621	9.29190853645109	1.40305123968166	6.88552997337547	-0.368407748341981	7.51107930129204	7.13723119108957	4.48168186227839	1.75846312876251	4.15536765615544	-0.649937770154384	2.37829801806644	91.75	1	2
102	2.69821336425034	1.51662496991879	1.29749591978334	1.0603869764119	2.33843823802039	1	5.16721908270607	1.15930579284299	6.19866299281782	2.38359461733844	6.44430150473096	6.31390948017521	2.30869553539152	6.33738085737645	4.45009937979658	6.35096279993923	6.95099661044732	2.19351878508224	3.64989207807734	3.04695503624819	2.73864936049417	4.7062173325567	6.62075306000883	5.32977571261416	-4.6880885599606	-2.26733605319645	1.73384393128753	-1.69170422012048	2.62851237285181	2.66490635003398	6.0446137303826	4.51473392589818	-4.09685620432425	-0.491686511112148	5.02227806709684	9.00340358294804	3.99721956237039	1.40694965312999	-1.20869115501494	9.3845525207675	5.83458028065709	0.260453982050258	3.29217112069065	3.35227914298635	-0.391121884010812	4.2368405066343	87.5	1	2
103	5.0989354878256	1.1225350994316	2.08703874791708	2.46421029945653	2.07574693456273	3.61744295201859	1.26301411644298	4.8750083459577	5.40715586297704	1.76319482971613	2.51085921171035	2.77572797046954	2.33844575485019	6.40060191343583	6.36437620963772	4.99333276592577	7	5.60547709491854	2.96879716644851	6.28853789263274	1	2.04276356722436	4.88155356762406	-1.90969588266996	-1.17700394591844	1.15121088348155	8.89418527900947	0.594225810447077	5.50040471909367	-0.155894306783948	5.18817981900643	8.647585967956	6.70330223973708	7.6743348830166	3.32258902719429	7.56557316756699	2.46673145277086	0.0450197166534562	-0.766954286474744	10.7436487418045	0.0043058284746893	3.56830407424887	0.0994373533778914	10.9977229582709	7.34535879887256	1.45090568085531	100.25	1	2
104	4.60865915142159	5.44934246492633	1.28273287323735	4.81500668519999	1.31621243381141	5.99623454327999	2.59262484472725	1.70070039735504	2.22168312180379	1.87256515212697	2.43710759049091	3.99142314288887	4.53621872562113	4.47103036906654	4.261886580487	3.70217958715138	6.11687524341007	1.8614959156943	1	3.94991933454913	3.82562877063224	4.59349195731437	3.90669323051443	-2.0422933492118	4.41999620515385	0.276029241690331	-1.25054805985099	-1.94142307212628	3.01684468844575	8.63158542706836	0.992377490365415	2.89301278578219	2.18038496689566	1.5306418094044	2.91332960267233	4.20201546464919	4.53358533001801	9.55902553248223	-1.20079441838084	2.66183573687756	2.52351585698717	1.2805848581185	2.08886346694041	-0.555100399880828	2.13523433200876	1.25739077598922	88	1	2
105	6.36907991797029	1.08104008627509	1.50077152274824	2.11498568113448	2.06400557178535	3.07321018406485	3.96043385970486	2.29883088051193	5.84451174976116	6.99882075395213	4.9578879559634	6.37055972704781	3.30138200115376	4.32111606236349	6.50740789103312	3.69780985901287	6.77266280999923	7	1.58564616769842	6.00448302967316	2.66294749235789	2.93303029072323	5.58028734876324	-0.808205592114544	-1.61363286463057	0.849023110276081	8.68166884823954	0.678004616553669	6.58588031058405	2.87797606093936	8.71904101375401	8.7894139120756	5.85954997539472	-2.15320222195294	3.70679689573043	9.04064421754174	2.30757209304917	0.279433109773784	-0.0757631997151391	11.1516430453089	0.547467113254835	3.63312283443853	8.01074697836885	11.203427089091	6.84321573011677	2.46072750670409	93.75	1	2
106	6.83974921575605	4.45408315662679	4.69568909035441	1.32363780252525	4.69047196427492	5.51468440300566	3.55266134563829	5.78411358609367	1.69702950636855	6.9579807452478	3.59680986326397	2.19819421921497	4.8644617349872	3.95737955414741	2.94846971015571	1.84592578170496	4.34078916721861	3.93336349863314	4.11996628749635	6.81659766408558	5.34578546108519	1.13093078726251	1.00763158102503	-3.59726222232287	-3.07203805146927	-4.24563678400067	9.63519159135729	-1.86891176484561	-3.24834662512478	-0.952202621605624	5.91297764161704	5.0095129462523	-0.00860874185968152	2.15264315171036	3.18916842995891	3.35980180131003	0.240181590316608	12.4498254834796	-4.43987015103177	1.99023028623049	0.267181904908304	5.36633581174842	2.34591932763285	2.91792220787866	0.801713199521386	3.20844158428665	78.5	1	2
107	6.56556678793192	3.34536385201642	6.0681647224427	4.95794340464008	7	2.69063789066506	3.28707832216847	6.14017493223085	6.75691959536565	7	5.21080303944298	6.84379459813308	6.41093409339279	4.84191342241635	3.54589417128031	5.20582221212506	4.83559248217891	1.22216645712963	6.25717863949426	2.65199002514492	4.24735012034611	4.45100809955105	3.87536087319934	2.03011960440579	-3.20507199311768	0.584467354067061	2.27723167661804	-3.06076514516502	3.13967323835515	0.484716282849725	-2.22700778519295	4.55563084292428	-0.543451130301484	-1.89852598738606	2.65274721276293	3.42903187725735	7.25978035183496	5.71538297423941	5.74350086269329	6.27939611882435	-0.936623631549911	6.21296753889432	7.74168579499503	4.32827214013769	0.693119115142461	3.91156161173331	104.25	1	2
108	2.29354663642425	5.31664971083465	6.19772201750864	6.23990720366709	6.45450540838931	5.08150918529888	1.85265674752821	2.16250498322903	7	3.31732945813247	5.54512576018563	7	2.37816791269002	5.0368732076001	4.6836763075289	4.9482730759431	5.60859204297066	6.33156019091725	4.31737028843637	6.78022626863301	2.85670297488114	2.37844544598721	3.59494937777262	7.6369107411856	-3.2516149447762	-0.229448432864719	6.42290001482381	3.10372883787325	7.0777815939964	1.80004726929885	5.24924639861387	8.19164779834378	10.6925520892039	-0.0800546358422787	4.59418139398232	9.50460189984559	3.7281237065355	5.99124511281663	-2.26722540015723	8.61467504613457	0.844174444141768	5.7560381672098	7.26190829570934	3.57781573063489	-0.599956843767188	-1.05882468923726	102	1	2
109	6.62566393558537	6.60855195453753	3.45405920807101	1	1.03120142636293	7	1.84663865695342	1.68449990990176	1	1.56221903513612	2.5880894473403	5.46104886696321	6.76072994536127	3.54089774344563	5.81982735349821	2.92740625752081	1.55279477597729	2.81240298377043	3.82838931511167	6.66392204949753	3.05476132412989	1	3.05243270217671	3.11464551907595	-1.14412549182319	1.13207975557459	9.9622283408901	2.96395665779805	3.73614989106614	6.99409753998782	8.64568135118903	9.47165920016714	2.30138208196004	9.09410080061672	2.14543005018181	5.92737430939105	4.24550098784921	6.38032419217159	4.39487805452709	1.63616718271784	7.5542904203033	3.21814401114746	11.3536537177384	4.02771830415731	6.00439283236064	3.65291076498509	97.75	1	2
110	6.90862867423648	4.58023578740635	7	6.14387969097709	4.92466571384558	2.15545281244343	1.00596063745062	4.55441351071244	1.53265844827278	1.93730034506926	4.03179861902042	1	3.97272233930173	6.92610952503438	6.82107804173236	3.61821173313057	5.27843341978207	2.62430201168227	1.67045533098792	1	2.29908248090996	1.40172994240265	1	1.15717535604735	-4.93865206174766	-0.0126504072428328	5.36758197271386	-1.10948093410922	2.63579302670976	0.849882394138367	6.34070933518681	7.31427126929366	0.862389802497069	2.50702037517494	3.05214427145032	2.69220009879054	5.91030658393697	7.18204712852958	-2.08862148216218	2.82754657107068	4.65668679133655	5.11888850410192	3.39091417760047	8.3618503002151	3.93345209179213	-5.56766379370494	77.5	1	2
111	5.42104332020051	3.00494886765319	4.78444536521152	1.99395337572185	5.55369932517122	2.26160132429973	2.68307690473205	1.80001938633572	3.89547242044673	3.31187053321997	2.32317369195333	3.81254804327648	5.71446584094828	4.75292027515705	5.83178508823996	4.78435545063698	4.42378193449279	4.41254391876013	2.98586515509825	6.88372851826378	2.12497697891226	3.63046820620867	2.74963852724398	-1.0801678436192	-7.79639923303474	-1.82913336319767	2.62198273817973	-2.15585993239996	1.74332604488419	3.35037674988548	9.61518282157417	9.4234624958061	-2.32039317771986	2.50197872059997	1.75553127184618	11.2099060734989	3.61993670723091	1.83684909259273	5.69872466127545	1.99170738835365	6.16077152220295	-2.0045699206562	4.48588536589108	-1.20184235786737	4.38134569401427	2.16901234858282	81.25	1	2
112	6.16216689607602	5.96802174210923	1.49438092973139	5.9679643124381	1.49591310372592	2.79870475451734	1.42870119105067	1.63365266680082	3.53269732730192	3.27301178442147	2.03389333536342	1.39356446959972	2.41174258233487	3.66644869088741	6.61603228322408	1	2.57344522961904	2.8497616752334	4.18945712206138	5.72388640369354	1	3.53824151344783	4.61892374978454	-1.93430471624972	4.60627073446982	0.673242038500194	2.14204872534062	-0.55248567371004	1.95215043327193	3.07731231546664	5.30645509682388	4.64719424489676	-4.91021424742267	1.6806295184829	4.65056550036455	4.40043925931712	1.50144341330436	6.02680690353849	-4.05457399673543	1.31442844297082	3.68899300706182	-1.04673042599589	14.1041486949077	-0.633051436602959	-0.181573440102989	1.72504897372236	120	1	2
113	4.85705256728768	4.31784319311063	3.43866439458882	1.24724326527399	3.58939679761403	6.20344301153008	2.70765671638956	4.96375272125131	5.45287701026015	3.56062001823524	2.18029851832308	6.88732360458923	6.51987358024935	3.07725874379659	6.55780965309654	4.50862137621633	6.72578469934227	1.31034185460515	6.79959068262881	6.46831857512259	3.28770792356454	1.90004019701058	5.55696805935068	-10.3367853653679	3.42621021374012	-3.83565938073964	-2.30030338979646	-0.879238642528726	4.75821777071398	-1.65438230198572	9.82540956723549	6.61584385423192	-0.675524701383247	3.05136816999029	4.21899033003424	1.64051589724908	7.49768392948388	7.57431170305754	5.73840514518707	1.15059255165811	3.12814901079671	4.58946380791489	4.78567570726751	3.71250051591795	5.40103441446104	1.5869311284391	93.75	1	2
114	2.90689129795498	5.87887280423973	1.53181002886573	3.82771848446472	3.07222166974761	2.96230271314347	4.78558921606235	4.98070583155194	5.85027969883987	4.71119316637982	7	2.17703428058411	1.15357504658542	3.39889477227382	6.37793914523117	1	5.81096709804445	2.86308801147941	4.97636515175087	4.96364719822742	3.45905105487086	1.34038348092785	1.72646339814311	-10.8218935351244	1.57644731649881	-2.13399417904512	-0.191576920793931	0.246038116036667	4.65076353574021	-0.206833869817231	6.8886009241048	-0.879807050876757	0.0805431310088761	-6.55476965548487	-0.899525391579908	2.91680475068854	1.04844923950612	8.88466597752525	7.59058787083254	3.390282966048	4.75885585397643	-0.04391559653771	3.40044381395724	6.84503493579927	1.85951619560387	4.15633703594473	75.5	1	2
115	6.64520381770027	4.74161950271033	3.03200639111949	5.22339772999583	2.09575452978873	4.52640205553133	7	2.06664814496027	3.34687256559238	4.79556810527601	5.93989123598887	4.75763816008297	2.5732894175227	1.99484158934899	6.05100831676419	1.39688993136523	6.3928860836142	1	4.59644134894204	5.37161112063981	1	4.08216759528437	1.93193394147607	-5.90524102001283	-0.765078179701707	-4.51054250515623	-2.18488189496189	2.42815090534598	2.12794460078797	4.92400084610291	-3.61514613976918	7.00544910186524	-1.70155986347713	3.11279606839696	5.97283549199516	1.47591185028048	7.18405996659911	0.641886633748583	1.3024427601936	7.11451091541521	5.76806037508409	4.3275393923049	2.33826928002594	4.32479398358283	2.49897158389319	6.41542316167185	96.25	1	2
116	7	6.40088907837277	1.97805494475491	4.30090656670108	1.1902595787382	5.02351323264642	2.48226951012897	3.95869923421164	6.05398952747142	5.2561324350946	1.55442811473545	5.6507152287608	2.37650150819808	6.61252538855924	6.78282117278134	1	3.73940987268788	1.21679905199821	6.43717824534277	3.86466987171092	1.76406976970801	2.46544927741892	4.31783222259973	-5.38936145800321	2.50538929647802	-1.89140385763583	-0.854021163472985	-4.50775421400576	5.77694636406544	2.04120133984931	-2.47006745280213	4.82054971232053	-1.17556480546432	-3.52344354663254	-3.8413664878235	1.27267620498255	-0.101020883761149	9.48872114731775	2.50379122573094	9.96695100458062	-0.0130783904044692	3.60680798973776	0.541555571989098	9.41942455777416	2.91646263240434	5.44217195824469	95	1	2
117	4.06881422772448	4.8849970189516	1.83742031110448	3.43997800705589	4.16602195747431	2.50872434490379	1	2.84092295318925	1.99346274043516	2.00229524612216	1.19179770569785	1	2.07993465286549	6.0428144640025	1	4.86435388365034	5.22204845349263	3.06178382198448	1.75140021347375	3.68742353010899	1.46589348466206	1	5.77019156404697	6.87148164238149	-2.30003373888416	-5.15466834822959	4.52158725954375	-3.29562497066825	5.61813022519954	1.7744456083942	6.37186517521934	5.77552642845442	6.5759504994847	-0.175951834462173	3.57874612066814	5.76846333008072	1.76434336944794	5.53911799157101	0.881582688767241	11.4515474492255	3.55191496941346	5.27392946724394	1.52784806508031	1.28691760999414	7.01379636058577	3.00235928354928	94.75	1	2
118	2.36625581114114	5.35405783306829	2.19351651424433	3.88442188489254	4.51446209768746	1.81498270582245	1.32900504246289	3.25123462882081	2.07497823270797	6.8008403021146	2.40935589509013	3.28331997214551	4.87637210240958	4.28406354230357	6.74330399254711	2.75907926722248	2.17602193701265	1.52676208578437	4.24394995848422	5.82659786506396	2.33020475325915	1.90433261950366	1.83683019825094	-5.5860554215494	3.50317615533417	-0.652345377663872	-1.39045157069777	-3.14308193674856	4.14519119484323	0.454060426790694	4.95316095860147	5.53452821610726	9.35859229477949	3.62591553635526	1.35207114804517	6.47077034575302	6.94629770915145	7.08550554973754	5.85176493997575	8.22293127650733	1.12459938079447	5.64742687254572	2.52707289900338	0.300152744528972	1.10309767961061	2.53288000101812	90.5	1	2
119	3.44517592239613	3.12639926483	4.71050953730229	3.76184766361161	6.73902973683272	2.01244127344252	7	6.7871621105615	1	2.15708677033124	1.93603710988333	4.65757386692547	4.71473260690267	1.15694348119996	6.73850206869538	6.2117913883415	5.61523117998772	2.28035090618576	5.1943681043676	5.91723334898262	4.12818628088019	1.62332330289217	1.38164544703736	-5.76577427736055	-0.677443295290246	-4.23553154635292	0.140207970012182	0.805380682111007	4.95783066285832	5.5291589963048	3.99063924537964	7.89899751271855	-6.19270922907276	-1.27004890810597	-0.754248492104805	5.13068654602754	6.49640560271332	5.12363669538726	-0.679814724455767	-0.2245313390289	2.87474494415957	0.823356321447622	8.56698123397307	5.98977405643577	-0.82851811055531	0.12933361467833	79.25	1	2
120	7	2.03810473449258	7	4.53945726221296	3.24129248601368	3.16249481056434	2.16776871396458	1.44339092844175	6.67533341657041	6.27307992276067	5.3897193406098	2.72958732887076	3.35133322010723	5.4063319039264	4.5198009221702	2.54422154346466	2.37470739326017	2.88456334351409	1.48682162321322	3.9283498918865	2.34481435839979	5.68728444111035	3.86108739848749	-1.23975983247238	-6.1614631384875	-2.51622536490889	4.34353512528056	-3.35389369570867	1.6432477945645	0.0509344988842479	5.07531666740583	9.09214035371257	3.94163203070477	-1.00855846661957	1.85603504730904	1.02629025514298	2.8118920112969	4.48755662069418	-0.425259144000801	1.80333180040667	3.99636457160749	-0.740889340256334	5.58162992146398	4.45415085567886	1.69453860932707	2.330769670692	86	1	2
121	6.38890287328257	5.32444395528293	5.41105785566879	3.88446003941866	2.89669194877164	1.23245664502156	1.27359710958989	2.75098228545281	3.5216129192129	1	2.42407868659014	3.25501812617772	4.61346335775893	1	6.88794674690918	4.43196739429723	4.17319180317469	3.25073187723872	5.85827913260408	1.19134221548521	2.63987088166866	5.30247266603988	6.79067305945797	1.74454943347341	1.76148989833937	1.25246584331815	-1.77495178309374	3.943335165361	7.86336492677788	5.34175206943625	0.543561231630457	6.75197898040367	7.04319267295467	-0.177605064457061	2.50100142550535	2.08280313139508	-0.499952494067005	6.01835144832165	4.0510144017044	3.51045151062179	2.45104419056006	4.97251448525421	1.60956370224661	9.10162489642708	6.61236787147697	4.39614968083215	80.75	1	2
122	2.95282983613703	6.83155708922181	1.26299262335969	5.6895345488316	4.31342523298988	1.6147805028555	3.34210240893041	1	4.27019079694998	1.38910352070452	2.84277092449778	6.17504133916076	6.63565803003874	1.05705605425442	6.28878561349078	4.59896306194491	6.08731993252864	6.50502826950085	4.8016701039077	5.75304332120768	2.67285982737842	2.06974274651821	3.41720446049154	-9.31600679110939	2.56802940496017	-1.25886147107251	0.110744882356708	0.801268132059174	6.05162743307986	8.28757308439683	9.03502076407704	7.70754491853039	-0.76267854244338	7.66824082420268	-0.189746275462247	0.819611439880721	8.9932445130206	4.9505438576982	-2.05572492680622	7.44066896718131	0.757485481444482	7.87223907598157	5.15734391825039	2.95490254204571	5.21309635097196	-5.39101719480801	87.5	1	2
123	7	5.90076684932954	4.35189303944089	2.072520549399	4.74722474970058	6.14628666502957	3.68777988078969	6.51769547104727	4.74058652906539	4.93594950620339	1.85040565592657	6.69148045369731	6.69302741825462	5.05474470289452	6.09086504447421	1.7295072828807	2.8085888222518	2.96057495512502	5.08797776519483	4.71812844599071	2.50924265938385	2.58743749067711	4.20583052580826	-3.11648784099369	-1.6131530014044	-3.68720225877341	8.03059494500642	0.226421619977197	1.56560073822957	2.77504301505828	8.48125392243842	6.06117708076584	-4.69361652656774	-3.21288396395051	4.51237743629464	1.0556347025596	-1.08250338506314	4.88163004342719	5.15019168553691	-0.81729479556791	4.60982040899104	2.67373696394924	10.9461872023244	-1.77489303660177	6.0629105935614	3.07421521436023	98.25	1	2
124	1.82922974661825	3.16256107054283	3.18742657830381	3.80894310418124	4.00824703335078	3.57581345621523	1.34526023405314	2.5557235081299	1.77978328804674	7	4.82301768554614	4.44006047402443	6.98769713757472	3.90254785176123	5.86689944810665	4.67402399929415	5.94066385003322	4.82145608151593	5.48310323503364	6.57889154268249	2.92935749920307	1.22852360477265	4.0015022773772	6.54587249772949	-4.1141305754607	-2.87065288952681	-0.738659119799817	-2.8796322246358	1.36033020013244	-0.74597009201645	3.06370195465413	5.04367261507212	-1.01349862347929	0.795936523002533	-0.0287787419768503	3.8708769899743	6.64478326302404	7.84371611614031	-3.18626197278193	9.92843068684821	1.82189123807631	4.07216598157976	2.25898631645357	3.68910733081596	1.16239959627386	7.68904296332389	91	1	2
125	3.04211117397049	2.21692783474475	2.42842660954932	3.39191865337262	4.02747492120514	1	5.39083194243239	2.15392787876166	4.48150769957511	3.24878518930809	6.03022425360188	6.43987679462421	3.66444555163884	1.81869195978819	6.32844391870659	2.8301690158338	1	2.72914252183329	1.06659737187622	6.76620773783631	1	6.62583178800696	6.82233942936982	-7.82816621649908	0.245294649664008	-2.91522509613388	0.0511650844651919	-0.390649390272625	-0.412496197932132	1.119128456282	2.72788767235561	5.71709177352983	10.2391184024417	5.19620046385665	4.69786174514967	10.4381684555402	4.17471988943102	7.57491595436406	4.78789352112185	2.46114041701783	-0.0630425570061877	-1.69709410080748	4.03598742971069	-1.11904953117458	-0.530360324929743	0.777034353382716	85.75	1	2
126	6.83746890835929	6.76261797185125	3.76750737919373	5.75679531820301	1.43647190184396	3.02073625518826	3.83496390015058	1.54779350447147	1	1	1	6.29232286545481	1.8196072994915	7	7	4.01123668795828	5.81568001729166	5.36723009551062	5.70073352484868	5.35364806755079	1.31751467544252	6.34531184770903	5.79094797460256	-4.03189087323157	4.72842118557016	2.58534461271291	1.86678159138568	1.40618616930185	7.06351418545462	-1.00982341545985	1.96006717766136	-1.15125217266304	1.46599300478626	-4.14046226339969	5.24761426386386	0.912659202522397	1.25551029564015	4.67027698129513	-0.093256464731064	7.59671676933459	7.69524910365528	4.51049043142893	1.76415245501228	3.73416494402984	-2.30286080828474	3.21805999742512	97.5	1	2
127	2.14164646447319	5.28810065853765	1	4.67227219588213	2.52827721329728	4.58283947832743	6.44847073340175	6.27832970913242	5.69845309645053	1.57961127153262	1.26114190050086	3.10415450605544	4.82567462601618	4.64953069412193	5.32832185348033	1.56028917910933	3.2801685661756	1	4.06076863168067	7	4.51665889093081	3.24918632026951	5.65396217452722	5.94567782870248	-6.19333193512743	-4.18341701945614	3.81835817976296	-3.18993722361343	-3.88058261377537	3.24093216763204	2.18590754350314	9.05044687270795	-2.45810975388372	4.57478842405573	3.91525846946828	-1.71251305580516	5.90550660123328	5.64597045302436	4.659575764638	8.48868601125119	5.53561716613489	5.0081331367729	2.26326734220711	-1.24459458415681	-1.68325766728882	0.230299033290494	89.25	1	2
128	4.37215731861938	3.09184386804879	1	3.76837777875964	2.02747281763503	3.17208595779408	1.40210546476277	5.90002721882227	6.93522521174187	2.5194356435056	5.24409170572818	3.01237548709967	5.5244042897835	6.36046852800548	6.5817276319201	1.1601945355134	4.73610553970461	1.46901150372189	4.86677467249355	7	3.05797177986794	2.78142469568421	7	-9.14063161419043	1.39692391650364	-1.85236864920969	0.514023496942044	3.1937796169748	-1.30500449951449	3.12281483763604	9.4878607350615	7.36935380923713	-5.1474859390439	-0.729431928835325	2.91428827510848	-0.512726044719463	-0.796916290877856	2.12972035639767	3.49193789902833	8.20820852533467	1.78318470178174	5.10148461290296	4.35817542455006	4.46881219551011	7.54878533104709	3.64767726207313	107	1	2
129	6.4620232464431	2.78773585056995	4.79679816176737	2.89264750305745	5.67618396791086	4.83185160650461	3.51728076091341	5.94334422448001	7	3.82455122423915	6.53764902203456	5.90088569781287	6.59536410869899	6.56850598445618	4.99713065451641	1.69625207661327	4.67114764879358	4.78863691715488	5.48684375029975	7	1.70738002175797	1.92093710990441	7	-3.75962518629815	-2.09940415524073	-5.25520019433012	7.76185267917393	-1.91701526532269	4.74188891231395	1.92971451693019	4.63886989574389	7.78517423912984	-0.790158925899234	1.45120570422923	-0.979115273916708	1.51536939536662	0.346616022801874	5.71324116496831	5.96899681573568	2.48304749540009	4.63981404277124	5.17383957228244	4.12989814900295	0.533363736711083	-1.96353865576779	3.50633150742595	80.75	1	2
130	4.31458671648191	4.37259915636457	1	4.86458187778677	3.36213849290047	3.14159027868271	2.14228008013128	2.00610500816428	1.11312528556818	2.11575822672748	3.11143573430227	5.05795553853105	6.71538915826823	6.99305367243712	5.38910616812658	1.47315892105617	5.74368624425924	1.76955036889758	2.298756791852	3.4926717898828	1.35961629891648	1	3.25525661091685	-9.18584888908352	2.00990360120714	-2.7560779322127	0.0511068453114745	-0.841729086790973	3.44126223881954	4.34123822829668	4.63477030229972	6.76347324578028	-0.406344135645762	3.67637928816508	-0.527052361718473	2.96682299312858	6.65175960841467	-1.23476337986666	2.44651265134998	4.64514882503505	3.65112088944004	5.06630149264434	7.61633523215338	5.48020164267557	-0.89138303027188	6.50025264113573	103.5	1	2
131	5.07264920321438	6.80772889021327	3.71885529466355	6.99229163485976	3.08839070625246	2.43096787999933	4.30453004111044	1.12310691623066	3.51149635852922	5.12885685129944	4.94024843823113	3.05518736340104	2.11046935416718	6.54885667276159	7	3.19280083412889	5.55346775533469	7	2.19894449226409	3.69403721145104	2.21250211743292	2.55845557363645	4.71691636349483	-4.41262408893463	4.8677879029747	3.47269832001087	1.49685383902143	-0.896088918888921	1.47367934214828	1.74323344478717	7.74672693484457	6.60054148395019	6.84541542486563	3.4549165149314	2.50166903991865	3.23760486551197	2.96346061027015	4.952902195947	1.73448939679383	11.401276745467	2.33331782123125	6.9619256775826	6.19023711633018	10.8019531307421	6.64160240741557	1.62235911894956	93.25	1	2
132	6.71229897338223	5.39103994093342	4.30076810381382	2.05497959649162	5.03600423519045	1.0786296210992	3.5912694667739	2.59562303142753	2.91945843987402	4.62890898086583	6.39894103852741	6.68281483544189	7	4.41297867235156	6.59499002806008	2.23707690227878	3.10572915269917	1	5.22550594532871	6.60799623471569	6.27706787692165	2.35789052222934	3.28243285853201	-2.67140735774101	-1.45497650122973	-3.1594877678454	7.64339099991054	-0.552729166997573	0.804465132210581	2.28550806357947	5.45019206987728	5.83504383709341	-5.82006585621419	7.0419694870749	-4.67366729447502	6.42705033088489	0.362088484885446	3.02843642101071	-3.06368272191825	-1.88111157929551	3.40504197957554	6.98623614877063	10.676696533163	2.58454779108451	5.09311826773367	3.18298957069987	94	1	2
133	1	1	3.13201184767949	5.15113383601799	2.69832855898211	2.85460993457717	2.35405229381696	1	4.74056740768224	2.32916468643289	4.38576010928404	2.37745583350454	5.22226325496592	7	3.89140633785219	1	5.76778474501122	4.82698634483193	2.81514355240589	5.50638569228115	6.42687671792554	4.0662026113093	1	7.8942317385142	-4.38460346691239	-1.70109470179362	-0.589036032950534	-2.49489924123753	1.05346206409357	4.42496058275059	-4.39049513851707	4.52132176258816	3.2282488471009	0.534724958976694	2.68192512716558	-0.144223877451436	7.80236601985751	10.5162307294317	-5.21322812005663	5.0354783624615	3.91689992365405	5.32750621432907	-0.745653663070035	-0.123042329545872	6.83530420566183	2.91260920838289	87.75	1	2
134	6.81115012475294	4.23345877630798	7	5.00515294666877	7	2.85478683096087	5.55930513608094	1.85698330713262	5.51450219108678	2.24979601716629	4.71545850394006	7	4.74159135560569	6.96103712983352	2.87706541026165	3.59625379315425	2.46046551315876	6.10469236373063	4.40769641852267	2.05420459283714	4.63917692740342	3.511121051006	3.29439138688798	3.17360297943563	-3.14146119744544	0.349557443855998	1.87854190957238	-3.0298493683551	3.05842398297862	0.739068371188591	5.37144410154106	4.4968146497202	-3.6080565140028	-1.43501513339774	4.72165251094725	4.85592962902555	4.29548771954222	6.37999113272844	6.13173924638141	5.8775836765498	2.75462655475895	5.13012415116635	3.02634010144606	-1.37217997338502	0.85867142827574	3.87133453927146	92.5	1	2
135	5.01447212234551	4.39102320560166	5.94406511553887	1.67603119291024	2.12561057938232	1	1.88046680071717	1.02491439556085	3.93025427699759	6.29499900161252	1.34118174743053	1.8604510974208	2.69998546489991	4.13500899925704	4.2128646913287	5.51529888780837	4.51837808069455	5.25031910644392	2.65560241859886	1.44427452598857	5.3314381780061	4.32981588985954	6.91334532435835	1.71592214019653	0.208381152360593	-0.354207275398016	9.13158854259817	1.14004581849763	5.59770714056917	5.75626496573593	2.25609003130979	5.4223405319196	-3.07361642327202	1.29208770632643	7.35711297678586	1.56561702134488	1.08427805776834	2.29815468319169	1.45026492837915	8.65014713086962	10.1322742260065	3.61821055063556	1.12321277763669	1.22406216865992	1.95247896495258	8.53409385863522	73.25	1	2
136	4.1794554792861	3.19643655484804	7	1.91285299595086	2.37034621525369	1	7	3.76597318635249	7	4.8513619017548	4.56590348639729	1	3.96557869870667	4.1898983523461	2.44892994851974	6.53679504322999	4.88036899829711	3.97508718653488	4.31831614131426	7	4.03626919301734	4.27164785744757	3.22416602459344	-1.27923678851181	-0.216486543620803	1.97103750913143	-2.40328126688769	1.49253530853071	-0.745704748837779	8.9177262920816	3.43939637017448	4.54028431768291	2.19635960959641	-1.37178948006847	3.7575976492879	0.923119693888363	5.27649048449557	-1.96737087138866	7.90843233521333	6.74454241376653	1.07712958057338	4.11965290095584	7.86806978956908	5.65809568863809	0.595339752408513	4.37894132306348	93	1	2
137	5.70737203345953	4.306618829991	2.50415410747808	3.55938562919689	4.52719708585731	5.2089888716272	7	3.93562172585532	6.23323468468489	6.09046158913806	4.08113659097116	2.90911936662817	6.2195670805441	3.67380036873818	4.54591338122122	5.72787571915249	5.72215262537988	1.07605279541356	4.69368482022977	3.70647339067281	1.62852770383591	3.14254638330817	5.93527930212558	-9.66857999815631	0.284128383744747	-2.22547013198228	3.1302531135778	0.982054072711551	-0.0479810091367016	9.51592958315396	7.55966006729142	5.65204824511713	-3.93523246991173	-0.515444733575389	2.68772946276121	0.0841154395735535	3.0972151239366	11.4157111625141	2.43336516771028	5.53117847739797	8.80930572897776	5.69724972792132	6.36846915711876	0.236235369876631	1.47974530861306	4.32485509849715	84.75	1	2
138	5.50776493877552	6.15100284130132	3.41598814674808	7	2.172137803318	1.65024933529632	1	5.07550130197052	3.74180432002401	3.43073507218339	1.11518156118222	5.10328366136154	1.01475238079935	3.72147641447704	6.07836124918319	1.25238497896464	5.41824608655061	7	1.97671226953617	4.56255349979089	2.16118127584428	7	2.90836563149389	-3.22558107002385	3.18540033774467	1.90680904825734	1.32203211175555	-1.76658797898011	-1.65198840148807	3.89948535253532	3.54714520992705	2.33632988989237	-3.48190050825424	1.39320392829021	3.04475624016739	4.22719931937851	3.77765325422754	6.03748888395341	2.74939360451636	6.95656484202293	4.67993261392247	5.44039120243321	12.3559651367976	-1.34055022408788	2.86496039023164	6.33753701816237	93.5	1	2
139	7	3.00948643413847	6.25954077478882	4.95106039508719	5.38236888361178	3.55735466037384	3.28545114858917	3.80564968268525	2.98761787860118	6.00013494219548	1	4.72765827870584	4.68571099111771	7	4.42805125632674	1.69223794601918	1	5.63028305738361	7	6.81147132986267	1.59389793871598	3.35199420054751	3.65129122797161	4.73757876081145	-1.88591370599892	-1.95932656281773	1.79628355962163	-1.93767504921061	5.62558387787002	3.38298841893306	4.28987392439126	6.07867621710288	-0.813827085333388	5.91667560013818	-3.89918346484433	5.20823001817678	0.616096634055027	11.766267811788	-1.83016649179119	6.1905374518968	0.98691850592299	5.9023868361887	4.45564110334822	4.34171050431546	1.44619030851647	5.23887337065568	81.25	1	2
140	6.87290507902705	4.9574516341343	3.18439683500125	5.75908622753397	2.10468362146405	4.6556166318563	6.12057220498393	1.09460071787585	5.72297047223447	4.44331696981031	5.72675352970177	6.49895542316482	5.67277567347961	2.26542859828265	4.66786599773075	1	6.79792875748288	5.66435307991799	4.45672966447956	2.70941967642804	7	3.22243829338807	3.34082257246878	-6.79207378643294	-0.722606923936131	-5.11194323216943	-1.66512959707946	2.24853529564464	-0.795471183726097	3.68314747286705	10.1295286452859	4.76317537784057	10.5455695929852	-0.0263079302278722	6.0141802793846	6.55759761880846	7.52953188291995	0.00443760462214737	-1.25420249235132	7.49118064082599	5.72501921218415	4.92830408171974	8.48211290752831	4.43630045732674	2.30156088177936	5.48881013241501	86	1	2
141	6.09640552892197	6.22396754562158	2.26087321998188	1	1.58678375387017	7	7	1.33548807381395	1.17465887748681	4.79656130374213	3.50253775813468	6.04166295549746	2.36797813195424	2.29008207801172	5.44124105312445	2.46672002705828	2.36777778413877	2.23433750119318	4.05076553122314	1	2.69769695907484	1.08938253927609	3.72098354943484	3.10213166577758	-1.77260320068667	1.26152988494593	10.3150231958312	2.09058711184899	1.86806258599176	6.60377467324412	2.3171329721113	10.7067769015602	7.58469138951764	8.4733566880647	2.36593705981697	-1.14044317024045	6.81901423839943	6.09189204340901	4.11576676721526	2.8118018191412	2.87343276938499	3.7772465223811	11.037707237435	4.42310091554539	4.51160179034078	1.28874661079783	76.75	1	2
142	6.36951263511855	3.0932819392043	6.33278134682984	5.66288142463007	6.19459510843612	1.95628429694122	6.46562232932498	2.22839778754635	5.42682136011893	2.28735467633908	1	6.96486641092566	5.61650540349582	5.93642573191752	7	5.40909700500964	4.7356564529665	1	6.84067519689741	5.65861777983359	4.25044332925464	6.07033821224515	4.05401423195495	4.18140947897007	-3.08218804596582	0.832384982185323	2.28270167334211	-3.7113280898845	3.41516506807092	1.03463442548596	-1.22899866341023	5.04035131444268	-0.28535408131777	-0.770753829360631	3.89250119544242	5.73813863315866	4.92665038671365	7.33055119473088	6.27130397787848	5.98227357185309	2.60885309191488	6.44356930579522	5.99168058043256	-0.541084147893901	0.76760574295918	3.57353824313889	94.5	1	2
143	2.65546053467466	6.47511091003014	1.20830014965247	4.07402356155343	4.54149244564682	1.46079647671827	1.54902191534382	5.60944463618189	3.25052377295181	5.32804258404659	2.74219051619689	4.31187621468997	4.13724473132915	4.36559248126508	6.48267888952847	2.74228603425916	2.11425030018738	5.42478668046083	3.33913099628486	6.20827582617854	3.58675112729144	1.45250077944189	2.41605883724107	-4.10314921844393	3.89436105930427	-1.3386864984777	-0.527106550726703	-4.18847244077759	1.59554760881409	-0.625738263296495	4.14362498947041	5.66137205925363	9.61742567941316	4.53548743054183	-1.92870382387846	6.92399832563111	-0.0669481657100793	6.85661728498555	5.93423422522277	5.29025672176546	0.750501476434071	1.77027180540454	2.79761707506348	-0.881559653877834	0.979063194425852	3.70202848163229	95.25	1	2
144	4.22409127971749	3.29537975043905	1	4.23914561510912	2.18385711632264	2.79026908096	6.23643674070244	6.90629709348811	7	6.17785672921815	1.0470608699726	5.02405529759136	5.81059731182167	2.0770250180822	6.74270031493624	1.32217619431497	4.904281992361	2.1345417892028	4.50030251664485	7	1	4.5629264178007	4.28432322603477	-9.64559566350832	1.76356810226028	-2.91070232976436	0.967155410243821	2.77570735092334	-0.137245376880282	3.06363662857827	8.28042970173574	8.02446173274413	10.5283160228979	-0.460611006510434	2.53559955703891	7.06894330257724	-1.00660217241049	4.57768391937928	0.192823847697518	0.827152238767298	0.889364291969738	4.23351341396599	4.113147881926	-0.710876514410619	6.88645649781578	4.38474937958819	97	1	2
145	3.06162491390044	5.43158156634479	1.55242711982143	5.35864189083793	2.47316130493309	1.6377939304747	6.75447652242511	1.98667599714646	6.40251753482133	2.90727810593205	4.19886743519357	2.91795494935507	4.40037414357754	4.89858943974243	6.52595605037596	1.50599816402222	4.93442072284052	1.17376893041912	5.41711112171671	3.98578895965282	4.49255121811252	2.65238964450236	5.88922499421881	5.52659318552885	-5.96128144972705	-3.48625659192187	3.77369842075604	-2.7558461820893	-0.0666100307713942	1.85540234764169	5.49446480057474	10.5580199996212	-3.27938179273119	4.27609641848069	4.12980329195007	-0.458265688556898	6.33134681809888	5.75305956825226	4.33799609218792	8.31118595896588	5.30934719772319	5.49615542655695	1.79901398613205	-1.84297493160216	-1.89973734386151	6.56143222610392	80.75	1	2
146	6.39035270517667	5.82180474202768	3.28043579782243	5.62469354649415	1.82529707699616	2.60481984345894	1.35700000943193	4.94894758695096	4.92753242141197	2.83320076297003	1	4.40681956576879	6.36293698369021	4.41503139873948	6.44493548206341	5.82857350125003	5.132700611217	6.50323886522639	2.69290480544137	6.87635413645637	2.06017146050649	6.115595613157	3.80322164930738	-2.91687070405425	3.58601610822996	1.1612581473222	1.14546724736027	-1.33218597292453	-1.74892223677849	4.6102587733695	2.59902827555337	8.20632539785171	6.1970753377597	0.663211421991162	4.55355367267712	4.37012310545998	5.01125220278037	8.73799552685614	2.55294216334172	5.95881915414845	9.28808229065957	4.63433861219277	4.83220632471668	2.99492061849477	2.53930943088435	6.6661928063813	86.5	1	2
147	6.61091769097129	3.00840262048554	5.72426969584235	5.60386098595407	5.8577362115359	2.58040957898663	4.44959610918827	1.99938363092028	3.36979628626539	6.01740902075587	3.1121077415261	3.71932392099967	4.49493616825573	6.22616372868395	4.01422291341365	1.07278788769563	1	4.93555607224214	6.14407743665637	6.27471210945755	1.96393490374632	2.7900609773496	5.32227803000594	3.08247859561219	-2.50460348438479	-0.591409379314993	1.35550495642956	-2.14217252553839	1.76775281969968	3.79630228145715	3.88136581408118	6.04283492927851	-1.60790891957285	5.55644086827991	-2.84755605117447	5.59051268580202	-0.45667373440809	11.9110117528031	-1.78483713309989	7.38617781733655	0.23275858256972	4.86764885803291	5.36662406092264	3.87499754380363	-0.482959526552711	4.7502321410034	95.25	1	2
148	7	4.40135216299063	4.53604706227766	1.78053339242457	2.0474213491784	6.06748114364594	2.13006211514438	3.78045681403363	2.14039860330106	1.26923475855655	2.12604174754793	5.25503425840961	4.70094227704663	3.85443707709487	6.99943982963761	2.24927873190207	2.38999538034774	1.59904870887765	5.24704443695938	2.3599794133105	5.82087726983535	4.23787851726987	4.38750104401059	2.05262745516778	-1.69366316892985	0.757612383217243	9.46242609583239	2.9349944475524	1.18129129816146	3.36974621195304	2.74729634225289	5.79787489676144	6.99738565612831	4.76367372071806	2.10767765155264	4.0117788470319	4.458624316405	12.8314850726359	-2.29431506857846	6.4316003465644	0.301025819835092	4.17769350659093	2.95289022914478	-0.23760376280455	5.09437038038627	2.4717229296403	85	1	2
149	1	3.35256835502625	1.44597763185944	3.82264001325323	1	1.3649020107919	1.34654775322542	2.14513657400355	5.43664217840322	6.11824933951988	3.04588826091717	2.83771952769306	2.28239120045113	3.46412146687241	6.81946618494804	1.05878767954515	6.21164198181278	3.19853528990567	2.34455966951805	6.60132572245475	3.18700258358582	5.69209748203403	6.73638021909624	-9.99542808224148	-1.32896024181031	-4.22433397975827	3.28002733930084	1.92599909147686	7.77033877018549	3.90184826546189	8.41898488585426	5.95576720704913	3.889498761429	-2.01773185775678	2.81391287858207	2.83144658112496	1.38848419056587	-0.164831171027763	2.00827395691701	2.3330624642735	6.59181761824923	2.82551262555123	10.8782013975349	3.51707056848594	-1.45684338291958	1.03591632245625	97.75	1	2
150	3.67139759877275	4.35108152720237	2.85563184552457	1.74639900510495	5.33389303935006	6.92655432383866	3.94213135661159	4.63827660163426	2.98215572602595	4.81663423526747	6.81861328843661	5.84227464986505	6.61504839938589	1.00591214953146	5.53783306393738	1.00291366269806	3.01796402623455	2.11542031377249	4.98630558974477	6.91373462200192	3.86556132842728	6.18887671228492	5.4767045491065	-8.84356427942163	-0.121044333051978	-2.70637484656451	2.97816412593405	0.565620703525311	0.0623300914639655	9.67925164613929	4.13848786302269	4.62100609005308	-4.30466797411009	-2.99687664502728	-3.17745370531434	-0.799868901045988	0.443107939668501	10.965334297854	-0.748399340087858	5.41318572164441	7.66013770967687	6.187496385637	5.14040264206453	3.91484350961919	1.07755394322443	7.03346038528784	85.5	1	2
151	6.73900323023535	7	2.14963831599936	7	1.98128174630207	1.09262056866663	2.46185793422872	1.13671433993237	5.47493616822355	5.8954212444626	4.5822671801363	6.60412688212042	6.10102984624002	5.38600496908707	5.86934287660621	4.41043455532489	6.46592122618491	1.90870481488466	5.79769384407747	7	7	5.24368608250992	2.38410230789636	-2.22055913566699	1.54669843685099	1.34268308167583	0.680322414341844	-1.2332139974546	2.02402130823654	6.58858079210807	-3.0234230776223	4.64110709058054	-2.85260195225327	-1.30381403267846	5.59669653206867	3.42445880300754	3.44265845197656	0.310455102632269	-1.3807672892259	10.1101124065015	0.988082950639561	1.85843433159709	3.79526866432908	3.86514930460201	2.44754525781348	6.62267478823317	85.25	1	2
152	1.13145168935736	4.89478766215338	2.56590813377355	5.44038369748956	1.19160663659061	4.6286508127336	1	1	5.39391899361273	1.59983298022644	2.80521261341055	3.10437119342055	3.30532954672058	5.70575656254415	7	6.27954549510599	6.41126336742578	3.37438460102426	3.96651773429987	7	1.84809145865852	5.89517669769857	7	-9.89814093777983	-0.941204876743848	-4.66778191373449	3.39278629005795	1.47299708360968	6.26481944692824	2.8188538316179	5.72643468713407	9.1828396175888	5.32885804724669	3.08540106597015	-1.89665520442675	2.58191465128384	3.40504724491957	-0.691305355877339	1.8431471355181	3.14408651981983	2.60192868325301	2.23322990526575	0.364779017239143	3.01626729313174	5.1575333361202	1.89222010590905	91	1	2
153	3.90487852718864	2.27749947686499	2.1794136703468	3.13017842944474	3.40959653756657	1	6.44893636704039	1.32435386299144	4.78877198674706	5.70371779953025	6.9472643665744	7	6.37560536000008	4.0807521918209	6.43030283920958	2.52367895326619	3.44601519442946	3.9587220649354	2.67835976957723	7	3.5726226996348	4.67982425875747	1.24107043639062	-8.03228342936684	-0.35918443260729	-2.39625839165236	0.365975965274488	-0.70077253563099	0.296674156756226	2.44041534702351	-2.86697012258575	9.29608687431126	9.71719864809771	4.54385861232173	5.2304837851513	11.4863432257934	1.7401951812761	9.31024197105665	-0.58872811882598	6.91749060289104	4.01355766419434	-3.99399830931426	5.17830235268057	4.32953764895961	2.56359517888478	0.860671154927275	85.75	1	2
154	2.54081039757223	2.50837429819395	2.9237077848432	3.10433765797546	4.00992203927695	1	1.31260592461453	2.12423748778655	5.01284234127862	2.96315525647448	5.3436809120154	7	5.31667071339673	4.39222217901447	6.00187726665053	3.59823050996546	1.96740317546504	5.11152950161828	3.62912551689327	7	2.03519459061753	4.1586474617177	1.35403271944465	-8.62846440618085	0.696219236788168	-3.10396269011868	0.317655087433324	-0.409638989226075	-1.0323780407647	0.918727015934152	3.34420620012438	6.91647739230174	10.1523096445013	6.94724077331418	3.6569839319122	11.844520050559	1.51643348733148	9.03480818834085	6.07392782477888	2.98040621387043	3.88890682970506	-1.17364555911006	2.52764667128362	5.03515835235709	0.364682612945484	2.44429150905091	105.5	1	2
155	3.91845730206333	3.7405916392152	1.89175407212376	2.80421936134402	3.96180561584506	3.88296372586101	4.08294950169681	3.73358007692632	1.42260840347454	6.17574143804176	5.09328722463356	6.32379164598796	1.8472468635293	2.14483876206071	2.9416175856277	2.31984747310628	4.10722549818359	5.16504438314123	3.07979404895005	2.08276371760437	3.18338302799436	2.47141400834305	4.49652380394298	5.49389098029684	-4.15470319946224	-4.4677191237582	2.09127026101482	-3.45478430344823	-1.19027187145914	-0.814318372709313	5.41615818853143	6.08832837809797	-1.27607586097392	6.22902423073635	-2.07926109354944	7.99667242070052	3.79650409865738	2.08455255646859	2.00066561592724	6.03632816604373	1.48506407403407	3.47025176160587	2.86369907419796	0.811018994413514	5.91107405606356	1.89652375931639	79.25	1	2
156	3.91264271300028	3.69564505162956	2.71384748228698	1.06827799306562	4.39360709170278	6.9624501839757	1.84941631637091	1.93193256739566	5.00238614345591	3.32947596090508	4.69628373428579	5.18882845310005	1.52350140106706	4.37704216635829	7	5.18802652768936	7	1	4.16180123753553	5.54780158209182	6.28661684573188	7	6.57869631193916	-10.5818991369026	2.81447106754051	-3.45749127638824	-2.68201667610098	-0.472644300774178	0.720629703336442	9.30613815306576	7.07134543188219	6.52915184462766	-2.89805812123695	1.54735436253817	2.06696113047497	1.52376930491618	2.22774033061467	10.7335919827978	-1.34715432068744	6.35624044116207	3.28279419096293	2.34307236086187	4.12803402517408	4.73166642252546	5.36047213582779	-1.81252830562547	113	1	2
157	6.69761872816478	1	6.1340828419636	6.3907134951029	3.68929798147574	1	2.31278082533054	2.24494437281659	1	6.85888818657834	1.78556887122107	3.40920177972094	1.30016405571002	4.13238938482167	4.34240526376818	2.96853115471024	3.85983994218167	4.47708264479415	2.50603873363221	6.32915233814868	1.44691376977758	2.30067534689346	4.00596057011007	-1.52782666520067	-5.55861139320058	-2.40380641205024	5.45164281377904	-3.77615778029088	5.41017259734646	-0.187242529565528	7.96387995005253	5.99501702122199	2.39910269434238	-0.19602104071382	2.37539724148441	5.85597439377632	2.18481997405107	5.10300499747842	-2.67989042563786	7.7393058903922	2.63642928530063	-0.649341780203081	5.45941275378349	-0.150619343789594	2.20329754605854	9.37143929926574	71.75	1	2
158	7	4.89169927437024	4.03240981545258	1	3.73701988654074	2.57619132696463	3.58242936085847	5.22851241377337	5.29715751353142	3.66207481649849	5.68161440077102	3.34976709608611	4.69413180461255	7	2.28608130584301	5.0983264726258	4.44850848299981	5.08995997224353	7	1.45491825861515	3.90809688175246	1	5.89460113749701	-2.38831032761371	-3.98735717254152	-4.14266155422186	9.07143930944175	-2.54904691994082	-2.16963939662055	1.87751774651116	4.70734967027191	5.86534273127016	1.13599037419583	0.828819876397089	-5.05591229305619	4.18427757792574	7.81108923400392	6.03763547923718	0.446912375461392	3.61288601499283	2.07634006755914	-0.467078115868989	2.46902343544383	-0.140036826177946	2.68873318115669	3.84139713013777	75.5	1	2
159	2.36799791257822	4.39861831940587	5.56101961145493	6.78157878553953	1	6.63616291334081	1.52544602123908	1.00056237309662	1.44181535811195	2.25892115263595	3.80026318819444	4.01576092339549	2.26503434032272	6.49367377327438	7	7	5.00444281303816	3.22973892642667	2.76574393331193	5.35499944635296	1.53318768638467	1	4.82943753339218	-5.68793435673087	-0.335361388348477	-1.65972535594761	1.95565831362943	2.58054529445498	5.98335401907026	2.96928633653662	3.1726974488814	7.85626178699547	-5.81171145511598	5.33088221000468	1.18336514847243	1.72466142854669	2.1898409909432	-0.784042281478862	0.214701950972339	10.6032659565467	2.68962538851164	-4.35706411124497	1.59202245692774	-2.03834495179317	-0.580489942655622	7.83859706797001	87.25	1	2
160	7	5.71579282051092	4.2521741373724	3.84207756940518	4.3083355394306	1.68262778134298	7	7	6.51305178267435	1	1.93495311197006	5.5882044956244	6.13394611501216	1.54320965773849	4.04422568853325	1.35811141664974	3.93059196372061	4.38412581828633	4.04593217453619	5.99556003763494	1.16905023396657	4.70383184955672	2.60993316809822	-0.739544650607791	4.84764006062848	-1.23684202731362	2.57892784030397	-0.193827866387325	0.188975646383168	8.8599181176128	6.1037437021048	6.05868055238809	-4.65430722690425	-1.83919787830244	2.75333716861212	1.72969091575117	7.73334768134898	3.31482778564201	0.945559571538188	1.98832509210692	5.9725127766873	-0.517578322307815	2.55908015612249	0.0295067338282918	-1.03217293042999	1.18344430590887	78	1	2
161	6.64332994227254	5.39123558070354	3.52366053318742	5.04470126506094	6.57385373343176	2.66630254693107	5.01866301701912	4.33389245983361	6.07242653624027	2.15436737937802	3.74597213947498	4.592467102421	2.49207804606815	4.61088374438762	4.06123628495052	1.04624993356443	5.12796967415358	2.40985849439249	1.51642855238827	4.54368323586809	1.74175523119765	5.80550874652985	7	5.15115339700636	-9.40768041553612	10.5450690287195	2.51465850542864	-1.90851126542714	4.97205838355292	0.981796316476005	-3.04673158400209	0.89911072293635	-2.0265468474383	-1.38160417080195	5.89849765322118	2.60439701456118	3.4717527564221	-1.28510895647818	-0.51829868506515	11.224336569794	4.83317632088942	5.67050568941873	5.32904006188874	5.87364722122321	2.40778057564903	7.13219056232668	78.75	1	2
162	5.46671331096728	4.60393426822492	3.24305560066011	4.15755459978197	6.84302225484059	1	1.24269285931431	2.02829667965198	6.64673841403326	6.12348490975419	3.818000864535	6.61124553371674	2.26627363024651	6.60126166749895	7	1	3.72646792626231	3.38229887097921	7	6.50513930067173	3.42621845726481	4.16908581430904	6.24243206068202	7.10640035132659	-10.0283333060835	12.1233481233434	3.73938227767222	-2.74999643579348	-2.45675648768411	2.84015803505299	4.56568539004072	7.97412373104509	6.12217851985225	3.29648837845694	-6.79112379296787	2.57573112467247	2.3575494320831	-3.20094261977952	1.63900150657688	8.54817295065368	5.48723322492277	4.3205760973529	5.21251163760951	5.32006089883986	-0.826717884183116	1.92288657226115	87.5	1	2
163	6.42204679408974	5.34694483402744	3.79078732767582	1	4.55432899206644	4.48705739645208	3.61568839240647	1.63888089865386	4.19004035480672	3.38069214894115	4.93423686965921	3.38773563355683	4.88503142929218	6.93080910022431	1.48076716916221	5.50162281103054	2.55743306510707	2.77791481006774	6.77280470541061	7	3.82087208374789	6.75738035449649	5.74580873924545	-2.54582027470491	-4.64086921608116	-2.75277406911329	8.3364224833526	-0.750402771817971	-3.09207763077021	2.56320117726035	7.95407470187959	5.75382698956987	0.832082153233926	0.114464883717865	2.17996446106094	3.44124572411676	6.60205541151604	10.5901277372045	0.0707960135140191	4.39257917595577	2.27515272314026	-0.409037838862756	2.52277951194748	2.65791688500073	2.93574173249137	4.98785194506127	77.25	1	2
164	6.40956564202929	1.51757117818687	6.99801701288352	5.54650413296317	4.33054450948551	4.45182139451785	5.34143921975741	1	7	3.72400357708886	4.93450752575279	3.19104213533946	2.7164586591102	4.74175078963902	5.83488393145742	1.94338834832775	2.71038828544002	3.33367202334568	1.88397885758113	3.87034034260225	2.49482576474632	4.92955960019767	6.48754723795874	-1.40349992723525	-6.38346762598481	-1.95174292761559	4.08290048242158	-2.6281315680459	1.42031348462011	0.0627593326397958	5.42880392848643	5.44543304860668	3.71054505431866	-0.961942929166715	1.89518071976979	2.91525880288974	7.95861216845788	12.2142308017259	-1.10270998742645	8.81881105701604	0.99845086698498	4.35851461896476	5.50161590309809	2.6357053566151	0.334387620119391	-1.02834331693389	72	1	2
165	4.86037370925783	4.76352177476	1.96627328475867	5.71293011209852	1.43298640761061	5.75809968045402	1	2.78654270779535	1.54672502499925	1.84366601178835	4.44297906433136	6.91825680177267	4.53647613970864	3.95457571804985	4.65643454330074	1.12357920048806	4.22195923047112	1.24331207808381	5.49456176465369	2.76260788574376	2.20399272036786	3.03306900433181	4.01254035185073	-0.634335536159664	4.4990606173241	-1.01189788805127	-0.879786269209466	-2.12024400125795	4.37625372854833	6.46775973882361	3.3783894531846	5.4069329046903	3.82678595784064	1.12634634859913	0.238101858245594	8.88373772802279	2.5171946928894	1.17774869344021	3.64685388410081	4.16382206020578	7.62980918271362	2.33924341833969	12.296025641731	3.40888363204622	3.50028157176883	1.49301459131734	81.75	1	2
166	7	1	7	4.65781098485569	4.74457821448892	7	2.87345416261567	2.80394085087445	6.71205978312082	4.65664586143431	5.14045401941892	3.15797198037441	2.72331697902584	4.0881659922256	6.46577025577393	4.04088760544488	4.3101245499026	2.75049987960214	6.81489612724733	4.26920877231398	5.77378352721845	1.89125301726275	5.48426382091738	-1.60947278535755	-6.09827736413526	-2.43456013155915	5.2751977489291	-3.83269549878524	4.9117798314363	5.11284800128199	1.75522731911449	5.70754213675612	4.10883360701753	4.22945492163847	6.57280715675959	1.65287543875406	2.17036006249707	1.53364043780695	2.28847267842133	9.31586397568571	2.7529229170165	6.36649728606122	3.35508993137324	-2.24633652395648	-1.530840595163	4.40236871606223	82.5	1	2
167	5.88542955034067	6.14236343338056	2.41011123672526	6.84002225056086	3.31903724344098	2.02467621628228	1.77642529931544	1.10249318071873	5.09846913243263	3.12607163144796	2.79900832667849	6.31306612033977	5.80820857451487	5.87992710042345	5.49225451146511	1.3094087538639	5.8345382406619	1	1.44500327619777	1	1.42615350478825	1.81493880467639	4.46176977145673	-5.82615694184444	0.557931907322042	-5.45759747192514	-1.51214846855906	-1.64259456232476	6.75809069207882	-0.292351624279026	1.77799915566402	9.20399815662413	-4.84983912366073	6.64590299334167	-5.80898578934064	0.335227680662693	6.06954849166278	6.20517673435438	-0.0730446638544757	5.6108887332571	4.23679266864839	5.29821219796367	2.17332996777955	2.61894931515978	-0.279232483935061	3.05550825283862	75.25	1	2
168	1.24242104830767	5.59607142151876	3.07329626623835	4.5777130403164	1	2.38993157223379	6.54593540062825	5.29583847175955	2.14466556099779	5.52979559825181	5.54488365938337	3.94303766986342	2.49295987134532	6.42706207845267	3.83972343177197	5.99113451146812	3.12773771098905	5.14290915949457	4.15705161050419	3.78509962161772	3.94182735221105	1.297529074851	7	-8.79891409773246	0.69910475959769	-5.19091977337489	3.24767646921825	3.37160446803488	1.98272904271821	6.10455853832414	8.56349220209112	7.86145021117531	-0.315358290596317	8.04247416128402	3.84884305010443	1.06803794528255	4.50857709711874	6.78461201764688	-0.330722181442494	8.7178302675883	7.36397728898813	4.94533047250661	8.21602056575308	-1.85360523827216	3.42494533214837	8.09177636288538	71	1	2
169	3.71611594305301	2.28276490130362	3.24922308573123	1.17755253670894	3.36381941757501	5.95560016430599	3.55585102083049	3.67003839666288	2.86911458866709	1.66352133724289	3.26431896300032	1.70221170035395	6.69810438372544	5.46448951555215	6.06479561669051	3.50297429572902	6.1874126789551	1.68663664578178	6.12504704300756	4.98868877890721	6.31699281293657	4.93747629203369	7	-9.42670326543641	2.81909130917947	-3.33542490880496	-1.49639641006134	-0.752619840236207	4.65423349394707	4.84660316625788	10.0994815918284	9.57348346428123	-6.24721537816917	-0.900077411045593	2.78043343366371	10.1037388074955	0.779897844478614	7.75967458787263	2.13795060959758	8.41246489264286	4.10042153383309	-2.05123412377628	6.09954198594555	3.9556199799898	6.48485107945558	3.86318710116914	83.75	1	2
170	5.99822210809061	4.48666633582711	2.47822677800001	3.25448425388273	6.73841249069063	2.59898373693037	1.94426474975121	1.39577713497899	5.3616409291701	3.67986652905842	4.05019374174316	5.32735634559192	3.22251312475283	6.2864901886243	7	1	6.10054124889512	3.12367288584916	1	5.76643698551537	3.80332361808011	2.74598386222323	6.59263043931583	6.25974501241621	-9.15837211644519	12.1836918772579	3.24832784369346	-2.49759541343132	0.664860207982855	3.25999360444695	4.09732838577155	9.93582175429043	6.42317331143284	-1.34304661273914	-5.21895613363826	2.03372211007511	8.92924895072115	-2.48294615285017	6.08655697416514	8.78184256095283	2.56523314708995	4.75513630382066	5.17310421608085	5.78569882389893	-1.32097509214214	6.9831111488677	92.5	1	2
171	5.32037634106332	5.50686552337982	1.76725314303087	5.20192909563199	6.17354709287755	1	1.39220414378464	4.60611029510813	4.61516818061211	1.00751192583846	3.83907044235317	1.90791763061533	4.32854809083748	5.90679047687975	7	2.92216613429359	3.96569804150789	5.09261220427898	2.0592908832356	6.02822714604475	1.26564951146232	6.12573719134548	4.10065662714992	7.15305520534161	-9.67661694571638	11.6371073883053	1.58081846652599	-2.10962956493069	7.56464836658708	4.22380049587581	8.49561650731165	-0.931162733156528	-1.88444364283082	0.817158837614472	3.43853279405317	2.52639556559555	-5.41236101364176	11.1379698543675	2.61186944796904	4.63313974433034	4.80297476375376	1.84319416393029	0.00558292701913227	2.38947291326618	10.6256222955556	2.50646783578111	79.25	1	2
172	7	4.5887837293466	2.9771483958412	5.27080598892371	2.07969303605144	4.9537825771698	7	1.40238301404449	6.19234191585894	3.83911327374096	4.85687664936249	5.25870616043014	6.05838873213964	2.05125819944336	4.54556994241577	2.80577962327563	1.47308121212046	1.38953217434894	3.94808954959396	2.80401680573409	1.28007110369902	2.79639027113096	2.41836577524582	-6.73162507359317	-0.912684913773277	-4.69941840750476	-0.687434915505883	2.5031559494803	2.24146167165354	3.25742992671421	9.63580746377736	4.51466796928849	10.804622821208	3.74618686892252	5.45105117147738	2.10112455342967	4.80259195690531	0.219524953079173	-1.48125366786584	10.9133497009263	4.16733933676425	4.5482678179093	8.74862089179659	2.97680259520407	-1.18507268299642	6.17014309156052	75	1	2
173	5.98777636196365	6.32700261113464	4.02904807831126	6.26624108901708	3.90444847929468	4.46637954514276	1.1216018482246	1.67763332412071	1	5.848178604422	4.83181863455959	6.78855744572772	3.66269340479471	7	6.84943536901164	2.66518569977664	6.01561995108583	3.7128782330224	2.11799091350823	2.54925679375216	7	2.51444491893402	3.11533549452336	-4.14830426368198	0.384754889461009	-6.55805599010176	-0.755169906585301	-2.5946105168983	5.34643622539764	4.89901546793631	6.41629376603537	6.41717839314045	-7.31248447945749	1.8701997905413	2.60981684868921	4.04342410213171	4.75413537056224	5.67266374302242	-0.37459811156834	5.89716800723797	2.44645641171672	-1.9519553919414	-1.38599430851977	1.08955345305748	0.48622580013041	3.55131413195942	96.75	1	2
174	6.81539461306799	1	6.19408079679152	5.37413372311411	4.2519262371097	2.05430708175604	1.82993323048	1.65057393836285	7	4.11670827047604	4.59531179995818	6.56729925496403	3.46429680422671	5.88877910615719	4.9413904455305	1.69932143346264	2.93462712010897	2.54806446328318	1	1.43730387201235	1.38686264427775	5.14576345596851	2.84270498686062	-1.31650908297156	-7.41947133157789	-1.37198023679694	5.1091468972477	-4.26715669100467	1.46598389844669	1.51316559746494	6.56682463361658	8.9808114386881	3.12247401317137	1.44768415302276	2.53321628825937	3.21916287341916	2.55958658216518	5.00013490138852	-0.344354598337329	8.88901638415063	5.07305984517256	-2.23701059921803	4.79399226106998	3.31765996033911	2.43747692678434	-1.39074052120322	73.5	1	2
175	6.44375601152584	2.59376101910433	5.9518842068654	3.51563805915891	5.95431179903978	6.73644237098548	6.03653629833344	1.42031932176067	6.44881645837432	2.44689773945035	5.34600355196895	5.27109765526797	1	5.78987930108402	7	2.85321796771802	6.40569289140904	3.02095470589644	6.32144340039734	5.6026513791864	3.87011810838156	2.95072715592649	2.0641799513458	-2.29839975649307	-1.69750213959247	-3.42287399658768	8.88256702327982	-1.79873161336098	3.01918863480577	3.79990530193731	-0.302864607386835	3.57267809794185	10.1134331789968	3.9011653244277	-2.60128023940087	1.46350811322797	1.23308849358795	1.63061373248156	-1.17325946380411	0.589920280030286	1.1733729370893	4.27680618080518	1.70018461162342	-0.0510042759840063	-0.546834268546872	1.45151097943515	78.25	1	2
176	7	5.11641358463152	2.89854981901494	5.1010609227749	4.56104893712971	6.08257680051834	3.31349259583957	4.4710293473794	3.86048681996941	5.72984847552438	2.98829488737744	4.0335140294349	5.11696614035601	3.55395180272266	6.31755603512176	1.84555150757002	5.76276637712209	3.37012493510011	6.3510020302319	3.58767012974039	2.28115642400908	3.02661175112653	7	6.70418895549954	-10.5822523255575	10.1398024021292	0.948886523454794	-2.70514177922978	6.9639924433447	0.728043502422091	4.06617427935852	10.5104080382483	5.09223741169942	-2.10130410426795	1.14807149569707	6.26067448662641	5.94073934403565	7.73178588283403	5.01852226406512	0.165379229903804	5.45902269302771	5.69224600444608	4.05951281069508	7.95094738459834	-1.01455000056819	0.614007850960976	78	1	2
177	3.63779204911625	7	2.65286696945472	3.72822580793113	2.3660416800858	3.58782868091763	1.4589811061628	2.30766062416499	1.53463492268987	2.34484622122334	3.66990376512665	4.8924926503764	3.18181473042668	7	5.32150834887438	3.82382096094826	2.92075484757057	5.24003153808416	3.72069677287088	6.46921272353656	2.01527557080423	3.25632300073152	6.60158197294573	-3.25539253477465	2.4827322354173	-2.26363720322036	-4.98347409519	-1.67676414530391	2.7386710588482	0.0676359569331222	4.58087487552454	9.09049986639314	-1.68697632264549	1.78473878540969	3.59427989587053	5.05199045745529	6.94155248352927	5.12537154393661	-0.396569207159887	11.5437189195369	4.34274815566307	3.56444987080147	6.80561826985222	2.7815650648831	-0.363100914364651	1.29249929839081	80.75	1	2
178	2.22370123663504	1.32034148522857	4.64619996701472	1.60070690575577	1.53558919562403	4.81530976367915	1	1	6.86909689552828	2.96669537714774	3.59023901087303	2.02119900026443	6.70069380508572	4.83112044923029	6.9883078908382	1	4.43722740428689	5.98377944522766	6.26934873552942	5.88539869378693	4.35053593758839	1	6.94209813936072	5.81796583636663	-3.32719962838426	-2.97506604948949	3.51102076948794	-2.27589971160153	3.55344382969991	3.18649377723038	8.32378261022082	8.39088173666203	6.87095041129217	-0.255591162602423	1.47395330837127	4.24221405159441	3.5313717202596	12.2939192414316	3.88607198411533	7.48227575377391	2.09603440705276	3.63944990170455	4.54209031069239	5.15367300930318	5.07436239974931	8.0306898787239	81.5	1	2
179	7	6.23481065773994	3.52054910785962	5.17281661092977	2.31298387595927	4.38577605108788	3.27229031386119	1.13085438100799	1	1	1	4.31467388169415	2.21291808551511	6.12949513791113	6.1898109763462	5.705246706723	6.51011785282163	2.29011373476117	4.75884352030806	4.81302821300069	5.99200625090949	6.81663759606009	5.20809140377582	-3.48575218934856	2.89557080726919	3.90510317395263	1.61822503401758	1.74224006177353	7.21892518137607	-0.754864889186035	2.1858131427775	-1.36358835555432	-1.97372737881256	-3.97719856891809	4.70515920718059	9.06761426607677	6.09949295219715	6.99977388673708	-1.06912618539972	8.23111076189797	0.844245612232072	4.35923436145177	2.75632127502702	1.34322240132823	-2.53670202521017	4.10292965542553	81.25	1	2
180	6.57292816176012	5.75040100524287	3.99045689117941	6.34336512564877	4.03631602914255	1.8834143641538	1.21476018228915	1	4.36874901124207	2.52627830275531	3.94896003422341	6.45605364070445	7	7	5.97420115224959	5.51893517415094	4.69301297197569	1.26645178679952	1.49270463396515	1.14384064831239	2.28910532758626	1	2.31319739429496	-5.09306206696036	-0.0712140930168513	-6.39741895484462	-1.61034600009585	-2.04199050827352	-2.67908354656578	0.797822223338357	2.67286259102739	9.01207462114425	3.22666256487126	6.47133222845195	5.34817038001857	0.627886185021004	3.9690188750173	6.61661328108582	-2.11373399012809	6.13725757566286	4.31598060428019	3.71752937740511	-1.21002030101122	-0.952952818815046	-1.1680468435349	7.08352832022591	63	1	2
181	7	5.41357601966674	2.86286574750822	3.8903826969382	4.17180553137509	2.04354465282261	3.9962271490091	4.42663720107051	4.7365642501748	1	3.00318622954185	2.59663469852869	5.30698254026226	3.23221960593386	6.01911353254395	5.64929560025887	5.17903262576661	5.2561779329857	3.73683148583268	4.43429825319067	1.14532162581121	2.17522346921904	5.85257311336132	7.21050483055505	-10.8291002427386	10.1454137749873	-0.63094194103619	-2.97287421567889	6.1052768305047	0.696182148357468	4.55372947386013	5.82344050914533	-2.64273057815656	6.69225418816743	3.16111361140061	5.75053534693857	5.95453531402422	0.349191054309748	5.13900628416917	0.472197175595471	5.92156187097989	6.90390568932246	2.52426039155478	-3.25426653745586	-2.16089199235737	-0.0813060756864645	75.75	1	2
182	4.53118964890932	6.32853530732586	3.04345185873596	3.03146870174588	4.27728806180337	4.59121623609483	1.87215256365552	1.96691770805925	1.96854964098085	1.74631156523654	1.08065298735675	1.38206894943986	5.6804079652501	6.16436489967673	2.56113307860498	1.27230819867356	7	1	4.61392241025958	4.92762788459294	3.15297388246515	5.35268456877525	3.88811849851484	-4.26886225361627	-2.76927764525563	-0.801322146623175	5.09467152507407	-4.70036154347703	6.45126750714414	-2.02596608692905	10.9073912835983	-1.27287643567984	5.91467486060669	1.21056954014225	1.87589340840589	4.30610858691347	-0.925966720048423	2.57661320324626	-0.917303776187984	10.1756313906924	4.86179830660318	2.67769862654595	4.2755884593592	2.14906441595967	9.03844378993572	-2.01657115198541	76.5	1	2
183	3.40362490952603	7	2.52128793327946	3.87034210511562	4.45048195702345	2.51773446787084	1.85915168963097	6.25580076579408	6.71239193729632	4.7453823384443	3.79502292740503	5.20668320428294	5.11782942290762	4.66367682139618	6.17562183699358	5.86664695491154	1.56482408692437	1.04788472628608	5.62255597287376	6.01012908949678	4.22987451005418	2.18320360957229	5.58704013519496	-3.72703717642617	3.58970105062351	-0.647885922429806	-3.29203370471253	-2.32105434329632	6.78032059278562	4.07117034390324	7.15679198313807	3.82452353401608	1.13357803388884	-2.16535657662132	5.04476352017688	1.83040553754205	6.75461532417869	11.1868691039216	4.93850846102879	3.64212273005105	2.83332108342371	4.01721705897667	1.49322696638424	4.89697610483536	0.787265620250083	3.58237689811401	86.25	1	2
184	7	5.99000850829123	4.10708756227133	6.3904960099915	1	3.37843698194387	3.61553330746666	1.60944717299737	3.65550191919494	2.96245509346137	2.44781111249252	6.77906621819388	4.08617791412664	5.76989984580058	6.31179064661219	6.12755178304834	6.63449174968797	3.06627084766597	2.7293440950679	6.73499564076076	1.46299883468059	3.59504022630601	5.71743239055078	-2.79673039477992	1.83536624520364	2.03272195812501	1.86355507882763	1.49353685335961	7.35570428837864	4.59086619803055	2.20234622320318	5.48523065206004	-3.0321633253081	1.5013147220695	4.55565711573778	3.22355336908165	5.84671979573206	5.3081552470874	1.68591164796516	2.9760070695141	5.66749321364706	6.63253745275085	13.9918067598718	1.48512796803706	-1.26877359306808	3.40121854209511	90	1	2
185	5.36665104893012	3.63358236252595	3.88008029685049	2.09425243852204	6.85260749968473	3.64944968149823	4.41525128244607	5.79212888530988	4.58246905996495	1	6.29304012647128	4.69913387329499	3.78679150961702	4.73870722409601	6.78387079481349	7	3.32755824291824	3.39270028344571	1.5387815977364	5.98291305805107	3.5914755570888	3.6135423890079	3.72725943913625	-3.66461612591009	-7.58496841334283	-1.93293337497481	1.74170772068074	-2.06611089446944	6.73909403852564	2.08501591194993	6.74947930192224	6.60548764734932	7.31172224788834	-1.20109534956042	2.62229710487217	0.0711500318343815	4.92089728384227	2.27001516043276	-0.162900505433045	0.904194853782236	0.368290842204801	3.75330920529484	0.157028222791169	-0.613007688278952	4.23154980794939	1.68362295917317	78.75	1	2
186	3.10203082764861	3.71294984006831	4.29670243440195	6.2924507945592	1.36377719262094	1.63331301820514	1.86997611336148	3.51695208632698	1.95976063573919	2.75736268637049	7	4.72576455770834	2.26174367839354	3.38614679286984	5.50129809218816	7	3.63162469843486	5.44456018240473	5.99211299764123	6.97635274430313	3.66121380328448	4.25389681477506	4.27360478271255	-7.53509026395869	0.372651689284376	-0.148400071092051	3.19268633514627	3.27948732898303	4.03778760038539	5.07192776696973	4.67507231307816	1.75022361345616	2.53387888377097	4.91013588570123	2.52556319149877	2.8721123623043	1.46132014344479	7.32266041059878	0.818390816611308	6.6095046746675	1.71372492548478	5.31360527033935	3.42338944310456	5.5963606579763	-0.490080669569896	8.21716518026182	71.5	1	2
187	6.89625459632638	1.43342165172799	7	6.27731897856309	3.26338012389505	4.38689994277767	3.34293759315144	1.43462736892303	1.32708936365464	1.33023500793806	2.40634611725285	5.62909661718764	1.34874898067469	4.36748124810118	3.86210496306543	2.18309552396132	3.09013369601838	4.15389370789503	1.36879051332725	1.16043076132499	1.7652687022534	4.36112517304778	4.18531780706219	-1.30086028424975	-6.37522790278443	-3.51701837032602	4.89161940568113	-3.57780736273513	5.19514816016428	3.33996705960442	7.43292685230828	6.85280204283832	2.89254021616212	-0.0546332930879167	1.56608420581667	4.58643334269351	1.7444354247414	9.59067049269486	3.0526258306738	1.39245200590219	3.18892016895119	6.93996737119587	5.05652095072978	1.14960914996942	-0.209629100624901	0.575151923603139	58.25	1	2
188	3.49470953036893	4.25037226317948	3.81400050727157	1	3.53348813627842	3.40926244825787	3.54598217105919	2.05618781243688	5.78043704867657	2.98166545968283	4.12101458688954	6.40983320591643	1.36683906016372	5.00053537437661	3.97869712713364	1	7	1.09074564712729	4.46937605279587	2.08711349680716	2.35851404500093	2.408409324175	5.40396503609865	-10.40111688506	1.27854065322884	-3.64778634762306	-1.66421200773847	-0.807512862892485	2.39185961346759	9.01564267050276	9.39606049300002	10.1222392435502	-4.8027299363663	1.46297371374362	0.347071175217374	0.820539348680883	2.19601889109545	11.044510669573	4.58078075523754	5.85327569959333	6.32867456361535	-0.412493427649569	2.80277843390965	5.39201220886353	9.12002305094484	3.88840803865696	80	1	2
189	7	2.32909810411294	6.12689767794301	3.24925343523307	4.82829225343892	4.52544193107276	2.64171033456935	2.61300623215276	6.7472618030742	2.07495808385448	5.91406620776858	5.13422634582085	2.04581500933484	5.65848868737608	6.49891212405209	4.19761306520657	6.30883955339431	2.62914356236319	6.33128269457097	5.25566734595911	3.6821871948956	2.39868532347908	3.18575797535652	-1.98173771353704	-1.12566775108313	-4.03205711745502	8.40693010710696	-2.70676809354379	6.6656718430285	4.16349107542745	-1.99232698676545	9.33281670657812	3.85528717154867	1.85016781176349	-2.45808188327979	1.92047685066794	1.59867379578215	2.64497642167837	-1.45029233796236	-0.0470829120090746	2.02483469508764	4.48518121652415	1.55957598413132	0.701624225409686	-0.907008635803684	1.09744934555101	77.75	1	2
190	6.07839408026903	2.98781659004104	3.95462766875557	1	5.3714154056819	1	1	4.87295717045151	5.21538852025156	4.32606657698333	1	4.01524865691603	5.8450527450968	6.51767041836627	6.50220941741429	5.21759811533582	4.28006895299887	2.06078016878843	3.19695165502028	6.11456083825251	2.68614965953145	2.13462803492531	2.69384932557679	-1.63077329395098	-7.71505688227099	-0.996018645670702	3.31854913707529	-2.5631961300478	1.76513695263224	3.59295661256127	-0.973894554525844	10.5943804323365	-2.01313632519368	6.73400657840842	-1.39899016727727	10.2490267624765	3.1225063478858	3.12459783829768	2.249837920425	2.55393806458962	1.29280943028256	-2.14438595522979	4.40415234072579	-0.816519960746428	3.90897819477517	2.42594255273215	65.5	1	2
191	7	3.61779299802974	3.32792241336328	3.04598152393914	6.02260222975811	4.37514210922614	3.5751924189805	5.52234758321081	6.31638469065033	3.79235519099619	6.94323708580942	7	5.63724883576103	7	4.80778632137356	1.41179153077314	4.6548907371571	5.16135523063526	1.38604334270184	6.22315364083158	6.60421161726527	1.77849210197268	7	-3.3044093137118	-2.10476754029493	-5.10737889764722	8.43779813569988	-2.05288234661362	3.62990430764629	1.93586525325661	4.36095211034513	9.91912546758071	7.09499356537288	9.23788931195262	1.85805638751999	1.91450421497747	5.75402045396992	7.93138126464478	-0.491617423522514	3.77723686815842	4.46336753193705	2.69796956600146	2.01675199073644	0.57482278397322	-1.15511280535143	3.39989952147653	70.25	1	2
192	7	4.76683329238999	3.70864361995678	4.58663975826606	2.35231171006607	3.53922345169771	1	2.35532031402665	4.86570366015364	3.31927977210738	5.21406505861795	1.96827433199416	5.99886648575698	5.43166315703503	6.02863174028799	5.87859651268706	4.69078346404674	5.22395413552942	6.97492609581561	7	6.65288439307638	6.16781868832007	6.98486035983206	-5.80069394193429	0.129724433794412	-4.56487273075543	-0.698434390271998	3.3867658252229	-0.56574864283445	1.68893495462913	10.7977248575764	8.78942649087389	0.110942696812533	-0.640789356785074	-3.85661688857903	7.15656526682724	3.06641071592678	-4.17497571058699	1.33918067193891	7.52906535013583	7.07541007292396	3.98272065258694	7.49200192639637	4.08913928632797	0.119952741020758	3.49486144289191	78	1	2
193	4.16585311126546	7	2.84451380631212	5.17170401080755	4.18446431782884	2.60913182488676	2.72608853396563	5.10300630865532	7	4.11316394093868	3.87671202564491	5.08073445845195	4.54874260685023	4.35677639213714	5.18348788863635	5.94094279713799	1.70723480947684	6.12831792324314	6.04425103060581	5.33611960640973	4.83026862258635	2.59454636499	4.99085996206108	-3.85345022990571	3.22229489575197	-1.51951856242908	-3.03636462514561	-1.56430393000405	7.16208288801026	4.40579412208507	7.75819426177774	2.91551376701254	-7.19873335498106	-0.948014861022897	2.82220541316914	3.00494966402843	6.05124109878848	10.9922646251775	5.82323843480422	7.35137031064168	2.7822611491606	3.03014485117383	2.22697909403629	-3.76957836047123	0.703885800675736	0.473710816471004	91.75	1	2
194	3.4488022543292	6.11072480825343	6.22241959715351	3.00796500809091	4.73476478415754	4.41344236351597	1.22106722173218	1.00206371020111	5.37772776855236	2.63097129438033	1.66502965394487	6.34711620745272	4.81826064124771	3.67400166126807	5.38920583829786	6.74632854742628	1	3.16326078478558	3.29097565689269	6.19525641707821	5.00934348189949	3.49764646340242	5.5928610996813	-6.09632466518573	-4.95420247409618	-0.960557726613212	2.64784716023273	-4.43364341647073	0.592132844993093	2.12811501318576	9.27254420258909	12.8414878280387	8.37573562762214	3.85789398805629	-0.942928528096914	8.6059690923115	8.26116572828289	8.3238931157954	6.14448823227954	2.26610933945727	4.73876865126654	-0.411162703877952	-0.112001320864079	3.53059118802917	3.20364202085492	8.77843245118813	75.5	1	2
195	4.71512580069129	2.47410925728174	3.82456515342174	1.54897583484442	5.74195732676602	1.54959558877607	4.36979110320089	2.05314024660098	3.94815790045971	1.98558259053474	7	6.72464388523725	5.48072133006489	6.95375608684375	4.48118341322679	6.90205430414644	2.85474981019284	2.58625828802518	1.78556567037967	7	6.08729158256142	4.93809288457348	3.20304946188206	-1.16354533675339	-8.80437983863329	-0.432565409130599	2.86991751792385	-3.17768403358305	2.98356820143675	0.744543034187375	8.898261933363	11.0562407755435	4.37122178806339	7.04567732404917	-2.17054826152318	5.03202119479095	5.49846371812391	2.83132769520917	1.86571015588596	3.52312326996831	6.58266340145227	4.19129167226025	7.75822840061327	3.0572007418733	1.1687322871168	1.2620077606197	61.25	1	2
196	4.9028419302104	3.16728464858079	4.00386584652167	1.58707296029039	5.58418688130242	4.89345610927255	6.40604339272362	2.24047986657826	3.68328639129172	1.71655381079639	1.43104648115063	6.41849016699441	6.85614759642666	6.45595759029562	4.27333639926596	4.94203522412861	4.26634797882182	1.93848181071387	1	3.25013699797345	1.55756184551504	4.50322839049795	3.1705649387761	0.257062771375538	-8.0747942866126	0.29430963491713	2.4250057338218	-1.36585692799557	2.74577231222884	4.14355939418497	9.66431249297521	10.3567326133164	-2.55342090842002	4.43438639131268	5.14297290268875	8.67082290614965	4.75815774058293	2.82013149066702	0.674594993423673	2.12772988970709	6.81725958517651	-2.05494666959588	12.3429132828548	-3.3098223814352	1.26678287683152	-0.369434957550861	62	1	2
197	3.97825975554172	5.97822818061519	3.21524161528826	2.67243978694503	4.70075978614305	4.00112493144183	7	3.64115754386994	7	1.45551613850253	4.64218806667556	4.79200235084727	5.41228249856272	6.26042569554202	7	1.94483540333065	7	1.61437210401743	6.40353909241365	2.70409216041758	4.23657114086183	4.70401306190216	4.35737539459528	-5.72072261485748	-2.79315187580598	-2.03415129998267	4.87307330036024	-5.11379844217624	6.18015932038144	-1.02537251654684	7.847935088904	7.1370937700053	0.937708604904544	2.64107086419485	-1.53586822975292	2.93061867709913	-0.36644136473106	1.71500630845825	5.46083327109048	4.76676027987653	6.19762304143095	2.81966255068572	3.60801777439631	-3.18884725962603	7.86790800227452	8.94524349754299	94.75	1	2
198	6.74992811076807	6.18920520275571	2.85744680720214	7	4.55315979442307	1.80669028847741	2.45537968250026	1.29779909398341	7	3.8301259322179	3.28825252343193	6.75773695603008	6.93643563661256	3.87495340163579	3.71343643498597	1.50154677692393	3.90267704415755	5.1455402248216	1	1.09820372728611	2.7199796336412	1.13205623018827	2.82883349480748	-5.00007998769356	0.469464224076848	-6.68002586173538	-2.55449030509463	-1.03478839510865	7.33060204181257	0.984005997490262	1.87467209263447	9.66625081570349	3.35424704898551	6.50497297026701	5.09079707878786	7.3545087993312	5.50841181876682	5.42428015146022	-1.28483540544743	12.1414498045798	4.73224952284706	5.08266524016348	-2.37065173777496	2.78116033818401	0.0425034510479348	2.52924650248742	67.5	1	2
[truncated: 5 more columns]
