# Supplementary material for: How Are Mate Preferences Linked with Actual Mate Selection? Tests of Mate Preference Integration Algorithms Using Computer Simulations and Actual Mating Couples
Source: PLoS One. 2016 Jun 8;11(6):e0156078. doi: 10.1371/journal.pone.0156078 (PMC4898694; doi:10.1371/journal.pone.0156078)
Supplement: S3 Data — Long-term couple and agent-based model data analyzed in Study 4. (ZIP) [file pone.0156078.s003.zip › S11/Aspiration Model Data/Aspiration Couple Population 01162016 094914.csv]

	trait1	trait2	trait3	trait4	trait5	trait6	trait7	trait8	trait9	trait10	trait11	trait12	trait13	trait14	trait15	trait16	trait17	trait18	trait19	trait20	trait21	trait22	trait23	preference1	preference2	preference3	preference4	preference5	preference6	preference7	preference8	preference9	preference10	preference11	preference12	preference13	preference14	preference15	preference16	preference17	preference18	preference19	preference20	preference21	preference22	preference23	fitpoints	sex	algorithm
1	6.78016215706973	3.31819109814158	2.05830652727281	1.07652550262428	2.63148113324092	2.19325800037318	1.30283715713865	5.2277003527953	6.20984150883857	3.72033883177249	3.9653436281695	1.53674156304615	6.94853060079833	2.43678484528039	6.72729759713573	3.55129592997771	2.33519704839313	4.06456093990603	1	2.13619108137307	3.26011452711925	6.86039115508039	5.37561353483206	7.03448309489638	8.35954915564468	-5.52545057274073	3.14615386147955	3.60879122832827	8.31575514869615	6.5475332923256	-0.125246895816106	8.26321529975767	6.95613849551717	4.26684235744257	-0.659136242486854	6.81527123651552	3.20851226673415	1.46195049803183	0.477306890362749	0.901516566335764	8.29308859933743	3.52862455392716	3.93925146363362	5.67418950945086	6.94928734928978	-0.877884889260151	94	0	2
2	1.86146598212051	5.83144749024139	6.6880781554454	4.24522124383776	3.19680866011066	5.41890259849588	1.44186997073522	5.22495813926508	4.45236092250874	1.87426539867351	2.79713232038248	1	5.88242411888279	5.70403521473466	1	2.17414402894626	2.98695550931847	2.44493891096319	2.98177654045288	4.78571814364216	1.42941407148703	4.03278619662665	1.90059031497351	0.300319795319217	8.47872637511381	-3.26340115180167	-3.07101591191801	4.6034740307579	5.54253421821642	-2.72991488362792	1.8928121023582	2.44055442424668	6.27354052648778	3.25578527968386	0.791735186833196	2.23479120544377	6.66087054444766	3.33551964253884	5.36758853971027	-6.78571431059086	10.8724467635216	8.35125683472256	6.3119462147999	3.12742755241768	3.79848548330911	0.459594858474725	91.75	0	2
3	3.9805748056396	3.96440569806083	3.10495071070737	1.6351242392954	4.04213479147136	4.25433274258853	1.69531314618563	3.13750817542009	4.03340012100418	5.0657011047596	6.10819802499044	3.31211647573371	3.59336022384877	2.80311673219773	3.46405369612829	1.97789666640139	5.86672026272091	1.28883235507166	3.61227536195398	2.51263966422176	3.53306766091634	7	5.74183939164911	-2.6384810216943	7.91439682553069	-7.28839078828795	1.89391688830591	7.46197576334705	5.94545713527278	-3.7233839850167	6.46044157461102	2.95210805108785	4.64870543012169	1.25504841621725	-4.252862342153	6.63622521620051	1.74526211436003	-3.18399070336951	-0.187921441087024	4.11703131598277	6.83946411506595	6.84769910993433	3.70540722833326	2.01506102668828	4.19417245327632	-0.565783860709182	87.5	0	2
4	7	3.01241339490067	6.00600035422809	2.51693768647446	4.55269106715679	2.3067492114672	4.0441686942247	2.39699091930842	4.05691121948956	6.46781142542974	1.77020397640511	3.29276301708727	1	1.86754836021931	3.81650492591243	4.34057200790745	4.42607736733901	1.22776987035297	2.87600782575363	2.00774459291164	1	5.28264176855261	4.69689862285956	0.491566178711457	6.24344551191251	-0.808530570745064	-2.03891534429809	6.18224143511653	-0.581212015894586	4.63796082390112	2.31532690296568	5.37733454450823	4.58521021497666	3.70160521012151	-1.31350274324413	3.66970175086359	7.12842236564756	2.99890630614541	4.24673758141363	-4.26150652490793	-4.69512211696933	0.76700171478966	6.87056192767318	3.87820964836138	5.55878508028625	-0.748873832971568	85.25	0	2
5	6.79741257453517	3.81927951847527	5.88665795528969	4.0158892565751	1.63313298550801	1.94497562070086	2.50607687438208	1.22687778264677	5.43115752905309	3.80100461488748	7	2.83393931154269	1.28050702608514	2.67258293056234	1.97201453322156	4.54360187267843	4.09337843411741	6.73802089481424	6.06547315150979	2.2218484160419	1.4598746302744	2.41353046720445	5.23063829620252	-3.34756039686097	7.38734060170529	-5.56113804599843	2.48226663843726	4.58051493006873	4.78048982220331	-1.0135598613339	1.36215493354614	1.4345065568206	8.90334327253019	2.23418030004424	3.25631654098515	-1.65297378680468	1.41702006540399	0.0619621280082456	4.33595670093356	2.51711375871495	9.56356408993853	2.85262467371203	4.84197925731738	-2.46050632336829	7.29220180014866	1.81942273419308	85	0	2
6	3.76401385684069	4.59360668661724	4.14341785276995	2.11341280436023	5.03891197832319	1	6.71796987433848	5.45949093115067	2.83953202073468	2.07856080529594	4.37125194456077	2.11833564317114	4.09064084991945	6.33008839675848	2.8227350254185	4.15396537604972	4.82936852081761	4.11089100489843	2.98521811181989	1	2.32227847969283	6.30189939567157	3.1135415280986	-1.87967233316957	6.61900537391672	-3.54963784586936	-3.91771812341241	4.16939806005905	4.70403666938411	7.30184828621369	-0.967200388887439	8.91643096883495	5.93714968771073	-0.842471730993207	3.95095548675862	1.15325382825924	7.46499634628274	-2.60914476645365	0.961740391629978	5.15165055748825	11.5804059733004	0.902558084002972	7.62554278924112	2.7803773859501	5.59781561340403	-2.26188240090371	86.75	0	2
7	3.85127754437411	1.47956134127307	6.39173609001105	1.65883154910488	3.55183372590721	4.93330531978153	1.58166501297737	4.08092757122926	6.27701289756177	2.34286771616462	1.70066849222885	6.84810278883849	6.3636360970346	7	4.42127556953793	1.74011828186773	5.63418845786422	3.00184949373494	3.73217558709487	4.42394694411918	4.37973200612777	1.62912104808322	5.75096494040634	5.3599350343788	8.55801997313437	-3.01448118036137	0.348019925171441	4.50286438815686	4.29915953715714	-0.989020062740357	0.811939327664345	3.89920868161631	4.32984684797003	4.11412873581369	1.00648617981734	2.39429028752166	6.57787339130924	1.49946177287876	6.38545410385078	-0.248726297765106	1.82461124233556	0.353020161244015	10.5169890030322	0.0648259183847896	9.85747302571598	0.22134023796181	87.5	0	2
8	6.73084839186812	7	3.95347763591277	2.38273037870916	3.60086867171562	1.59340592663774	5.11063138432588	1.4028392640368	5.18398746318786	2.56998929274825	2.53305423230001	3.30195959611365	5.48211087223889	6.21292436636992	2.38328408160716	1.67996728795834	2.50775283668414	3.48213131202669	1.78552827140289	1	6.13932306020389	4.12546110934644	6.50693516447563	-1.25149358147196	5.9011937047624	-1.01792324128487	-3.58397674971813	2.95690996639484	4.97363458028815	4.40366636044425	3.12148987360703	5.66882997146337	7.67743490050716	3.52363754366554	-0.550406123906914	4.56607816352883	7.89186625239582	0.733941469922412	5.63299097924765	2.5246643457628	2.47522842522323	-1.20027627980093	2.956518729069	3.82436492422942	7.01256777606685	0.278194179292147	91.25	0	2
9	6.26663171006799	1.11314193273435	4.45239898555663	2.12856887086904	1.74949179880626	1.42068907319186	3.87703496780932	1.34001774421308	6.52466818955446	1.342721956013	4.51543115785213	5.16305832012662	5.31963380536386	6.03349621219186	3.70077663352058	1.2625195606504	5.52378042305562	1.81094829274838	3.09575480298914	5.02856742490165	5.10619713962872	1.52685076237836	6.82520225749145	6.25023891253327	6.21210663168468	-2.68331940745275	5.88559747652912	1.73676936968053	2.78884079378987	4.30442167416897	2.33233776833693	6.66818634216728	3.25255509658707	9.14001214665736	-4.22430801361249	6.53454215056752	2.21961752119629	-2.41100224676858	4.80416248498744	-1.07882453552832	7.32520775945337	0.182173872563245	12.3954560347331	6.42284257071256	6.62253076481218	-0.622382526448959	101	0	2
10	3.46865464902716	1.98427744601218	3.54749021867907	3.27171100083402	4.15511867448816	2.77554979861312	5.0011223554131	1	6.84478453545007	2.74346951241332	6.13189427752368	6.65066075112784	6.8459302581486	3.9437009784772	2.97618058963195	4.77328515293614	5.09932113814809	3.25237270643629	3.71274787359657	6.96301379683131	6.81444911188742	2.17994973811328	1	3.52429571779112	8.97464104048516	-1.91050681395328	-2.65363357270368	-0.0674499519704624	8.48877228292961	4.65702892493826	5.48474734822656	4.69953392752011	7.0167526912705	4.42123353417552	1.22898983815889	2.28681209483022	10.2229869669631	4.65762217175476	8.65407356992263	0.402949316757156	4.24195352531602	9.57356409390501	6.43485907012662	6.66743795190622	6.92422405519366	4.26019285488199	103.75	0	2
11	6.04280964220657	1	2.35794200848346	1	2.09429136064295	3.59810563663178	2.82495456061392	1.34230163112779	5.56278153033708	6.88205120431826	1.26970218447116	3.44261250818064	4.23255928344658	1.70772167975104	1	5.13524851219737	2.01215685750101	7	2.96142702981136	7	6.00085823226968	6.23886628900131	2.07285489586752	7.10770551334273	5.4105780937128	-3.52728353501548	4.46446989966577	3.24475697336983	4.59354014130958	5.957725819155	7.77085611599186	-4.2047743845415	0.665927673863323	4.57461381282268	0.502580773348203	6.70494020529641	7.5665198697258	5.72305290277858	4.04435969613279	-2.95871303915095	-1.37236687141471	7.28088661518377	7.20162357154245	1.43836132748679	7.25870774958811	0.542118710575586	103.5	0	2
12	1.43342558605773	6.32143345015827	6.73505475575829	3.55405036913917	7	1.15650315333283	1.07578937909255	7	3.24932205432399	1.16746621347998	4.59457325261675	6.31185461684437	5.92703089933589	4.75065915255714	4.43393533117859	1.38694496685557	3.88874181331117	1.57634572706495	7	3.72625966895008	5.22469955258753	6.20997675450688	1.37623666893512	4.70419911639846	5.16280593891979	0.781085053645704	-1.69190585735062	-3.12507315073811	3.61546481742431	4.84460290888495	5.17523155858183	7.61139016473256	8.08870020127915	9.65701611082152	3.1276054245059	8.06327300199737	2.29338955051527	2.75329283595635	2.28275188555612	2.26583394124452	7.51175634117851	6.14427168450153	4.82192153072949	4.09899473372023	6.38577426922622	1.22817672978403	86.25	0	2
13	5.72987973193422	2.15377536215424	2.73928629654263	1.8635180905317	2.43362022172788	1.32021561684301	2.1794420530274	5.98717934283767	6.5544538228794	3.96395713218517	2.05700979437943	3.70641416251227	6.12272676614039	2.35024852520383	2.92279504842492	4.11214096823023	1.8011578474079	4.49198255304541	1.67342501775415	4.76501909487197	2.87689477429142	6.90837306193602	5.40861234354401	6.71091979720709	8.26632459811765	-4.85538143571685	3.79770960771624	2.98757929154934	7.64887995999072	5.97119685498199	5.05885403585936	1.73081783205068	6.9615373279627	4.62864709373734	-2.09197514407164	6.57161437735917	3.71176000277911	1.56364549793405	1.43583089489002	0.451076794859923	7.95975333820914	4.60878289267998	3.67917292444554	-1.82932984105143	6.63038239940481	-0.374027790244888	97	0	2
14	2.01489068692954	5.88679950818018	3.90571083593554	3.40187501626894	2.04053411356276	3.97458433525787	2.43175296922517	5.50421041845254	1.31543020657614	3.18488302672613	1.47638620947989	3.04994653978096	4.00320222927375	1.34402390504053	5.07215256476793	3.33390435504074	5.12563599669403	4.61174486927065	2.49724093478828	2.1078704845431	5.89797363741994	4.95422124537194	1.0286253019786	5.58726993039502	9.18037666049901	-3.49755856477648	2.43001149292899	1.82168618325846	1.76825929660444	3.40812295008974	8.81846265695668	-2.77661995444962	4.83121746172529	-2.25075890676645	0.178260597220439	6.94580243675444	8.32816621515665	-0.0715722131348047	2.72072525870089	5.23004187306913	6.15218429235514	-2.0621400233721	3.38406386330809	3.8762316854827	2.22871204665568	1.51242252560235	97.75	0	2
15	6.76443896212031	2.87220600295557	5.17784883198037	2.4311287917795	5.43308519070907	4.98865949328648	1.6343184327633	3.61113842167973	6.95568389953964	1.65735802325022	6.48229489370491	3.13864576492911	4.53990655038429	1.13357783106996	1.10221646510947	5.28847039814897	2.39114005515187	3.18794825895853	1.60950481549025	4.19845266865402	2.37743826558684	1.49791042594295	1.30114984310559	0.406336718563142	4.30360448168712	-1.18543198817167	-2.65064017369434	5.3236817243448	6.043634348761	4.37418780524841	5.35677624676716	1.30819164619038	2.46182970920492	1.13011639501891	0.302142187899703	-3.15678460296412	1.87901949936914	-4.02081911925358	1.04861329469143	-2.17057655604622	3.04880475536041	-1.01716352422558	6.17334851376497	4.06573585258787	-0.856595022090908	2.75266902147364	107.5	0	2
16	3.73911328790321	4.91075732866053	5.44217723764537	1.65113401604505	7	3.28441796227044	2.92250787795642	5.6550766999072	5.90434362594932	1.01814710715701	6.87952748979759	3.43671762468657	5.64676347337028	7	5.9501473729436	2.17091401778877	5.61530049774488	5.35742468233893	4.42603213056687	3.45508547815763	2.44794091361081	1.52292618889481	5.93144015300532	6.29234904950795	8.37442550148271	4.43931804442956	-1.69278225531299	-1.91132964775015	8.3852745393017	1.97500366393176	2.26433411484119	2.74381471810492	6.67461035439016	10.6962096192276	0.846535156117669	2.51839229976968	3.18269256749622	4.53896348751484	4.56070955585791	-0.700627597180971	0.572474357924039	0.0149869037896583	5.10602352358255	1.33258757240499	5.87262123505807	2.9018656756684	83.25	0	2
17	3.42392341696046	5.66817474463156	3.51575939218197	5.09051628473179	2.65652991294226	2.75715150860587	3.92274200705877	3.09206641500962	2.97565010269184	4.51573410837652	6.18560253580398	2.57349272073386	3.35240125127389	6.75680888211314	1.35275105972031	1	6.92360813926174	5.50629838822045	1.74594947041977	3.5647502461424	4.19398759665748	6.90976702142554	5.13783057626682	5.24802378796249	9.21872875243864	-4.0784513900486	2.84462708979027	1.17869104775567	6.20633877062166	0.605171024245801	4.78919945393106	4.93172070195856	-2.00621684403116	7.70272480029552	-0.835451251179674	0.775361726456169	1.1795702386349	-2.14637685670526	2.85241453277365	2.34655332746785	2.70730497461163	3.26685752482693	3.00099606027595	8.24556137583643	5.55860210159398	3.78199916404636	90	0	2
18	4.29910378487845	5.25802835923127	3.55532693868491	2.15940304373363	3.98853842820438	1.84391852651222	2.46087112778193	5.47171598437807	6.78852362863561	7	4.65967647748049	3.07273488940196	3.51143626907544	2.99180418703724	3.80687000352307	2.50159155747696	2.41168579288415	3.12404219835886	3.08792933223403	5.28009211909074	1	3.29472893352334	3.24966818070792	-0.355952282348546	6.73358008478661	-2.60056400479772	-3.23351804089109	2.81639188914568	2.24237313820111	5.65612935175087	3.64654038324666	1.60519418344525	5.30954735600606	3.36438499362746	-2.24721588586195	4.88919825232323	10.4481953803259	-5.07908993137989	3.16621096016394	-0.133254192930382	9.84185561859672	1.87572709682367	4.19179195318611	3.23260772265999	7.09694822466398	8.48944438229776	84.75	0	2
19	1.55021787932958	6.22329950485099	7	3.96003451518368	2.01169290406988	5.29421606787108	1	6.41209374061602	5.27334299196679	4.42588110996503	3.59213475803829	1	6.20616174069755	1	1.78772566871374	2.89454235716633	2.34345653407182	1.0737636905757	1	3.55233531685958	5.42914360870558	7	1.63576954194622	0.626905301742307	8.90013975655424	-2.69512290336565	-3.52455294346464	4.38889948651384	-0.800729201649935	-0.718226476544428	2.4393644763319	2.81152489270026	4.53104700757911	4.58257908783577	2.54256385176487	2.5790357569413	-0.247791768313589	2.6426981005539	3.25777400433775	0.196860620881608	4.47103710829764	0.0711087437223124	6.05566764950387	5.76013900488818	7.22000568488525	-0.900598244452249	81.5	0	2
20	4.85433112842674	2.89792660953919	5.77175910356122	2.47471167905223	6.4604605227922	3.38385455517077	2.42225258207774	6.02684150978002	3.03632158324264	4.4145852300371	7	2.89100017687372	5.39459178185115	1.21183072125966	5.8050396941725	3.61824862485397	6.52113389637317	6.43529799558204	3.50009475230362	1	4.49092573349938	6.85081798270183	5.28441414231541	-7.91096364621479	8.99940206299485	-10.7278435182976	3.1139022232507	6.4685678295423	4.94652500621268	-0.48414211979379	2.56234564328583	5.92101656019508	4.68025389740731	-0.618733705933927	1.48915415472467	5.39638756346845	-1.74936371726221	1.90510839530037	0.26013543482628	0.124554965288857	9.35645535431566	1.65599262870919	6.01975825132744	5.54878076305704	7.0570254598922	3.53046206012235	83.25	0	2
21	6.26660642657331	2.83540538016088	7	1.5469496255896	6.05078058729628	2.95510434764491	2.6538920919885	6.00471604665709	5.53317556897424	5.88222522746767	6.59468987834958	1.92029085624579	1.96976389195551	1.18977853385294	2.06654126100758	1.51954800181168	7	3.79265134775334	1	5.21514276296391	3.41752897431626	5.67212689326256	2.33664478895516	-0.426680027230613	3.96360236436552	-0.92617041159649	-2.42454085238355	5.65014669069343	6.7234996720991	5.96408503745348	1.84014656622662	-3.40416693397958	7.59505066892024	-0.0460620622310433	-0.366922868940345	3.14870534567798	8.422385749609	0.703305422596828	6.21163007917627	9.92327458434074	0.944222742669888	-1.43707539919044	0.162890599989901	4.70708058830367	5.13549672312624	3.10846862658043	95	0	2
22	1	5.74390419177497	5.26257660126254	1.80947707378337	7	3.8071703607745	4.45436132289438	1.46879705207065	6.89891582829294	1.69452862790178	6.8130848948514	2.51914087866172	5.80576004780694	3.04277739899658	5.12683313199219	4.91026723953983	4.25860837813993	3.72708257455863	2.00960925664306	4.11442322374394	6.05806701578115	6.53688303390246	2.26559277470887	4.93584247572462	5.40129132338747	0.440537950343209	-1.54926059236491	-3.68541367482611	9.01550108285777	11.7768770287989	7.25755434739045	6.26929018613659	7.72459634827187	4.33880932732496	-1.25937641607647	7.55619123073125	4.94967570396086	-5.44300700890751	4.83904931032211	4.58698698220513	0.584136053550482	2.96752335795491	7.20714506630747	5.43143204511092	5.00905232199783	4.47879544555816	97.75	0	2
23	6.04501687206169	1	2.74157961575358	2.84453087250615	2.52392532583712	5.70201353959326	3.22128722012685	4.26264166413627	4.18838265080487	2.21351779889069	3.70948734525631	3.28076297235353	1	2.41825123197523	3.14223824743577	3.89367187279035	4.96557549095983	2.08976332942811	1	1	6.01139422376065	6.542546323654	4.9915448116702	-6.78406074873797	7.03473241550191	-6.63914418263699	0.814216276430429	9.52007853932957	7.95607434608593	10.5444808014818	9.29281341581184	5.76529650552224	5.87310072532422	4.98687057768805	6.04485448275578	4.64999841306534	4.4205692087308	3.32377267138349	1.4681331279759	4.18883583824186	11.4992726855669	-2.75512957890558	8.92768569279825	7.15441718976507	3.91239320746483	-6.34681548324466	101.5	0	2
24	4.09344103596356	5.21741784283406	3.98233962768098	1.25501140814223	4.66518329353973	2.72843325031837	3.4440437879945	4.34898749936055	4.81541355512078	2.04511121302556	6.82079114281563	3.14603802978753	5.7317701899296	5.47191088350538	1.3950665808621	4.14576349393215	3.84619657797563	5.09260247016883	2.64736729536984	5.31912762529621	4.69969196414342	4.93787775775032	5.32274100816757	-2.21103307818549	6.14004576689703	-3.44487674460318	-3.67798345359779	3.80805476351092	5.51370721778528	8.10628910963516	9.36128156864463	6.50489847115349	5.98821853663705	8.83477871365441	0.824110717110911	6.00801173160048	3.55298042123276	-2.74398566566993	-0.717551774213259	1.28986161738097	3.78309188982326	-2.77230742400547	7.82429441762459	3.03925826616337	6.14665160738516	14.5782875823777	76.25	0	2
25	6.69648900050571	1	2.29547392768179	1	1.74935198285493	3.47561903313424	3.51836819048882	2.07439336990545	5.04492619698689	2.14439165105005	1.45524095764378	3.01812114572766	5.29772946801528	3.74488672082723	1	3.99108522568846	2.8460373957071	2.02548389769817	3.16468570584913	7	2.00000566038051	3.4717076842611	1.35054693839446	6.4766022145998	5.84799262904041	-3.75923160420065	4.34480526548367	2.96501160359388	4.93567030249066	8.90610678338352	4.07979850451286	6.40979839295726	5.16837671281321	3.42334114284539	0.311854579720772	6.88781105365683	1.59492999517171	6.41454676720967	-0.421205909920781	-1.90313497900201	-1.79681289039955	4.68836098871354	8.56056600801633	-2.26197362813891	7.52985449796528	2.36682273854751	84	0	2
26	2.79162757380702	4.66515319937975	4.30684552154392	1.51168312942976	4.89434320017972	3.16254461468137	3.79169920789239	3.99951123415779	3.49776329193362	1.25463778085039	6.29866981960422	2.96658104583774	5.03536205152057	6.78141703129469	2.19008778456904	3.86732006836647	6.62205872187099	6.54475010396238	1.69707702555803	5.81068663595447	6.12622843225695	4.34100883704482	3.28611428488074	-1.782474617126	6.03298406759141	-3.23285450649406	-3.8647828227107	4.80537549325623	4.69932890502798	7.89509353350085	5.02719926621308	7.14249828384848	7.35429810697247	-1.04555195483094	2.01333832566485	-0.728344302922187	7.89291655150079	-1.43324246027477	0.474721339984163	0.865696262167217	3.12304680555789	-2.15934456926231	3.75482331392989	6.41768726693833	4.8069897017052	0.727668445344532	91.75	0	2
27	3.72845250593454	3.66823018894244	2.32117333786469	1.87987982210948	3.06002124183067	6.56060853998764	3.7390530153312	3.6248835621293	6.36878471157447	5.16604251640134	5.04775948469123	6.56453921080679	3.84255048295469	2.37240299623403	4.30172301021757	3.11671023068985	4.89981806579166	3.34763396390222	4.03407463780535	4.91389853392557	2.26679688490236	6.47735631422863	5.86182339959862	-2.79096720921887	7.62822819608515	-8.00130439504382	2.16676512706518	6.95253311174889	5.36263423250863	-0.893165367434137	6.41978994587944	-1.70399551487576	4.87400670242686	8.18428065712189	0.341765764580074	7.24771909846206	1.16266214841254	-0.249935668734829	-1.07225852184451	4.75430503742074	8.07126851479779	6.97893487694657	3.48952717362208	1.46507571370462	3.75683389055941	1.98370593734977	91.5	0	2
28	6.45185165689206	2.19359064785473	3.73629665401288	2.63836391930169	4.6155998898372	3.81157591204532	1.58247160027057	6.72552713933559	2.61060183758079	4.32581471322424	7	5.11592128803703	2.99044254123147	6.45922577641526	5.25396554238646	4.85411882818479	1.2830738963448	1	3.83050663095518	2.41662956284894	6.58054735902376	5.25335417837218	5.06915161476663	0.37576665421147	7.23085414168506	1.02331632392735	-2.72235337553731	5.62339353873692	4.11371555023023	-1.09074714506187	1.60220806900714	5.38113453550949	9.05757934839394	-0.534875346011808	-0.140042123954351	6.66419667946472	2.73292406582571	1.23228461198032	-1.07688958515597	6.00007519530859	9.61981944120596	-1.45544094378958	5.53568587705927	4.72828625050848	4.56607199650446	3.86210508850504	86.25	0	2
29	1.97546555159126	4.76447239807147	6.29695102375782	4.0901636597894	3.42741225274021	5.86403513299392	2.0158745243646	6.86059464321254	4.78493540724574	4.00768858365741	2.00164174315543	1.31716474168029	6.47826395523137	6.33473732466554	2.30607236727213	4.23448378298073	1	5.48392901707732	1	1	2.42828657788409	6.1532054543757	1.52564389808661	0.16974012279524	9.36695960428409	-2.28297566619455	-2.89013139466794	4.42966360951282	8.38453942773305	-2.13167912737728	5.88944975459978	4.10051528901483	6.92817568884054	0.417931993085182	1.05375691444034	8.5339654744206	9.58831551403667	2.17979102078393	-1.11186160361143	-6.75820539706905	6.97601801057629	5.11047553556343	6.37319403475768	3.82659467672859	3.09909293502362	4.9982365301249	82	0	2
30	5.81994865938361	5.91654799921022	2.88776804444321	2.48420811318511	3.48006000457845	3.85601512594379	1.89520548581761	1.37047372602594	6.85687531697027	4.67610218095416	3.9281138701666	3.58481584152493	4.25798111588245	1.81588897220638	5.93374523196907	4.45014995120142	1	5.57502392942804	2.00154321981522	1.3874897417771	5.64457878149042	6.69841172584752	1	-2.05215246594652	5.16908959144013	-0.197606398472029	-2.27869117158502	2.79291873537832	4.99330768718754	2.13294998913365	2.38011107086646	6.62588587659882	8.50656924115462	4.77211073910352	3.0331900052655	4.13376202723266	2.44854798085923	6.99230527497353	-2.40081252876613	-1.21397058333206	6.90588411958212	0.506037313349204	4.48304412068058	4.75219445015014	3.98603639220591	1.02022971684329	96.75	0	2
31	1.30946074507748	3.98178133001494	5.55558604488923	3.37521442408746	7	7	4.31579795287976	1.26604961065032	5.01142778111771	6.43115028789239	6.79744454792111	2.65692851662205	6.62206571386711	1	5.62287321283919	3.36389491174282	5.87913392475915	3.11350842535659	5.08646375482245	5.61561467084225	2.65597088009968	4.21241543950577	1	6.59900129019421	6.17076539726716	1.88956080193699	0.305462440692883	-3.07170182723633	4.69979974689906	5.16519412065511	4.74506497841923	6.04082467457809	4.5585092479098	4.88988047954692	-2.35603925296788	3.90581906302914	6.37575270319298	0.339776445547452	2.3881774389074	-0.115279138329652	7.93076415392969	0.0717952192874115	9.09068466349181	-0.32186552060265	2.46456493038268	10.9452296408336	93.5	0	2
32	6.66379743037012	1.88218870496744	2.63030011166532	1	1.81700988742283	1.76351023699321	2.3633983381706	4.82354295739245	1.87611653349049	2.304651297814	7	4.17162583757812	3.69639684017683	1.17780621838105	2.43371766855843	5.57753942835745	1.68210361525496	3.44653894787999	1.61976992545536	5.54937168272232	1.24954842531728	2.24748437643193	7	6.28059502711929	5.66729234386243	-2.64958535985739	5.45429503265286	2.66808875860427	3.95252431781101	0.301572134919663	8.3260276614135	9.71195173059355	2.32361943327854	-4.94026240916799	0.0596704619524222	2.87579914293243	7.211132776694	-2.05206531006808	-1.43124550439583	-0.641783500121164	10.8347920316888	0.784824482839799	7.44845181781054	0.0869998102841421	8.23581427052974	8.28739524853608	92.25	0	2
33	7	6.68702854595574	4.30784120431126	2.07203876149005	3.80887977068935	2.97637299522066	3.72364306702557	1.0495510081024	5.4701317514107	3.19609198217426	3.79548555992613	2.70583709811606	5.75449385561598	7	2.25311026416112	1.62160760200142	2.26207093597993	4.16337353992921	4.6614800535489	6.67038228056989	5.93968618798819	4.33579177987006	5.28661695087196	-2.09382942750007	6.20216378672652	-0.229053208975346	-3.81039276742977	5.23146822882474	6.56796409493252	5.78446572180193	5.84033004593761	4.95402028138577	6.44344456131587	3.30396273631261	1.3320429255116	4.51398122604605	6.92823594827418	7.14217099078413	-0.356445286199988	5.46027501650322	2.51038949825926	0.0580852172250018	6.20467967814993	3.70070315301597	6.26600831410342	2.47032457572458	79	0	2
34	2.04981204123988	4.0651169466597	5.46398169816411	2.14428759241262	7	1	3.98288693299666	4.31667784008374	5.48372827215158	5.81798785289315	6.20372052757618	2.33931767966745	3.75494712848032	1.39653310944861	5.66954712844069	3.29107523182394	6.69333572929721	3.19905088281922	5.71138896234411	5.6544209807498	3.91288568280739	3.81530859086361	6.45184911528718	6.25146660405983	6.19590879865575	2.91923913357821	-0.628468079737021	-2.7928988128044	6.8551693256787	1.92693593441122	-0.75646151193038	6.18316978145927	5.55998943267868	5.0934277709642	-1.29911312267045	4.21777365634843	4.13821524929059	0.806441733067377	0.788372559696026	1.76530311747315	7.54794200815506	-0.934774453750918	9.93059841286925	4.98316964233033	6.82934038370168	10.2116757850218	95.75	0	2
35	5.8411547545881	1.72980674370443	2.79673577677224	1.67906276935862	2.26526611784407	1.52691819105022	2.60406632339441	5.13915041579857	5.65420751781555	1.83409020547742	6.97485414940923	2.59813408240946	2.52251574761616	3.81625845644235	4.22519227832542	4.71118026790092	1.8168595319521	2.72123754389278	2.19751706306826	6.44052733875617	1.01179792445971	1.41288266878702	5.52322828881398	6.13140126397151	6.19713243073805	-3.57817403034077	6.33983635307962	2.77835471989218	7.03651146714358	8.49038530474312	-0.193291463824829	9.20813793056446	1.69427737266503	4.18689693099854	-2.87453180652625	3.21807991726315	7.23237548386551	-1.62998777701957	5.47624024476274	-0.392890209646044	6.22866166021738	1.25143205339251	8.24570179709189	-0.837127769415312	7.34852275180564	1.8091645753076	82.5	0	2
36	4.9907879888485	1.87810102487993	6.6596600678252	2.32051926490984	3.68292457259586	2.00183673956926	3.42663453233109	6.5314244042134	7	6.44193695973094	4.04901895522502	1.21176386623138	4.35440237425763	3.05558828526258	2.83031645874991	2.7819859471118	1.08480040443868	4.47098344707783	5.18750944337464	5.08232316287519	5.87182043412623	5.92061832328952	4.80862258956782	6.0709889040679	9.35088823965498	-2.75195744626125	0.574669360859984	5.44509925075702	7.07160541144196	9.07700862694543	-0.954817170808509	5.36981668519684	5.29063523407988	7.24022001634905	3.55380104254038	1.19856517581621	4.13806915693243	0.89266384215005	4.91187764304142	0.45710507970101	7.94785110078934	5.53254009514653	8.13292377760794	7.73286165404308	2.81558204376309	3.71460044446672	80.25	0	2
37	1.83274270812557	5.72365399296419	3.6905327286171	5.29761049400147	1	2.17623919582627	2.14913073986685	1.61507904502263	4.7599219150274	2.39247910436315	3.22526786793206	4.6727077444346	3.63955623376184	6.31065692108426	6.48673716351914	1	6.35900134652298	1.58881324437411	2.75277350635815	4.87208347517211	1.80096318147687	1	6.54904527272941	3.75042583161921	7.41408727800155	1.17941005540956	-1.26594431560087	-4.1612069291795	7.9530586790507	7.30323887252626	4.52618656844818	2.62720490433481	2.25384931801007	3.46469408033324	2.46159564697599	4.5872347646334	6.04070644154426	-0.965942042600156	4.73535762207065	1.9546161853235	8.58196182889226	2.56928016808622	2.36580011082856	3.23657474592477	1.2221297425915	3.08050001709012	82	0	2
38	5.47714411535137	2.99908512566922	4.63237641997589	3.11363012272116	1	2.16842926153336	3.83696970622402	3.06514379635798	3.37640113570893	6.49871763128622	5.96313245848084	1	4.44596613732549	1.47252725874222	3.33720165665824	2.89941307915978	5.04882454625965	4.35883610356454	1.39940655392896	4.30134654366327	4.51563617882689	6.1904338748403	3.4089078012287	-1.85584856647933	6.70375829666177	-4.67319919095002	3.98630831459486	5.14327102439047	3.60005862979977	5.9551248044817	5.27097203344829	-2.39006808737939	7.45927713436781	-6.97146079436584	2.36832283021549	-0.719165737074582	3.78804174784632	-0.107805029369396	-1.57326376431898	-1.21858068908709	-0.638909016010795	-0.97503518460649	4.00560407524247	2.47294454232802	9.26207612893871	4.46845743065183	89.75	0	2
39	4.95019546329839	4.60253391490175	1.68920415074046	4.3479838571005	2.29579995975132	1.90543186002963	5.64427424821759	1	4.70847468120893	4.0814688304503	5.19667351895192	5.47900360323621	5.8298776850857	6.93971406706893	4.19231949624954	2.03389052185533	1.84315856513064	3.84476630762506	5.09279166240674	2.4594584217287	6.34038805973137	1.631678109797	3.36864897776301	5.99859122949607	8.92962567695971	-2.8910344606171	3.42487798143743	0.931782947590491	-3.59014041680475	8.72574645851277	3.92618321745072	9.69922543223534	8.2939747882701	0.0223725972882353	3.81598782033793	9.06790691688199	5.15417049096253	0.428440977341935	6.61538562816827	-2.78331412176894	8.49959557579463	5.29385347996825	6.30059517334939	1.94862723443116	6.02147610695541	11.7392196570725	79.5	0	2
40	5.43838583414292	1.19914305403458	1.49285093013686	4.91502899880258	1.39928365559624	1	2.21816807124554	6.20893401372451	4.44315841503972	2.75221577195036	1.56873282542432	1	6.82029043729924	3.6221953718958	4.01604915295422	2.01080370921496	1	3.65696218440885	6.27930724818495	6.31488382583476	6.60890754275808	3.81590874834659	4.53235198667192	-5.70414472558293	5.40648915873301	-10.5332487918261	2.00136566582884	8.0782081082267	2.34868911458508	2.93708030946924	3.09982521089238	9.7349263230016	9.27575660478797	-0.711575123101999	-2.05294582624343	-0.687626208614602	7.54487750086534	1.07998671907284	3.35014747386258	-0.936230063736032	4.69624386992752	1.71123044014757	4.51299691840503	1.45223443002026	6.87748703528554	9.12186805822765	86.25	0	2
41	6.20661696172785	1.94787843635478	1.77549825930731	1.24950256819131	2.07791443342409	6.58404685202581	4.6916826044099	5.7295864185585	4.48129731920535	4.6774879926171	2.30984987713674	3.26957957458518	7	5.97530113824734	5.99663782079508	4.56441610675417	1.77886045178836	3.90485416798397	1.38964725077354	1	2.89366466332443	6.59109011535945	5.74110589795907	6.87637695137225	7.6143508688799	-5.21975301663848	3.5538844613886	2.90065867611934	9.27846128629441	5.47704902749288	-0.398156163378517	7.2642214720827	1.92709963696249	1.44033047184434	4.64686353525443	7.79535187938685	3.78766006660795	1.54867174276778	1.92433525248833	0.279836715890534	8.60591204985398	-0.921566584432557	9.84303449110874	-1.32166949692531	5.88286857627297	5.51202841257687	79	0	2
42	4.89226962357874	2.20866546526012	4.99869683568904	1	1.25013274173142	1.90637026078573	6.52942648482911	1	4.71628712793605	1	4.55895704251645	6.58779165521413	4.12201583892132	1.48725943899762	3.85876487239619	1	6.97509930604523	3.21077699028564	3.25783855707039	3.17403628526991	4.21435665804975	6.58626289893322	5.47979629696768	5.99324415429443	6.43832310856319	-2.69048408638161	5.45634873142138	2.53037761163874	3.23764614027868	4.71009912638999	7.34320596398205	4.40958216890964	6.37984377177603	8.00904293309549	0.223278270175929	3.42856911862598	8.06685765589312	-2.4846078305937	2.24514887809976	-0.147890852257736	4.60722246409112	-0.20541672351397	2.00524165942143	3.90284445738013	6.90297131225204	4.21366632686041	92.75	0	2
43	5.79473556446077	2.50812207227204	6.10880927231122	1.67210426483577	4.74153147478762	2.68456278923065	1.28858834498754	1.24381526067172	3.07797562448549	7	1.55914058565245	4.30559242009676	4.16021691085367	2.03585433017821	7	3.95723351507386	2.2965745802383	3.20806805514232	2.96342968368008	2.47858802193007	1.17462124616081	5.10370040763375	4.24261600265797	1.42298360738697	5.69463074755582	-0.275664034632042	-2.30235207737478	5.13760725110502	0.294288797987924	6.64910943876808	1.65747393848274	4.70733373892617	5.51439523646372	1.84334266772334	0.643389397311828	2.81168655975869	2.47265542277014	-3.19952444377601	4.09632408851542	-4.27948766512221	-3.88741310963156	-0.306861096316907	3.86988390185968	1.30087498254169	5.36178077064239	-0.036113958695866	77.5	0	2
44	1	5.31782866895985	4.06359834318448	3.45554509021155	4.95943855817501	5.25110573485312	2.90857103511283	2.11904615368628	5.12571546976798	1.98083382677981	3.63128968299702	2.18287253112969	4.60403023081815	2.70313844975811	3.11757912720839	2.34681452139228	2.38378478972204	1.83490297905679	4.01134230763775	1	6.46372442575868	7	4.03467609819274	-1.92319022184733	8.98852924669351	-1.25617448979371	-1.42149061733272	3.43766391669238	4.15363269384905	6.5569564194636	0.788885686173219	2.32504897114685	5.22161375467809	3.51483494761667	-0.0821800030012035	6.32454753216695	-3.04432543391367	-6.56260520908869	6.29866629542324	0.79994033029026	9.93562732249374	0.085775650145842	3.11402429479698	2.46811238934089	7.9134529664672	2.88516134574851	83.25	0	2
45	1.42730810732022	5.9555554928111	2.76868849400553	4.48393096418164	1.54522936346009	6.93028327962295	3.84075815312902	3.92733634366089	5.79741827158449	5.5548045609324	2.5090684684513	1.90003167878584	5.99949619344192	4.99353514343447	2.36858731781338	7	6.8516200649907	2.60044978679375	1.72685094509524	6.93866442990251	6.87293326827082	4.51557014654522	3.08235582247109	3.27127265194303	5.92840210609524	0.471740109048923	-0.198240351413927	-1.84266389479706	-4.17006753488689	0.538898345144097	5.21147211523741	6.08673275960342	7.33796238100479	-5.87229567717433	2.96630382507059	3.22943643563558	7.02282249380324	2.59578717858827	1.75165461998171	9.06315743949919	-0.765461329251742	3.37567945361369	5.81081464236284	3.90539811870696	5.08181052476662	-0.963098543048285	96	0	2
46	7	2.4216369341495	3.22485980869646	2.42971665725865	5.73247454250672	2.09483490963551	1	6.92950615494499	4.18124990099875	1.87593442378408	7	5.38923225594454	2.68046264876743	5.88962070684411	4.48333880288936	1	4.50000955595849	1.55317612972441	1.54610442590145	4.98896886084137	6.59759326397727	5.02890321831774	6.66848090523205	-0.410541701266061	7.6014283676698	0.315665225866616	-2.13814663092693	6.2217487713751	5.39278183178122	8.92778217422616	2.89919993992326	9.2040233715589	4.29447563748531	0.0276137071752943	0.526212612403461	4.99610711637791	5.32364634452696	2.13849630673975	-2.62172932841081	5.66781591073772	9.46816225623548	1.01233269980828	7.38665673231017	3.67474173025838	3.82074837079991	-0.979154897129363	92.75	0	2
47	6.2757975985561	1.91739219290792	3.47714619258367	2.40898969324813	3.18922888689249	5.96395950972234	2.90171812285592	3.85971659522663	5.36678106427779	1.19017328688313	2.67454485011225	4.18879699787652	6.99491292556974	5.88979818026531	4.37110686845796	5.17930817039707	5.35744861191558	2.46179064112082	1.56900842533611	1.75079129806035	4.02630336135201	1.57110078436652	4.80594608668532	-6.75569324693995	6.98984981409323	-7.84774556217165	4.49817281497511	5.62129035548534	2.42926803973883	10.2416762806899	2.01217639439683	-3.70060108153093	5.23183700440909	-5.53457487570406	2.66582437721921	2.9096958820074	8.23117955926076	1.76241932936652	-1.29928289960091	2.78402626298424	1.13728123001676	5.35939759302307	8.02556624147915	6.33048718339044	4.71901063825791	8.20711723743933	94.5	0	2
48	1.77790395866293	5.77762293019071	5.83393297563468	4.90143584407446	3.2045236131589	5.93543785689326	1.216009801258	3.07390523856897	2.91225176794374	2.23923731769228	1.4826516419778	5.53744657727026	2.8099067352542	2.79971488193248	4.90497607670267	1.38320278371077	1.30580062105576	5.78644493128152	1.37177043302031	5.5048872417523	6.79675167936484	4.80551947244473	1	0.364760611256458	8.96126145549592	-1.47194767542362	-3.71218339427151	4.19409950297236	4.63713531964632	5.76102689296193	1.97509334798399	8.11681462520287	2.151159813087	-0.3263179839973	0.421754591387042	5.80171725838984	1.13310166689769	2.80098248046072	-0.802798248641813	0.991194812479346	9.54194969431541	-1.63465070282269	7.30136074653955	2.4899726946612	2.27541547896538	-0.0855355916646781	73.25	0	2
49	1.64432454820397	5.43703059906426	2.19004836555082	2.23182588026114	3.08672485837561	7	3.22589375239758	7	6.03729412641993	1.50820742405302	7	1.66922508122565	5.33622208952171	4.26948733755013	3.43101819313091	1.59093037415773	4.94493216510807	6.21254239511354	1.94334028009795	1.71165382925168	2.73025381813045	5.08271813741467	4.68752752211878	2.47305986956943	4.61895902805434	-0.88035960551653	-2.11655827804752	-0.774509669073134	8.24819213220963	8.596563495319	3.38191450380105	1.43396675285148	3.10743880048071	5.55843465488565	3.03615579545123	-1.50745552507165	2.40334610286621	1.90357392346116	3.37648880176439	1.93119290481413	0.866675226622588	2.77466449479916	5.18552303088997	1.93938348056079	6.14540290473661	-4.20839278885308	91	0	2
50	4.35059276405701	2.83524326840183	2.2273950598313	2.82801603573397	3.34611614598657	3.85922970176971	3.34229270637639	2.14451790970604	5.81920159787807	3.84569065964994	4.4836419470543	2.99259080628458	4.20210202210604	1.64195472347997	4.30712746209928	2.09283954700745	4.91256531808868	1	4.86674178189348	4.40672199648785	3.22166400671849	6.39847032442408	6.755590636561	-2.63797557308671	7.86095649406769	-8.11194927826695	2.10345720304967	7.36282038905823	6.78838886235555	-0.771023230795156	7.12023113485792	2.22742139948965	5.83243806993242	2.2320507311063	-4.04071571861086	7.13767009916424	4.77189571752718	0.185155627106506	-1.09308660632167	2.88481041606133	7.40511982360224	6.17415220491733	2.75405281576724	6.41965368909903	2.38831360788202	2.58481976271487	69.75	0	2
51	4.82488151324894	1.10064080904789	4.06271862819047	1.94046169675479	1.65613622232105	6.90036586522977	3.13066048460648	1.55485273869369	4.66208127006464	6.22854234626822	6.2838952198279	3.81428587493779	4.28786852859691	1	3.33492154713266	2.37452222520993	6.63756660889567	2.09388936413677	3.54987719676803	1.69236511835591	5.93476495971149	1.05493358161639	4.57748974376264	6.81118976297154	5.51065030733933	-3.83572144539703	6.36303293272121	2.78155550825037	3.87270580377471	-0.25146681480185	0.547371333986645	8.47358994523188	4.77774042306922	4.80565667983062	3.53127195390859	6.51299796688919	7.745639193097	2.54983711655864	-0.490872466647972	0.6776188469791	8.2196758215796	0.204263598522395	5.37077553182266	-0.369219045841373	8.30812343164507	0.695017947440796	88.5	0	2
52	6.02593871431576	6.34050604369845	1	2.69732614928354	3.40110263199697	2.40549619754726	5.70736592176162	1.21206785635758	7	5.93615512738387	4.51844384283429	6.99512980632775	4.88852052210094	1.34423211794274	1	4.09287680625538	5.90002522812349	3.74036920384481	4.04476597810829	4.65182134714876	5.6811000316584	4.14599267019932	6.64981523295703	4.49749197827336	8.26191003925712	-3.86298305385832	2.92204857894255	-0.612419530329227	-0.0534018523773894	1.47588434135842	-0.284276342661835	3.89415276736408	2.58029745726339	3.62726132825783	-3.23906484627815	3.97623304852176	-0.226856011542389	2.34982885459841	5.86306281661105	-0.792721297110596	0.212793682188434	4.66172293828347	3.43927463896559	6.56775567781817	8.13231449925738	1.92970832287521	93.25	0	2
53	2.48502554494124	5.43773246411912	4.21641982937723	2.05004992462537	1.2046209724912	2.33447770775368	2.23972317502483	6.74046809156493	5.75112639159491	5.91390111866865	3.86784786780332	4.02647115614311	4.83242505799194	1.87825019050586	1.8635824373839	2.56715476561128	6.35580131804088	5.94245360788961	5.32781926430002	1.9106697069647	4.69355215068276	1.65845570898658	4.15234922781671	2.06420055743241	6.06074409716006	1.11969157819101	-2.77901278820349	0.165934829825485	7.42491390813092	-0.472544472038037	5.59211981073611	0.284048751436319	5.19361712159227	4.52933661659966	1.88125238549364	2.32640101538271	5.83428059305645	3.52009980993699	5.27535050390043	-1.5047450263246	7.7524861417535	0.468884511484254	8.99020840806529	6.02366673869998	6.35291054288334	-0.0759643057829428	98	0	2
54	7	2.32045324693024	2.65291071121362	1	1	6.96975798824332	1.26991894243455	3.22701487490234	5.91169514123837	3.83671584552501	4.94425216956902	3.08929718858077	6.29636798624775	2.19738623318545	6.90847494301891	5.13020119393732	1	5.2520217164737	1	4.98633141342165	2.84974825818225	4.93284852440335	5.79725429026447	6.55641448144295	7.97044992153146	-6.37598529002954	3.4623794379142	3.12911795031372	8.28618991153997	5.63047715479712	3.33260424522898	3.85347168094165	6.66068585222843	4.60032938791289	5.57640076353693	7.30961451075171	3.5163434316597	6.11329597337164	0.61106925987209	1.16065018000439	7.83917157874044	3.55012145452695	3.30156802619079	5.13769037868276	8.68568705218692	-0.118979774595265	84.75	0	2
55	5.66129873739326	1	1.49801365637818	5.10856663738074	1.25771711385709	2.36625734561613	1.46806102021463	6.35430023564789	2.55459037256229	4.72768442168933	1.82802667843799	5.07017804873928	5.01533506344854	3.11537089628001	3.9763352615791	3.85928991925177	1	3.51893829793883	5.85115779838052	6.38482143433165	3.8804406713988	6.57373513871198	2.49655511031051	-6.45273833521005	4.92624007998421	-9.36274888010477	2.11669070489639	7.83193905639232	1.8588223324451	3.84189329011143	3.35526299229171	4.9351830475561	10.4471635386976	1.78332210253486	2.80527218117911	3.24662196464722	8.02262259896841	-5.23479249188563	1.69472171975198	-2.80379137404838	8.83548869751749	3.65890357360942	3.85685071713027	2.10618176309704	5.80102904347085	8.41404985979082	86.5	0	2
56	7	1.06751018179352	2.00409336544602	6.52297343233715	1.76840085165135	4.10993252721216	5.33220042980004	2.19066377307873	4.54497258305376	2.91878689268294	7	3.6486875648766	5.8735642387671	6.97503441681243	7	3.8413432460261	1.86722102726718	4.65275774432822	2.06759892592752	3.41362229091359	6.78413687750254	1	2.25831357074997	-2.50260541178111	6.46453047858974	-9.8656212267853	2.9181525866888	6.29974801190338	-0.304147025400023	1.68905860618019	1.24077855505245	7.62336811345939	5.13506530669516	1.90679452956045	-0.701920725283972	-2.19341745584506	6.46931858096226	4.42519569579561	2.08654457755245	0.146233785045195	3.37944969139745	4.04748481736973	3.94001899856156	-0.572829344566254	4.6071806083018	3.05026772945974	83.25	0	2
57	4.02192422271288	2.16159989067851	6.72454338500238	1.46355857604661	4.80120843765826	4.73242324593087	3.8884850037668	3.17987756424765	7	6.77985878335006	5.66873678816135	3.85648123100716	4.67110472079866	3.29596126929581	2.15477107688769	1	6.24837617657939	2.73649834930237	1.68448491175254	1.00188315538547	5.75857563915369	7	5.73118678229807	-5.88071176185668	8.09043774485539	-9.52752855318539	3.57704570768633	9.99885880667221	4.44639583965821	5.4235077896824	6.64176925830947	-0.784478094557815	2.5631833600883	1.9348138870506	4.2906369769511	4.70652015869849	5.64082301071946	-7.274754926598	4.8690690804533	1.53288785496135	-0.425204038950805	4.51502556865293	4.95436274042103	5.5416870060006	3.23627534704295	-4.94789904954372	78	0	2
58	2.68603059086622	5.54892895172687	5.23038068350635	2.30225489251039	5.4434301473178	6.31018183350029	2.74518838199713	1.39203100921618	3.57881116526643	3.24445069967531	7	5.42798966768389	6.3224309986976	4.39019695283145	1.03772093480423	1.33368947988653	3.8134128416493	6.37134734066565	1	4.40660322966772	4.84009231093017	6.85993360830373	2.17153990639956	-1.02774712273995	10.4506372883284	-3.50495864532732	-3.84618997967787	3.5668326425965	3.71667016676977	3.99052992855056	9.48027469917144	2.40558564233393	1.8379511495866	1.00344301203314	0.76863667694687	6.41771362500141	-2.28515238038803	3.92462633388178	1.4469601591399	-0.687234657167014	7.22786858564449	4.94300027514868	4.24877102112936	-6.31803151216339	1.66658091452746	4.93015215035571	91.75	0	2
59	1	5.72196815671409	3.90285857767076	1	2.09753554592464	4.01283133036303	1.57595137907873	2.09784561907033	1.11774019925798	2.07111773346512	2.45050404598774	2.61225915266778	1.62672186380061	4.42229815968122	6.36200452659797	3.4271958139539	2.24364341712089	6.13731896803214	2.09203237658732	6.68440713039504	2.20736038844205	6.39020377209543	4.09723116253122	2.34820954181686	7.2343701796879	0.758444142660954	-0.17849843496163	-0.770828588580754	5.62079937464947	5.99669834754525	1.36119044501346	3.35331969636488	-5.2699880099276	6.20358439460854	0.903997196781513	-1.0484035637414	6.19100619216841	1.67503807441775	5.61771841728114	5.40716848602433	9.81843626393151	0.135158570376472	2.40084919086471	3.4008817083687	7.64349252567226	2.79926193909933	85.5	0	2
60	4.28993784196216	3.81033283895158	4.66563193818469	2.30312136864753	6.08348227289977	7	6.85657707988092	5.08648311220456	1.37056931629674	2.95053716008269	4.79691078748466	1	7	6.18152073098633	3.403740115616	4.09348856682986	5.58959898782293	1.98046724965007	5.77861446023637	5.19222480160966	5.49152414532832	7	6.96257108207712	-3.16160009027313	6.76421358566743	-3.30802802423335	-3.10723863755082	4.0687994320739	-0.218632150655663	8.72300836787157	3.76630782425039	6.86588392532541	5.21592479201646	-0.178334839993771	-0.00443364566192012	0.763395747950508	8.81552525861852	-3.39356166759081	-1.40879245860058	4.12267644516459	9.31154379184151	0.433411611988887	4.9476487798315	2.12061342618492	5.85069172044818	15.4292093786701	79.25	0	2
61	4.83671305694771	5.48097738884939	1.55679674354349	2.92816580397182	3.23810040112414	1	5.65339412412424	5.94318159775467	5.23256621862829	6.27911290492653	7	6.33131509501784	5.10875364451189	1	1	2.37500825182292	6.64710802175155	2.82064199306621	3.79907682102446	3.44333903624454	5.18908679033356	7	2.95700733917427	4.19753898525326	7.82420271453066	-3.18253975458293	1.865827795019	-1.72353729021706	0.19617257953097	5.88521297314095	-0.0509428706645259	-2.31902130546835	1.90562448509434	7.17495798229881	3.22218227730142	4.35081644363219	0.467234202520671	3.04573840781357	6.16685339323982	4.31270578963647	-0.460632231450387	5.00234251190245	2.88124074431257	7.77734116794797	8.00357605577325	0.749220359319146	79	0	2
62	2.92852161673407	2.40958185509225	6.49356635677931	1.18412842571139	2.5066669443441	4.73113984202522	4.65672493766307	3.83449483840175	3.96089969078108	3.05574980405325	1.75280927749398	5.17424877002071	5.57936313163199	5.86159275785712	3.17625357652911	5.13241437143588	6.01532319100433	3.29536750041287	3.84169355733927	5.83690210545464	4.38311097668694	2.93025030514649	6.46891475908215	5.44035748859253	8.99846679516144	-3.36532406772525	0.342456349320715	4.38637556158789	7.12066912802764	-2.67457800325439	11.0152119383427	8.58770181264118	3.70026019456995	4.63024095541874	3.49263024651272	1.5504576321741	7.0282262998938	1.92801093449467	6.48026859457049	-1.32284744711447	0.500007801109225	-0.600539359276178	9.65567755818718	3.94704543502633	2.23065687420908	0.760728424155195	70.75	0	2
63	2.85805606268889	2.82107094286866	4.5519450632842	1.85217986052147	7	5.46174023901174	6.87620319582029	2.18175068290136	7	2.68666914277807	7	5.06427683380886	6.30102395356384	7	5.08383633219177	1.50178190811169	1.10349472987115	3.65461236795337	5.91566217640599	1	1	1.15743783086883	1.1942423593425	7.11178712672865	4.81185865037726	2.11134241082465	-2.33985623109436	-5.28784125130215	4.30131028412934	-1.52230196779824	4.61541563602446	3.0253566863335	4.41136303276854	0.853304393531918	3.55852137236395	8.52015175945538	8.71622486224465	1.33993878531805	-1.57301998729087	-3.6328634558351	9.78089398110071	1.71920423878983	5.7580230658006	0.651022252131719	4.78824678961205	5.29437640202165	71.5	0	2
64	3.84253377605584	4.39680252070934	3.50098044526764	1	4.65006759456284	6.39833879481695	2.85624854008355	4.25427640841491	2.55021836193579	1.15730850424558	4.85348740142963	3.41294590341741	1.09628676139234	6.43937323511897	5.87565825127311	6.46939659418634	1.97061864083606	3.68287122373095	2.55492981901737	3.22514483599911	5.43428418302716	1.01329972284118	2.33266581970236	-1.71721045684751	5.47680212620851	-4.22655562000649	-2.84466659335805	5.49581142424757	0.721463452050562	5.31257677593781	2.07833168207698	-1.21222738920782	4.44692026762046	6.35035874309084	1.30873195947585	1.21673707797206	4.72782775539826	-0.431728849942706	0.942571245238428	3.68189551322874	4.29140378863831	1.92632330865391	7.28997856894228	2.82684427295186	-0.447881414033785	2.73799597626453	88.25	0	2
65	1	7	5.51014248276049	3.41633352118772	1	6.30889343382543	1.11721253799576	1	1.56237865595933	5.00889801388615	1	1.32070651429651	1.62966665308126	3.6106708130042	5.79367485955966	1.99139522380232	5.76471843465144	3.9702808993735	3.27852373524539	1.58533217005152	1.90692528073771	5.53132634381733	6.20359840425747	5.99881496625581	6.71325138301766	0.0866183487795874	-1.86043999397912	-3.79648989478024	5.69119485097989	-1.06886083312083	4.74437446033809	0.828813075888123	0.886704095664187	0.822866926974519	-4.45148239840543	6.85873260266647	6.43292163309662	-2.98103656248305	0.345525238868079	-0.380896888935169	1.82829557977375	-0.0287405176197066	5.02872878272987	3.73823873464719	4.82623280972943	1.85866983229245	76	0	2
66	1.50669965829434	6.10041822418689	4.67100566719425	5.57922396352269	1	2.51370127408543	1.16688420746936	1	4.59910860991984	1.40437863679834	3.73665469726634	3.40551103797544	5.48773826204159	7	4.22691902140162	3.76622251786387	1.77153995766477	1	3.04852296339797	2.88261819489907	1.95521946110712	2.4722536544301	6.64447781078832	3.74762587033773	7.89468004768064	1.09999314868848	-1.63252315726853	-3.85481555678384	7.93345746463966	7.83418859250681	2.20764846290366	1.9668248071611	7.41611279834058	2.86300242695745	2.01666755391194	4.63581237531428	6.29509783456112	-1.52490562059118	-0.503714691495105	0.687117592871484	3.18022946176693	3.2678217321228	6.70268310409508	2.54842448885102	1.9090596163657	2.6648358768413	80.75	0	2
67	5.47059286765333	5.55548466326437	2.22332208200391	3.99966827722747	3.48551675431511	4.24392955402449	3.06550812289075	1	6.2384168569662	3.68945591947531	2.7166624984192	2.96276157806849	4.85800334674646	1.14984376489911	4.26615169472007	2.03951303081594	2.64048951758491	1	7	1.60873892720619	4.50735086420616	2.01223032995623	3.32307796670656	5.95132313642094	7.32683208089125	-2.62431959194497	3.67648374282484	0.822787092646257	6.53225800342742	9.52796223902341	4.2272931409871	5.24854613944163	8.87777674463733	5.62118469920512	3.98486726375751	5.41253061687454	4.64041186833184	2.87156445011504	2.94302607256757	-2.96766066266618	9.25859159892323	3.71011709152722	6.34177280013221	2.82778931425464	2.49909739068174	10.1738219293583	71.5	0	2
68	3.55274848772441	3.07280415620511	6.04374865969855	1	3.25134995725953	4.01172125352293	5.96637005704624	2.59235268894493	3.90973657457013	1	4.65415535629904	1.30245316776355	1.41435017700554	6.29245731022356	3.32936614796892	2.0292895409544	4.86860085617413	3.52139092541617	3.35582553522916	6.67594648121826	5.35701473112525	1	7	5.17082160971561	9.95372931257339	-1.7771405376704	0.490778278521478	4.9044291419685	10.8797203769854	4.29694895959281	4.85258823156107	8.64424272266013	2.52913144819905	-1.51725415947665	-2.0915686747959	3.64765744407548	-0.12315614812921	0.886503090510242	4.30288774706208	0.83695102410202	4.17903020637208	3.11203745805072	6.0325776279309	3.88644814074721	5.72939283917224	2.40819497900305	71.25	0	2
69	1.17731269260604	5.46373353135872	2.95505307835737	3.06196600871627	5.58259593722451	7	4.07721004688808	6.21397969311502	4.18388400695189	2.01710103730493	3.45624503944461	6.7342342803698	4.88813699922812	1.95222961715816	2.57553830837853	3.2848743715567	3.55195453872384	1.26588380559989	4.1446040742443	1.74656628950494	7	1	4.54034875260078	-2.55665555288746	8.26996213709819	-1.8259061583911	-1.2012878436353	2.62095916976103	8.31165780945482	7.17022407542618	4.96095426461378	8.54607251123734	6.58414865973281	3.35888941424759	0.891109601795104	1.50957408428193	4.00082419569376	0.065937493755279	-2.98222048837627	1.36719796071881	9.81428094282201	10.0121909049255	4.95194516245387	-7.53161058848398	6.86124400786378	-1.81756748238807	76	0	2
70	5.8948656217603	2.54732527497964	4.41253371270285	2.71994942505037	5.02234079300873	4.78323712248089	1	6.52283237384135	6.88584740170956	2.89296861123104	1	2.06738231619673	1	2.55012375159504	1	4.10166619070785	1	4.55830679247188	2.31557157303742	4.10950368268887	1.72983843746273	1.46213257673517	6.31189913802879	1.21685431415553	4.64245319637458	-1.55468632612097	-2.91543123286412	4.8421744128616	7.83261119172093	1.88770253476744	5.73359775595736	2.97093116199635	7.25733184983749	2.81427916867502	1.42771814792137	-2.4266727669756	4.12907513464997	1.15816822577099	1.02217027039567	-0.807408895499292	2.1816622282229	0.339894373554589	6.64672638082352	4.09090374774119	3.77114190604815	-0.566129866630332	82.75	0	2
71	6.09854820406716	2.74354803519611	3.01683835108427	2.1932776221403	2.08699333112884	7	3.72955956277544	1.31436598578549	5.77802844233538	1	4.32903909788244	3.86474468954083	2.78057356252825	6.89079951302672	3.80952698991071	4.62619578103375	2.46992850551014	2.76701642745875	1	6.60137176602386	1	2.5812197510043	6.81136218706956	6.40951026501514	7.11577319114453	-1.25937682287523	4.03599580382564	1.81488118697536	7.11746463449923	2.95422414844121	0.346472754395651	1.07484364295205	5.47498538281066	2.60669002406672	2.10975212192336	5.08291054342272	6.31252118359901	-3.25180912960577	2.6847021873481	3.10236179067979	5.36070176687703	4.05771689706223	6.93769710190677	3.52927658990077	11.4579334605537	13.3174445146803	81.5	0	2
72	4.01946355021567	2.80096690606124	5.57835499787759	1.14480892556602	3.00971506508258	4.70556428541773	3.68734734272988	1.4672236712799	4.76090859986731	3.69011052451443	4.57995185267226	2.06274453292059	6.35194054740353	5.69204379030242	1.79631411194065	3.39733726629501	6.36268864075977	3.91024583341571	3.98416855434789	6.73428207328032	5.93600813673289	1.39639119618195	6.41146741571499	4.54654141556514	9.74309716704609	-1.48229438061293	0.153560267637417	5.31769208782789	-2.74201341739129	-0.863264541732874	1.99451504673095	3.88204140227117	2.3620126020882	-1.36405127645715	0.527904382374259	-0.187313994889103	-0.727512431709344	2.72590410047707	-2.77424525286301	1.39025457995804	2.56181087469526	3.19769082092421	4.50974270123386	3.08697824115244	1.34246700579203	3.13704093136336	57.25	0	2
73	2.96630377097078	4.64112334749814	3.05436084530867	1.5707038267028	1.86894476343919	5.33642317983617	4.34137526530065	1	6.86718377849504	5.48963127332049	5.73873114670305	2.4681391287359	5.23871151188319	1	1.84423169249028	1	3.65025433998064	1	3.25625110738634	1.20113799757843	1	3.40724538508263	3.1120397863247	1.24852680877569	6.73609279753482	1.23949758229846	-3.32137755514368	-0.638953674038513	-4.12150098769099	9.2301785759756	2.95478312056497	-4.85078468574986	4.92739896228034	4.34844683404119	2.65698459999623	2.91980914350178	6.50108508778197	-3.24691523535776	6.36918566694305	-0.873895991029779	8.53293709088283	3.37147879904892	4.57217826317639	1.57435416328169	5.51941203627275	-1.46943099265332	68	0	2
74	6.48360496430858	1	2.16141505200826	4.90816269691819	1.21803553846897	3.59920407050393	4.39784640811786	2.53588506203505	4.63048539688278	6.72175251114055	1	1.45094145908959	3.61879699934357	7	7	4.64553908145364	4.6701418953594	2.18104094578703	2.14170835503868	1.32787225303454	2.95454164883015	1	6.19293886084215	-3.77524262197771	7.19145873057059	-10.1734060999036	0.394163199878816	5.49682792122475	5.5232359184403	6.80297653147539	3.41332111371245	2.48466280748804	1.75581229506059	2.3411229881465	-3.51171759883068	2.80950543625303	9.0169457943871	4.7896600430311	1.05478132223728	3.68392820315496	5.66265205601106	4.94979251489439	7.52903297790931	-0.238126500273958	4.27327768636132	0.963600632767213	69.75	0	2
75	1.19407925381387	4.63104710672787	3.63653135830638	1	2.21593535936286	2.69753805947425	1.20660270483146	1.78289347169799	6.10617077707588	3.68418521980269	2.20341862218605	2.54050101728592	7	7	1	2.04865899729021	4.366102238984	1.13256490846345	3.14322444750686	3.10439914693482	2.58604719101405	7	6.387735614592	3.17304792402294	7.30278742426328	0.872159450824755	-2.21376829945239	-0.639779275803227	0.805083555188736	1.789498757473	7.03063981307681	4.49597944828654	1.99096835184898	-0.801189194817421	4.59463377496985	4.006764593433	4.91252055359871	-3.34909632636366	-1.06871861342188	0.541627174569977	2.26055396067743	-0.655947201128018	3.75710563575202	2.2621754108756	2.2452913497631	2.96520326250237	81.5	0	2
76	1	4.80938876086383	6.40262505603589	3.50963406685008	2.79278990603603	2.89123909597982	4.15743548105585	5.67500737934243	2.51781310639014	1	2.92418794036413	1.08719731442102	5.49067206784947	1.42059710308306	5.25139545282674	3.76833752331414	5.26905711864997	1	1	5.58385588139284	6.79386762293346	6.99812142395411	6.59115972723159	0.799934879335494	10.2214710559549	-2.10787007439692	-3.0316232791872	2.77657790608195	9.05786726754573	-0.0774675868363344	0.219810239815805	2.0804402584554	7.00222392679341	5.49232447571144	2.06876779890242	1.75324640637037	-1.76977103861887	3.73176090563077	2.61669110523357	-2.97407065316846	3.48546898581254	2.1840558844501	7.60321877254033	-4.2599677214283	0.730475861309182	9.46314530844464	79.25	0	2
77	2.05824439829822	1	4.60421226293925	4.08938250234427	2.4454980618412	3.16733663973386	3.07309530107565	6.65458812311534	5.20016486620396	3.23567779140207	6.6164921108671	3.36577125311117	4.24494265477841	3.20167740580354	5.26289233960188	3.02079019813614	3.66678970165794	3.92674911536677	5.31229928755809	7	1.09050513408881	4.23345781906697	3.09410780682455	7.53668384287634	11.3511274886192	1.1687354853279	-0.790003659695039	2.27775775138671	5.02593861851723	5.54137346098861	0.0982762411038245	7.96612656483904	8.05619722324488	0.0885970375368383	0.209099318664788	6.68335392749718	3.08830644803822	-2.74894458921751	2.17426709002301	-1.38273548460316	7.26350045027172	3.1913344152244	9.24193700506816	-1.94770639315357	3.18636189063549	0.764147126775513	74	0	2
78	6.79212444056642	1.15854089539151	6.67686906957267	1.66944671386846	4.49262568379046	1	5.22002138700219	4.19296624282049	3.8860491010475	5.86339674630279	1	2.22882924378446	4.86654400789461	6.77433989891283	6.55619206060014	1.22883087517646	6.02259007396786	4.41348770833718	5.23821820398588	5.42251390871902	7	2.56055802508605	6.14939105270169	0.280229336942999	7.34643274311373	-2.01673380702577	-2.83646307724207	5.48893256093218	3.80671690067255	-2.5293541674332	0.10116161738406	3.15279819700148	10.5161192131599	-0.883038867364561	0.186593001323251	4.6368337912697	7.4619323521081	7.23251979205639	0.967300372044063	9.91610258815276	6.13946065315647	-4.1021151588985	8.13437497497958	5.28786137226191	9.26642287837497	-1.09651730649357	77.75	0	2
79	5.38952329295104	1.96840780810337	2.48864914825866	1.97244171139227	7	5.44327147370094	1.50502237728199	6.52102498471468	4.38669958424803	3.08857970709447	1.37911752017524	2.27462085670778	2.07103336922273	3.07289124414046	5.49974931116135	1	6.24161363221532	2.81048010414266	2.60203941581882	2.81637825635122	6.93126606293566	4.16160205816596	1	2.14807679668357	2.37654294760509	0.621222990774305	0.47752087322156	7.07367968211919	5.83870648293395	0.909689177102958	6.42401661187233	9.15104975969604	7.1155663379177	5.79174457883841	5.51592782062096	1.45100598291345	8.50575115818098	5.07928751280029	0.944945941916476	0.139473812697298	2.47196892656399	3.074686076302	1.55611381751185	0.854931721831499	4.61635430336252	0.617708577576146	70.5	0	2
80	5.58123293103298	1.44531578036803	3.25930095185742	2.316065111287	2.47930234101437	5.70139091712511	2.7978746784488	4.32679076273087	5.26883710042307	1.07031232569472	3.8127855218154	4.15546307746176	1	6.19178374869022	6.70228280453967	5.32781575341379	4.79251516465832	7	1.16611484343426	1	6.45979575011395	6.50049061810317	1.55600592455318	-6.39184981394969	7.41447522227375	-7.29096917384176	1.75816695388148	9.09735609109445	6.92560428632298	11.8500778494789	1.04477229551333	9.24165845876992	2.921531593147	4.56509163708641	4.28836443756085	0.996183263992695	4.16061215073625	-0.994409640073826	1.94002907278742	-2.3731415699265	4.3776444533397	-2.16040823151708	7.27860914443556	6.60441564445351	5.03165082919583	-4.99399018832074	94.25	0	2
81	5.64348515787943	1	1.31968738699375	4.30611179081976	1.38506309938361	1.63611258535508	1.8655707811037	2.88146670111934	2.87764032269822	5.23381123386261	2.73453173316839	1	6.47545139058003	2.54582277307464	1.75074822146716	3.61367238442407	1	2.72148158658365	2.89502537245971	7	4.23191719225445	2.97630788967583	3.28129050484267	-5.0250604127432	4.95577245196351	-9.6381473145457	2.52407506769535	7.66989039228813	2.29197768390591	5.69630632106217	0.874862796722412	5.42267807353092	4.82497913817124	0.808489393841013	-1.45805441799496	-0.282991392595529	8.80415977550338	-5.22114230778587	3.85219738207559	-3.29549627052173	9.01835765147407	1.1077786681833	5.07451957112533	4.08945743095362	5.40613419464021	9.0102329311814	77	0	2
82	4.99328283816521	5.58325454987587	3.4233635569489	3.38321195528173	2.34675434906247	3.58697029248481	3.79990094598627	1.52761440584705	4.55694395629348	5.20573805343417	2.82557842333149	3.51992211142227	5.09450901527501	2.20961779018272	3.43445938527549	1.90876802996793	3.56725004652432	1	2.04748567375142	3.35006314942733	3.26115755900595	7	6.02121754952628	4.75345159645848	8.56333398739043	-3.55823790788459	2.42440981842828	1.47020892544112	0.0384773466744636	1.34951959008685	6.40326333843279	5.91388552562241	4.86788437608144	1.53414348202798	3.65041767206751	4.99968329036214	5.31144780472299	-2.72796171183768	-2.92747005927233	2.89458351289127	7.83928992982822	5.56980679189593	3.00247241320833	6.17166225767629	1.44809432241062	0.14190053620683	76.75	0	2
83	5.82455121367397	1	3.43828472172028	3.77806662769435	2.49667327574648	5.60247879463478	1.92197451217449	3.34419044049216	5.50395088998105	2.4092224498608	6.2864274560665	2.40637825081931	1.40004676518886	4.70672504155155	6.14635128041591	3.19775669295613	5.38733659158768	6.53905586284316	2.40514441149821	1	7	2.08390195666215	3.92412015672707	-6.39690017017169	6.45106956887614	-6.99906012183069	0.322665166224978	10.135763780108	2.16791341587213	-3.05774499171615	1.38896007691425	8.59689794558479	4.50529413769996	-2.58320341968886	4.58798421780234	0.475590849165196	4.03537610264541	3.75715759643415	0.660946674073937	3.81366737311853	4.83841484519407	0.00766356787816674	7.46591672862777	-1.68856861294609	5.81566178052859	-6.51909338079959	100.5	0	2
84	2.58089574926642	5.95027904878523	5.73056326187964	4.64642896807098	2.89529871832586	2.46422413442009	2.98102984544949	1.99848447081035	2.8653719859114	1	1.21202951371342	7	4.39433952822777	7	4.06910956356448	3.68625271583452	3.6385623779004	1.63473065500157	5.27786246826115	5.30727388008128	2.47569269713744	6.65809940497372	1	1.90099905595655	9.00095475927524	-1.25934578704369	-3.49302213905233	4.05882115094595	5.89418913926528	-3.90589459812163	6.09414613851526	4.32984864043449	5.67523531019986	4.05716243564111	4.13022625748271	2.52328062636667	4.67378253919729	-2.61453906152477	3.44679281536344	2.05001236590222	5.7911216506442	7.30887702330924	7.35471386303434	3.87104317294987	1.39626194510406	5.33185312048747	68.25	0	2
85	3.50196163586743	2.75645899446909	3.24107379751709	2.76036306375607	5.75682625288463	3.22755229372237	1.72356739243551	5.34362903243853	3.11707453218024	2.43651614101797	4.61008971391412	6.72289060910237	5.84937215998273	6.79809841636254	4.38187928497059	1	3.60417140282308	4.72055338958907	1	2.08750957218337	4.18804192423992	1.63139923486401	3.59793396087494	7.16729869173527	3.66242680949616	2.28997124947697	-1.55369498271541	-3.00746187380287	2.22549789364996	3.97414680370196	0.831475186745839	5.30192392606054	2.19061191531331	-5.85046915759026	2.23529999410641	2.43768935159356	8.14610841666235	2.37023168629316	6.39439327104978	-0.0608818129693117	6.71976400915518	5.71740178127129	8.58053712911436	5.92279787534991	5.31832039532835	5.52655266806156	64	0	2
86	1.62464341217792	6.06632966598107	2.70718132554608	2.29211122062714	2.98490331907668	6.69709682291111	2.00758255615814	7	6.68609217804255	7	6.59765764741223	1	6.05626399777945	4.7054075773931	2.41876360562183	1.94297875302193	5.38659055847822	6.2761427037783	1	3.28199878963632	2.15875064266598	7	4.52332766070995	2.66289812492819	5.53849880579649	-1.47785744118034	-0.824797603055437	-0.983330417707254	4.859359094372	10.0111700606488	4.00242106542571	1.27193582784405	6.54867108315986	4.60797399351886	2.63606314343393	-2.4711487371715	6.19548220287452	1.3564505733944	4.60307462589503	5.06929176041813	0.85246361691108	-0.583586292581295	5.76877781248617	-1.91946427552415	5.10808116601408	-3.80922299643869	83.75	0	2
87	1.5621404369234	5.05492319959721	2.37473847628352	2.57903391358865	5.98412510116184	3.93465319897979	2.51566738067337	2.75637595230203	3.21967605593893	3.6668073547983	6.59304405305281	2.50126817975858	6.48966512286833	6.44994848083907	1.26742185355413	1.56039914022504	3.64197304380117	1.90588329789606	2.12555361092972	1	3.82946084132169	1.18170562420085	1.33084188858889	9.5667223974771	9.07063201099752	-3.24580766883949	0.719486293361318	0.772924077954458	-2.50086953685207	-2.34392905519299	1.03842906212769	3.14160912068345	4.73423756310522	3.50938842718552	0.327868011898609	0.336433559391288	0.0505558053310097	-1.28795181508986	3.01264542297562	3.03751577862123	3.34417344288577	1.21534192451164	5.7161575021485	3.13796097968165	0.483249104191975	3.81759376631105	72.5	0	2
88	4.04018173174806	2.73564505820135	1.77387290032373	1.46942141594644	4.1227267160034	6.02484278862548	1.58119282195265	2.96376685473926	1.30242708751634	6.35475374037764	5.86777923301203	3.39671926277869	2.4213521673602	6.37586046264439	4.48562457911338	2.34986728809258	1.05170136046517	2.1247458256222	2.51228183896502	7	4.63304376550434	5.35821823408584	2.0030496463265	6.61146764553474	6.53741295026339	-0.248589682457732	2.28102410948416	-0.428561215351135	5.41352046624774	4.41126385709744	5.02708866930324	1.95677548055441	3.8435170549455	0.894650503944189	1.18171206177575	9.68900989264191	6.3231066341576	1.20830342908453	5.04890918637737	3.72341093681559	7.31000153123636	-0.795143880838991	8.48150795623842	-1.61381029510278	3.30448972772703	2.90852229700821	63.25	0	2
89	2.1975284738335	4.9275016275241	3.65809796724097	1.25353744118299	2.24761713036823	4.17629752452234	1	7	1.50264533781287	2.41679588742084	4.31253436954766	2.2545588441513	1.79555482614024	3.80380136440546	6.30503729380956	2.14840219842209	2.40151589170607	6.42107195984772	1.79036910664886	4.43544226612006	3.23923103972749	1.267784584085	3.61402759353256	1.95387631643436	7.29683552589203	0.536344393633788	-0.184164456873459	-1.40065162815604	5.25508709290848	4.74815448906555	1.01134322780468	4.80069863644526	-4.44488105704305	7.05782602319827	0.12606348856319	-1.4632310328834	4.22325353648934	2.40156052097638	5.17067330703189	5.53341841602328	9.7380231066773	-0.0375374498337205	4.06436227504972	7.34803793432843	5.34504425783076	1.4862823143659	81	0	2
90	1.31479920374376	5.11829113108788	7	2.64735761568894	2.47435369112709	4.14062435474489	2.25880685066915	1.45864059411386	3.77492268115531	1.79975698617107	1.70379991789266	4.25727981102032	4.93744733152702	1.26182990414588	5.64938660331537	3.39193599919096	4.36898999707262	1.42159752776342	1.60782326571125	7	5.94785518227771	6.39572737751736	6.87129450202569	1.2680870608897	10.5962278737566	-2.29025588503445	-2.90074385751551	3.64062153540834	8.25940337626912	-0.329975418769981	-0.313129687101174	2.50525417884735	6.40163985607406	5.40770631535279	1.83573602616494	2.28391357689677	-1.52101774339135	4.22047645419048	3.21980767656317	-3.14667617207992	2.84132272260308	-0.961528387725132	8.61663751878886	-4.58745353782199	6.37313960493072	9.01620120408136	79.75	0	2
91	2.03513951208722	4.52899959072113	4.30163644714576	3.94650022128508	1.7942069214801	3.43944674020998	4.66383375837767	1	1.58006899244094	6.29863411578608	7	4.59010206707533	5.47773026239661	3.17873689543588	5.86962791909652	2.24811355297077	1	4.31464060571725	4.50097207971182	6.27738013813168	5.83659475512096	7	5.37401447472817	1.97997767836174	7.61713879039556	-0.101511547468437	-0.0641111765931434	-2.88677769290745	5.96211985430388	7.51079593368843	5.22604720825083	5.28569100291315	-4.57244828804238	2.07695515372325	2.53361334248843	-2.35558132057239	1.32517982084961	5.03838077223333	-2.95577884894256	0.18052866223932	10.6867955447305	-2.92943835917148	8.19353832183404	7.11416935966344	5.03913205543441	0.894518077176025	82.5	0	2
92	4.71913982479098	4.81229082708995	6.2404829209355	3.07488321567917	3.82583750434417	6.03747345244685	1.31099751897225	1	3.07822018942374	3.77202559100798	3.01848563341604	2.07616563067889	4.80286528682798	1	3.68305664441324	1.29245244262144	4.30395274866287	6.29193272298186	1.8906663101936	1.19581815923619	4.0674668023909	7	1	2.24046954065566	9.68408680715109	-2.38414830921437	-4.12025800503142	2.5899775817679	2.77766797943685	0.136386776893781	1.66267022869423	1.9939940842945	4.30678010207198	-2.68598750353101	-4.26036251532591	5.37559321187736	10.6101223154594	-3.68506374662216	4.87048427434979	1.36281273983158	7.55354954177985	0.0859535321874692	1.21158512094844	3.98208456287589	4.69061855055578	11.1837944831423	71.25	0	2
93	5.19647449095449	5.22980988695641	2.88334037672235	4.04152626958775	3.39360477827713	3.05255108797315	4.34787869362977	1.99015036876346	1	5.02519570408309	3.68678211942171	4.36514819631064	5.76417126475745	5.0024601865936	1.58544981683761	1.75490784823571	5.82322232691466	4.27863770242461	1.89868546727401	4.3136595900829	3.21700115678192	6.85273464954853	7	5.58747840058275	8.44748752929928	-4.27907266923417	2.70002657145976	1.9828323256112	0.543518017509662	0.0103220884550379	7.10072782091047	6.009895734175	4.85366590019581	7.92199561387474	3.68986628353089	5.18516545321099	8.229382743682	-2.53816692148595	5.75406758477195	2.12705578669974	7.20610066511383	6.25696748929555	2.20557184665674	6.51714187229626	2.47293564168787	-0.138483598542983	59	0	2
94	1	5.79622364428692	3.99629805735577	2.82795159730751	1	5.59897483954944	2.00258532205397	2.46876593548508	1.12405363750388	5.76859871551753	1.51902209500255	2.80852016159057	4.64423150951493	1.78163045033285	6.63829005159702	6.37248054427851	4.00093945155683	1.17895020362564	1.60230085363831	3.64103042314467	4.84493693221995	5.45437419575624	2.2145045774015	3.43992913836913	6.94668356387101	0.249979485400133	-0.547384287186279	-2.56121175196096	6.98046570094123	7.31780452602338	0.858377205539067	-4.35798234498221	6.32498524655647	6.37987904651324	-2.8300073311594	8.82360628059508	6.15482351770389	-3.46050303429276	-0.571973869527965	-2.33494889329818	-0.862872512113347	1.89754465034451	0.801495275874175	6.03817072759042	5.81630981063259	0.656963131124715	82.75	0	2
95	1.57166421512976	1	4.69591106659254	5.29875232384968	1.70202985569929	2.77033158097534	2.84402009186592	1	2.52303642085456	3.47609449122637	2.61520315089607	5.41101043551953	5.31301004472005	2.77361787086091	5.41512189882746	5.47517789536317	4.39810421699085	1.32036555208728	4.0767925501715	6.33615007808627	3.79571844521199	3.90562628732657	1.21588061966164	8.11472604564499	10.7810287939843	0.895923407038165	-0.281181413594546	1.92922906845347	4.56694724726864	6.18423526458538	1.02509201566887	7.84626293124382	0.605241054001999	0.715082330261719	4.08764893404791	3.077735667358	3.32257390393688	-3.45389210995271	1.52668163057883	-2.53576131044527	8.20580559252771	0.295587616364904	5.04661374232753	5.16020703394714	3.292219341664	0.456219627732606	68.5	0	2
96	1.62353838230014	4.64705527336729	6.6480643534192	4.41049330909674	2.62055557513673	4.77386838881933	5.02340953003309	1	1.92391726316954	2.18293353082897	5.17099182125057	1.16933526782737	2.19141763429945	6.90186311138306	5.26446475934917	3.81988280443455	5.24134330925638	4.98033958097392	1.70645392516242	6.65579710111247	7	4.77094939055507	7	0.395954643517857	9.69432163535131	-1.94397107588688	-2.77850931688936	2.97409232733443	8.02370492472604	1.09774564328454	-0.123939949879752	2.90778507872918	7.92558151436731	4.02759120356076	1.77421956003844	2.6245846558586	-1.69885294066189	3.76907288982866	3.85202310268193	3.90845973793392	3.13520932347324	-0.646794593287371	9.26812278965368	3.66284515242544	5.52015291928662	8.99390145467894	73.25	0	2
97	3.73195364867352	3.25423572373544	2.46533830088349	4.16838647698124	4.33457714193982	6.62318790476744	3.59045228733197	1.82029814537693	1.70970576383683	3.99081558596304	2.02190155726571	2.21074579406848	4.82839924383741	4.90183342967658	4.29430251961445	6.65959115823293	5.1958016405808	3.86353996512526	2.49318876913563	3.87937808887512	7	1.87839481685305	3.60403443192671	6.59439850652462	6.2877499268202	-2.96958989139391	-3.94051410336965	1.44050198245509	0.100712218247411	11.8369111445205	7.0776487803481	4.79542182565919	2.61881606678953	1.63227096207809	-2.03333598975345	0.526722298320525	5.86997414896997	-0.603340970243136	4.61889370035302	5.16974539620553	2.17505037630001	4.93046322689575	2.00523218705625	7.42170039686408	5.74963988434406	10.5044928352106	74	0	2
98	1.95405401407643	4.92707778512147	4.38453489260841	4.90229909247311	1	4.26980369524968	1	1.36652887624499	1	4.06695738615969	6.93350524857595	1.13631407940203	1.06538629932118	7	5.71290343111275	2.62898329305466	1	4.15383116953097	2.50932320563226	2.22636550383537	5.92860775740408	7	6.90992822877699	3.26506248333371	8.18904554985407	0.265777162403802	-0.843149269265306	-3.5226327290605	4.48598953198994	12.3298676665153	5.5589804558353	9.08384749223516	-3.50187647020247	1.74706509468849	1.76851142548943	7.17064643506014	8.90903989565739	0.944348688707903	4.11293142688405	4.62928607533082	11.2204818119201	-3.51971079098262	1.48398524735442	1.78702890066139	3.66207002590052	-0.302834238947655	69.75	0	2
99	4.56315493546363	4.00261718144482	4.33620166508832	7	6.26096439056679	5.86950204263634	4.21258804752659	6.62100470733723	6.43229907676839	4.63960488309708	2.15913009845219	6.3179574005547	5.794342657049	1.61294557602644	4.62945136479384	3.19623375825204	6.44566994505024	1.22716179366858	1	4.71960325176269	5.8232032124766	6.87205633124067	3.74839396601402	-6.29621688794423	-0.243608009811579	2.10108282184258	-3.71906032015829	-1.01439290877756	3.9079933737926	10.0150304747399	-0.441332679958627	3.26138593296007	5.51463180533078	2.7455043355304	-2.70985762954617	0.970147430148525	1.21638250547934	1.81929826449801	3.16045712234195	-0.530328741550502	9.3421481300684	-0.740370008430451	4.91654032401237	6.83693855241636	7.00005374552854	-0.53333754693625	107	1	2
100	6.93019857667501	3.89792305821222	3.10886265062307	1.18772213017358	4.55067446662164	5.36209278436831	1	1.20467891395069	1.30850517724082	1.78920343886689	1.20836484056526	3.63639117245401	1.25144423701341	3.47880118726016	5.84183153329876	2.96488952145033	5.09115545827297	6.71203129292546	4.80031737082108	1.02019676571594	2.55845801770123	1.25129635925646	6.09640014319895	-1.38929323139643	6.66352112073564	3.22405319582244	3.86007929362886	9.44663765718612	4.46473908896153	-1.52594638581079	0.757888807377206	0.749900053165433	4.20022240604175	0.374561541855667	3.52380864224107	7.85804008333663	8.75018671334533	-3.97211062070232	0.32827702722578	0.526921439141436	1.42561701993294	0.48973191242554	4.6744658724528	3.27354384220605	5.77416825737643	1.41012877660733	102.75	1	2
101	6.95965236077031	2.22522576962557	4.83611442085704	5.42608783794251	3.75193482793652	2.66320132783202	2.56059882341836	7	4.69888761358147	7	2.09346384977112	2.20226018121611	1.13510245344545	2.32543504476009	1	3.38588553227748	4.17891358138308	3.466983084671	6.3146781305548	3.38502025977589	7	1.15929157164946	5.34667561433372	-4.25195519816414	-0.751604171392882	4.89935895371555	-1.68908063558044	-1.11896458245452	4.8548653093065	7.5323379461016	1.22019242667103	4.63271423230642	2.87222423242779	-1.85447929659721	4.85047032326698	4.15467850979789	4.09264291288189	-2.48321426602023	6.49265968061467	-0.243657577142124	2.92540512145922	1.85895957602085	3.95870024020281	3.80949245667181	5.67400569535437	1.85635170613782	108.5	1	2
102	4.24708201937196	2.08629726310108	2.36472138162274	3.35565874439914	6.48612528669539	5.58923428884544	1	3.5469124050675	6.05914840321864	2.06469963691256	1.46481482614734	3.42124419042218	1	1.78862402087312	1	6.6566568299504	3.1579498842304	3.96748485085106	3.31686068923759	4.18193168263466	6.45941062929123	2.74173937492621	6.79387964795565	-5.05551806094117	5.01517979818818	6.00972633513487	4.49216702539213	-0.799311089409396	5.74642774713963	5.13352223870413	1.47267627958582	0.530239767309459	1.4794857637434	0.585085067163804	1.21017565182633	-3.54139629755527	4.09744220842221	1.58710191150717	1.36985333562761	2.99230904310173	2.47510154686916	-0.534216403145307	6.01148795438219	5.1076363984465	3.09563762897669	-0.48213861165027	102.25	1	2
103	4.91841728920954	3.76924335815393	7	2.7761473538764	2.15750490485988	1.46988022668773	2.46585725991928	3.68001854758782	5.61324853392924	6.08178147109782	7	2.43913735739764	4.63950551862243	1.44134756446222	4.1945591384949	2.00028657965342	5.45859047882413	5.33776692710306	4.52720924292715	5.9133912612447	3.42693724102822	7	3.43616652370947	8.83830064160954	-1.14507362425644	7.9234399078296	5.04734997937163	5.47937413998087	9.5437646386823	-2.43508013783912	3.46590933861922	-5.52078342731007	5.02337476517238	3.42576291612085	1.40327801893142	6.33542805344411	2.57558478332436	4.496881003797	2.76296196362584	2.04059390193882	2.09003316736716	7.5634000112033	4.17772356590927	4.19247992282427	7.44554228066332	2.64767409467175	103	1	2
104	6.83994501789657	6.98841839472313	3.56617230889941	5.93711214534749	1.83808521949555	7	1.52238794991582	3.65707327113405	6.42784886936048	1.35436601848436	6.77276340480469	4.24186451466549	3.17031782299223	2.08536489243036	3.74510826978434	2.35445685079031	3.08016309434459	1	1.53759619422099	5.12508187452223	1.27057441709981	4.72887418545748	7	3.80904734793664	0.0891704567545607	5.26458406301499	1.73027417230752	-2.00557962786584	-7.24579806795297	6.43845597845987	5.29665324975135	5.44911908231666	6.22566563424692	4.81186518862643	0.0159622444737157	5.17023258432196	1.34789370501155	2.22869459278717	-0.960144665720001	-1.05696708024416	5.14468498220291	-1.56608797636385	3.50794697805995	7.00259122675588	7.33057957846254	1.38467388965302	92.75	1	2
105	6.11206397810641	2.26302740976682	6.33319271430882	7	6.69290111792646	2.51588542792133	6.84157503876611	6.08997587567097	5.07907648191161	1	5.00504836953738	6.05204370795244	4.71029825550256	5.0623902082628	3.33732695485596	2.60817711528723	5.83980001283605	2.15631363244609	1.82752663568316	5.53283652615768	6.10045905084475	6.12720446611918	6.50025408279346	-5.34644655116005	-0.379417045569959	3.34549810205093	-2.66956445076491	0.161237205914556	3.54306264971958	9.86191440730411	0.772827179136985	4.39894606161183	3.81785893650945	8.46016454237423	-3.57721432446728	6.74822176322362	1.17843163442285	1.17208408674421	5.35899173760672	-2.15932116061883	4.57947782938442	-0.808370794542531	12.4266370096072	4.1560998596656	2.95725312333084	4.82405252590925	81.5	1	2
106	2.2500313871127	4.44815177055146	4.7945355038151	5.05635284664163	6.1748125382658	5.95526953480328	2.26301376213887	1.33465744133955	4.30233431502596	1	3.43826628054772	2.4411437992403	5.08320963615693	1.33469333601372	3.35016783893131	1.38679566265546	4.5348584812789	5.61676044918942	1.33887025070511	1.00505790449681	3.04807262105095	6.65775921955346	1	5.02047305168162	8.42263633623417	8.11934011528699	3.08848865735734	9.40239177793375	4.58706051571043	0.335052716926874	0.550315313851252	2.52265688815409	4.14206051945747	-1.08188551533868	-2.20712539202356	5.78859830303533	4.99316511477006	-3.78059072149528	1.04307418256184	1.35878514752613	8.46287358607463	7.7021286092356	0.950466457977374	3.34879443371342	5.38353105431426	4.30061009479989	112.25	1	2
107	5.79119833232032	6.32265975005147	3.89011944760756	6.33457245995206	3.5598038328025	7	2.26991248139332	6.11916691813146	3.07585812854949	4.88693624526575	4.86748273179525	2.57015953198249	5.85584254265081	2.37427752299569	2.77297910915555	1.85085947824849	5.27534024344329	4.18973720149943	3.50964296417581	2.20783592609688	3.77922150764119	7	5.98679076883985	2.56322030352372	1.23620032236307	7.11379439370519	2.09539474417787	-3.12036265353073	6.84070670043437	-0.690740991075539	7.7311121690108	-1.17048847627461	5.12945393446094	8.19003803258738	-4.89159616052663	7.65047418970306	4.58226957190477	-2.69869154915208	3.77521716526187	3.02488981529938	8.03389679088071	6.82563526653599	3.03872791080352	5.22447279270184	4.56308255342442	1.56011885914694	91	1	2
108	5.82154571730901	4.11694277762125	3.22575796711627	6.25721471418086	6.18244555645505	5.3787996224797	1.97271445438075	1.57068193335798	1.2728451296483	2.17931481603746	4.68117975014966	2.59964528599724	1.6296367326244	5.27437907162002	1.597454499685	6.61053705666257	2.03180742810852	4.00367725846142	3.09205148730451	7	5.92822034887499	4.48586329465944	3.66029799086294	-5.33413576420512	-2.84531295457506	5.73180676256874	-3.18168838606148	-3.32544370113857	5.52807882069173	7.28301296254092	-0.389497303177932	11.3408897756664	4.39498233915436	5.56988187876204	1.27204783300551	0.531528055549901	3.16535108149037	3.66615821531912	-1.29939169753873	5.77978478795684	9.73340155958936	2.46929269808948	7.11179903345223	2.89968679947017	-0.64631587541737	11.2184209438558	90.75	1	2
109	1	1.75058996247364	3.03021146596112	1.10982875936766	4.94527177376685	1.75031536982338	3.77213067442435	1	6.61593049043259	1.09342427572084	4.31811493269395	4.94660481146813	5.09418526043384	3.5102678045367	4.20022530092895	4.4260233251354	2.83172274593153	4.72981257226831	1	3.51357855400745	4.02281590866984	4.53220434755803	3.99785380805418	2.09056997695412	7.9881192614327	9.1381104390318	2.73590062869621	9.1067341172042	3.85796691400353	5.50652261587806	3.75914923204285	-3.52917400043038	8.43469563687214	4.04000288642996	3.38835989266069	9.09354119121278	2.02514306531939	2.47869477616319	1.01670433746159	0.8564492434782	7.7144757684049	5.71919445035198	6.59594931464903	4.47879812874034	3.74998513246443	1.11130932002925	96.5	1	2
110	1.01504658619114	4.23764417354369	4.42380989075251	1	5.59535420161583	2.70620344725717	5.1518446188732	1.10243788691446	6.46042248895388	1	6.82515312917546	7	5.70442955406683	4.27160094737966	4.19653588056891	5.1740861163984	3.99408034407491	1	2.68924458919478	3.32118344261713	5.37791419758657	5.12240226278981	3.46130938806161	1.94062378638822	7.70753371029521	8.67338054837408	3.46928415670179	9.76628776419665	0.93452484256407	5.46864706985913	5.48396379550227	-2.57529491003425	8.8996194822927	9.45289819789301	3.8789221946084	9.25415240363136	4.56787955814316	3.26520462090579	0.87706985257498	-0.401441993117182	8.66541022513564	5.53635148367488	4.78670056048345	3.40564763753202	4.6799914195013	0.419810834341674	83.25	1	2
111	7	2.76016509449139	5.62451038180181	5.86444889561281	3.58399455179689	3.71556889411908	4.23280132426076	4.51114566565204	4.294152325635	3.95720571640199	6.88388796063544	2.82773213025868	5.93558888638435	6.37703895984425	6.56462626805092	3.58180358443058	5.89811725663353	5.76728501560523	4.09292776191537	1.45533988464699	6.8779792538256	1	6.98767015919705	-5.01086701176559	-1.9880190031938	5.09606699384718	-2.55769366845878	-0.613300253448154	6.08949645720887	6.50007024029984	3.29925225447216	-3.93429624819744	1.83118945358232	-2.28901246119304	-4.29632588210262	7.53664854803378	6.55799870277446	1.42924346318403	-1.57734494627753	0.508623164779913	5.33151025312591	1.44795938080049	8.20800462362681	3.9016051986028	4.80510551605833	0.83679058834634	89	1	2
112	1.11142990829901	5.20487099215299	3.48782212896426	2.23267785234684	6.33485228873692	1.16189627002865	1	6.60327877489279	3.87871036321587	7	4.93818492103262	2.59797482833645	1.75435876371382	4.90733448806777	6.191954288608	1	1.2247467383762	5.62844701547037	4.25364235907882	5.19804458277241	5.31528595326253	5.22645712025001	4.23427333957186	2.46628573650563	9.90519606401862	6.28423183044388	1.70678194996776	8.76818557392787	-4.81504452200644	3.36813658783771	2.52094191289673	2.54837187489119	3.19979839963002	3.29974158326117	5.13268072614247	-1.85750953816664	7.88607483826138	5.24774946099903	2.8014040464933	-2.03532384247331	7.85614029024961	5.71619339964346	8.58283848650913	7.25356028198735	-0.190397162932357	3.41502690863678	94.75	1	2
113	4.03419455016349	1.70229202416735	6.11968658900984	2.07399710461411	2.47486694020744	6.70812350785568	2.63193544213733	2.8833903863644	1.07265265842809	6.16554227060762	3.0091103092579	6.240775754562	4.27464655369548	1	1.53330286612172	3.2228165317356	4.67506387316865	1.12344648686712	3.4530314304983	4.05748118645488	5.50433132695981	4.6264713113675	1.8161564164723	2.70406860753873	-3.59269691458196	6.8131231580259	3.62061605535304	6.95061598458067	4.79118984873503	0.461880049081609	2.06446861208354	2.74893475799562	6.91257891951172	-6.90941715228811	-2.64783246597557	3.0320425665088	0.746947805646591	1.93680454277569	1.95084607155828	5.98441077199845	6.56700124643166	-2.83117232366433	5.76435744179298	2.91335182223883	6.5400947717043	7.36821206016345	88.5	1	2
114	5.20739847808603	1.70371760139495	6.9651999028937	2.7964839156232	2.01933469969542	6.30907109787975	2.10781438436413	2.30134447260951	4.67270390276467	6.42572364876883	1.99757664503581	5.10036587793324	5.22782955123304	1	2.03789757792281	2.04902178917247	3.91697039760699	1.37545233576378	2.29816297588224	7	7	5.01159693734644	1.24309610161977	2.42195084140162	-3.64145040796093	6.66102396105978	3.32582141134765	6.58138965324035	4.61152836043024	10.2641608093121	4.61470133026525	6.4525299578383	6.49697621335663	0.389039008516509	-1.63516457792165	1.50530582454582	1.34570580692892	-3.67405739249583	0.387627530480015	7.01785232342235	7.47211285147568	-1.60601926059063	5.571127090712	3.39897502350253	6.55124232831244	5.98719266026899	98.25	1	2
115	2.87013994244335	2.41387133324741	3.70953643469892	1.70875431660276	4.33209095176892	1.55965161535398	4.80185683060246	4.62027989148952	6.86623955013923	6.70236990747585	6.47935553348403	2.62719995831249	3.23698627666905	2.00890849000469	3.9335973070246	4.50050102357463	5.90160013915556	3.81046151668421	3.61829880377289	5.68220386551372	5.06465503784795	2.6254683178772	1.94383500716127	-1.87062058772017	1.21841185369317	3.05276745606923	-0.599859667451934	8.19470212762151	7.96174349979879	1.63218120281022	5.68169084046453	6.05003309942562	5.8549816605921	4.67077442456507	-1.55615850244486	3.74816657649556	6.17487896264982	1.05964006708166	-0.925781321626019	0.0231995837369312	7.51041250926083	-1.15977125055929	8.90707623200775	4.22381477847805	2.96729441637135	2.62406562626054	87	1	2
116	6.98886977579772	1	3.47328032533725	3.95615248668584	3.39014493795856	5.30672631439351	2.11950409323026	7	5.77584830016388	2.41209466936824	1	6.55816758555285	5.29136926169639	3.94150511391906	3.67101355948813	1	1.9137222714198	5.45937465589495	4.83540692324674	2.02006268078534	1.92720396175318	5.09781443604975	1	2.85662751141582	-0.304283250355148	6.71239508085034	1.54953605035682	6.78111657207713	7.9017984398427	-3.47222908191388	5.52376858085431	8.910285022228	6.25383692432089	3.75962151913006	0.810059862745473	1.80298687461008	8.20120464820625	-0.216296242836228	-3.26376043804546	1.43209001273112	4.99939110422328	4.11648851805498	4.30269828789084	0.981775757278468	6.98833475837498	2.08391848080166	85.75	1	2
117	2.30283155455313	5.1195242311604	5.31053054274532	4.83909234054587	5.70435811864933	1	4.12728164120686	5.20481607181292	2.50783102854325	3.15123642250527	3.04735455300314	1.18388069634199	6.85128332727834	5.83764924468304	3.08199277764539	3.32674298360828	5.59113787711719	1.2420513346516	6.02351703355938	6.51424295053018	5.9371661648112	4.32866581915563	6.53530079417802	0.852280096968704	7.36603316672811	10.2781073816947	1.62387424685836	8.77224805797212	-0.33315884267688	6.69980752193996	4.00470770499319	8.14720048559903	4.74830696054151	7.37209702919497	-0.34995739327101	0.705866678934165	8.24000502478429	0.742196279328632	2.29827296222432	4.47819428989997	9.77244643534296	0.613467071302476	5.64157508456908	2.54323510119252	4.13816847078141	15.687031879333	81.5	1	2
118	4.10692883472233	3.51403929996937	5.95189990784224	2.85843784418874	1	6.89111384034845	3.99753734763676	2.98994409646513	3.5605740733693	2.17871894059994	2.21534837288947	5.63616625766652	3.83796153913776	1.77466626054808	4.92574596970274	1.43220585596378	3.25009201395238	6.37848457918514	4.72063100721792	5.88755979559525	7	4.70058583757641	1	8.74667853998544	-1.50814197050524	7.50320086565257	2.32376771223932	7.4274589545928	3.44860740803469	-1.36160641117347	2.88711051874566	9.69087000387648	1.65066821152005	4.74890205443617	0.909619052295852	2.78134662584808	3.77455651612158	1.84473938947366	0.125958140981411	-4.18148379328428	7.90869088861232	8.13143065143599	6.24293641723598	3.48789417709859	1.37490989512764	3.99181435141919	83.25	1	2
119	1.10449108841544	6.25050730192655	4.93978716207064	4.09069334311921	6.86943065270125	6.77787911518484	3.99916910519016	3.62964966618209	1	1	2.82455161686197	1.15560931182416	7	5.31324284996614	2.56308358696286	3.62527252047727	5.40840598013773	1.95843137943565	3.24095460629602	5.02578567714597	5.06014041249364	3.14139797677016	6.4509849105558	-0.139591428592563	7.19808182437609	10.109357228239	2.08617515670084	8.42860204075672	0.624746175133118	6.93126236433071	-0.235693276149722	8.67562238559472	3.87894984386427	-0.411487977512052	-0.838460330362369	1.28417425516481	7.60845888859831	-0.3043169091062	1.93309058271643	5.18508145815918	10.0517950256333	1.0891014477148	7.48194197827477	2.37028831586665	4.65320574171051	-1.65944146731896	92	1	2
120	1.70155612934294	4.62771495106013	3.54016315839957	4.2929482029054	2.13409569159104	2.3569528304736	2.21677818349886	5.95402111666358	5.01749046435031	6.93472627619743	6.28389288171284	4.9001886724617	5.10712541099778	5.03316321060869	4.49880727632124	2.24543906225447	2.66067382675012	4.48563245661622	1.53196815178476	7	6.6485123190336	4.70403384878622	4.38049811188206	4.58026222352703	8.31752868112808	6.73195584015055	2.70665220678002	8.16879006516019	7.1384084012769	8.93748406918015	3.54838855333005	0.50652355029956	4.69975669960703	-0.512007229005708	1.48576343923847	4.54721860303767	-1.83311691659276	1.86197691944522	2.98001654294525	-2.3147873520989	5.20448716420683	-0.0252933118110978	9.65706121382106	7.90267906835749	3.57486877656604	-6.73790220296908	87.75	1	2
121	4.3404330092201	1.39931641855216	3.79752659191454	5.01443223564089	4.77251197653689	5.22037175439044	1	7	6.32163322363531	1.07320824156255	1	4.60578572772076	5.79660438957803	4.18223607051963	6.48117175582683	3.18895578493969	1.27172705436945	2.25789765621584	4.4888140026151	6.56731207368268	7	7	5.39385588210629	2.71116889287514	0.65556832266217	4.21659512878296	2.77031741155991	7.5560420972274	0.282701911464852	2.61813938106622	0.500757889923445	7.94011969811369	6.89463903518087	5.76413180903684	2.92637355499944	3.93301451561527	5.10892734032142	0.52597821441832	0.161084622652552	5.34782957043256	10.2659845800806	4.83460572134635	3.41289283729194	0.579067710795497	4.12934662123379	12.306763476053	87.5	1	2
122	1.59574776904546	7	3.28269225866357	2.44666757068748	6.80566291845022	1	5.5592726675819	2.58153092509666	7	3.14474680613499	3.13214719659624	6.21262543687909	6.29178372828633	2.90359876506525	1.88295609145578	2.61475008465105	5.1391624927906	3.49347710849039	1	6.5775267986563	3.44429090689141	7	5.68932582970411	3.72699851097033	8.56478875096852	6.9645187966207	2.84234453868728	8.28438735145761	4.8198979219904	7.47001878659831	3.33140257428695	5.97939841039504	-3.04092430039146	0.0977533121259796	0.740718651312982	8.65087835317775	1.2811775965885	-1.40506314948025	3.50913401839387	3.64875562085827	10.8616308832417	4.03458625341875	8.85735963963425	6.42076788055253	5.62196279312065	5.62861026158622	80.25	1	2
123	7	1	4.37659873339172	2.39913481459634	3.37145510162173	5.70383537790005	1.78854062991729	5.73569108515598	6.55124221935705	5.73302680115788	1	1.96651439634803	6.14458899281859	2.78876702649441	5.83933896605125	2.35633338136532	5.72372640266419	2.29006241502621	1.42070278410418	6.6512278732765	2.69586635721012	5.90385532461845	3.95027011083098	2.0887177016063	-2.22055216506899	7.55639188806608	3.12945350905476	6.80658526486563	7.52014659880685	2.05319999154249	2.32065474511509	3.41490961187595	5.67970231269835	6.53858799900546	2.43446051104109	6.12797453424728	0.534468753546672	-0.0481735677972869	7.09047977212706	0.0897623196358098	5.36143901690711	-0.904157151932908	6.48044143899331	2.37486233066168	1.77302464781992	1.94564752938588	88	1	2
124	1	6.47901080899116	4.60764944600663	2.85958746230788	7	1	5.34424613452857	1.1110678674825	2.78268088316058	2.9008560062169	3.23859819485973	7	6.06097797238712	3.25217175587849	1.89439727011121	2.17885670927017	5.09102442404534	5.09145148418362	2.51856244807655	3.85125028610512	4.22204148491265	7	3.55032679708173	3.91381704522138	8.52324025717346	7.06099085127987	3.27990620214482	8.64196666491397	5.69544969639491	-2.23362299020885	7.25977266648445	4.79233064283978	6.73853877111027	-0.328146009610908	0.341245254838764	8.60701747281989	0.734600560652833	-1.62747820940286	2.6013815305961	-1.19347068329813	8.56545807578821	4.46500334323628	8.17830620548593	4.72092807675463	1.30847008911245	5.09512305953387	83.75	1	2
125	5.46103824257944	6.53533174040117	2.79967290525817	6.08699682074382	3.79362714366117	2.25295765110366	1	1.42621426276441	2.17944404734284	3.62602885227094	4.33191996452386	2.34495362418396	1.56069927133119	4.15449554248341	2.11297185405013	1.79739609470863	2.40368979204281	7	1.36688750292894	6.54863521566152	4.31369564016716	1.24558101593716	4.60799632823913	4.76128506514354	-1.70805290007843	5.71566772903597	2.0036922486257	0.0490834736038359	3.5593345124156	3.24650359964116	1.04370776255094	2.7401591623849	3.53119339224455	5.31677137440901	-0.0882814090190095	2.28200692130925	5.99862751545222	2.40403253515808	6.61183439484923	5.90063157699587	10.104681311605	-0.212906003891837	3.10381830810062	2.65053531831033	5.13524829106376	1.46064019642738	94.5	1	2
126	3.74577189693571	4.46242010784737	6.82019562741133	2.9096764519425	1.23272121888301	3.21989462959748	4.18563508370624	6.76911579196401	7	2.93607544477856	5.21865498306456	3.14979278920482	3.90882720319096	1.95113970670932	1	1.73907679627576	1	2.29808600097088	1	4.13626182264879	6.828738362391	6.71659005019835	1	9.96350353184441	-2.98410526728049	7.76377586020054	0.99528463503969	6.96571330150225	3.7204692537334	3.75120526688239	4.71361211675987	6.03373672625317	5.01472537397299	2.40185472508893	1.34493680429429	5.14321885077415	3.18160364803744	6.76195744867604	0.850389000921032	1.69205896406051	6.09170159667485	0.256716710362214	5.51310389733669	5.92577209280044	3.07581270547755	4.78298461234078	102.25	1	2
127	4.88586854018053	6.39784641273852	4.22076152769809	6.47531122083746	4.76398589706879	6.23662507827173	2.91786039309948	5.62459430073778	4.41612033792942	2.12903725738572	1	6.77161184619978	6.44751269811232	3.61995531533619	1.60901742959958	1.72034664743611	2.70980342092682	1.15446379155499	1	6.95826605899901	2.66370320900656	5.06319196455885	3.57480207127418	1.61777490619391	-3.17860215648872	7.67014108060918	-0.319092441320074	-3.84722707373019	8.73597635618192	0.0367556481959358	0.99315158095875	4.05702492058021	3.25493244939724	4.98563187404103	0.995871012803906	3.24509180187407	8.68098183193102	3.14655012688992	5.12681658746098	1.15583406448602	4.53735049532564	7.7763170795853	4.74196543425256	4.09367440621181	4.78512339982132	-0.648905969134959	73	1	2
128	5.13926081944878	3.32779972963515	4.01193083440615	6.62048265967318	7	3.35368090709466	3.07358956566399	2.63566046570747	6.56408721814045	1.76567777800811	2.34115707429684	7	4.87423714308904	6.9855348017111	4.53455476985029	1.77524611115736	6.72242349334308	2.29461153419715	1	2.31544559760861	4.21648830578488	6.53438817244995	4.94476098404881	-6.42709619454152	0.736684855883775	2.11968295221583	-3.46963510696368	-1.12725454394343	3.7284315049688	3.38159145150798	-0.315396455805137	2.48120242978768	7.42013651038762	2.68474444350294	5.34664043245206	0.273873938848335	1.84482770982172	-2.68906869166924	3.08144807164204	-0.0907998479527854	8.86048073161282	-1.92424466929377	3.02509189754379	3.56190728177549	4.2456939638681	0.217300522061389	78.75	1	2
129	1	1.90826059235558	6.6517083330428	1.17032209981492	1.17021465017342	2.31464710946765	1.56199545095656	2.20212218630469	6.69464352868288	1.30938478223608	5.81796685117839	2.03338083660797	7	5.89745714329422	4.78257328570701	1.44406244006626	1.59449652038379	2.78621797190622	2.46414868197081	4.09686046766406	4.8386873525524	4.61820211237741	7	4.13464407568852	1.64223735632914	7.42267933850818	6.13709030116429	5.91694111310739	8.27230341922523	12.6187743017467	5.86391048020456	-4.72503312215198	7.09339702997495	4.65280387116229	-2.37957961751776	6.93075558675666	4.34261739360127	-5.70403928479055	5.51534392516055	3.79937662328484	-0.289568828212916	-3.73532872632574	5.77124823887375	4.42103173780758	4.82289824389291	2.60424547497838	96.5	1	2
130	5.41988251977346	1.14218040415408	3.83599920697409	4.61068269715147	4.43092924554993	3.17605016241831	3.21857258418384	6.71220737370026	2.65020104046193	5.86881010629034	4.16334526321988	3.04645763734982	5.84670674678945	3.85277985597002	3.29222024841077	1.77557544441659	1.98031807875208	1	3.04679379879097	7	1.23916343105875	2.82489617173925	4.79935284435225	3.4030178559073	1.48482956710187	4.45757565208022	1.8685858378112	7.53550735757176	0.363056840640914	1.90631119429374	0.274571060130472	8.0489260229165	2.50548130953962	3.7395712078422	3.64233330701203	6.20287117180468	0.0671166923975042	2.91635019396741	0.745055325145253	4.72932798679864	7.66988385650737	2.32687621042982	3.45821342676681	0.835266421508359	4.56325186994486	-0.955560107327546	73.25	1	2
131	5.42774795250809	5.97335593274481	5.07556309890719	1.78138482671743	3.62130134112948	5.914656493307	5.27783580870885	2.66943364126582	4.35343503834099	1	1.60770123334102	1.21829929942144	1.98305439807012	4.45799894745633	1	2.96096506318282	6.08808853377591	3.06591633117248	3.93119286838941	6.36081548540972	6.49566906925527	1	6.1292028971186	-0.685093076734969	6.27346955946404	-0.0795337469449082	-5.13413816081292	-1.94438332699142	-3.55627542331759	-1.84494435331913	5.74439856754409	3.10510811983942	6.78506723348422	5.53687217939562	1.37107599915138	3.96405318399331	-0.427620631435565	3.49533927462893	4.94093856084992	1.81572544973942	4.15594709383845	4.28160713814059	4.33706709738024	3.44462018427937	1.31094843405806	4.44810450970826	86	1	2
132	3.66590302196545	1.06754058935665	2.51541108223116	2.62464716103546	3.72927687495102	4.09993240206011	1.26216592927156	3.45982014348932	5.24681326453736	5.82580552080875	6.48709864541548	3.26824890142408	5.2279505603267	3.3575225776891	6.62663648551013	3.96056791976314	1.55928630552313	2.84012023652035	2.51637578266413	1.19765530067062	4.91746268136996	1	4.25553878287547	2.92389447488835	-0.843507138950232	7.2420931944655	1.81503197998507	7.78644964233865	1.60399554774586	-2.41810504268516	5.05402932121352	5.0721367606651	14.5346148016818	2.11521159495586	-0.581675285368142	3.2350876593399	5.15090358417939	5.46450442346342	2.68437840063435	1.60981720910198	10.1445951634107	3.25279361962813	0.65447123302685	6.54481872074011	3.40302491434275	-2.49331688197499	87.75	1	2
133	6.80792557277054	2.88685395841067	5.85199733053933	6.1101995140661	7	3.03948555422733	4.21056090029515	1.49308186266602	4.56952714528664	1.84089465917915	1	2.51557103598913	1.95159838773817	1.67102093500064	5.76727209981116	4.54888558260889	2.23599860414637	7	4.81295782796122	6.93911041034699	1.92884679091618	4.24893285063713	1.48670391614428	-3.62448607404921	-2.92844250067592	3.23719963053995	-0.722852232629088	-1.57645677396854	6.30077308792317	6.69057932989144	8.32964512021961	5.68449845782096	6.38490170749435	3.95537293256471	-2.44045076139967	6.07108121141223	1.49736668383132	-1.12614897630112	3.57478381589029	2.29875719260616	-2.09123350727472	5.91046757697634	6.41515148351086	-2.31000791763575	8.44673384406117	3.05849338014131	84.5	1	2
134	2.44301737871884	1.94618236769316	4.42507988461107	3.12814529529933	2.89087042414643	3.84905711179191	3.54974897622497	1	4.8282066744431	1.17624053484299	4.0095626575277	2.47209263309075	5.30223803235677	6.19990196809062	1.23228381479967	3.10212042630174	5.14543006272966	4.81435352228728	2.95342991437485	1.27130829977228	6.93673470914784	7	2.80058077901571	-1.2998840831579	2.80690910416403	3.10179032517413	1.14670983625278	7.10546744617032	2.99941451118745	6.40052393105897	10.1561581844033	4.27511859797296	7.48771521597293	2.94478922404603	-0.199678040145867	5.57270341594637	7.58250022622611	-0.0132541299647307	-0.736787250682291	1.73645270549163	3.08099367528458	-1.70319843999711	2.69948870873312	5.33954583718339	3.00453353309287	0.100751069788163	91.25	1	2
135	3.13705261673682	1.17409258130565	2.91755149714353	2.85782614376953	6.57671220584981	6.04716775778694	1	3.87865333755572	6.83873455897853	2.83605808142974	7	3.48398099295248	5.27339123056944	2.40969861695066	1	5.48334970137512	1.91737031250384	4.43900586143027	2.95917302692618	1	6.7461167094946	2.99426132859413	1.30159044593125	-3.92429118470323	5.92722656676598	6.59075504474384	5.45001850034292	-1.24200486372255	7.19108869822657	5.42722813638891	0.607485281862341	2.57657789691417	1.81409960043036	3.04467686163801	0.303362480763332	5.56810516486069	3.49284153751555	1.67564331931997	5.16750209031097	-1.97242110504739	3.0255733440896	2.0768948216948	6.70173515787117	2.91141732015053	3.31871732979627	-0.745947221318301	101	1	2
136	3.49525353972045	1	2.07801609476814	1	5.95149779708101	1.35194296369388	3.8316570876509	2.60608646239075	3.29266799949231	2.31367033659467	2.53113549428573	1.84205904032016	5.52948068718555	6.17262116755255	6.69073185632189	1	5.31689778951456	3.55666716854181	1.07474268476328	2.63103656819546	3.06520172295461	2.63736456418608	3.09038137986835	1.44193657153536	-3.5480034202063	6.5915731028435	2.36024471153707	8.309123732156	2.2161838482666	-0.323987463264039	3.08541208620036	5.66175191819243	7.14038571958491	0.424164257744082	1.55983501594683	-0.265019888991258	7.4764092802785	1.45203664325455	4.93390502280515	-1.21948797310972	1.99598717347796	1.48155894246372	2.98389352050526	1.46789384358491	6.58697609550498	12.512272250552	81.75	1	2
137	2.49328366102111	1.86852943421401	4.09646029055857	3.30983860407138	3.58689262652425	3.94583412242017	1	3.51774926673539	5.52355092008687	3.95015066766622	3.22249023491785	2.86567185699867	6.42359400999738	7	1.28679848302517	1.52981657866046	4.46654464349501	5.96101935021396	2.15824901497343	1.30305419429001	7	1	3.83963900835216	-1.46904829622727	1.69454225988863	4.00429488580818	1.69135949275815	7.4953680411006	5.56996736576012	5.46227200531206	6.1389878883015	4.29353960231098	7.85188997633839	3.30813405898916	-0.627908358313988	6.22280126934718	3.35826574149902	0.211445945535951	2.18391806100797	0.850078938726221	3.69670407738572	3.74046430073628	2.85593093238517	5.91549245295831	3.09331318373908	-0.102644337390613	96.5	1	2
138	7	3.02482345292825	3.7169451152476	7	6.36577197264931	4.88521191552591	3.62358949742365	3.60932953224949	1.32452387666988	1.32105308756688	4.93436339023095	3.35594354518702	1.61903929974612	5.05124094343348	5.4585132644286	6.28331384380172	3.61988684975504	1.66672418635261	2.21839620834552	2.13271474129966	2.01263166240077	1	2.88013223795102	-6.30439954717	-2.28350774296519	5.80184684580529	-2.81979642914324	-3.524326702216	4.92973179210556	6.75509568186581	0.0707393780012179	11.1638868742686	4.38100785423903	5.42301825139057	-0.303411705020383	0.800508953561423	4.35181107178727	3.25538179449414	-0.985937013348265	5.51768563612321	3.95407851846734	1.51887178102943	7.73247371278899	2.62628026730672	0.055221659968971	11.4793476578541	79.25	1	2
139	6.1888936644487	1.23695126902164	3.61849760951778	3.24375726239456	3.17046903818046	2.4791372586734	1.61838546457739	6.64411471438052	7	2.31375447246488	1.32829971542332	2.8133264629948	6.2785695435886	3.08385169959263	4.65539700793404	2.50021986736319	5.93150431378455	5.27828433801427	2.67530747582341	1.46222768347576	1.83060012766367	3.71112296040385	1.23438067840679	3.16981681665752	-0.65360537413731	6.73932769831462	1.42150702967757	5.8061785854808	3.59369828705898	2.05935430772688	5.44258670825474	9.10276282531639	5.8697512863655	-0.909681016996984	0.381968522230779	2.01397351205151	2.81028188476953	-1.09799713427314	5.07114755708454	3.72992927181796	6.94276685840889	7.70355936153688	3.53293877287697	1.02081268351177	6.55968785279998	2.30728331999809	74	1	2
140	1.77500366801988	6.88387158749356	5.29529075008527	2.42917691164077	6.32596257741744	1.50033389411341	5.17016402387166	2.2402190683338	6.35993319330503	3.10917119876265	3.90819598888355	6.3388512274046	6.77803922720109	3.8269694452433	1	2.26920758533576	6.26783364224785	5.77961127143187	1.19847705806558	3.8549700432293	1.85234851879787	6.5858875058804	3.94192838470876	3.37284310387147	8.15767221131638	7.42334422276773	2.68283693440673	8.71614735386632	6.3882366428933	8.25519751359513	6.56941978946385	5.35362519421318	6.00901178549128	7.77024059451497	1.36132509291294	0.374494994920217	10.7250428333023	-1.46067767620868	0.827182657378512	4.15862636595353	10.9531842996948	4.05602411812955	3.04777178730019	4.62891079962171	1.05343502109328	3.66587011972907	96.75	1	2
141	2.65956676641462	1	4.94726200276117	1.63247722947119	4.58294815161872	4.4582674549286	1.83276299214795	5.08520698059348	6.56874741330859	3.32907203449977	1.90358308780159	4.57611904410058	1.10516552485093	1.69508496567628	5.4081598725295	1.43658322751183	3.78820304009708	1.69035775337831	1.49348651419326	5.41885314636432	2.91636317249653	1	2.0030954643074	3.11583625978477	0.414933561972298	7.348939926241	0.378430610478416	8.91304350562963	3.1217042999755	3.05973260453706	8.20741632843894	-3.03860187598516	6.3796207881055	-1.15739453305375	-0.0564479135284393	7.69175889743131	6.94148620520982	-0.288535410780362	2.6612538026981	5.5745183177297	2.02735920001948	-1.13357341604651	6.62776531800517	-0.112655737891797	1.90459558467997	7.61225144540824	83.5	1	2
142	1	3.63411202891774	4.0816639644086	2.23956869179286	6.79230975763604	1.00488558293331	1	2.20760535301477	4.42959993111252	5.16559516745743	1.62940669476422	4.59867041650626	6.44054849539214	2.35559615645802	1.36475031523635	2.41989896769678	4.78947466378758	3.56852974024132	5.82935582007971	6.35766044113353	6.18919382257475	6.7000689332348	5.23167188935546	1.15833576243968	-1.9765830628539	6.89668023332765	2.49291000187289	7.40180608480433	2.03274084217446	3.76714579987498	-0.1523862527629	5.38774344629442	5.23399585486551	0.303054799208464	-1.87861109553912	-0.137655926673353	8.39874499101631	-5.93901853564694	3.10199821479862	-2.97297336153493	5.45007302946394	2.19603682340561	4.55494053060666	4.58995351586407	7.74649371652957	10.0584128058516	92.25	1	2
143	2.0561915379961	1.82459186234518	4.81064921872469	2.97032388721587	3.20631749209128	3.74725843085381	2.48679204616246	1	5.36660208985032	1	2.64677251531034	3.31592748098755	6.3326513234716	6.59359311133169	2.11906553837019	3.65963767162865	5.00727877872231	6.12666851592134	2.94983821872955	1.86576945770047	6.6346914482693	6.8120983575078	2.83516348107273	-0.640291610449649	1.79600703152549	3.63779168329873	1.92196395304539	7.63612570327591	2.91773267731381	6.70635513443816	9.21767875386351	6.58274553206114	7.39177661179671	2.31433446021272	-1.41312178965303	6.49728254415951	7.00464306997747	0.518461938160819	2.97142958885062	0.374831766653789	4.01978202889725	-2.24633313452299	3.79363954457172	5.6715479276125	3.21555281669826	2.39803075650743	86	1	2
144	1.58408601891865	6.6367496967795	4.7450856274159	5.08356894826416	3.47874511357005	5.3120106172242	1	7	5.17276499498965	2.43615930109935	1.28625752793276	6.34237069255251	5.15892156259815	6.63816677397546	1.59408582465297	1.27466069270646	2.20409939709663	5.64848446807849	1.11941384244659	4.61269169060993	1.78663550889572	3.04592953122806	1.68003488772943	1.78631374033932	8.23927104800621	6.87838687778081	3.59154365550286	7.66248537314695	8.72641694552651	-2.97460129564143	4.23329224931301	4.35522021626753	3.39739317822531	3.03125624101383	1.07430611412331	1.57077841590113	6.59980419098507	2.3667262713359	4.87145853255816	2.40251240049089	6.18039551838287	8.19579522677389	5.94268621050555	4.23667371043239	1.57473539446686	0.172352355530585	83.75	1	2
145	1.19249329867836	3.40669206182836	7	3.95619447671033	1	2.70141529792939	3.14774589001608	7	7	2.62567423147788	5.08094641242318	2.25222511750279	1	7	4.57650789120409	3.94973304517766	5.14913625311912	1.52890691655521	3.05835959980341	5.6215555976353	5.02856726639389	3.35971603681698	1	5.93651660859798	2.25612171488727	7.78109943787205	5.77800166639376	5.9958996700153	-1.98668235390597	9.01287288902315	-0.885205587332262	7.77797179635569	2.3714421103666	-4.3700254767425	1.70451756248768	9.45167881862886	7.55252551279199	-3.15181872546044	7.10849560794561	2.30979678529113	1.96733817735791	1.63736878646362	7.19473085640999	-0.0831783474392295	4.67387197576848	1.76860705061695	79.5	1	2
146	2.0260123724009	2.89678216818812	3.89043564731759	1.00415566409316	5.58280543532843	2.06849641279505	2.15102350679715	1	2.92616547546162	6.16043276715053	2.77940194793277	1	1	2.08122463639081	7	4.71802146820239	2.85733091131059	2.49326960965295	2.73505943656996	6.21649500350644	1	2.65232935572082	4.01325351045821	3.00293329286676	-0.176015565067166	6.72223747051505	2.74173039314252	6.91087821572747	7.69649943260764	4.40837508310812	1.32679242225656	-4.02273830874321	4.11505090694364	1.10166936480224	1.96301373824919	3.26786674054809	7.37695480814849	0.52256014550598	4.26199552096059	-4.8123468296334	5.79640751364866	-0.325445032465196	6.39367135334635	2.69486544558738	5.36817983512384	9.01628095167512	74.25	1	2
147	2.41934177416007	1	1.72599632878952	2.17711399902934	4.17416358173084	1.14055829498226	2.39686008542082	7	6.11288744804133	6.34169334731919	4.02956736201986	2.73911079930405	4.86644079806002	3.98869555169697	6.79891553973926	1.50815308305965	4.76563621170646	2.10856307854181	2.06152123025904	2.03122199146541	1.99166365500027	5.4528354389024	5.00010397490734	0.406800651465589	0.31919342753607	6.58856833749217	5.22643123982266	2.13935599687097	7.62533732245431	8.02873069650129	1.2685708379426	2.24618665368425	2.09320530381153	5.9346156893749	3.45795569620617	0.172376187124821	2.49084751123917	1.67058093947382	3.89969687021875	4.05172060332198	1.10459903124259	0.333863897575335	5.66880897695764	1.29308224592675	4.33779239662908	8.75147813754525	86	1	2
148	5.97142211627468	5.9975737881168	5.89022770888167	3.34768106910094	2.79670341401661	2.64512472665711	2.97590838782855	1.35097761222412	6.74755043956362	1.48937550767671	3.36767892081535	5.96459258800377	5.9764641406469	6.55395450466386	3.27279053798885	2.60362136291746	4.93274455840992	6.19981266986387	2.89860081732888	6.50814164307866	6.64754430354063	3.71665795943377	6.16654334092743	-0.568454344231974	6.58339113440241	0.933788052671196	-5.57492529022942	-1.60677322329394	-1.872855099722	5.09798734082494	2.29221557516949	6.46056752275499	5.53250541160139	3.90455558180125	-1.11022622631794	4.57257899146717	12.0896557561523	0.690961412609177	0.114992388514834	5.17209220595507	3.00902903854745	3.19256817189884	2.63303313165976	5.69541847406593	2.43117000281024	0.38677402177137	82.75	1	2
149	6.28657017993586	6.86180489926556	4.42024736827043	6.67974634907666	3.77504821781471	3.99831595052936	2.36229776635207	1	3.64569803756086	3.38221303585395	2.89083785260642	3.57453060675553	5.57143026865267	3.63100932503054	2.14158074038069	1.52205500159239	3.74793021690687	1	1	6.17626316096902	4.52479442670137	6.13289797399572	5.83818507755555	3.14689111346082	1.21100023541562	4.31915337475221	1.3349196173435	-1.10935495651002	0.606059327280873	0.293290844846721	6.27365896872681	4.87159700710989	4.12756189865726	1.19234534258019	1.20924016777711	5.91169359647152	5.37160683986564	-2.94300166001742	-1.8203014721607	2.28539074056116	-3.48542924957387	3.79841865089062	2.64026708448453	6.56292569416788	1.6362365285499	-0.656813707116277	74.5	1	2
150	4.19303052797623	3.4881100516619	6.73218983262293	3.43604016675468	1.03751800319178	4.04192390252976	1.37641033291053	3.39063039362738	3.37873738593257	1.73825495165632	2.1870927404323	2.19940524653451	2.18429633140505	5.53750790699435	5.93587183896254	1.69227164072497	1.47479530954026	3.997137578514	1	4.22071801718089	6.64710069586566	6.2158718162053	1.54666933271103	9.835503685174	-1.58231145803166	8.16309124839272	2.09858671279602	7.55834380264247	4.6260185528477	4.86646180057875	2.90754626296727	8.65602604452084	9.83598233322711	4.5621474321755	1.30024242430936	2.73708837734025	1.57492598142772	2.11616121362726	-0.660254832680709	1.3984982496661	7.17533803674918	8.73426655068129	5.94235668495561	3.04839494016724	4.62125632709946	1.13342683899525	79.25	1	2
151	6.33752499442701	5.1246261382536	5.86155348025981	2.13239242814454	4.8522369338374	3.7095240202624	3.57586834580076	2.64059061117905	6.03541059045459	3.05188037666946	2.0829651586258	2.77429741657633	5.29468246921068	3.85911098442187	5.82037660365544	2.75934492000599	6.05071649058471	3.15986720433413	4.90691561941039	6.68921783511554	4.40790914155303	1.81371801961483	5.24504198521874	-0.655424382021358	5.0463450547667	0.658980378504839	-6.41209081933502	-1.69170824157765	4.84046332197568	0.683552409561946	3.78825920240819	3.53752871791889	12.5835827374479	1.47851657362132	-0.328027888484106	4.10512372996272	4.98035348971625	-5.62324019138818	-2.424913862127	-4.32735212573194	2.1318399582941	7.11183249497495	3.23379371993213	7.71036568087633	2.67804325090401	3.10289088696555	90	1	2
152	3.26289334443125	2.21263096608667	5.98592308711351	2.95499376558612	2.68197327517295	1.63369681534423	1	1	4.59331770019017	7	6.79309240141457	3.13591762033364	4.97259389850062	3.26129231918657	6.67167234445216	2.61861069842284	4.29443816558057	3.97136124462375	1.96931973834859	1.78843097727462	1.75765517750705	5.1276546735225	3.07509926819383	2.95211543837494	-3.8367185563874	6.63715066213029	4.20952790440316	8.14094799359951	3.92486150582129	5.21029563203719	4.96999158397013	-2.67572050755215	8.80456631652845	-5.35823221949189	2.04815282710877	-1.75163017330269	7.55728824195395	-1.35704178589791	-1.29080909451468	-0.823619081940168	7.77903541661723	-0.876451971517661	0.465021258379953	2.97294098553142	6.01814231447569	4.99298857147803	80.75	1	2
153	4.85734059467782	1	6.20691155601802	1	2.67195252711692	1.51091558613281	2.83227246865369	2.91055203560857	1.7861572008951	6.53831614866271	2.63531572210564	1.8555376178881	4.52359918096167	1	3.26231950388141	2.69440488020671	6.73075928209088	2.11176079274509	1.8729218167902	4.75435922634656	7	4.53360027155783	1.88575090044495	3.05478569515632	-3.71444170987025	6.54503120779652	2.61487193587932	7.22581294448584	6.12746272281092	8.96673434832378	5.12678356145878	3.30014609981561	6.6021940256721	1.69610258519338	3.83170400812879	1.56643578257358	6.01567656548832	1.95184157054925	2.18128520766173	6.38520656062004	6.16118213897813	-2.52818146563818	6.25403004820869	2.68173267657998	5.17284981615755	6.98687358781163	94.5	1	2
154	3.50135269157477	1.33432992875055	3.71784305481408	1.31752531626823	2.77555973465479	3.25824612445324	1.72333421689816	5.52868585705404	3.98232719679363	2.61499112685156	4.04819145513625	1.02623857438983	5.4124999123554	7	2.0471138479674	2.73338952780292	4.68165170593796	6.7621871350364	1	1	2.39489168281936	1.60836636076136	4.42109293466632	2.039028695682	-2.72561691388634	6.04969164612587	1.14806272959799	5.03872780344272	5.12810514595957	5.38662881862249	0.623881660434532	4.95763233494182	2.35341853428704	2.67261357825082	2.7846158911983	0.932293397444036	7.61799180050855	2.99481055986848	4.67797611565233	-6.838731401445	8.53544837951791	6.78964677572588	4.84038223621193	4.48586592363203	5.68452450745477	5.38147578222576	81.25	1	2
155	3.35837731669562	2.83816459271353	6.86802786896195	3.69800272692653	6.38187585925268	4.03146114929446	3.55937383903736	6.11403683983052	6.64250394585761	3.04842143740897	7	5.30760343386696	5.00058236271866	7	1.64694597952875	2.26981578410188	1.13152932554163	3.81502245662291	5.29286606530824	1.91329896664993	5.98478637516269	3.30019651723361	5.31835068730652	2.57001979416458	6.29301392343053	8.24572261161363	2.32058971087571	9.57139982322607	4.04467560227839	12.9026724825021	5.20370168115136	4.55783189299992	5.11881721217244	2.18451100245397	-1.96325971465983	-2.18366211619691	8.79724242312088	4.06122184206931	3.53993409885071	5.35821630970577	9.10424069181916	-3.23229473979984	7.74360262314702	3.12201874638066	5.74903561851609	-0.226622673231399	80	1	2
156	4.86284103855128	6.82119136812511	2.73296584440764	7	5.80919113975498	6.55651364775042	2.14198655395891	2.19296815426491	4.74457743629771	2.18326282908151	1.67477668450783	7	5.07358233873698	7	1	5.26019581469708	3.30226612474552	1.80904846356776	1	6.72612317958003	3.37653466017157	5.23119255745052	5.57776633537116	2.06810153193493	-2.71643198031556	7.48216912337708	-0.567801074262312	-3.9520255122041	5.78462957241628	5.11191395957322	2.37751589655208	2.9133397305997	3.54992926952568	4.8207487647348	0.696004645108964	3.67476602637357	9.2372521181997	-2.7414405581589	0.399833655047343	0.397453072693132	5.47458942250745	0.727835026601191	4.1740375074837	3.93675433845578	5.35585106989322	-0.0532106114881908	70.75	1	2
157	4.96910790514244	2.70038382054054	6.46999795316677	7	6.00553922587298	6.0333905160184	4.18862795385257	1.74743758911651	4.85855391304009	6.65206647323074	5.12093558929362	7	5.10403362308513	1.98173432959304	4.10414139705545	2.30456638642158	6.47810072722853	2.29638063730168	3.12546568969517	3.26122366171439	4.95901111175979	7	5.30439715309759	-6.1001632543812	0.206123075490391	2.5261959799913	-2.93658125697748	-0.353127450367032	2.77559582864335	10.2334219613645	1.7998370031189	4.92870806290506	5.05594026598599	3.991985473374	1.18143358649218	4.34063105062686	2.22379025650251	1.31245042034324	4.33106473628825	-0.386324642006368	3.87356185277738	-0.634310655362656	12.9568351375715	5.46176072876244	3.16931023258284	0.318907802460523	80.5	1	2
158	6.9327418372239	6.12860737821468	4.66074380190797	7	5.25984703222514	1.29064346608396	2.9401855679336	4.8986225305316	1	4.51159626961137	6.23240686967242	4.06121011211418	4.9762388581843	2.82017840135298	6.35038276578716	6.13683050985648	4.07361149913683	1.83475917821318	1	3.86853012638732	3.70403420740636	4.54783752318354	4.33532770511983	4.80575397596288	1.38711707298237	5.01624459264977	2.50267578956417	-2.6313061968143	-2.64238113008138	8.22092614623159	1.10239481163145	-4.72819961253234	6.17285796981057	-0.0281265931458277	-1.04719139275372	0.315352179889275	6.16878063988065	-2.82100415141903	3.87305869970739	-0.807250752570669	8.20589253045468	3.83976750031591	0.972652866145353	5.1847164240054	4.48963467266373	0.688067671143436	81.25	1	2
159	6.9327790006979	1	7	2.01485866437866	5.40427454184764	5.41830899731007	1.7827261674764	2.38735229878088	6.06087623939609	5.56862005611291	4.22976648332079	3.92917134149421	5.27176730035337	1.90601191652292	3.43125060963164	3.30909933476239	3.91385308299861	1.00862664834533	3.3756939769334	4.17518650952114	1	3.29581825896359	3.11207731731061	0.178602334879101	-2.03987946572817	7.19905088003322	1.27319432814821	6.04767005439369	5.86685803551067	-1.33073983860964	3.13301223052182	-5.60515416891066	5.51757521975103	4.25932292218937	2.93128970263655	-1.48663651795879	10.5357578314717	-0.528926036307769	3.83168178926784	-0.276232666652386	10.0713252953006	4.41705423175463	2.06941032790242	1.99479310633937	4.9348919559806	-1.84025239653481	79	1	2
160	1.56773223284282	1	3.17471650655457	3.72278156257622	3.60915820226034	3.44302502002492	1.79616204691156	4.31969600423837	5.53087589002147	5.3725288518165	7	6.1250112045807	5.18858284983551	7	6.84783330241305	1	1.85508150007541	4.76077227035697	1.51272767903616	1.84577354523985	3.65328063557413	1.484783150897	1.56626627325568	2.90815792184293	0.890478067256529	9.17684267082065	1.09894830315988	8.75732353039445	4.12632476089924	1.57096424489458	1.60068386585459	-3.41316747437235	4.82563812550716	10.8783115813783	4.32746162813803	-2.30692635508582	6.44761928691793	6.8213331778504	5.3888092599408	-2.79355262490086	2.76706321362217	1.07169470943767	10.7080978301367	-0.107859758854234	7.09138989031346	-0.867844707923607	75.75	1	2
161	2.39513097931333	5.66778289325523	4.21733911697401	3.29844598737948	6.32369405604445	5.45757111296395	1.80216345144762	1.07955009280403	5.97921207563757	7	3.84751333256005	5.41720849640621	5.99128906782369	6.74761200158218	6.87623007968593	1.21749946188583	1	3.27764749784121	6.38278803972399	1.38269310517402	2.27866510194277	1	6.2332483711708	2.03385059214021	8.82234695555724	10.4883601724589	2.25974397871799	7.76470843658217	4.75157412712446	-2.23668182934499	4.01313860422587	7.65686712109331	2.30299903728587	3.33182791211225	3.3818852591678	8.34109137175871	7.20768040538555	0.972325976024003	-0.859414808275525	0.0271082513540501	-0.439993496416958	3.36951692234262	5.05732851244258	1.82686200652516	4.84454046429906	4.60257712481526	69.5	1	2
162	3.54415370554612	1.48417037803856	4.67458134639322	1.79842973006209	7	3.60886766725558	1.58006938484579	4.40038966951723	6.21304947906164	1.80766110809911	2.37646755157688	2.13348266941707	5.79530088932613	3.859555561377	2.44341408899532	3.21340322197903	4.09036537817394	2.60235667198426	3.10925890603299	6.94852437530604	2.38030441960047	4.46704305407268	3.30719509433472	-3.27515854267007	3.18383137431064	1.44498002568695	3.22455861147681	7.71248541553521	2.81923522811686	0.974811045922093	2.65633767241081	3.01007261550319	3.21310233858856	2.59032187821456	1.33512003046057	-0.481627967356797	5.78983184281222	-4.14715394920152	5.31861896904124	0.432344332826091	0.118249566118576	8.93822348841969	8.61237317664352	3.17911541990261	2.98073036437184	8.6954266694646	75.25	1	2
163	2.862530016796	1	1.76801383008359	1.17775855655341	5.80262838889957	2.32978324838465	3.95631179107969	2.42355709510947	3.74950067364655	1.26477217944143	1.04475490425558	1.59038045597079	4.81722962094948	6.76258116784527	6.08681877969126	1.33066473539598	2.54988249414023	3.91953337272348	1.77953842247279	3.70870972071742	1.22517102302419	2.3133230139316	1.1791072197629	3.11566983185	-1.46594199442735	5.82224480304101	3.24694063526762	7.93470465249076	3.3335324116595	-0.391565923418913	0.440267397790436	2.42402458894254	7.86846782711013	-0.0746503678962031	2.76128207041952	1.03861844977867	9.06411312966104	0.67120820721526	-0.422922470375231	0.367364100647638	2.71158746333231	1.25071968929163	3.77915356350942	1.11085984280375	7.12885586381123	13.674632987663	84	1	2
164	4.92288266984154	6.31050760706691	6.45846880810204	4.38028214458202	4.86652025725157	1.10607000602948	2.20515874219973	4.82642310298947	6.06728734440726	5.06628966706299	4.74217018478538	1	5.40972149238841	2.9335755470082	1.95377343903101	2.00844639647836	7	6.99162321928892	2.12086377249523	6.63333578580372	4.32815984997466	2.1837786489979	4.50382290837409	3.30233978563441	-0.296555995246537	8.64699276032442	0.482572195111647	-1.72025186653423	7.188220411853	-1.19376623689703	0.0276237405794472	5.65258283279286	5.47554851638768	0.793043339474647	5.33453705897342	-1.35049534679513	6.16871597508825	-3.90824104094118	5.7702112509697	-0.508380896002081	8.56159799654089	0.288251515554232	4.29922989928665	5.78062021025172	7.73238856842959	0.300040427845728	87.75	1	2
165	2.20717738869416	1.55482634867173	3.29452514718607	1	4.77021814434184	5.81117214338246	3.23861779694727	6.56399347088829	2.84229813666535	1.75839149784629	3.21711966015736	4.74117169009239	1	2.38586168068605	4.08243157873725	5.03414244260052	4.54858970563314	2.68680108016226	1	6.90043975585509	4.74138675851107	1.78830498935664	1.97323974046569	-2.04414596657691	1.85301248967928	4.54324024987403	5.6456529290927	7.61122143427846	2.8515539290885	9.56159388375498	2.36916023446929	6.6610415298736	5.13400124360648	-1.9249103514919	3.1211010501467	0.0729703222073641	7.87078328476495	2.51081002576854	-1.76180388447218	-0.374072181558728	3.25957082106771	5.60586309600594	8.81647976215078	6.60203540414997	3.98165815832119	7.29745856648882	96.5	1	2
166	2.15547800820195	1.88875867998657	7	1.32364758925785	1.62128272499714	4.11644837113339	4.68795105687434	1.5513492665193	3.01907050233598	6.50650563099093	1.96053503165672	4.78864429069985	4.4530366040657	6.52306987252304	1	4.27059604353178	4.9107421509142	4.58793441128657	4.72720985903432	3.17718391803884	6.33148791139174	1.98598926795729	6.19686109586855	5.62793348231878	1.75516680299365	7.11555731737154	6.5871376279702	5.91650819081005	8.86577322925094	6.7965151947186	7.39858378426537	6.16505349682156	3.41946293619264	10.1693211363307	1.74992203889111	1.59864442800697	6.49375965317328	-0.698013903110059	5.25697212553824	0.692606258393865	9.18129598762419	3.95355009597808	4.88452140346807	6.24304718005961	6.72637335498484	3.76833031980619	80.25	1	2
167	7	3.84395706907232	3.67524089454682	5.24113246060685	6.82953324230941	2.87760524835114	2.22729183951171	2.37397180630217	2.82318461848323	6.29375926015932	7	4.03323420718616	6.28142704195083	1.46862301742747	1.5369369784393	5.74714151893382	3.57994600446689	1.23848282751874	5.92669021284084	6.15723010609668	2.74836153152453	1	1.06081053293319	-6.43095674437862	-1.5949653872258	5.66505360335932	-0.385498918994164	-2.40569974056282	-1.97525022825823	-4.33675781221412	5.34858839245574	1.85880619758154	5.04081102315408	6.20708766555138	1.52623853091331	3.54616594351234	4.42100464045881	-1.20616009260575	2.52960326949779	-1.9211030039892	2.93631168735638	1.00818389832522	4.37148795424559	5.30817492366609	2.49887035125285	4.18647809781922	67	1	2
168	3.66079746840308	1.22951097715361	1	2.32795928894308	4.60942913609868	2.24052701135688	1	6.19093638846032	4.10032759936023	3.47347470172795	5.42096277037419	5.29659219083959	5.43296558321195	5.96262709918154	4.72571839823752	2.39590263549424	6.68699749512806	6.38097155422459	4.39083752327968	3.33892759981169	2.87011368188126	1.36991259562548	6.45162534369494	2.74195295980128	-3.49681912730552	5.11456654626645	2.67704295283869	8.45341331199139	8.10044414980561	-0.548963465024353	2.72000886411814	5.9902121943963	1.57861798576381	10.4182236871633	1.26964636482288	1.43941646231557	5.86235033658337	3.49251100659857	6.79372704619437	-0.547069105758996	0.107302905403867	0.0296075189013907	4.4486917843765	0.908523347951242	5.39727016304018	3.26704644091658	84.75	1	2
169	1.29210665913772	2.8124743420882	6.6764694899132	1.37933108499824	1.6910444201607	5.8690004573882	2.9548434171238	1	1.16939953215564	6.13554333143357	2.0996369421326	4.67226622514047	5.47223018884505	7	4.55343436103265	5.71016448286662	7	5.72969290217957	1.53844873343393	6.85172377203337	6.54769003634077	2.70328400027595	3.62292345640834	6.15150390595401	2.21815541751925	6.7762089093133	7.22412793252841	6.01303947627482	-0.789864510843619	7.19878499374053	6.19164592091815	6.73097153744587	3.88316424664407	11.4460468988147	1.31328688839594	0.939641282414275	0.531903961265075	-0.22951817948032	3.87847648515435	0.741991760760651	9.02822867286882	4.38713960544367	1.53871103083094	6.25004935920888	6.6269187331255	3.30405356866049	95.5	1	2
170	2.32646462747925	1	5.60399832109113	1	1.96423832914727	1.64586149336058	3.32405063178734	3.80119172807619	3.26495070303617	4.70550491764803	5.76958930598502	1.55806929935316	2.45156532119137	2.61944592976816	1.44361026057711	1.7670648954926	2.96335255350437	5.43511843238467	3.10471794382982	2.75679221377905	2.73766303541324	6.39771346448309	5.52710365855619	2.26367538195543	1.74531172935164	6.9428568771151	2.91601045740703	5.58367801141673	5.01188667823202	1.30241200454346	3.02227089388088	7.65175686209281	4.50459687615166	8.190623200102	-1.76529561096145	5.11609119388595	0.183011889945357	-2.25357057192325	3.03847539764895	3.25922273010743	4.13099972755436	1.68663597344104	3.73744391012897	6.91206889325311	5.96269148670026	3.88146478775265	66.25	1	2
171	5.44599128292077	2.44376100842215	3.71920589878996	4.89486431032348	4.47234160120047	3.16263076599103	2.22380836981528	7	2.55107908711064	6.43334384968436	5.10666812732005	3.46557016468667	4.68197541638565	5.0625345629019	3.92819637812395	1.53424421394556	1.10519159766799	2.06861879650033	3.25737561249552	6.57272582509516	6.7800200594771	2.13258516123944	4.48736930324037	2.51413121925367	1.85754226439493	4.75622799893782	3.18564513785729	8.66550757334098	0.541590039865313	-4.79496898629925	-0.107022760470475	1.73212744569236	6.48343299437874	5.4279594814233	3.83553066839877	5.78706925312794	0.455084487816457	2.85590988677112	0.460505196190768	4.38777040955231	7.39518531571393	2.38582948551276	3.1564889689371	-2.09538286187593	4.66588890962415	-0.59579002751846	84	1	2
172	3.81633359431239	1.61039928921037	4.91497101223954	1.55593150983011	1	4.70121176822453	4.43218548212623	2.56903620324366	4.55968400598012	2.31960972047745	1	4.74150289092694	4.41423221060157	6.45911745724922	3.05245120813422	5.86771501700138	5.66755628625156	3.21873391027007	1.38848939064117	5.07278537650286	3.61772919849757	1.03516207042442	4.16758341035024	2.64207835838371	-3.20870319901678	4.68705925946046	0.579547101113896	4.02075858679236	6.74973970537379	-3.27820640156768	11.0219482350034	7.90397268202589	2.77108431728232	3.30704167233673	2.18379492253654	1.18843198530437	7.09732460269976	1.37913462622488	5.29461098695889	-0.374137228306595	0.254864707646383	4.02998576351363	6.66562601654744	1.01937564095452	9.71690533513423	-0.229439185169229	89.75	1	2
173	6.04405803051244	2.15428457269921	5.73904242019049	7	7	4.05202774533014	3.97528654326314	1	2.04443036129494	7	1.08451725932545	2.37910731245509	1.03072891592963	1	1.69220815236837	4.68367029114658	2.93300241855717	1.40381170253788	2.93593430167749	7	2.01833866218129	6.48415029763265	1.04532940806506	-4.45467540041653	-2.55209508639257	4.25991699899845	-0.79347069887117	-2.26893402068167	5.05580824952424	6.2258688391069	9.12095802097086	6.28878394086532	6.24837461925167	4.36812172114228	0.455293197423075	7.51090422831808	1.66791023038734	6.44537944033571	3.13415633781997	2.27616041480849	1.07983322339716	7.15944756666443	8.23509341233201	-2.15111111896386	7.43617571651756	0.434016419707559	83.5	1	2
174	7	7	3.43006746882059	7	4.83806315662073	7	3.57394787202443	6.50172660751157	4.95868202755776	3.21566466803637	3.3058774531915	4.45145205005105	4.70244540843175	2.69925859443695	5.27556763714398	2.2331064066291	3.54075786199751	1	3.07326323751348	4.60265072467028	1	3.34610240109427	2.37103125387131	3.29805698610512	1.32221666644128	5.9617358897384	3.09450506794992	-1.61967910012222	5.26355064404837	0.872500450285878	1.76523564562053	5.57499037533359	1.3696325584947	0.555881683254984	0.934027912053863	6.68469014035428	4.76682015603339	2.77897158629314	4.66314469453789	-3.54556836394143	9.20460364078886	3.86918467594411	9.03001268535048	5.21276493710256	3.68302644866289	2.02816713948325	82.25	1	2
175	3.3475602579367	2.42814831213024	4.3334420893249	1.94926231590946	6.64371193078062	3.74671461551617	3.415887181234	4.74344358802132	5.88989189387812	1.49198281387664	2.50437250534515	1.90773788972889	6.58382147254382	3.39188044538529	3.44538646734619	2.76061297693221	5.08857306466842	3.97455305918242	3.34916196536591	7	1.1957103906288	5.36904996755024	2.68468652047409	-3.22606550089711	3.3505871659675	2.63687944179978	3.4141821720903	7.20958932906094	4.38212951298901	1.92130543227608	0.414546627041507	5.60542915657564	2.62079265179025	2.81264819141989	2.7332335521409	-0.0249648272994564	-0.60172540313109	-0.404382601608393	5.16267102454549	3.84154498546957	0.85191302067857	3.0072172498123	1.96802072486521	-0.491452723912347	3.75608112931201	9.12913534365154	74	1	2
176	1.96737366903578	1.16169358369026	2.51121573683871	1	5.42305092693178	6.32815889397319	3.39896713422205	6.35059830002223	6.66775064339951	1.24947335994538	3.91819054116929	4.43118480900509	6.0358542586079	1.88524204551661	1	4.29856665357793	6.50183878215618	2.39872735687447	1.37533386276135	6.62987186657583	3.83171880158385	5.08910541674963	1.19877095793916	-1.17034455249809	2.66815039892919	4.26665436578029	3.6661194405569	8.52159309178109	2.42620955617487	10.3615415758881	2.66044718226399	-4.57568799245623	4.17717333817476	-1.57448116349838	0.814066322786921	-0.373416870740581	8.95915315166727	-1.70683503327362	6.61547436609942	3.35312785363189	2.98379544779671	2.15306695131531	8.04647901336559	-1.05524581543106	2.30298120813739	7.69940431680924	78.75	1	2
177	1.59450895083722	4.64851853326372	3.47683885477588	4.60973152884733	2.37990528574104	1.24344712284281	2.29944602593063	6.18000336389566	6.64516072828302	6.52518620414278	1	2.8321754268413	6.93909994293266	4.78699915183325	4.16142056268034	2.03839243597164	1.78030421287628	5.52998822085901	2.07400316395473	7	6.80789832308944	1.6424389405352	1.17320650499586	4.43465197337774	9.16422450880768	7.35424851915618	1.98472595280993	9.16996061371009	8.74009884717524	5.48896379884279	8.79309891242128	1.69995066245079	4.90565269691734	3.10864896519206	0.638445311465945	4.62444999787349	-1.77660585544419	2.39314132948282	2.98414047493901	1.13828893189184	5.18344547679106	0.365470507039713	2.67057989909689	7.24183442341537	7.07583882509265	-6.21325722100732	80.5	1	2
178	1	6.61396306470786	5.22249180762613	2.2607914795194	6.04971509988163	2.70367603798495	1	4.82198154109954	2.54831664762808	4.85145493844427	1.35479214476058	5.53464342983145	3.99861347744941	1	5.17584374947031	5.77575064305135	4.24911743883777	1.55081078795494	1.08713487414911	3.04382462885173	1	6.27019912507328	3.62949170879531	2.10096244973743	7.57410943054141	7.90097065940352	4.0518962955019	8.87862013972691	5.57062171903767	3.43050208689042	1.93539617962628	0.69701891233466	5.94515686760205	5.40572412616871	2.18654420668799	3.86573874084055	3.35076858369534	-4.04636284957663	4.7307276867194	4.56467209584053	0.38951875457218	1.26699138652801	6.09370125220651	1.54221242023142	8.1106572963885	9.95809890357579	68.25	1	2
179	3.91563413038405	6.17224491359462	1.92173078187303	1.80882089243969	3.87622184887828	1.95905736530603	3.44811693584288	6.34253497688238	4.57881582855599	4.77256235612775	1.04024221780578	4.265057414152	4.00652679052913	2.26955950733838	2.20368467770057	1	4.22657265307978	3.64315837576855	2.39817905268932	7	2.66300334128974	6.74257109709454	3.80004982333561	-6.23530538915296	5.02036866916041	-1.15970082465582	-5.51942039309222	0.0989754504523993	7.36033970964098	-2.05373810252226	7.5691039421806	-1.01587451964946	0.478006038238778	1.80497689053907	-2.95271523763601	0.712116926766647	2.74953710045032	5.32965938477869	2.6805533346926	3.4772933210692	4.50570244698026	4.13289620209143	7.25789117106097	1.18076414993003	7.6204709495388	11.4283328519842	78	1	2
180	1.8679940075732	2.86478084130985	7	2.10316680823259	1.7833407182567	1	3.98074609958239	6.86480237943589	5.80934264997298	2.37349139894446	7	3.10524906884784	4.63874878387451	1.93741448100223	4.35724502137289	3.53157074066155	7	1	3.36660866808958	3.51915828552324	5.76896181947678	2.29109048292815	7	6.77907678143279	2.92845531414853	8.22606773766633	4.45130365196687	4.97191368238009	-1.29285911121747	-3.41511382695538	3.16690550150378	8.88602020989951	5.24643710233101	1.68258591905898	1.06458421516147	9.33944918980392	7.24867338184329	-3.47540028469973	4.13802698128279	2.70924262721979	1.69932670050418	0.689505762525833	7.96829314442999	0.549057925592233	0.623167991680274	1.50240326185453	80.75	1	2
181	2.78999735987751	1.92129613564157	3.35330540486109	3.01365410053057	4.42213912156248	4.97845953661465	2.77379537950471	5.08953636856368	3.69755230881601	1.74670252985938	3.72786909788428	1.87569402239189	1	2.11344519073819	3.76551595496057	4.61176788329791	4.61619048733581	2.1929135995041	1	2.49233138695967	6.31908900707111	1.3434235914615	4.52602106996042	3.88714347790821	-0.235163149119217	7.07859867676799	1.73309812946907	8.55186139039336	8.08112861739263	-3.04365852854313	8.55526392353884	6.07054920153826	4.91300911907068	4.78659744215961	3.59199918166162	4.479897253381	5.52566511043771	0.0783425910347378	2.19661214096665	3.76190324651742	4.63058100403562	-0.343530800920478	7.20483100735368	-0.574936414465672	3.26223675723626	7.94208008993195	76.5	1	2
182	6.73550353842583	4.83267100809984	6.01195153027132	2.38907449273875	3.88821612885065	5.82300799493636	5.28930026373859	1.50423952708635	4.59684482256377	3.25806096542853	4.30013948318755	1.86270129811691	1.169232863735	4.53684832168466	3.75154998154361	1.14122738110733	5.0126511566714	4.83043409573085	4.3988124207658	6.4084707029071	7	2.17820758916951	6.48222990264239	-1.70306970949119	6.54641451957417	0.287383332843718	-6.46255508913683	-3.23658264393696	9.27552200677316	-1.81300918320281	0.955318694203183	3.28325592357791	2.97327262974301	3.84399820616907	-2.01612277094963	-0.974120528407199	-0.19917966681195	2.66429735411648	4.3286646536327	-0.416088901062798	2.92813708974106	3.93457698320869	4.07128254437228	3.7729139195285	1.29300186813841	5.0063847425947	70.25	1	2
183	6.26241961805497	4.54722119671421	5.8117608349134	2.14873007826727	5.12698054142886	1.88593423274632	2.37743327345084	2.36381459947149	3.81956608545311	3.37602051365767	1.63245687386579	1.31707405091618	5.08970901742581	5.97749662129529	3.89363576598049	2.89866383462718	4.62862197407913	1	3.67664456985863	7	3.93523004139686	1.8572791052719	1.11295933493663	-1.29175122225241	5.37259226216459	0.0577130063784284	-6.28897895043681	-1.53544099099648	4.95987243979895	3.03409596816095	2.9525161847978	4.3240898682185	12.6392991515478	-2.04418592605051	4.35599318111297	0.911690916030325	7.51378316162222	-6.75541373114266	-2.25398322901011	9.82515246310591	2.49258518357361	-1.55154258173325	5.63592209506784	8.08828882398609	6.7327762907337	2.60848221354321	82	1	2
184	6.83030671318313	3.7780788170029	2.55856511692642	2.09147744470264	4.68534273515824	5.81989214584409	1	1	3.17034587387761	3.22179260326808	6.14931750864026	4.09964039651251	1.22403498021488	3.65434657669701	5.99802877306206	3.09223577146574	5.45371932963517	3.38647069770541	3.27050781417156	1	3.08087983148244	6.37544525018263	5.94220757284983	-1.41596412096782	7.10048607404355	4.29580915776129	3.49830109834787	8.44082071005017	5.47642792112876	-0.543694861252936	1.32224513502659	6.14122371953414	0.627058865870274	0.0404171635258377	-3.45696410195362	1.04908058639848	7.53915460204595	-2.69852504585515	0.593803736587561	-0.34748432019143	1.55075674544955	0.776929487209349	4.72980461978372	2.63164198583834	8.22421941536353	-2.40510413655047	89.75	1	2
185	7	5.90656771051828	5.32788199396566	4.97133011296555	2.48769538123423	2.30005799700415	1	5.13798149004679	4.32301266389367	1.14541724711969	5.67145641746204	4.61001831994882	5.97266579415848	7	4.01412262042551	5.218092835757	5.84421171705324	1	2.5746753323017	3.42678711286898	5.38504979066213	2.7433594937158	6.95809118335377	0.600272048459031	5.68818982286885	6.71947431134556	1.24957108403812	8.74616649084785	0.969008481981131	8.12274169180593	4.6887628123449	3.72472999147524	1.92906921269896	3.27724857616979	2.10941365589282	6.70872791455344	6.04824662344654	-0.628245803962168	-0.360102413075714	2.99494829381289	7.65543791453116	3.13366875130102	6.85397383984008	1.82198227290487	2.78807951479821	5.52472031181592	79.5	1	2
186	3.76822703424707	6.19919097934637	1	1.05737712646611	3.74181274491918	4.60027035324344	6.0895622545269	6.02797740888125	1.09951166176857	4.92789918878387	1.16193340543074	4.32861983775589	4.43850921377912	1.86936082003811	1.63091462952762	1	3.7598823178632	2.95895718539572	1.61302978815089	3.37208980486128	2.89691094941587	6.92619063795967	4.27259364907397	-6.84055810839315	5.5908179554609	-0.82898888593862	-6.6479049250897	-0.324542723033625	7.95338875194716	3.37716478022105	2.51693853674358	7.50095707331122	8.56540023422365	3.66584140565385	-2.97745906944533	0.932814433211338	2.23764713033151	4.59618100868341	3.48037794780767	-0.141640415272762	-0.498422049489764	6.15841019272055	4.00762746657712	1.08236852366718	7.71581523694068	-4.63062260320612	79.25	1	2
187	6.57163203844524	1.23874633034708	3.26387447813002	3.69857884172187	3.53835559290318	5.73173702859329	1.71933072078867	6.49043403155337	3.68199395042647	2.46870368114151	2.53473604916182	5.86631652530488	5.85902745021697	2.67816670993649	5.33111843992262	2.18948838673004	6.71143353897249	2.20998907456993	3.69180892924181	3.75191815430364	6.23356479598012	1	1.83009955309351	3.34288963061717	-1.97581897755784	8.04113933914156	1.96141322842537	6.40657187851887	6.19662193875388	1.8330146632226	8.02544621995477	9.57044478773942	7.1737509804461	5.13692264383394	5.57103075125924	4.65041575470485	7.60058660252306	5.43661377910131	0.749256330415574	-0.084869070734382	3.43082595128854	2.03365148597804	9.12300663777579	-2.87821229206651	3.8474424770291	3.21216630867557	71	1	2
188	4.85607124763585	7	1.7467700682338	6.93856836983735	4.90531732920708	4.78762498983358	2.75904811550458	1.41133393877018	5.05922894872701	1.13239720476787	1	6.14147230180165	5.83722965872585	4.12464097320674	1	5.17592821659005	4.05349707811969	1.77267095549501	1.09158155943684	5.4700487325053	7	5.47225153780878	5.3935804059253	1.64774861305495	-2.83933181034507	8.79101017829244	-0.814676354426796	-3.28244545326178	4.55971233012453	-0.145383093263179	1.83394203802732	3.0996394431571	3.57160717338491	4.59668332243377	1.86328765778402	3.45203026445757	0.54232531381535	4.12433930370975	5.20286338744818	1.10065180598	7.3624954063972	8.66078678077662	4.67264375905149	3.79370053196106	3.74448418787742	-0.193441335701067	65.75	1	2
189	4.20258197177439	5.43971404333036	1.6294880702414	2.02317647450729	4.64443819804469	1	3.51615841635381	5.83648365597097	5.86315106326881	4.3480350350657	1	3.61808675242877	7	2.2611792811537	1	3.23256614769014	4.34302042840419	1.67964976970911	2.28241061256615	6.95268166018746	3.73718917882654	4.56601998666708	3.49201119865549	-5.70885036401023	5.17222513722195	-2.43465876543909	-5.71341505080951	-0.54765013066425	-1.88243008823241	3.2137386091451	2.82133475252837	7.0940731288455	-0.0571955745273067	5.28174035549036	-1.74752101010102	3.4027788172209	2.69452924664868	4.85821755964709	4.83367725668362	3.40406774067142	-0.876130903552489	4.71156417448606	7.53013785746512	1.14910116555892	7.90464893058286	-5.15878085591534	77.5	1	2
190	6.81413462158532	2.10034025979463	5.19098887518204	6.37388590025839	4.30026888281652	4.6077278606054	1.16133119503309	1	6.39080090675437	4.37193475308929	2.69871202776819	1.29797684442507	7	2.07648718060351	1.57656374141475	4.45991648837083	4.77232667275114	1.44494963027296	7	3.93114703167312	3.10156674058049	1.00374216134315	4.91825787559837	-5.27947766501933	-1.65672665159467	4.73328147073323	-0.823359188912478	-1.8766914528346	-0.0185440731879159	7.55839976894717	1.24651858488517	5.76124121579903	2.12557627321828	-2.43525527067554	-0.677546354947134	-0.830113544760758	4.86132389271317	1.94127192574516	-0.38381569887416	-0.380062972311156	3.26883053525293	0.227247460032726	7.79868200739462	1.9106794258371	1.90684493399629	1.27234618775244	84.25	1	2
191	3.90421064691659	1.17432755877757	1.47619143225336	2.45601383100049	4.1672573415149	2.26100778789021	1.61698416778692	1.10023871489185	3.95218982846317	2.07076101840611	7	3.11373499165634	6.17575292106909	1.79571985067689	3.05434064887146	2.44123723840126	4.16626776631765	2.26468174020417	3.6184711733973	1.59482298960071	1	7	6.44961717598617	1.9243036467197	0.360116211320497	7.4403254346248	5.93267110761141	2.98652465757478	6.30231882297643	6.53111766262473	1.94263523661563	5.62009370548132	8.56468974649557	2.91521265486521	3.27881875162355	-1.85121025433818	7.71753065170726	-0.425713798663384	4.45674676705738	2.33727600234764	7.41627580645391	2.73169561123523	4.32084143436657	-2.21280274104573	7.63823236805883	2.12909016888878	67	1	2
192	2.66072279571228	3.23449011922766	5.98550429059301	3.46165545514253	5.72105295979222	4.41099497750314	5.43734016233422	6.49784637589985	6.22109020624457	3.65342225005181	7	4.94440587212739	5.66167923766131	7	5.52795150241894	2.00260490561431	1	4.40120066687588	5.16144961470124	1.43835377683566	4.45585487852111	7	5.89685420164518	2.4442585103183	5.83711977594288	8.0790888760019	1.20624987377053	9.32603109387561	4.08210579460218	11.1586578386058	3.78420944302786	4.36548065718255	5.55388684714597	2.56488040036216	-1.43531700504514	8.2524257640141	7.43422376056033	0.796707600355319	-3.17469673561322	5.21857519402333	9.58996872303657	-3.75002219702058	7.31472095579219	2.38180461797788	4.82697940870884	-0.760237525239235	66.75	1	2
193	7	4.75580106329751	4.59456114736644	5.61878922539177	2.42856801214924	1.31201551363443	2.54818507010266	3.15696199271846	3.3749971421605	6.06398618000486	2.19258184546818	1.42430063993922	5.44946914129155	3.60418641344093	6.9274077521731	3.27108769860528	5.61771824991055	4.09579834836315	3.81339710401322	3.17346183619222	1.29435710363872	2.82816958115508	5.77378622697494	1.33283815371145	-0.571316103158005	5.54054298414071	4.23261737419207	-1.22096816001385	7.40335320267336	5.55055316311133	3.86243926025535	3.50650550608364	3.19973080531772	-0.817233542449145	4.85977049802279	6.72755426594309	7.40230876993915	6.08945720377041	1.76906746983152	9.77952515762419	2.76759380002104	6.51439356444221	8.95849556931808	5.60386664945002	7.82811315663039	-1.54569956757049	59.5	1	2
194	6.01444950226009	1	4.07109027320484	4.45179346410692	4.94666096455859	4.79469940491589	2.29679392276164	6.31646514355292	5.14977259799931	3.0347906916209	1.64102705337202	2.82883791312345	7	2.2145534408847	5.27411682737405	2.62804003201544	4.05882750806134	3.36746146729609	2.19263897845592	4.71239467390925	2.0720139952807	4.39159803545122	1	2.8099772151491	-0.529735668622212	7.76453522516549	1.59943258170289	6.52676879650774	6.63523599781198	1.48291434461965	4.16021426260657	8.29374697635205	-3.49491245754922	0.200347059302582	-2.42250955844665	1.91584160438763	7.98015123417368	4.3059255513572	0.59737787393404	-3.4582487614611	5.86692284911795	3.52605020319214	2.93679182845112	-1.89522607094982	5.22150465371018	2.07465315127552	70.25	1	2
195	5.32709936789219	5.18778989024868	5.17489369631539	3.03374559981925	4.57936558188515	2.62327806793937	3.68972268142029	1	5.18429369142944	1.81551942840512	7	1.63417660307023	5.66674485002794	6.53913060191145	4.21188688064056	2.26188368732842	6.55042205696183	3.0701519297303	5.14818474813932	7	5.76319489516548	1.41004399714727	5.60994955098457	0.130743586992259	4.4497101365884	1.39385189906217	-6.36614732023487	-1.76451255193103	-1.63979681484486	2.42715267455617	4.8234240964493	3.39210620106405	10.9716154731018	-1.50008949687753	-0.752672652856817	4.42310932722533	7.99725668242621	-6.61729506612829	2.36357003456926	9.2085047596579	2.33124450544509	6.2049165425616	5.72121271578777	3.12412981198656	2.05910010556533	11.5093843458765	68	1	2
196	6.77023717760779	3.08579867938143	7	5.6739856588134	6.32718312166156	1.73494837714947	1.28532213555191	6.98186463913336	1.8006914303317	1	2.13187619709488	1.23817487676958	1.46635172677302	4.74297045704004	1.72483398360497	1.57347502418689	4.82005641805025	1.25818041659395	5.82208030901261	1	5.58978867421326	7	5.82103922283511	-6.40649284034585	-0.0171489078122755	3.52890634128867	-4.42195548475718	-3.76391225935521	5.14379109305098	-0.690293015629847	0.70713481475266	1.92789116685818	2.95408643421845	-1.80313091701457	-0.619170139217769	-0.99797076211944	6.55191929025131	2.85522676284462	4.14923740285602	1.33457037517826	5.59081998942587	-0.46127989791542	5.17008236291477	2.44172886811371	9.14432186923597	14.705179766197	77.75	1	2
[truncated: 5 more columns]
