# Supplementary material for: How Are Mate Preferences Linked with Actual Mate Selection? Tests of Mate Preference Integration Algorithms Using Computer Simulations and Actual Mating Couples
Source: PLoS One. 2016 Jun 8;11(6):e0156078. doi: 10.1371/journal.pone.0156078 (PMC4898694; doi:10.1371/journal.pone.0156078)
Supplement: S3 Data — Long-term couple and agent-based model data analyzed in Study 4. (ZIP) [file pone.0156078.s003.zip › S11/Aspiration Model Data/Aspiration Couple Population 01162016 095332.csv]

	trait1	trait2	trait3	trait4	trait5	trait6	trait7	trait8	trait9	trait10	trait11	trait12	trait13	trait14	trait15	trait16	trait17	trait18	trait19	trait20	trait21	trait22	trait23	preference1	preference2	preference3	preference4	preference5	preference6	preference7	preference8	preference9	preference10	preference11	preference12	preference13	preference14	preference15	preference16	preference17	preference18	preference19	preference20	preference21	preference22	preference23	fitpoints	sex	algorithm
1	4.16044604473134	3.85788612093109	6.89712534511418	5.52439395173968	3.1543971256885	2.16943006425743	4.61258097891355	5.68290995740493	6.19652369525801	6.48758344811121	5.70908859500939	7	1.53005346135632	2.95710403989999	3.75599294835466	5.57875825568193	2.02622161067118	6.78684052917724	7	2.72318619584258	2.94894010519273	2.42810029788146	3.39471334538329	-0.560632935766514	4.63770137326394	-4.79995702930766	5.90060304859723	2.61592905148821	9.45703787465901	5.05171884212862	6.26710547825301	-3.64594388992678	1.46691156079836	5.70593919208751	-3.08955640585939	0.0831323667288658	6.34087632928441	-5.58267466660483	3.84907817674383	-0.944733246968059	3.24365859487754	3.74759525140505	2.4894476655507	5.56345300684165	3.45797352015721	-2.60607048375566	75	0	2
2	5.2223097120014	1	1.27033441844696	7	2.84908680108372	7	4.00157445124177	2.83908715127289	7	3.76929011704647	5.57226084136767	5.94295022949899	4.82321851563531	7	1	1.67736374301871	3.27568460624084	7	4.98670354082671	2.74180772255033	4.77074304641407	7	5.08978246833252	8.13735922271351	3.59054293242006	4.54464020953953	2.7484071042024	1.85400618192172	1.55795455085508	5.97242019226863	5.12078690846288	1.72153778552391	0.845040864035441	7.42544045128371	7.42415107155087	8.52213609122535	0.858216877311573	-4.57321479211883	3.02282287042042	-0.68143491150556	3.00087183845036	15.0622797222472	2.52257497694306	3.91841128576403	3.32329692965203	11.3004959843617	78.75	0	2
3	2.89432413220893	1.7208758278156	6.2510128839401	1	6.43963240876306	4.92316357300661	3.22091861845992	3.489238386808	5.32326898430258	5.28708369915518	6.43629165783761	1	1.9288635295076	5.78474136588729	1.9999450936875	6.34491092590694	2.52678228728598	4.24145458224821	4.35446551972392	6.75411295806773	4.61652686437461	5.5847270321293	2.19392459637246	5.26387840096917	4.83456462498427	0.811894561721474	6.32021744680901	5.47971587838992	1.2700523484971	-0.3885279225497	-2.97750653408551	9.0857498091096	5.47433522174384	6.13513254609195	5.37239378660999	1.94023999560969	6.63146221064809	0.814165739179867	5.56364183542583	0.399392292875144	4.93329042202655	2.60787460590591	8.50603746734273	2.09463512304231	11.1975364632267	-5.54565889666303	103.5	0	2
4	6.87834645401313	2.81098859095596	2.86317957461914	6.6700172738825	4.08630466332361	3.44888940815725	4.39728111641466	4.18004509021447	5.29869724752786	4.88404084009817	6.8103667199393	6.21315086959662	5.89807557808678	4.929343487072	7	1.38724070553495	5.39264342388773	7	4.87669888619445	1.77726985368039	3.42118857873698	7	2.3062456492531	-0.704202301115344	3.13798874959877	1.52078943051527	4.34547348519872	9.83019936297983	2.64215586082379	6.36017034780534	6.37755490323569	7.66410285964514	1.38587183216484	6.52593626657359	4.58554801456719	6.84397953159901	9.09973970856871	1.92542593046206	4.27134361970361	-0.450392863519256	7.05951671251796	6.13304717879792	3.89841435710835	7.59711940029024	4.86378789326506	5.39394795590546	83.25	0	2
5	1.48623621533216	1	5.22564478371157	3.54432347435961	6.2742707568433	1.01806701527503	4.18194293635017	3.75932196358678	4.52405577908351	4.75215540206475	3.75758348633967	5.62794783579338	5.64205149630393	7	4.44229718310925	1.78597825687803	6.10865079901944	2.8768875854942	1.75808552452813	3.81664088653772	4.49366865497501	6.71435047662026	6.01677637295048	-0.806243689305385	2.79538299057341	2.7458586032826	10.4183162147456	4.4256459956952	1.28838241733405	4.02910563013529	7.32718363634969	3.88411078338698	-0.0834152702984108	7.22288118701151	3.93787845685038	1.52104474661662	4.86148270127065	2.34206724844094	5.613609770638	-2.03173949622786	0.456200016927284	4.40322622959674	2.61651398997687	3.1277254523118	1.60963934335014	5.72202942556489	90	0	2
6	1.01032737627982	1.29286052244626	6.07179961206034	2.14080189483286	3.6437542265044	7	6.49604043365949	5.00018563321585	5.85016820075765	5.62595955866925	3.90017479149155	4.63950728170053	3.67301160891249	1.58960683195419	5.35420478528451	4.21035123592162	1.55973119622424	4.52272384983495	1.94540925668453	3.39296816681876	5.78188802319915	4.91565438720888	2.91993436272354	3.6332660186272	4.62679913514846	0.1112615317415	7.10626248094115	5.96487474966177	6.27049999954461	7.54957006042179	4.64107259894879	2.82758565461621	2.39048534628445	4.00812239983698	1.94022752098443	-2.27137944226452	4.91794147183877	-5.00902393649359	1.65085937360405	0.756380359238785	3.4432211163703	5.57833780617683	5.53728105622292	-0.388127416176862	6.31913366721603	7.03930641534483	84.75	0	2
7	6.57574095013903	1	2.42501819141392	6.58080848713134	5.36999257757579	2.04614803582735	4.7111564164905	5.91909586750977	2.52654854014392	7	6.78449998089004	6.28844621536697	2.87692725682819	5.98398922151229	5.8590065094779	2.24522144173568	3.66299093407531	1.31706232222147	6.28706408256819	2.84599788999855	1.31850545512801	4.93299334296534	3.69670782717936	-0.998925788863203	3.10540125783484	1.51510150929286	4.7972290915824	10.7774996312783	11.6733584025335	2.91724142050835	5.59854491116001	5.45537147037407	7.10055905498769	2.86432388556436	-3.48799611951084	2.12643493935953	11.7148147295206	5.05931750506017	-0.359499384656185	-4.41300412634649	9.71148123919599	2.30481837795649	3.69051449229799	2.51051399378712	8.07781030708307	3.4256119784943	100.5	0	2
8	1.3607503873859	4.90505121015574	5.14040525493597	1	4.01740776599169	5.4139574284547	4.35377788372079	1.37542249050406	5.78850662634315	2.32851674204895	6.69821868025192	6.15308661564551	3.96250041518634	3.94491591284721	4.67438821972323	3.24333590624568	5.1893873316092	1.91349100460391	1.94814644906719	1.65837707589557	3.87535288531926	2.63600318945166	3.93321216927652	1.8434724436466	2.42085599284212	1.93066014954602	8.86351741268165	6.09746387258755	3.93359182143784	2.96666960000798	6.4365971798	7.27778550975768	4.24650720786759	3.25508746412258	-4.07447179126631	12.9880426043319	8.07720900789945	-0.0994257320942146	6.10317795186494	1.60753974823117	-1.65291768231127	8.62231755557706	5.32052319597363	10.6744157773892	4.64043479276803	7.64722007695232	73.25	0	2
9	1.45971796127797	1	4.44150015180875	1.32656830678349	1.09432544277403	6.2588954528492	4.4859893533262	6.10315772640258	2.53592219996442	1	5.07447479396669	1.65583944332828	6.2715463205247	1	3.54544325479661	1.72129025884181	1.42866434363652	1	6.50382204663886	4.39595327559541	4.30270800807451	6.49992816332269	1.08472974235157	2.32918015687148	0.0654880335016772	2.04119549221307	1.57928619614868	3.89914588926851	6.9153306132601	8.52907544907618	4.41187865848247	2.17994760475741	3.7213085168857	5.97515742724844	-0.799278386993708	0.419841713776679	6.25954764439253	-7.24602775379218	1.36828228858032	0.107334660530548	0.0502804597776346	3.67441889962201	-2.05764799353031	-2.78258820948467	5.19473899146943	4.84976739763096	94	0	2
10	2.63112898527022	2.84910941142675	5.40380523478723	6.01498934035434	5.03410792468776	3.8825818157337	1.15731078829787	4.53008170146602	2.2301580364029	2.86203670822156	6.37555137906787	5.88570170763427	2.42600918755253	2.21508933440926	1.31641812003619	1.02053102323332	4.50144009650429	6.62659724623846	6.28091445519407	3.46740258163585	7	6.17997547847886	2.1303503538263	-0.812607149695975	4.84965069979626	-5.32566393768179	5.04818359014552	1.18232362266861	7.46970694704418	1.66031675730735	7.58927402054509	5.93448346955271	3.83050711634548	2.70441474840539	-1.30124593199068	7.59430460026521	6.47892168377811	-3.37427248633147	4.30973954582906	4.12787596355898	-2.43503153909784	4.12490189510446	3.33571626120573	1.02595185828018	2.17958684020898	5.11413470909718	81.75	0	2
11	1	1	1.52691978485626	2.49892215719067	1.70966928725182	1.35262084744619	1.09774616689985	1.75429090079438	2.68825108125112	3.03313004988139	5.15497585403041	3.60333598004429	6.81500391920354	7	6.21001867998366	2.80030477772198	1.9273425793358	1	7	3.29042288146595	1	5.73682417377004	6.96341380209881	-0.412761608836244	-1.41450458785963	-1.46466905807402	7.5613545850501	4.31018651006981	5.62475743168047	3.3677855282606	5.95190005418772	9.15484834271006	3.97514339968114	6.37587395622402	0.169827254795472	10.7045963863707	4.28575341709203	-1.43187405129059	3.454971312048	1.07990036136768	10.5479919151093	5.00931664122603	5.33855166711469	6.59356969069199	2.70444076687282	6.26325458312325	83.5	0	2
12	4.10176587412074	5.36193878386956	6.14547704092668	5.13893064027936	6.12624101801291	6.575730610227	5.21257579436791	4.31203896674512	1	7	2.3759318737742	2.55440236711743	4.63655173017325	1	2.45255100472352	1	4.22918849289354	4.34260960956048	6.84645656499152	3.65434258060164	7	3.54849575555793	2.89807058271848	-0.676915881869572	2.19129697989117	-4.22939674754947	6.27660076091898	2.38859618942385	10.3460393068424	4.65466968467214	6.03042362010401	8.13069339331675	3.36707689897877	5.79284331160335	-0.393116819178141	2.8368287214772	4.92132117487724	3.26606717092854	8.17756211869831	-0.00652650913508424	7.4957876713024	1.25307149705819	2.52310089170888	-2.72159561608809	6.01016116756045	-6.50844236556641	92.25	0	2
13	4.1419140156592	2.73589312265858	6.72558651091956	5.56249651179702	4.65072357881584	1	1.90360229192915	6.601408134077	4.63822455801265	4.05159729226102	3.68047295798746	1.05114212398278	2.19065787753958	1.00115219891727	1.0462873275671	4.26096097461984	1.30743608621667	1.58729327272297	5.14199998259174	6.71171913451025	3.38446405311982	2.13837087597356	2.73462058803653	-0.584946756510739	5.99266485488828	-6.31299586603296	6.33140735022032	2.37561858632542	9.44498992048059	5.44585079604885	4.61468600598495	-3.01674011465687	4.1156514338245	3.22051248254384	-4.3577682646314	1.70297777922154	4.82266316251183	-5.95800690154856	3.70825088169069	-0.577853016574186	8.52234725134749	4.03025883985833	6.82964171592135	4.42465470817682	7.05722861037565	2.54079089068762	76	0	2
14	1.32979329736769	1.1332814502139	7	3.51926954327437	5.36857284569519	4.173710070149	3.32782444161959	2.11761585127482	6.72321475416666	5.85086871058857	7	5.48246818382303	2.83742716479071	6.95118462673861	2.01533654534163	4.41063664724042	1.18064998808598	5.44180550479466	2.08998865716518	3.36701679059425	2.44282090657854	6.48137883585906	4.41292380567453	3.85942979037331	4.00050199008339	-2.19050555345232	6.44100788008607	5.03507826422365	-0.48552045165094	6.83824282092631	3.92441183743844	5.09410727892725	5.28133851736065	0.797683325264382	0.651364499415599	-1.14617552912167	5.76376313528906	-3.93531753614313	3.23443048245789	1.41904123876952	5.75741447639023	6.8811694396379	3.37651116433872	-1.44557964845101	6.35607904086634	11.8767760183189	99.75	0	2
15	6.22763347397249	2.05240356384165	6.24476163000401	5.4437917600161	4.41371436364751	1.47843765536291	3.30929796819712	7	6.08612818217449	1.79494380621532	4.48085872570699	1.18108060503945	5.66682212306947	5.29579902788294	2.84302029487304	1.69179794816248	5.15360881988617	6.72718044532837	3.40247626154329	6.27842393938663	7	2.49278982857966	3.95387543970113	-0.177197836117072	5.44835772034849	-5.63886162009494	5.1902508615988	1.8302863081373	6.63636752417601	6.29983220283757	10.9678049857456	5.52412165898413	4.39766475159578	7.09023035945836	4.41714624554941	4.76716576314192	2.36529255931963	0.286130022052407	6.64992692799146	-0.325931659043263	4.13639121827552	10.9613292043664	5.09021860617238	6.62625426195168	1.19707048568191	-4.88964672701947	96.5	0	2
16	1.24130571284487	1.23328327451381	7	2.47906418448659	4.34710480466124	7	4.22915117814333	1.40278499424951	6.47439446378364	2.73269196561564	3.97665702426109	4.64606918130039	4.03287235334844	2.39975666717312	3.86221619309602	5.39559285344375	2.85501449892073	5.44941547963454	1.67713214977539	3.02953229711558	3.54648876893042	6.49168635945334	3.43409308983437	2.75069117289426	2.57391751574297	-0.743700487597474	6.98791327863113	5.26620575300887	10.1872595824579	-1.09330352420774	3.43516082121715	4.03343012803929	4.3615020376408	6.71487776581323	3.0438024166936	0.947969346479583	4.07147964279766	-3.0774605039687	4.77565611283499	1.7264630428385	3.32355610038466	5.08763507051883	5.37966071744748	2.51385197102625	10.5567767563119	6.38029413929663	76.25	0	2
17	4.84537354441542	1	1.71611726442837	6.71313665562673	2.8777499676345	3.69289251799822	1	1.50446991252089	3.81490861842819	4.35313356694434	5.42793735010018	5.97982434719126	1.20139615392892	2.30999947203507	1	2.46781244318591	4.25668353039615	1.23819052016356	3.3085144688425	5.50022391399716	6.03770506267716	4.00694667258564	6.02113204331442	7.66633668553627	3.34976906908116	5.02031326240659	2.31407779400771	3.71277661695741	7.08571593090684	-0.170265756253216	4.98411988765609	4.33009288959699	3.44771381077325	3.83163455496972	-0.858397176933793	1.08293138511144	4.37049827510657	7.06834876487414	7.30764869541281	1.45932723832777	2.82894798481575	3.72802391397601	5.00436882491111	8.44669612192608	8.61786309390124	4.99900493319421	98	0	2
18	1.92299478975591	2.29569077795578	4.98236588489281	1.95564867757182	1.88398791480488	5.20868907685498	7	1.17843847180478	4.62543440067926	5.47403930520741	5.30505358579295	1.50757437118287	3.71321004050023	6.57869480453674	3.7244433349162	2.31588115947844	3.1746521683343	2.24397048784289	5.78486469177655	5.31172994964698	1.39568892276137	6.22172671698389	4.68892343105338	0.0210459060274429	0.835128307167787	2.89498058389526	0.29985662161587	3.34648600582718	8.86464219437759	4.49754872946811	2.30514171556181	0.176307385466599	3.00641739342674	2.1096887712773	7.99885709953878	-1.21563400587201	6.00683973335884	-5.63709244561989	6.53084687619967	1.32734672108624	5.362900518097	12.5610643786941	2.80814729963194	3.05626451330656	4.05280315599369	2.73803934893774	91.75	0	2
19	1	3.9068757522912	6.38021684332129	2.23842941558316	4.71028586557619	2.17207468880015	6.49933857081512	3.49347491964886	5.14147890795676	4.80047312348782	4.66182034494412	1	4.02139198862397	1.48231650911685	7	1.38524058849996	2.65262569628304	6.96053188915524	5.4551706759842	6.41899842649912	1.9664498548148	3.82867934522249	1	0.564915116145572	1.82899337652211	1.4504284866498	7.11010993357901	5.39433447237901	8.82653442578252	2.01721608428895	5.22432372671993	11.2925978522927	4.60439576432173	7.26118758307117	0.331637777036752	-1.24121331284365	2.2598872498256	-8.81785275694982	5.95994817973332	2.69761590144968	9.46693234330133	4.08938156552455	0.175590886877327	-1.57397698000438	6.80672068894464	-7.03164941174901	73.5	0	2
20	2.55431698083822	3.2775864997556	5.525034629581	5.39440221007276	5.15273084038171	1	5.40771585785275	2.73079328520221	2.46614974896849	3.72270893014713	5.02017932507851	3.50594700090094	7	1.41519229737584	4.00899335731824	1.77629182958679	6.44938710628654	4.23119681328368	6.05343611714688	5.54934566063806	2.85052843445724	5.01072272044348	6.24216148061194	-0.224307098764394	3.97147580239599	-6.02068362253032	6.8136056455465	1.21667595518606	3.85871063259393	1.93660318947126	5.63769162880447	9.63938898942111	3.71734975860014	5.42027736785073	1.93296140864652	1.40324077910925	7.72165900734286	-4.19648044917004	0.266578462089744	3.05754193102994	4.92209676483213	10.9102235884404	12.6442597758014	1.88137390129859	1.99672071174992	10.3889842349852	94.25	0	2
21	2.9865666062876	2.89383286957302	6.64351563893825	1	3.51258286966057	2.53900574589848	3.2220628285594	3.38898979992862	3.81332331585878	5.60453465536575	3.49837072199651	4.12455319693954	2.60839900218432	6.31231491374475	5.70582942098297	4.19640211053052	2.87874594737308	7	7	7	6.03301410681407	5.96221941025892	2.30796557477592	1.27093629671532	1.55652461363639	1.69173035177787	5.57743885125595	5.41050610391265	2.75242590336135	8.60804633230005	2.72625038487767	2.52053831293551	0.504941198045641	4.44546696311022	1.98209514743006	-1.95730421328449	7.63399369627818	2.55813408487075	2.92864867294167	0.0814677957959802	3.66074065523249	5.87756365181304	2.16536960879858	3.95770011876957	4.80304456981408	4.35298156709338	76	0	2
22	5.69414253712022	3.56891948636695	6.47651106401247	4.9191572378862	5.03523563593317	1	6.42286552231737	2.51088591994646	6.44788151082387	1	5.245718090552	3.28406132759694	6.60702846298826	1	5.61010068811039	1.70978057626428	2.22228808463952	1	1.89817739032954	2.37730902022569	4.77510332959062	1.70347002913843	2.00236630886116	0.802022618247126	2.46179447048696	-5.75626562330617	5.93304059189335	2.6797032441904	1.75690611767087	3.14302559229151	-2.43951735757782	5.76211678297595	2.8964399812314	0.734565389431389	4.86568113927314	-0.218722882465479	4.01465991324425	3.00722303383673	3.74940755084587	3.19436520482285	6.48866671809248	9.85823923859138	5.5040793972769	6.35650193955692	10.5395328235107	-7.80072714582228	97.75	0	2
23	5.66557814682972	4.84283737578142	6.42376218317694	3.06288706143428	5.79070470804443	1.21204083264363	3.62849909925752	6.34790900361071	6.94731965992881	1.13266829462289	6.27112624624304	2.98314108769341	1.78504990424294	2.07783611882452	7	4.86435437788593	1.97519591315454	1.54360430782578	7	4.27069255191486	5.53953625861257	3.3572381838071	5.04152885437691	3.10657919640461	3.80815522430514	-0.696707345627034	6.77900950888777	8.98105012987477	-1.90306533442857	5.63837265862412	0.955967296149341	6.5797865268855	6.29819277074653	6.71421989958724	2.06334738609289	-1.29778231822391	11.1032612129062	-3.04169464666656	7.67612607649686	0.275476970162772	7.31219185927968	3.50578947616517	1.69173387457361	3.90225843505431	5.43199351254314	6.25215453054649	94.5	0	2
24	6.35971781054797	1.72309451110555	3.87709477931375	5.83559876677861	6.61140900886133	6.03965195890796	3.42740310968587	1.01950176056003	6.83501656433587	5.56773002870696	6.09659592887959	3.88179166218523	5.22840557487816	6.30116370402984	4.62474088869577	2.62507318869194	1.56536957656957	5.19463083871096	5.41463182888471	5.28636720998798	2.12979682352851	5.77883099180378	3.70733281240963	-1.15392909190431	2.30366261624145	-0.635124580855837	5.73854431834485	11.9294799556491	-1.01831848831926	5.4534195379391	8.46861706243353	0.0503435032551146	3.08328047224621	6.93226448751973	9.27195472362143	3.15525205935079	1.49927509948905	1.19304752610542	4.15273058938133	1.36671158563799	8.14255677675606	6.62427541226397	2.48573193778999	5.37437462118706	5.10945806083895	11.0666811262031	87.25	0	2
25	1	2.12294046032498	7	3.05593314597121	5.08040402058852	3.41582858156701	1.491770302743	2.39427741059689	6.41750253714477	6.05891440528573	7	2.90596007584098	2.85351206896904	7	1.69910644081128	5.53417786197847	2.25309356268905	6.78252642845326	1	3.24299489869568	1.92665687673091	1	1.53049892067198	4.08145641949738	4.10523300550548	-0.983155909682022	6.08383344366618	5.09730638260655	5.84840115918519	7.16628048339435	7.11212897649976	5.82941668500812	3.19705519975909	1.03407102138105	1.9502324673307	-1.85204125715976	5.20226878992435	-3.66786330889725	6.78247720777104	1.18000091265042	3.27482320546663	1.20554837054002	2.90323028688279	-0.301882311080442	3.83183918730434	11.4813427713344	92	0	2
26	1.411344297415	3.25349861119625	4.56335092122087	1.35595946032141	1.26281944914258	1.6577412100581	5.3960235132533	4.56823672406326	6.47182832886657	6.63436471272885	4.45472308421365	7	4.92193879685591	1.26801344376548	3.48218344060242	1	1	3.31582056841915	6.72324701679784	3.66903515825769	1.72854483877325	6.16916951941514	1.30888023017511	-0.542030634628885	1.74562477038335	1.60546571760685	1.08339239335632	3.40646724261497	9.16429040498678	6.09547447014353	3.08054286672799	5.64688751050949	3.36271467003732	3.40396606536642	6.7713463866262	5.40927129012074	4.83000946270092	0.760919476628701	0.927269315124041	1.53029584662596	6.66503131712794	4.61283382652313	4.08488800274114	-0.81715589007562	5.50999420330683	3.45066847659691	94.75	0	2
27	6.20331793407085	2.92241823189168	6.63653683931236	4.92071891794173	4.63603797710614	1.05260543913039	2.7670492891391	3.8604842511146	4.77690615693451	2.16067656397772	4.27839057722955	6.52967417723762	4.81371591790829	5.83120472123786	3.50349944126755	1	5.83368552108848	6.38586287445755	4.05814939585571	5.41876595412963	6.58530481520853	2.08564708503984	3.69450784486924	-0.355098070262801	3.86148688487794	-6.06584073645052	5.08858127413424	1.94092073836867	6.07531565433532	6.85425091350616	6.56556651977948	7.12456038057722	4.12394625643683	7.21901385023551	4.30817644646975	0.316610706809059	3.07585610644091	0.782408914614252	4.2859600007347	-0.245205693682167	3.53464215089547	11.1259032000861	3.64221560360531	5.19468175963365	7.71424726047838	-5.13139584901369	82.5	0	2
28	2.77021502269473	4.44085600985552	6.36109661995867	1.48829557760752	6.344190971272	4.6257307919293	4.36277769040543	1	5.70469576129518	3.26736754268385	4.52298456306319	1.33997805269244	6.12031693757632	5.79932649236096	3.76762998332443	1	6.53043588177247	1	5.0991587476358	3.58473934692747	4.59497591879715	3.10103986963526	6.76277333918052	-1.21197495122425	2.46144054627226	1.64348094568647	8.08505780028237	0.167037784345685	-0.243804756858836	4.56851484673242	7.43157937834306	4.98844053842382	4.03820273527567	4.91900838363387	2.84410069782367	3.27779694516881	10.357839082361	2.05122631637137	2.72440350336946	-2.14012289386652	-0.737151226064989	0.291181434701097	6.02343130056456	-3.46830065191338	0.958946211209008	7.03999333512925	87.25	0	2
29	3.5593797704056	3.41759496563591	7	6.05799901598316	7	5.73297862880794	2.56593635433967	3.42221977396336	6.12407305750539	1	5.73770157993751	5.76781884324608	1.81204250727018	3.95317679547456	1.82509651987658	1.06846641509327	1.02111753947825	5.66270299332327	4.31613853468725	2.53203712752049	3.90025502022157	3.7582383505854	3.90989032988424	0.341307059194961	4.76814655254783	-6.50276072517681	5.10778181281947	0.634243670506068	7.83263464430948	5.69789700046644	7.20355600618957	1.99036114184338	4.87402917082066	3.98107099488914	7.64359633132885	0.150480145316638	8.12285423164504	1.85423703893647	1.13313454645754	-0.211311063960569	1.51173732733843	11.2554233587227	4.4975590913352	0.842174624303861	1.84193598849768	2.97545205305089	68	0	2
30	1.82339114535792	1.13248810163686	6.74377789339086	1.52436001062332	2.9481454569085	1.84512495391302	3.19050012121013	6.15756897875988	2.54194543985737	2.23241933680806	3.26825621539758	2.35958700246499	3.45035816973747	2.18641086836425	6.84401543879562	3.76318383708673	2.00009559264617	5.96416898753968	1	2.42076876274798	4.77982592299104	6.33760632533645	2.09146967174423	0.854598184994317	3.92870601262283	0.113985684374356	4.12415414915297	1.5260319732811	8.12433710205592	0.660237472013874	7.42686747241807	7.49586531201389	6.58375269970173	5.22205520205384	4.45030023114963	-0.107983619855096	5.70562119049272	-0.226737289984408	7.4888697039243	2.95866563720193	4.59972086377737	2.76012637791749	5.53462298921126	0.904267092714288	9.19933307958249	5.96414767884417	85.75	0	2
31	1.29069984578888	1	4.99786544120931	3.19946070381662	6.20423959589055	1.46316698403366	2.8056539889671	3.2001205823238	2.172447244699	2.44090441591828	1.36352741562539	3.10781921347309	5.81746421655414	7	6.62903414819205	3.05581677210241	2.07010154702744	6.29808749880098	6.27841887639413	3.68369061666455	2.57974215716088	5.3377611703505	4.29486522406868	-1.68320032524534	3.00073422489022	2.43944890798413	10.3448043527686	3.86623925776673	-0.361299247781343	3.14705237715166	5.39505904560487	2.93974392711311	-2.02676836493466	6.75590737795529	-1.11536944744678	1.67148294343715	6.09231407874242	0.980303402776529	5.41355484182181	4.87525499303005	-0.287389327207428	6.7745207086494	6.4487720489597	5.97656555480558	8.9682525833614	5.12395502329312	68.5	0	2
32	4.95823142629713	2.45975224477357	6.2049035204018	1.73767463616928	5.97552525125289	5.38712037309005	2.16177664408566	1	6.186187200796	3.50633395503304	4.67526759253082	5.73600919410824	2.31616732268884	1	4.45510249413963	1.38925689352025	1.99394102736102	5.3084747470767	6.27344415501435	3.0792701987693	3.60981938800554	5.02919305379628	2.98664177613244	-0.91630621056403	0.943349797664857	0.521548085383078	3.6431109766958	1.69255936997796	-1.79161558505956	6.86092319996272	-0.166888425517139	5.71466713663259	9.33627740373081	7.58824476131689	-1.38198290919205	10.6163419436147	-0.901648913534563	3.76246762584403	7.01533181640418	-2.37492412691591	5.05582938440272	2.3120849057611	2.70319127429508	0.149257552143295	4.27123611633187	2.44994565131006	93.25	0	2
33	1.29566683026109	1.55736615091052	5.81479601930797	1.47185754302739	3.94031529990904	4.69148610512128	1.57309321084231	5.42565562781233	1.0743958537925	1	4.9592132087466	3.17964372382821	4.04757843731587	5.26251710088098	2.06499773011602	5.63647298371072	1	1.60811215177812	4.88295466413899	5.87811974846773	1.10670519754052	6.41396252919186	1.09629986222705	3.56475230609388	3.02945114982606	-0.0517137844896535	8.76313774030588	5.08294720767656	0.223317088171371	4.62378137511977	4.29065571727272	1.2395752062211	3.29456556049477	2.86323987106544	-1.44581616904141	-0.558971547310397	1.61108491744984	-4.44691595168023	10.0965763184592	0.239971127005661	6.2461665116531	12.5889517028825	-0.742508526485833	-2.30636839451478	9.85638932008891	3.68058851634383	88	0	2
34	2.35445620758197	1	6.71663530942493	2.27942196631763	4.21055130039944	4.69099262925117	5.84076100535423	6.89976748785412	2.08147761860795	1	5.4646284167978	1.25112099037967	3.74499784552456	6.3046408575419	3.44170767062444	5.11501543265347	4.88627349938343	3.9511453648774	6.31740294628626	3.57689397151596	2.79492420296692	7	1.84922006333792	3.94179566840871	2.71669877472598	0.225974354843962	8.13137581735161	3.88264749751257	2.15793302776643	4.93561178456775	4.49276675568846	1.3304689717267	8.02175632528779	3.48352005397073	9.08823169651794	-1.65338065448034	4.36557610621935	-7.21046991986992	6.17440780803925	1.94246410955753	7.26380750907985	4.14351671144889	-0.445080602412382	3.22356960805371	5.57673153871654	4.76131351452247	77.75	0	2
35	7	4.99980469441726	6.84437605310156	3.24301660915579	5.28838276389806	6.7763721724841	1.46733317847259	7	6.02992993082064	6.10421133497993	5.67555934406574	2.37649064592255	3.24003265515448	2.46401977625508	6.44468433640637	4.94284191865952	1.54319325751133	2.74049344432569	4.16524510309715	2.8337312723115	2.52105023513421	5.99941149115634	6.04477102101377	3.18233125042504	3.72662937477646	-0.815931559906282	6.67211020531479	8.95652033840895	5.98671028868141	2.14157904340219	8.42118156937882	6.67332690665126	5.71931879380711	6.63462784748876	1.94860769099798	-2.22626611852036	5.61792420124277	-3.22991942641756	8.15488363596004	-0.190248120950923	7.28078387578654	4.16204561877777	0.909153915602818	2.73037169590723	5.11652854325112	5.65569312679557	82.5	0	2
36	6.23231615562888	6.45660444745891	2.71049195482049	5.40609153753619	1	6.13138337368914	2.83459107026544	4.8612737211297	1.73000818136729	5.47327218072754	2.81667456306725	2.4067407553834	3.79173832747677	4.82421316305681	5.46944168789311	3.07471128296389	2.98996136815334	1.08222738703402	6.48985847542895	5.06108931815428	6.95899659734046	6.51774715053922	4.47993986177909	6.50505357305668	0.360457935103652	-4.02462737402719	5.10850685535671	6.94164840436125	6.44598530384949	0.899604388148561	2.74163855977022	5.74661954267433	-1.32471190365699	4.28277056958655	7.99431219250476	-2.96700177549547	9.40742208982305	1.42534219816744	2.10280329550376	-1.95543263817101	-1.17875152033275	8.94370862007073	3.10243815340212	7.94923159307692	4.84698534403751	4.58864709674141	99.25	0	2
37	5.00098776631056	3.06288707069551	6.71048294586425	1.60190853689267	5.13625621480298	3.28027237507678	1	4.48416782823771	1.28735160458794	2.1123741471448	4.46795026356412	5.73638037330853	2.38565030086877	1	3.73916810221975	1.44157249684968	2.38757461467338	5.00802455993546	6.57671725207486	6.19502304313165	3.01473825641086	3.03552822192085	7	-1.30183079887259	1.57470317914805	-0.815902114527216	3.69140739028644	2.18764503985443	13.7367006058945	5.10839287792308	3.7819950061479	8.93540193043485	1.39126302013544	8.33614063436746	4.14801315579599	7.72912033585593	0.171938376994081	0.913743142105991	5.93387024257772	-2.90342872932934	5.73246942356758	2.10704502186406	1.73498853035196	1.47733059748998	3.27722358994546	6.558518642478	73	0	2
38	1	1.21428856623847	6.88167604708887	2.5422888602734	3.87860582587272	6.48569852409574	5.34849074910912	4.94467915187712	5.20848724129408	5.47285773065135	3.22966512601191	4.07332781876368	2.97579022608138	3.62481080281579	1.66598699181521	4.71479272753216	3.00575505811979	5.79218686822012	1.90308832889164	4.82090680037044	3.95617368396008	5.90297864476155	6.11933830252729	2.81239194684457	3.97726947967428	0.106809490323907	6.74457854636673	5.57284440932991	10.5621187011031	-0.4047326607262	4.23119250145783	3.65614094183666	4.35633638572407	9.33978838920555	-0.306221022062504	1.21110998707202	3.21629884547619	-2.35746057602112	1.35641410670827	-0.469355526317588	3.32112953434394	5.28625367577091	4.35666792185789	3.04223195196547	11.2744091336284	-3.92742515146072	77.75	0	2
39	1.72069837343522	1.74343922998097	5.38010772899833	1.11717982911192	5.11511324743018	2.61207011756048	2.15512369855217	4.07123693570341	7	5.89667270253785	6.70775340444854	5.49867692067101	3.40776741256469	1.2038551416381	5.71164252667567	1	1.32873618083798	6.65164683157696	3.1680887287455	5.62715931049041	2.91844636170767	4.10479339494583	6.12839877223059	2.48234518281285	3.9087270110652	-0.530463109894907	4.14184514122291	4.70038167158223	4.52321223190748	4.29278142329497	3.62092224538863	-4.04356696668977	4.11278226009433	4.02580311827801	0.728636765179377	1.83633443467269	2.50724927304719	1.2277619182274	5.56289907438736	3.14627998846603	7.19159370033774	4.83753692302418	6.11096473896702	1.19688335962362	9.291310673112	8.18585741730823	78.5	0	2
40	1	3.96315944066765	7	1	3.77374132653922	1	4.06128773068754	1.41153095273491	1.85251452831429	3.27256995389765	4.63322840433326	7	5.31602253709987	5.61750762823843	1.91489752203979	2.6596525124989	1.58986417722511	6.13403440113368	3.04710170725466	3.12882181755162	2.04111551600117	4.34583806419452	5.07286714315472	1.91776613133465	2.15451668275202	-0.0925888287033293	6.8556241606558	4.27318686548514	-0.850003362784479	9.85503230228674	8.99172522115356	5.17029610143729	5.0629885026939	3.97229969163973	2.08952196414584	5.98252193808821	5.84934991578278	4.291163161353	-0.168520872807652	1.81015502102964	7.53527050268231	0.582352972999166	6.04560104229186	5.49484599144594	1.64353799479827	10.7641047538075	78.25	0	2
41	5.25455068183691	1	1.92107233808125	7	1.53972231458304	3.33533213054298	4.61549694783287	1	4.11174569560553	4.78700716613656	5.1058410580834	5.69306803294484	2.07568183705274	5.32057148694575	7	5.34539668283182	4.55696946110752	6.29326736440304	4.28010867700469	5.77367887828875	6.21333694978546	6.54498776350424	5.00206777988982	8.13036032436687	2.74913410537629	4.80095453729913	2.36466702331813	1.90574184972213	5.77192426125642	0.334031008724813	3.74282377522435	5.36543084140785	2.89148538736485	2.21447474482598	1.3471046374954	-1.96519322368713	4.60874995454406	7.35715350029893	0.208841600915964	0.452578025454171	-3.41505699441797	3.82135330789714	4.58148100378641	2.33680844661345	8.30559859145529	4.0141327659608	89	0	2
42	5.60990607138971	1	1.19922741516284	7	2.87345371335596	3.55653007746869	4.16850667694502	1.26741277597668	3.2615694596658	4.93632935849605	6.22567418600577	1.59616261738833	3.33988644254259	5.43376689281205	6.62943456280725	3.02612770139153	3.79806771276693	1.32935725908809	2.33920684241816	2.37904223690263	4.73444158586932	6.8550417007537	5.14600863425464	7.12905091341408	2.77410187059754	4.17241189777068	2.22731622222323	3.69287727062397	2.24693453226975	1.35232192334782	5.55881774074289	5.92022544575955	4.37553261380268	3.76796153067257	1.15020596788904	-1.43486952719738	4.74989946225157	5.06038069406805	1.43537873551513	0.484628117763783	-3.23268033962129	-0.0541133595830725	6.49646846841648	8.57767531807413	6.50401684535883	4.8239211177603	100.75	0	2
43	1.56559542841323	3.4155151207641	6.26140514363372	1.60493242574816	5.89804334563582	5.45341560785823	1.54153355845444	3.91978858779428	5.74897037607007	6.98005038272509	5.96230347711791	1.30028861911001	2.63015358948037	1.60884900619219	1.7605893951305	3.24913492117173	1.57470665736073	3.16293478284437	5.08082970432556	4.77121290473742	5.88835001210478	3.45524933460948	1	0.733502861717182	1.12843967876017	1.68908475639426	7.25988579480879	5.40842695341212	-0.649529079129772	-4.38711923660263	-0.67967706172971	12.3080973432615	2.46307574621909	3.31440938431769	0.634722782692276	10.0635573178327	7.9282736529541	-8.54468612032234	1.7576343671342	-0.369695037661638	10.5486025772535	10.9761546670598	0.507051578297713	-1.07034586617139	6.3902555631828	7.01256619945043	96.5	0	2
44	6.75494840042071	1.56627094410315	2.12493495488103	6.44668123889629	7	3.90539043320705	3.85229526766104	5.833014220519	5.81451223404942	5.27514938799999	5.77959808713032	6.01828541907181	4.80837683131988	2.18172916823603	5.32868876507736	5.2640527610128	2.87925543015839	6.64547555345259	5.86017881154055	3.88857136656885	4.10308053130385	3.67725329414288	4.27239150821143	-1.34724379692135	4.67682040029746	1.84328837170164	6.02923087609937	11.2680530351208	3.42641616525388	2.20428733067268	2.26687764627033	0.761095016148513	3.53851658527996	4.91951751968586	9.01916264270712	5.78948788085383	3.12573065237102	1.86799218396428	1.49038549395664	13.0191473123559	5.1750170655293	5.55936266382788	2.84115553653549	9.74876963856595	7.13927034626264	10.3509560410434	76.25	0	2
45	2.2429245574874	2.47657608904062	7	1	2.83527837694838	1.6018681265334	2.16239298165688	3.80485680564545	5.35346674053399	3.57290330774254	6.61733524073516	1.54686990911169	4.98130156899777	5.78634338989876	6.08937735103416	5.2537442364119	1.66837456759465	1	4.1910385424045	4.14178833848028	7	2.9160038017066	5.57239071392068	1.14438204699131	1.62041187786254	-0.542288356812929	7.3698887011315	4.29313520746975	-2.71199728288273	0.249662295337149	6.14849431759734	4.92748265623907	4.74370237204314	8.09075666972752	5.1851055362924	2.54400994424944	7.14772689604072	-5.83692992518093	6.3794478788584	-3.65793957242142	9.12499322755853	3.97716440560974	-0.121941528648059	3.17863738288004	3.73896072564385	-6.34666377755635	74	0	2
46	5.00825288104276	1.76300371253719	2.13602852341641	6.39863314347765	6.89883642144072	2.08013651444457	3.34975354082608	1.30780929325879	3.23464303553878	6.16921717223584	6.09455279985765	4.81115589471807	4.69082794997165	5.82535592836883	1.64386318221977	2.10382438707363	1	3.46928125796675	5.73551672668952	3.4008774996462	2.0327670874574	4.48102717092196	4.57456041094791	-1.4673274524819	2.44018816149706	0.379306783443149	5.26389095392236	10.568769936408	5.44557713564959	0.950611289263166	8.42528283420788	0.507933175747305	3.18479482224554	7.2132739377171	9.51565902453479	2.66780910882011	0.437465579151918	0.688113525379913	3.80442755035218	0.554230746687302	6.43171005373611	1.83974228645996	6.52657242741267	8.1462302465141	5.99916879802793	11.5096271043383	93.75	0	2
47	3.86403778101177	3.15946267915345	7	7	3.36913869155401	3.35692704798328	5.08174066650099	4.72359423544662	3.31521140079995	4.53541712902004	5.50312778874725	1.39183168788256	1.29052803659499	3.10065740091969	2.95859941040997	6.67803743092565	1.05971763278487	6.9072148561026	4.96368530878244	3.00871551267483	3.59062552831855	3.15672535749489	3.5895848999215	0.189660421312459	5.22546028572516	-5.48825975072651	5.5234187217396	1.76927565537257	9.51474064949376	1.53908250161268	4.21926261999708	7.32266864836873	4.37638999381879	2.30430405026624	-2.53716144016495	-0.450732616589068	6.72325408891713	-5.00270381352638	2.37853029570035	-2.33577974534652	-1.7770389239982	3.48135843284298	3.45261771488814	4.6842533237753	3.38811873429488	-4.71512584528143	82.5	0	2
48	1.72203374794101	3.2946524455629	6.60325556327089	2.94540674876013	4.60743990433015	6.78674278702815	3.46680070292967	4.86421553616143	1.74704202073163	5.95077680630571	3.02541746219912	2.86386626117095	1	2.98536545965292	6.35565880571046	5.08186540644668	4.82562416519966	4.58024001361986	4.10942277671971	5.08611539596586	1.67067253969861	1	1	3.16887242960112	4.23911430542743	-1.59779010914576	6.36156622393018	5.58924630268409	14.1187526516501	-0.515194601459292	-3.82232082209862	6.65307052125914	7.34803935812325	6.33961901520531	4.8424267048651	6.06560634025206	9.19635380315215	1.35782182634803	5.52539517694219	1.36998028991467	6.01195333135919	7.1048061018822	3.77085116762946	1.9943062281592	-2.05505409083911	5.1776028363205	79.25	0	2
49	1.87057143942375	1.43544586268886	1.56443901929794	3.700538041893	1.97593355932425	1	3.7672790880588	1.51085930139454	1.13854512599176	5.71198780636641	1.74143687587936	4.45602401036471	6.60974277872718	5.92900433445701	3.27859741261031	4.68726940620766	1.08483638003282	6.00907494534652	5.26590801901079	4.50224068740629	1	6.42298434911484	6.30202712223519	1.12403535564526	-1.52721217419984	-0.767197270077444	7.65773346448119	3.73208346433499	4.88761688347987	3.32622229138256	4.84030982792376	4.61295890351043	3.75132041357613	5.01099740543498	0.172224556633001	4.50289030794394	7.26097035990188	2.30584023712208	4.30193456963421	-2.07026964076508	5.63120575725822	7.61717921558722	6.67035271946293	6.731836100096	5.33690529273154	8.69043826344146	80	0	2
50	7	1.13560485778459	1.78036059333222	3.30334731746148	2.40678251714908	6.81638025621005	4.59184704169999	5.27043587082732	7	3.65399278206756	4.89707848144515	2.00117932833852	7	6.6239549256332	1.41703537882346	1.51627287764516	3.03334262217643	1	2.57665078463027	4.26556289211642	1.31517660085585	6.29527225323103	5.33703678708608	7.75719825554473	6.3330363017014	1.62280568995766	5.12331107441087	4.51008039299834	9.8094800562954	2.42259092856118	3.50730851649373	8.4584633704078	-0.545424136969747	2.33750102477182	-2.15501271957244	0.685108333105739	3.0516794886235	-1.15832021466972	3.61942927995377	2.42719445349107	6.3813151850551	4.10459823001853	2.00612219828967	2.50549385246477	0.0848277337044578	7.0105589661236	86.75	0	2
51	1.15822394467781	4.31369243310261	6.24153553021174	1.47382260886012	4.55300871991177	1	3.83149632448567	3.21353125291941	1	6.50652985100164	5.87279251400007	6.55432765285554	6.36065089408398	5.14110123199085	2.77146972540344	3.39832616704365	1	5.83386476129147	3.93604796278731	2.8637625083514	2.72959164132016	1	6.63206511707415	1.43572027288708	1.89220600720086	-0.885623808651777	6.136097216383	3.96257998054045	4.48628049103496	7.29893603836681	8.43307365520895	5.3225321473094	6.27773764569296	7.43543569006915	8.52603251039781	9.69168196385906	5.97098583893601	-7.24746844292086	8.84760091620405	1.05602420819776	4.53390968944444	1.85495245676901	-1.18783718824663	4.0448841137083	2.21166190319731	8.01625441304286	85.5	0	2
52	6.84157745851883	1.06145847168102	1	2.40164415624766	1	5.71979500044706	1.56784258517251	5.16955155516635	5.38430067055667	1.61059063512821	6.00677941350611	6.61345162619429	5.53085467190466	3.08398446013118	7	1.56462550768786	6.52023209659199	1.52678060411898	7	1.98816112999261	4.97604083181945	3.97523016689056	2.55903350809613	8.60452436379467	6.826854943792	-0.248582291852291	9.59782660029126	5.87465246412265	2.80076246432433	1.56144083611278	6.55641706031236	7.3264264164705	7.13624017074548	9.4206765028221	0.162173037305372	6.36987281591066	3.72986657168689	-0.38158325279428	4.84240789103539	0.529991666303098	5.57352496324032	6.86901755776862	5.42437242050502	1.33009162454918	6.1811497681608	3.7188876600328	73.25	0	2
53	1.28608966068875	1.00303912673616	6.97169884872931	2.21615943052362	5.79448874111487	1.11422997625026	1.99836139276503	6.43468874306981	5.33220195086628	5.38767966782849	6.97684874577388	4.15279395115335	1.35533943667959	1.0745116955936	7	7	1.30268947631398	2.28825030709861	3.79604682271624	2.24136248630856	1.51891707812166	5.84626914496632	5.62993449169645	2.61268349131257	5.27525372838588	-0.48241414920475	6.71656712341254	4.1389992262348	9.0633884593258	6.26058813423125	4.87919742188573	8.54348230983673	6.30346689472796	4.53686802175524	2.24188402263797	2.00104355819648	2.75607747742968	0.0330768313000054	8.88873090547107	1.53527636711195	6.72307347714638	11.7541888806528	3.51304591069514	0.697092903018263	6.95695375687581	9.21338318494954	78	0	2
54	2.97562030947513	3.41182072730354	5.06606425441831	4.97942916149191	5.61606513534969	2.77706595203912	1	1.65817219650407	1	3.55407199109114	5.76391337464768	6.06074359073061	7	3.27572104376958	1	1.22267652129453	3.97018299396624	6.96063839450382	2.84851367908401	4.13997258915026	5.92834498971771	4.88739967035117	6.70851638042264	0.819515385460135	4.72216657120018	-7.38593192690808	5.70690193245158	1.25975003887711	10.5237672867906	5.26555486965503	4.78659123624171	2.32705351711574	5.90142286992244	7.45686007568896	1.91663526362912	5.74229877939265	2.66858891807904	-3.09927284976849	5.71086884525633	-3.76876593512548	4.78207915390228	11.2899295532861	-0.152875522535637	5.54515115999881	6.60795067331142	4.48486749047064	75.75	0	2
55	5.78548495783941	5.33616588383634	6.23041734359426	2.54118581084522	5.79003918642289	1.00493687601229	5.76910144807005	1	7	3.83211757766261	6.28232346225603	4.44937235050904	4.53420289659282	3.24656854924565	6.76090537590209	1.51033996733651	3.86324491485062	1	5.77776499466449	4.72578576031487	1	1.44618607036667	6.65564948969149	2.27706666719329	4.10923708051949	-1.30146424029441	6.53142225495176	7.82053119534735	12.8928841525941	4.52863380288123	1.96809565136152	8.04145586714403	0.43252164011266	5.09213786450282	5.97672341536663	3.88462979007384	6.16184894554643	-2.5197338264422	5.18004623127202	0.494389487520132	-0.656842977636115	5.03764109463211	2.8429684890687	5.01355043817387	8.66272898673931	4.12344212445619	81.5	0	2
56	3.56373546237852	3.0653097365605	6.05663866533951	4.20864498452755	5.88874220161403	1.81706935204459	1.54234839402208	1	1	3.20124776762362	4.56453392051618	3.78900503676198	7	6.09552619673606	1.52701738688012	3.34257980804391	3.05268998769721	7	4.62482879788953	3.65003079575296	4.77094722556526	1.6041434807286	7	-0.639544468732394	4.04087534090072	-6.41067633962049	5.35401547019749	1.55949114969498	8.20361590975818	5.49105092333772	5.74685688654411	4.49246956327005	4.70253695796792	6.96803423589532	-2.26326404358013	6.29414294690132	3.3065255529256	-9.61253249908966	5.1939329181248	-5.04633195311123	4.80759261924662	10.7895564903538	4.16274918612237	1.46133815439136	6.32512171927639	5.71887037387393	79.25	0	2
57	1.86590934007552	3.59949208273369	7	2.63162003415322	1.38863149820772	1.57922613298982	5.97911949551932	1.57549717026677	5.54042139875521	4.65978460781677	1.56701191797729	2.61526193728106	3.70105271048175	5.57809249139295	7	1	2.96779648367341	4.74718195926884	3.3689172971272	3.3133470249126	6.46811225513584	3.96964448311812	5.04953377202866	-1.76459621698423	0.00198792401560072	-3.83369775764633	2.31903469652385	2.86914619901249	-1.17548759604403	3.23528397868229	9.38061522006085	6.83058253302836	6.97997299286333	0.316568572712364	2.69275336941843	11.4117409508145	8.28474990782157	-3.16677603977818	6.265594917952	0.99854416043333	0.400091563427168	0.147475625246075	1.52348699612073	5.88286254597617	4.72079861782085	10.9767471270428	72	0	2
58	1	1.02859314801056	5.77650017751104	2.62779443856691	4.03561408500131	1.02444261396805	5.72971620875898	6.92671546773654	2.02362119670517	1.93045872477216	4.66723912513018	1	3.90905316605366	5.42562218606342	4.23399737902183	3.0422265673136	4.63313720382949	1	6.16706342153798	3.10550498533084	1.3662919852123	7	3.57437867944331	3.01980532057787	4.74287993793892	-0.230303186933269	7.24240270736758	4.60001918187763	1.55147417660748	3.8314003301321	4.10685019815713	5.87419865945028	3.52827969636763	2.736921025962	-1.20085965572164	-2.22124365793493	4.61214713099624	-5.5031487387664	5.53887030263474	0.500779380396641	6.08291034263001	11.8725235127082	-0.282070661809415	2.33092977025644	5.13008983937585	-3.15072506140709	63.75	0	2
59	2.32671075119995	1.4939959085219	2.51335808533719	4.03260053195211	2.40854618714423	3.59380666731314	2.53646961552647	5.65331829587685	2.53638280473278	6.99513955176643	5.93692986979116	7	1.77413155035523	6.2336458755537	5.64330168019672	1.59669266817321	1	2.49140427566806	4.0640721208162	5.10094453301897	3.35289105043089	6.38557969657143	6.3357623478165	0.187350064167073	-2.7258625797062	-2.65055563065014	7.46850956229854	3.88317966226909	3.33825639827833	6.71497305047729	4.81011613704773	8.10444239206615	3.77884157743935	6.1410940042661	-1.32998885081638	2.02459256960394	2.80480992706972	2.28320679025446	10.2027227285737	2.82389156334176	8.05194735867123	3.03385023042021	-2.90545544611002	4.01686987085361	6.66046376819573	4.38156422644353	86.5	0	2
60	7	1.07821928431191	1.40473869724957	6.80818936197584	6.0036514709903	1.33430424110555	5.2887413311187	2.04657575324746	7	5.45971369216815	6.74002103786645	1.49391758683788	2.20066784355039	2.82903312028823	2.07940530055298	2.11073247243198	1.02850134977353	5.78424120568541	6.80932545110892	2.53837586186763	3.35812410314845	3.27012498633644	2.60481845807088	-1.63486821280794	4.45121898253696	1.63434843268932	4.28269225062697	11.0198821090778	11.8872585450425	4.46015813340696	7.03816298180096	4.81124745406007	3.53135173789251	1.07711722376822	-3.21303840568387	2.72995909036716	-0.748032475629331	0.125191577735819	4.16472772515652	-4.47188089337525e-05	2.12028694931773	3.09407379965667	6.68725708809528	3.6194718414767	3.4239346600835	-7.86721812183747	85.25	0	2
61	5.89356048515406	2.55978553837502	1.84197623617341	6.12325732891338	4.6664064033	2.90478177488263	3.94053600737535	4.31483340817666	6.09017559067857	4.57772792600451	2.81057253757179	1.31716415109902	3.409424014607	5.77920360424187	5.28254350743463	2.07331103906994	3.42236271299965	5.99778431710293	6.10362936534756	1.96892614962198	2.76716518340334	7	3.61535369777102	-1.15176805200158	3.52835226477687	1.80754050377875	5.29223779560844	9.09327960512891	11.0884562834395	2.16007628121992	5.86882929103245	6.61383339597604	5.76396297109681	5.93458443628601	2.68950162382759	7.0655767154528	9.00680970022966	2.07933955084355	6.12748812425608	-1.12896157241074	9.57494184823169	6.2938412001152	-4.04091170754421	4.78280087776072	6.69967601956968	5.77689701708488	83	0	2
62	7	2.1002907812981	2.87262966572076	2.85501996794509	1.74654316999576	3.68666533607568	4.06241084940365	4.95767354639026	6.33439665086745	3.74759393121946	4.59152796076757	1.642664366214	1	4.13039254425965	3.19271092002955	6.9714945863482	1	4.89395393636105	5.28080930032415	3.8353357254777	1.61503700371292	1.67476648563077	5.88728703727142	6.80314768943228	5.4584094315362	-0.153021387337008	8.31748597606007	6.11078994921484	10.7709133508943	4.79964754300096	4.04200930804706	12.3041402129772	-0.320508746886043	5.3119328520736	0.886269428246249	4.47243499730265	3.5854757242658	0.407861011761109	4.35517909137418	6.3116528287598	4.95277496445965	3.30245622102087	-0.798347993998207	1.2393872585198	4.41143219144038	2.47114646825143	93.75	0	2
63	6.50456541742135	1.96718459983888	2.17113030264837	4.72484575855144	1.73166279926889	2.937191976101	6.21005796986537	4.36146927878997	5.20186266528256	1	5.15445760773255	1.7097564999304	1.91124370906232	2.12607230564333	2.86403839758802	6.76903094018583	5.93853662046281	5.29763343901599	5.03594224830132	3.93272973872938	1	5.54053994437835	3.62047961334953	8.26376898562862	5.14084499143043	-1.19568758807231	7.91462791121084	6.3897804648858	10.0371988245887	2.13597621395351	3.69699766191286	12.1517619802252	-3.6753632464239	5.54760871290177	1.39274129504602	11.1495187311791	6.37977416672558	-0.108929618631747	5.52137314411539	2.48953191200609	4.81989138203121	3.09806838064249	0.974024572594698	6.81557941442752	-0.37921022202543	-6.4585537623788	90.5	0	2
64	6.27855511808812	3.32594521513998	2.97476189869974	3.0394641729062	6.55124225662894	5.69352372260035	4.66351745358173	1.8482375301942	6.52962003551999	6.58719919288378	1.9064025585659	3.86208098864568	5.26505580767852	1	6.65362102274581	1.92757177687474	4.14700592756343	4.75784236410154	3.08772059137569	4.1547853946551	7	3.69439229474775	5.32401859336838	3.87145221256074	3.09923513885173	-3.37625954091954	8.80343939164337	12.7590583317583	5.18821927459467	2.51146273825774	3.6577261827602	6.04143143261771	7.23744459965763	4.88759329548697	-2.31969174424696	6.6760531947314	-0.576055152863795	-1.87703289684361	1.71000512005542	-1.05922011993995	7.20344539238377	5.0939930500846	4.86745377631386	3.621132062739	8.48728736860328	4.98685694706352	81.25	0	2
65	1.27235219109497	1.67829270134809	5.11866847191498	1.28260844745694	5.10694374109654	2.89198825017963	1.17793976641206	3.91098815515248	6.49367777833209	5.99552216109975	6.44969037968986	2.10522109752699	3.05241659048601	1.84366304340221	3.88552478992252	6.65448186190585	1.25458977756749	7	5.88603426985644	7	3.02741483620468	5.38835878470933	5.90358849824543	2.68676655723085	3.288863469226	0.560840784129377	5.08964959133685	4.77798288961851	10.888564774424	4.3844992181933	5.17418586921725	4.77368037146613	4.32615847832289	3.41836196552204	-1.47247981007678	0.0525425447223802	0.184270775211198	4.33543757300122	5.93583814267527	2.11190148613243	6.78080950619935	3.38171769263018	6.59207496136992	2.1268078543082	6.66951781943689	1.90704784807691	80	0	2
66	6.18220657896474	3.56740398890928	2.95461205306179	3.65706991066643	7	4.19349162307817	4.88244119421704	1.21822942287653	6.34484325742043	5.80783386737557	3.87676240815471	4.19309489032284	5.02605324874466	1.57640328357752	4.08444204982453	2.03773955981452	1	5.47695171941395	4.1841167300807	4.17118005030816	1.68729388863719	6.14441458982078	5.40915253530469	4.27420474068405	2.22560558389081	-3.20968254161018	9.43034790701976	12.0793392705821	3.13511599055468	2.59410637914766	6.10128415176716	7.30366636990309	7.50024250600551	5.50662419800609	-2.58712674645364	6.09721932831825	0.413599120353919	0.648565169188745	3.81545353257973	2.64476323063173	11.4814076376288	4.64288576132348	-0.578747524933128	3.74315010383483	0.207358270430218	5.05107412841642	85.75	0	2
67	2.26971244959481	2.80955886223691	7	1	3.73860795310759	2.834269760771	2.99993074311011	1	6.09713400057296	4.79557495068525	3.29210688366246	3.91215954472107	3.46465338236225	1.99163640746724	5.35425015966086	3.58162113003283	2.10127132516804	7	7	4.56409892346758	6.02767844289973	5.10894447278858	2.82706542983998	1.34717974215862	1.6654917763798	1.75850148703669	6.3180722137979	5.27477367390746	2.58855715575087	9.27952888509664	5.31921279193325	1.0652333004596	2.09450344728127	4.48030804048971	6.2192799877684	-2.6355685796268	7.49667768503615	3.31802748190228	3.81225077463053	-0.032226689730275	3.03290352820516	0.376441312540601	1.55011912371982	3.79845683753133	2.82767495124356	4.53430724326636	80.5	0	2
68	7	1	2.34253929440553	2.69960314658068	1	2.7933736758053	2.74493853966317	4.82976938649177	2.9463261444267	4.16126859119862	5.82002183945984	4.36185923736731	4.87259919653302	1.07240050696863	6.22846480927954	5.57784559704088	3.17425559829944	1.8157568858785	4.61143132516201	1.77333141127698	1	3.86613482651867	2.05036206091285	8.12291745502237	6.52889264629934	-0.210844290136152	9.61132561847713	6.17049497682417	3.25118069293997	2.78284108878435	3.32473359984147	6.71612258369371	4.18657682345966	8.90075062809809	3.12110410889148	10.5466415722713	3.50471583870808	-0.250057814098857	4.25926505388448	-0.482748767085735	7.08709991203367	14.1124005261879	5.91472652709294	1.88870370740557	5.28692259689333	3.45535994355464	76.25	0	2
69	6.60014226904942	1.32332799096903	2.34409472242453	5.85618178903375	5.35061389298189	2.72754573168252	1	4.02063216742134	5.73557176989395	3.68853973824315	5.89128755631854	2.30482065507515	1.60585005631303	3.70541616530137	1.77066200779651	2.86885369376153	1.37745247086841	5.23815035948427	6.41438509759384	7	2.07797429715727	3.191322827785	1.25835180748166	-1.66565676992435	2.51793792504374	1.0625129983682	4.35626854644098	10.213160695347	9.41201160153648	3.3933696748718	3.95789505355287	4.79534293371841	3.90272409263821	3.03717358382287	1.14861144435759	3.57097400768277	-0.355741634591361	-0.781440552730134	-1.09482829388472	1.92718112282607	1.06131312617486	3.69941713878916	6.18601886666559	-0.212612055093555	8.30056136023206	5.12267985909195	82	0	2
70	3.7041123302769	2.4057464464675	6.91318992927265	2.11389165536291	7	3.94533545805595	3.80716667879179	1	4.99638578871351	4.02276230917353	5.44209229359763	3.31234832384278	5.15695662504661	5.60462866818123	2.88909348821467	1	6.2684735249421	1.48274832753082	5.34365949937411	2.46124725539579	2.03796475534826	6.190574092316	6.90676530624972	-0.681782673035035	2.08129669974433	0.548986251762869	7.81223839364646	0.48332627893542	7.3642419867584	5.29532658501192	8.05705202650796	7.2497839576942	5.14145150477543	0.0873868141750191	3.21850676645544	2.34409888997567	4.59460670491636	3.13177062069067	4.87138903594601	-1.77111791521477	-1.16917994082968	5.99535498140005	-4.16478000936054	4.70027081288777	0.248942922835057	1.62734764564039	80.75	0	2
71	6.69613721866518	3.41499352949096	1	6.08980544176253	6.57395567397591	2.52128401002566	2.68176712144128	3.05988459740395	5.45401978713343	7	3.29645200901128	6.29982600860933	5.61947837932324	3.70355870928223	1.7352628651465	1.76884101106324	4.89442247135773	4.67358890710454	1.09436285965426	5.56339655642204	5.46110627596544	5.29041427417596	5.1081896058878	6.1437987729083	2.96980690501591	1.89086828592673	11.4238274460399	6.82499610520781	13.8442150476717	3.92889265506764	4.43776246163006	6.47724098325877	3.73509471379242	11.7582750649722	0.415845320235039	5.44371995367029	4.96784610671414	-3.4394162728928	7.72879486227298	-2.49787951974473	6.51179403150847	3.24640106280991	5.06789411209046	2.39002069679605	3.65932824752688	9.35917039291155	66.5	0	2
72	3.51285675328162	3.49892736446186	6.30127992478978	1.80119480341385	1.51930176738689	3.8465816975791	6.38506694184839	3.41372732401118	6.8831370668209	4.6703532664941	6.35374431108859	5.19107643798762	5.39689171370271	3.62111233954296	3.02215730440712	2.49526936570048	2.70837002847387	2.17074893853554	1	3.44077465428783	4.32005094830599	1.98017690196711	5.06290554687677	-2.94874938525605	-0.487139319674294	-2.58139979340273	4.61786461455305	3.15524031745287	14.2211855088611	4.49511705709991	5.67129000339204	6.74111848664314	2.38842130418158	7.66887949397379	-0.472979475101268	0.917721857664621	8.83193460804281	-5.96513110457817	2.01392019068648	3.3839447746935	-1.38220761815346	4.66091364881378	-0.715277166984806	2.42557752860064	3.32027218994571	5.53041332684945	63.25	0	2
73	1.87748673353507	4.41398469707865	6.77333596655141	1.81660525926685	4.57746999519066	6.672866680466	2.70972094827939	2.44810910724583	5.10088631384832	7	5.82931638124975	1.44146405456302	3.01596371868686	2.4600795449417	6.11242811029215	4.48413372911597	1.17850972383205	6.53334520096968	4.4677301584742	5.55228312033376	4.84133219830937	5.32239539849642	1.08993852949928	0.657230212762144	1.79843171073905	1.62235228796548	6.97233552344819	5.30149308183188	9.69701370110684	1.98068067697538	5.72142767177384	4.62477856016686	4.33593446899376	3.56078194171701	0.861354771666719	-0.735658399696353	6.77921126123946	-8.82053226128714	1.65708084484981	0.958065655598701	9.15984880106587	4.58088860345419	-0.203246552523086	-1.61697740869109	7.94416051863262	6.11760972680488	71	0	2
74	3.24126500418318	3.52500206065043	5.52417149498496	4.77454292000637	5.19109099832283	3.36008686989171	1	1	5.96088848910626	2.15934814041489	5.6770173455648	6.19930813194576	1.53382298060427	5.85499548966624	1	1.30411233951454	3.11096469967344	7	2.9826079193582	3.5616663251505	5.41453569765031	5.14945311263838	7	-0.656475471805877	3.63960269871882	-6.76844401352889	5.35156509220003	1.68671741241085	6.59424750517062	5.59060160682604	4.79323679466286	1.95573672254372	3.99733454568041	6.09590604920506	1.9524874386445	5.84751032619873	2.95723707377166	-10.1653348164913	5.32055851753906	-4.0195203033534	4.74511217582644	4.08019901290859	0.31174244655997	2.1961619389291	7.39493478923011	4.57544912442558	66.75	0	2
75	4.43602009366369	5.47653985736657	5.65361440676917	4.53922018465619	7	1.46192281951578	5.28447685232702	4.40192096683361	1.11620279853274	6.88671494466182	1.31091091877812	2.41945038964836	6.8026754614945	1.84746567730745	2.19847923925699	2.21820184876012	4.14084694296834	3.58734363362595	7	3.76439331459597	1.58484451658054	2.30594825557053	3.57683606065158	-0.506067200688446	2.14151890422294	-3.35336856417725	6.31112774825554	2.45092439283999	10.0197989846716	4.3361482353465	6.40252057171906	7.88062117039408	7.4827767235383	6.49154567013465	1.31448544500045	2.26452411448045	4.42068899913537	0.456898304042612	6.97059936623338	0.028071183278771	2.70507920267428	13.0753146145909	-0.0538993506370919	-2.79019499539375	5.52661155684296	-5.66178757380787	82.5	0	2
76	3.25530505562583	2.69549924579004	5.6796480773481	2.54503349347864	6.6518896539323	5.59109767140935	3.9175171812166	1	3.18235398910729	3.86596674764835	5.44729868944378	3.70871094670198	6.98055564487916	2.62821084986181	3.5952127367427	1	1.5388321691011	1.98910264215316	1	3.03625092633109	3.53912161783371	2.69170382462065	5.58135573817916	-0.688917713133499	1.85459023207793	0.525326450462271	7.72969569334541	0.117063392949088	0.0897477353133183	4.83250930372482	7.19699216161514	6.66733813759445	4.73457033179792	1.39874172139939	2.95845579856165	3.12718511710739	10.8576993626901	2.170067044899	7.48996658647174	-2.91308095576495	-0.838361664515114	0.594599304218859	5.25494356841866	-3.28576507143658	-0.694974749381319	2.86344111796827	56.25	0	2
77	6.00949120050395	3.87728185927073	2.9490163638971	4.48427306863032	7	4.8680986299239	4.08475256852937	3.22073111775942	6.27132258144501	6.32136667093428	2.917975815525	3.12136256212228	4.9709607746767	2.62289274264535	3.98206180897741	1.81095752308963	2.46744039635532	6.22168876937601	3.25840887941601	1	7	6.79342304686499	6.4803369904558	4.32716732339197	2.84643068820638	-3.37981833012928	9.06566090572919	13.6310071429756	2.28869433205152	3.31372759019366	3.35484689216842	6.68417594100509	7.14645833508929	4.34338556848874	5.57625353857601	6.85946816794946	0.461156246523684	-0.00381698389175744	1.61813123231731	2.08061756891965	7.28874743454672	4.5477127964667	5.40349884069951	4.73021563532724	9.27530285161127	4.18448242144106	69	0	2
78	7	1.98221206084274	1	4.50819157120137	1.1637806794135	3.30415836226543	2.47484781500315	2.40915660359049	3.13597756635748	6.59382191238921	1.78358973026458	6.30465335111209	6.25116139642194	6.16986670987584	5.32312027607713	2.31050011870186	6.82487152368867	1.88261861479555	7	4.3445883004572	3.77653356021078	6.48272461925837	1	7.61177207739645	7.93918792068627	2.08080027372062	9.41158288099764	4.62313069337738	14.4490076109167	2.4636233057534	6.01323467399211	12.351287069391	7.49680760883559	6.1838771839313	-3.31525391526803	5.36739954875961	2.88027228624419	-1.46576040487195	3.8363702677447	3.15634532022607	-0.829490135006423	3.90476884645131	1.44747393861777	0.15723861164984	7.89060687699427	8.17014999694928	75.75	0	2
79	4.0411826331	4.1299220354068	7	6.47491706724273	3.991816876683	3.80138990346631	1.18337974285657	4.13246763861503	3.03406263025453	6.93154168077336	2.02297018843966	2.0298730349864	3.23501933955544	3.98804126790211	4.27487739632554	3.6591115633152	1.6598924582394	1.33146661462236	6.10566663815651	6.43931067317459	2.26372236301314	4.26239652363187	2.11804616447759	-0.255189082699283	5.14199977606932	-5.43470531787234	5.82839155061156	2.2961336146254	10.0871886415466	2.21252492690198	5.85331359924048	-3.54378415594637	4.1772835090404	4.82438134192635	4.480085971288	0.0166069968108787	7.04697876979622	-1.25875547288307	3.70569572974603	-2.30686967757464	2.57169000780465	5.40802753906068	2.16678185990955	4.22905816323749	0.942777772678852	-4.44403210456789	68.5	0	2
80	7	1	1.42171250802625	2.47279256576212	1.15876398956142	2.18198851703387	2.76600600447602	2.06276908313772	5.46413358911485	1.33580392093029	5.73510945070615	7	5.35018189240198	2.39579894371206	5.18579167785099	1	2.54988004041342	1.878689813454	6.86824096906627	4.50784983117462	4.9331446203858	4.79328619568024	6.45593649412533	8.76403058270794	6.36309290589311	-0.897020751888319	10.7657142309324	6.01770066130286	-1.64549121803902	3.47327955726212	8.49416095185462	6.48574557217674	4.21889761487161	1.67298727606042	-0.706082071453482	7.20734529120918	7.14238590789217	-0.596055548018743	3.59297243516945	-0.272572793022712	5.10780721604443	7.10408503376234	5.65800347090433	5.22470664204913	5.9715425152008	9.46331321389965	78.25	0	2
81	5.82475226324809	1	1.92731151101617	2.37045985925855	2.3763387051094	3.5683811095231	3.27275981173025	4.28522738294735	1.9650757192252	3.72768762428722	3.61182087957862	5.76720772309675	5.82290769039906	1.28211340209076	6.46530326580461	2.2548266592851	2.84382523799615	7	5.94323719606777	6.17383912956436	3.20017113678153	7	2.95980284068656	7.68725266190244	8.98103941504873	0.22203290388267	8.60986476880279	7.17759325055093	2.4473043137952	6.01140189381245	3.73257176935054	5.85701242036378	0.0557340136824718	5.36296036067343	0.369795179759582	6.83809617669135	5.62365756697386	2.05589987162305	4.02162599659062	-3.40802536479948	5.30393287044297	10.8355430400371	4.53273759033702	3.06439513894351	7.00031212629963	8.01718464434244	68	0	2
82	1	2.00039448517956	5.28743261760996	1.46680480126112	6.03324319375255	2.59159435349555	3.09246676519886	1.35272352582694	5.30969315607171	6.4057079797358	6.37427474405644	1	5.69825058304138	4.84158236346221	4.28456533789242	6.65514383764348	1	2.05242519463649	1.36022212544916	1.39576089093776	2.05688504294626	5.48759415720926	7	-0.788379949764366	0.614875561241963	-0.173474449447242	7.43578995122892	1.43168453042836	2.42462541915901	3.97919708919695	0.886790371335871	-3.16211349222676	5.79219284657071	-0.438654319754319	0.25986554385873	-0.134247585566171	7.96116697649776	3.73350526263931	7.32338823604601	-2.9799162548671	-1.42173617301856	3.3697989830955	7.19986720129867	6.83158587689593	4.99712665023366	1.44886247946035	72.75	0	2
83	4.27597599148926	2.72954867118527	5.82732437860549	6.94258109762776	6.83749689839947	1.40831914275316	2.28990070025013	6.36072650294191	4.46457558414476	5.03803906003276	6.64094259361341	4.74802078333219	3.46826816243563	1.88426719078137	7	1.1422381933504	1.24136938457835	4.30411441522946	2.00561199850102	5.33066070686827	5.57965319097143	4.25461523247878	3.51006270118267	1.6269957214691	3.33435598898189	-5.62266843924831	2.62103836690635	2.51978859918543	-0.34950789759661	9.08138160171608	3.78791379323148	8.23763816938585	-2.25180444433225	2.86711544494338	0.59349667881103	0.711430803290711	4.89813671047543	-0.538128392280881	5.22402301617991	2.19690760080722	-3.06245690469778	2.72684742288775	-4.8328400625437	8.5997828019355	5.31911705350716	5.4347763741049	80.5	0	2
84	5.99616282300773	2.82999393759129	1	3.09805951193683	2.94145078198565	3.0023281842834	4.60548522292279	2.68417518719963	3.60704164030774	3.43323605280521	5.77957832686064	7	6.53008627252913	5.40039172889325	4.46941137542517	4.6786772522164	2.82295288193706	1.29727997706399	2.36928579825673	2.38180295649521	5.37717196175229	5.99300730654544	4.7743921098129	7.73178506090976	8.7866935674568	-1.0720386083304	8.28392083671892	7.78208059078424	6.40897834829142	6.32307516786813	4.62598046990449	1.94347095377156	4.06861000434362	3.26953925872327	-2.13686199288045	1.71359932118381	2.04653071778896	2.49362706843742	5.24349976254498	-0.239528950525746	5.1738750303758	6.55772603233599	3.80746899463534	2.95168050284155	6.98048831693979	4.76605227875682	79.25	0	2
85	3.35111040349839	4.27347153239146	4.63361198479422	4.81961854198064	6.05497413847633	1.32883079559595	2.34952957773197	1.02155696255695	1.64583887998696	1	5.64762271218325	6.24020409603848	3.62820164422061	1.56133860145499	1	4.10852383057355	3.09897118011668	4.17395865857932	1.6746886358035	5.66125730566485	3.23511491305332	4.83776986609094	4.43036835741661	2.19392306335936	4.3212585230348	-2.4875446789977	5.258930224095	4.50993227992195	12.4450583881921	4.41808965851538	6.80272078582098	9.40766436954086	3.82540280623137	7.32049818035555	2.34447175198626	11.1563205945662	7.20566707090439	-7.63176310814925	7.41683650856978	3.59580987880496	-0.0240917636260114	-0.0620819857137936	-1.75758864906021	1.58393250291809	6.51989368990395	9.81549940192918	60	0	2
86	2.1006859380432	1.30829170510378	5.62031314377181	3.18914664075392	7	1	4.28005815950168	3.2120003864146	4.83816215587225	2.05932266880386	4.2276702742215	5.089390275949	7	7	4.51093753312433	3.26896418595581	1.96331749146774	2.32863146822606	1	3.85832024992336	4.4018041862049	5.63916046345284	5.41267612731149	-1.98998469625197	2.81491491639584	3.63548585025701	11.9044958237201	4.52488062067501	7.11948197801115	4.687354079638	3.21694628219036	3.51290265637471	-0.69725702042282	8.12825183069916	-2.45744209894158	1.20125529199573	5.27941497837141	3.5558315010811	5.35363711773293	-1.48006507405759	0.123133162006214	4.24528698182802	3.01648339271361	3.64253254109906	0.51500317260787	5.35227455589919	61.75	0	2
87	5.20727165543553	1.35774070000528	1.86932089200801	6.82031145968021	2.94750280321843	1	1.57531857398702	1	3.98541507747548	1.0667261564303	2.65931307785461	6.98789318677879	2.82339488088638	1.67570972775839	1.91214793009183	2.5360834876278	3.62896190513859	2.71844412048077	4.90581003272889	5.02463717845161	1.52281925137674	7	4.64695808097215	7.51961094381398	0.701084453849713	5.17781207074962	2.72876439927172	3.21110384042309	5.20102741633058	2.50069343872462	0.995566422527412	5.44623746875633	1.81739413254585	7.53776820415153	-3.15803363025195	-0.94220531580373	3.291249738491	2.27059416337057	4.22305834947365	0.382462195327021	-4.15521756615209	0.845615132598591	-2.08582622210203	5.18506289338279	3.34929564268017	3.89966143445332	99.5	0	2
88	5.72954891918936	3.3326168826875	5.22529694553268	6.64416894805444	7	2.36924884834894	4.21471623214628	1.75673679504727	1	1.23675814024498	7	5.8244745731792	3.43697321170733	5.12996821526023	6.02449243068896	1	1.02709472474087	5.97703078912109	6.31827021174833	4.84905311759882	5.01948902141513	6.83673774476765	1.89619746155136	0.440203334328489	3.57097336371066	-4.76599190108098	2.6193064472903	2.20227323746717	5.07394767719551	-2.05253107977181	7.89923070192597	2.01245781893882	1.40725343989489	5.73498907202619	1.55051758339109	-1.12938625179006	5.81699935833957	1.75975993459701	1.31942114624769	2.7219173678873	7.09921552054507	4.45688135573848	-4.12271667239068	8.94384704225417	3.43865587952634	7.23138714361525	83.25	0	2
89	3.83277428111448	3.38640697639159	6.51358921862605	5.85844329397314	6.860554335791	1.14869925403452	1.82336186273339	1.2494102903003	2.24635099367999	4.49292165037083	5.7594978490545	3.0382462639513	3.82396780384269	1.53028750881459	2.42014368125343	1.62983214103072	4.95058876718751	6.73978546924057	1.69482430165254	6.36613139530502	6.78290639980947	7	5.90748996950905	-1.67099295297358	4.51558897208374	-6.42023782407292	7.33655911962688	1.42906453737655	6.30905351297909	4.56630347904398	4.29559348835778	8.22088672177552	3.85224402639163	2.42853779369425	-1.63614358047008	1.85166768391251	6.78914277659813	-1.56261417693835	0.964426649458437	-0.203638508280685	5.53405632797153	7.62475436658575	12.0972310735939	2.48711021443177	4.16959541502014	3.37586896242438	64	0	2
90	4.55087405692842	2.03682649326603	1.33872149834401	2.74998024000367	1.76159357806641	3.18210110132643	4.7665800083098	4.88051452855593	2.58316845656894	5.40846649427642	3.63949712900488	5.79418468816127	6.49613504129385	6.67385176504471	5.89874634783759	4.27516258347689	2.70295423609793	5.32678413222312	3.61272763020897	7	2.66731972806165	6.76792183179698	3.15732937908283	6.18106951383182	8.952903471991	0.261341232677931	7.83295521204749	6.67742444604125	1.65006787584363	6.28758747291608	4.56286801800374	5.81447652810613	-0.33340723281426	7.07131667032376	1.39362660341192	5.47262448437454	6.02746334681359	1.00839162483447	4.20538365774181	-3.2158002567809	6.2206551500513	11.7251220345343	4.23320224480814	6.15306471512305	7.1682536327612	8.79756381813629	66.75	0	2
91	5.4504704327561	4.63973447652165	2.41806546024176	6.55653948584313	4.9726065448976	2.83953030407341	3.87004040832136	2.0885491163099	3.03453638885367	6.0245835018716	4.51209698725124	1	5.26262227841184	3.84479216526597	1	1	2.01904285965815	5.43392863503537	1	3.81331769859047	7	5.81894739090467	4.6696665525319	6.00422079594262	3.24565577246765	1.96856429993241	11.6623912555312	7.04938458025634	14.4681728779873	3.47420716572923	1.62006264061703	2.75415697074428	3.28541533916777	7.11192908310567	0.948900006355509	5.25981770096158	5.93698471345529	-5.35898677857846	5.64048419821536	-3.6446575287448	-3.29722936925226	5.72317716137779	3.87648886694735	1.12270930825656	3.02121123854897	5.08881404143046	70.5	0	2
92	6.9884465741565	1.65192436493616	2.1206229568152	6.8649108316084	5.36617502716622	6.13926946876038	4.2182766807372	6.26444402981874	2.78643878973871	6.82013800514033	6.13896297419321	1.00858521868717	4.06513497403253	5.71594534968529	1.83737340533576	1.67235039008269	6.12743885908693	1.48216164528878	2.30513444491643	2.78181065229942	1.32364513272226	4.78457585379538	2.85789855208136	-2.65556787411649	3.37719062944888	1.87811555001162	4.18187074081945	10.1463161195127	10.3108001816139	2.67991445120774	6.46782043480085	4.99565505977909	4.44951675823594	7.11922870164217	1.49578386947918	3.06832098797501	2.32035701740277	4.21806564844292	5.86703871912004	-4.76961813462783	9.47557695367169	13.3300774351248	3.74272658390479	1.76985370384051	5.00071607324646	3.78856591393018	82.25	0	2
93	6.55845398667959	1.25584308430983	5.6731808375861	2.1055873361801	5.42823319466524	2.11911113232896	2.73697951021042	3.75932596059405	5.22484084730468	7	4.55314553636432	7	2.70892288702367	1	6.86401729981625	5.51861023437657	6.78785970253738	5.20173412811135	4.49387615501101	6.15859487589801	1	4.34967220435551	2.2174163046632	2.97417053294563	-0.0522135988163925	0.172811705937075	7.25225385696035	6.238668678906	14.4158652175042	4.00579759700933	1.40311834281187	7.74470430345559	-2.33278554016009	7.35104291195981	2.99566039606025	1.88092537781328	5.85675709081337	3.94415444476277	6.26111996633744	0.379493825858527	7.83678830125228	11.4962332759203	1.29945465334683	2.41231884713517	6.06660515666359	2.08859292168863	85	0	2
94	1.1117026432359	5.286927188757	2.57756505655492	5.89112945858384	2.01841077885511	2.53375765954065	2.62398354919413	7	3.23191220682915	1.89651147112347	3.25644306772461	1	2.60333967363066	1.14758017078798	6.79898581351707	4.11656252865807	2.54350911049273	6.66789095561192	1	3.29618010333706	3.13676278163368	6.82081096000501	1.82107117068744	6.64905570688373	-1.96308357704491	6.31899783493031	6.4930736034585	7.47040403505789	9.00762555959705	3.73504913747331	7.36430191352813	7.8376042671655	8.41795465373329	8.56326280622683	2.54243025411846	-0.211265431777043	5.69927851173967	-0.0154743129886252	7.02459547007511	3.39506935474584	4.50046354054679	2.72837994428069	5.43947342939217	0.846411073752784	7.92662261191718	5.86059518933089	87	1	2
95	1.71258599551426	6.50516622299999	3.62856987740888	5.7683077209327	3.43481262559503	6.5721628817982	5.89121685287077	1.45611806449836	1	1.88112590624275	5.20835244225566	4.59886644045403	4.14522323983997	6.01956908834752	4.18148724766281	4.46367089581387	1	5.34310004416083	5.81179759611529	2.01668455352926	1	5.24236408465562	4.51523159604082	2.61406222311452	-0.839769687525562	11.3021125943036	0.252061840091518	-1.7468158386735	12.3414699723457	1.28424283938331	6.11424475032823	7.04536015913112	6.12486535136993	2.92411188355388	1.63413366536253	2.50432177928227	6.13767433051838	1.39979347218594	1.89845265679246	1.0787055249817	5.8455325675459	0.436606453779646	2.22749268311494	1.98489006040279	2.57388781049002	4.93313569349304	96.75	1	2
96	1	5.26800067549358	6.12912228527224	1.95573325129285	7	3.50208402499366	2.43689006854736	2.35590323493109	3.14141394816241	5.01840520769543	6.01885474864524	1.80311902899314	5.72524574557596	4.21553419526175	2.42781943923221	1.56377920233947	5.72448620316719	4.1032943028232	7	2.93985656976525	4.77257728260383	6.13785900790434	2.86831857202739	10.8061237839262	-2.2508617528375	12.1949544773994	-0.152618290126524	-3.00088179764652	13.5100495775062	0.784122659162408	5.7059296277024	4.50761187707267	3.47058123658129	6.45298111334915	-3.5417873894278	7.95533161531766	5.05826850467445	-1.15509636614894	6.99457444512124	1.856720441479	5.70174874650261	4.69285949359975	4.63096759856006	0.706694109316012	3.06689376462522	7.64454891688777	101.5	1	2
97	3.59834629776661	7	2.41432089088655	5.74232786193677	3.26455574263359	6.45909176327973	2.28670325908392	3.94865468216117	3.08246027662703	3.59560772857212	5.99301384078131	3.6248328485255	5.53531827466144	1.50865337725128	1.50088261465725	6.18966353054591	7	2.72087076734522	6.63214309323661	6.16324140816121	1.34287621310921	5.37430706341926	2.94097627637213	4.03490405368521	2.74758372465719	1.54476161215407	15.9894262367367	7.96496780039021	-2.37624155985121	1.84077459261532	7.24384663349991	5.92404588469001	7.679342434838	1.88328659917982	3.17491008559818	10.2988358311918	3.29888156260325	-0.759976235820661	6.58295932784649	2.19789065751741	7.55928647174044	13.6866706023334	5.53233870783414	2.05788662013605	5.8352979979929	9.63804344242634	98.25	1	2
98	3.12095559367117	2.08950297444346	2.63325056082775	3.15945414167616	6.96376465806854	7	4.91544501621516	5.1077121076404	5.69894733075114	6.85392765734872	3.9692791777849	6.02751666588064	3.34832834336681	6.82515304258576	6.31325949944805	6.94651029104751	2.28231805292754	4.52639937843737	1.5883093918354	1.82874556460537	1	5.53430258405401	7	2.59735304421807	1.95440975579973	9.84362981021437	4.04779543963636	1.22095578991325	8.14527245060083	2.81129496625776	3.51566961632159	2.04355344274121	3.32803242685831	3.74701075471803	2.11794692731557	-2.06021259976276	7.69963719612453	-5.34965642011982	4.79084018319358	1.19250459663795	3.17609094877048	2.53761396181073	1.69367833674934	0.210719207117445	8.218589736686	6.42685212590964	96	1	2
99	1	5.96779250504921	2.93775624306508	1.12043996883989	1	4.47453081658829	2.0319962785434	1.94425383381769	1	4.58199377715029	5.88944319503099	2.42658765091438	4.46706030743919	2.07645850577954	5.28914312091051	6.65669419043261	4.81467176967611	7	6.81665891447413	2.80774969180464	6.26692932947823	7	4.95548302699798	5.03390261168574	-9.06914721522164	10.5759193352426	8.79514319007041	4.5712998683613	14.3616480270187	2.77901069791567	5.56146558384422	8.58844003668813	1.47719574010156	1.68374333271804	4.11918772635381	0.737721696430186	2.88457532685299	0.216933989279356	5.85049879342693	10.0150016226279	8.20208823590546	1.88904618111361	1.26933416971279	4.11734764877862	4.58549966553277	5.13531560665526	96.75	1	2
100	2.44136761451651	2.36485845572707	4.24413355064746	4.98951138686794	2.96624138752002	7	2.7254304697114	1.03810911381102	2.52193638735975	7	6.10307362419546	4.89845619918041	2.92473951173391	5.59302390445529	6.04872798691976	6.77552317578682	1.55918347682172	7	3.78364008061656	3.86670145659058	4.34546138452159	6.48669461443008	7	2.4568641460595	-11.8708064599836	15.3003524211535	3.7492928833864	3.26301852346531	3.2894453334178	9.53814824338628	4.15570866332584	7.74160585346138	2.46183080711743	6.25303700586185	-1.95047418023272	3.6124861043687	8.34752231932119	2.76103543218865	10.3262910441825	-1.79398170084211	-4.74250340937525	1.71045686640883	-2.41669868418319	3.15736403621588	7.3497631744961	5.93938766021334	101.5	1	2
101	3.6601599681557	1.9735680351971	3.76418074363638	6.41055037891347	2.39099690339309	2.37963310610934	2.43869835529922	4.38915040171598	3.18545102161282	3.14943469511647	6.0250879656869	3.51788991634176	1.57195148748395	1.21881409738705	4.28100658274334	6.15054753544771	5.36576377043494	6.52555785534756	1.39472363611093	5.61339363337452	5.47303314531461	6.56912163243097	3.23406878017845	2.90349883865298	0.676562522398934	8.25702650811014	3.5781525352985	2.43362718710529	-0.365369860176919	8.21585821996401	3.38403087389532	2.82858156111613	-3.03713031566227	2.74968466125797	-0.497988253093292	2.79402433992947	5.61740729413714	-1.33990779352936	1.77329962870393	-1.2529088590749	7.09294876713476	6.41166767593958	-4.77999357631024	7.57991256756343	4.51817963487981	6.47005914851635	83.25	1	2
102	3.55816501044084	2.16742528037346	1.99805767770871	5.08857440434475	4.43081286147585	3.73840459881774	3.73687501925154	1.04268648827649	4.39256557017557	4.53972439514636	5.29353015511103	1.17566766162881	2.80397329445435	5.62048729596058	1	3.17332614424222	3.84253868796723	1.97013654901981	1.89066935769291	5.50447226483096	5.44840851557814	4.47785782341026	5.52007229007058	-1.19463986401208	0.274908155233201	6.42768995762897	4.05090774750941	0.800323201729918	6.57100743940651	0.434422865670873	4.14672741492263	1.55060678077918	4.21924580214186	3.42801510139277	0.916345010440021	2.05368133479272	4.12501065350998	6.89102257034183	0.237421236668372	1.72072761219209	3.26815117329154	3.62363170051997	5.07082300255054	9.50115474634434	6.91825643385805	4.71925606290333	104	1	2
103	1	1	2.15589428283545	6.94529699652753	6.58273772994973	1.38099522451969	6.2736770446056	1.70083627763713	5.80105030514776	6.0687885173322	1.96748375684725	5.0730519032431	5.24180530617343	5.49245327708149	3.93639624601467	2.01040052946883	1.35381540803894	4.72127397640351	2.18469276371747	3.80371470235931	5.2047535248697	6.2171319523072	3.67520754742608	5.78717538535437	-0.316071980945772	9.06593080246066	5.3859238647496	-2.77114331770087	14.9409819185496	2.62822857757541	6.79677103496104	5.71772756864636	2.18388332442704	0.304267170239301	4.07228043983242	1.01812023337504	4.50867798823418	1.72653677806896	5.14581744744687	5.63245297892297	2.84197192982651	8.30583889673754	3.33198066982903	8.79321176341511	0.149074490416026	5.82472001634273	93.75	1	2
104	3.09264165676032	5.01096240867385	3.06065262682348	7	4.00082567280474	1.32909308816207	5.38406040299774	3.90234611563307	1	7	5.57620256699209	6.87286200512652	6.40472383156417	1	2.60334080212712	3.17135179052201	4.6645757079676	6.61298352843354	3.47808863366467	3.26083802360623	3.37819292306732	5.47028323214268	7	7.40022451867153	1.55958065473741	3.54974907852213	16.5706186821909	7.50213676563189	4.06671197005785	11.0619857026651	6.30337811677013	6.19662537187392	5.0072671391749	4.56635501892171	1.31746727429691	5.73112029526573	5.90392740415821	-7.19421386449105	0.801865190994449	2.44844035671749	3.3388880759198	1.24900366778427	5.04902068230407	6.12916954804799	9.61006344862323	9.73768133744694	94.5	1	2
105	1	1.84650390646812	2.25578459883704	2.09424041129723	6.16129426105034	5.90672896078923	1	1.67675356631987	2.75039602699002	5.25725174013173	6.27457512566073	2.48843976884125	4.78987522742061	3.50860681019619	5.02401606889461	3.46094950232194	2.01566926450006	5.51035851214774	2.44888424544983	2.27494091604655	3.44008147404205	1.89385425831597	4.6668635342711	2.2636702730364	-8.51620882303227	11.1173841878734	5.91835652680526	4.40171090158623	10.2518631350184	1.72094113490554	5.53861137916714	7.26919600162767	4.77284412111155	4.54020649132946	-1.38375543998921	12.8964089806586	8.84777552641589	-0.799178329534746	5.8723464804749	1.57193202879293	6.94626418136749	7.32898854345938	5.05953579695355	6.80514879692891	5.08956717193265	11.6036194867699	91.25	1	2
106	2.16279828664775	5.96488915607501	2.957258139692	5.1062948860286	3.27123927519766	6.73654164184404	5.13734957813328	5.10800570200577	2.74076125356508	5.86289409222529	3.93772006963563	2.17761181812982	6.98329594960939	7	1.53447821741883	1.64745041593666	6.16615886599816	1	7	5.23959456823269	2.06671892305218	4.63479348638358	6.1074519031988	4.67321619303262	2.91936036013747	1.86125593904593	16.0982313678333	7.09188248935699	4.56269210255571	0.959248941440242	4.50171933276451	8.88690625497363	7.4254965490755	0.849194386211683	-2.05692115323646	2.40041364219974	2.41085409043395	-1.59179342863547	3.3033598224723	2.73268807415009	-0.393808261442681	4.76652020944939	1.14235908928484	2.08352573674109	-0.25621964691451	7.05892902986746	103	1	2
107	1.88473962715527	3.47847710187895	2.11756799858038	6.06970433664168	1.71882054707202	5.86051213580536	2.34394214496705	3.98875335199632	1.55991135513542	1.72287365507962	4.87375880493595	3.46056205046284	3.28068381663635	1	3.81888589449051	2.83629004992757	1.7956409995452	4.75904065279086	7	7	3.28885698096405	3.6341664041112	3.01761956491547	7.62142664926965	-2.16160454230844	5.07884337053947	5.43770888992719	7.701371432587	14.0180718963969	7.40066432063638	3.65162420677358	8.51260718245696	1.19167532774213	5.28217071979656	-1.29926911698261	10.6916503133381	0.00750138140495715	0.311316819629673	5.18193978287549	1.64538162080187	5.48338558119343	6.06599284479169	1.67771745841804	1.20610133350012	2.90932449678331	2.93014830987117	78.75	1	2
108	1.97298904984048	2.12280068334726	3.94795568947363	3.93098241606041	5.13012609495463	4.57459234874322	5.68679162742808	2.06624141698641	5.83955053514488	1	5.09080154377572	3.48986749933367	2.52541905635139	6.8710995841329	5.92851680875553	1.61732469670415	3.1455117660533	7	4.87415057455523	3.30611744318236	4.33255930027603	6.83782624256642	1.7782646748348	2.43855698807981	-9.75964517039082	9.79911235060022	3.94440300165787	5.90437154007504	2.42719673569904	2.89962142750915	4.60866640618857	1.75739823276723	5.83553920734825	1.44913269640017	4.51566842320677	-2.4617695152831	4.57408792262716	-5.49767238670544	9.01044916223921	2.08825370886296	5.64268131366883	2.39157047374725	5.39384215598002	7.69658619699528	7.35069404040265	4.60153150267687	87.5	1	2
109	2.65527733895177	7	3.29511886672638	4.86043593241505	3.62941064658557	6.74679897845506	3.90602863504806	5.94493798027911	6.56916943184884	2.44853946098882	4.37547274869585	3.3575989404015	7	1.17183167028553	1.36715090749022	2.33893514324451	1.65007967299998	1	3.65063850466977	2.57146115440014	2.17681649714165	5.81438658385557	7	4.96635311702032	3.00068991020086	2.25669126248398	15.8632510051268	7.48006970394252	7.91786217777126	7.51165757090678	3.34979378475446	8.41637296672674	-1.1676717941677	1.62702486898164	-2.74193276553604	0.183856599806188	2.58185384633767	3.83040951449557	1.2348996985656	-0.889403704700793	0.124524101367884	5.26688923068908	0.666819459974589	1.22264538721227	5.45909309442699	6.96573450153458	90.25	1	2
110	2.0823611016251	1	3.07005695198724	5.83149593336244	4.01670717631505	2.10845932874725	3.58300895167674	2.3015205564562	1.79952334754521	4.29461686120439	2.8346995315564	3.82463619164048	6.22369305136289	6.40721659099007	1.92393288206741	5.22233645364154	1	5.80125997948455	5.31136396282692	4.88339091043718	6.75393851720247	6.06497004862689	6.38168587634775	2.61547404116814	3.16443015369709	7.80913315120384	6.7494274064883	-0.0420094122593241	9.67757153989524	3.3693867863299	5.6292256279514	3.85377336078396	3.61246832544854	4.97163088717309	-0.517504777261256	9.35937627673328	6.01891828554415	2.35539145767765	2.05496117172695	0.46098763643652	5.74357510379532	8.76232759424499	4.95026595384093	6.33230692116401	4.72693632411674	8.39523039644197	90	1	2
111	1.76713909545516	3.56933421544004	5.47358317863913	2.21576064880688	6.21860843153119	3.28164013282309	4.10701836886165	6.74459154754365	5.94736572540699	3.93787921267095	6.17059565615221	7	5.5429418088301	3.94117716182048	4.10281950498731	1.06123522486243	3.2910533489723	2.06612612557004	6.11941290095239	1.41974873140372	1.92534790286828	3.60498550227236	2.19477102528693	10.7849514514737	-1.26094977773617	12.6315845365264	0.467838582634863	-1.10987033071128	8.10786123619141	1.04575102336156	3.47808523986506	11.6140718652571	3.01741248895269	6.37618468564128	2.17499907368416	2.73905131190402	3.89168630063958	-0.884830530286584	1.18394039832238	2.30830320589334	-0.504013680688506	1.86710328898239	5.3705947591384	5.90873956908081	3.25798142644489	6.72742412940104	79.75	1	2
112	3.65715538392609	4.02557056851999	1.55010799685538	5.32890684646504	4.58743873295539	2.01624045543238	4.43017882902668	1	6.84199382167299	4.45297909218653	5.03342408488905	3.13935904621684	5.6377507611615	3.49548355441428	6.71512816725821	5.50501063981697	2.81583204485934	6.59507608528511	1.65570842454144	7	4.64249701214527	6.24224641807198	3.00949289676112	3.39165673788301	-2.77805896469899	8.94703531494742	3.26837559382859	-0.354433216093605	2.02034210476743	2.17655080933701	6.41811062242586	6.41249070266079	3.96120823461774	6.05179950287685	1.34651320288187	4.11881244463482	6.86504112428204	2.10480970576111	5.82387612897941	1.03365247537484	9.99053550590817	5.02545063663648	3.68179504196561	10.4814391485196	10.5951236898049	4.68759161280115	85.5	1	2
113	3.44416372181171	4.65650316681342	2.32021033312705	4.96942777742677	3.53309451260314	6.38228430962007	3.31294400387735	1.96832784084975	6.32356936607527	1.78310999597705	3.14424283971211	3.66721144475637	1.28971381874631	4.67411343188589	5.96672478876172	3.36176529528227	3.14293045556657	7	5.32898602027985	7	2.01506543321973	5.71483590085886	1.11603307214307	3.6705142448477	-3.4241694322737	8.53154404271507	3.53523641240806	1.08364256302768	1.77324571584203	2.77244267989414	6.03397731160933	6.95154641771892	3.46978429778935	0.379699516503102	0.704699041855035	0.845942657842417	7.08368631827111	2.60617502014593	2.25229208325422	2.43965016609306	8.8377994234499	1.74109776018947	3.27901719930236	10.3546565124995	10.9651410781164	4.0437671327165	83.25	1	2
114	1.93982973789768	1.57788974559222	4.11443030457783	2.7646859723579	3.97200404678447	2.9317065794286	5.78559174433801	4.60998107983329	7	5.47096590627968	6.29558073612028	2.3404352848732	1.29593031089976	4.06686106999573	6.16457569908294	1.11842912400261	1.35526882669044	4.89432942199359	1	1.31887045624236	3.34589448778233	3.68278471479945	2.9014233854649	4.04017732760801	-10.0502182516269	11.8558968089558	4.37612667147803	5.21230297101991	9.82366084787368	3.39444750964994	6.5608451510432	-3.21895528990312	5.62165243623749	2.06979410189795	-2.01109627960493	6.10837174587743	4.67096220446347	-1.1899152519385	-0.393215150691835	-0.237536613051761	1.11755612345098	4.33012840290158	4.68125191294302	0.364535378860456	7.96910769910053	-7.80541957018054	77	1	2
115	2.46636980494919	1.31327162684333	3.50005471369368	2.84861998713325	5.74438614796295	1	5.62871122057327	1.80574951421151	7	6.44010726191922	6.00439080580149	2.0085457589647	6.29679772085332	3.29083725535084	1.7493800683398	1.90975019721363	1.42440787523669	5.75244221766313	1.73424181962431	7	1.00491071195466	4.39657519163163	3.25819138286682	4.10811227271978	-10.321249858016	13.6713501958498	3.95549867749408	4.64772880604579	9.6724226342666	6.02107229113379	4.38493946202433	-2.60930371782944	5.47313820540579	1.84938496397761	-2.55434890306748	4.65160517450351	3.30396456202073	0.202541551262464	-1.35491155028173	2.09047641840256	8.92541891740992	2.03462413477049	3.91949252465463	0.35264503804874	4.60938499177296	-8.47139105704235	79.75	1	2
116	2.91317207988493	6.24059296403146	1.52818341466703	1.74399348147888	4.2764743317161	2.04354875782478	5.65863529678117	6.69847695224892	4.60856367893345	4.88201590613042	6.33060923135781	1	5.02014273568182	6.38422943851713	5.77427194951257	3.2563545945044	6.86831908876051	3.50725825740777	5.77354553434037	1	3.07630088721482	5.60734294393571	4.90131969720459	5.06998154814293	-9.05552020083042	8.49148413629273	9.37359974149975	5.04393249025865	4.62363400890154	2.33994246691187	3.37211850999562	1.98896659077196	8.84783630832583	1.72654486373625	4.94124874776696	0.261443664808808	7.62035391094418	1.74281069778112	10.4873838956186	-0.0453646706559873	5.94413462166582	4.46799839359992	1.92865609436979	5.10751080638841	5.88856786525038	9.41820959576692	96.5	1	2
117	1.1833570965877	1	2.50352250679322	6.93723350405362	6.39899894829902	1.28543650331927	5.32648221827922	2.06697247105765	5.05321423367302	5.0429919541793	6.99087957343071	6.5391028722626	4.89270015693017	5.67802600947056	4.4633199934621	2.11904800286465	1.10694706619838	1.19201142549186	3.1724586713167	6.16311628237214	1.45571723024883	7	6.47788272641501	6.14713122297071	-0.733261468523761	8.78418808437506	5.33828716889986	-2.88007019658331	15.306407217629	5.53273833388563	2.59742729926876	6.65092886684079	4.83701467965293	0.657695906343107	3.86153149486362	2.26590490302026	5.49983057950924	2.15839384546117	-1.1935753087394	1.91977630378544	3.4983269765243	3.59282466265003	4.06178049617269	8.62771723667443	1.68583682658881	4.30216769140308	95.25	1	2
118	3.03312841114204	2.40285424980276	2.32081623614402	6.00962806142338	1.27317379957408	1.24802488035746	3.88645298762032	6.34709526530896	5.97091564287616	5.94084111865489	7	4.55515518379091	4.61188841007255	1	2.15803839213994	5.9782895451952	2.9064697896654	6.44379821790481	5.70148835287969	3.13739846575678	2.95187289580455	5.35834905399676	4.37569549005746	1.74779465238086	1.78268564263206	13.7331757958216	6.25648683902102	-0.818283888783243	12.8285349687395	0.511505528188645	3.63921128748451	5.05953085639864	4.12466130298049	5.74301298451868	3.32847488540808	1.55256479969005	3.95012885126238	-0.298050801391307	1.72212022713067	-2.5181081751801	2.70739231644155	11.0576174573517	2.05747495284973	6.18204914353367	3.19460104013187	-3.44063905294752	75	1	2
119	1.58164523597425	2.44971696126	2.63805568510987	3.49401284132594	4.81081775258552	2.47452269349279	6.8213054049542	1.72721254389173	4.52624135004621	1	5.40023410080703	6.90028671204403	5.82694616243053	6.43232986340053	1.422546115552	1.27129829890551	6.305887166296	1.9263403077228	4.52598888976045	3.15216396760796	1.94897793484478	5.30619781509214	2.91496564597448	6.39889612102748	-2.95357629782328	9.93387820402917	3.59340688411542	0.593091176353117	-3.11016405046935	1.6113057132584	-0.62552635902592	7.24035841311967	2.97632521628177	6.72419939492236	6.97645127807475	6.05158100731242	8.67623191702845	0.78408646684952	1.63797880501875	0.422328463798468	8.71283776377265	4.85830828142571	-0.178279703134752	-1.51440371693683	2.53893793376599	3.4635215553682	78.75	1	2
120	4.36237331949656	1.28405027296914	1.57989532691512	6.38095567950466	4.24989127990402	2.94803970672737	1	1.73808178790992	2.14808830959866	3.85697131555448	5.55612109120286	3.78954870078786	2.08764101019897	1.57452306435639	4.18753857051901	1.54168056422132	3.20155588882665	3.65324354379737	5.58708689476548	5.45352985247129	5.93109482033341	6.95690447644942	4.55069713322123	3.06352791119203	0.3925172135524	10.9618603717545	2.47974089432036	0.544357528392227	6.70367739140215	1.55771046944171	5.89667512304324	4.3066970403152	4.5173683192217	6.33059097651949	8.24458717249651	0.930169346441211	1.1706989394682	3.3420655338911	5.35226887643773	-0.696797007084505	-2.66605265264366	4.78504842283819	3.13095096602719	4.91430838536693	6.27464233844245	7.34790520246951	103.5	1	2
121	2.13945556762567	3.78373574292094	1	5.05056888474838	4.78580826673205	3.32123172023501	4.48285238309332	1.24566721975274	6.65604568878049	2.15401933579667	1.29228362884197	3.60314984103549	1	3.0097602420078	3.89164606395488	1.42659512731864	3.23714800731431	2.41092982328616	7	5.25566042963909	1	2.43268535322452	7	3.87188920667395	-3.92375809597363	9.57816531159153	3.47545971174617	-1.1119486018068	9.15546361746058	4.68783145370955	2.02149310131123	6.11615589971923	0.0394562791699699	3.41882557555376	3.10876428577612	3.25032434776783	3.41243182938599	1.52921298226933	5.11794862197437	1.19002167290949	-4.09588894893825	5.41048997747936	1.96076008983002	3.34923124174417	2.08617368874696	4.52975479709503	63.25	1	2
122	1	1	2.28493569112871	2.97127519019014	3.14462875568945	1.60775598939831	1	6.79002325654217	5.48777162558569	4.21142821339282	1.75465193917102	2.97098467061435	5.83471407583813	6.02664354789866	5.5129627778343	2.99259858518203	1.58868480081084	2.07560311026256	6.30638873387623	2.85976600254107	2.92431872412483	3.10883176831554	5.25499396017762	0.954353196376089	-10.294816125559	10.3197830682129	4.21705596920873	1.81939474537414	9.18980395198063	5.78870345864821	2.12761339510999	6.41183920109569	6.14735231233298	7.73885826240413	1.17587513390246	-1.52736093394823	5.94000760250086	0.0573785821297728	5.72663972603102	0.995855106594172	3.78523961837125	3.99885135277838	5.4004764646011	4.87896558330245	9.39091979563709	5.24508128903993	87	1	2
123	2.95274309082167	1	2.7271276457858	1	1	1.83666330115992	7	2.1450863182774	2.49242837175505	4.70138746485036	5.80915124826051	1.87127211380165	3.46988530448722	6.66862538493122	1.89949311742477	3.74253334913796	5.71259240422157	4.49656292470564	4.07529230783065	1.96680716126169	1.74927595137889	5.92611613801617	1.4073036189423	5.60957604484875	-4.8138591122915	10.6003619026799	4.40293443657208	2.72336196358422	4.6324072308874	4.17983748962678	5.3796386127452	7.81740342634109	4.418028421514	4.11085681389207	-0.184624094839204	4.05101490243835	4.3631645764119	2.43731988533767	2.43545618304927	-0.0257139202759786	9.65164527874095	3.42738105710663	4.77596216031806	7.68296191020394	2.03665630480096	5.36924125934343	93.75	1	2
124	2.7234493883533	5.13316303380204	3.48055656771981	3.97871517857383	1.58157384305714	6.9555482078303	3.38867230595812	1.49055290761596	5.87058549770953	1.52015854065226	6.82343856945345	4.23688518583668	1	4.65394376090857	3.37917794193429	4.49844521046183	2.75730047125237	1.00999683383983	3.11335843330036	2.06732818424149	2.39687140684988	5.18244068347194	2.09268485501771	2.3957276147562	-2.27861542581586	11.3688697313369	1.53780361480495	-0.557853825459594	3.50629600388064	3.31228718672997	5.29587446897351	1.55526447112507	2.91654544188227	5.83987214441048	0.390563695963589	4.69445494325012	4.40816630503822	2.50355143691687	5.3797987547943	-0.0693275140488432	7.29485606593774	4.48027630632262	4.1803403066845	4.22796543447324	10.5789231174714	7.22094868819738	89.5	1	2
125	2.35883010169648	1.47477556127717	4.61097717272297	3.24224387254422	4.81317401433062	1	7	1.43654932450847	6.66166812352873	1	4.61717952425359	1	5.97050656633952	1.0133937680972	1.75035100645775	3.26248927887038	2.59030469098756	1.43700214000028	4.17194782383318	4.34640644762361	5.52924223917356	7	1.69746721703634	2.75140253013744	-8.88183203900695	9.24091759161935	4.59211027701321	7.20228780650873	5.13258850890422	4.87389836534435	2.897318347235	1.13666621088857	3.06513684205583	4.35267650525726	-5.23293194407316	-1.64411452008485	5.41127211600635	-6.7228212774829	9.00408993637052	2.36368380249745	5.98038141283531	1.83985903733222	4.87726594031783	4.47169980809953	11.4385494191486	4.33027188370257	88.25	1	2
126	2.5726217054919	6.70276224177043	1	2.14683117010867	3.270917338457	7	5.69162939458599	3.65586545286097	1.01605606938249	4.69889919792749	4.51774819020849	1.78642174187433	6.48694287967626	5.70281300152883	6.04456981797087	1.97862062289587	5.01403516488989	3.94295150511341	6.24512879081578	1.24289596481163	4.52659015025144	4.75761557312712	1.57715266491084	4.04397991507581	-8.75519821278115	7.48143284540578	7.11203255981044	7.51317691871932	4.0041461203173	7.2202976406387	5.60505895105193	8.96521295654221	-1.01128735536553	1.93706136776367	-2.56115165137584	3.2533629046946	6.43584740963595	-0.24738816618775	6.39935769713145	2.1832830154613	5.24555887514681	10.0678974850788	0.350944319109605	4.96094089008576	8.48421447620655	7.76807836604828	84	1	2
127	1.50469101129471	6.79464908004106	3.60779811916164	6.2778922668888	4.61919052344748	3.25498646172744	4.49176738772788	1	2.86814708555637	1	1.63297035257082	3.74029024613913	4.04402079654807	6.15119183766086	4.9187519542803	4.59857296458523	1.70473123049946	7	5.86193132089443	1.63799220150671	5.24958340487205	2.36926998590474	3.70601077870265	2.84298637401773	-0.0403034381913073	10.9893812576235	0.0017001367178518	-1.76437411325047	13.4096618412085	1.61092563581636	4.58755820853795	5.86642683241179	6.42680039930528	4.45198002642355	-0.0469873843456895	2.80328903320492	6.01593722158599	1.60704145680098	2.12813313441329	9.27860340874401	4.69158507485966	0.644664142485352	5.29439795652926	9.50990384831175	2.14271603720517	5.72747045244327	74.75	1	2
128	3.75650791963143	2.23475561669605	1.30960429005464	4.65787248518081	4.49016446146509	6.56122716840075	2.58230126829618	4.55055903899878	6.18717134417822	1.36793313075133	4.17388481542504	6.32697815874645	4.04609126007139	5.56815170861646	2.37310845089306	5.72401269216272	6.19846985130861	4.05528702522778	2.12961224461461	1.32781271602397	5.37447969432127	3.48425775535126	1.33227911590219	0.0764100816537933	1.71595565793672	10.2300551782742	4.10913276699092	0.533244112620332	9.83540160293229	6.59345612476928	7.45002650694906	1.03091518530226	3.65438805476874	8.41098634098607	3.36306075209149	7.02454777564949	3.89246915784793	-4.19020970090118	4.63695462899507	4.12693136487784	8.61052328929991	2.46295997615743	6.48943428812745	4.87961324685853	13.1798606193362	7.1635530533692	83.5	1	2
129	3.2783841723817	1	5.58315918214311	6.31698023073844	3.23987346090769	2.25749632325843	3.41985372747737	1.99302819636684	1.59873332859583	1.21259760691175	5.01940081477408	4.83252735540758	3.041172002588	4.53693147344916	6.77125718246661	1.12217455459771	2.18938480831582	5.94765848988444	2.93577851576732	3.72149797671252	4.94768221439756	5.21610763111172	2.70006672700665	5.81348788152091	0.955972024422852	6.24422343917247	1.11951729276406	0.414265540072587	0.680447630811787	9.54585690004891	7.54801759068058	1.0302430973501	1.40691161943354	2.9291218028737	0.584706902549767	-0.106200837778177	7.04937485627011	1.26304582132446	0.714504806594461	2.23251306605127	7.19919463536703	4.95909961583094	-4.90060590202568	9.3219031307008	3.73733007133158	6.29720686036469	81.25	1	2
130	2.98668315502174	3.1621206517354	2.79975471058827	5.58127253483995	1.16042326922757	2.98816024696385	1.185679965026	6.91098902827592	7	5.25134585244204	6.19151573943443	2.95281321747789	4.69580204600944	6.34004009715694	5.49631296448864	5.52655274724776	1.99128253337935	7	5.39249597330194	4.05784102759335	3.67497625397985	5.73660708301851	4.79358224933169	2.06553520791877	1.50107961238937	13.1837338763928	6.17706161164479	0.0764889164678522	13.8154377587866	1.94511937460423	4.42358259097799	3.08765449173623	3.65113794367017	5.9796586722178	4.50331056290974	2.91127339270034	1.55939432684819	0.521853540579278	2.74286382080683	-0.077107225615137	2.26738401795854	4.65533730290476	3.94286754863006	4.76870020282803	3.33433450791565	7.69399464076365	81	1	2
131	2.46168518561921	6.67412743259601	1.73261404072134	4.70688611431966	3.25733705310554	6.8956909963977	3.54005590056482	5.59755385355249	1.53972053668573	2.66526896415913	4.70104623653153	1.74598988319974	5.87004643154333	2.25412146067305	2.14849894962806	1.64866384830917	6.52144139345226	1	3.7644836406667	2.17848748323823	2.35783594677039	6.29614970066425	6.6436097235557	5.72056438176601	3.80043320661733	2.20405829383243	15.9033728301974	7.74081818599332	4.61740969732614	6.59904592720047	2.55712941352085	7.62297601838172	-1.49115931637612	0.988416830885624	-4.15384472167189	0.384173034383114	3.44127372586681	2.79611946138799	4.06970830327251	2.60994160637798	6.47889380995635	4.17320371999994	2.01079727304513	1.20572407289614	5.24852178034426	10.4403854929723	101.75	1	2
132	1.78297701053241	2.00438536356221	3.60049078178864	6.78443308200021	2.75837522533675	1.85184341108224	1.95277893986091	7	4.34089158349306	2.73308922826951	5.9243102238073	1	1.94587753939697	2.04515127010652	4.21847317858058	1	5.9548758528622	5.54568257554407	2.85237901269889	2.91422788172106	5.24380883770569	6.26052328048088	6.28359024754129	2.3014666188869	1.26255057234083	8.70321026859592	4.13847401556618	1.39373613169237	-0.363793121951946	9.39340115163377	4.38948286216877	3.26775967000266	1.95910031979653	2.95794622954577	1.35054549898422	1.84468078232792	6.84397344598074	-0.0823409632970914	3.69617799096417	0.304711481205209	6.97457534463147	1.32073801073585	-5.65873259330496	9.14176960774519	3.39915427148945	5.7150496477859	96.5	1	2
133	2.66777632353471	1.24255726309328	1	1.66972176087755	3.01693268631728	1.9159230771933	1.74935712327938	2.82462618636609	7	6.05867604265575	4.2396375881169	6.74730807749394	1	5.81157093448874	1	1.75797302124501	6.72196695453895	5.74878976207133	6.66500869263415	1.2624532315281	2.20050081490187	1	4.93948495848983	4.56373252144346	-6.26872354482598	14.2862364877886	4.17187100454367	0.80988867054901	-3.64225756564469	3.90319900313514	0.154271310056423	4.64146316228484	6.13085292374397	-0.338319752974881	4.20511270697194	-2.29284591351295	0.789525291654202	2.09343618696819	1.10198595238238	-0.135216916713445	4.37094024853182	3.21631194728234	1.83382876640434	6.07016649633207	6.40683948007715	1.1059763310911	83.25	1	2
134	1	1	1.14721390337005	5.52050373551942	5.50257533760953	1	2.47619113523861	6.59879980004406	3.02876300521903	2.20199155916422	6.52330639273975	3.24787112925762	2.70163444179051	6.59582423064427	6.57868957955601	3.46998740075155	3.19218006127544	4.2016009975672	2.94570840616626	2.21672650090914	1.12891026549552	3.08422814614902	3.18061198585985	8.01071362099941	-0.536497474696502	12.1984503277411	2.06708431834987	-0.82842749291523	9.17005477448672	-0.637171030618141	6.96012080971069	3.98655153838826	3.89258829744619	6.84505674080933	1.60191214614147	-1.10612870856011	2.84168716116272	-4.25394490781858	5.10043980785371	-2.65745326432057	3.33860323643489	5.67316208773573	6.77060384871436	2.25586677753723	10.3942078914521	5.6113368678027	87	1	2
135	1.07975020297564	5.82541593762056	2.04957709068967	1.64036959129328	3.14980875833917	5.86330513131923	3.95049574043245	2.5732093518735	1.30253609692899	7	1.7417969750892	2.45705895350237	5.15142338076075	1.60014825795526	3.08625382766545	2.52858931643725	3.32254083592601	3.85098774335162	7	3.32652220141778	7	1.80925691793541	3.24312465447379	3.5498983998185	-10.19846822362	8.67529497189271	8.39661869136928	5.6930371740903	10.5262766620733	4.82771228337646	6.18326684032736	7.94660140190605	3.00450283894885	2.55230617275301	-1.04005919337134	-0.797027644175197	3.91805617793266	3.00717835331218	6.62732969195716	0.692391170574448	1.78855344929588	2.74862111347105	0.0756691894500617	-2.033078614335	6.06056215817974	-5.43534491122113	85.75	1	2
136	2.44899889082321	1.50178768587279	2.30424189510243	1.21977724648502	2.12711043489656	7	5.05567411212991	2.5018653871155	2.96897168113198	2.24097824341303	5.202133780041	2.46875777739017	4.18333694658211	5.97189895679029	4.64278328412944	1.94531344753873	7	5.11029790118255	6.60444510737857	4.99999854373173	1.94057905207749	2.51281558908748	3.38012234235151	4.10116857513439	-5.74408935487368	13.2123335639212	4.53651152230053	1.0574571510591	-3.21165471273527	3.04866299031891	1.47325347894493	4.2437405766575	0.916686632189987	0.155115531471331	3.23289737159288	2.73735964528104	7.60333206808657	4.78804410658852	4.04956043643134	-0.778651997604039	1.17997468461584	2.82270086626617	1.9653216514897	6.40631109003073	7.21701833468336	2.95195358636007	75.5	1	2
137	1.34788445977799	5.9036061817654	2.4736258003328	1.29695020507085	4.41005993784686	1	3.32847497652219	6.29866403736671	2.411804063847	5.16031710192851	3.21725214313729	5.68186329562366	4.5663032562649	6.51005183035915	3.82026501550865	2.70753414777997	6.3512686830517	2.93604550856695	5.35065637521484	3.78600622634286	2.46001753247718	5.55711096900734	5.97850005095364	3.89795913134607	-8.91211130320058	7.73574591628088	8.25643009712167	6.05234778765899	4.86333497071101	6.05780068188892	2.83480570489983	1.49644850448473	9.15064398483195	8.44445856618366	5.4988329969632	1.8266076366556	-2.13173328604993	1.06106409064209	9.70412260707925	0.503024290701718	7.10715639051638	4.59148624123894	1.90218677370105	8.57997651117657	5.78502139029165	8.93442289564972	95.25	1	2
138	1.31802729229028	2.1177388361993	3.63098583313173	3.76425948824372	3.79897987316145	5.75811333867669	6.86431395213023	4.67529892029988	6.85723006772665	6.49664084164624	4.32288248229302	2.84419191981207	1.82448253637256	6.14089920358042	2.26957348458239	1.64103306778505	1	3.50592753669151	1	3.07116901615542	3.6098916176901	2.9359534009824	6.77909825085359	0.566420714871362	-11.1229460435934	13.5572508010576	3.36895633571304	2.96205502869539	12.026881023633	2.855815929196	7.04754926326942	2.80103870373006	5.25355655294567	7.22712777340554	5.63679180001175	2.45627911370672	6.38043063978356	-5.8091386118796	1.60226506940163	3.35334880295716	0.373547710494912	2.09817159732703	-2.22546325138529	4.2771385812543	4.94871951807713	8.44796744050551	86	1	2
139	2.59466925080506	1.19725236085678	1.57299226777079	1.30993086154704	2.44690184184728	1.74679037894813	1.76503038174621	2.6569728217895	3.51819606853002	5.32985066019431	5.03918435006682	1.41471056494792	2.20347593351797	4.87828887715172	1.65323047910683	1	7	4.2313017050827	6.58708246714159	4.49903708607905	2.41513146443315	2.45095517832368	2.66500593478248	4.21755676333415	-6.48802656432128	13.8493859901425	4.45584106104735	0.0105073942169606	10.3893846702088	2.68362688895776	0.33853116736701	4.0452589764697	5.15164194181951	1.40437540830677	2.21239320899268	2.10512829070128	0.985481200969361	5.80676722377416	4.20523904441226	0.287788745778822	0.249216545405898	4.05866614974558	-0.410441883130788	6.54363528066384	0.778160276041436	1.25125106714262	88.75	1	2
140	3.56980423043098	1.22185254706994	2.29735471374018	6.85322392664522	5.38233004754039	1	7	1.22343867873129	3.80183375307152	5.45668287683773	5.72268434119464	2.14147174724923	2.99457512153494	6.78800653946903	2.56396250758264	3.58119661906496	4.7097541249243	1.82663299526292	2.94632766628998	1.99608811244255	2.00074057515559	7	5.28734684045676	7.12081842675318	-0.378736175733438	9.30973779709836	6.37477707873883	0.134372717124462	-0.691020649840422	10.1741208071909	7.84298067858423	4.48940918347028	5.62666462061451	10.2672086690473	-3.90925725695272	6.5960119940413	7.64645701675081	-1.3622480870668	5.61972460667817	1.64298833233621	2.48055071614809	6.49939233712359	2.06220767242606	-2.99548421931837	2.50847320405215	1.72340142003609	95.5	1	2
141	1.61732585898371	4.58065423718281	2.22755421237514	6.176373020333	1.85219927325041	1	1.16090398657473	1.752942210886	3.49325498334753	1.78941133948995	3.67126804228188	1.59257534077652	6.52296442056105	1.23455259501398	3.45943086181554	4.89621369731876	3.01727424696083	1.77223555140537	1	3.66506883335458	4.85139952151597	2.10746066139628	2.0240416304781	4.67636910862083	-2.53517314570781	6.88322206366444	6.35689287691884	6.71591921408221	8.08588943182681	1.77961857402716	7.01466208374158	6.2691835347853	5.20908285960389	5.23197585225313	-0.564213027433316	6.39147744764616	4.9413901063073	3.33441997065138	6.94174442750934	1.10213550431202	2.74356690783718	4.4286386272814	5.1184280903858	-0.835648807299459	5.2793412995118	2.02688245350222	67.25	1	2
142	3.70166524928653	3.48182302734344	2.6896817179744	3.23467909752728	3.49502059004251	6.68576472828098	1.90918961442064	2.52398497166257	5.44535214206836	5.47116768253501	6.04413044530271	2.12500066754687	5.46295809431521	7	2.26826672287442	6.06584465102439	3.01186556051736	3.2456868896386	2.73046080507538	6.93213110428034	5.04264251768167	5.13695909899036	3.02222504563853	4.63297325609991	-3.10152996817236	7.52771566046509	1.94368539683635	1.70504267544178	-1.67386620729968	-0.250240928676321	6.87869411165635	0.599846795042142	6.23132506973144	6.66838997423024	1.02727170524252	2.36698799271994	3.14738135075181	0.0595730003121257	5.99862298893331	-0.258944350462681	1.7946666186083	0.66848942278523	-2.75302046336091	2.35809384735914	4.6841284277807	-5.02435222601762	84	1	2
143	2.98238775844906	6.14837630007812	2.22718306218843	3.94223010144315	1.56099793448952	1.13013397011723	1	1.54724718098955	6.09418541192889	1.24102104088915	6.93868630236461	2.24223079993315	1	5.31373811766908	4.96059403838609	6.19313144074398	3.41992844454757	1.67635135583914	3.60132094023773	4.1556891439904	2.51116660646735	6.28198268258195	2.43575874909073	1.69089343640185	-1.70567857625886	11.6527937220826	1.22449113540032	-1.40316169029815	4.41458520856357	1.84600990855745	3.91694151605914	4.18414195980319	4.12514442410299	8.25328121726326	3.06314177066585	4.86739304045689	2.93741183285703	2.16898312724984	4.76946324209044	0.2304357565216	3.90391396704798	2.68179822047635	5.8600028060317	6.95403606342082	7.26596830369807	-5.08851338626896	75.75	1	2
144	2.19958758755045	1	1.66764225629035	4.6756848746352	5.11861480698032	1	6.90682166664663	1.60124499807655	1	4.37995337829371	7	1	3.73674834755608	2.5066132528579	6.40760295611304	4.15571043710139	1.3112637014158	1.28459688517396	4.6116722008066	3.68053366726933	6.16919756700014	3.27132316427148	6.1697090733684	4.89589870738836	-6.64554519008437	7.39086286094098	5.9083219265194	8.70523083968237	-2.93428172830583	1.24983302976921	8.56798606188995	3.69926273442547	4.42066188699176	6.33948438326034	6.25944533758412	3.38324608679086	-1.30892099083873	-5.88258007491284	7.05242131987812	0.0253371888619723	0.899064106624251	2.69771317142307	4.39315440780242	7.19517249204785	5.29690269879686	-6.67537548241624	78.5	1	2
145	2.10891831181059	4.23157920198794	4.79633631529493	3.73716517616976	5.83515747584927	4.71639651875561	1.11517859553361	1.90809413632516	2.8397576872325	1	6.28142944200634	1.21000092636661	3.87716694257176	1	5.28280664871821	2.30208350801686	3.1781064869323	2.60848531960128	6.57016188155731	5.10182178648341	1.81446591414704	7	1.95243834208769	3.12586271780142	-3.53596946126209	11.3380008414372	0.581149630543541	-3.30990411409473	8.88641779977312	6.06253768769155	3.29889102169506	1.2388528517067	3.19354140465342	2.96958964891405	-2.17441351104188	-1.58387154031899	5.46878737724235	-5.09738020962532	6.35139337382151	1.58556663864211	7.76946434476298	14.846672144754	3.41266998656564	3.5472555363549	5.12352973836603	3.17526961825754	88.25	1	2
146	3.46820723292467	1	3.09455230516806	3.83414656416347	5.99225941445013	3.74792906686503	2.04344034640473	6.34260306427587	4.62626858543061	2.63049444215	3.5746215531827	1	1.73691044406507	1.85552886858735	2.02181767868284	3.85331292152475	5.30216762039459	7	6.97247960175529	1.61180739142794	3.22493678855227	2.52146146296188	5.57964566217596	2.17088794736148	1.45996986271245	8.31075113894148	3.56877804844181	-0.145354320096815	9.76895431366583	4.54953423127742	5.74486888394278	-3.90766047185326	3.72250469966776	3.83547518231419	3.27314492402496	-0.118891088179623	-0.77683777610114	-0.123996684623037	2.95913444481508	0.424734066886689	1.82392488757664	4.6108032943401	4.87096807331122	1.60488964314148	4.1473539895378	2.90407082824581	67	1	2
147	3.30733413722442	1.12147712096589	2.10580453554658	5.77206766490147	4.31457512895493	1	6.35402173441645	1.77352213683858	1.06766864789872	3.98183321151475	5.00730274432691	2.95809856410182	5.82503071004118	7	2.5961084825199	4.02710757596329	1	7	5.73471511569373	3.59305397019611	1	7	1	2.61332052028906	2.38213658392859	7.4311172395241	7.44643323650551	-0.0800652924530279	9.57415798220118	8.5562460735374	5.78469348780104	4.06642871270265	3.91441742501011	5.74705009721626	0.0355764780360281	9.77595784104436	5.89958577133765	1.77730991888715	3.02821770961641	0.341194602528477	2.67269020537947	6.79331750724112	5.14350534973762	-0.48590803850982	5.85761767561617	8.0323271098131	77.75	1	2
148	1	3.12815371729697	3.62190418119863	5.60107379361184	5.96059436742595	2.33945354993941	2.87924520087118	1.61048054853244	6.14180019495283	3.35214648852819	5.97406070188469	6.45998429132841	1	1	4.91944044956773	2.46376575664348	7	3.4102200896453	4.16299024837381	2.01322986951711	6.70086341022115	5.51312404132898	4.90552979190711	5.1964436319418	-0.819175490762439	10.6282934429425	0.0782958637946413	0.141680249393097	12.3909104014743	1.19296275624825	6.20274985992827	2.60472894207371	4.45798121086971	3.96389710369417	-1.05139332235837	0.590299975312405	7.5163912151307	3.04715596165957	3.69257955888418	0.081703054305318	2.01998800806539	11.6597765794474	4.2965032915137	9.034523872865	6.26677046956727	11.6672571623621	104.5	1	2
149	2.6900543217081	1.47583303932091	2.35673539150057	3.63609962935831	6.37205927560783	7	4.84583879925217	3.90288384976759	7	6.59796495614302	3.70050187500926	6.07875047095046	2.59081867896892	6.46760211058871	5.12505917809744	6.71961003776161	1.80841895601983	3.89461961532264	1	3.52230692787109	5.13226742663824	5.66054971789939	2.31849384999128	3.21954588982459	2.64279868089417	9.25957483160635	3.1002710955892	0.925984918554751	6.61072147063615	7.8144499743415	2.54509702739836	1.02056490032671	4.46611085897039	7.96743630815676	2.76582307856051	-2.80439320304036	8.19172089653692	-4.52388697559262	1.44186292820115	1.17746454029979	4.01993679658905	5.53643159527171	2.36053916884286	-1.06078704323532	3.49743307790304	11.6964006777808	70.25	1	2
150	3.37134657306652	1.64228299601979	5.85838639880059	6.1044115353177	3.90983268454364	2.68831283489202	5.4885635952476	2.66574413339881	1.22876246869986	1.49728715314944	5.85813949192661	5.27048264552284	3.23419316712419	4.72337310050831	7	1.84126561806125	1.55206349259295	6.97943850679416	5.490752193385	4.30952371812336	3.66203880939444	5.36449079452837	3.25937124096605	4.96021298035112	1.61240007681249	6.47923257319561	1.36535530764094	0.215437657058545	-0.439677290568032	10.1155517860731	7.27479174117653	1.65170811869558	0.937466664563249	6.11049217675072	1.05543299064953	-0.350999601758171	6.09974713756593	1.58017369796645	2.03697625575287	1.97997544095192	6.92763241008673	5.62766713504101	-5.05427875432849	9.71828520005669	3.44365876809967	5.97441340638202	72	1	2
151	5.17170981987184	3.79011570219838	3.00912004717463	3.35575327072817	6.19751008013749	2.31437574833084	2.00272253539956	1.22512565359519	5.17132570680627	5.77334601941457	1	4.18330087747351	5.00783594841819	5.33198372427559	6.12900540312954	3.79001304752798	1.69722709976754	7	6.81085790768632	4.62291315512365	6.8465116909581	4.55334656836373	3.30383117062988	5.45536001897228	-9.15862268135531	11.6624871393143	0.885481195120336	8.7898296961737	1.84324546886662	2.90122166288362	5.74050183048377	10.047620697413	4.11595462342769	6.65073016371282	-4.3883054557759	11.127471172818	6.65036941889112	2.5716872795311	3.70947440386892	8.99875094860193	7.94795399481353	14.066744538686	0.956895274407975	10.504554186761	3.32189543260885	-5.9204222962278	68.75	1	2
152	1.08071364464808	1.60493258822362	3.66641511859705	3.17963444756735	3.63645180287206	1.35458193562209	5.80303537540018	1	2.37533760288616	6.39523149988027	4.28185945243724	1.3183451244053	1.71861103085922	3.46887118874889	5.17210654408049	2.4742138575744	1	3.90065750563336	1	5.26519220515935	7	5.29611239947791	3.54480443319249	1.29583855270655	-11.5566992649516	13.8767762557577	5.54625784332495	2.6283361275535	11.6613833720115	4.17180452335107	7.31201879800771	3.84569965279004	3.21340185032295	3.58599442783275	5.8654612569688	1.76851011225455	2.31430036180934	2.17662771185254	8.75237037797646	3.83877044617576	-2.61574733565071	2.56397284672743	7.37543345005563	4.84931525403655	7.87871794802503	4.23362366907882	84.5	1	2
153	1.67416348386921	1.28100051612794	1	5.94940387126529	5.79257582409617	4.74616825268311	5.97707940169808	2.35216429100226	7	5.74134556884707	5.80088974041266	1.13895316471967	3.28307142747189	1.96010254255893	4.49277645869311	3.16982107332711	2.61170038701778	2.17054922727643	3.37563486270855	7	5.41010061139188	4.61361332128082	5.24340339899424	8.06855822454788	-0.610211184217471	8.2369803099158	7.5546310985667	1.24389411027985	5.74940124159427	1.22533002737146	6.85504331341101	5.34740047095791	5.17263158161926	1.03930308965448	4.12573015940183	-0.0656012152116257	-0.523995330101947	-5.3797088781352	5.00818983309975	-0.141451379488252	-3.28574096013153	5.90955640997814	6.54237703721394	3.58244635945888	5.43210652594975	4.01151659290273	79.25	1	2
154	1	1	1.74066188038825	5.93958868794777	4.30435667234328	7	3.72604841531649	2.49760701171405	7	1.85074981204336	6.75831737266935	5.96672161038535	2.33547542526746	5.22083548493017	4.70360961942877	3.6642828984935	3.15876523854566	4.75185325789497	3.03373901293428	3.24918876992673	1	2.82473306162207	3.93202807173249	7.95860844497629	0.402840356529871	12.2661988375584	2.34690039184056	-0.181291549031996	9.13852281518218	-0.906543711309785	5.47496632922152	2.73214416087397	4.20558400192132	9.08908531751302	0.896882205468327	-0.967984344332374	2.5377943250366	1.48202878608391	5.81741358383714	-2.67682827098061	3.98504536121897	5.81003553941571	6.95584422602903	0.022082013103349	11.565588708341	5.92453661868007	76	1	2
155	2.40008987605341	5.55049242483013	3.95639563008897	1.65092483494793	3.92266743738097	1.65399343975704	2.50546161618779	5.06164941853987	5.1623074922977	5.39786922876439	2.65264916590987	2.21921918316934	4.57087862822913	1.98254659977309	3.85147007614812	2.75921463977085	7	1	6.07234039625634	1.2937456158295	2.97678043363317	5.34030542300815	3.04561406966965	6.31915111378272	-7.35092397252329	10.2743249999247	8.72057481606922	5.97926252519021	3.15368420163136	1.38068475475888	9.14004743402654	6.21179346174483	3.36247070945794	2.35851340340441	3.96879801067789	6.51372576352872	4.92262282205482	-2.83283253903689	9.57630447497045	-0.0795562218825755	6.02683976024775	11.4589467171969	2.93593110022176	8.82718803601674	5.49680595976736	3.97192969063517	93.75	1	2
156	1.5696526855937	3.29879698123923	2.22693221308711	2.03753774133714	1	5.31952712712027	2.54090514371312	7	5.59431495778683	5.25680348005566	6.88373412628591	4.09156662393377	4.82887692692237	1.14064508556716	7	5.05327708781612	4.69422652694131	2.87887815106069	3.08668346010568	4.74719067987053	4.05347026175367	6.2405962261337	5.63797382065699	0.979996376794467	-10.3573189406913	12.7909493583224	3.15089979579932	3.08903814960008	9.03544454748549	0.985397383195277	6.13168997841329	6.69712247168465	6.58140131035539	2.41268028668231	-0.843709572070764	2.27721567803818	7.4481876096163	-3.62608785236454	10.055396390645	1.08811590195378	6.99340774049307	13.2175266938292	2.83817880358222	3.07915894232256	5.0638632649622	8.99821669790909	95.5	1	2
157	3.32780220216948	3.83060588682071	2.51869143612966	2.18346197411614	5.40478224872062	5.6560375838713	5.99208782950268	4.36816325335072	1.22160185825477	5.89399458268088	6.150718970071	6.31561183207885	1.9751782899681	1.34858892083098	3.76873948551008	5.98989242442508	5.75690890737781	4.03997637193885	6.29553445099365	1.0235042113554	7	7	1	5.00737995949896	-8.97373987178312	12.6741059543999	2.07562280304682	8.82520697473344	10.8980296133739	1.24257207863756	1.85471764521733	12.8764544858242	-4.20467951650282	0.828729657253664	0.522183853946668	10.3898294716655	6.90030019495769	-0.214925442722576	6.34949928900323	10.3277435326297	5.69146093688767	5.64952884098832	-2.32620233931668	6.31591941958492	3.52201454658082	-5.91289421296928	66.25	1	2
158	4.69728893068041	1.62213410308464	3.70353875165983	5.76112887728566	3.6999232159093	6.21094007882402	5.99090176099336	5.26460864022641	7	6.90690735927957	4.67516685407273	7	4.4451785887402	1.7446717065796	2.93638120737998	1	1.21983180831074	2.69556720663584	5.80325656159668	3.23263175671049	5.93854751740866	7	1	2.80172894518447	1.94836890651186	11.2133036749495	3.96935945201464	-0.390629415916667	14.047401828166	6.05293713773924	2.48802679254031	4.23972188091564	1.92441109976078	2.67589373130811	0.461317336928202	-2.58610991539258	7.31239488522563	1.6345411663052	1.36671511019502	2.48290073554681	5.46751313829068	3.93392227447183	1.86756967004221	-1.76544614270821	3.40538611786506	3.74860877091059	81	1	2
159	2.49853901837007	2.06736254717151	4.65934723867386	2.69070452130791	5.50755944548405	1.50013708649387	5.35940355542851	1.6294789839493	6.70352045986643	1.24183231631188	6.04841683935353	1	1.50653599139109	1.45966443949609	1	2.08382278312758	1.82358777307929	6.33916894971559	3.91071936716111	5.33468500108828	5.90941017409905	1	1.58167056556597	2.04538253065028	-8.93203444960249	8.94862257607977	3.26908573102636	6.67070890907532	2.22813319891978	2.61691592060585	3.61841704896761	5.98526267309427	5.75066413417306	-0.211598330686153	4.45302074307633	0.230221333250038	5.4182723382568	3.65705610322923	10.4449490789959	2.62819639985188	1.01842174786007	1.7545811263517	4.46799402478133	6.74294813377942	7.3092268252596	-7.81404632252901	90.75	1	2
160	4.24799133622706	3.62389218015712	2.62278682970371	2.71341413519513	6.52018290367823	3.17149847167982	2.15617142074536	3.30942189958018	1	5.16282504010893	2.12102334942544	5.31735160052479	5.00063326176896	1.87905354246034	7	3.35987998394325	3.874416757117	4.06356782375645	7	6.10849147126515	6.06637192648815	3.85716183012836	3.91572195772922	4.57890956030376	-9.27157804044244	11.4870918682515	0.786255791533623	8.13731794969823	2.17590416016117	-5.14756821450336	4.45942348700344	9.98484100720011	4.61794440085252	6.49536069983126	-4.98020638294411	10.3380119244584	6.53251301419055	2.68669253128755	3.13422688822133	-4.9910654565988	11.4633616588511	15.1576623077589	0.655631648980964	1.91212993753606	3.74248109926403	1.17425029242683	75.5	1	2
161	2.06437442849084	5.26255756230918	4.15514771899846	3.59196885613862	6.62248555381493	3.90000347894413	4.72871815669258	2.19333712048093	3.62898549837881	1.04406968797976	5.10592577627013	3.22725818823585	3.39230934300105	6.18165200708296	5.49937347330712	3.56810453113526	3.97388160946354	2.25425141376387	6.0870995073558	5.28967901025528	3.02593353091096	7	2.49160398162273	3.04972741392143	-3.1006685494588	10.7256507151317	-0.224935868756466	-3.36555448264304	7.75697262233119	5.90159910625885	4.74307568715932	0.123978537376181	4.04620753869217	3.06978383920284	-2.03327757324181	1.81719793574613	7.22488516373699	-7.54860166167891	6.30362445065938	0.594760785057219	7.82404571630023	13.6618693093951	0.592917639221299	-2.94966841819088	5.24802031465229	-5.30250506848846	90.25	1	2
162	1.66212863338176	1	1	3.92212249311347	5.85941198537951	2.19597098144401	1	1	6.23907306504392	1	6.05004138122993	7	4.62825696211403	2.91205943376439	1.42906985175964	1	4.9888805911554	5.05058930464334	1.6106188129037	3.21271817006419	6.92001003734028	6.68397348956044	6.18748522050205	7.56094681013255	0.513689761851243	12.4514561474364	2.15174910627949	-1.80826680626462	14.2772312353912	4.81350208090557	4.33052335096538	6.88136504878984	4.59751503442928	11.4777820200703	-3.95314030188891	6.56959850492283	5.96239848750111	-3.84315856740438	7.56516301079339	-1.57657013437907	-2.4137286725037	5.86823460709629	8.26596124738246	5.57780889885991	3.54999938298519	8.82891365870488	71	1	2
163	3.00342093520418	3.97957538892673	5.63378762794187	1.16254658655259	7	1.83388355062855	1.97017864099109	5.07956724888618	5.22177872449782	4.16240131940121	5.42048034217089	6.14187523758474	3.30087976569815	2.02918943108116	4.29121611575435	1.39600678904928	3.09469439069137	1.52281110785066	6.73734060572841	2.20099915520593	4.7804220194941	6.91543015894585	2.84080219635119	12.0031880754486	-2.26803542971516	11.2631718435815	0.523231307291382	-1.97153370207225	7.18163300022537	0.149699900769454	3.17806449376074	0.153204363909491	2.07911251073877	8.04032391265923	2.44015496268569	4.46166301092601	4.47494257192215	-0.339677383227351	1.43866803279677	1.28531805520205	-0.0714105572307271	10.6218933195903	5.84897593750427	9.04114724194085	11.6349719995933	-3.99774777214857	64.75	1	2
164	6.69396769237389	3.03410791191397	1.84446623493907	4.19652599491527	5.42331770672351	2.24997429242428	6.9855422183341	1.35549403410548	2.4328629315831	5.32729340686872	5.66151481601624	1	4.35176645492508	5.11846825127957	4.55532589482773	1.87845972140999	4.71494507851295	6.25972756951604	7	4.18683286222068	1.72099777264497	4.54726954653819	4.40723028749747	0.375923680551109	-5.96591865937862	9.80979033970564	4.24845454197138	8.58903818339451	8.69673354977914	-3.86492637545945	6.90504644385115	4.5232637385843	5.78778667050653	5.14258415121523	4.36139659107508	9.46337870281261	11.4181316816031	1.42245358579896	2.32797237426907	11.7671673596503	7.6376437950834	4.60415352854846	2.40198851691171	2.00332281823957	6.24133301315938	9.98078400340228	77.5	1	2
165	1.26520150042621	1.46198641074541	1.13776199374928	4.36615472041918	4.45336196091537	7	2.92158949629611	2.99279025351399	6.71409723055001	7	5.9091422105373	6.39824799976709	4.2628598946462	5.83490381240558	2.15309695607748	1.32007818295707	2.18392984669036	2.51557585891231	1.20777279042087	3.2529082916532	6.47621990924692	7	7	6.13399612470239	0.648359839150848	11.5533953106946	2.3735592062346	-2.15836172942441	12.7073569167833	4.52778638433399	4.85331307857048	3.49052090038266	3.07423731519882	7.24742094428318	0.0857873309859263	4.17406457682782	5.33838201021615	-6.58311544836176	5.1729662463843	0.055343409083847	0.619230581860795	9.21413574591382	2.47788040911439	0.44171702288375	3.17344440369028	0.145007662122565	70.25	1	2
166	4.40753695006195	2.1742931362077	3.66208370254983	4.35579549999241	6.25308986283905	3.29393185009235	5.31721108298497	1	2.74548711371282	5.41924978605486	4.05410025501625	5.4265330770354	3.40467121552428	7	5.945506136034	3.57770961205404	2.96899684311016	6.26461218218867	6.63843317571747	6.92710730811492	7	5.12492259507885	2.33482027080809	2.26911890994538	1.76648187034819	8.23217138521412	0.356578880365538	-0.979833412968828	1.89441420594937	3.68294009874143	3.19464462367058	1.49071725694236	1.84751279016698	2.37175596106736	1.0188102926208	-3.26488736210006	7.48933610731429	3.28590578380147	3.64815387261953	-2.24993527324018	5.41410459971584	5.6034029239278	2.05951344838375	4.69233591989739	3.27970486940784	6.08613792640041	79	1	2
167	1	1.82675996711035	4.88535165055885	5.33789235640043	3.49382301975509	4.70138256294407	2.08556036088824	2.64860289250185	5.3587351146142	4.53371045106879	6.52151463410525	6.56173144179879	2.67505052759177	2.49368953550663	3.32454185247851	2.26584007161465	3.57420886724138	2.00899532073301	1.86612596224108	3.94284868328737	5.51505558433713	2.63260399557194	4.17840061543273	3.08945796083837	-4.58374267066678	6.70955673264928	2.91558055199449	-1.89432741780746	12.6709902898988	0.9626654002415	6.31996103997177	5.99113972429341	3.6531365191314	4.52929464574425	-0.878525459702862	0.810515104027217	0.80879523498601	-5.82374959557235	8.04162818919051	3.88391364939358	2.23271342358893	8.49701111925954	4.88128628156449	7.04191265940259	3.44997780382157	5.9854109928056	86.75	1	2
168	1.48629428164076	2.65644910704751	1.36968423492819	7	4.06912422210215	3.63703443633463	5.41151751721255	1.53271187019518	6.52780950162071	1.55243748064781	5.54609731844326	7	3.99601586325871	5.61602355315132	1.29149742945129	2.69576039467419	3.50738960771729	6.52821383195938	7	4.33393953437445	5.41746730896624	6.52310514703206	5.75129647503473	7.75406963159491	-0.00506517809767904	11.7409396885481	6.58931524391572	0.702007156033535	0.158523141909628	-2.35818971824054	6.58009706961171	2.00721699882677	4.23243183068306	6.32270701098194	8.63069569764209	6.70217135998427	7.26506084881565	-4.34810340596874	3.30957508909213	-0.146346254345798	7.96632860879902	14.5567231437113	3.40912151926221	3.48628616437343	3.71996065583462	9.95109862922038	72.5	1	2
169	4.56894031352733	1.87746712553518	3.10867317624643	6.48577771799819	3.49482941883124	1.99648637640044	3.3063478469419	6.78502387814939	7	7	6.29737897244611	1	2.77659452335735	2.73273061811063	3.10387133288045	6.34019697257241	1	2.70618376552644	1.89557049980934	5.39740963250554	1	4.59630147561322	2.85224302260375	2.55066832310818	1.59569965442475	7.79706161428906	3.95965262603611	0.669515755382118	3.49320672058362	5.26939582360926	4.45560140521864	-3.09798706044738	0.163582981685915	2.67496835627763	-4.03202255088438	2.30627912745078	7.67454334924613	1.6629981365357	7.84661442947098	-1.6364615420495	-0.839400353503554	7.80112617017232	1.12184621155424	6.61362948650412	7.21277994239245	2.59050117013323	85.25	1	2
170	4.61768051854011	1.6243123736896	1.78937209189125	4.92125655601065	4.22385898746561	3.22861208937404	2.48428026563111	2.0498434623307	4.23803632386458	5.06839016142337	2.76131535680468	6.59253561238281	6.57385486688243	5.16694505975992	2.86272433145925	1.56454546216388	5.73259599408803	3.25236170579205	5.94861876742263	3.65327415041842	3.78904060434581	7	4.5203036244431	-0.33773007217396	1.84047436591902	8.36439115239121	5.4298047296376	2.3567956507766	-1.74178481735318	8.81130299607872	4.88735625333221	6.24269994332757	4.31202598361678	5.07394014707627	1.5269839434279	3.94506923048277	11.5915747220989	3.92219045877658	4.37777152418807	-2.29462690522806	9.16174440488277	3.94105911873006	4.13152131650422	6.26005870344609	4.275126958978	6.01460059778	100	1	2
171	1	3.33080713545382	3.34171707896556	4.58755883268729	3.1223931751733	5.96718827184479	7	2.93396313269015	6.28745588953466	6.23644523346348	6.0300161805997	5.68381644587525	2.92157550204551	1.04203502382096	4.40878524570255	2.3340232682609	4.16313558251688	1.4848297708942	1.56091184844138	3.54743885032921	4.20069781349805	2.09602004776853	7	2.42296294174939	-4.54059588122517	6.50369552591071	1.8024043989003	-1.25396279364407	13.1825781700622	1.50933746101691	6.08512265645349	5.94395258527619	1.54899928763534	5.01191961285171	-1.27788568673764	4.93022380327668	9.36613100285781	-6.82427376817925	7.99656213599942	0.656189994856455	2.56136673272258	9.26773403964444	-0.840342425793854	2.91729535370246	2.6461121183583	8.82025662568559	80.75	1	2
172	2.39847770366293	1.68265587212729	3.10961058184514	5.91693608693047	4.78425857527468	2.23584992702157	6.55868125975462	1.53113951908075	1.7678847671787	2.82610838789068	1.56466156345198	3.97681435487422	4.66655110740771	6.37866229035427	1.86814458267264	5.67352370596934	1.59907233113803	5.70853659040195	5.01719037594001	3.687159263667	1.01634773108315	7	1	3.50329805668137	2.52120257290221	8.60734043831347	6.46995500316305	-0.67613455027433	3.66632531922231	3.29083313379446	5.00178273817758	3.0774303641042	2.76184145374438	5.11138003907294	-2.69725213610332	3.80968129954583	7.41985930329229	0.78932788430036	4.03603318201647	-0.0255731304289799	5.67846941410362	3.46762288158505	6.88258006686904	-0.296861256501503	2.30290857853461	8.17232155713256	47.5	1	2
173	1.33834879216585	3.71285084896745	3.99967777287379	5.50270070695337	3.51572274200778	6.67101909339255	1.78099264390654	2.4965546790545	5.37119172665506	3.69476990440294	6.1991740736133	4.54064984821807	2.86641150247415	1.80713206136394	3.40241013057798	1.40855945004451	2.69807429212819	2.65781090981537	1	2.83576696748057	4.85892362853301	2.52293766182501	7	3.14506008418179	-4.20324850096307	5.1338545659865	2.02853667935418	-1.80126290444532	13.1284279961224	5.04647803414552	6.59381302847429	7.25980719871205	3.81332400434398	6.89737375124791	4.42665866765937	4.88049801153899	7.91400034751528	-7.35321679821653	1.73545363377386	0.160224226098614	-0.84294483547893	3.78061252701407	5.19297897461097	2.02597178369828	3.37387877716903	6.2801841682714	68.25	1	2
174	1.87921306914158	6.37920384787889	3.13728043729377	1.05889878795547	1.12565240030349	4.54674740387877	1	1	1	5.66751630809081	6.54412731707897	2.06511233897426	4.06655393266842	6.00323136520277	4.77736959203035	1.83719001054977	1	6.35769358253702	6.53733738148306	2.6067008333632	6.6003611650298	6.93135940122714	2.96297801626085	4.69224893352831	-8.57115833281149	10.6759890432987	8.96939452654664	4.31881576059024	15.0438497740805	2.09075277776018	3.32108342554962	4.5962840373121	-3.00804036468447	1.03554599071145	4.75084287837767	10.0675081689847	1.69287902389355	0.625835897323661	0.162729828855169	9.81638389477766	9.24048267044921	3.46656680333911	0.165566538436406	4.31467467618767	4.24625467416039	5.46849665556274	71	1	2
175	1.43905874341791	2.72903641185402	3.06916069605959	4.07069831438828	4.51277076328769	3.41776447492441	2.26693194547686	2.14347008758516	2.31064911443763	7	3.31860329637196	2.37971400103415	5.52467455655717	4.02191995452005	7	3.39753362234356	4.0414358926702	1.8403488090823	2.83042839606163	1	2.84597221881116	4.58117221541415	5.70542941307975	3.05693284937082	-10.8816601027512	14.6862125153753	4.69848577384166	3.57077118331589	0.659719113572477	5.74031870315477	4.38679521615712	3.08084046869492	3.41234083912399	2.68889280710956	-0.119074133119966	0.502920803240563	2.88843938494054	4.77766442467824	11.2580799080112	-0.328352107788249	-2.57972077844838	2.49737757259345	-1.04718282856721	7.8856522910016	4.45271099396898	3.61822803852769	59.75	1	2
176	1.93673062616161	6.095606289302	1.34411861054548	1	1	2.70298294325849	5.74341801888276	2.07737067919226	2.53246805402446	4.15698334407915	5.82138742820315	4.86966004510187	6.95149714650443	1.4038966364611	3.51235326387567	1	6.36672729220654	6.63964624664585	6.03627875194124	3.14985443397835	7	6.91304348466464	7	3.325940119822	-8.54077317637745	11.8505273665178	10.0435777308175	6.24319868518036	4.74137181218676	2.41225114542671	5.05033025770772	13.0916180451685	2.26730079216666	3.58747138998565	2.40701468732396	1.80386124768583	7.59381164199289	-0.456887315138848	0.30496373943683	3.07267328929885	3.19972995851367	7.61474212965486	13.0951982202383	2.10044277114456	5.13465131513248	3.96662425445119	70.5	1	2
177	1	3.4079243829816	4.61794744502235	5.4701969968512	4.42446073392937	4.16242726137543	6.85297142419244	6.1680499522507	4.10297637841493	1.54546887193372	5.5391699204896	7	6.02562065062389	1.33994440151723	3.57177885589924	1.91924849065331	1	3.67426926355494	5.35394939303723	4.49985744439691	2.2953766266031	6.16487641495711	1	1.66685184859905	-5.31956567326585	8.77181623920837	4.05350939932585	-2.96688858946239	6.35747036684457	7.72267208387154	7.22804395784094	2.40639680466771	5.0337827925502	5.5246941265777	-0.761333567695018	9.74334668241342	1.19422491304872	-6.82067914372763	4.34762075093793	0.74961624769543	0.506107312105505	3.94372113947551	-1.2876259792802	-2.42716872194449	5.44185218914021	0.568948846718193	86.25	1	2
178	2.84995638089946	5.36415387093328	3.22220317585109	1.21708066115637	2.67676923596663	1	2.69591798548929	5.87058099637179	4.71650616707291	5.4522671844363	2.51402921686963	6.59820503439059	7	2.62705920831449	3.01444584238668	3.17064220326495	7	1.85900085049306	6.38924385658878	1.37579552988261	2.65209750417918	6.66053180136063	5.60420948455417	5.6598584631561	-6.84044301532455	10.1089677934649	9.16937267852402	7.80740062936489	2.93091409712137	1.49820403332742	9.03876777345551	5.39612079440679	3.20025029064541	0.796133588373202	3.05137874255781	9.71931399326139	3.488181722872	0.788636736095115	9.23445463582456	0.71802229659381	6.27596549482458	10.0635295476239	2.21128266617547	4.32768899956024	6.64273169828775	4.09072146461846	66	1	2
179	1.28538100581884	4.42024726754627	1	1.15472161234458	4.05059019484484	5.92852807379434	3.81207031336604	5.53529668357164	1.98400450084921	7	7	1.41378469451959	7	6.44004461049715	1	2.36236909999939	7	1	5.05485687881569	5.52603944195803	1.6662686924783	4.81273147748614	4.44476970138953	4.9263024578584	-7.35957157876277	10.2509804527274	7.20227339131149	4.84444485809603	1.1832335437413	4.21391899530957	6.37105762136536	6.00036567817073	4.61317627718588	3.6315371746833	0.951863720619921	3.17640575585458	2.95836422312595	5.1343205817964	0.492012187941868	-4.30247772479984	9.45647295882594	14.1339709033307	2.55842281880725	2.32350227476441	9.21161914890754	-6.41027873571751	78.75	1	2
180	1.38693297326565	1.83903964861882	5.12874812914918	4.03894977247922	3.6773790309378	1.43368837991426	6.2535999423132	4.90928799310285	6.94737878083898	6.04821265305967	4.67324428264117	1.76260009232225	4.10372446853019	4.30178628631409	3.77109390889346	3.8985395845295	2.53064450630557	3.19828767352842	4.71036655225409	5.0754108898974	2.93957732300251	2.97568579865591	6.8776734331361	1.66294517151206	-10.2156620231824	13.6185292206855	4.65907067664259	2.79333046469638	3.14169741494445	11.3257595104536	6.46144804018866	5.07106342298869	2.34923434037418	7.90360559365927	-1.59032424354372	2.77089271541129	5.4627699661859	-7.51885286250911	9.48831288430896	-0.333001334021644	0.360619097766627	9.3380039117652	-2.93650491267159	3.51477308927576	8.48391402535983	8.1430223903836	66.5	1	2
181	2.17142938065032	4.74043354486825	1	1	4.84581167448939	2.4686161734311	4.3571896140586	2.94958730279716	3.97089885906513	4.55897379698981	3.73622557857228	7	1	7	5.45642357467429	2.34938806555814	6.88541837446473	4.41436208838001	4.83072289237876	6.24586463730795	1	4.93619598387633	4.14384968918863	4.97869438381255	-7.81995340301094	10.1195202731116	7.59141497409934	4.63078088204336	-2.2020132216771	-5.55873211628089	1.11144953451367	7.68284221423155	-1.51316768993322	7.50636043285316	3.18862859297416	11.2711282521577	5.96142332222841	1.89543742336569	6.30001800184338	1.45582532419422	8.10044529853141	15.2375395147592	1.48451850340415	1.57843749893348	5.42230552382286	2.35532542794106	77.25	1	2
182	1	1	4.30487376310714	1.41398112398948	5.04316510005159	2.45808078928957	1.72473612091667	4.41443286832059	1	6.81141719464462	2.818348754271	2.38268038101557	2.79450727590941	3.7958043685799	2.3256471491077	1.62270349500513	1.38586061305727	6.01964868231619	2.27517101637354	5.91883311497027	1.21566377284493	1.50313963731076	5.00056031353637	2.4264964122666	-8.72549579586576	12.2063548428067	4.50907363101637	4.58613717224471	12.7935837997088	-0.250883166815245	-3.72095896093784	8.32585251176548	2.8655979351204	5.03232689163314	5.71371089314149	5.64190519393419	8.51443043750582	-0.0959051799908649	2.33326245990786	1.81994805675496	-3.99034575320731	6.96808280779328	3.91767527041448	1.30428979700639	4.17193619109936	5.83483513042138	79	1	2
183	2.13844067108441	6.00322133394217	1	1.73454993553941	3.68218120915864	5.99483869446208	7	4.84886511240944	2.40788904438395	1.23022102149368	3.92524008930956	3.36178570643344	7	5.40801766061779	6.47723146304004	2.59898326638492	5.67204707492889	6.57488303991534	6.51300074645773	1.03343185995621	5.03640671337358	4.24221584832876	2.234354934476	3.68251596092079	-8.36372243390951	6.82629161821286	8.5305502439081	7.0389951641505	10.7499123423522	7.30530139826362	6.29761896628075	9.47008378445564	-1.74455741502973	1.64951297201638	-1.95404160716593	4.07070293245234	5.87505360087147	-0.127629040261679	4.27675975584175	5.57290364819539	4.83680248702135	12.7721867324805	4.39142490288572	8.5136386398955	7.41501858217594	7.1934202656782	65.75	1	2
184	3.16560358846635	3.90672833759624	1.67501614609852	6.79515470496149	2.38110870330869	2.46188027990553	1.7769258043499	1	1	1	4.75251120935721	5.88031208223253	3.33586285270189	1.10271961342504	1.68098316405292	3.73625183155001	2.62881001406795	1.38454057293359	3.95414563492864	5.96760720186728	2.68361080610713	5.82858979636388	4.55975978374978	3.48362009902222	1.53386208732009	11.0884237613844	6.13956827269925	0.699978417638075	12.7696018823155	5.04323454766639	8.00547872928039	9.47333046600849	4.28727874939568	9.05470934903416	3.39384370017183	2.29513627465058	7.58479227233025	-6.88878797254702	10.2995591008729	4.69002289385739	7.46320648517286	1.5940391230905	-1.68611023208609	1.6230602144622	6.03872875575383	11.2281939105688	79.5	1	2
185	1.48995715178678	6.18718595189823	1.98458869663325	1.23108473403687	3.5792181990964	4.44392636401753	5.22167314284594	4.71636387821776	3.41730302300769	6.33078121044969	5.09818337490471	7	1.85382826477451	1.78898492338408	4.12055002472663	3.84685853953955	3.12734897987329	3.80448655139044	6.46100664345232	4.65806048888144	2.98804620810808	7	5.85872548039338	4.32250522720367	-10.0955405622568	8.37859006681337	9.02848454887449	5.98163255556696	4.76852972665556	-2.66844462454986	5.178280120882	1.99151655926515	2.41677368628485	3.58047048546811	-2.57462054408741	-0.952173917703403	-1.03022327973453	3.75327898881631	5.63146568322422	4.34729567093065	-2.24985157618755	10.7780541397492	0.8103143788549	8.94966357920562	2.81968910594972	1.74940876360471	93.25	1	2
186	3.95388653403876	2.97145423602959	3.24024443562452	3.8341091459035	5.05868546181185	5.98556827577534	2.09831725753859	1	1	5.70040593875217	1.04141008273487	4.15301823665734	4.84129850049153	1	5.89338684412031	6.79550313628152	4.24118686424946	6.65330885192184	3.64801308812117	5.77879953507384	1.53712610024144	3.5295521922712	4.87179369633071	4.70096266702083	-8.34661656833963	12.0474697982708	1.55686759771149	7.24216366038398	1.8084169810894	-5.24842617897835	5.68123841122055	6.08861605399857	3.93060785170898	4.76113215157536	-4.03844346506257	3.99666352250894	6.84407817141818	1.74278776381254	7.46734541061228	10.4311141434027	11.2634700773645	14.4757877831484	0.770279843316602	2.44005106037222	7.78645465440701	-7.8206041370051	70	1	2
[truncated: 5 more columns]
