# Supplementary material for: How Are Mate Preferences Linked with Actual Mate Selection? Tests of Mate Preference Integration Algorithms Using Computer Simulations and Actual Mating Couples
Source: PLoS One. 2016 Jun 8;11(6):e0156078. doi: 10.1371/journal.pone.0156078 (PMC4898694; doi:10.1371/journal.pone.0156078)
Supplement: S3 Data — Long-term couple and agent-based model data analyzed in Study 4. (ZIP) [file pone.0156078.s003.zip › S11/Aspiration Model Data/Aspiration Couple Population 01162016 095752.csv]

	trait1	trait2	trait3	trait4	trait5	trait6	trait7	trait8	trait9	trait10	trait11	trait12	trait13	trait14	trait15	trait16	trait17	trait18	trait19	trait20	trait21	trait22	trait23	preference1	preference2	preference3	preference4	preference5	preference6	preference7	preference8	preference9	preference10	preference11	preference12	preference13	preference14	preference15	preference16	preference17	preference18	preference19	preference20	preference21	preference22	preference23	fitpoints	sex	algorithm
1	6.59622775164238	3.43761146624588	4.13133116403758	4.56151986362804	3.31564354513706	7	3.99600725382521	3.04972418996152	4.74194709288328	4.86224342626114	5.94505365019012	3.78548597743131	4.12574569266926	1	3.72802278725727	6.1729531475782	3.86227227262396	1.83344013073837	1.39417981593907	2.73406985488582	2.58196739956196	4.74445997838797	7	0.424618635082921	5.06209457686345	-3.73612008653243	1.25425563484585	5.74980192157913	-2.80768561068542	-0.077522653097906	1.42034897794328	3.52731149964983	3.66180204110423	8.30040470584363	1.86119651317925	6.8153971004291	7.78141589817284	7.8026878550061	-0.486391512948924	-1.18916969820232	7.15428489960113	1.54290142749315	6.69183175772097	2.34183344196351	1.72791004068481	3.06003437699987	93	0	2
2	5.65085317763725	1	1	3.02305100379526	4.01576208795848	1.82268470312418	2.38751094512005	5.07970070369466	1	2.41322762442152	6.19534681156204	5.90059417366879	3.19798382445078	2.03325057908928	7	6.38017608938874	4.54242185992321	6.05372109651045	7	3.83868654876333	4.29624595948099	5.478195424769	1.69415714438556	1.91598101370676	1.47975168015536	-2.98872040411166	3.51669362346575	4.91897602714798	4.52845727121946	5.25112580506232	-0.16515152737477	-5.38515642932963	1.66878742729087	-4.16495872442153	-0.661332005649938	0.747342037198367	8.49730350194674	5.56909820830539	4.5575352922925	-1.0752478531417	0.750905040755128	-0.11957037265574	3.67283043997777	0.0166427638269416	6.06263408437548	6.03523447835022	85.75	0	2
3	4.78256118623059	5.20452339333604	3.78499652668119	3.76961290063058	4.07548149419907	3.6777387133991	1.44459236202568	3.68220235801863	2.65857057215102	3.9005457296635	3.30808921595025	5.16220912942969	1	3.53936834049922	6.35793450631475	5.66812105895761	3.80152559472431	4.28950470123869	5.51483499701124	2.55943121197345	4.84474967559021	6.10068840546871	2.60021907597002	0.721372685881488	3.1990166698107	0.973680229699503	3.4554572021139	5.66786817310272	4.65625787200793	2.46956204626934	2.57532776042897	0.0457045368481904	4.70348584112044	-3.69821319274742	11.3325963587855	3.3976869375623	12.1509586122107	3.44221496589218	-1.65465126436807	3.19111386670595	4.93188574070755	2.2889232466614	7.31016655554901	6.36764853011943	-3.29062003843078	2.64813072686238	93.5	0	2
4	5.37746557176558	4.6658083227734	4.79049873036077	3.4545684429208	1.9496917613348	3.91311276288504	1.44716465041225	1.86920637536081	3.76890040730763	4.50063762148971	4.50096086394063	6.51573515364939	1	2.97678233915564	4.37662961915336	6.32084813640535	4.43645653166077	3.36171683309904	5.92750997293752	2.05468765763507	4.20642509612444	6.63970765021708	3.24847365213628	0.901782953352782	3.04724763936162	0.291059795081444	3.11714290918247	5.3723392377273	5.42501350100481	1.66375847944399	2.53813292408308	-2.64247201625445	6.47044243023097	-4.04655829354043	10.8709859637798	2.52249006579257	11.8458330826667	4.36608976501608	-1.69759916005404	2.2674634534633	4.35877701361793	3.7848139432576	2.82455126581417	1.54600175063495	2.63035019556647	8.8388042695229	90.25	0	2
5	2.6889235859637	5.46284488110877	3.90911875902755	6.12348076546268	6.72214721646867	1.88407967043969	6.88512105747856	1	1.83757628347757	4.50023519370832	5.34318122416571	7	2.93525749871605	1.40153550739918	6.43430342628213	4.03196605368483	1.9120450218608	1.79491436446881	7	6.25691155386566	1	3.6884076676935	1.59184705553721	-1.40565161196112	-0.878040661543686	-0.915253177477951	0.766969098071168	7.35119886261836	1.95578505408061	1.09221773703153	0.633163168652107	-4.5077170910528	3.16793262644517	6.89997497553317	3.20584799468799	5.74914889665741	-0.503381552011201	7.86917489864543	5.51173599346624	3.09932508126803	3.99017885112088	0.815982391507629	9.2326339618364	4.40780109229057	-0.963166661450662	7.0473665775526	96	0	2
6	7	1.63461116401245	4.55876407662141	1	2.23282563482724	1	4.01697495878281	3.63976001697743	1.81264559535789	2.51516134441573	6.45093950627249	6.8477268985876	3.89179271399172	1.6091578129535	4.31528057192927	6.38534742857033	1.68676356103947	2.53032275630593	2.75121355771721	2.97438774196413	1.24772269884688	5.10021812507872	3.6622508280642	-3.79463238075594	2.17299279158729	-0.533880390178254	6.84084524995055	7.96646903209009	9.95649285716233	8.38038409912466	3.78504061480742	-0.227721913826077	1.35795151408717	-4.38407194072848	2.30582888166629	-0.478874220531008	4.6933098217394	4.63395472949252	2.92624069696544	4.35345942230403	0.70251283183224	-1.52589595679231	9.14315307132559	9.07449539731165	5.78164974535504	1.35312090965701	89.75	0	2
7	4.00183410372706	1.22303848450203	4.61287345651661	5.19793631102123	2.24406763825373	5.08759170090352	5.35812537239901	1.42539915035838	6.75687751424549	5.13151738183846	3.37147502956255	7	6.2599594770167	6.92242698006741	1.54121623064452	1	2.44038605867997	3.68128869322265	6.19996213146769	6.9743051408233	1.52527517681853	1.21476499557377	2.95354768548372	-2.31839635358043	0.818778947731229	0.426386184433049	6.97573266565975	7.84723650754229	1.1329572500004	-1.71791778953669	0.571808067184463	-1.2927180067892	-0.59377274790676	2.6357085090828	1.49908972922671	6.81302627940147	6.68137805610563	7.6215999442645	0.934101350417221	4.89862590052483	0.0224738787726741	-0.969370769540163	5.42723616140531	3.40273529962357	-0.602967685869761	1.63070066619545	92.5	0	2
8	1.64318999625362	1.87843279992328	4.02033350114127	2.71729044079782	5.32829274933231	5.89598795867267	4.58159474547833	2.07158646852327	1	4.37242712756855	6.52789716511322	4.02709227965194	1.32561833154459	7	4.54720520752611	5.39586448924502	2.5231120460774	3.70663554643605	6.84658403127391	1	3.90421078923216	1.55174329468741	4.53136618191533	-5.11488101800882	-2.55181217033027	2.28652838988104	-0.575870126501517	4.63405127296949	10.0386534039221	2.57528400616452	-5.22845958048079	3.38656212706056	-0.553256347076474	3.98352762162537	-2.40384828008716	-2.25341632853129	5.58735367410069	6.75433380671386	5.78699940698263	2.58835602147726	1.19847490463018	4.06523776977225	5.38315643184524	1.16188355210805	6.89375754663899	2.97742521525652	104.25	0	2
9	6.28245943045843	2.80130834880584	1.1859757396537	3.28303260655399	1	4.40541846122611	7	1.06334313259241	2.78110231415608	4.79889557353922	6.10293045389512	6.07347828140667	7	4.13265024181333	3.27030840128353	3.93648806284957	1.51702103689688	6.5393515679438	4.84151270604048	3.61203211148788	1	6.42060929504105	3.52552327216743	2.6220055947266	2.23463192175623	1.55557821291667	-1.34798719473382	10.2993681365572	1.92430453405726	-1.19134375098916	5.47561909595778	-1.46090278436042	1.29539504555375	3.24985401625769	3.88395061416397	3.25377192950306	9.19696475393927	8.21013454714446	-2.15423961525308	4.64504432691738	0.377476661706768	3.33982449344633	9.10001218738943	1.29654433118009	7.07944623287804	2.93501553116997	107	0	2
10	4.71310408325413	1	6.2922604990028	5.30388557609459	1	2.20002395268306	5.28897214406645	4.59484633198328	7	3.83209086126338	5.13480380573932	3.8335439515308	2.57974551203526	2.74502387351018	1.89559379882816	2.08831473381116	2.22731429826524	2.826027201076	5.03186096847553	4.43601229418439	6.11531429298174	6.85796195303101	5.71527188129006	-2.29589688490499	0.265206495221123	0.592538998261332	5.82474726656739	8.50765245846238	3.97894870767106	0.829223127530702	2.4987763280846	4.89329780007171	0.576555501262972	4.47259243022714	5.10936907157293	5.26213986728013	-0.674118602776801	8.66618283147515	-1.79340658423963	4.61771297289041	1.65301541505564	2.8817776742547	4.86757313786804	2.88676100089257	4.33118918197008	6.88430220279058	90.75	0	2
11	3.36511322422979	1	5.08009602179904	1	7	6.3058961834085	4.95009955703796	4.6963865531738	1.49202376713669	1	7	6.35268821210488	1.18630577595693	6.37214899183762	3.64281355209546	5.0681284901341	5.99568783516616	4.63447924412908	6.59712657489363	4.1912488686701	6.95619687386737	2.52917920514258	1	-4.83441741932572	2.91523289093419	1.82941400055646	3.85710152288828	10.0520234042312	3.84581728981264	5.98322344514947	4.94284404119652	-4.61350002785588	3.82027221427196	2.81932541729033	5.13662701212162	-1.03797512998303	9.56700750881005	5.41093606150226	5.40738730412753	-1.9753542341685	3.83661190801835	4.29155773795612	10.5365423809007	6.30383457855455	4.39227464369266	8.57144408351336	78.5	0	2
12	5.62153560703508	2.45281724053706	5.60675820169189	4.79042719406503	1	2.80946538987821	4.73128741763248	4.10543079694765	6.1646836073527	5.28127075952269	6.49664816077331	2.71941547588986	4.79695631099213	3.25265813532565	2.17299800710899	7	3.79023111453865	5.57490531344094	2.84856794035693	4.9094059450026	2.4245991787381	6.19655087368919	1.66078404173026	-3.27547082283732	1.25954126126149	0.00650009698646403	5.59215369194547	8.64984024266272	3.76135699338204	0.351581090564267	-1.92723293980229	5.6468594937764	1.22540099520921	6.4386852378297	0.729082633143845	0.187527742631215	4.92963593878063	6.40495702535244	4.1500089992977	3.41722660564261	2.35828284018445	4.4066848749939	9.3796075151781	2.34408459980063	4.71299804876984	3.31986623830227	92.25	0	2
13	1.83701616583135	4.68895411510167	4.68819374491313	4.90504122998656	4.36721399876729	7	6.99787389765165	6.39987600103396	1.08532542294964	3.76843352691522	6.36528447933444	6.26638409708227	6.52516882810576	1	4.63580661078265	3.09832775739165	1.69860173956376	6.12048386193246	6.30537373906853	2.67969926846443	3.67062433317671	4.44249630759464	5.92941324508752	-3.56648362822132	-2.49188450502899	5.25712972000863	-1.92813374798341	8.86938357093527	0.72307853892203	-1.22016402011455	4.69466773378731	-1.23624528374935	-2.23427748401339	1.04721034739742	10.8757508873105	-0.606791998198951	10.181464928403	8.70279550618905	4.50036061764065	2.75249604018784	3.09588834188333	-1.6504926325107	7.75608510955018	3.00860464521061	5.47847415486113	4.06076012565913	100	0	2
14	1.59643105131815	1.37670114807035	6.32734184715482	2.82459210490111	5.8212921636698	6.07222637874503	5.60593732009516	2.9262339526227	1.92798533520228	3.81391264525766	6.213312199791	5.48414964284103	6.27668489234717	7	7	4.13033866468649	1.91559775089991	1.98864994943562	2.36859913258463	1.37386589581831	6.25543521271557	5.93565877642847	4.86244868369641	-2.16533319632508	-0.923264053293053	-1.98578264306876	1.79353703179032	2.13482258750456	9.33813443719493	2.20922946799835	-0.843470164281091	3.09428884189029	2.46007905123524	-1.81068878583174	-0.999016533951075	-5.97911000459619	8.63003485414853	2.6861108120197	-2.00380783592981	4.40154546686491	4.04774359658063	-2.12989298232391	9.66144854121031	-4.7733610555957	8.89216364484871	2.8021797520101	99.75	0	2
15	6.38861255724596	1.1220754213638	2.34103838271547	2.66310436419444	3.68370631425981	5.44997667961604	7	6.61375029338514	7	1.06253596832975	3.19348261378755	6.84999475376622	5.97269215537848	6.66428635263331	4.64225392099751	2.04285642077708	4.34843747125261	7	4.06290313902077	1.25322729039272	4.63172873215423	7	6.2309658230299	2.8810883840454	1.18800980402568	1.20972291770535	0.190970976518664	11.9789264733304	3.09146936807982	6.26877911159515	5.61367361148677	-1.12501149115209	2.34486737073317	5.52687751035914	4.59462003379333	-0.703524924679255	11.1868820419891	1.27309242791302	-0.0348215578176356	-1.13956524042356	1.35530093248579	-4.25520799344884	9.20143091160625	1.81465536493153	1.06679270064171	7.77564672496034	93.5	0	2
16	2.93504701775771	4.89892985843675	6.00370460593036	6.19876823000332	3.27454097311395	4.77153918421308	6.82940598831184	3.68923579579091	5.19757970245448	2.20751289574694	5.78735011680141	1.25884850395047	6.3608150550023	6.30622306338882	2.23839528151146	6.00150343623568	2.56399229060017	4.57113682862957	2.47742738717872	3.53632241291279	6.48385632520615	6.29942292569179	2.45628902064173	-2.42805961160383	-1.51254126598224	5.74011079362194	-1.89080383363594	9.24666082018184	4.98018399113885	5.01443188369965	3.47053745471346	0.0677890214631007	0.617301460138889	1.50383679763564	7.55960173404711	1.29861123786565	10.5539861497405	2.63896565514082	1.99478651210956	0.401167424083151	-0.156249082182673	10.8323014923863	7.14043971275927	7.69990815640985	4.72364591888801	3.36463938922734	79.25	0	2
17	5.45169969363424	2.87281889871315	1.27497618689631	6.7733037858125	3.30331303999676	6.81875030513141	7	5.48848600778396	1	2.12151883452275	5.50851628387446	2.29252473353485	2.55259933721792	5.3175441028589	5.72519466317286	7	5.55101724524168	4.91718299703187	4.02138956403696	3.56866146704665	2.86706616406607	5.08731425212581	2.51583613906012	10.0984801955213	-1.10074164030019	-4.08324681889112	4.13448792497176	3.85517021013773	2.32042812391927	0.381694979788923	4.11200733086725	-1.89338294544966	1.54987513974941	7.9510688568409	4.88302013438841	-0.792471104852333	5.87785679143946	6.01039451539542	3.21931029256394	1.6879187703114	3.37002426983126	1.78673386315999	-0.583840974238141	2.61338770824688	5.20409154339351	6.31009178546651	79	0	2
18	4.05224583194621	1.13462069573301	5.50072337226051	2.52372873970277	6.95742638475559	3.53309746087417	5.8340302651012	5.22963468457932	1.3785786761974	1.61491086784573	7	6.08010946221373	2.52056961942452	2.81759713768859	2.88190102295273	4.91548429693494	5.97408034257849	1.86608840367459	5.73885696761462	3.28384434008358	7	3.62085944814568	1	-5.63160196479714	1.74064243068755	1.29413724372647	3.32954575016023	8.66814460670729	-1.34894296097338	-3.0164744180098	5.43559102343372	-4.70960697732391	3.02303463527303	-3.53389890788315	2.79311500569987	-1.58363263252295	9.12808543962169	5.47351297612196	5.88293983320631	2.15854864154169	6.37763426368613	6.99708122656357	9.03603367079219	6.40229786479577	3.47883948368449	6.14378165798187	79.75	0	2
19	6.82004523133588	3.41328441895414	3.134776163335	4.12716071259319	4.6233999706174	3.60775990679683	5.42514068058982	5.74045786596527	2.34724356067673	5.0999559820002	6.6206194944531	5.76035565932202	6.60383460409578	2.81491935947483	5.40561031871234	6.28285101733783	1.72227366839817	1.44897186851062	6.50340033616166	7	3.40486830274364	3.33701854229324	2.44683174035844	0.546530753109204	3.67873086839429	-1.18285771350641	1.8808145938746	6.43156729546842	3.80409069282559	6.39065133934561	3.40691625837049	-0.898499075574655	-0.00427143780237274	10.013155620588	4.1043433060705	5.64582920553325	10.4958826685374	6.78299646688293	-0.576118551221973	1.84837572044336	-2.69625833613371	0.78439384642056	5.81103837938404	3.04031550202681	-2.88188368521165	2.95714368879643	103.5	0	2
20	7	3.04020729458411	4.04916715685421	2.82942981849943	4.97243518863215	3.46806759804738	5.02908955896161	4.74623558395549	2.72363900022303	5.01053229525532	7	5.89313678373658	1.33709661818425	2.74442919181257	6.38568275294274	5.86097254159578	2.09012078127458	1.16062631076277	6.0922524198962	2.11284937330186	1.78230369006559	3.43836077692511	3.47125367587321	0.196591412065448	3.72466946429668	-1.6045887370013	2.53228838767477	5.82923231553803	3.78717437066318	5.55023079080084	2.06854725049164	-2.47493301150862	0.487116938161202	3.02673380373282	1.2348662041365	1.31109727297683	9.25892410904456	7.3751830741434	1.84831520296087	-2.2157095834115	-3.0226313481269	1.49131768480099	5.72574098041674	2.235375277826	0.729285686195587	8.93246917686316	90.25	0	2
21	3.92283993757663	3.10203731378339	3.33913800253203	2.00252847699387	4.99913972689589	6.86548857523317	1	1.91184367186931	1.64737023127367	1.55998096067911	7	6.51910794656328	2.92103448761346	3.66589822940781	6.39638928665388	7	2.98567493668078	1.91283781769677	7	3.33644661487221	5.14992563964935	5.99491662174256	4.39555610661168	-6.24505837812455	1.97107341791213	2.30635458461851	5.46579255641421	10.8837512479359	4.16979472004592	8.12504303400666	-0.879491991172088	-0.920117476045337	-0.708164327058577	7.38137411366759	-1.99185109294307	4.39466259421092	6.05858783965885	6.3426745650824	-2.63260959901117	2.73703537042851	5.7330807104153	0.129901357814622	-0.543223059468593	-0.316661446774815	8.5687404240191	1.75042123105731	116	0	2
22	5.27002432508835	1	1.85773217976613	2.60390352901447	2.2528587367732	5.14915069883542	4.49098850027085	1.30123377052421	2.24041390304646	1	5.88455933016229	5.0607547202874	5.60614959862964	7	1	3.63185597606776	4.22188101527033	4.16545706706494	3.45363216456044	6.87614865589433	1.88086672050119	5.70043741275284	5.57250718399054	4.08508564989572	2.20174801130123	0.735273639927817	0.571277396280492	8.72874696781429	1.3975570281467	2.24001631590635	-0.454090821818403	-0.234687470120431	0.34684421082598	3.77581124706	4.18258023479528	0.169993137395285	8.72513769449132	7.46338976414033	1.76921080135136	1.49033518209018	-0.960044477500609	1.49649677802074	5.86791260592762	3.28549588004097	10.246532017195	5.80789404523609	100.75	0	2
23	3.36672732499402	2.86317171515371	4.70371554971115	5.37285197927776	5.78539257836259	1	5.28788404935877	3.93821552387903	1.47008972457343	3.11923149009843	2.28583531871903	5.78720291013023	5.2648286034674	2.03985648598541	5.28771792387591	4.38029757822803	3.85770366307138	4.69357542223915	6.48821328655261	1.24018573029793	1.42446659126025	1.9538429079424	6.83417750809517	1.99169702491424	2.45057332051946	-4.15106963471157	4.04796507644762	8.13533178838456	0.636322066097086	5.1434707001034	8.2285349489752	-2.62498431011997	-0.690536112449113	10.5610541188391	5.35246977874835	-0.326375201405003	-2.80891463511097	5.6353565007256	3.61715891864348	2.70727187736256	7.75082130914374	9.94764517615527	8.72096520632456	0.799574149644003	1.40200653111589	2.80920571269777	76.5	0	2
24	2.62976028068783	5.08011176000351	5.22098246229372	6.21379039633945	4.28244462438528	4.50172511045671	2.33213717516412	4.03324767652666	5.33409155840511	1.9578904188031	5.2508801411503	2.48296122070019	6.36529420250274	5.10469108722524	1.64321303476304	4.58532692768791	3.05768643974006	4.46325677846577	5.54447609164304	1.40231549556259	1.41086098996238	7	7	-3.20726410839883	-1.30320805983726	3.79809376653054	-2.26161460481317	8.85496497871865	8.27922969963528	3.18737546015786	-1.41180543052563	0.349131125643206	0.566972954022981	2.367187986497	7.02467392843801	0.218902200054497	10.0994730802707	3.87783041365901	3.28261622463261	0.332161944520235	0.916224512070713	10.1306168188097	1.12675095022626	8.07915349494041	4.03115797710698	4.28604892339643	68.25	0	2
25	1	2.86922243992895	2.08510331586168	3.41760532272575	6.46507744285919	3.22338960110913	5.75111702269032	1.72032851219195	6.31743603973185	6.15666819801573	2.34332087707137	1.01987189397961	1.37241608712412	1.52892685840286	3.22931551158329	4.25022201632948	4.34134644037742	5.99393834046312	4.33702211513423	6.8985922701539	7	6.3128327478625	6.23834349687651	-4.556400045842	-2.46669232138287	2.51485659870198	2.03739993719251	7.15206191269867	4.36699651946016	6.88993201226762	-0.831606881554564	6.54436179202721	2.17735895665089	4.69795897537281	-1.05726543948302	2.01799904627645	6.21589443758663	3.66288482521144	5.6119863699554	-1.88356902879186	3.4427300752665	1.24339064327124	4.12144599081446	0.932109836192821	2.37095115096242	4.15281572449363	105	0	2
26	2.94655709275152	2.71243557244647	5.28285199787295	3.46051069000091	3.31760069955643	4.67640557290507	1.56264594606158	1.97009876552104	1.17827278950681	6.39245597078478	6.49077721915883	4.05062304863915	5.34713043309924	4.56225495309441	5.08637082731543	1.72092714395857	3.05283750469382	3.80650871674329	3.44502300438154	4.8905317930728	1	6.26672793237438	7	-2.68694044835345	1.04172743663144	3.90947768262169	5.62256594913385	9.81179016064209	5.58114947278199	7.56328779813495	-1.02303815514178	-1.80848301814217	5.16332511587572	5.9715600040167	0.384935663738277	-2.31443871735944	12.4872796304049	-5.41034186990296	6.00306145042014	-2.00097231831973	3.34614412592941	2.57642539535555	9.91520095134114	0.948328820882865	6.36676402148217	2.78206394554151	92.75	0	2
27	4.77615224106215	1.13392571447707	6.9160349426305	5.67157468787793	1	5.03888990508416	6.93752095893218	4.35985696117884	2.13055196811352	4.40140424495131	5.90720878880137	4.64856224228574	3.52304454890139	1.61704995977116	7	2.60340096909953	3.98294446273592	2.85249150006574	2.03670869429547	4.59525371921362	3.48824436521696	5.60888244772609	1	-1.68493387382155	-0.52221903098498	-0.0570742396755934	6.86008222927489	8.36776677400788	9.65257860781051	4.19767365187365	0.456160582822139	-3.46860004066056	-0.37075182291267	-0.935847035976637	4.70409858134724	-0.010080753055049	11.5869312694152	4.76905274446299	-3.83052361278055	3.17412555056488	0.790888958528762	2.92808950951631	5.68163381663395	6.20309357064065	1.16625659841696	0.819139736976957	70.5	0	2
28	7	4.56838581058957	2.74643457594979	2.72554027162396	5.32571137061191	3.56814986939522	4.57375526497324	3.63200111492474	1.38083703674845	2.26187983986097	6.17832226046892	6.86997734654568	3.78928386403255	5.97792009041783	2.59078961331157	2.60301194815633	1	5.35902426538322	5.38202969672254	4.52976201601226	2.0911182530757	5.2265566706715	5.48494738093107	2.08098483620126	3.0195637942304	0.363546735908297	5.04932717783175	4.61965286485045	3.92689922502772	0.159291469565773	5.41613424105658	-1.53334143935977	0.316838181813499	10.9930993491017	5.39017327543349	-0.627205906946518	8.60181837536923	2.79892615724046	4.37393512308747	4.75077153887359	5.74284082506579	-2.33267969456654	7.07048954117854	0.736117094278694	-0.475558191834919	8.2382113973857	83.25	0	2
29	4.38730582002152	4.60775487751244	2.00588663143597	3.25352668926703	2.40749608390992	3.95421867653043	2.79985640629547	2.47839238799084	1.61908392565159	1	3.10049233222653	5.10142241196166	3.29426104890603	4.9664241453825	6.39441002617207	6.3166605663997	3.48867882995904	1.97660906169602	7	2.82195151619011	4.7587608389893	6.90157708833184	1.57529700805638	1.26113664630854	3.69343958260671	1.14338629822065	4.89391350676397	6.23768989215842	-0.880968112668065	1.77352218567788	-4.86868298573593	1.50691270912156	5.8488619514297	-2.92352256433302	6.79591279119694	2.6450981380576	12.9606355349449	4.22715127411609	3.36538732511437	-2.94517065478711	-1.58227272175537	2.63029185063353	6.19533373783462	3.00797215922175	1.86674042583542	1.81054726997773	97	0	2
30	4.35680345672606	1	4.12732258890053	1.97694198632059	2.07064045316524	4.26568942850033	2.02370907907176	1.82212108013483	6.03442201095836	4.96605972121368	6.38850925665956	1.63273339880988	4.39390307159364	1.3286255024985	4.33668116040949	4.56870497098375	3.07724169672069	2.26595090313614	6.96974195095634	5.6259116380773	2.66771926941643	4.49385657351803	1	-2.43606897526547	1.14773605595575	-1.2606368683071	6.41945163341681	8.66030806063029	4.37502760004727	-0.252895825665846	1.70901511413497	-0.933168408333595	-1.23513115252736	7.18706488166677	2.52585708763802	8.70209428983287	12.5400364685366	4.38876241844652	-0.851225140713455	3.35104812983155	5.50882587106049	1.05022947347017	-1.60033842339099	3.04818073882453	-2.70988889956094	6.00960177997661	76.75	0	2
31	2.16167762508859	1.21914492913695	3.88043134312426	3.82073171231411	4.9009005860715	6.92840171683174	5.66547763389073	2.60976139362142	1.96059895768355	5.42836339943123	7	5.60904491861514	4.12016099406131	2.94882384526755	6.81450714407238	2.9707141891753	2.29439980804184	3.7605937268269	3.64838642219081	5.07957218460204	4.34940177621883	1.51573102811052	3.01618442575842	-6.10523137935634	-1.47028780561233	3.35040589517214	-1.02066295405969	6.22478688619217	-7.73703067666558	3.17152259796625	4.04321649431024	2.32431868114658	-0.655798541258483	4.6314294336473	-1.36204490955378	-1.59844312278979	-5.05311065164543	7.3499459849452	6.85205749623575	2.95709190008821	-2.16462049508546	3.08186374387073	4.51191888160252	8.34813283357228	2.73737445976296	4.15779029459036	102.5	0	2
32	2.73574979534135	1.96557797941818	5.22627031043747	3.48103277255858	2.9293906287838	6.39033734019569	1.0390773396358	1	7	5.5985474748076	6.02367498909659	6.16338933645989	5.91109204946503	4.86690975443789	4.38286715194386	4.5706996527245	1.97176004008565	3.91035541758215	3.64067527065588	1	7	5.60920227660086	6.05207703827787	-2.47399017881043	1.75958747501022	2.99315550458984	5.55291114416891	9.71829905791711	5.43353891758577	7.40603761618831	-2.10007210127408	-2.32229223580842	0.357926783902352	6.13793646882193	-0.726068039953496	-1.43481352928258	12.4819513913182	-5.48748533654441	6.10981972280281	-2.30569392907934	3.08662007627731	3.19089351195248	12.2213637568623	0.602126861622366	2.33918833730636	2.78945064642479	86.25	0	2
33	4.32543905374354	4.36562373729628	4.55393487856412	4.6681727320066	3.27408503757198	4.74825719221642	1	3.88756878127783	2.53226998594038	3.97243643258099	3.4653753375319	6.53738714844513	4.74281688752221	3.16699314972156	7	5.55513922089178	4.09212866221236	5.32263056518993	5.32763501590255	2.85065028100724	4.90006979159745	6.64703524306236	2.79935138711938	-0.0130474019213394	3.02166969979113	-0.573820792387711	2.9533750665768	5.67593923808078	-2.19509998684659	0.707410967464696	7.53474777314115	-0.113404899909805	4.75601801085008	5.69027342108306	11.4535716087661	2.30440387567631	11.3260120195554	4.3544889612241	-1.05316411417133	3.13028131362828	4.46633568970998	1.71859575877548	4.42744475590411	5.42141328097497	1.82173655484133	8.7480608493929	90	0	2
34	3.01912658407901	2.57376711227651	5.28591808311001	2.98380139449149	3.83558903654044	5.39957297149771	1	6.75370794308957	1.22870202989307	5.28070455623912	3.65119893359454	3.94887646140758	4.01638396099225	5.7679965195441	7	4.38608643889054	2.81945903995557	5.76880222687667	3.13471753831906	1.22078041164496	1	5.72813426016827	7	-2.47519079878607	1.10417368046251	3.90210530673377	6.75051890623256	9.45449664661101	5.60522004474681	6.95632235438177	-0.776538231908236	-2.4896614297305	6.05348454868464	5.24292275450767	9.57872404284123	-1.73580106388489	11.6630821177593	3.15686204392824	6.36378947573284	-3.14765547783891	2.72625369711246	2.7368043695886	11.3361843720417	0.222685833847125	7.41408815769447	3.0101066507012	92.75	0	2
35	4.7933956968288	2.79533333294245	1.21705691529878	2.32520157261397	6.8698127769095	1.29690384360039	4.4908427146784	7	1	3.42264623820245	4.81691399111509	5.64296941796163	5.90853980644066	3.24002551911401	3.62876308534298	4.82965568402922	1	3.17699374947773	1.97438375605305	2.66052158229204	1	6.26508617534921	5.4464653674002	-1.26339853092212	-2.95623989413172	-3.37126497823866	5.59322324044821	4.03354881529045	4.38528374669181	3.00302451625056	-2.29110559126629	1.48205320476788	2.69156596805078	10.211326188154	-1.25944218431083	1.96882875540287	10.6142174788858	12.1468421896853	4.51954662439993	5.38101507082404	4.092704409647	2.56281013596252	0.519473499106145	0.321813857218317	0.228893423683507	1.78811755827674	69.5	0	2
36	5.52142801499717	3.38568337015523	2.44192237121627	1	3.35665605317169	6.4425322994338	3.67601256857917	1	6.0948134601712	6.15827055333501	6.01074200251714	1.42028537034616	6.30692847004855	3.34023958709708	6.24483540056803	2.69488987339157	4.82276767229674	3.31837046602491	4.395994909378	1.98503654865841	1.80462556514447	7	3.04833533303141	2.68620969292079	3.69212173837246	-4.55828842807462	2.63221196256238	10.1798801223146	-3.89318483416486	5.50396765372622	-1.74734807415472	-1.10126680768744	1.91535281205187	14.7162784903129	2.60394673942046	3.14247320370097	5.55385566651642	4.16415097483029	2.72706328406853	0.911937443467019	1.07954693695453	2.83625390517256	2.55767645254011	-3.58436504899354	4.98230834296827	6.49214502319982	75.25	0	2
37	6.52998304453209	3.02682237430161	2.88958748970141	5.16008812203661	2.86916873340413	2.83131845475879	5.2927471036196	5.07936500862731	7	1	6.08468675227935	3.86042773243481	4.97778943166051	3.0652735332106	3.17993114755215	6.52635327571624	1.7385804231027	5.56496649987296	2.51514731100829	5.76387578046476	1.18580916713281	6.02580041060239	1.05038496602386	1.64968265914816	1.75230339072506	1.14758275891799	-0.202265611781072	10.7739011552581	-1.71807994505208	1.17415836249214	-0.582454594846914	3.28915552365275	5.79887841629446	11.1183428949622	1.65215158181503	3.29353376340135	6.16290087551746	9.02657375165545	-0.0880634419871212	-0.576825157823685	2.63394369054198	-0.802323951607784	9.86955876112632	7.86073742117047	13.490928137713	4.53390839237573	91	0	2
38	7	3.90799652656724	2.84561199542886	5.49081184347484	2.87300334520881	2.18817443883701	6.30620245792802	5.71980255185892	6.94874284341448	3.64991836213076	6.30991650880666	4.36521129279668	4.60074038114099	3.37684635864916	1.32923752424366	6.05650799243927	2.26333601660815	4.31089350573486	6.18994196468556	1	1.93059845141313	5.90312979825051	1	1.33605395017602	1.37764980219314	0.593521299860663	-0.37129069607717	11.3491351106938	-1.38936319233927	2.8157751922891	-0.657888102664407	3.44213881341407	6.40862634194768	2.83313274249695	-2.04211785363759	6.36904834129431	8.12287141959395	10.3788555996047	0.53872254413079	-1.10209640279962	2.82054849498662	0.26328018094955	1.48610585202679	3.7505856285375	4.02409022150799	6.87439282932811	103.75	0	2
39	3.85472515611597	5.13099040037563	2.84724199863853	3.25689573205161	2.33032959175701	1.64430330682747	2.22666800027605	2.04579030207849	1.62531706008126	1.37605157290067	4.24285755278025	4.69794616456873	2.40486228071363	5.56594020373521	7	4.92680907869483	1	1.69776748823758	3.88634790827962	2.32087897454316	6.42982469328673	5.76405353768577	1.45562671474067	1.00992914109468	3.21546024634566	-0.208312759853046	4.35069440053184	5.90679687613451	-0.954905752276831	0.962127388244539	-5.06868749050669	7.70594902620399	5.06348123148216	-3.94181777361673	10.6581965493704	3.39960199853893	14.3086250824852	3.71243237296181	2.58345865173744	-1.77453217771401	-2.19579139284725	8.15301021050248	-2.25617973796653	2.6318561734649	2.75445348791557	6.39719954227617	81.5	0	2
40	4.62244898715442	1.02331270731298	4.93015486389994	3.95233799492596	1.19980547367762	1.74120556675937	6.74057351071344	3.63665153134341	6.29017771198847	3.85404137303302	2.9830647414191	4.54102160831828	5.83171001090278	2.98073448311128	1.40827961485273	5.71740186575244	2.75575754877659	3.54279267951236	5.78458089287169	1.67652387503023	5.39106340608738	6.61179735113843	4.91873301509407	-2.67277533490897	0.630913560771844	1.05653347708898	7.15597190175504	7.83795442854166	4.74507177670775	8.72673708490306	-0.817204295371312	3.89022896784142	1.5550715131262	-3.08550964225625	5.57305275285641	5.36433314687469	-0.758709856999861	2.30667089760313	-1.40664619873249	4.43997192238253	0.400618975795981	0.952619725429358	7.15712901748024	3.03640479737075	-0.0446035653280262	6.08352184458304	78.25	0	2
41	3.89813992519251	2.98989959605517	4.60739705971858	4.39101230896081	5.50707422388197	5.51167520457237	4.99315750184267	1.9416063546055	2.44894258683378	1	7	2.21607779835236	5.30681531748447	7	3.91083909432415	5.78111468514937	6.12778620205069	3.18947901130575	2.78185073396072	3.95245377343615	3.32849616520006	3.81886596794891	5.99692326131588	2.49158316158351	1.9515641927538	-5.10080859874157	3.41645178808258	8.1563823952661	2.7698052503477	6.2501918097343	0.974719276071309	5.63223899262615	-2.7108154689148	7.49417354529297	4.23342487146861	-0.760027185395058	1.79188999123271	4.74854211437259	3.55987831922516	1.5896953699067	0.757740614206437	7.83681722732753	6.81920130124129	-4.12435628948598	0.332644375912179	1.77895207887055	92	0	2
42	5.15846323879242	3.95925099420831	5.77664985034609	4.91280003093295	5.2105414158552	1.03491544833832	3.01254011607655	6.87473140809997	6.41092556985436	4.45948207715311	7	2.48153847434221	1.22390776962788	7	4.95782810253503	6.26672973590702	2.03105588907162	4.30085668009816	2.65108887094812	1.16433271388783	1	6.15836182613757	6.65748795052848	1.58826915035515	2.47368523666424	-5.17695651064747	6.00684000769948	6.91267427411795	-5.89382439410993	3.02713190354518	2.42671273684701	2.11501860460789	-2.80567460704344	9.97652381873529	3.10641107914531	0.432043203807685	4.96697923056213	6.94408651489994	1.0402320929149	-1.52225785208996	3.36324017918411	3.37164681663593	8.84313849516758	8.17752487556485	-0.250518842893418	5.12504697804093	101.75	0	2
43	1	1.25388625439611	5.88648103193424	5.82330847366539	5.81009581987611	4.61875172517093	2.83569828532414	7	6.78650056162486	4.14875242564631	3.16566525252863	4.72887535901245	2.56080948079278	1.31792004717222	2.45920810142924	4.03243235977185	3.62636792933417	2.00343308127534	6.35273475804977	1.79720280475873	4.24837520160212	4.00779156273662	3.48788048137385	-1.8691704878212	-1.232903046536	1.31942570140308	1.14016188822144	4.33886395887362	-0.31522958858231	5.49485733541434	2.92233113452268	2.39568706482798	2.03745699307305	5.68504141091167	0.867929719509905	1.97027320002161	11.4493803334136	10.9392371630706	3.3000099035574	1.89461605658006	-0.289385316300562	0.264026176796557	10.5674153354487	-0.188589248032839	4.54123788231042	7.92947666291162	85.5	0	2
44	5.73468802433931	4.61930238295089	3.88708939717389	6.5342320997595	5.21056619681213	4.1390850383387	5.98262965927303	5.02859301150774	1	7	1.94545492942214	6.23793938552806	4.7533985175473	2.97920409397383	5.89377419789544	2.47196973974061	4.38802148835771	4.48389144704943	5.07740671507234	1	2.34768693621231	5.46253023126896	2.21609936255234	0.136993014712845	3.00447289678631	-1.8242497555651	1.67157824348192	7.06001180225184	-4.35332300510739	0.460693916106129	2.51269996068071	-4.14622893369114	1.31412803600146	9.44259309984919	0.84362171278032	1.60509121959804	3.71153591382089	6.09862683572385	0.845753564220683	3.3457558093241	6.23396214240115	-4.05058870721973	8.26496983374012	-4.19905299644751	-6.33265393732362	6.47260495432271	74.25	0	2
45	4.22320261891776	5.87246000755983	2.76163893945503	2.56256451677522	4.97975494618676	5.1429661845355	5.42056584517246	3.7822612253771	1	4.5227947039466	4.07775423224229	5.87541352033043	6.08394874180845	2.36254428666756	7	4.38875874943723	4.36495489659409	3.04557843314032	1.76534857297414	5.56475013464557	4.05781910047652	1.58003900116548	6.15926531693893	0.441671645008535	1.95439679864705	-0.523149104986797	4.42624419734828	5.87053672141759	3.75527597285464	6.13262422419373	2.99920480312851	-1.61519648030891	4.33645227602955	3.21205317265051	1.26253768897941	-1.23840667430032	10.6983169597449	3.4035357990596	7.84059730438119	6.31758265859666	1.47281976388442	-2.02925239055331	3.90719752999402	7.72044943359546	7.17313205401848	0.797599199336131	93	0	2
46	4.8759022330922	2.39013778943189	4.920443639509	5.15807936117131	2.1789051936477	5.48012010815132	4.78038634122795	6.77958459507691	5.81014885551613	3.75090713042606	3.38094124976038	7	5.63834687919308	6.67887671650518	5.16115203397553	5.00422543475904	4.28102696495325	6.14724278992337	6.42154460529418	5.11241442143745	7	2.31418705080473	1.41009712458769	-2.03859277209737	-0.54791369082952	0.76595692603335	6.52992148263219	6.89176334791005	0.954958453630672	0.13015061300005	4.77188021357168	-0.897770818059809	-3.00752678647286	1.24447321947289	-1.92074199020973	7.94275291187561	11.1345465365625	7.66858886054581	3.26531195841201	3.22042127190103	1.81569881051216	2.99968138523168	5.05236600250968	4.22992532840522	-0.528518886734493	2.64571393742908	80.75	0	2
47	5.36835359372311	2.67030915844568	4.81348456297865	3.78995095665786	6.24602501891666	4.22530396944154	7	2.70261754839628	1	2.1313801598667	1	6.38155103105631	4.42774445212299	6.60366718181132	3.2881397724934	3.02193938887994	5.21476700098921	5.99297407926338	6.11648205325055	3.23406834586106	2.47022961271574	5.54182504915543	3.24655040482916	1.96533169242535	0.915497697883684	-0.862330785275603	3.02887005729707	5.42031493095041	4.47903512665211	1.20969885224151	6.89576154038771	-1.97998700486617	-1.19663028034319	3.59573525692739	-0.498611390051067	0.994306723668062	11.1983681968832	7.63732835255614	3.14646746952603	0.533614951552429	2.41095640009078	5.95866505692083	3.45579575020206	-1.28393330570841	-2.62291319278182	-2.35097293980596	70.5	0	2
48	2.09945022224257	4.42042863325571	5.64768540619442	3.11176282284175	4.88994443925207	5.27347399978763	4.12989748460906	3.15388602315094	5.54337919235128	2.99160058099595	6.53868572205511	7	3.19582948520637	2.36094654309942	2.05716260535642	5.17566922293814	5.23760786688645	1	6.34859457531736	1	7	5.4818163352216	4.05284415242151	3.93093709141644	0.0604196671516819	-4.42403490942082	3.68850036190837	6.95039998707592	4.71051580518671	6.1023366560809	5.36326406999269	-1.21127897732882	-4.42170772848737	1.4657477138154	-0.141269905309621	-0.208420497985718	-3.53772528653045	2.63202222075378	-0.965075377158483	0.113943075857666	-0.36023418554377	0.638082176914114	3.59538790317152	-1.0764454473792	6.07564317963962	7.29199960708611	87.25	0	2
49	1.38930117243874	1.05765641108645	2.18964182257885	3.9706805832082	5.88429991103559	4.44893408093687	6.38740918829372	7	7	2.60613973182706	3.50815632528132	6.45545741999887	6.36722767396046	1	3.32496669997472	4.28965958144556	4.2573548249679	6.01939916519333	2.34647924264837	3.57410791655598	7	6.28902131250328	6.57123898124256	-3.05261888904967	-2.52422415056646	3.16614872548491	1.18755503809961	7.03554604917966	6.55104154284827	7.51663163380963	-2.37463415384933	2.98166587223007	2.75896648044547	1.89064002684964	-1.06678915135625	0.330906056763272	6.09520804283716	3.40613634047592	6.75099664459544	-1.33552027797849	4.41603925626634	1.69792714686169	1.30952151344257	-1.46643142057933	4.56086201473913	3.14281761538267	85	0	2
50	6.16291552486119	2.73389742593199	2.00707499698267	3.41317549658495	1.79579296037337	3.87971988173029	6.41715048217496	4.44538656090484	2.16700317403781	2.99577499929564	3.71781237840332	4.67111750621691	1	5.24136871874844	3.39458358314773	5.00702288244583	4.17805437792245	4.03593121194134	6.63430015536111	2.81477235495917	5.93651190916927	6.11151878826304	1.70455158026558	3.24037767079394	2.45195006638372	2.307487957655	-0.898105532087904	11.6049417737051	6.23509874202668	1.36742717994692	4.07548269374616	-2.01992895792388	-0.0939922114648976	3.19969466644404	4.78946693130468	3.51643341609704	7.90443670943691	7.71846815120372	-0.761427321595737	2.72003255837819	3.48455738379403	-1.22979859401308	7.22132897706743	2.91808516037597	-0.383947442347258	3.74517874528385	91.75	0	2
51	3.83249468135618	3.03262698830431	3.82092762150102	3.31863482033778	7	5.53111053525503	4.12355856342158	6.81900595777785	4.57982895479615	6.00039731014176	5.43828537443677	4.51688895888303	1	2.85735460730674	4.42314756925368	2.34661762627254	1.18831296240531	3.22999188045138	5.21233606518639	5.83961843756099	5.12202345375137	3.69496039484806	2.11397882580629	3.26952055418363	3.43538113737548	-4.8513222646923	2.99138850012499	6.72678258902904	6.054372273265	-0.462964555743496	6.70717852708372	3.11985051950962	3.52881548136488	8.36332625325403	-2.35530651593079	-2.40043564372473	2.00556596637894	8.29064728900878	0.334407068393979	4.0576162571645	6.93456002301825	9.85305964335071	1.51620561439894	2.08197006271898	0.523959044847169	1.18139294819282	88.5	0	2
52	5.63678111515454	1.04459186665162	5.30434204283984	1.85437886089869	5.97278043950441	3.18694066860604	1.63850965914561	2.4718941792326	5.82246677899094	2.19806938909278	3.87623058666972	5.1790824072214	1.12980521458626	1.48476046342446	4.17943774218604	4.52047000783908	2.28873512602286	1.03067321415054	5.35899831895128	2.21798144958021	1	5.64378143461054	6.16175579322614	-4.87456396282	1.1400411249558	1.82033995967055	3.34820598051198	10.9026301144196	4.34643857632408	-2.33349691674328	2.35293872030807	0.566766377266026	3.07789993978557	6.30280901134974	1.06925363793966	-3.0048337590979	4.67679038002416	4.19391091303895	4.35118614775646	4.76996114786683	4.15737716567423	1.44071524899232	6.7491837044796	-4.73895088552535	-2.60934326946269	7.73166870653174	79.25	0	2
53	4.16959093447985	3.13163882801146	4.98156453691116	4.3104993484273	6.35613194605281	6.90871499536087	2.17726343317148	4.06200337713632	2.1049189890104	5.36197666431125	7	2.36798744368336	3.17594643399443	6.58789010181551	1.31104768738785	6.02550493258379	7	4.11827029385591	2.15929664866043	2.77043449619605	1	3.77140731423727	6.09934900770364	2.22449453929082	2.67996096609097	-4.88044428359953	3.68656015701315	8.1033364068772	2.84171698120796	5.17653458436293	-1.05582596047255	5.07518171829083	2.38176329053418	7.43493413619564	4.98301269981716	0.148142295083652	16.2232735669286	5.18922297754392	3.61738018884909	0.255984350287806	1.28253705380811	8.26395924000711	8.09209177827701	7.22937812834399	-0.773835008088061	2.74644797401791	90	0	2
54	5.91599626944531	4.80722081204303	2.42792318034843	2.46094782551644	6.07609180493879	1.42335462604279	5.02835764498863	6.69256591557208	4.98814924610586	7	4.2013396670105	6.47606230873847	2.98937534332927	6.20734319069532	2.76370097582062	3.46209663519507	3.59274822525789	5.06102912163694	5.16927242155402	1.56915702615382	3.49545313900439	7	5.53952407235951	3.88625285848775	-0.317905590558556	-5.62004800451329	3.45426950306878	9.1207141914245	-1.31468403437858	4.83921166623325	-5.44478853929067	-1.03278085647114	-0.456497496329856	3.70942637698904	2.09558853888058	2.17025480192703	14.6513216013825	2.20793011461236	5.63690945066788	0.0161232225345948	0.681593256395779	1.27404946820455	0.903337350302134	8.48973241831717	9.47653128393224	2.13921161026922	72.75	0	2
55	6.41188555809963	1.00316864852882	4.0655031524415	1.7314492737435	6.55586411444108	3.19502737346426	6.12704502361526	3.19142260974455	5.9501468355099	2.52311090663338	6.46694484789826	4.10743934887863	3.21592696922423	6.24751435131699	5.40316294547869	3.90499778366153	1.68869725460954	2.10973637454495	5.06994372532321	6.5873711906471	1.57731644547891	4.46531958139608	7	-4.84448930860576	0.921646503599638	1.63702571462662	3.96301921811699	11.4207291152278	3.92386783765033	-0.855344519505113	2.25243343843749	0.298089119145893	0.744773749209951	7.47201680645085	-1.47117145428062	8.45963254018745	10.0126745925059	5.14676885597925	-0.437658772442436	0.557026381989672	4.46433041733876	2.75924885295232	7.15200560119721	1.31486112837802	-1.42141194947113	3.13189906269996	81.5	0	2
56	4.45868852407502	1.49482193715878	4.81736574291443	5.2984042790089	1.43060940333607	5.73443920969538	6.45454440071471	6.40334360600652	4.1739851537755	6.4476681636755	3.92375182593898	6.42992786806141	2.76618930036563	6.70709958846671	2.09235023256777	6.10504946844321	1	5.90389074917528	6.95464495615574	6.84589948793354	5.89251173656394	1	3.20296381496435	-1.78941232516146	0.723531398229843	0.682830246928167	6.94734253194767	8.39165128498166	4.89775913915311	1.09379655946255	4.3916301177623	4.24167724576119	0.628506060856257	2.00895436086818	-1.26460172230315	0.55836707324838	4.88226392934775	7.19425609307677	3.57521022235065	4.62746090223976	0.745697231192532	2.99853518163817	4.99498678293564	-2.6577391594631	0.227445172649356	2.82181741669371	82.25	0	2
57	6.12808990627613	1.06504004985965	2.26905125648385	4.53876565014168	3.52020832130642	5.90066847848424	5.47905611142448	7	1.95946923381443	6.44550078511566	5.77627903703685	5.48082006942306	4.7601957739406	7	3.75605754239081	2.51122123084233	2.04267332069225	2.74990886732499	3.32174583049343	5.61668883199503	2.33625321529679	1	2.76521799715596	8.49473699699212	1.0273007320675	-5.66276054810071	4.16397740594201	3.07594956636407	5.03601915068944	0.990209235589472	2.89064033222335	-2.69025936282864	-4.59335037033527	7.55688777557043	1.94742830784366	2.64818667899309	6.73917379595922	4.60516344572059	2.06325804963299	1.7263796231528	4.70236275607915	3.50748303336211	-1.19146713648927	8.3884113747602	8.4312312272254	0.21737172082044	88	0	2
58	5.89213840898292	7	3.66732317754482	3.27908346094114	1	7	6.28255837319982	5.04968175505328	1.32821023256654	1	7	6.9423237345006	1.7185412732641	1.64984563104754	3.51952959331072	1.12391178728776	4.13323784325716	4.13645884651041	6.90512125069918	1.65049720409169	4.6576396691822	4.30051779056481	1.69346798793881	3.64609866384699	-2.02446277473823	-3.12003059777315	5.96938215571497	8.06020795436572	3.00807465832271	2.27959579712495	5.52889018357564	-6.79434872310474	2.48339424270783	8.44557406749928	2.21894901144921	1.46193724761865	4.76088525789379	6.57462026264818	-0.75175677786852	-0.220523025250903	1.31437279804685	4.90143688853182	6.3317731446569	-2.0025400140827	5.34160676300471	-1.62114597057101	70.75	0	2
59	4.77844205271823	2.02387460048222	2.16893857192568	1	3.16144195940733	5.84669496986402	3.68101152224657	1	6.04272075471108	5.71895233412125	5.33535523874582	6.97061065558815	5.5379523448856	4.04383323198005	6.45054494555384	3.13008762220877	3.69752830509525	4.68411843675398	2.81855150014479	1.1613264733925	1	6.77763237839979	2.00919607958647	2.03247839294806	4.41898550201469	-4.13521483118107	2.2686595253584	10.7879977863175	-3.73627639268494	1.41990205129543	-0.584838832991592	0.347808599670094	1.37439476852347	14.1609280368921	-1.31619305596695	5.83472618295485	6.14581744726356	4.66206509913034	1.77849330934606	1.91565184227253	1.11838819549799	-0.704516028830548	8.11505534508279	-3.00083222416749	5.50589959965861	6.67459914505011	82.5	0	2
60	4.22830105347669	4.74754685644137	2.55866052568616	2.99523982714613	1.09456503124274	3.87628083615985	5.44206613491286	1.37269476610303	2.47589572324071	2.28405257617065	4.20594716743587	5.6676619606324	2.51774472007949	2.39355590597936	2.2186528193961	5.09982610395221	1.49952680477959	5.8194226202185	7	4.05511413241149	5.33516231618926	4.80393375618266	1.2945786096178	0.695309381539835	3.89095026655371	0.840619056988588	3.96881894396034	6.6690304861632	-1.52279935194393	1.82744383322896	8.36833604795381	8.14229883710071	-0.982293572993384	-2.38726533365738	11.5596493341543	2.79532828110758	15.6251648304438	3.61081457795203	2.55917366255927	1.30142556140134	-1.63302152904724	3.19771797618838	6.23128490394298	4.85528309369573	2.79617136548154	6.40928311445983	71.25	0	2
61	7	4.27136748488356	4.66509950437038	2.8063724513876	4.24615983624651	4.45382857613454	4.2738326282933	6.67300715729399	2.21312031193976	5.79365032224605	2.71607957835326	7	6.45095086967934	2.1538331012934	3.70636374098171	5.23352197512121	2.21354993181111	1	6.217317993507	6.09586847639859	1.86420865100704	7	3.22007432184474	0.166857776907031	3.54421964854515	-2.3945958703704	1.42330626723968	6.026275147533	1.69516592796323	5.48947746879709	3.05082658937546	-3.81418442060417	0.513258716841972	2.9341125248592	2.31683508116011	1.92627980924577	10.1884423605557	6.92686485446527	-1.54945351369275	2.57552996205721	-3.55132121731129	1.10195651072212	6.19142005696404	3.32950484973293	1.30051122034105	1.40140691655154	65	0	2
62	5.51690138055864	1.34323910429568	1.49397113303412	2.88355276095921	5.69526331989883	2.29276237598381	2.11839271961139	2.80784371610498	4.74682632456314	7	4.45868113406723	5.23127111167497	2.46054802729354	1.86906463803355	5.00082079437601	6.68849367069357	3.96776639888264	2.58410592267266	7	4.08384009404648	4.18061566473755	5.54252221446426	1.10803241659303	2.56702871899135	2.0802838770253	-3.02206155298045	3.60655626598851	6.16475777035343	4.25712225585867	6.17544914651792	-2.92293813173691	8.18271170257274	1.22143322472617	8.45673616883018	3.10891368665419	0.575706683583497	15.1185426129734	5.13542748056684	4.99648754742022	-0.265161915559078	0.713478536789982	-0.430419753073423	4.24851342721311	-1.1553951029296	11.8248151624458	1.21763518835895	68.75	0	2
63	1.97152518520165	5.02155494900101	6.44132821344727	2.49324962992172	4.81632767085704	7	6.97477588597467	4.16082361136436	4.51691870946156	4.60205991352085	4.12757680456124	4.44432542505869	2.16799267037481	6.34440689013247	1.70033591590164	7	4.72401528005366	3.07785715051577	5.21320311405374	1	2.9888226464768	2.80455551351831	5.40159928460121	2.34522661569258	-0.569444049606964	-4.24381572170871	5.686549987062	7.561566854337	4.88072557618655	5.13329503151621	-1.57504947665063	-3.84361535293623	-3.91073459358887	4.39695918082772	-1.56864985273864	-1.14503905308631	6.84877196316322	3.0772840997384	1.84836188714309	3.87918268796947	4.55356453263899	1.83056813155038	8.5733742830646	-1.33389833206482	5.67332765957521	1.73360482298515	77.5	0	2
64	1.11974449065108	2.33733464737097	4.93131256874216	5.22556650905066	3.27182439578877	5.10340373136034	3.17421578498112	7	6.34795126747554	1.94703933432355	1.92483707984457	4.64760810797067	6.49058236287397	1.65836376621457	2.43863018817089	5.62461439952112	1	3.35866376123188	4.92997894385759	1.93767729515541	5.10254456769146	4.2974295659942	3.0730976567577	-1.94136573145371	-2.02318075904871	-0.155258140954685	0.510560947458285	4.51066138839507	-0.574541803586823	6.01230369425752	2.50148233948825	-1.46052641885583	-1.40190450538752	3.85992944664278	11.7376009017483	1.26445060369798	11.9872307676259	10.8061647041726	3.86284619768373	-1.34832679036879	-0.707682512523037	9.91841565515112	9.54173232500988	-0.41448549042289	1.92189092529542	1.31652195965819	80.25	0	2
65	5.28172320572927	3.02155067689939	3.11598972775981	2.72074459663926	5.64670286441539	2.97657035223145	3.40180669613575	3.71025806815614	2.53519949700311	3.446136322963	4.27376783807341	7	5.52148263439662	5.50616892503338	6.10518488258686	2.68919855211952	1.79036733822105	4.43550939680697	3.01495839877023	1.52922704487249	5.04784017330499	6.72064787926581	5.10779172970315	0.670331750390922	1.54701537985702	-0.601313843781126	3.42608671184159	5.60003484355398	-0.939971727881235	7.6411408308978	-0.558529419234967	3.99055546867964	0.866329232970312	2.64029526441571	6.20122406418719	6.03522102166216	11.8058792138804	12.2454194105858	5.33647878331567	-2.34591908111055	7.49024569712578	12.1971733337908	5.35316346303611	1.79981488125537	3.53960059020412	-2.41138404436047	76	0	2
66	6.59531569158502	6.11184794020747	2.86943003535777	6.1831617834655	4.95499104028832	3.46526761118523	5.65376460457418	4.15222682029337	2.03777150959516	1.5612249721836	2.37640820701421	5.5556275247833	4.71856998383218	7	5.62236880538176	7	1.87316286567969	3.58740939696268	2.85591536491097	1	2.04431681511422	5.81062581637449	1.4390068121238	-0.475394865517499	4.05357727213866	-2.08396540986211	1.49933747149518	7.33422632856882	4.16777015698458	1.76736471688215	-1.7077329197503	-5.15881878590076	1.46266161405128	8.51928862225333	0.561859093166442	1.25881869818967	3.10207198488138	6.70486234053959	2.4669279964625	3.45386578657251	6.52749035810594	-3.01990178616967	8.69565460828533	3.09851796910023	-6.72783595114063	6.25863625509665	87.75	0	2
67	6.61339740632021	3.38659314668775	2.10224931085663	4.39829171320474	2.96923985071507	3.21199260595295	6.50091404296316	5.65949003722619	7	4.97850695094746	6.23306965466864	4.25225900942434	5.18607549198463	3.20939612678622	1	6.46598081354278	5.40228994462107	4.06281598280072	6.10942000754486	6.67748177127262	4.44575044175318	7	1.09217982568028	2.15403687411839	1.55701486862614	1.26446508852623	-0.776055233928608	12.3092763811562	-1.97183510638207	3.09250531608716	-0.823744679555417	2.61869016691731	6.98202668867647	2.77538062448705	1.395202129491	7.23661712024074	9.02316148469908	9.37484824557763	2.91371144732459	-0.377300288587395	-4.28640959409666	3.03226459598738	2.10505607425688	3.72549905460309	3.86202403077138	3.94335973406261	89.5	0	2
68	4.23968014817329	3.48989759280765	4.63161788799903	4.16303933465258	7	5.64155258138946	1	7	4.85921941464997	6.25936523364054	6.33981972619309	5.0325111944251	1.09435757230992	6.30923744754364	3.2973530995338	1.56290880567408	1	2.87358947222286	5.74568738873105	2.0830760633437	4.93043869051407	4.62364553734412	2.18768936600348	4.62222450734042	3.37317143266363	-5.29757299217602	2.78409907951897	7.16422554680192	-2.34583408221336	0.035018308314429	8.76890461019929	4.33318750138779	3.4696056495698	9.21998516688491	-2.12047463805341	-1.72880078072922	2.94488635363682	8.11440138517922	1.43203442956909	3.86781225671156	4.74649307548064	11.0514561014386	2.64301801976012	0.303239413111365	3.95911496439204	8.88315057192396	76.25	0	2
69	4.98018636105678	2.85336734199179	3.12783242651804	3.93535223359408	6.47193601591598	6.92873801928059	7	1.99219724916362	4.85609364516293	4.4130184071517	4.6366214291842	4.17942502239911	1.40526248206032	1.11052445679471	1.68181341426911	7	2.01222836196768	6.92496332822064	5.7315425696877	4.95120347588551	3.21648012546771	6.82507830453651	5.27495566471662	1.98204897203234	3.35880656785337	-2.37753648581762	2.93496767175959	6.27808734130529	5.26123555256461	4.1427876158405	-5.33749557610451	2.34296714903074	2.43150472351095	4.3991969548231	0.346327681566067	-0.0222019489059696	-0.979790934737237	-2.99222706763059	2.44978551607396	1.2250999912136	10.730461602529	1.08257961802284	6.12785812304576	-0.770474711838031	0.160057504390893	1.89425611458449	95	0	2
70	6.44770972772641	2.50823625762119	1.99452999298385	2.37541489176012	4.32266996440064	1	6.77573088932893	3.06560963309756	5.1578592721399	4.19129101606215	3.4126129361867	7	1	6.81940945153578	4.20856427624858	3.05899054807572	4.14696196482875	5.88438976594535	6.3696553184266	5.7587777184971	1.10698282954919	6.56288505124136	5.31301779936596	0.256707048365082	5.90734946708671	-1.11241785058956	5.5572890318347	4.74846954537207	5.96336387195771	6.07386811003043	1.18550675887786	-0.0292676312447185	0.665031119225666	2.58980043591006	7.67783128797714	5.7344427888699	-0.228874307854558	-3.99188373974458	4.04732110196419	1.89802635086357	2.35056101329997	2.65812873224401	3.1411402955063	-2.15993554044873	7.62316464912952	2.53996411481823	75.75	0	2
71	1.31860339467344	1.33552902676976	7	3.99150653182593	4.39758228708604	6.38806649849751	7	1	3.16646243288886	5.11597604301625	7	7	2.39313283129488	4.80290392536203	1.04953140794724	5.59873698319019	2.55312054955358	5.53672277464585	5.98240638600988	4.88263231494001	4.97703866039966	3.477695089464	1.28179282255934	-2.8826117706273	-1.98823821812316	-0.873909093607406	1.57532634582404	3.83916572372002	4.4452815005364	2.46099501845563	0.529139251531042	-0.251479448528632	5.98122945060861	0.206930958913814	8.99085615809401	5.6134890911385	8.5117022832609	8.96375956193738	-1.32445073170066	1.91428975422852	2.3490861791348	0.0282521729540315	10.4326389189876	-4.9601284148356	0.960252690171927	1.95704765723913	83.5	0	2
72	5.17504989204162	2.9441310376828	1.77530037047298	2.5285722031381	5.51789971379153	4.20357441907385	5.89021285677673	3.61734026896719	5.41262005404363	3.72606208629998	4.6853122512266	2.34904320359302	5.39529128716219	3.06733984766993	5.67909118593945	4.84738787933381	2.98863346430965	7	4.71579836330263	5.84820175053485	3.71196829306306	5.09464268823893	7	1.27172044015264	3.35933161034892	-1.11941747591205	0.706002363961365	5.51206373120564	5.78578979216833	6.32122958031105	0.0567774165179191	0.768396812329055	-2.54490884261779	9.95378461347654	7.84911962697734	-3.90844084043438	-0.268144032471422	7.4166906654568	-1.68719076016363	1.35409071787927	2.45780232647001	-2.26870853048904	-0.0241881638504864	-1.62571587104597	3.70260013977461	2.68296405711534	72.25	0	2
73	3.89877345093294	1	5.85551935105739	1.79161092110051	7	6.11574117091941	5.61039146119482	4.70260786688405	1.2242234095563	1	6.5294080826457	4.84068097185955	1	2.40023756338964	5.74301344788189	1.03457859472186	4.09349407512208	2.93287111543356	6.99994201926434	4.07964908824817	5.90012421952075	3.51247084188676	6.8115741261952	-4.25729667095455	2.46818816434737	0.835340910014926	2.26813048832746	9.60757511342795	-0.584647435236257	5.58542867383315	6.15620775569979	-4.51643471348474	3.55378945999889	-4.20719774593659	4.76205143029113	-1.21436302641369	1.79058630865381	5.85125253618024	5.5291788146451	-1.95285109158876	3.43445850694199	3.64688664272214	8.99799199691027	-5.76154177382869	3.57955982396962	9.94906386686154	68	0	2
74	4.85293853593394	2.32736849125589	1.44522226304736	3.24068443632471	5.15243950824384	2.34216681959872	3.6326713642252	3.77761628297784	3.89282517615864	6.58274859068107	3.54973214068854	6.24359278339149	3.96366392884755	3.12938457384619	4.72511819858212	4.75429426090419	1.16331222812133	1	2.26735661355469	2.86468650694071	5.85250846512217	5.66106703422186	1.98761067737643	2.14884774368263	1.81202173887222	-3.11326541592473	1.94344254169513	5.78657803582809	3.39919169388765	5.00131418161139	5.58561193861639	1.45690884573965	3.15803866146357	10.6754567290294	1.23223466806082	-4.85150459994836	11.032678941721	3.31481517076263	3.80957200395112	-1.55191075777309	4.16396496901624	7.82275913503584	11.7680801662254	9.54421264508398	-4.06405922726589	3.61228729424459	63.75	0	2
75	6.07651166461205	1.59418383976245	5.45152902887508	1	4.50925353458902	5.7724688404866	6.46712230447835	5.86027395692471	5.56632002740593	5.22541761686514	4.26113672140348	7	6.07490784270173	6.53874608912633	6.49244269434838	2.50873743537656	1.09008099679823	3.42469941398616	7	4.25677870796641	6.73248102027293	6.26601612669062	3.80082838056118	-8.02395140168141	-1.05497020803394	7.33841911957192	3.55114629396437	4.32872436359231	-0.366282770201518	3.12027178114039	3.75924315892304	-0.211011450051159	2.68583342933992	0.298347096878657	9.28111082124865	1.31227705999177	0.262025082710432	-4.11803456856023	1.24345437313041	5.74087030183691	7.81951249391016	2.81869260992884	-2.55759110436085	6.4948548005988	1.60291974010519	1.86885591559051	99.5	0	2
76	5.64490642182388	1.34890720876307	4.26463808290614	3.16104772883916	3.65590250717207	1.50871870469316	3.92892292637906	6.26586640382678	5.04958509334774	6.44497008351667	4.35427313761765	4.03228224756851	2.51152336630593	5.22394522022347	3.43619159718876	5.71219805589301	3.5368060551268	1.8706205983554	5.06791265046959	3.24577213079659	2.86607239143033	3.89278556730223	6.17067139610275	-8.69593892068855	-1.37809720164005	8.10151284932148	3.16564016623381	6.97136703198175	3.86322101755974	-0.645547785569216	-1.13222331735297	6.715410939542	4.58900077334915	-1.63222090284024	1.46031484285953	0.189912399587702	1.01955855710305	-4.15564840141335	3.10368419908435	0.782669831992161	7.08622827889196	-0.00594597573506128	-1.87275174723563	5.65997218971815	5.44830197231414	2.08239642290065	86.25	0	2
77	4.11292619816736	6.97261830067615	1.69968952177403	4.71023699216011	4.56659167276028	6.86226512937011	1.25732755725803	5.52510810971242	4.68370037296495	5.41877149381421	6.62094292492073	4.30842651730259	6.16248548689527	3.09863989676954	3.4241101767546	5.57048068695248	1.47310983168829	2.65178664532656	3.73587112035947	5.4266504765521	6.01149449957184	3.90888954936699	5.62602510039318	5.64077512991801	-4.65178296896568	-7.76167354045099	3.59510376237723	5.71283313003868	9.91735792555497	5.30201349211865	-2.12997879902483	-0.744663143130387	2.47617239103107	6.32225527202441	-0.0217781252506224	-1.41304642920183	12.4332039123002	2.8052251315492	4.36266414750252	5.32224948264569	4.62467296038301	5.58445198463084	5.67584683400695	1.72466603795994	8.45511773787863	0.509887901988186	96	0	2
78	4.64599050115607	2.93778092183871	5.48951561674407	4.32950291165898	5.71263629775695	5.95340452276277	6.31566915873474	6.64134544966876	7	2.78972548062289	7	6.5797856774348	1	6.86142725170824	4.13323381194324	6.49053676801641	2.44058405543292	4.30588763923112	2.85389363106135	4.11122700102762	5.59827968112899	3.44428328983734	5.77275014140308	1.52850716107874	3.9784877956896	-5.34514943501896	4.86980594467419	6.32807445821571	-5.67440818195726	8.37623267921951	0.00463649292984522	6.86507874840115	-3.64700889974114	10.1578968386721	4.57675147923595	4.56828445155157	5.57927791272656	4.62314571138006	3.19685994600098	5.92582691115989	2.75730779149954	1.44023833961637	8.66198621768464	-4.55360383576512	1.07779514446219	4.96592427347346	95.75	0	2
79	3.88905256133773	7	1.93838042071961	5.11559741622382	3.52366923997696	5.48688615999337	2.16967607668288	1.54703394611472	6.16554032342861	5.11411018211801	6.9791406490993	5.59214109749097	6.80132019888817	1.3131075304524	1.33808760164019	3.07964289215031	3.04595405934923	6.87693330068643	5.05446274852935	4.13547140158263	4.10160099273445	4.47302918903411	3.30635086738099	5.14929203374855	-3.4994416070603	-8.71689001050625	3.71510991129268	7.04218736155869	3.01945718577383	3.64919302265936	4.82806309535055	-1.434812843428	4.19606292158357	-2.48302615155572	0.523332169853167	5.40402429895612	-6.786059319115	2.78627492111773	2.64303871034056	2.54400403431481	8.27933648795337	2.28751171639383	2.69216842606515	-1.92619522811457	4.98158165540309	1.6647358465242	107.5	0	2
80	4.76165140763356	1.86022258725396	5.27568520369408	2.41607482719405	3.74195589941983	5.95224931278493	4.35140726340907	5.27481742874435	3.38438915293117	5.85414511974806	5.77595169400565	6.46406260276809	5.34657456490778	4.10382264931385	4.19511686638769	5.32934004149524	2.79302590831601	2.06497119147816	2.77173278573594	3.70649525741342	5.94000300541176	5.43781526511724	5.80594336597239	-7.26722564138152	-0.822345231348511	7.86516290954168	3.66297886525967	7.00795639581674	4.66728086495584	-3.37527591045963	-1.00319699412155	6.0107790828587	4.63438640117289	-1.50763611614423	7.14051754241307	0.114075554788476	8.54096222964607	10.7833596378903	3.06012812265499	-0.0667888629532119	-1.04715792235783	1.45144917196211	-3.15176742768687	4.87562399574489	3.22309875286282	2.25538626583497	68.25	0	2
81	2.64146860466584	4.81650543006859	6.6099148384598	3.65923702953317	5.60466093894808	5.34380037934177	4.51847878255395	5.37449104709058	5.41424813353563	3.20589885322648	6.37030843550397	6.52972610144846	2.60575400095734	7	1.11828882266965	5.88920817222038	6.01021605365826	3.10673079113588	6.10399578515156	3.19802120074043	6.56314746838574	3.80578973555514	3.16589634514227	4.31312041468576	0.646934137982557	-4.76192631255085	3.26750501156748	7.6171890438062	4.44612854830413	5.32777963026459	7.51296756674574	3.24890908196651	-4.73839651208406	2.38599897797742	-0.605231026644308	-1.14297578003086	-0.0528735323942835	6.73531046576812	1.07096973121811	0.755595688951478	0.625348726637512	1.10558468242921	3.09254362943931	-1.997467084417	5.16738220013224	0.369029315904667	71	0	2
82	6.11536683238833	3.24743762572113	2.56815375015482	4.58249981433212	2.86572157461208	1.58311755107484	6.39676264332951	6.50129160740989	7	4.475164571526	5.64912274909805	5.89331064688814	4.86834893693349	3.48155233841936	1.00541440864697	6.92467022028643	4.43152153020813	6.20089443859793	1.95750635761059	5.83041845148775	4.19726196322909	5.65550241944685	1.33397529531019	1.25168312470724	1.84091369712928	1.00870978344729	0.394100526230031	9.78718593385782	-2.03970351610573	0.852737439121373	3.32884026653607	3.16923430453068	5.75159655947185	2.85201851127078	1.15699465188002	6.62731370798875	6.43292521669795	6.90784082028288	0.27689046615018	-1.04133773294265	-3.37946616297204	2.65577411616927	10.2217846063514	3.22978430442499	3.6421415939043	4.64484581912868	79.75	0	2
83	5.46752813048606	2.74377080013091	2.05728016706759	2.16561539691427	2.38806924602732	1	2.39625690401685	1.19310922074731	5.62575327893567	5.96613810296812	3.55282169651078	1	4.96592461808718	6.63898140609962	1	4.57376685079509	3.68647788915349	1.67529783558096	6.91433976052361	3.36842290348014	5.39950582612281	5.5686996653504	7	-8.31570384041573	-1.34437527070775	6.55330537826788	2.68093699688785	6.61822675692924	9.90138380686593	6.99150410905109	2.19853963487025	-2.6213468983679	-0.158841502354011	12.7341169276518	1.89027722012322	2.57144760912569	16.4300783786465	2.63986191785587	-1.36972250059614	3.08058668079106	5.35663652834639	10.2289167729054	2.28124579684298	0.28720398223774	6.01915391319388	2.9698308447984	77.5	0	2
84	4.2685479142564	3.0481026389301	6.12835729341195	2.00188033360497	3.86229220650454	5.09280652185501	6.46342774381731	2.1014667911429	2.53948875323386	4.61615095144077	2.8692486746337	5.78869573796956	2.1610907417305	3.32389524379765	5.28579524757501	3.52246817923334	1	2.04260645895905	1.32507873607095	4.89470005297277	3.91720164633843	5.11792173743478	5.06137472596315	-4.70759265057196	0.871201054823797	1.66163024977373	5.98690151057726	8.90220768902489	2.1110687156378	4.89621852079963	-4.87581325081381	-3.04945543335708	-4.36463949401965	6.99304434340694	2.66056300010981	-1.4548211956014	6.99157063553019	-1.49516728578906	5.27114770328047	1.49954879064823	3.02319853019333	5.50711523855786	4.91926590517501	5.80589109029818	11.524191589553	5.66965321798176	81.25	0	2
85	6.37679148412734	4.19448910398026	3.3162555718506	1.65272929876827	5.33816111120654	1	5.6749158659114	6.05231866635159	4.59157556152862	7	4.80919786143058	6.47705367606802	2.20730384068901	5.99479354229058	1.77035644685311	3.53430213041182	3.14999229000117	2.5688992409501	6.19583967799149	2.76050514055029	1.86730987565621	6.95045194853506	6.1298128002515	3.92919132236997	-0.254372488755976	-5.32595605788174	3.49722952671457	9.16325694925481	3.18483970932163	-5.52862573146007	-0.87721066354003	3.75224015073858	3.12978577890751	1.13166971235267	5.43972712861875	6.04507673420521	6.67076194753956	6.88525364030545	4.67018014058327	-0.278269979986083	-0.811884124435884	3.71397335287014	1.83211832831679	7.73385027494586	9.17663448314189	4.5169271157417	80	0	2
86	4.92895710795183	6.31862185916306	1.25342178959437	6.05534269277648	4.77629997707553	2.17748551628472	1.09298370655388	2.37765103505746	1.89573034234175	1.2949711614747	2.72716205240274	4.23798671157489	7	1.26698687804824	7	6.87093376029278	5.53553898411095	4.50929703554468	5.44098210255243	1.95334897077345	1.04880047241396	3.20785831223225	5.11117833880102	4.42899795882584	-3.53563370392736	-8.90315642866126	3.99953202173117	5.02422099844067	-1.84706480665132	3.07996162214419	9.46530823367947	-2.09445035020936	0.499457788688733	-2.66016105346344	3.68295858683218	1.77352611168816	12.4929029713125	2.40766505734352	1.6429005470485	-2.8580409712548	3.95148057214981	1.12944763340272	0.853503973239548	-0.444434263017285	-1.859684580697	0.0774375464617244	86.75	0	2
87	5.28296995388508	3.21277172678132	1.04753332095226	6.19806075152192	3.11736374407695	5.39964234581351	2.64134992907305	6.73507720257165	1	5.10750951843038	4.75552708722373	5.32422372557898	2.69670245739093	6.2817489774133	6.63046868329343	6.47013922379497	3.44753650774518	3.66225343149947	3.46700054722045	3.02326731852796	2.70765457972868	5.95303417598274	3.26479432443647	10.859248801596	-1.72510880002676	-4.72889465658154	3.1807869792423	3.84724065737949	2.04347426538051	3.06927492646294	3.29349880007074	-1.82913599827623	0.404703299898176	10.0594571002475	-1.53057157393033	-0.280842875057453	7.69529209567469	4.22532961740818	-0.34141063129	1.24548740419464	3.85153261689835	2.65720531740818	0.814188955490681	3.00688950100445	4.67529243971244	3.58677712695167	84.5	0	2
88	4.87652237947492	2.21371726491402	2.6164228695367	1	3.62529609525738	5.46725946713767	4.16982476207505	1	5.35623193078127	5.02145539661063	7	1.14075455905528	5.97448666739345	3.76152337180158	5.23519645251927	3.82801962741186	3.34378033354004	3.78804377866447	5.36075309724065	1.4705435283832	1.45751774583032	7	1.66047036270479	1.71034062590092	4.28790727756691	-3.20703814325959	2.45756265573984	9.66868312596156	-1.17487339947905	1.10147164730488	-0.453181164448159	5.08780781947998	1.78676368809414	7.12699220714019	-0.914330326080273	5.03116892065048	7.66202150669475	4.61750304786076	2.10852037689951	0.615509202939976	0.318998404825124	-0.966016168399959	2.35766053012239	-1.38755638608035	8.62625935576367	7.48899778574075	85.25	0	2
89	3.74242838717856	3.27113978904204	3.51823890810441	1.33438572117116	6.14881377642877	6.36393395025994	5.48637206886091	1.83305172000784	2.35281102043804	4.69935211872674	6.9918575499927	1	4.49535345407151	1.74763795850959	2.46691263798642	6.5920806658206	5.60291180184339	4.64730757407971	2.19767728490333	2.26018212700843	5.3946412699127	5.98051952317037	5.83466183851236	-7.08976669295043	-0.632054009640186	-0.374095299424313	5.47535450999654	9.31226729169524	4.52928023582533	0.808632648218059	9.71288026086859	8.53051565836858	0.919051473248615	2.04627190520765	-1.77243466095394	-2.4233454719583	8.51413903718248	7.69860840979393	-0.459017166704948	-2.80316680195246	2.00215353716595	0.602901724866451	2.36246527589725	2.3579584685913	2.22738487938647	8.6244564177079	86	0	2
90	3.9687546556243	2.4325844407664	6.08237194696943	3.30908553331466	2.46333594806918	5.33958780679362	6.30990409265493	1.9230113000344	4.58379415588389	4.70018448861272	5.57834755343278	4.77892720869205	5.61340530048634	2.66191060310824	1.01647729622838	4.31089275166352	4.10409425505853	2.29617687336433	1	4.90617177009537	4.65786865850544	4.73861032366981	4.63344420719471	-4.42786402214857	2.34020995575021	0.99073613872429	6.33215965799705	9.5211148377172	5.75651468955193	6.20342647776476	-5.70266895786888	3.78537109989168	-3.06787203005657	7.69335692246016	2.48553687000302	-0.559075782008518	7.96000888789069	-2.28369600032667	-2.79047177319272	-0.636300293858408	-0.265627202525891	11.0650546340275	10.4020733394361	6.26688829326752	11.1718346838782	4.63219072671714	91.75	0	2
91	5.37851739240666	2.60901298716142	5.19816730558265	2.93622182819469	6.2306611985072	7	1.08068994958346	1.50351546197235	5.01434511175787	2.90339614057634	5.10596526802199	3.5617793384773	1	5.27536646583343	2.27791965425859	6.44990843305062	1	6.47700388507263	3.36930382828673	4.23305502620243	3.14909651804848	6.95082437132581	5.84632516984631	2.45349353259801	5.11924888486812	-1.76850853140348	3.55727396167873	5.21898421766505	4.19517077648844	5.99303093887606	5.02251954993514	2.80460309559322	1.35362309575939	3.47219371409896	0.100842011982891	2.21921598157419	-1.38224405652228	-4.03863457785162	4.93366876182499	1.37659637084794	11.2119873927615	2.84384808009843	5.81172140794607	-0.449982850599858	2.06517522757907	1.53913444128187	89.5	0	2
92	3.55603279975806	6.78357120440375	1	5.1539047244408	2.61101407558063	5.29581421902754	4.68801172502167	3.8383596243493	6.56949966738548	6.5756299185898	3.95517360100311	6.78485230051344	6.25420378434009	2.01365099739844	6.93110698070114	5.02706713296315	3.88076478585669	3.03647540377626	4.21198845821143	1.90951624184853	5.30493824735558	7	5.62030783504622	5.29698037475024	-3.06120100860528	-8.90749822003166	4.46678575362864	5.4364533553047	-2.20710516034002	2.0615646075213	4.6950876856566	7.82098857084064	1.33202088242099	12.187111175702	1.34575441969772	8.54988683527698	-6.74651887579555	5.9000134892506	8.53860281869817	3.48470877636293	4.03622152421809	9.13841760363449	4.5268522018338	1.95000941237763	5.75719010265731	1.95900584184098	61.25	0	2
93	1.64058643848334	3.12003762982503	5.85547926808691	5.06711555193066	3.18062765551764	5.6295803353056	5.61198750701442	1.65540053414265	1.74363865318627	4.37147693698958	2.4136703476397	4.27420217918057	3.78810208420066	1.4107349774863	6.58816500113911	6.66665052463811	1.41009921018148	2.77527696397308	2.14925720235246	2.76285430661971	5.83048929946413	5.14547487153911	4.37327499692267	2.3190140212423	4.54451139544453	9.10835553397319	1.10060742440441	7.5589145456628	1.14729208717196	2.03324988735981	9.83860743519901	3.86981862822341	0.356409657918997	-2.36486677061121	-0.132783081686984	1.82997548509994	8.44078600338073	6.01894896001988	5.15210528625966	-1.68206065269238	2.8934192695685	5.70273146975598	2.8564326585995	1.55260933616113	3.3774909614903	8.77376212024877	102	1	2
94	2.88693371926285	5.08408087188866	2.26290751277921	4.72815642269926	3.4344857287044	5.77166136148719	4.21434404002842	3.32008330506151	1.16916013616327	2.79981427447683	5.91995103110837	6.35444645166935	5.09973591494253	2.37825188130422	6.89553012304273	6.88111578102255	4.16478598444002	3.60556699147992	3.25001683869096	3.38771156563197	4.39027363208795	5.8543971187164	6.38934728645305	0.13829582607348	-1.70558264353395	-3.97595708738306	4.86866476246803	-6.54344938539761	7.53818044946705	8.67675591876606	-2.53895153157318	-1.61530369203936	0.874944048302426	-3.51032349600891	-1.65059229509295	1.5598898100368	9.94137467641821	6.00386303332	3.47211467616251	3.55356403487626	-1.18528697728164	2.64783201297542	2.76670393792287	9.08510843283778	4.82578361833792	6.66001085921257	108.75	1	2
95	2.85540571685535	3.52244671645037	1.19121999234594	6.59377439198186	5.1215684159794	2.6687746851807	1.86861800068538	2.53785224309897	1.97311215046851	2.69077494716415	2.69995674586007	6.93256089131579	1.46764471040165	1.00813899916141	7	5.92574320462668	4.28677512458751	5.19036179918009	5.70638172975356	2.27764211721627	1.80318789772602	6.71157756316873	4.74589683301852	-0.129375624566076	4.23342104310469	-4.56353197477151	5.04767700499064	-8.7415956863801	-3.08250625398502	2.94882028499874	3.21061900094535	-1.38315262647435	3.21754702215759	-2.99342273498609	3.77580081697448	9.14756276685193	12.9180570563056	2.78822692181849	2.28750482195348	2.44213732322403	4.7096847638267	4.02788464973041	7.32330124230457	-1.58802241357787	-2.5826566655935	2.41034120742044	87.5	1	2
96	1.33932511153711	2.5223419639943	3.11821863224815	4.22799815022342	5.70197194905107	2.99843251984766	6.30737406476838	3.88595207183451	1.38149983583809	2.90086620105644	2.46117249370152	7	2.37773564391045	1.94178498894911	7	4.93489508050188	3.58605936279282	3.73629655111768	6.78931603057579	4.27897064310542	4.9582883761142	4.0604596832179	1.76704459348089	3.93147011915308	2.68511678213911	1.05455974923102	2.82392280462431	-5.4864029154104	9.37118520999767	4.20232991765691	0.609842640455743	-3.52033052873051	-1.65753978425033	0.0978940485463238	4.92576958703489	-0.581339618847058	11.8490300549401	5.8803052364608	-3.44905979315917	2.97494849233862	7.05609251444948	3.78055608779352	3.7988692554856	-3.03058031301724	8.44121466070356	2.10280659834047	89.25	1	2
97	4.57823614743578	7	2.1273330430081	1.07334100379393	6.88810362243378	3.46362814304552	3.45356869259007	5.07329327213361	6.25837381830415	5.2439921916465	7	1.9710755957113	4.10183562832946	3.14345118322983	1	1.09327816431631	4.25059920920869	6.51561772766677	1.82831456200963	3.20788435823679	1.2199745493095	4.87421256309216	1.85589415736733	0.555206494807674	-0.491376378572216	-4.120815501741	4.30209175598523	-5.89893553733415	6.96695037409307	0.341688570510572	2.66763675925487	-0.70401310265485	0.185876530654421	-2.46608835964441	4.78925437481257	0.878877902785071	14.1048171967011	8.13876041653532	0.942972666275593	3.60479870147043	6.43739928233484	2.13904716689459	8.49050476063038	1.75346713428831	4.82981327868923	4.21847981640655	101	1	2
98	5.59184988625	2.93074409358607	1.60162280155137	3.97091040084629	2.12652967846606	4.78936481951965	7	6.29735568280387	5.14567740781264	6.19120098514312	7	6.77607431759088	5.28726104459199	2.34209153464883	1.82645606061675	3.40437877454203	2.41103131842124	3.33023839696247	6.61632701221242	5.63464810725581	3.10875715799261	3.09684176211919	4.91111112624766	1.08417406305065	4.22814388300786	5.32091846255294	-1.78938601737457	5.67179460207926	2.53772929013616	-3.49517330998749	-1.91060542863201	0.645768911392304	6.37548588268825	3.7466177114912	-0.168472024906441	1.16700985673481	-0.37755084349543	-0.0805170801562379	0.117328791664503	1.68461062394214	1.98582901354807	2.09028105890954	2.60958885044697	1.23358808759427	8.59812058936637	8.25552063410166	102.75	1	2
99	3.62878473758488	4.43716446571376	1	3.7693294522767	7	7	1.71375070710285	5.940943526097	5.9203165069552	1.20632750567056	2.93059784285006	3.134653076971	2.29373227953532	4.49229607118955	4.36478429081197	4.96468647363182	1.44565719276431	4.14884332837902	2.86149505642702	2.69974126143464	4.22894684869512	3.34587076841735	7	0.989352297930256	4.85225451302375	5.66066042370329	0.350413522805888	0.889453783533928	3.04868837276535	6.01028675758179	-0.858629076716262	5.90672370653315	-2.81272878266214	8.06230796071867	6.52360936593767	-0.0299867293586549	15.9257441907072	4.97646255228223	3.90814106854079	1.51536679282257	0.421379478721762	7.6872221924179	6.42347753193304	9.36201659276296	-1.28220496421191	3.66883832505206	86.5	1	2
100	3.48898214621142	2.52507462418558	3.8818612088232	3.1377252672938	4.42189718454986	3.41969319798414	1	3.11146076649443	1.81293421038471	4.32045938508095	2.9618745528835	6.75064961040874	3.90977815929005	1.07056740548433	4.484822521515	5.17739495819731	6.60787863181852	6.3659114882662	6.20877572632325	4.59403673413109	6.85148572579993	3.27392415066719	1.70058872530831	1.35416104913455	6.92124639930758	1.68042531174789	0.513669963051796	-4.26690918343176	-2.33266167025327	8.11467849967405	8.94065886390467	-1.33028292557156	0.83151784824345	4.46810358269186	2.69181653934852	8.11898121525425	12.2084118002411	10.7331013980254	3.20775082529311	0.0923918497141593	4.18346007079952	5.05511913390274	0.41066737256977	2.18709909784692	12.6348090193141	5.86816342316409	96.25	1	2
101	2.01483869366008	6.00122298423838	3.75057820025573	3.10480619088525	4.48449304433113	3.89238887625977	6.01714423014829	6.88340204766223	6.1043982006819	5.12595389109451	1	6.27004578919608	1	6.08919137787713	2.9825068272661	4.58079814141949	4.53977471875307	5.50513801725746	3.70603416665296	3.81000629917819	7	7	5.25472441337303	2.73959559074131	5.21225283139861	-2.59858806612193	7.87452528101751	-6.78119063644517	4.38078701735992	6.76824429559481	-1.8528177948101	6.79949484627681	0.60143719457268	5.37264762828035	3.54704498094646	-0.265167223250087	6.58666842503035	3.10997935045405	1.83185712998582	-0.353402936768686	4.58041160681894	1.42937750162818	1.81703128923998	0.223364188337031	1.85457259030251	7.63564744236632	95	1	2
102	4.59809550848552	6.43356398713071	1.56912814318396	1.32415349905818	6.77882466325268	6.4361769385843	6.57029455101395	5.23234446956175	6.54398208986063	3.01025223831714	5.899569996146	2.54173464992063	4.34451783456006	1.7895103263733	1.13323209565714	5.11075726869508	4.84009325424226	6.53412912277278	2.07480605736553	6.63740910528343	1.14705873299598	6.99919503250256	3.4267228221541	2.31669559919652	-0.136395710472299	-3.86409238527469	3.86722841732326	-5.68914990021386	3.28555308422352	7.11906643207957	2.10351985061611	-1.70006797713253	0.00177690945576386	-2.59975455383001	0.815830924834679	1.90245905452132	13.2488834910714	-6.04364169915737	2.05375405363837	4.51908689597549	7.48517873540176	2.11818335881342	5.73722003895642	4.13721004023786	10.7439735794096	4.86781004680295	83.75	1	2
103	2.10922834524195	5.18774434708184	1.4056455926769	3.50076263694814	4.47150490819115	1	6.77728535626868	3.07925670934253	3.35517021400501	2.77354716798376	6.70337532261803	6.47935835582622	7	2.60512489069537	3.59128294951282	3.54701222193576	2.62187179347064	2.79759831833134	1.71787634276416	1.8701025844948	5.10069186547898	5.80359969590407	4.34103557670389	1.78489499460278	3.18195837219234	-1.54612328098965	7.97197055922635	-6.62334560738064	4.38407093757893	2.11850405147987	0.0143745079858844	-1.9203940820136	4.18628112650025	12.1223151118954	3.02019594896605	-0.546676931274934	11.0579064987333	7.38029413153721	3.15326317468419	4.0647108820376	0.440411615598889	0.758993469829439	13.1897355588953	3.66344722144272	7.12471986061784	5.13051151012921	87.5	1	2
104	4.21858982792757	6.87039418971344	1	2.36638556589097	7	4.60309049328774	4.86426586692783	4.79303351414707	2.49178439130471	2.95643828798253	6.40520095763236	4.20356582041974	4.55188626532138	4.05562485249249	1	6.15943648349934	2.88454520066739	1.68003342127292	2.93553318844934	7	4.65300770803483	6.90510271325747	1.89034020712423	1.35470997382086	0.670457765241643	-4.54391426530463	6.49600828620364	-7.46548978013568	2.30796675200677	1.82331403023366	-1.00648500346045	-2.13345999095455	1.2747232065164	-3.42192553677605	6.3157126412165	1.94751427411235	5.57053446986358	4.99172971982088	0.392382086343115	2.19094295052046	2.44443846887052	2.49555034562461	10.192040388313	0.868542983286452	4.71186632886588	2.43892197895248	110.25	1	2
105	4.78579561437446	7	1.76974308607189	2.19874995004179	5.93187581691995	6.00042939710475	6.39732987296937	3.13803334015034	7	3.03503829668516	4.39760616891809	7	1	1.12038417200827	1	2.09375011413402	7	4.58288851089578	4.60275144166629	1	5.88919494521912	4.24419776652374	4.34873083270971	2.21524479949977	5.86710124074513	5.45030640375442	1.53384764722179	0.233202339433021	1.26931102031267	6.61432184736813	7.6876039360044	-0.40907141259887	-0.13440491633054	10.5488068000168	4.50103357269928	-0.382064924983362	10.0434896989373	0.723652044268432	4.70942766629753	2.99034929277898	1.52538002089431	6.62906790284035	9.17800803581687	6.81982532501556	3.83011286487298	-0.0710619477825242	114	1	2
106	4.50523368968799	3.63155689204711	1.46182643435403	3.97958138956489	1	1.37634756225849	5.22975287191775	3.83171262395529	5.03185270078278	4.36153428735573	4.941754815795	5.2230601153615	6.01390771484677	6.44666843054733	7	3.9364459799743	3.31591419069452	5.92973673466483	3.15401209921384	5.60168392438199	7	5.28838657986122	1.95859528687503	1.26724806556654	2.41845124699287	4.73846622802823	0.117986619987898	6.95153212277229	2.67063051822767	2.10416667820755	-0.610872657374055	-5.10299629513836	2.48003532149143	6.08627240416954	0.359797486550273	-6.76907716798137	10.354786296411	2.96683150168449	-1.48503181271397	4.45682078741413	-1.952415898819	-0.0854666480777875	8.79188620856565	0.76699774207621	9.61895172962841	4.07131980274586	84.75	1	2
107	3.54714531655006	2.25123441772355	5.72093806883475	2.91539759750219	6.01719659186649	7	7	2.38799716631907	1	4.56679106003982	2.38360588539369	6.19258267337078	4.41228225226785	3.10568950201515	6.23979933802952	3.54733058314405	5.15693198767682	1	1	6.21121328093287	5.35972004970668	2.1352377440935	5.19804972762947	1.8376695965856	3.35229997261871	-0.722440439232565	1.1704393954275	-1.47157123263254	9.42419575728154	4.88090077311998	-5.84092642936452	-2.51223516711654	1.12552543023923	3.35455713419517	7.89944113081243	-0.72601996735059	10.2113069454419	3.89190791973183	5.97085268534733	-1.88104233679461	3.00263456660948	-2.02722999137505	8.99706438719625	5.89753913387266	7.48101414079489	2.00262552522118	96.5	1	2
108	3.04465885911934	6.87644658843262	2.10425417390845	3.16568600107279	3.97054529140361	6.13482331490609	6.31515256342066	4.75128933826221	1.35446505371824	3.43872403313	6.34291746105604	4.00079119195033	2.46794673489099	1.68577148885951	3.72912859502646	4.28533839131881	5.06614219212373	2.95679707150007	5.3374165179387	1.8025047812812	4.29885903543258	3.18215224468482	1.26725056123005	0.514508533045832	0.230882983359602	-5.04814661455526	6.33722307050941	-6.65781687173252	5.0215837172377	1.5460541132396	8.13598297007619	-2.89644595817538	2.03263665160889	-2.21216859560787	4.3105615912734	5.74898925939487	11.2507295265345	8.03775118258246	4.58426285980412	1.75250531770161	3.9883522852641	1.74702971041226	6.50578354351026	2.69328583620353	5.99735234621247	4.35683382801861	95.25	1	2
109	2.52709835991084	4.23777616852175	2.17114977094894	2.84261452453258	4.50787415688627	7	5.99422121917992	4.83700885057259	3.55848367361571	6.10411254294548	7	1.71726790883126	2.79350161587438	2.05505700704463	3.11982864843665	3.04216730034909	2.51034773118483	3.92487851057949	1.38270924599272	4.14363070050817	6.02206784338929	6.63179512762729	4.83414614996645	1.76637575719625	1.93242969047859	-0.784943605369985	7.68672122270281	-6.96464943593039	4.70222965285537	3.00387965214825	-0.190978725338994	-0.894707070899286	4.55547833969114	9.96448875064246	2.21808380308364	4.15254170157407	11.7728353810651	3.42703517915731	3.22337818634978	4.31899541197279	1.55714451582454	1.69044013463768	5.53250240762913	4.82202696491616	6.01863551299071	7.71871095603577	99	1	2
110	1.6942613239034	5.82481037610169	1.11671106698856	4.66422115624704	3.92750985519816	7	1.9159371219494	4.92204848923227	5.05054009105066	3.60378167639723	2.59368327298015	3.80334133448306	3.38590661631412	6.56950313303355	6.10554676318004	4.92980213218981	6.62203840753203	3.22578687146648	2.86583840839357	2.6236262047757	5.32425888579423	3.32372677562764	5.93834439332121	1.29619722297343	1.90491660205149	-4.28603017788511	4.60253060043965	-6.7461689859333	11.1182441766234	4.45091813033291	4.64235969907426	-0.474820016955664	2.41912679391268	6.02187436506216	0.402902027517284	-2.18650808749457	5.53961861205538	2.97134762061648	3.55826773274674	5.2799786612202	2.87941780035602	6.57048947049066	1.38596686193349	-0.853186436723086	8.01388100586846	0.857536636592178	81.75	1	2
111	2.36612737313866	1.55239588985496	4.18273969803045	1.51247959697484	7	6.83096231096078	1.9978885945212	1.71210664350749	1	7	5.01586835090006	6.32790143091876	5.15826354352063	1.73842500882258	2.66396890514624	7	1.6575407527815	2.35188575063085	3.66353778450955	5.76116860965045	1.83617552891763	5.30740524735784	6.2971169057366	4.04762696315873	2.86817845147821	1.25232815622044	3.80452557940791	-5.04215225481259	10.6541636237818	0.293934673885396	2.03386714026133	-0.949371520980617	-6.68828138302992	9.14569680055858	-5.30197939023433	-0.776359090458673	7.65695632682852	9.23453183465718	-5.26933777132736	3.34300784028858	2.48567857685224	2.49976254401049	6.97940480170774	-0.411204806549517	-0.787344840446171	3.79677558310559	86.5	1	2
112	4.14300316067998	7	1.60467420357129	2.32262352615529	5.79602661216318	4.53879641910749	7	2.47498230488356	1.49716943774037	2.62306131396263	3.91573627260084	6.08725644520798	4.44644707571627	1	1.07432208550375	2.67242883234299	1.53115312610253	4.79469419823154	5.10705884019059	1	5.34779598244375	4.32960742510124	6.78707052142289	1.09267810804754	5.90636981544718	5.34852765908069	1.9988953634368	-0.360724706340424	1.08977095097883	6.73984759415669	4.27156127190396	0.413198034272262	0.167031042673746	10.7263426768054	-0.774254694188603	6.55709047101064	11.4552361724217	0.542489780942042	4.66784946697172	2.92602286625934	3.13212879574252	5.66755031901803	0.62872152372515	3.11959331078136	3.14881452715761	-0.629856903646946	113.25	1	2
113	1	6.60847416411977	1	3.5115492513829	3.86279527800445	3.7291713178661	7	5.18188637569975	1.66490046121492	5.67296744445084	1.18413800859474	4.56333479512153	6.06983858042442	6.62898644309551	3.63903032435229	5.88428840951625	1.43421936389927	4.39364748647549	2.87611930099626	5.72089643266388	5.96781415886113	3.81180497518098	6.11852959840277	-0.128441567222422	2.14063722405783	-4.93007109737337	4.8329624338416	-6.99693406099417	4.45136034087681	8.43818089999727	5.20461954046213	-0.383690627422599	1.1021614928187	9.58935448800767	5.67787346510181	-2.00613268216121	13.3481178004611	9.26407271577397	3.94997854676117	6.17208127256901	3.63053152907867	6.18634518917268	5.73963670368106	2.77929526923144	1.39106176284306	1.69235129982241	91	1	2
114	5.79098369023682	4.36403620907085	4.54814155506374	1.75923049915184	6.71893707419097	5.53993941073681	5.38122056338959	6.71329031632342	6.86661317164958	1.16481381467793	6.44641387412658	5.97904076108011	6.27617832989101	3.49458412401127	1.71106911842662	3.27689660096292	4.3697056602761	5.64061427234309	3.84898336585449	4.44486988582098	1.00831492836615	5.13826307521922	4.21596770006308	8.94244306437366	3.88367762060748	-1.54942107561437	1.99957352850634	-1.0278479128231	5.71297883134026	4.26639885359831	-1.05928890568961	-1.25415085091962	-4.1801123406666	8.72762677104368	7.41051807764789	0.718745715831217	8.05939829214924	9.96857469081186	-2.85297629548091	1.98462657553317	4.60498716611975	-1.7023103549536	0.388125862030581	2.70696884683554	3.52657145868543	3.19722097480864	88.75	1	2
115	1.96739640011265	1.88001474213252	5.09654066633028	1.66422898674976	4.73236933600568	4.42397539887314	1.3852590397179	7	2.99843827885248	2.29037506636214	6.51972510811128	4.16954833137529	2.07799656294632	5.54901054672545	1	2.52563540357822	2.11030186049755	6.96882407058365	4.30316824173761	3.12310234611811	3.8703887806208	1.78263124325797	2.72550462976858	0.964009534323816	5.38631291376988	1.75369226129636	2.60944034584043	-4.08914309739115	3.8672316048894	-2.22419222891655	5.16858952393482	-0.466508890683933	1.64505366977274	-3.60190801855763	5.90841057452564	1.16178663460488	0.594892608908051	3.93580819257648	1.61099437756158	3.24224522044136	11.587947830706	4.76210844788284	2.37450959545122	-0.967058450334578	1.47347692507272	1.66848633857515	82.5	1	2
116	2.29921102614963	6.47633227652192	1	4.77846833146693	6.24865841016942	5.34132302999484	1.78744364183271	2.689590491764	1.33240361859307	5.6567862605218	2.34693968983744	6.83657947192709	5.63360127541299	2.4427387080262	3.41904877226465	2.68491966878274	3.08609060668021	3.04201461947648	3.86446587902049	5.65753186869777	1	4.10686503809606	6.39358770474882	0.918380137777642	3.81652980240615	5.22160205086879	1.82889881311048	0.774716887773558	5.14601939568266	6.12244816509763	2.16864576943324	-2.8607111628801	-4.63187859979278	-1.33940692004242	6.07454932164848	6.64732090621739	6.2662963431321	5.07894636191348	5.29631334130509	2.59959565391169	4.67131161037191	3.20332770602272	8.61228353526563	2.28352784564008	8.31248903223032	1.19611829679517	81.25	1	2
117	1.13288193069609	1	2.42088406657873	6.38159399765256	5.04258717952243	2.62223863227728	6.82293539864733	1.84230267870277	1.4952606181754	3.85355180238119	2.11997532707659	1	3.93488352978044	1	5.45490319489607	2.18437161400415	2.67568389965238	1.47408788933701	7	4.54242130646711	6.27315887952942	4.16069948574869	2.45709724281156	0.589958839457643	3.61577106076075	-1.31735190759209	3.65207122286365	-6.16499094044562	1.93143581339004	2.1778747191627	-0.817577723875933	-5.07986238977893	-0.489743006136167	7.3576320136276	1.81086193234768	5.93275750848903	10.2385025353944	6.35360749784603	2.04874884758402	3.31262457764353	3.63634821714869	2.05060964075798	8.2889507748285	4.49368923783389	-0.416816283005547	1.09915264334116	81	1	2
118	1.40403114131305	3.65335599551824	5.34364232766224	1	5.76556958257317	6.1699447140414	6.46088257092746	5.22274576002531	1.290547786743	6.22709444013784	5.47314034792702	3.20276207671555	6.85567927885959	6.08540243624718	2.02337693568605	3.54830921684185	4.39394508185724	4.3997160962628	3.43870761670166	3.00270786685592	1.68830160806899	1.32174949012617	4.70511860090404	6.6257374621715	-1.59428585093873	4.05004693814317	0.447985546349432	-0.213859728145275	2.57655420948785	3.45625016127063	-0.851802839882313	-3.78306752586182	-0.964793728172177	7.53540461870154	5.87157613390442	-0.727544734644153	10.649480287644	2.69489219822532	0.120398902447243	1.91024336276053	-4.30649327412896	0.0458346890592703	5.60671112648534	6.55540908173347	-0.276881342753033	7.10397332943002	91.75	1	2
119	2.29771915283106	1.89535998511864	2.3825726540358	2.76712072347622	4.19408578661655	2.30038082638989	7	2.12435289096559	2.63529602962278	4.05338779031169	4.9289716910828	6.16400211202984	5.97739805821187	6.78364381964685	4.13535865550035	2.37499411396282	5.43114598232038	4.17538848681968	4.39288824883472	2.2448448674441	4.65228934290189	5.95163522436478	5.80280711774717	3.39196224797673	6.5769234908636	2.15730925999915	2.00928524998522	-4.05280799577848	3.64767252999567	5.70948899798711	-1.83573645677201	3.64932648148455	1.98940940512047	8.83705647346156	0.839503491624079	-0.0422834990875343	11.9034344301001	2.1310827497802	6.42964135238399	-1.70987936992603	-3.22327016250779	1.20005356273128	8.94719830251469	1.86415841111269	2.09647662609	5.74661762257397	91.5	1	2
120	3.68077178337484	6.49436565562541	1.83727199916359	1.429942534539	7	7	2.57914075110658	1.82668311733728	2.91817081345877	1.95782229568172	5.51657699880436	1.89875874363532	4.86958393610286	1.14122641793945	5.30010339930603	2.22897131037654	3.2788998014525	4.07566013018581	7	6.69494049003868	3.34812622675373	4.77568754373628	4.35417477097715	2.13988951437426	5.56617225863075	4.82881620541747	2.33494295431917	-1.64994168009646	4.51007000525455	-0.265177730379126	6.5405060551944	7.79741668525372	-1.29545068369453	10.7585592549333	0.80666064940824	-0.515056442983439	13.597143047079	6.34512682394957	3.66907348454578	-2.83654902864758	5.7432844447556	4.30168061933007	11.5982789497629	-0.572509235461126	4.80826457059307	7.48825861610185	90.25	1	2
121	1.66215351263973	7	1	3.60061093475987	4.60079496636194	5.04086403193077	6.24951761071373	1.40508273513293	5.80594295465387	5.99011945246003	4.19659004240859	7	6.48562683818332	1.43468623663345	5.00335754796994	4.68201680255372	2.83275890471675	5.91304104389939	7	6.8182917143747	6.76313268346059	6.49637788000216	6.55335009443607	-0.684104709999777	3.42080802751758	-5.34049283337258	4.835017102229	-6.75590305973728	1.69165077841821	2.02333621944166	1.25941492549127	0.254190593878692	4.90706946449381	-0.513172159808416	0.305397683901362	-1.8727277865428	8.65943153254307	9.92631739784223	-0.817443276245887	2.05105802487137	2.75894681254522	-0.444474511605212	9.16381293156176	-3.9480686758785	-0.331036094522572	2.92251392116178	85	1	2
122	4.65953232797061	5.00984306895355	2.72403411711986	1.04402909211229	5.84524464163048	3.5077296259012	6.08626016643742	3.76766239585823	2.23638665914828	2.10171794365646	5.79139634754342	7	4.46873905807457	5.88962085377995	2.55234025594982	4.26344366239764	1.55425423651598	5.36276684891393	5.94622837921202	4.92279979190735	4.05629785424342	4.03506026669812	5.18447849671588	1.34765065327508	2.90898984652225	5.47412592973154	2.74241190298986	-1.52811552769084	5.0666024393482	0.905259013745916	0.220026789792797	-1.7024888022865	0.846607902893986	11.3625128793095	5.02323849203235	-5.18416104442781	8.88584790893836	3.28019388713127	3.82731021189472	5.22719217530083	-0.980397197740281	-2.9519056545954	7.00571506627248	3.33361211345913	6.89352085702658	-0.447014908778026	99.75	1	2
123	1.89057143357032	7	1.10869680425601	1.89898557116672	6.87615629432773	1.52283792903694	1.4422082017804	1.66813298430001	2.38007648794324	1	7	7	1.32994726723503	4.88780394063333	6.79988898993508	3.05512500143331	3.62113166432675	4.2325523318214	7	2.48550979789984	3.00762305521432	5.83347275694496	2.50162901634102	0.315655549233662	4.48438194518322	5.00410365779804	2.88800851421029	-1.4561326804049	6.2512558904706	0.451259276393756	6.78943935484494	0.455574886907411	-0.108388719562181	-0.42558206282058	-0.0585604636994349	1.83534287118528	11.4446148897515	10.5347567988307	4.10528573567398	3.66866460666055	5.43006999873898	5.57136341202149	3.67606754685141	0.66442127589418	-2.21566632679085	-2.38471624320823	100.5	1	2
124	2.37424405022641	5.61147145336809	1.40008078570739	3.17243836009096	6.89415175298291	3.19502322637448	5.41938611494136	3.15498810877341	1.85806970053397	1.84561414108538	2.33279291988578	7	2.47789741957819	5.42651516408049	6.49732054295998	6.02948726757217	2.78284173836334	1.4618388188177	4.33559076298643	4.32750934910967	3.81015510753063	5.21636131004919	3.98500815633197	0.020464896187416	4.74967339531487	5.12564983051704	1.66833418236315	-1.94188419623514	-1.46960524683145	2.56379979059198	-5.15208932355266	1.33638192727229	0.454175669104578	7.76294703067723	11.2128907637472	2.24858848377476	14.2274841781977	3.77611035127105	3.78958708060294	1.11805253482722	-2.05871572865503	3.19949381284647	6.59241247854291	5.67906953878274	7.63923442283943	6.48181727748732	83.25	1	2
125	2.08640125202502	1.26939202609812	2.93488934147704	2.28553813997328	4.38375190891502	4.43273148715899	3.99581983885381	2.10720294833664	2.48561988299697	1.65414616776084	5.69430175362376	5.74148536283543	5.26048609822238	6.3557370167563	3.98104263803768	4.16571290195638	2.44016310367114	7	5.36250867015959	4.60691927908948	5.00527422601632	6.09321884167558	5.62898303779095	3.20476202136596	7.11722353203076	2.08452438583908	3.11955568079773	-5.41613467238162	-5.78738699472002	5.42492044673087	-1.42381344540195	3.85716892428472	2.29413353361064	5.01221266736187	0.0469374307845477	-4.66650823891632	3.11557655641736	0.836418953109622	0.88552780095591	-1.41163969029215	1.7900653391179	-3.90665654866694	10.6799724392328	0.3800607854051	2.40851935574233	7.30267211061394	98	1	2
126	2.83578107477012	7	1.28439813383455	4.12123095513516	5.44379969089874	5.93516660965663	2.34629823462929	4.03354339640447	1.83941174767054	6.5972635799754	2.8796655488495	4.29501919533727	4.86722630234969	1.97406498762875	4.20481070321062	6.89148304653399	1	6.47705589251863	1	2.26987341671495	6.93557021799393	5.09913488872087	5.48699888979399	0.226705132364016	0.931880877061541	-5.30517273036434	5.51877231253044	-8.43605092591079	12.2334123376587	2.29509469618911	-0.59646969296501	-3.35792602538879	-3.78291529036827	-3.40382462833181	-1.15765251196658	3.54811061603094	7.60685406930905	5.21571169785124	2.61784655654439	0.302826725601254	5.23048788673054	0.789622503884197	5.46984177300176	3.21520843214898	-0.864256937540076	1.18928926145431	66.75	1	2
127	1.76277075234018	2.37970118143982	2.63013206101036	1.57970181166432	4.62459995442624	5.79131080841705	5.45602378067205	4.56846800331103	4.11289020247263	6.97493963293606	3.89713163085424	6.6815389870785	2.99126764350139	5.35472155342982	2.73777688913328	3.27625136934835	2.46336952729816	3.66411488465779	3.63096429979012	2.17132327671207	4.17750847745125	5.55622875606834	2.78289673532627	1.27204488538959	7.25037316279598	1.91279565885834	3.24862118306983	-4.29516257489052	4.64058996812516	0.331602492882901	1.43617860272485	-1.60394796537236	2.38627752534608	6.06652329840825	-0.714432225723566	-0.458858306234094	12.3080120227013	-3.71838884093169	5.82246984839333	-1.05985924529562	3.05233692014565	2.59941319245691	11.8328801284995	0.0136322591608175	1.88948287030969	5.79810735927401	85.5	1	2
128	1.1846786784359	2.19178572340796	6.43681913952283	5.2127768946257	7	3.56044358935072	4.86330384692098	2.20592421777469	1.66474986091517	1.66825715697126	6.45552983684379	4.57465043649425	5.64200646129282	4.66693883317927	1	3.8490245412545	4.33769709955754	4.28466487740723	3.47715634775826	6.3288252206066	4.62181716293439	6.79729653944009	5.04552738299978	1.93507783712695	5.76141130873923	0.822356995129385	-0.660852743263292	1.92335118626604	1.92440294845211	2.77743886567915	-0.730534301146633	0.182619900359151	-0.249402021111678	4.29978112791155	3.96867020137493	0.0676598375711708	9.10018895741618	8.18994743810859	6.75539272271598	2.60715788331273	2.7248113756515	0.860938657618868	5.64147624664266	3.08101076277268	10.1533055969785	1.47518734089429	90.25	1	2
129	1	4.09969685447497	1	1.80495075006743	7	6.18828443619839	1.84571327735797	1.51569223151197	6.27386889572868	5.09308799254675	7	4.92809952823673	3.63569089198012	6.88322557340358	4.86673581833879	4.12321023874713	3.69402710478134	2.09407612029977	6.49249773669187	5.73070219269239	2.21419813239599	4.50440910100308	1	4.44936790606996	5.47842288811882	3.45799293304034	-1.26839240484744	-2.45610767907831	-0.169513664960188	-1.11516551303622	7.67327674257578	-0.318516523354224	-0.250670134618931	7.52157247674482	4.45554051066521	1.45739754601187	11.3876153959031	-3.67254484410668	0.658279166096036	3.54827359520865	3.83308733799066	1.20649579651807	-0.591706568071881	2.48977789317099	-1.40399965152415	0.893554087454221	92	1	2
130	5.20926135446874	3.07517533990429	1.3896609598099	4.23182805310221	6.38967094703908	2.16654444271511	6.29020982051011	7	2.84277730097009	6.6108217927132	6.31624453356429	1.50079636440686	5.43079522626579	3.17340755462069	4.21334030278968	6.45226940154856	1.34632981500629	3.81704015043358	2.74578103756519	3.74047653050193	4.52545840488507	4.97984847580319	7	0.560401972495377	3.82175677604305	1.46358077112236	4.99603448524167	-6.80564359940698	1.5564074373092	5.20449465341874	6.7120299870769	-4.19748405947916	1.96625621354563	9.21748359014546	3.80829269946519	0.884098456506303	7.77948833537441	7.57368272879827	4.21741693036294	2.96810155587036	3.09025655547561	1.98330331296444	5.96598525577691	2.14909692960359	3.79717104484341	4.76529870655651	86.75	1	2
131	1.81485276276796	5.68696176691015	1	4.47605496572734	4.01222845638228	3.8948513616245	6.66568560540346	3.07654451610673	1.17756666897427	2.77424654505917	6.81146107327727	3.91623895099265	3.44229490932591	4.11875662349928	4.31775297083249	5.28086361392711	6.88161656993752	2.39419241858171	3.1604591583447	1.99935102523696	7	3.53159482300206	5.17840919053597	1.143122835143	2.20634829492813	-4.05504037341307	5.09852012226911	-7.20401327087433	3.26875536044099	7.84357740120708	4.53821946580711	-0.875406594639797	0.736467073534417	6.19612569284453	5.57567821960929	-2.51267470655935	12.6755233782426	8.58422829944065	4.09241846353926	2.55276770275775	4.44462675272137	5.32163795742556	0.989486659738969	-1.52662170093456	8.28316436130586	0.528639109346404	71.5	1	2
132	4.20958508896894	7	2.00938245419492	1.88547750169154	6.43804318850523	5.19408584176074	5.28295066418777	2.65676616071226	6.15690606374745	7	5.05264831536125	5.23733993521487	6.86267233266226	3.03909721535411	1.52969203974903	6.61548669137695	4.03283180494454	2.0190688622281	4.18286270764161	1.25890593304234	4.57768548957821	2.12819178131273	1.81709118689209	-0.537456748541523	1.20701784510029	-4.38044615321576	3.4652016763101	-6.66948951063002	-2.64571737412334	1.89748486522053	4.5685573434121	8.37400390501353	0.552228444021412	-3.73379196109292	3.93672831620678	5.40289006693805	-6.6604388250222	1.51848287245744	8.05251957462704	2.11986246674468	5.85448431682422	5.21540922548106	3.10724437785188	8.26597041175314	5.39653465512361	2.27571540051948	107.25	1	2
133	1	4.13943531959675	3.02272319573567	1.69259745431138	6.48990406142418	4.04433422643881	1	7	2.81975774144266	1	3.67075511802461	4.0263780462271	5.25180909711217	4.59119411195369	1.29704207485284	2.32882574386206	4.2353384085498	2.73833756758033	3.14852304609451	1.55980665354791	4.14455913746256	4.10255558857327	6.30662698247081	4.50287776713308	4.44409492332484	5.76033385550152	0.660604230629746	-2.26615321903548	1.47249546211444	-1.39960467639245	1.18268478476376	-0.655863127493728	-0.319670565421204	6.09399040892432	3.36519572701032	-0.476466205416146	11.5899308419898	1.15800291257112	7.01096504694298	-1.64286893085235	4.91554979064645	1.23940344700395	2.81636289386492	0.834215754854172	0.831513439654242	8.92482080747246	88	1	2
134	2.03465684557913	5.47162518573195	1	3.50488578985131	6.81075739821187	5.98069825435263	6.02631221107861	1.47450906274957	3.20013601652494	1.34802945885038	3.78653675914343	1.48950000024414	3.67818618843335	7	2.35156244685022	5.59416062466727	1.99852830676951	3.60458289154136	1.67015037865765	6.19048629964612	1.66023927863511	2.90170641438704	5.47484288711056	1.04640021824311	4.48467947125019	3.62754479328266	1.77853898577389	0.154479884209181	3.6052193293565	5.59261654084363	0.703006693067849	5.37679353720804	-3.75577381921025	7.4298703023518	5.88906678230979	5.97914693424358	0.674279624661611	6.96303183024712	3.97336388816177	2.83405987607291	0.910752887041112	8.39395415716074	7.23663983322873	7.9843514987387	-0.0192996554249645	1.33978587064415	83.75	1	2
135	2.22001409144585	6.07699241337235	1.14049403296415	1.53620608422288	6.16985492209208	4.58720297466717	3.0218977445054	5.46424397781516	2.95769735086672	1.41089253601391	1.22492290039676	4.73959172503103	1.26927973732079	4.77257533321272	4.19101343407644	3.66231339038098	4.22865235866746	4.93830135068546	5.56020059581663	6.43984151468566	7	7	6.81919382884389	-0.324610025737534	4.90323846647711	5.59870069704481	1.83332304260814	-2.96117730705559	6.00898621938177	8.6762873741155	2.63590389187322	1.33102917408427	-4.95782060066849	8.36155549956181	12.268236713248	1.12858236569766	10.2264823713906	2.72422953394689	3.18885899347192	3.02484348951842	4.13412057617816	12.1391098983566	3.59684501900129	-1.63147289869534	-1.41266580521094	3.86156833403085	77.5	1	2
136	2.85799465718916	5.74405060358936	1.93028295006444	5.15934990727102	6.12332522500959	5.13347282653024	4.89292704004259	3.76428732798728	6.10876599069997	6.37938096201734	5.72143350641379	1.91047955648149	4.32409876297849	5.91357126779782	1	2.25398921619749	2.29372838939196	4.30128407054171	6.6047295085528	3.77344691166621	6.75050417741479	1.4682062518608	7	0.403474856833023	4.12969185137371	5.0054610412038	2.16139670806902	-0.703172333744977	2.12763230852229	8.0680005122258	-0.108632710736363	1.40595623552095	0.0587956437410945	-0.180200668559438	3.96828231989199	6.81180589244041	6.94816589194219	5.23352511386403	5.17982860211545	1.75690337950199	5.73985862068176	1.96419899065413	6.03506785254854	8.84016090487199	7.22738094280637	2.20512739236194	91.25	1	2
137	2.62158472424057	1	3.13910458088747	2.54970201980885	4.62420412346831	5.49168508158922	4.33198475445667	5.9135778511277	6.4208909136088	5.81289570897694	5.54626808602575	5.3960022125676	5.92712135833963	7	4.5832925860626	4.09489445860752	3.27711263290894	5.68175788066328	3.83411574557584	3.75611862542799	3.95070159846185	5.54254372703241	5.7874957995401	3.12593409550268	7.42146274888631	1.64855881993262	3.02385171294276	-4.62394992365231	-5.74264182320397	3.97611029578961	5.56979912100405	3.98450983359448	1.24898770976194	5.84191711132062	5.1683706699546	-4.58139894657355	10.6886870027735	1.81493075823668	-0.476047014260526	2.59222489546787	-3.74599001942808	0.628409138583425	11.0996329176651	1.38304449618119	1.5209349465869	5.49928987196485	109	1	2
138	4.82099445301641	3.53540409287642	1	6.0978856876755	7	1	4.92918172103853	4.24551489208896	7	4.33202008086728	5.14946178685537	4.62284606622765	1.80274764783097	2.64187940012129	6.25739404588875	4.9108446429068	2.55151254385291	2.48731815009566	6.12184841866095	2.22560218367904	6.86338544071905	6.11051275737683	5.18554842156006	1.46273612854187	2.48821500231606	1.61930286670347	6.20722298480906	-7.71359726227169	2.66370841229194	9.51541190535859	-1.80162298107623	-3.56160614224415	0.781885480056214	4.33164787252259	2.07918235388371	-0.432879035127074	-0.532214927091302	3.31339015186964	0.0655462953413245	1.82834685905788	-0.168521714512201	2.82330067879229	4.5929547060781	4.83127931252141	0.30402813503141	6.73616719156008	75.75	1	2
139	1.98789518639078	5.18152658362055	3.47423477396416	5.24781536751492	5.03628021778701	4.21672422483443	6.45868108816495	5.39937268706178	2.52528401491891	3.78380504218546	5.22432375349918	2.10677228131025	1.73459805720167	4.59545254424712	2.95883321718434	1	6.48918760920089	3.55756939812439	4.94061004682752	3.34121448320712	5.27312016086255	5.96550760653955	4.71739724032193	4.46126555919012	-0.133397773532239	-0.634862038887888	0.783230080668375	-7.2905934519945	-0.367839483315333	1.22874712133689	2.83600103365957	0.546979003588578	-1.6958909281273	5.26360158448212	-2.75630677596171	-0.400273309308452	0.234310431179794	3.2683738991569	-0.113031796339145	1.96435039069939	7.56657376111251	7.58876411875727	11.0232546251818	-4.76487390836914	2.80382558840937	1.95647711860786	78.5	1	2
140	4.90682135481061	4.52392361428517	1.08432583386599	2.00861392653045	7	6.24565068007088	3.20808755183947	1.86552255032786	6.95935681139157	3.16879842434644	4.09803109297773	6.07780876542985	4.28021533088506	5.00634030126429	4.30190735770548	6.48494440198611	1	6.75156208717718	5.09430123131828	5.50796782195054	3.79809718892086	5.91280710185108	6.27368060492382	1.32680699092887	3.36355567476201	5.39211355158562	3.15929328815364	-1.03037383663923	-0.0302544824206083	6.96568491293316	0.103330552481767	-1.56901483753543	0.499104697050095	8.24061926611185	1.77123890121488	-0.232925888813839	9.13991194789235	6.48043867504779	2.31630791081047	4.39728963090317	2.42650273986497	1.61057340557665	7.24517680391896	4.155354161055	4.23099354629594	7.63481086795444	95.25	1	2
141	4.68797334687291	6.6956450139163	1	1.62695976023024	6.81020531355786	3.82711190960853	3.43466956356262	5.35245581492842	6.26091617362289	3.74892508498127	6.84863351686615	1.95633724813149	4.67548323790632	3.97087267539583	1.18025983133293	1.1513977945377	1.80012851992354	1.95920601348246	1.17368036986546	5.80954550305513	1	6.64082149148583	3.21336142294881	-0.0130905905847527	0.369401599415628	-4.64739928979204	4.27492424430633	-4.90968222230565	6.04433418500944	7.90611300634454	0.432120290882728	-1.51390169783858	-0.271865427822539	-2.26294045800201	3.88136826841664	2.18185007703686	14.4033921961246	8.11971684415222	2.60048785358038	2.19175699987212	6.06177465116814	1.39852337916954	5.4264253991295	2.36043921467091	4.90403556190851	8.85713637070111	85	1	2
142	5.56804225252439	2.81732942980434	1.27170139152026	6.21329398510355	6.22912062752913	1.9885866175982	5.3451184206758	4.47683979521069	6.88966455712653	4.23071264740426	3.19685113366094	1.83398086234937	5.46549104455954	2.02666077544243	1.54249230302938	1.0084453449871	2.1823359097729	2.93538190981842	4.37252956185203	4.41628344500703	5.69772692587638	6.53526911231096	5.26933653586074	1.58382212485137	1.94445924633477	0.709562862294794	5.43251044445709	-7.46852540458226	4.55143971074453	9.39363791893542	-0.946368045418821	4.46205675178602	0.993976991916103	-3.9013959484062	2.6938181435822	-0.512757864878698	-0.192525100119055	2.40459955004242	-0.698832533791785	4.88052724527266	0.131154216584058	1.16251367114722	5.42644977533556	2.72899925487196	-0.410202799686407	7.42518873370826	70.75	1	2
143	3.30611926788271	5.43994600153381	1.35146259959275	2.27985630827565	5.63328093907705	4.79430595541846	5.19521570833504	7	1.84913933769932	4.39753065246826	4.90853569797474	3.25560202911049	6.53579011487053	3.31075290971666	1.02838271333106	5.52185294701692	3.75378203136482	2.56195931414858	6.91751240403172	1.79199416576676	6.55729040550143	6.70857009995424	2.38596120488504	2.22662335791117	1.82751618185488	-4.85103619721991	5.4195616314122	-6.53720369018303	2.79269084082427	8.12722225383645	2.60046196882064	-2.19082249330939	-1.15706487571152	-2.87347542891457	1.8192793721276	3.32608913836892	5.51321360384265	9.05242398200034	1.42746303474476	3.09740724473884	2.29972682213709	3.23858029555379	10.6117867077208	6.31293630401267	4.86063609917936	2.5379839268496	86.5	1	2
144	3.96787435398701	5.36504674895771	3.94344364863674	3.080400737774	5.73929520633465	2.03344387197064	4.58037830120395	4.56714789614637	1	1	2.46802604980807	6.47453475127123	4.01022336350747	6.99976724084331	5.2933582125707	7	1.62951953176336	3.32585443721979	4.41521749688618	1	2.69515978195995	4.73892144481	1.67847719036312	2.09160278798766	0.164153999544132	-5.45276673929826	6.91439609546198	-7.7993313345464	3.95881628108237	1.11937552447321	-2.77011689487904	-5.37469455080928	3.63679069703154	8.67289714960718	1.64166414553784	-4.38406079629625	4.32657545209109	6.80697418304233	2.29609563436654	3.100266660221	1.60357631691473	-2.97224291286691	6.46083356771411	1.79838233471457	-7.3990944265625	6.88307420822987	80.25	1	2
145	4.35768857590754	3.58546304781213	2.67187891726346	1.34753870959298	5.59095132771145	5.23577231637547	6.15494676921872	6.25734270146891	4.67769624280241	3.48105500586808	3.95644639284087	4.20802228709319	2.8284068875957	4.75672501095226	4.01992933379811	5.91927110837676	3.03019597255393	2.29172643244278	1.54394814891138	6.7570583724577	1.19104713276213	4.69801048235665	1.31533557641422	-0.503751437063297	4.40641015643843	5.02523995618469	3.1841486424864	-1.96761268495777	1.97953504965669	-1.62046709964455	4.91422799699019	-1.37692816657922	1.43760520407652	8.49525734410992	-0.827472625640247	-0.853108422881797	5.81795040284126	4.66161618699243	1.40163970390586	2.11981659429906	6.29507391362558	5.36792181612573	3.37040945860519	2.04352917404445	3.50293419274688	4.37355797856528	92	1	2
146	4.426374599699	1.71511735327115	1	2.77986654796728	6.77339065263581	5.81948810680727	1	2.74775170345704	3.99100513551803	6.09106711743666	3.28284636197299	5.38044740778219	4.36663208003989	2.75289776517958	2.65542084518823	4.50066932549466	3.8816978423749	3.69838728103004	3.33409387465822	4.62298142697733	5.18493715023518	2.3665584192486	2.49492973896814	1.02996863990188	5.37822690522415	1.86894762379696	6.43687811977977	-7.76485515397562	2.99091223088575	-1.91877930503452	3.52613366304205	5.75212832684754	-0.304033847542975	-3.19861075621766	-0.693338017035147	4.83424397632454	-6.28953501453823	2.57695078929804	2.37346494647251	-2.20718795491238	0.314908216527408	1.4500959227466	2.34093511654732	2.97277724150702	1.85317356841599	1.02841284773619	88.75	1	2
147	4.56785996796822	5.57339652432872	3.28040269388872	3.28955864748066	6.2686887837141	7	1	1	1.44700559055012	1.69206706426084	3.47256031365846	4.51952464743364	5.12753096703479	3.99256994454978	7	2.02506556045005	4.00495852420797	4.01949229982986	3.78410279644079	1.00307860650227	3.97401470506541	6.43879798573031	4.49796543639817	3.57687258395157	5.0278450672717	3.48489309653688	-2.15972821058539	-2.85042428620876	-1.70523857403004	6.51010109875789	-0.249482775156207	3.65426293759105	3.51271742651787	4.68545689015626	-1.52353502593201	3.29304338578138	8.00631494605618	12.27806419153	0.987539404132003	-3.3662326055812	7.71004943974514	6.14705966552141	5.0578498726825	1.87714941292721	5.13105923490738	-3.35874628990163	91.5	1	2
148	1.36254692756549	4.92871141407584	2.20291140660475	1.92513884699695	3.35561676741223	3.87320596574828	1	3.8584189175674	6.99661640632609	2.01567137043253	5.95259300606646	7	4.03334913636524	1.09219816039125	3.59858183902622	5.48469151525501	3.35944480351219	4.97927155225763	2.72421911400495	1.15110787368811	1.58381575591442	7	2.34834379295925	2.06583824393248	5.98565830673873	-0.998689840529488	5.6177398574956	-7.97055040775386	7.46530090420728	4.68970810150155	-1.45297463966752	-0.33985557763808	0.738879399935205	3.13189864648638	6.63324534271031	1.23021765211647	10.0110543489409	5.34992674388344	2.182783868884	-0.0921509502918728	-0.661411324055347	5.63143932533678	7.1734721786286	8.04359400952833	4.72831824124551	2.46007134471469	71.25	1	2
149	3.51094692493434	7	1.01550326280402	4.00604447583128	6.26304583431559	7	6.03117160940808	2.78993623958465	1	7	3.04660925403086	1	1.86129177223182	1.04261056994019	5.9363318961049	6.62889459965365	1.27211027902853	3.51471444428363	2.80679670377769	7	4.11934843020693	5.49339632715724	5.29841339766887	0.775705275622874	1.4722037887611	-4.34037531090858	5.56473019482382	-7.59356965783521	12.3930878556092	1.49532927113627	7.83828804683507	-2.78405700119141	-2.7084239947623	2.84603053177619	2.53623836485687	3.02857893471093	3.53487450297683	5.39111333452096	2.85891922267798	0.838355794665628	5.40070450778562	-0.274943214927614	1.78617392982761	2.69494973467519	-0.363677177293849	8.52887545102169	82	1	2
150	4.9394821928088	3.85538929617154	3.47727849195297	4.54041741190368	7	7	2.71694705339334	3.19379927393397	1.30391670569978	2.21788448636468	3.42498348521807	3.42194647248198	2.9821665996291	4.14178379515801	7	2.14235786766749	2.91795723103869	4.56902696790932	2.69953221098469	2.40303811145716	3.53491630924841	6.71857026070729	5.52886873188054	3.4510993279146	5.30971242268208	3.36543289278846	-2.65430940963067	-1.71405355878777	-2.10480809170367	0.273343253755877	-5.38652534943256	-5.85709037582633	3.32024129658878	2.39385329488856	5.80489023415282	5.79627646575065	12.7626223540828	8.72159267441786	2.34111174014758	2.76928161642347	5.53415173630683	12.9864348568239	8.4553142097551	0.306952741109973	2.77081210964611	3.49274337551321	75.75	1	2
151	1	3.05155508572433	6.12045680128429	5.4660834168792	7	5.81736727314731	6.34408899381866	1.77319322243997	6.71246208806867	3.32391699469034	4.88085133260799	5.7420105256064	5.89047016269649	3.93591824121499	3.3433110416083	6.28350365298267	1	4.87830088274232	1.79399750089718	4.13220698850888	1.21085888253632	4.46388999940519	3.67312154221812	1.2258261327026	5.1171763343605	-1.0759352199629	-0.266637838339402	1.63370462645946	-0.814850823727852	1.33845988917296	4.17331983578342	-2.1825012687738	2.32571644776494	2.39319802057351	4.58195687516879	2.80217056160969	9.61891204332642	7.17953319151954	-0.97128835942293	4.60531814459011	2.77301854032747	4.57384357391523	6.69336666333434	-0.485666829821409	1.0202849390675	7.14457376056883	90.5	1	2
152	1.00459572060963	2.63454331963028	6.39421413873327	6.28630870415812	6.90341020324243	5.8709765800426	6.93168998490165	5.39746717206064	2.65831875675551	4.78971770773664	4.99638135678322	5.56533130335967	5.051113215049	3.63212813364237	4.19811921745961	4.36800189347987	4.55918314872368	7	5.05969575476037	3.07931452779095	1	7	6.08029539691665	1.26865044393803	5.15592329898196	-0.378937058541433	0.631862539515883	1.10647986544103	-0.93790485275488	-1.3511185222824	4.92823477625812	-1.37179561040383	1.47762684791675	2.56953466334794	0.722570093541947	-1.00588394504618	8.81133727149004	8.02751009465519	-1.47253749395563	5.45153594310954	-0.188212943195465	1.34841732810917	6.29952971383408	0.0590938127204861	0.696112725266753	2.24012999707774	83.25	1	2
153	1	6.02435881315144	2.38907123895717	6.32876268614271	5.1018196585595	1	2.62612660800208	4.59336496151911	4.41611054599008	6.60586569602136	4.87065058075073	6.04279497731512	2.65646923112327	1.60608084083137	6.45350069122788	6.86802602636787	4.19379622893801	2.04119415454076	5.9272504963422	3.68333211633796	5.27006922720956	5.24830528862916	2.16149840800808	2.59380344308185	4.15521802435312	2.08528552998282	4.3372968830086	-7.00672091133607	3.40909661794198	-1.58130086852523	-1.97167838570173	-5.67905853943471	0.711795198575313	8.28785778046491	3.56061787647441	-0.130999892963816	14.0549101182885	1.67110333405391	2.03959166045363	2.02280454212186	4.62765127061822	-0.0347129240247514	4.63494004087772	0.0250548216024239	5.78275108985698	1.58546830915909	69	1	2
154	5.19583682124291	3.43661771661317	1.34410479264216	4.23496662348361	2.4609770717709	1	6.9465240750902	3.04030590100678	4.71315084946597	5.91722905390637	6.99790360991735	7	4.9057835778795	2.54831794132941	5.31742721745473	4.19361426113984	5.43383537829786	5.1270834485889	7	5.81739684536077	1.9182699323891	6.78723450511964	6.04735350945635	1.10609124448299	4.62479985238945	4.64759811147909	-0.744327993796406	5.54930626218316	5.57745835024854	-3.54089004463638	1.16323364875637	0.20545479786176	7.19981917484436	2.90317616289955	0.10777867419723	0.293145083435073	6.41899566076493	-3.32429303287878	-0.26200689577482	1.99963227714166	2.00549506505433	1.75739210020973	1.99064234603317	0.662251138855585	8.00455879377261	7.46365257708462	76.75	1	2
155	4.59626067150568	4.48526734511245	4.09154103345631	1.28353535237372	6.13420605084387	6.74270823858252	5.65317075579806	1.29946494567319	2.34566552079091	1	7	6.10202957155532	5.57863013951434	3.49801982069628	2.47080182171123	4.23973865581207	2.21004399141785	7	3.4944622366307	4.04064824848873	2.15578746196035	5.52754778812765	1.69137108730795	6.92376313477799	3.77676628393539	-0.608024669361495	1.7009748943092	-1.46107430139082	1.38436162066089	4.85668683594719	5.08819153003581	-1.76849107516523	-5.08936947081536	9.76085246037232	8.07923613475052	3.10861998612274	7.58755855732487	9.73164818137258	-1.40534326103083	3.88461172029554	1.02864500200128	-3.88547795944449	6.12943149599994	3.58185540881427	-0.668688400908266	2.05718250858208	104.5	1	2
156	1.45235509843553	1.47085346011187	2.43862684000683	6.45979828703579	4.78802383383416	2.52228857021781	2.85170973957762	1.87377802682308	2.49993830277744	5.65090372120177	6.5704886754402	6.81415948767323	1.64289119295225	1.01723448221955	7	6.3760542577586	3.42632896298171	2.4880587543261	4.20102575698952	5.51005375378667	1	7	2.91373461154848	0.462628329677327	4.96700393500684	-3.43604856428497	1.67658221676792	-7.13787216982846	3.77750332220061	4.58679818714	0.697595262842337	-3.96059413822951	-5.88044498514201	9.64909559505917	4.39411850677637	5.33506640094577	6.28635290863838	2.37386480090729	5.2346429787882	2.25808049535444	2.77077726748963	2.81158682880418	4.43431112497873	4.17264547504142	7.92893845285077	3.61991405908018	86.25	1	2
157	3.71597803235124	6.30631360878029	3.69350732762154	2.630756243326	5.07349752657551	4.97709822812794	5.59143230709419	4.99940177822441	1.4175715966307	1	6.89823384356684	5.79240177627172	2.78761823241853	3.71495238739943	5.58571371412451	6.60516995409431	3.80936638088153	4.30128112368036	3.1889121172192	1.07845716932769	2.54481473942348	4.42202647610663	1.69988856788698	1.24346453546543	-0.150162709922474	-4.92949094599993	6.35071648285872	-7.24798311258867	3.47813395110901	-1.36567345492451	2.71840892404745	-5.64919496495504	2.87749829442872	8.47236778358783	1.46965759908224	0.21175089518754	5.5167809976873	6.23924119729915	2.66188084801235	3.03869312984811	1.17342840870656	-2.87660139379762	5.95147300583681	2.88722943053036	12.7544563835264	3.78220072304154	78	1	2
158	2.95329366863476	2.36071393135763	2.38627585333783	2.18846529030312	4.80675269687936	5.42753773793979	6.10425118080375	4.41217243257016	6.38525825445	3.79210151854427	7	6.80836882612521	3.82842884867098	7	2.99256102413459	2.74701234453816	3.0087466350045	4.85390991600475	3.6615101067376	5.60585758944552	4.74999866405023	5.61636758774469	5.97582073334725	2.25803543585793	7.75714040325584	0.771789751855578	2.518475204791	-3.8809500995894	3.65494204726111	0.865231791083792	0.707950816633036	0.231106029874019	2.4340221804103	6.27339781678369	5.03116052613656	-0.491840246832469	13.9867072454219	-3.86906201846606	5.27345145998571	2.06480764892455	2.19081475515366	4.19346256625694	8.93680776216455	-0.933810577547822	1.77135779827504	1.79338279056405	99.75	1	2
159	1.64987494500149	6.55685938649903	3.46528610332218	2.57399317033558	6.57832016304607	5.29730729129137	7	1.414453162732	5.36445000436973	4.46739992631709	3.42997235072011	6.10933883631584	3.26075143450538	5.50850299909274	1.06380493958316	5.75258426929424	1.10772929129735	1	6.0620493308178	4.38362888127976	3.2395965241199	6.56624989293564	5.76201913104889	3.10451646801001	3.69091139276802	6.65717895728291	1.66110790657124	-3.73816622374686	3.04486811253462	1.08651751137371	2.70812638510875	3.88964708030202	5.22263021225498	8.44966642365998	6.24028595824499	-1.99782375533847	14.7914775518633	4.08753625993103	1.66946216405404	-0.0873016498974442	3.69938839926773	10.6969091975759	5.68092801513765	7.07360808805933	-1.32963922130562	5.37103374855541	78.5	1	2
160	2.74392913531011	6.90273675298101	3.77390900313209	1.46584780278249	6.93187318200758	2.38808310885819	1.90716389056647	4.02554198556342	5.74688007785568	4.54016731714431	2.55983190946506	6.16709434157918	2.69654474993084	5.13550409014316	6.69243268828503	3.78396911548514	3.35964388967949	1.34041408145894	7	4.96912040122719	6.55366723790059	7	6.71461686290291	3.55991458642127	3.23769608973216	6.13770281220283	0.599736461643234	-3.28111918215913	7.53351042417068	7.7184064472834	3.34705005731505	2.83011081279275	1.8207574546687	7.44760214485485	6.85501360084549	-1.49206153433388	14.0462933049778	5.11818888526946	5.61919881826662	-0.0437749727676653	4.10717770178059	-1.77193954471741	8.47382245519164	7.76807519153808	2.62767132253017	1.18389772845981	86.25	1	2
161	2.90292703587099	3.2474805180151	3.89684424060515	1	5.60530773534738	5.61423021632068	7	1.16083937884554	5.28423914907594	3.09585539152233	5.70125139680444	5.37680724167068	1.69027497201597	6.31911517119751	2.54194264294255	5.47407565431443	1	6.54027070372444	7	4.25155376548774	3.04738412323356	5.99791400428153	3.519654365393	1.26863027978762	6.97535670529592	0.481192197175003	1.56851314846124	-4.41411415712573	5.54644591481149	5.03580780419515	4.39220850323974	2.40034127451674	2.77187559463283	4.26438298600748	0.528828053702474	-0.0707097696274341	-1.32135694739274	-4.35373842539863	4.02317593147625	1.42226971258051	10.6459520825275	1.08291484218379	5.97405307218644	-1.37510899243088	0.97804452472302	2.41790365756631	88	1	2
162	4.18101142764681	2.86382153756168	1.81764956254402	5.58373902016476	1.18017502297203	2.73538091899651	5.52918568594832	2.01180090272164	4.54742522528507	1.18522234529448	3.20645934593758	6.85863975074602	7	4.75412811040445	2.76418621220237	4.69599087901611	1.53141144886703	2.0245737753746	1.79561945469323	6.84869803373422	4.62404719427332	5.96037465640299	6.74117507104063	1.88873513049452	5.21847373498102	5.25463413822491	1.47867661695327	2.93522835824843	3.59433074021228	1.51419592178875	-2.75385640726518	-0.816067197002486	3.25173446492079	11.0632551714034	2.09033649980648	-2.59803843711138	15.4825886120452	3.22606159553832	4.08604002314161	-3.19814594385116	-0.559536090642299	13.3270192152807	0.0350165872903733	3.7458208850236	0.0298572771325129	6.5722739135778	85.75	1	2
163	1.50737181927753	1.76448667960036	1.5178388313238	6.59158343768121	5.67713061430017	4.3469013676702	7	1	1.73046682627204	3.50594771418225	1.2848331908027	1	3.63146521215723	1	6.15188716998763	3.48710271107766	1.83159491641196	2.00578715836103	7	2.31225188362101	6.40425889283408	5.95754618861921	2.05917774938148	0.816587197816816	3.78840586075215	-0.48321790142278	3.4588550749121	-5.18315613548766	5.59827372422259	1.03708654888823	0.245462230124501	-2.19692184289258	-1.02672289720914	7.36924691375557	4.26679717703152	1.59401323203365	-0.244510078000363	8.22819962534386	1.13420504843832	3.35773820221725	8.24934139305784	1.57164240666573	6.70571481334569	4.96474015156593	-0.0895321810529354	8.06450864786448	68.5	1	2
164	2.94677763360115	3.17721429259937	1	5.37499824818799	5.56222845689242	4.69971401671577	1	3.67192142068213	1.97318313949392	1.79745808618163	4.04969804839959	7	1.74957226300273	3.26744374050571	6.90315871011758	4.65504808845917	6.47946973618728	4.38261607980495	6.25777373516461	3.1315564952853	4.69360202912513	6.28611853631954	1.86806777831939	5.23206983165242	5.2727703929903	-0.95455524859832	4.28376599145727	-8.62543000234331	4.70178534243463	2.95062184031197	7.67594222026329	-0.728046833140854	2.98483119979717	-4.07044524625435	11.3434458593761	3.01055627294296	12.1135899455147	11.1647780249494	3.53912009847567	2.03097633198594	3.72471514485762	3.506161127785	5.88308460873944	1.55795202179738	-2.95260524728802	9.27886016459831	83.25	1	2
165	4.7617911279378	4.65400295598827	2.89145127275917	2.4477770018747	6.0277960167983	5.21488343736389	7	4.08992536966125	2.09094041937409	2.10890413352503	4.49064702118808	1.99428789606546	4.63730661031381	5.48042815325947	2.45920937070198	3.38311422432092	1.23632930074573	5.01474994481598	5.56737269612295	3.7301132924397	4.0923089298257	5.27227322910057	4.6068453636705	0.755879481949715	3.99432358840991	6.40725004809792	3.44944620183897	-1.13268460731341	5.16904029941012	0.553455362686493	4.30183319093252	-1.26473423789698	0.0594862640520284	3.20415680182216	-0.648192280873219	-4.58208665643522	10.1854979187559	2.60741890546395	2.02127164416059	2.53975286519198	-0.703886132808961	5.66464370920143	6.57088434151567	1.87801348483118	7.75816300957937	-0.317395416674147	90	1	2
166	3.51913980233615	5.04872523066529	1	2.49192057835249	6.82608915088702	5.99853415907336	1	3.64426295217631	1.5015850043881	3.33691829367435	5.07437551639535	5.3140387463319	3.60605927264731	1.58716162641694	2.31990367413941	2.46417835568757	1	2.80748768165486	4.16816225319656	3.85573047906758	4.12787846328216	4.87921260544156	1	0.45880285189163	5.18813505427622	4.86148393169444	1.96811873936245	-0.4093348509911	5.91471606920086	-1.58792009927228	6.31781229385033	-3.52004066439686	3.99559259461477	5.98683130147667	7.77171370671351	-0.497007798033934	7.90237469861023	-5.38002755100119	4.01351762650899	0.536309484427315	-2.6315408078339	-1.20111237534131	11.4373110195181	1.87020180192007	8.34427716292524	7.8004470878026	79.75	1	2
167	4.78327832935316	5.92298032888737	4.9064812102884	4.38467438277904	6.00510686441324	4.01753063982327	3.89838542062257	6.52807885176725	6.52165657708345	5.41624298250602	6.76274408218582	3.81740423935419	4.57549666809205	4.95766295816859	2.23795031654411	6.11463131051796	2.27678861068543	2.98555612128009	3.70105068081891	4.71411238762519	5.77063929223925	6.56492765188885	2.37079356813172	8.42204104292142	1.62309247906057	-0.216710563865211	1.68398775233035	0.48590325835117	1.91824079841567	2.87739804855133	4.57627787312875	0.490557822312656	1.2844264645312	9.4165334071171	4.94622490716684	6.93877651097019	5.10366787431372	9.58829703828503	2.52722223263425	0.204271240812476	-1.8925820917336	4.07233060941319	4.98652446643236	-0.0724376983156559	0.294593927274183	8.90036437022983	80.5	1	2
168	1.70438632393775	6.06826464243564	2.95455522964295	3.22802914517891	3.65622857689415	4.02587629025666	1.58736295763039	3.34060753950873	5.5155400072614	2.67486536944405	5.75391888186446	2.42884937373105	5.19760438325011	1	1.5023680601191	5.81453886626404	1.44373257034092	4.9809321137192	4.93367626403501	1.4723725474281	6.6120385092756	5.12590603348267	2.57096153445394	2.26400225952372	5.66320724471027	-0.0103709146426187	6.12670649910699	-8.07641383032759	4.38369603674423	2.98309777896048	4.42484009844936	3.16582149858541	-0.339420133145107	2.16597206971035	5.30397773324439	0.349951961048846	11.6300113961193	2.74770510724737	3.14456746374686	1.15388968003457	0.527579824480001	4.23875004379243	7.1704598453322	7.94404216150898	5.20981897070908	4.9193043923791	75.25	1	2
169	4.28426317276871	1	1	4.25891709434822	6.99718787750581	5.46510758067161	1.00176424653259	2.36143665334696	6.44354450958611	6.23688023772027	3.00761832602517	1.78405516297477	4.93812487338923	6.02529524492662	2.40557056568202	4.37035999307125	4.57454984843917	6.92568576005821	3.091800069609	4.74715660297582	5.86586425627369	1.88079992945313	2.25124651864927	1.39402250035034	5.68462230784023	1.91077516260285	6.73852995356463	-7.2537406262728	3.60372394576776	-2.05962593141065	-0.339269995246695	4.91705894528214	3.37074605947995	-3.318473584415	-0.281181729079923	5.05414640360763	-6.78636544169153	2.54909005601214	1.66655012735638	-0.46835264238314	0.841716496133505	1.62808133767868	5.26107617019828	2.1889680983926	-0.387988190819748	6.54570651331355	87	1	2
170	1.90342852837791	3.93866163484987	4.33579534747805	4.5985372722877	3.14524339051362	5.47869013554555	7	5.25830609557464	4.55473865606953	4.97845347222044	4.01506467435116	4.1789078499537	1.96813748776173	4.45537888322842	4.79863238304819	3.15793919163816	2.74635457148347	3.49483213077515	3.97636134631408	5.04759448726754	6.331265633262	5.79235532564593	6.23760084727205	5.43192242714533	0.883886046578579	0.477088538984895	0.719517484990156	-6.26035274986806	-0.302443945961036	-0.174162373484321	4.09761149103818	4.78867589905802	3.07886199026639	4.88498948096402	9.44576628313695	0.744563767670758	15.2707243655604	3.84261255681461	0.882720050014477	3.83442692357373	7.36884195899398	2.13319641823784	-2.00569774616986	6.05143644408122	5.78246773403299	2.12048125480192	80.75	1	2
171	3.24252155939087	6.32136273275166	1.05200452911882	2.31488032426924	6.02355076685884	6.6612667530145	7	5.37415773444596	2.62552488398326	1.04952967573975	5.23292728993463	6.13125448893716	7	1	4.12479533793407	2.34069702253256	1.24457931948343	5.91649484758563	6.47602843809023	1.78179335604194	4.85984252066884	5.10376028289308	6.6897086091012	0.493622363418839	5.26001606005853	5.34149648269445	3.41790095587165	-1.39358335136095	-1.02696621561389	-2.60926891401968	2.98113356025266	-0.0111068014172437	3.6000341098676	-2.44062862978644	4.20918526529373	-0.513079135811715	12.8209195110656	2.41350000856654	3.96500160247407	2.78745250937442	3.4673058780682	4.8234455104884	12.2562360886109	0.99813126218532	6.6354338459121	10.1929631099223	74.5	1	2
172	1.2536139071938	5.14484701683709	3.01142932311263	5.35761872190361	4.74530458516036	4.73790292595789	5.88450637764221	4.2476103299085	2.56543654218402	3.81412290526852	5.09717422441977	1.60054440711536	4.96213645047552	7	3.28518422454284	1.92477844689382	5.92783341012932	4.23496219161891	6.62695045922708	3.03076680443491	6.1323947871545	6.0202972449584	4.36494811429359	5.01899582735191	-0.743208409756212	0.0146212600269456	0.827699934556217	-7.69860653831986	-0.529574395686337	-4.666770097724	-1.93771612852058	0.179099251491661	-0.0476195831892847	4.80565089476029	3.32259290712047	-0.0877592162162378	8.10757502413252	6.89582650989528	-0.235696145825434	1.87896668330866	7.80355144961264	2.89468215757474	10.0549093006584	-5.53679902397409	7.70350591048997	2.42134803084685	74.25	1	2
173	4.0563430561579	4.05008834970174	3.15440104540831	3.10492892675295	1.09580547028302	3.8372556209975	2.6820017919385	5.34126701971465	4.85017561783333	5.67069658628401	6.19337107928693	5.27242126276996	4.36123101157666	4.24060616928006	1.26225728111592	6.57897018484709	3.26894815238437	1	6.43459890473103	3.17742566315643	4.35204961733147	4.87063754402434	7	2.40162970730625	5.1826266749342	5.35078419366477	-0.37219450768169	3.24566366412015	5.72552253421258	0.461373329970233	2.36662155501211	-1.41317038969194	3.20167443899387	-0.402602023190967	2.04700315300444	-1.53906165095408	14.6727221246746	-2.84272183606829	-2.4099632950101	-1.67401818404203	-0.343820643850272	1.56514271082772	6.65702530744421	1.6111491278926	10.2283125285759	6.41509659675025	73	1	2
174	4.65444741830608	6.07123310239842	1.09174834285731	2.06378441538811	5.92465272444619	6.23918862028956	5.1149176935364	6.4869896872767	5.72909403743188	4.40504311972935	6.50060615214995	5.01519590581086	4.45730568439153	1.79296383815759	1	6.54841599640497	1	4.56441227813456	7	6.11576576631077	5.12712582805111	7	1.71151739396421	1.42393913768076	-0.540730047151538	-4.01516524938228	5.8086176626344	-6.2633259783667	3.92288444972399	7.79193085434234	-0.609290312132864	-2.53628521845625	0.963513117345093	0.691591821551297	1.58810607687085	4.68151385589434	9.21404762551342	9.97464077522022	0.95070253964997	-2.10122324661306	2.43159385063753	2.38740702137487	10.5257829634622	6.29636431470095	8.3784067027499	1.4481762004312	86.75	1	2
175	5.03879249924023	4.34314692939505	6.42287868068687	3.24457877068384	3.28925012153073	1.50603369745554	5.61786402262218	6.78153803979453	5.05255515713648	5.92218626410694	3.71233326711201	2.07238658521446	5.53281720708511	2.43111828351213	2.34425190647032	2.64901173777123	3.3046969277135	6.47987387250042	5.04252330496949	6.81692880036499	6.76160404198353	2.22876981380249	2.52158382370108	-0.00373169472461876	0.770558811182195	1.8025556946828	6.69673182471739	-4.04730078510647	2.23515591836779	-2.29155163037108	4.72141574030175	-1.27437992844476	-2.31818820929984	-3.51759868318651	-0.954371223257169	0.0734000513152411	10.1420786612877	8.13426478423837	1.17677326008743	2.13683833073372	0.115439885471	3.05265685020524	5.51790083552453	-2.68941858121106	-0.985006734847361	1.52808144279914	81.5	1	2
176	3.70970130836766	6.71310293171279	1	4.48882845990243	5.11493007835152	5.27805996139549	6.05478498501837	1.7380180987983	1.39533073965154	1.12859480819134	5.54538138731708	3.72524298179964	5.71788859260336	4.01838832345165	5.18192682594398	4.95473854735459	3.60677764631881	2.06443503580135	6.7373673588352	3.16467065261498	5.03725270127447	4.48588704484912	4.92087010034761	2.01701642240241	6.23357458418693	5.70464764678916	2.49038385648361	-0.482472032630356	1.87234154287188	5.53281721149463	-5.4364935672236	3.47458229696124	-3.83343037153108	6.66684468827145	-0.120689452907961	2.33635561851318	-5.39497944254135	5.50816506000433	-2.16952817497549	0.00690510447585058	3.38479624535149	9.56879183406254	9.04917329792764	7.07131754506725	8.35215711144503	8.66523252153046	73.25	1	2
177	3.79798903271837	2.85240752926247	2.80043858220802	3.55702537454245	1	2.00651285122902	4.9970635626662	1	2.29538006961639	1.13332838218644	5.57842274017161	6.87962518769847	6.32831761188822	4.79480389414367	2.88404245328073	4.42847148751144	3.51281281145599	6.21415319968954	2.10438887037081	5.67452028271281	3.88727111693963	5.96837020312451	2.47708465286247	2.07266900722247	6.57930189953312	4.47186502803224	2.24550319485741	3.40846242318763	2.5081099679332	-3.08771648002115	1.05881164359479	-2.11261277421373	3.66018989940308	11.8527122699595	2.60656203285278	-2.46912134332545	16.0050806307195	2.00627018276015	4.27346296842895	2.35571088516318	-1.19788386402241	13.1053649457275	6.79567306257261	5.68138799174902	3.27087464753557	6.09850756945316	74	1	2
178	2.44112046538074	6.46683241906612	1.48595309138836	1.62316350814107	5.33258001278838	6.69482058985182	6.41157220966403	3.23361968935395	2.52414142682399	4.17353007865692	3.47058043817776	3.00121266089543	1	4.15118467712263	4.99442721628764	4.93157966196528	2.37415508070616	4.55919643855352	6.03217848363988	1.34908532914221	7	5.97781002779019	6.12994759332258	-0.111540137642425	7.02531658222355	6.24702021705121	2.42622207009231	-2.37820044596609	5.893549183662	4.77983187794745	-0.676593873293072	2.77250727850996	-5.28664242195918	8.10533644399428	2.50682402911968	0.888384529647985	8.07526789782609	4.3570237854787	1.22761301192246	-0.286273824098607	3.3802925538421	12.0458055939447	3.58223980818732	-1.4043280931209	-1.53307755900705	2.95333221452523	68.75	1	2
179	5.12602752962213	4.94086004975238	3.02200196020271	1.62713087158763	7	1.80026758575341	5.8911161773952	3.96375335328235	6.43888626484741	3.45641687208918	2.32259161351544	2.19401400565885	6.84514843441773	2.9337681947999	4.49011501934937	5.66343485842466	6.15965268096548	5.90481226019717	1	7	2.35887098280307	6.97805737243004	2.29412924431705	2.93844972400805	3.388795178811	4.772175078033	1.98318662735666	-1.18158275562815	2.40883325025456	-1.01398736017654	-0.52850525869157	-6.38410506289409	-1.77424204803844	1.4665699095599	4.28781153873269	1.77555377336298	2.72638652568313	7.64785949899705	1.78226263127626	1.79758462756855	-5.86951929508893	6.78004909400238	6.02190540564584	0.643032171475589	13.2976423327813	2.78064625909251	66.5	1	2
180	2.83347135164223	3.20423258331839	1.41531474616597	4.14963698459546	5.89858005213538	1.07629652836176	5.46097794412498	1.04803375035293	5.00908303172997	5.46801145666861	3.85665392088053	2.08267118109208	4.54785661601292	5.79039962939982	2.98865548823408	3.31934373468003	1.50011488191851	1.41380068500751	1	5.87323202543153	5.97131939361739	5.04097928096622	6.80268889322323	2.25480439998999	2.62752415423201	2.30002267123321	-3.47171722345089	-1.22466789573061	4.20895638728119	7.48154952893321	2.92785798270099	-2.50950157225231	-0.855063235478634	13.6740091133006	5.57188945471931	1.51063894455702	16.0198864997306	2.56394871899747	2.42156351460894	3.11292353159591	4.28022176558744	9.36884173496352	1.92856167127264	1.18612315356585	4.98518445724351	1.73632401012137	60.25	1	2
181	1.87428186297828	2.87983073221805	4.72144312163667	2.41568267400158	5.05699120126241	4.13343956377549	1	7	5.81328542392168	4.39873224956285	6.79363382930167	4.70112673722521	7	1.58889859935956	1	6.45527051365354	2.76613468078793	7	4.78339493009254	2.64541519238956	4.78856430789092	2.06686221906992	2.6566203760982	0.68778001371581	5.582766106178	1.71888687796505	3.12462020117188	-4.56159999904086	2.46196887154907	-2.8519972170163	4.18839986986561	2.53403097086571	2.15802633886584	2.86319893250861	5.44190599412061	5.49202909807559	-6.82123344735701	2.71543087995005	2.4079165762238	0.0040456901708682	9.29420552992531	2.01155077690974	6.59840152304678	-1.32765434802844	5.65920351049373	1.18519778362107	87	1	2
182	2.25064137336196	2.55087371144819	2.7730545535288	1.36645979523521	5.50355346848627	4.88743666074554	7	6.6176899708739	4.56664456492281	2.86310545358475	5.86722362029154	4.10158024905705	1	1.06661417407845	1.47055463426231	6.45255656612491	1.80675768079116	7	2.28156465781493	4.02659721346423	2.43066873533452	5.87857138275447	4.61902904529234	1.34406076820319	6.73504932008468	1.10289202583049	0.806530676729626	-4.55065299845574	5.29631781466583	4.40089314401834	3.31379400734255	2.38676418253027	1.72893170503407	3.14752829280714	1.75158180842593	1.10688865130127	-0.840456267621596	-2.66147137868024	4.73376842827426	1.10654629225932	9.58877233558722	1.18798491245132	5.69709577701793	-0.388852489300187	1.21996009699754	1.68235340654069	93.75	1	2
183	1	3.10232077817612	3.58456900932272	7	5.54671127015884	3.86356546532556	1	5.59991435426516	5.5073226095697	3.7083977375542	1	2.00985234718328	2.6490589128009	1.61394324087901	1.73531635856139	5.19417680608352	3.34229886448503	6.95350419271416	7	6.11022826537527	3.70859263006794	4.99331108859427	6.60523580583379	-1.32298258754632	3.45487532698031	0.0408316386082264	4.58277440894061	-7.22589424014666	1.45945039130114	6.11271982155608	-0.134330551122425	1.44297649333257	0.146422991066049	8.58953065573256	0.572507656063334	1.55746083256693	9.89198354244037	0.735026730494217	-2.09446736088444	0.517720637636896	-1.40772418612767	9.80159040977259	9.17556830589069	-1.4252806169269	5.5000869033445	1.75272507946875	66.5	1	2
184	2.43334912732777	3.35932025655687	3.71668506774389	3.34547414411406	3.59534158745178	3.5261377155361	1	3.45900472520174	2.57588173092387	5.91679103915872	4.48180489885055	6.81890173911585	3.62854325168099	1.21073902245832	6.64599817433565	6.33521665416461	6.07265592730077	1.08900808822602	4.51284536034912	4.28792562528488	6.68158331112593	6.87076437975245	1.88328838829099	1.25039866176042	7.10438409125414	0.874759007779562	1.77161312839438	-4.55839019512177	-4.0741095116206	-3.35620726734805	1.26205336737098	-1.19647985488807	1.99395460109612	4.41769592088838	10.4307246106417	8.86969803974789	11.8838889004779	10.2325127505488	4.01437101847343	0.523224139930291	7.35406079051201	0.531042063635789	-0.945159541356049	-1.80093779659505	11.2462004731682	6.94513256300546	75.25	1	2
[truncated: 5 more columns]
