# Supplementary material for: How Are Mate Preferences Linked with Actual Mate Selection? Tests of Mate Preference Integration Algorithms Using Computer Simulations and Actual Mating Couples
Source: PLoS One. 2016 Jun 8;11(6):e0156078. doi: 10.1371/journal.pone.0156078 (PMC4898694; doi:10.1371/journal.pone.0156078)
Supplement: S3 Data — Long-term couple and agent-based model data analyzed in Study 4. (ZIP) [file pone.0156078.s003.zip › S11/Aspiration Model Data/Aspiration Couple Population 01162016 100212.csv]

	trait1	trait2	trait3	trait4	trait5	trait6	trait7	trait8	trait9	trait10	trait11	trait12	trait13	trait14	trait15	trait16	trait17	trait18	trait19	trait20	trait21	trait22	trait23	preference1	preference2	preference3	preference4	preference5	preference6	preference7	preference8	preference9	preference10	preference11	preference12	preference13	preference14	preference15	preference16	preference17	preference18	preference19	preference20	preference21	preference22	preference23	fitpoints	sex	algorithm
1	3.55072429216973	6.81684731831997	1.92532252128824	1	3.70052171746399	6.37456844502861	4.36089819930518	4.30190562475753	1	5.13170493002587	4.88555107797195	6.48261325378476	6.4840401864085	5.58105860611159	2.66950746267767	1.37055165859044	1.78081685794158	2.46893366834403	6.22936348173011	5.68196569545331	5.31592245939169	4.89390603771785	3.24672006821781	-1.19336145621932	1.52643333594107	2.75834381128823	-2.44521257075124	0.334430130586577	7.56809413046832	6.37933083345297	10.9430830653801	-2.07431385083451	2.68341113796809	9.2834460459925	1.16545095883236	8.68601981147676	7.80403796019371	0.314012358232964	6.01520058545325	4.30597705453583	1.75196650773405	1.8510973228513	-1.06246574037127	5.33847138216164	1.13323817594258	1.7150314062895	103	0	2
2	2.48522070611008	1.37011750198423	2.42038640745186	5.18945792056581	2.50556146334435	7	7	4.17539585363251	2.76196562895631	4.09408126447613	2.37788651977068	1.13186561807632	4.84910003166633	4.14636057001918	1	2.72723104041909	4.77888200235887	1.89472604763512	2.43107475932036	2.87148180656937	2.92730146733411	6.36651151382462	4.94231983835314	-6.3893611289267	-0.189183228393723	5.51352458376146	-6.0033260133141	7.26828240735743	6.80016488334537	2.03455148779343	1.33979480415401	1.46125884441659	2.40750580569584	4.95267596733047	2.37972647324001	9.36551403423048	-0.771027690420029	5.43560163383864	4.96948687156875	-2.21202884363953	2.03033530649254	5.24590922190583	-3.41265221088133	5.22523742111262	10.8047863548897	0.494546286927586	110.75	0	2
3	5.68645820297243	1.32208628180559	2.69572901166007	3.17792251422713	2.6259150382497	1.65225802867124	5.3593136595723	1.47828639419724	1.51881873402191	1.80980492691379	2.04143524779807	5.10589300951326	4.88299659360313	2.42906195828414	4.33757824793889	5.74159896948161	2.60351651473907	1.98702489542429	1.15366451706176	4.64849206691495	6.25610514886681	3.9508200891853	6.76331562831249	0.609118362029989	0.266962208895171	8.93023344689542	2.29464203507668	3.33321365683508	5.01862669927463	-0.569778155398548	0.129826034000478	1.80262269854116	1.29440822818437	4.33236216612717	0.0640574753612689	-2.04168703702274	2.96886159389006	5.19420703577433	5.40648006659231	2.75376312726652	2.75315369008616	9.0004931727105	10.3812510914121	4.02451230418752	5.03698319377246	9.09842113038781	82.5	0	2
4	5.69006482812729	3.01250310945189	1.06918098234456	3.03620443966902	5.16397616913707	7	4.9535495711257	5.54189902250315	3.21100120412336	1.94084860752848	5.68716080075418	1	5.51736806606489	3.90465603337921	1	3.32611288689343	1.87326181893012	4.46356565255579	3.38379487469393	4.78323878917829	6.30758892633993	3.38065078281385	1.65675191123412	-2.13697490378107	3.50646853609155	2.58279632550423	1.52520316376891	0.570857857276832	0.22728979931282	2.03244987611652	4.14286593589687	1.27823124517908	0.507663673795297	4.73305252186071	1.24660961332611	8.50492140486207	7.00836623053506	0.377369298032354	-0.308200004954593	2.95193958086665	2.56906104772725	2.94471295081443	6.0754197435717	1.97746757454052	12.7422092076301	-2.52501766200111	101.25	0	2
5	1.0217635615624	1.1215631395624	1.55263006459608	3.50671047884841	1.79575809238479	3.6279900718325	2.40226486604381	6.04358454668334	4.31479582465378	4.70865682042304	2.01837229830113	4.6918328113531	3.58623699982646	3.83611683262125	2.33162481752563	2.60361383523935	5.14514070452725	4.65418215087492	1.15515102844303	5.74262008196883	5.37200013744225	6.41663927095772	4.74032702085516	-6.11854873263526	1.9867203433683	6.67431478307058	-3.12011367069589	4.04732880195114	8.87088624396197	4.40459008080435	3.58508763254789	-1.38239954706339	1.63626131254633	0.231747715531509	1.10768689060832	8.20876191563481	6.71378602581597	0.381129636235104	0.274798826628009	2.52306925094421	6.08829999211986	4.09850961298878	4.51026703918843	4.53397646193081	7.03026126096591	2.66260215732163	96	0	2
6	5.35055639159436	1.6563542589371	5.21120799955624	1.21427295100724	2.91264569367126	6.554285948332	4.99946816789929	2.4038061777065	4.25699665805149	4.87594122155684	5.30184104780124	5.9307488471995	5.19003294014047	1.77418428434621	2.63541469669851	2.00711885747757	2.54348155501354	5.1501112088269	2.63232146225822	2.05572043891845	1.77530108183552	5.50206386841822	5.40089471608542	1.89969380444921	-6.72509466766492	7.05677932132169	-2.67792202247304	7.0162349406416	1.60384053202061	5.93809025759231	0.595407488217848	-0.722943879576978	4.37068421010375	3.39162905698595	11.1215290346225	6.74776707224598	0.463807559335957	0.332201924871516	7.843359072562	3.34925234279345	1.45241955660614	0.39190495549392	5.84530477381981	4.85618050448187	9.58693305651899	2.31670862528231	84.75	0	2
7	1.27788901760143	4.87523555878938	3.18739347565626	1	2.659903353141	6.67470179782756	4.28913218342172	1.35404181846251	2.31692283900029	4.70829350412848	5.56614612806165	1	1.01337944418029	1.41598523609285	2.51982337744445	2.69963307094655	2.39006928158949	1.50588631287598	1.81316212545222	1	5.14877218351335	7	5.30250993334602	-5.58100105370661	-1.66994377265097	11.2176076525399	-0.758230126494062	7.29386065822648	1.73754952333841	6.33695283525081	-1.20072522353406	-0.365723907985448	7.45698554918056	4.90398137065264	1.08092297193681	3.52424029234196	2.64503399055576	9.74500213110034	4.31077736297119	2.68752572859613	1.66613768606036	3.22675075434132	4.35390509626	3.08654911892918	1.22856009300707	8.80410587830983	91.5	0	2
8	2.86365751529148	7	1.2294687977096	2.71938938621993	4.01553787942591	4.77061609135165	1.49116081733512	1.76909751237846	1.68587895733135	2.76431109614238	1.27275540353635	1	3.28687963613509	5.29332279668379	3.68030168589257	1.11078781075001	3.1390053851682	2.08394474115947	4.30878553967111	4.74613324602567	2.44415067153943	4.40953385601708	7	-0.757846423646645	-2.73056529555361	2.18894929152171	0.325028254862441	1.39955141402189	2.12310553213518	0.432463252822372	1.26561479338066	6.07686740678394	8.16128110734096	2.04978217775409	2.60379901819994	-0.80379382621635	1.28604432809549	0.0127660551173717	-0.152584888357009	-0.312904642334563	1.71318951685517	3.52393207630601	3.20921136175872	5.19026546782915	1.14824678804494	1.20183939646832	101.25	0	2
9	7	1.11532062028751	3.08017682113952	3.03555842974766	1.53202156671229	1.74488130586532	4.90576892243842	3.76754744191649	2.79069395609315	5.87619922900215	1	6.59360776664945	4.08855028362014	3.09315930431553	4.85201838868671	4.6243854854137	6.63924752653575	7	1.10653531112207	4.69612956542522	4.76949536127448	5.1719601692536	7	0.0291473006556027	1.42908594746704	9.45391270510135	2.29316302977374	4.26775434401617	1.639945008186	7.73264315279383	-0.585476817740451	1.32460158653761	1.77999374080374	5.21963298067711	5.51742967843174	8.42915339191438	6.19278175127323	-1.43361727620021	4.14073173406482	-0.546850377081457	4.9348561390868	4.33377941374543	3.68157926439158	3.8333561001672	4.54920401614955	3.15926133203631	96	0	2
10	1.51922358921771	1	1.39609162968374	3.02862780179538	1.96860606570654	2.41329452085574	4.00809075089284	1	4.65005020401399	1.24285262715934	3.58572807757467	1.64079481614984	1	3.3753400469185	4.08374956840485	6.71917830828367	5.65075384010865	6.08513634402888	5.34662290497381	5.93318835942787	1.62005991618401	6.34206896559928	5.72699992867643	-6.16499093231926	0.764491647287607	7.01139448878811	-3.4409918368285	5.56738413799799	9.66482323917123	-1.89227658296231	2.37447784456774	-0.816730824118817	0.849327818391128	-0.429479047723554	8.10793495269813	7.42206108711169	6.75366489963746	-4.68714685211674	1.53368177797068	3.91258694402681	5.3322826798483	3.10116348478335	3.98059473654607	9.90406468568558	1.65309524422268	6.58839963586912	84.75	0	2
11	5.97439124402994	1.16620101014727	4.47198018999054	4.58514627895613	2.54197531533345	3.25497972273272	4.34835024254546	1	2.20969740510385	6.10976479676099	2.18550415804227	1	3.61313177508943	6.84763581527998	6.38230687898228	2.91620006183316	6.95367202130605	1.62360765419225	4.150728434176	5.40902740188469	2.56705562523493	7	1.42043478075074	-1.29001203013595	0.0768440568833166	5.32244038467527	2.34444779558373	1.04783064856177	5.39496875180243	0.511715455016677	1.77989864608042	0.584331986593749	3.12897170486016	5.50204923754064	2.77967222635031	7.8828960991165	5.15976451861394	10.8219579727515	6.97042570304537	2.69619795829556	4.18315123442178	4.46213116002059	10.1990250483876	8.27400352767756	8.11366272793378	5.09071430420641	71.5	0	2
12	5.11847853844552	3.93448534562234	1.51985498749476	2.41562068416532	3.64806648482559	5.48662776532701	3.92952305617279	5.83507367282809	1.88590619344508	3.65821315235034	5.91837313623941	6.51613304250942	6.50115346340058	3.63610374188186	4.90174880241656	2.1366047673988	4.41130586562788	1.26867208642176	2.25727617413278	3.57430525648278	1	5.92598229191609	4.3226450975187	-0.817659322961964	-3.48370909374246	6.5661623573711	-1.22766869967159	3.36245836920801	9.12788726204641	8.01492041266193	3.15756501772645	7.22700504759684	2.36727028931236	8.76431806060392	3.08117062711811	11.6988288636107	-1.06269642404742	6.4870871823372	3.18616388516098	1.68498905084073	3.50892086075403	8.08424525484579	9.18081585288832	3.74569637903603	10.5273563312816	2.90027845705682	99.25	0	2
13	1.89412647771487	6.87635500805949	1.16370853115219	1.58544957368233	2.05437212712567	4.74596783106817	6.07409418587351	5.61018766286107	5.92002346311746	5.09747033638718	2.10862408926814	5.4279482122153	1.91068111480346	4.40234461633059	1.90031454864911	1	4.6561872859754	4.60323783841758	6.41521125127612	6.28336399053692	2.13420076155607	1.21977805828214	2.32117750609885	-0.367249855180893	0.773106909332677	0.457287944438228	-1.21289530857426	4.2035375539966	5.30740919886641	0.867947241980603	3.14894905775015	-2.6536967707704	4.96639116889882	4.877663523049	1.87732544071548	-2.35922229983105	4.79828839876695	2.90665322750621	4.42819525546826	0.533419903180418	-2.88105370319754	7.26614552531051	10.0615038957214	8.87547869387622	11.5399441608718	5.8343850750554	83	0	2
14	1.0533896059363	1	1	3.57516139636353	1	6.58900952988826	5.36368550190034	5.80621937660132	1	2.74747560318873	4.24757452476016	4.70792883274491	1	4.09026467472111	4.77319067518702	7	5.21529651353745	2.30499444939566	2.9088403641491	2.07293503740482	4.48396763078758	4.25065230417583	5.8762570104592	-4.58359366269478	1.35698310790249	5.05323858490127	-6.74537832134239	5.25329308537584	5.04399059976814	-0.759042925095329	1.66204657525736	6.00893205613178	2.83055559419178	0.585717020811286	5.8823544701715	9.18284978490238	-0.50811711609115	1.2112871039458	9.16878435358035	1.07814899797203	4.22092549642548	0.41817395370816	8.7505332163045	3.37975330534455	12.0253348144337	6.35754417884083	95.75	0	2
15	6.02560068645227	2.50702337495555	2.04810980908545	4.39092883133133	2.85025127922934	6.58964282071796	5.30260682223857	6.13345983275226	3.35963445592881	2.40429469410407	4.63802666954096	5.9125901343975	1.7801769690865	7	5.45769770132192	3.32946815267171	1.03984756231773	5.9704892286056	1	5.15986972755972	2.76454333146587	4.61927884869441	6.93042226488633	-1.27073938299081	-1.576994182215	8.26157977994914	2.89957450109626	3.1813858915114	9.93023844370651	8.64639141859195	5.89439298671363	11.6274964854277	5.70033990151483	4.58985374887525	14.9631051462759	10.3121689797723	5.7947548757573	-4.0629030194521	-0.0870224103621743	8.23009544308976	5.30362989917922	2.61929076651927	-5.13772029515327	2.29762501782895	5.20268609061866	3.40160224669405	97.5	0	2
16	1.86753889078262	6.7937480061375	1.48845699883054	4.23183213340263	1.98273292431612	5.13438872171233	2.6906112186118	3.61970370558212	3.81508419396156	1.37996275572445	7	1	1.76384743690692	4.01854023711018	1.49555631682622	1.72704369320206	1.22250299317663	4.41347851718679	3.44379541342674	2.35400043516849	2.49258739935527	4.05056149408848	4.84674394590007	-0.967721315623104	-3.69223470417078	2.00449892410156	3.53872744995342	0.016605047096065	-0.584961281481987	7.30954736115016	0.312297212161649	0.102450315911236	8.20787699188247	8.62014743653909	2.44266264528083	4.33491053573058	2.10370063594948	9.70310609104116	5.90380143986812	1.42962303559497	2.39162068066516	-0.434148193037784	6.42169986407007	5.21808612701202	11.802625214023	1.19624859470627	103.25	0	2
17	1.86450636695347	1.50939902893052	2.24462967967525	4.18834583207813	2.79440737399221	2.95412631389238	2.3593146600345	3.82024829478978	1.51774589990773	4.80507700248154	1.25814468184171	2.5944545107552	3.55167359507113	6.6691925371784	4.9576810544138	2.38367238212698	2.66626964416331	2.88468193796709	3.74684113264317	4.84723429720341	2.13513913079792	4.65186797690438	1.50458571615487	-4.53432687658108	0.424090718922449	5.50364010765147	-3.17679880271416	5.03764799482961	6.52785591036133	2.88877501056969	-0.232537589014822	5.74767319166408	0.802512717771996	6.83888788845756	2.50894197729425	5.77289395407202	10.8090041663072	1.450617912355	6.07649183852482	1.27188071647418	-1.51508384965838	-0.297207604071683	7.80434093913918	6.69367560192279	1.98256035654788	9.87639749226697	84	0	2
18	5.02402027353676	4.68089369627035	1.99004173936435	1	6.65685334752409	5.73862029211088	2.52674283975953	2.88882838248591	2.2500181960016	1.439563507555	5.17779156935418	2.83521156690627	5.96459739537915	3.82791129489063	1.77602664988204	2.91751008496648	6.17013037138124	2.20999635995401	4.47957899030954	5.10297054522374	7	5.46461897218692	1	-2.30435147987217	3.7322373764422	0.214095982856568	11.0697923301191	5.24519770486144	4.53905070471296	9.58960382160325	9.5891323692927	3.5886033220637	6.08020510694357	-1.17143716784546	3.72736111032588	8.86936597645877	3.70976933651705	3.58510159638951	8.48779256399012	1.07023405133315	0.680011948493369	3.3746084799768	8.23025443217048	8.33892673002298	6.61212603110729	-1.49821629702382	85.75	0	2
19	1.08753697350933	5.41675342346319	2.06558912431779	3.3449057494763	2.8958707754876	6.70954615802291	6.32250336894207	2.57241782352296	4.89266319059518	3.34528136344333	5.64122975466293	4.20404110136902	5.52455325811787	1.5073605980111	4.77176790606212	6.50703822677643	2.62465409127109	3.61892783356552	3.18540057781354	2.1756407043426	3.58081891073036	4.30748815510211	6.50890537200732	-2.31729545885487	-3.53073947010981	0.152200337280571	1.49616867400374	3.35755897261112	4.32769714307084	7.03048311951922	7.85148345721087	10.2581984490564	6.41850155627641	4.71642002266334	2.92919299828261	2.07173970977785	0.765198706868664	5.75859851627262	-0.0458209902541395	4.45226669183933	5.04659670426216	4.05848965077812	-3.45121933035681	5.49442156731607	-2.54843760653215	3.75778007479728	84.5	0	2
20	1.94801251810155	1.60522209748882	2.37142507072912	3.48889217338231	2.36210146507833	6.5384691923725	3.66252560142634	1.68755752690134	4.67448890122971	3.19468065380926	2.53062624258061	5.06894043423251	3.88778255716468	4.38713864988565	3.07871570095604	6.12281949175467	4.97807502660759	5.19626075095454	5.05768865582484	6.24936659806386	2.09116692699943	6.15762810854096	6.59892490463985	-6.64020007029884	0.726322989843656	7.28304772939947	-3.24155086099218	6.09430469641347	9.1821006252521	4.25098311133747	2.85605060845106	-0.0742163681815608	-0.354377396082512	2.77724714301301	6.87125892925538	7.9860888351189	6.52942845797549	-3.90008220405571	-0.430341077346081	2.94205513829236	5.38040822449957	4.08700211392989	4.31224358594406	10.7853110258957	1.49468731993764	2.26103976312833	91.25	0	2
21	1.06608079091613	2.25345538471912	1.11222646351587	2.90975040393694	1.05923675098122	4.25602159517428	4.63704821737888	1.41753764339272	1	1.08311841006637	6.71468024839956	1.01412849662818	4.88227674437148	2.72272331867377	7	2.44900188932989	1.20110762493828	3.34241139615123	5.79087918573069	4.47197338618567	2.16461650077283	5.59696241638256	4.56265689935151	1.5276051991716	-6.36409682524962	9.30459137548579	1.56873725189075	8.5041179229104	1.98078853321057	8.94201079004877	-0.547511624842788	-2.97892873637227	5.62934355373291	4.59827334380978	5.94456234873971	4.03474645811839	3.92441631231812	0.98709659856423	4.30790253494211	1.83385095254512	1.27634219130019	6.20302136675873	-0.944377899406531	0.931251024580437	10.2326457936883	10.862767793188	96	0	2
22	3.47420263073231	7	4.61759169916911	1.26471795335893	1.58801430256967	1	4.06245854024723	1.3303072408658	1	1.70896620502386	3.31489117760077	2.68349571532687	2.47150685208825	5.49760868601972	3.10469558462664	5.1684524592327	1.62888861902569	5.68077045050415	2.599201415018	4.12283305938091	5.85910350264345	6.6493356267563	1.50431687478444	-3.7499731943101	-1.0560683931672	2.92453844249328	-3.1447530280141	3.55942613683916	6.27552783676057	6.79752545285484	-0.456050531743307	-0.331705755721274	4.92651650614656	3.52844089158055	1.21345913553277	-1.05961904405711	3.92560318322467	3.86688157630883	5.15302240616628	-0.234359973389152	0.430916012988229	1.3842233523023	2.43716642538293	4.8239944967203	11.987375545794	0.631805480539103	94.75	0	2
23	5.25604563147002	1	3.55246782985788	4.15514027402518	3.91227605568075	3.56813575572188	3.62897920731142	1	1.8787835583201	5.24389311372839	1.73422829122368	1	3.29246826461272	2.03884899155999	5.48327889893843	3.06922430576943	1	2.24574627767675	5.91388762754331	5.57714588860864	2.34383031306877	5.37060726400463	4.83100576427689	-1.42979078625913	1.11972394372997	4.95188915183316	2.40186683899204	0.782328360236775	2.26974480282879	0.949290028302854	-0.600263609687721	-0.0661682364052057	-0.553335989071233	5.61495518132788	1.90813302205997	7.94533402938171	4.67678137013645	10.0429623615953	6.09393453197965	2.71477759802366	-0.740044621142999	-0.607569778499813	10.3512646462649	7.99571340566194	8.52371765804274	10.2222327292642	92.5	0	2
24	2.60177492300142	4.23635565165712	4.39643881761425	2.98375178043588	1.84742396410278	3.62332306714912	4.61070135000972	4.33815990510092	5.70902162300714	1.60070076984078	4.13931318217835	5.9313955223933	3.92593825427302	4.27016910238877	3.45594886200936	1.39159905351424	1	6.80474753806629	3.00030871924187	7	6.90355256720652	3.72159313448578	1.75326473186401	2.34550257592396	-3.2090259205639	7.65537833590861	-1.00893588344353	8.72054567538405	6.81495549966749	9.05434664729733	2.7048498204949	1.27385372468084	4.73958538363567	-0.0986821078115902	1.22029164029238	-2.22330339372929	10.3444280317522	4.51956333595355	0.63302568503488	1.50414248373954	0.356341991055671	4.00270863220034	8.57122269915904	5.53842752139443	10.3957455377691	-0.0710668538105486	92.25	0	2
25	5.55080224351222	1	3.50225620012042	5.35405390160879	2.72385147768468	2.93685917524823	7	1	2.06208183507886	6.14762794765204	2.4180268622558	6.52726900775891	6.7937937422917	2.43850615893791	4.86984420049936	3.109343229538	1	1.932126982172	5.95527956985721	4.44279021418242	2.37985841656252	7	1.4435975123679	-1.12579559088589	0.766744989096356	5.30182405762606	2.47949365540421	1.13460335045959	2.34783298601717	9.59676144733997	0.437309461439688	0.369827349881189	2.51806728854714	4.92714096303685	1.311342898798	6.48723891793607	4.88814692544817	2.52399293467274	7.31733336314497	3.28640204198022	3.02315072261057	3.74173304217684	10.6757563807658	8.50766829081073	8.38513926140098	7.33337175958237	79	0	2
26	3.18812837668918	6.54703313908597	4.22178332907857	1.70088008823485	1.90329642689344	6.31161219275419	5.64549878696913	5.74822891161142	3.40444756243749	1.68584177111676	6.53633605305993	1	6.42875004244802	5.32761692584597	6.25163558213083	1	2.81759762995649	4.30988992107685	4.4600881265165	5.58828503250593	3.13291628676562	5.42861492682249	4.79103970899611	-4.8569856326247	1.7944120243769	-2.40671827988532	-0.91226835139641	-0.794308685434941	4.83827572969286	9.54789119775798	0.130486249626819	-2.73715394586746	4.09520077340424	1.55131984760872	6.4657468479032	6.68651599844764	4.17963589169755	0.0356267967406326	3.63835772034735	0.318356966467363	3.88569225454884	1.42168757455871	4.9726423914096	4.35212297441042	5.2482419466786	2.85830425111691	85.75	0	2
27	2.8680652169118	1.63553668246515	1.7393995031406	2.76643491842829	2.5478531556048	3.25967960484722	2.57868300944259	1	4.66277332924685	4.55163652591519	3.35942570254796	1.07268111506342	1.4141447249284	3.57210114252817	4.04448688826808	1.82434616497168	4.1622347420462	5.31639097251054	5.27479578374533	5.79343528243987	4.85900242101402	6.10918989594826	4.45018060384171	-5.93509927806805	1.44572866340372	7.66245490058029	-3.35877941266064	4.84551996914212	8.10390207509891	-0.494724251873215	3.45721991409084	-1.51752200508013	0.879729513189324	0.273588431965036	0.901564747485313	8.58261798223245	8.13086780036346	-3.48110850397395	0.717564607850605	4.60348814398549	3.15192968910337	0.00178285340449769	3.84332170066835	4.9912758117222	3.26290559543975	7.10256958438403	74.5	0	2
28	3.06416386156765	3.28459849566798	2.81767245880664	3.26527910542214	1.64390980191996	7	5.59903123367926	4.89960404261987	5.16881743159798	1	2.93225356327451	2.57081928902204	3.59128800613167	1.7172048468011	4.76456652565751	4.5453799649914	1	1.99739542684574	1.93434913887214	1.4014883496256	5.08918435207968	5.54101335766923	1	-7.59699117362224	1.16034657097883	5.57465016793604	-4.25335345553772	8.42382132939544	1.24919637985435	8.20296218326325	0.490701949944217	-1.20686545704165	2.96355337043489	3.87022832297557	2.73383072662168	6.89266082071365	5.05225680659924	-2.89791161163515	1.03824356846798	2.68775387335151	0.429031659546791	2.29065032596468	-2.65250316377774	1.28109249600089	11.8355584589534	-1.16243218688829	102.25	0	2
29	1	5.88226838725941	1.89976707208527	4.16562167368441	1.77644009837763	5.98746238716617	3.0812395828971	3.91678738603073	3.94015093864939	5.46584360452098	7	1.22439770628732	2.91119119506103	3.74107568013184	1	3.19228965672568	1	1	4.65307577763916	3.5783131263557	2.4578378834456	2.96221554574342	4.55364493336127	-0.252591542843275	-4.43457861916739	2.44645332649611	1.45150542907064	1.11354082888415	3.32278714097227	7.80097804529125	4.36488552180241	-1.744550880669	4.22921106583554	-0.902673816143948	0.176813366154929	5.59390943414833	1.94125392373235	9.58746887179875	5.31100986996752	0.9983770021455	1.31342467197302	0.397791531289073	6.90128430753349	6.11848982408608	12.7092616217067	0.223519239400561	89	0	2
30	7	1.06272080334498	2.93621747208538	4.31576616255309	3.03073789130687	7	1	4.0387187776737	2.16757817067502	1	7	4.87892016551967	6.57045497531482	5.35231013551934	6.31302240411263	3.69520950433302	5.16573908602843	5.62157604261147	3.0837255745126	7	2.21355585892124	2.48779685352448	7	-1.81542355185965	0.87054292128146	11.1986944070511	3.51235835440669	3.7535632515579	-0.38329057155481	5.86800145706572	4.33042062736275	1.03210026060468	4.60783888509655	6.18435882685138	1.74541672079865	2.53569688728945	5.74186046854975	-2.32046245134008	2.77100735847926	-1.37949922886816	4.66870716601649	0.852769625246412	8.70585210441082	9.71314619190773	11.2950169791672	2.21900876420564	94.75	0	2
31	4.37784730947906	2.16416309784105	1.1600448196678	2.14898449241883	2.06073662116284	6.45747020147206	2.42134164201792	1.02210658534861	5.67771731341124	1.75762869079322	1	2.50055397198028	3.77984356428013	5.44948592298399	4.65070908235598	5.12577791084692	1.95356849733822	7	1.40949068905594	3.33780398001373	1.0740325002397	3.30002937720869	3.38792173060504	3.1232145463484	-5.94320378578274	6.15007351556106	-2.90419249645261	7.72950488604931	-0.924437413379834	1.13845921023401	6.69097083739837	2.98382441550542	3.80983368360412	-4.08052638468164	5.93448079678867	6.08275564982555	-3.00392987325542	2.99215986752601	-0.786729424876863	-0.485462262445831	1.05551857314901	-1.99394796215542	5.01632122250115	5.80988656348917	10.7194655634733	0.130945884902931	91.5	0	2
32	7	1.77039331126133	2.92087471919617	2.53215536927867	1.57304488654112	5.64787588788223	3.91064091852583	2.61973670776577	2.59461713788984	1	2.89202513068857	5.80046442776815	4.91021220339576	2.26684622490995	6.1743382729633	3.15129771010374	1	6.07730740729219	1.67570634177502	5.18319116919738	6.44767518179428	5.75563640508547	6.44543807777848	0.181984476256628	2.13698622356674	9.61412828923125	1.89725324687022	4.11649287184409	6.93478433712681	7.50843670761817	-0.274780510514027	0.5970191087818	6.18812790312362	2.99903535317216	5.93495241073625	10.5191555130613	6.8616552830674	-0.866630745079055	4.03508436916941	1.18516189371138	5.40871151506119	5.56600676346156	3.89898504035742	7.02842341051749	4.99995502907298	1.16786331028597	88.25	0	2
33	2.27100601266896	4.80475060540668	4.99939930772051	3.81453215945605	2.35167129659444	1	3.99755514225076	4.7871610849829	3.87564213620786	2.21803496943384	6.5206223447686	7	6.50798642051462	2.43302383721155	2.83852767057638	1.93972657655678	1.28662205572281	4.63379897461721	4.59861000371813	3.3920246811094	2.73112840204777	6.53848813096502	3.88512811403558	-5.10116503915182	-1.99642639523535	9.57395067791435	-1.25015128447652	8.02543815023902	5.12544486359385	9.39520648629566	0.703315587735506	-1.09869963171085	2.19792913655271	2.19014709130553	0.828371151755795	7.58407841940215	4.01999943291073	6.07975050263061	3.8220388750345	2.47805843895569	1.96443949315904	6.56978925272393	10.945985708411	3.51658093439592	5.1314480747685	5.65464736357159	94	0	2
34	2.95006558909072	1.48556164325183	1.94759112732611	1.92306759928639	2.33309498438789	5.70966711959776	1.60699077621013	2.85313191469186	1.32426914507938	1.47227491320733	1.90500130017059	4.11885117874387	1	4.54751937851071	5.05204432486858	4.13252514095928	1.76785054943916	4.48765187490159	2.17870684648512	3.38723415113042	2.29844307589147	4.92798490043935	3.55356819942905	-1.61186601211325	-5.33263514665484	2.36955278570572	-1.19680092749162	4.53333419150228	7.48614566814287	-0.782114010583174	3.06002223510623	-1.90151600804963	4.34702705412868	-0.439124741191314	-1.37910731093428	5.40309067146539	4.18992715788833	5.07224093738897	0.185819325192484	-2.94634698587426	2.12862473095161	-0.98509885935353	6.22314224713632	10.7187325319464	1.6766679933077	9.74082510409845	99.75	0	2
35	3.03420687399283	6.43276630062782	1.88885933794186	1.07484294670176	5.04202242748687	6.51935234539803	5.66782070536382	4.31823884008842	6.06079005810623	3.32938476579022	4.71767520361081	3.72126560224927	1.27817525133185	2.88335781876841	1	1.66295389633225	3.9706534527613	1.58586198136991	5.51882484690513	1.88461387133483	5.18232032619217	5.83883002941347	1.17641009187183	-4.93492926127338	4.99978299533404	-0.438108380570778	9.90240126736061	6.85811324944598	9.36407642761153	6.94010469530827	1.33914516136146	-3.11867787850009	-0.588488382676006	4.59656692155919	4.0081391569171	2.32235747876196	7.07384203059235	11.4621467497253	2.96366639408447	2.71021324005989	-1.37321326556037	4.32787675715531	6.77111417668554	9.69990871095685	5.56646821343816	-0.907189801431226	86.5	0	2
36	4.63767258454688	7	4.52213304536415	1	1.36633901982526	1.1986770834293	5.29136635365597	3.01230439002723	1	1.53812298208991	3.77598871777777	2.93810973764432	2.68718086830779	3.57573876958889	4.06068863501016	5.72370767901976	2.32535321269598	4.79063312783373	2.2402040343602	4.02530811203602	5.33827845704127	6.18936082756416	6.08866651304417	-3.66434962144093	-1.30255037319689	2.24072542557906	-2.62756361207623	3.50580325351331	5.38824646559818	0.751542133806005	9.42939794414885	2.1378838956043	4.95226549361909	3.07645815832405	1.37258544017385	3.26027637580491	3.41672406684051	3.65237312862111	5.04496125435615	1.00955886250752	-0.182092089176488	2.04907240458501	1.42169875697538	5.53024139451994	5.05321329034952	3.04119794938403	76.25	0	2
37	6.59870531970398	1	1.76333107380432	4.69582683477665	3.67236165089451	6.76269123109897	3.60973705566895	5.87418158926373	1.51695793722661	2.69114154579392	5.21735695964685	5.63422234621593	6.82546031703515	6.73982100775853	6.8922289085661	3.93109339088329	1	2.68122186114511	4.63567867861428	6.16770136131783	2.76593159278969	3.90796559395532	2.49664037606954	-2.3325005338982	-1.71401001161758	7.85687791099658	3.37114408774305	2.62323126471857	9.11523797987826	8.96176098982805	2.97321624173116	10.6916498720035	6.91866149379986	4.53958269275343	14.4376536398034	7.85080117963158	5.91055600732129	-4.35718211337812	-0.611040241642956	7.84358229093363	4.86070806260481	-2.22250357767467	8.2868751808458	1.96837278511658	4.77453804931167	-2.14669485997643	84	0	2
38	6.55352616211738	1.52778788006648	2.30752186047666	4.36264943889088	1.48014321412782	5.10978234159597	7	1.40229544349694	1.24734279883262	4.13108370706724	4.65756728824705	2.03560368920366	5.04894327933999	1.45504000907261	2.70886295561158	2.69421098173071	4.07724741840612	4.43333518969952	6.6834020774719	2.35749175359362	1	3.97350466037728	7	-0.0629622910602925	0.278875636645647	8.8513017073292	3.54139439172581	2.79690797675391	4.93293750698557	0.672120991802005	7.61833085899509	2.17084817259839	3.14064059365575	4.67422397571301	6.62462047542816	8.25907401095412	5.73580629008316	4.93145671520484	4.41461748684974	-0.0600601903518732	2.39614085205556	2.03301523196462	10.8713074908606	3.02247424654235	4.85864154097439	1.44421437651543	90.75	0	2
39	4.08693039504749	1	2.66766338800529	3.60387903934973	2.21769793313318	2.58685657600528	5.67736971318868	4.24124992799228	1	3.92309000099302	6.84463792748833	2.43015171632659	4.626122891536	3.7747038634319	4.21656474641656	5.77356650943161	1.52620462895271	1.97339882067396	1.24231037817412	3.27620003516297	1.84474981340169	4.72719650646198	6.60366640690157	0.663415138378678	0.0222180192858976	8.37272835960641	2.28247015419103	2.79242835412392	-0.722591814986639	7.9980113014016	0.37500855250622	2.70181564640543	0.879463905197863	2.65980260653659	-0.282964264877645	5.15584300660037	2.39300551626932	3.19751311969142	2.08733614345825	0.361500683772687	2.96135642967912	9.19814092063801	11.3812189864447	4.09643773683221	3.64010310951376	3.83000371999241	104.5	0	2
40	3.66656055205497	3.99067444374613	2.91098575958891	3.12330416048705	2.72951629051022	6.64890286722591	1.75541984478899	3.92847632610316	5.77797497855855	4.57672398077035	4.70376829891407	5.06687451618915	1	3.70623469753039	3.63037144867243	4.0871233492482	4.24950170006667	1	3.84109793358723	5.94638581337245	1.30884689315438	6.27352693791371	1.98871030618387	3.23600680133766	-5.03311867381471	8.2957274380863	-0.721629003082479	6.91613656976831	0.747949597497745	7.87011041022233	5.63216809267484	3.73458095381967	8.1145893547994	0.556402772501541	8.15541391848153	5.35284036162323	0.654261651355656	4.13505468903454	7.75786154605884	-0.80238659501922	4.04797314699501	1.07008416100591	4.50008651683612	2.35031661142843	9.37596186174833	8.18603241417713	83.25	0	2
41	1.46781879908273	3.89031778009454	1.57564971479783	1	2.74301213626083	2.95517155448937	3.75733648571854	7	6.94424979005996	2.37294087449105	5.18379761018193	6.52232853303528	3.43621539456784	2.67941351609561	3.1118845767394	2.66776384815524	5.62287613450032	2.27026743511395	2.01167063794716	5.54256852885133	5.37332603334633	4.89698439992432	1.1745365722258	0.0998955642382624	-5.55097908804019	9.99869235073659	0.343523543875161	8.18677440460601	5.65618555427011	0.712902409276361	2.69423256872864	-1.6787982785888	-1.31519541128773	6.04219948505819	2.8162602195859	-0.270958280407797	0.226861484357093	2.62953957291003	3.77580863533928	1.43919937446886	6.98631339740787	8.80121438383193	9.79277448462674	3.72010795938478	7.05518028240504	9.0769199203819	88	0	2
42	1.9766055344335	6.78552334065189	1.48203315379617	6.83519410221285	2.79743571331891	4.02288061189509	1.3740804470027	1.53247076812467	3.97201555600671	1.7747778831331	3.89866228863315	6.32395634863154	2.50796583861053	3.27188567591807	2.55420369504438	2.54776423529562	1	2.14331964778517	4.06940348268	5.5306500067463	3.37395675372806	5.56017376715213	6.33268685989966	-3.30432017022959	-2.49737618543053	4.26913798226274	1.14192937773615	2.29660778570861	3.6937040808898	8.85988775008523	1.74781166931253	5.62232443527827	6.43223325152388	5.81672443902829	3.76511920837253	2.59368342214103	-2.55237359826562	6.06153692463389	3.06349472364863	1.35375650949719	3.28302951067711	0.429277580131697	3.10677226892553	4.75404423304831	8.67882278700668	4.53273304914092	80.75	0	2
43	1.25014970235445	3.34113918026434	1.74864158075305	1	1.66266672219731	6.33907813035766	4.47772022575704	1.5601746042038	1.19167877145661	1	6.43380183115779	1.5123797528389	6.61628793560135	4.35643424075398	6.66972461100466	4.7565635384117	5.49972152600982	5.36113694520072	5.25967290896009	5.18315002564444	2.85562072110856	4.49523298727835	4.92867432556903	1.90897272851289	-6.19920524538002	9.95806586348977	1.04282646195349	8.04620650273353	2.30416543446906	7.01081290144624	1.00477998628626	-2.55247317636326	4.31194469456746	6.9214583171695	1.38456281633281	8.58531129501343	4.45483163123242	1.50806144442726	4.52401938680575	0.328609091200639	6.06357478119938	5.87913336984599	-0.775842488834264	4.82761548996625	6.61863195942197	2.14505130128802	90.5	0	2
44	1.97451077138864	5.34779019265582	2.65549479693826	2.15550210343465	3.79919556033702	4.58574062806016	4.18643435877373	2.90735725240012	2.10012901439374	3.73335261879396	2.1512342328833	5.08341904524574	2.85761438984939	2.36098919816157	1.58026001741996	5.40678012674981	1.72993529600044	1.83985764994335	2.7874832262751	5.40259256585406	3.99205989534198	2.65971409588668	4.05219840504657	-6.50043973654046	-4.60037591065592	5.91591142369377	-4.41518026865088	5.76147778669743	2.04888801205679	6.03759823640891	3.38267375752701	2.2207632602957	11.3109565544152	1.98057427166246	-0.514759018407456	2.01561248715737	-1.22365928220221	1.93631505270195	0.00175154867651489	6.63045927500337	2.15023012465441	6.95954390758972	0.600486527691987	4.43923251385914	9.85463969234803	5.27021688304264	83.25	0	2
45	6.54264657876047	6.28069269314724	6.94513424653802	2.53016199335084	1.65267241672616	5.51053279656845	6.14893936288391	3.29509970398337	5.36865050702443	2.10121194647059	5.58933545344331	3.44328912524486	6.47569091369482	6.07558452889867	6.95645879853988	6.03111682183815	7	2.1935154857128	1	1.32818554762286	7	5.66928685597793	6.16771810719955	-3.98074720513293	2.66005295408442	0.193196089103161	4.08161807286363	0.847205882433042	3.99472962854145	7.03371803738239	1.34638784792541	1.32269480061197	8.31201377562806	6.94973444412922	0.373106541519366	8.16663963237515	4.12074969819221	0.612262539637711	-1.02274335255577	0.645860037798714	4.66373348381283	4.44804692561353	2.92156891656854	5.82409306700812	4.17467849327898	6.31190387706719	78	0	2
46	3.10242944463931	3.80728661772812	2.93356819707674	3.11914228734607	1	6.77283400151693	4.88334172898163	4.54859289524595	4.9220072595973	1	1.19398818908876	1	3.45532824295723	1.74390446028698	1.74193233256985	2.16834935905568	1	2.10287170101325	1.53819549707183	5.63542659083048	5.45484419929344	6.14452390560628	1	-7.02615302648966	1.02442787411259	5.83084338320143	-3.48908194887444	9.57742943567538	2.03194897557788	-0.956541639011994	0.405879721469164	-0.52761477875139	5.63478306378106	4.2470748166707	3.40900664845535	6.16616960378826	5.48680117867078	-3.86061933288229	3.01394389144156	0.713957429843724	5.23802367259601	2.69082358353115	7.95014470530119	3.09125526976999	5.36113524681223	3.69763095338664	106.75	0	2
47	1.60545301002436	1	2.98091975411821	4.31088627509289	1.20001448665809	6.13384282837801	2.1843102589166	6.05615078181195	1	3.45294294045155	1.62223265715564	3.11641925480691	5.94531154095409	6.68775711153889	1.0283758638013	1.97888728016157	5.65904005037224	3.59318755293509	2.48199296903398	3.28822995777635	5.8703645536945	1.435186662567	6.36091249610156	-4.23156327206909	0.202880353859378	4.79796557754894	-3.66223097028956	4.78350469478822	6.44609372738575	8.96724754762136	7.25693269617838	-0.289821083952786	1.01972404957556	-3.12217855604762	3.14511870417118	5.35661337904132	2.62855237968129	1.32735269985461	5.09402574180048	-0.170697408019632	-1.71256386788995	8.7865256244217	7.91259907671814	6.79711774215366	1.52718998905631	1.96658388761104	91.5	0	2
48	3.37681956484553	7	1.97311297525052	1.66684807855637	5.09937786435327	5.43116138659595	6.8393471021633	3.65775462732881	4.45814752081739	5.20350907415996	3.66790215015377	2.62839809361881	1.46458635399095	3.14303526085174	1.52883821590692	2.39883123060517	4.47963337195709	3.57569169690363	2.12614454695519	3.96319567649632	4.65893486145925	6.47365043956683	1	-5.32538820080858	5.70840830705964	-1.21242560137219	9.75300282193606	5.61562812217015	6.32375125205886	6.70141208506765	2.39472202182191	-2.03335434111337	9.60865486090788	0.436454888098195	3.57356967343866	3.23911456693266	6.90133881519108	8.16197692747115	6.08162585367323	1.97382762007237	-4.3031002400154	-2.37506476373672	6.02193162853855	3.25775784525323	6.69928130458623	10.7286485648703	76.25	0	2
49	4.51249665357451	6.40423386264521	1.20942647704444	1	4.9789689352448	5.62678552088668	3.06974376327984	6.06156354590509	1.47332160713571	4.69592156765726	5.71590145272609	6.71820422755147	5.34079797188832	6.01122765538006	2.05179537898726	6.53695322318981	1.61878530941009	2.27317198350114	6.70879838890576	6.37181631342767	7	6.12749231326553	1.52094256547591	0.301664089286555	0.755282356418809	1.94047934780928	-3.57005046915941	1.3989691523424	7.99002107950426	6.41082199549261	10.7607522018512	-2.01074055473137	4.62082890865757	4.52516445822902	1.21494521495563	7.27229593965222	5.55384399504731	-6.44794146624295	6.95600924215624	2.99880240077617	-0.304889514412387	3.74389437874355	-1.20799023874482	4.40774215925911	10.2151236165882	2.67652284487308	81	0	2
50	5.12976700807331	2.87630303914006	2.22938983171972	2.44051248262605	5.33866057182452	6.85952660257234	3.05015840465888	7	3.82874056674725	3.28537812302238	4.40662350152943	1.55940501557644	6.77363190665243	4.60227318273383	3.78589744603416	5.56701758548348	4.88866536314906	2.67967353886813	3.80536787157215	2.56524951204432	3.96629958852423	7	1.38089340859979	-0.787662891754932	-2.67768966567053	5.43247123277079	-2.54009114574458	4.93262999255561	3.07376532194232	4.97523414264467	8.93758630861949	8.96605694737962	0.41808244563958	9.99214159350619	5.55983963546996	9.03539473061941	4.68444866656838	4.03046375132549	9.12924172370016	0.468353742098044	0.550918182038898	-0.684437822063294	-3.43533812468126	4.31229560590245	7.38936334487059	8.31453712268167	66.75	0	2
51	4.89307711171653	5.55028586607651	1.03800864873515	1.8007488589561	5.92186537233128	5.2729994622479	1.68951239453663	3.32992825115706	5.09000331253038	2.13793783754156	4.66940982842499	1.57595090498783	6.59013842486716	6.63931075837632	1	1	1.35243409023533	4.76260969599954	6.35618343227889	2.99902378919644	2.20012682894132	7	1.80929255937746	-4.61188924095437	3.75372943691554	0.550860855843621	8.27726857112973	5.00093232545948	11.1815142888251	-1.25310962000368	1.12854384195071	3.92132117802589	6.36075919143951	7.30816415508786	0.729745326177199	5.57916073661058	3.46925103961117	7.877136148545	1.29998902143368	-3.41097210050756	1.62777458728247	-0.505439160415582	3.49413131283346	11.3121684008492	6.76303755482761	8.77526133035701	73.5	0	2
52	3.06968919305875	6.90543741897529	1.60823599144852	2.75922356780839	3.09856850837122	5.89421410385807	4.65254117888825	2.2020460087279	1.30457956503247	1.30811584482701	4.96240826373924	1	6.92432187121719	7	1	1.18906842731387	3.08232945209167	2.17088671916927	5.85013471148378	3.38487981906572	2.45410779756814	4.46220080068453	7	-1.61449385985913	-3.18310586356709	2.46446355505655	0.203966732309777	2.01279369096305	2.92893063991612	0.168773682290298	-0.398895740923388	-1.72696505579201	5.82527866749671	2.36507158556076	2.01642573353261	-1.13701063833373	2.96954300200085	0.171638052549227	-0.684378187579643	-1.36402733071451	1.46747862878895	0.694679265860844	3.20319171553431	7.59143614293194	1.69815342231818	1.00325301071746	85.25	0	2
53	4.83642207693619	5.81788429995948	1.77074882465031	2.7774316188891	7	1.8979519687907	5.79459232207182	4.05801489227603	5.98599142361338	1	1.63445307221144	1	7	2.89012638813152	2.83681129853995	2.4459065673467	3.50163713294397	5.07622692582284	1.92170756680109	1.31327472714144	1.2741413331664	5.00987344318396	1.1919639122517	-1.56708425047552	4.13683698527397	-0.749893026676297	9.48339942445274	5.16723059149066	4.69036020275678	10.8341299218749	5.7841461432013	7.08562635511827	1.28827467883012	-0.438447368122103	1.79768655211243	9.92248292094566	5.26315158090082	4.79264103260162	4.58853818928298	2.34055008291275	1.2701527865263	2.57132802829875	9.25111944469197	3.20067836155431	4.40135969724665	3.18643790714006	79	0	2
54	4.56245557978041	5.16074237012312	1	2.90489182523217	4.63815390046564	1	4.34570860710326	2.44215975428602	5.61288388100979	3.84503919860952	1.69600594072588	7	4.47596836748444	3.82059853026186	5.80114208169787	2.87560195490465	5.09854656148738	6.49895915846026	3.02901846015187	6.16472143347418	5.61463764709435	3.30342833939692	5.22704611032805	-5.91100893904598	1.17281812017097	-1.05239284388593	10.8901577372665	5.06868178037347	6.14675137310041	6.72635256612872	8.62600872908089	-5.43324728763078	-5.74534024156924	2.56414745236991	3.47435574299407	6.51538038747323	6.66703466387685	1.48381283143025	-0.244859518070513	3.16947659215242	-0.954231624742577	8.07920100548628	7.44261582026991	8.81436848064551	3.94198006492061	5.98686300666582	88.75	0	2
55	2.8953035724416	2.91147034537159	1	1.17596426812936	4.46464778827689	5.44566259254518	2.05612802311443	4.13463471670873	2.07250215547587	2.80620422449996	3.19373743146497	1.29413408293132	5.24550454963641	2.23043157086454	2.8503976972824	1.3030690076324	4.16892411316965	4.33131816582327	4.02247553611442	4.29409165194863	2.26370382525	6.34861504075278	2.210616366535	3.68229873486857	-5.90667849219712	7.58525936254345	-1.78461013491228	8.92297676980543	6.05530895298257	10.5509254947151	11.2116458658119	5.10797610429319	2.86411883095651	1.83796996357655	-1.85726876594979	10.8167996767375	3.05415457442667	-1.68051639988076	-0.735288877896085	3.48073454282446	2.45366615039699	-0.447819177243632	8.92481402819464	9.08113938207369	6.17341783940189	2.20076652804511	95.5	0	2
56	2.62315251367827	2.42390615154004	1.09222504135043	2.24437097582731	1	3.87916504841896	1.55940554043978	5.33436551006226	2.19724781189255	1.64062218865549	4.71947965336993	2.95992880145096	3.46283287467855	1	1.04269801972875	2.82409901406895	1	5.096370693773	5.83510392736863	1.52758679780402	4.93613062078055	5.97476012349997	2.68353600518265	2.0676382872771	-2.9190481372861	4.71504297862819	-1.60020904317243	10.4999501509839	0.861758556698774	6.07364163370579	1.92889192145723	0.176832604131187	1.24831758506721	6.9711989616731	0.581450328942189	8.81825390213659	8.64340099059795	-1.56249893673544	1.35375102861088	3.41994585327216	3.96754335316687	3.11087394619905	4.04991378858621	0.810002051162609	1.2649779180887	2.70567117233991	95.25	0	2
57	1.2630110069682	1.80804997922898	1.0535227983289	4.10049576062569	1.01942610901505	6.54311450890394	5.959417459087	3.55402924915826	3.82421893927782	4.01098879642098	6.26956593934811	7	2.11237469979069	6.61624330241604	3.27425024771811	1.61963811326999	2.30176394692963	1	1.56282876199991	6.19673136622317	4.60422057152467	7	4.42925693569144	-5.99509282437308	-0.447495071265371	4.97622971749051	-4.42432560258148	6.75501842460993	10.9069164669003	7.49050207956339	1.25613409453405	6.66474510619633	5.29102005924677	6.28088031638032	1.16334911476505	2.35803614881597	9.93967925696201	-0.0275152820293325	0.853572551960337	6.01491038629194	5.5520442676971	7.37622126217016	4.96132267309161	5.05636522606262	9.68260100866923	6.7943657363257	100	0	2
58	5.52115903906655	4.12027597199761	2.04089862971304	2.06453211915434	6.43010523670778	1.48390924787012	6.12507311199415	1.73244079901008	5.30625958054689	6.90766739467326	1.30025171151787	2.14737304375861	6.64777604895978	4.10711579245286	2.3072385035272	4.59439776257445	1	3.87837940173401	5.29362421191109	7	5.09200535829038	3.99805007714976	3.82006906866013	-2.05156850781611	2.62676736660962	-1.61127985441094	11.5408063214248	5.72630733963806	8.96789406936089	5.33038365784924	0.78223335230148	3.24415206878849	3.95827954919692	3.08056817157173	3.41895552045163	-0.0454559342708373	5.98242798960972	5.15466508626549	1.13128351259147	-3.39429874643495	-1.08104783330353	-0.281646253544254	5.5537691184191	9.15705849922505	6.67633761768711	5.72438511343493	73.75	0	2
59	2.57189353288408	6.78829689094061	2.15649877907863	3.37487886261192	3.57411322855137	6.03417866627276	4.93469113198575	2.05047195751297	2.37959855059624	3.48277467013521	3.72108950529416	1	4.13507094877106	7	2.9178808343171	1.82080425927188	1.01216914960465	1.86266859890319	5.64337079231898	5.23075126814989	6.32784175277589	3.65940540656831	6.04290662044081	-0.808582136931628	-2.75680903770226	2.64899883284544	-0.270632411465876	0.523584680762945	1.14460868651828	0.664054974058426	0.742355255613893	-1.27120692288648	8.60967149511875	8.97591884561136	-0.0661491998505749	-0.928865393214669	3.71536507003697	0.0893272031191926	-1.56351190823573	-0.633963124389659	2.02987567360617	-0.0882800837358596	10.0824869285306	5.96511538292169	1.48335922450533	4.12691803601579	88.5	0	2
60	1.25854747237409	2.09614768446006	2.19220085596804	1	2.19868976270701	3.27090192276682	7	7	2.92113022477086	4.09036454809102	1.22185597409685	1	3.52501280403822	3.86895163101139	4.36876084187673	3.20682425995561	1	1.5758792595743	1	4.27136117340372	3.2715478935813	7	5.35984968082938	0.325303468029808	-5.63171840288251	9.9742212051034	-0.376102325780303	7.65616462560595	3.12062917999296	7.79899723596944	9.42895448826637	0.332260737576299	-3.28536921185409	9.96786344123975	-2.73361009938205	-2.73419724731684	8.6871601837712	0.670222497464209	1.42048854816791	2.79276374694248	4.20927024341451	1.28402561286104	3.72420634588266	9.9359230083858	0.181955022708147	5.22448543945068	75.25	0	2
61	1.10548548546653	4.01854617711002	1.61684494427695	2.42742764414526	1	6.14639649891989	6.44340840183168	1.38903723556665	1	4.00727927234234	5.40891842705189	2.38343179213271	4.5525511732203	3.03408094483631	4.98595193679106	1.29722937106687	1	2.92275635668429	5.0006982700219	4.34889151863206	6.58554783861874	4.23027357026525	5.59611955615229	-3.61651592736193	-0.95036909313578	7.21726656337693	-3.10584930122677	7.705178816288	10.0621750783829	0.924050301892257	0.694725637814042	-1.2082550992954	10.8260386677425	8.84371806433986	2.47677055539585	9.72971598232296	5.73845774492496	13.4433661230735	3.47441684227911	6.41807337067496	4.79716572594943	3.98893655428108	7.77218153909351	3.52974853396307	6.89537523945323	8.55670877944504	69	0	2
62	3.54054979737906	5.35419157325631	4.00168845442203	2.76484187994483	3.56734566114816	5.70530416640641	4.82947530214292	3.30263867362742	6.83464417048858	3.34074350043414	2.78619742168594	1	2.40772606009592	4.56815236731241	5.64193672658967	1	3.81120204147963	1.50959072467928	6.36165650020899	5.85498929675526	3.31791709924758	4.6834458846909	5.27946710052886	4.4759474514593	-2.85180701918592	8.27232772009295	-0.190278220426173	6.90924378570607	5.46839888525819	7.39643793758823	0.874746565149431	3.73501206339003	6.2943619800995	11.7488070612174	3.98926360752279	4.13528338833884	-2.03691496386051	6.07923089767652	2.24505330007634	1.67080470936364	-2.91263858527158	-2.31207054923548	5.68419887362453	4.60955780095273	8.14834673824298	3.92838558263662	102.75	0	2
63	3.70744271804165	7	1	5.1450686951444	3.39342057871966	2.40356769570569	3.07860948459896	6.40079084327445	3.2903365164504	4.65670875100422	3.7633133505458	5.87850677432219	5.89133571599587	5.17429287464214	6.58933820560558	1	3.08348461470136	1	4.49743136176952	7	3.59877991403173	3.20736983869512	6.06216041176022	-1.54775120793537	-3.54115279771497	3.942146531794	1.39062227159508	3.74634386288779	3.95005980628738	3.44374502160859	11.2929615452147	-2.23888922919598	4.66334758697868	1.80423225393757	0.442830683460631	9.20857985934789	10.5483776107884	10.1783962974421	7.88618028164377	1.67495251678376	3.65579707330568	0.55075905039254	6.05201357402944	6.35181882629231	4.36691703475738	6.98215691626357	65.5	0	2
64	1.38786566900524	6.73364822548638	1	4.82509214879009	5.49283404261287	1	2.42770191909668	2.3199079764128	4.92913747022351	4.98497981600804	2.44337162498118	4.47954997675269	5.81947195521028	4.871402771349	2.47464985689916	3.11848616315764	1	2.30327723524822	1.68519346267159	2.87304340694442	1.43889741269355	6.25478110438116	5.46830265759634	-1.11133212794099	-3.61275857729605	4.14502760121381	0.878850398113664	0.0088450574242056	0.17799650494747	8.42510704073798	1.14586417400448	-0.874691506788912	6.36372720846074	7.39250685757465	1.91973805619214	9.36555858232694	6.62552839276409	9.76233679742438	1.57640621955438	0.918319515545136	-0.722865373913435	7.08309638880228	0.510441889100981	5.94010883313938	11.3605232077824	4.27207107068623	89.25	0	2
65	7	1	2.14836712665814	3.1374557346066	1	5.98259072858069	6.66870242520184	4.56493724146901	3.25492159928057	2.81977177012118	1	1	3.08601563443244	3.47284935111874	4.55395297121176	1	3.77893795810149	3.69980652734454	2.74639406257867	1.67739205662663	1	6.02038516541572	2.2264163417994	-1.55325311796183	0.160830621910056	7.19194042154148	5.12789532501226	2.64581544636552	3.68605439062418	12.0450128187447	1.94616296393181	3.5785401387396	2.26683309612597	4.93393227515873	3.58349471272494	3.06492822884669	-0.15637732708812	8.0965113170279	2.89991965438713	1.32749295468621	5.40947836125564	7.2877024634784	7.51124840773201	3.00449931336709	6.81808278176249	1.71531376197089	82	0	2
66	2.30429221115645	6.72460834191871	5.10705409837421	2.00444537416169	1.71433355313852	6.11385296133722	5.65229293184663	6.24956713966363	3.16460072208711	1.02801472670981	2.86704560019123	1	6.08820812711563	1.9464689787957	5.09961346937774	2.46311242689062	3.64830965281175	5.05494348241718	1.27014948431124	5.36394628657492	2.11509787190341	5.12533649292917	1.17390888140557	-5.92405135276473	0.347892394763035	-1.29775704765432	-0.862149217255099	-0.497384685283346	6.7877497924262	6.31838701846862	0.602924102253451	-2.73942643146143	4.38291610383268	7.86325388750595	5.32876041442667	5.81139223812986	4.75446376512809	-0.198357097957213	10.4708403070035	1.48211529184953	-1.46009181229737	-1.50400112513656	4.87666227408528	3.94493568143728	5.61420120492386	3.19123394270455	82.75	0	2
67	4.8947299154048	5.4923358834564	1.32766407193299	2.28231308357435	5.93105269191005	5.44985768705116	1.65598832932774	5.40076518631034	5.79082441170539	3.39843697063763	1.18178956391454	2.57984735431706	6.03597225880062	6.86954609511588	2.35701295156287	1	1.26139552091751	5.51714827321178	4.42981141691824	2.24289665652753	2.52481259298734	6.27109137019046	2.78771302804224	-5.38432430495302	3.66064427068038	1.22481928295554	7.42544794090803	5.82544333928037	10.9559925290642	8.03074253175876	0.185236602866662	3.50480020131693	7.23279722260111	7.41039360356564	1.36823084848198	6.0332222501886	-0.618992989893854	8.31716335644075	1.45764614682514	0.352309714388358	3.68144841420582	-1.02746213488844	3.60517805296843	4.8091246275093	6.5415511240682	9.08366593750773	86.5	0	2
68	2.30967240365286	1.34210911482496	1	1.34207126827983	1	4.91106206138123	1.2616813095171	1.9103874292466	4.32790794770311	1.83265069131833	1.58577536705687	6.73424028436962	4.70339863282477	2.1307471895145	4.41383979989667	1	5.74989456006309	3.32549906162234	1.1946280942326	4.07661492135169	3.81292059932227	5.80844479511741	1.79205540671649	4.29108652590107	-6.11983507973129	5.70893809630661	-4.28275535305539	8.58885694325665	-0.221732967700434	9.82012111425338	2.59806090458612	-2.47077508172459	3.34702825076614	6.54734612999354	1.00881825645213	10.0704362936428	-0.235483465814572	4.15711688188538	8.42032209263692	1.02942235162344	1.51196713864194	8.64914523659427	2.67022193349424	4.62006703671919	10.4363520309503	3.31033689888115	74.25	0	2
69	3.86030074500965	4.42155178880913	1.68859839206532	5.22057476665237	1.84513073064748	2.92068642258362	6.09778101138239	3.30419959564955	3.69349371826175	2.02943456908256	6.78782332944185	1	1	5.92664910637388	5.62878808194895	1.18232162531259	1.25677269880886	4.28718352844582	2.45377411282674	1.53392399759847	6.22687826575054	2.77784012326629	1.72543927326708	-4.23178205707021	-3.35703316222112	8.43641352210359	-3.49406907008283	7.77363334680954	7.22522186270207	-0.988398915758162	2.28351145259197	-1.4142519928655	5.45650725251506	3.92057191280436	6.96482268839434	5.71789311163653	4.65805862641029	11.0378000657112	4.71033822169751	2.11859399497915	-0.0426968731298368	6.70033840314134	3.61981455378843	9.56844145782691	-2.72158820364125	0.9158649459511	64	0	2
70	1.55561084160507	4.63655233964313	2.51249347405885	2.14852319695984	3.49349634571906	5.46353790342919	6.55495712011524	6.53717436975105	6.69834688580349	3.56891646436761	4.77850411979899	5.12486865624878	1	1.55397722835638	2.19328429620156	7	3.65673962625194	1	1.99668672926894	1	6.65589510724483	6.27371053505628	6.0030080121784	-7.98496909222536	-2.08986245292976	10.2735012408318	-1.47902852446563	7.87538483974348	0.147120357915124	3.97340565718979	3.84705538954903	-4.2501260514927	10.6860636069481	4.90097897508163	1.28315136115857	2.48736268415105	-1.46530766156879	-2.76860415131938	4.75763153689412	0.982985837730088	-1.78653869379137	7.8668716940663	6.02470394118735	7.60506781631626	12.1625380445494	3.58205713509699	73.75	0	2
71	2.98476977184173	3.48773875541058	2.05185849857646	1.96646726856634	4.28360435126365	6.95731604567224	7	7	1.30130650415861	1	1.11124083043889	7	5.43250617286416	3.45618997009911	1.19671452748811	2.81877019733262	5.80692841793408	1.85175109077627	1	1.66389934282562	5.04026933670677	5.30424078679716	5.33500399924552	-2.14504993113265	-2.33054944760126	6.18352626236501	-0.57098796475231	4.30940127194526	7.30235086658394	0.945533193657926	-1.47995435645058	-1.19525575868342	7.03276405874618	5.18560634233553	6.44604672830981	4.95034242186917	11.7656056500766	4.54946764477222	2.23087039132123	2.30369998019202	0.906802053675929	0.891003847650956	6.94360535108919	5.01728807380024	6.86619944808393	9.72377115091726	101.5	0	2
72	6.19014672106652	1.56783611647204	3.74354882372333	3.16576557626819	2.25747845929683	5.15609716633733	4.52711665757056	4.33961889117495	5.31091806264188	2.75407584811199	4.33841232590684	5.81072240765072	6.92361104438037	6.41776105040372	2.13404474172814	1	6.17790326399318	1.06059287732698	1.1603103119895	4.59924778862166	3.28711519210696	3.37828915418611	3.03840722798817	0.905750158504145	-0.0397231236751384	8.14865402888266	3.77068174135699	4.56706426943886	1.16018602702892	3.50678848833705	4.8972933438821	0.701942920642231	6.02693211890056	4.54053697583958	-0.0510386206058113	10.3053681875577	5.28528124430187	4.12345132164505	5.28517440294758	-3.62748176366562	-1.28308996626083	-1.99345234065004	6.79455754222892	4.36525488159146	8.03835089175029	10.3068311062616	68.25	0	2
73	1.15920635324089	2.42318434520333	1.25174797384702	4.26727459997341	1.10321918078813	5.00585346036507	7	4.8785753527036	4.32670883706496	1.1245560713355	6.37045622163399	7	3.8075028407267	6.54138946820808	2.87927749871042	3.94018625648475	1	1.16693006240621	6.46257478981015	4.93658255540812	6.89856294455662	3.74318488055774	4.22511171487872	-5.37139998281363	-0.558305114534006	5.58675781580279	-4.6472083673655	6.25086590470483	10.5313867678708	6.20151691446077	1.43811450475029	1.49231087733604	11.6902629367357	8.23336777979233	0.844712680107672	6.99350694593339	1.9699438316321	1.8356776160328	0.390522825093975	6.69535173140134	6.50131378386482	3.0269629020451	8.57024044059819	2.5653138447443	4.12949107238658	7.75167646295688	84	0	2
74	3.32726484121222	2.37080728124759	1.34239976665312	1.02719859913749	1.43781575735566	5.97843576844678	5.88012632244697	2.47278713122078	1	1.30163739627361	3.67594223265951	1.61426755607767	5.38747858142484	4.97570251662717	2.33284292765803	2.30018361458082	1.72613476274767	3.24374557407065	2.49664706684801	6.68387989609595	1	4.86019874545611	7	-2.59909040486849	-5.04648018865682	2.03963891612645	-1.27077597809069	4.42513034457279	6.54324194151775	8.6614233755608	3.02463529061457	4.87452175789668	5.83232094000663	-0.0442670404255762	-0.530128125988611	4.83881720887653	3.59829664228477	10.0447440717924	0.445981466589296	-1.46511512441244	2.53826251795381	-1.14030205358589	6.68336424408275	10.7630173369978	1.94041681144349	2.27222674412745	81.75	0	2
75	1.39633673029687	5.17877205990342	1.4954015650925	3.1184331541752	1.84015505981121	5.45275968916418	3.3001074875347	3.53959953413616	1.85111112751451	3.83231433629719	1	1	2.8216777803259	4.54516211333372	4.65334982056955	2.33096877820054	1.6863326822828	4.16664454239109	4.49734718283448	2.0034997639822	2.75211597684092	4.71257102691875	4.88366227877597	-0.194536739531229	-5.29279714097846	1.85951703396174	2.34922763226004	0.455934126992421	2.64536987871778	7.31164039890926	0.22936611179023	-1.04300909388448	8.38168100028142	8.79863257682367	3.17116386041699	5.59640812363853	0.235541112695295	3.29544243542743	5.89742883610735	-0.693533874692409	1.78895602292349	1.3598311982293	5.50476708709795	6.70519407359492	12.6980355239124	0.857725354879408	87.5	0	2
76	1.4248887757027	1.26471086733539	1.37201660570108	4.93413506848199	2.06400974968249	5.93047387767265	5.72021881315162	5.44833554279975	5.55746123536188	2.30460142087218	5.36545420495132	5.83171461837423	1.2232029822571	3.98633904575095	6.01889541423639	7	5.37000253872359	2.69882407825858	3.03449803275671	2.43491973855605	2.94233892813787	2.48821756324902	6.40590871538501	-4.34481789787874	0.993053267707287	5.19274768656035	-6.25528450757397	5.46649326203987	8.95621432591665	-0.518478635231195	1.3128257581836	-3.53958123177732	3.26061193346587	0.627022522998085	5.66777027845507	-0.0825271303684312	6.77620466275486	2.03633211965407	7.43899934786409	1.3624963932165	5.75393982684667	8.14913831691175	7.80800722918273	-0.608195916250106	12.368384722075	6.17580623471408	73.25	0	2
77	4.76786734022715	2.29433445363837	1.14070441455429	4.9868376506231	1.15956862944022	2.78368062681884	4.27681136916101	2.46571834553596	4.6486864401629	4.94695879898463	5.34715183079444	7	5.33283809504135	3.54517240799984	4.96921952222072	1.61610913162585	2.92991628841803	1	5.470389678781	1.2926426372224	2.4149421713527	3.85246510352304	7	-6.57084727033504	1.78124984973954	5.12151083657884	-4.36655909405045	6.41091867449332	3.8103034487693	6.14362568786845	3.39541509691579	-1.12783350450403	5.11474531883575	5.52933392482861	6.89123295074451	4.97597081589682	1.78227216076386	3.22806377433673	-0.134382763058621	2.19058597141121	2.74732095113508	-1.8720448240966	6.65045050789835	2.02578008713105	11.2540822020769	2.3864663249322	74	0	2
78	4.24670757006533	7	1	2.42856578393729	6.0158974496522	6.40943520033666	1.78510029924434	1.0688147791891	2.75890321503132	1.16223442993727	3.86627697261083	1	1.8767696433726	5.06563082168174	1	1.04004383328156	1.41928976094002	1.33116230541955	1	1.78389927083832	1.82114700921252	6.7742944871897	1.22173204763339	-3.35221558364149	3.03032805319196	0.423130074150011	8.34583011026857	6.20948094496759	5.94717462238154	8.24943268934764	7.5785091635466	5.17728270940449	7.07029255071953	2.87417525627492	0.416112231623121	8.42862465814946	10.2773672108993	-1.16113718289688	3.44216727172906	-0.0828841251034372	4.77677625881954	2.86289969717329	8.49971237024514	7.0770085716871	4.96454696653201	2.39996944821458	82.75	0	2
79	5.32737006418068	4.43576762086279	3.64296980597296	1	3.91717415295373	7	4.15662692781284	6.26066438849278	2.34187900052594	1	4.22449099433767	1.76586797475728	6.96938100121526	2.6141869272047	4.88947510090941	2.49539729374959	6.74083790167749	1.88861136546709	3.21334553363651	1.82453634158634	4.69738157300619	7	3.47491116737551	4.4581365015866	-5.12287502356615	9.25195929455323	-1.57762581264557	7.3502649762159	3.30125820268043	7.50298613429369	1.97275951907531	-6.85484909120295	6.11050318142639	9.15130347893484	0.319919555341396	8.12776199219609	7.16460224414634	-5.67962038704521	5.26390142355504	-0.109370696607011	5.67798079336663	-1.76776044192611	1.2047216601065	5.24035867149168	9.46792342862809	7.13956206436518	75.5	0	2
80	3.72209201207187	5.44890891798955	1	3.19999039517988	5.37818734379136	4.40371481517907	5.81225119569368	3.49466212977629	5.34857520838038	2.12711998092805	1.51956273607379	6.42715121305576	3.97144328351345	3.5802322994111	5.29018733075993	2.53205029326434	5.17627895510877	5.82758629608341	3.49125955296385	5.81554605728259	2.28487946960116	5.6344620363818	6.96449737504079	-6.00183528572077	1.19632880625121	-1.24574437012037	9.74076495705929	5.68419870164988	6.66460557898862	6.11302944093059	8.23649922877675	-3.45344646944013	-6.15033780107846	2.53852573656866	4.55094391781614	9.54170375688481	5.50424293990752	2.08335199580616	1.11335200135224	2.75827065581553	-0.151055517276385	8.39472470363194	6.42139737289996	5.75927371918514	7.9487774897846	6.09844257245018	77.25	0	2
81	1.85844703705826	3.91239317500559	1	1.61239290168122	4.59771571901712	3.3482679357732	5.53880604211458	6.49147697210743	5.26160448729953	7	1.82354839238272	1.90193513750689	6.02299302991077	1	5.23005719533975	3.63247226018338	3.42467857129816	5.17864432403311	7	7	3.0449451546017	5.95641154549523	2.15977157123676	3.45474466622471	-5.8240509393036	6.99750602907794	-0.927905411131346	9.96249804855094	8.03172783770367	-1.12495477883465	9.21377763533786	3.32388326063804	1.63275832638251	6.58870414193362	-0.876226979818099	1.36528323963209	3.78496796246709	0.0252994111245093	1.34026882525761	-3.50242479936092	0.0180394807395772	6.31523636354084	-3.47815178873767	3.20545747634747	10.0802530590596	3.86311217255009	64	0	2
82	1.42205923358961	6.95602319310984	1	4.92933916100637	4.28054243406165	5.10705934540855	2.38158187795129	5.05796216953267	6.17117045391907	3.69836675128382	1.43646348467075	5.60688359017395	2.11765394125623	4.53528407842862	2.77288048763832	1.49435108012016	2.14183548208753	1.16167169455085	2.01012000409973	2.02293045967196	1.67548635698674	5.95424170848323	1.6892905186718	-1.25138947592442	-3.00849243425096	4.6552044810759	1.67025962487268	0.258547372801127	1.23321056419187	0.604942049950716	10.9595757286303	-0.0355094240640466	4.62580174447319	9.78025253384174	-1.69424333714426	8.12689698732334	1.57964517520457	8.84288085507504	2.44051598669887	0.67718870318185	-1.13282605573967	5.49248289711832	0.567337675192413	5.32114890654444	-2.17544201144642	4.31130741530297	100.75	0	2
83	4.07594301461276	7	1.92953408963131	2.29446555298	5.80635273411774	5.63579981690486	4.92040565500101	5.36495918245664	2.3006193009916	3.14370101473041	4.0254747241483	1	2.12924152444554	5.46187220563787	1.10597513553613	1.47929088902692	2.6259047664202	1	1.26588017326657	2.06627003511282	1.55600450263157	7	1.22714964925344	-3.39230676481904	1.88211442534244	0.543807918798878	8.5487232181815	5.53817489814631	2.24573906841156	9.06982073726236	7.17428178475665	5.38336467940957	7.2817377098868	9.6486348420707	0.304208336651855	6.35784261933413	1.23531251946075	-0.93050175228901	-1.88583536500616	-0.958338724936137	-0.330551073827291	4.00391493310013	4.58197934117861	8.83624896973257	7.85247709923474	4.7615575405915	78.5	0	2
84	3.00078672197195	4.0780343494047	5.14685795123867	2.05690597798192	4.06314541491991	5.94695343256041	1	4.6316836554307	7	5.53869540408182	2.52460048630829	1.23500502111917	1.36457088163804	4.56719182819848	5.87868483374515	5.65741457274453	3.49032616850452	2.08535061678799	5.27900160944679	1	3.79749183309208	4.31437225487838	1	3.58280226311543	-2.41923085792902	8.81938923229197	-1.74935624974819	6.67987304800963	2.73872768856196	8.19291572675455	1.32506368895016	-0.180723086825968	5.13776168167682	3.54017365875237	4.10545422820882	7.84794831475207	2.37270195284849	5.36838660913778	5.64964371128578	1.45557047717059	4.11099469590132	-2.01863635678789	4.7241618245611	4.48582690842303	7.93684781246511	10.0303022983551	77.25	0	2
85	2.30517392547115	3.70845196467626	2.1376534316701	2.09004796249027	1.36057482347368	5.87266044220183	1	1.25198607917531	4.65023295050126	2.02775352138692	5.65328332068014	1.41161512928425	1.94596796200962	2.40841560770711	4.92489766958157	1.67149379662435	1.45289102042626	3.42859702354746	5.32513575467011	4.72485991232161	4.05331134655489	6.70925264210617	2.00484902815566	-3.59202562109497	-2.254136022453	7.15344878705024	-2.91934751019562	7.36344785638358	8.87508674368866	1.47976916190148	1.0483103196222	-0.972701772565138	11.9790669014538	5.31186680066078	3.1036214169161	6.48594426740562	6.63278543804145	13.0462939247692	1.92719296154399	6.2513244803906	1.85074276771317	3.94101066923449	7.42892718382152	4.61703620231653	6.77651115554577	8.49838438247119	71	0	2
86	1.11768172061624	2.31180333381741	1.72810870153239	1	2.80101481277158	5.20228451718649	2.80371475858483	7	2.22961058661691	1	1.27132340074579	1.80179310077513	4.97581170292093	4.0478921703229	6.85304902653739	1.82805710391676	5.49010897116603	1.64472866654888	1.90834818818194	1.85195162584475	2.34124318612639	7	3.96267649676857	3.47917398951342	-5.02328086979384	9.21423084088075	2.47747299066335	12.4790320352625	1.78967859853771	9.05401247790564	2.604330657482	-1.83720045063237	6.45245312333397	-0.670360993612405	7.09755125370108	5.71610304396494	-1.7271346845942	5.21487720503288	4.9140052868169	0.561915047210564	-1.84784102017688	4.97462785605562	2.76564685502028	5.46747177859518	10.7940690224611	10.7571713955205	70.75	0	2
87	2.63508981527196	5.33256926129354	4.15342183649845	2.4083416324253	2.12207879773671	6.55184234305876	5.41995152792957	1.06240870482481	2.41066144095518	5.09800479784487	1.36719618738004	1.76067358740138	7	3.51086362365421	5.93194386674996	3.66328173266178	6.44061936049967	2.60805072071052	4.61926781441823	1.52360344436233	2.83313969440024	4.44524678695038	3.01238735919008	3.91469555049917	-3.88882964673532	7.67943441208724	-1.46815937633288	7.89484983290143	6.83979732270309	7.88342574575221	-0.722392907479584	1.10605726173924	-0.831964697974645	5.90376049799538	1.33787227130098	10.6746498325634	4.56331547150728	4.70928331053575	2.46714192201867	0.718006518978655	5.21717467038853	0.41218622036757	6.48551435198973	7.87379878290869	8.65559871485826	1.79752450208222	73.5	0	2
88	3.63762376954374	1.66488954575565	1.78869257846112	1.77582208193291	1.33920690219768	1	5.98386612334534	3.13824744887694	1	1	3.60679160214464	1	1.41330476626683	6.65386760746985	3.2135681184637	2.40192163403594	3.17211664478927	4.74614864130732	5.99706132545256	6.16592281614637	2.06831896263619	4.03546719443503	5.00046641868819	-2.66031786455855	-6.18420264046976	1.9386399448989	-0.962845004759035	5.14503348279374	2.58300802828488	7.58502200961195	3.8916040578619	3.04266470347657	5.66909081106147	-0.964837390251056	-0.527380734208176	9.09984619041996	3.46884662423332	5.67932538982377	7.61249726964643	-3.05933836163897	2.9659699172209	-1.25859245148823	5.92762954130515	8.08591866318644	1.90020477300241	9.77413655486187	74.25	0	2
89	6.37048320974254	5.94750795660228	1.57930786070779	2.93162067441252	6.71546876878111	7	1.90117153969015	1.29763457498121	3.03520600051632	3.47134297375765	2.49456699286815	4.50599590903147	3.22787672249082	6.30484370194023	4.81517177500111	2.48242365934644	5.98066301196535	4.89366473368171	3.55186348305001	4.84837238025552	5.41258868178884	3.82563192363361	3.63401285588902	-1.96375170514755	2.09170536013274	-2.84253774542777	10.8267819254894	4.49997856962391	-2.41491756839393	5.98306135730569	6.66191415929019	-0.303234367976044	6.75424231745827	4.31178989273463	-2.6745534880327	7.7782416488111	-0.616461214266608	3.88394192710344	3.54911169134044	-0.735561395412309	1.99107727284566	0.428293573690252	2.3248330286629	2.27639635067848	0.582294197610147	-2.29738640789618	65	0	2
90	1.96733505467284	6.09223704527665	5.08421388781491	4.57127180348798	3.11431143038236	4.53614976932415	4.76697630920984	5.39801477686504	5.07384778577954	2.57251389029758	7	3.79159948309105	6.73448114306751	1.8081158528701	6.6035464656286	3.08528213739919	1.96043769348358	4.06272044380366	3.173495415337	2.32841822293213	2.85585256241866	6.40056119040325	5.8764147556581	-5.02679135096668	-2.69026412463755	9.80297368468498	-0.231712075754859	8.58969628275653	9.49169225613258	10.5387802000557	1.58406335561093	3.69424985861588	1.99556445415743	-1.15515495430726	-0.0975096911285256	7.15001702627768	3.16091461536864	9.59808994188098	4.53928053170041	4.51389033232462	3.11173669860611	4.47432247914629	9.80464617578148	3.59991526020418	7.67113402835997	1.88953488436861	72.75	0	2
91	4.37020825791399	4.88637039916155	2.24513139641138	2.08183050681363	6.42451650064293	6.49349635246938	6.20343446055969	3.48947930941093	1.31962374083146	3.17569315356311	5.07584761155645	1	6.83108734482854	2.60816284909798	7	3.91306668037935	5.91746878831567	6.43376804846366	4.31199064871277	2.59740563324441	4.49720731802943	4.13725933410762	1.59185161832038	-1.47285672407698	5.13916992914496	-0.0947886868777594	9.94252158775003	4.39137930679417	4.24993287352207	9.82124031291663	-2.43653855299395	-0.226937597822451	3.86433460218252	-1.69022075722942	5.59208545883269	12.2667448512715	2.94367899717239	3.77297814860722	1.52508729763766	1.54338337467247	0.414731262079255	2.44624020713668	3.66232201270066	1.97474648149342	2.97038272895645	-0.739462472926325	70.5	0	2
92	4.90031654559962	3.71131538342709	6.98926179578377	5.61524391627735	1.08728097197292	2.14351118146291	5.38207826334412	4.48520300355913	3.00702063213615	2.61087316732108	5.09845993501223	1.11498205276814	1.66077511262212	4.65012937242219	1.29553273499563	1.4921652474871	2.10400697697838	5.7296985941649	4.76199607414261	5.49475237670938	6.10342797968015	3.60217883754931	1.83353174561886	1.75923126588967	0.868288933153817	0.542612733975641	6.20769541774863	3.65096545330514	6.75465894520977	2.318281730014	3.60384131512767	2.56166666226978	0.633664587295967	4.47433717591745	0.793526874503345	10.446881234316	9.36609846339265	-0.374900790611305	0.150195101150527	-2.88734732645306	2.50342751485452	3.56011654985267	6.67464650154572	7.15064020940696	12.4197721967642	2.28670144615641	99	1	2
93	2.85081164596649	1.63892186497007	4.83515871993682	4.73565166503841	3.63199000889624	3.81743149153593	1.21792508295194	5.70665225256527	2.95487824964281	4.39416958077394	2.28605074219658	1	4.55576474622226	4.66059753836866	3.21210860127125	4.15416364537648	5.13627498497309	1	1	3.13340135587988	3.05492414937774	7	5.32558650601073	4.67530646674739	2.83459153713724	-2.22833802707953	0.260861083917314	0.563667395776753	8.22772994756473	9.4145335225959	9.52058625514781	-0.907905455535101	-3.30100369241113	12.2221590623585	-2.83341451528034	3.71360031929457	10.3427105084969	3.45130352051996	-0.446633543711551	2.36913644548825	3.33768741609832	-0.0445347596086929	3.97272343635115	10.4045439877118	1.60795224492175	4.84878845014432	101.75	1	2
94	6.06498020751606	2.84145571365064	7	1.80961577324193	6.1441283463001	4.35462608140199	7	1.07991269749675	5.67425436916421	3.68249363717041	1.26746973817255	1	2.98940597855845	4.6767935643701	3.49384391504612	3.58620221913053	3.80551381832992	4.92823736505296	1.18401451551855	1.39190391595668	2.56603884018984	2.00939869071571	1	5.50920362441089	4.25125550947337	-0.930604483854904	4.38187644743186	5.44753056753348	6.12489599591288	0.308209872671937	2.51469054145054	-2.51872337721086	0.878720964301356	11.0837481056788	2.15694390431842	-3.24074314784027	0.700584870528386	2.76281716787466	-0.941454268091606	-0.642389988429876	-2.65556394900639	1.67412917126691	10.1681606893451	8.57643921253041	10.2247213966507	8.08576004334749	97.5	1	2
95	4.83203473638129	4.29328336587928	5.52491134782035	3.96912597281367	7	7	1	3.27183256960477	7	2.49163678579077	2.5085601453923	1.91959949115013	6.04077364481634	6.37394356861464	4.79914485245218	1.62740563889513	4.34584860069698	3.88337706796196	1.72070973516183	1.695830364559	2.1520814754816	5.95206573063332	1	8.10687035740476	0.872747208921931	-0.0800459802890773	0.118267885947593	3.83347594270836	5.95853377640867	1.75199790064345	11.5175544211284	4.73285927263484	2.19092027860762	3.47841248731895	-1.98129906426288	10.9254875824905	8.09784361995543	-1.26475518387172	-0.352989884403222	3.0387959948309	2.25208041186075	-0.919607313226766	-2.85847566564379	9.00260795669179	0.964213280188791	3.07444197236086	101.25	1	2
96	1.41149922714115	2.13021967198674	4.85789869961561	3.99372497307534	6.2921316806588	6.76181463750053	1	2.1618613336344	1.9172637217914	1	1.50572570701918	2.33171694486286	7	4.70050009307449	6.06384996102135	1.01335422888096	4.01518072582747	6.59366158034784	6.1491365146289	4.16406753633415	1.18515208207933	6.47955164445128	1.51821447441307	4.60514206953676	-3.99668396668697	0.23776317472407	4.06684075178052	0.174417700933799	0.367179535003486	5.31378735822156	8.51739427198625	-4.64357462702884	5.22268206169079	5.5584673833822	1.851375736556	8.48774681766616	1.60790105860623	2.13966415505422	4.2052908420532	1.40661907198829	1.10691075326101	6.55677473231774	-0.83188474979821	5.49158982176738	10.3495709889209	7.09973273998204	97	1	2
97	2.46310722132632	2.03118153159798	6.96802139804143	4.82436841646031	5.68191104214753	5.72981144130065	5.94869459302083	3.31927311717995	5.65649943752642	1	6.21696808949719	4.76224129259009	3.98275341434176	6.19451667897504	6.73171759719941	5.40054078289636	7	1	1.54672642387701	6.02185345468169	7	6.08483276062816	5.70278435537899	3.9872650460091	0.292526344204623	-1.66337450374463	1.08284511947319	2.71505898609511	5.15991547711952	6.80547009050341	-0.801860721482444	2.89603528991714	5.99860888304457	6.9493980119511	5.01616161357426	8.1513259664879	-1.86640495572445	1.64011733916304	-0.870144652433177	0.589459158779705	3.71392962314893	5.10902942077689	7.75041899974688	2.93494127162053	5.1602892483062	3.38142918715712	96.75	1	2
98	5.96868443479324	1	5.32868918890855	4.74742269141532	5.77699001223569	1.50576446963817	4.08309929065532	2.28453879755585	1	2.77198404043866	5.22104697478135	6.73663677898698	6.4255912563031	5.021687579619	5.22175476833646	3.00870082299925	2.23786797296919	5.28796997438812	3.4263134774238	4.44882839668667	5.91244281818639	4.19800656094263	6.64380475325258	1.4315558748337	-1.70477279220542	0.394823934292877	3.52070699242741	0.894840332729238	5.99989062117699	9.93157715326519	3.41084843021424	-3.50924498560645	5.2573258228434	6.0496487020741	6.55609418136161	6.31165227509162	2.80729564855552	4.14237141487698	4.35762441735359	1.25060800252392	-0.240421302111867	1.63574111420457	5.53095464013702	6.48075962796435	3.79219684524171	2.41888511820931	98.5	1	2
99	1.52898475826667	4.19495048507806	3.83749678660995	4.73201933874689	4.46530253687775	4.59334288027012	6.98744659652548	5.25964492813838	4.15967644254882	3.80962205988279	4.19253345591929	5.086937211798	1	5.14610897461615	2.46487356482357	7	3.91147045534736	5.64042569793881	1.27521264468786	1.06776084786726	5.92334245192228	5.71578216339805	2.28923373752449	1.4874571119498	3.98054021023274	0.339949319651355	6.38250562341329	5.6516263425555	7.5019324861535	4.00636920228427	2.04950630033132	-5.11125891568586	10.9370994883087	6.19262663062416	0.822647106827706	2.24347573429135	-0.609888245285136	0.212366888353547	-3.25792884851045	3.43020953585857	-1.13104724183648	-0.0248779874395844	4.45470201239108	-0.096000635050509	12.6770295899788	3.79670385556432	104.25	1	2
100	2.12457151919324	3.96049673474792	6.25266891482024	3.69632106428795	5.57991856176119	5.27894970756126	3.86799260308822	6.18185649194419	2.46353068733501	2.03995637339007	1.21753867082387	1	1	2.91196516670065	1.37792246152455	1.47661142487982	5.2918307280591	1.3885891276831	1.99720537840359	2.81343690993397	3.02067589907344	4.39365887790605	4.40058135996264	3.7289103729059	-0.223520544208795	-1.76455619123673	0.584149753074194	1.48740731270029	10.2025985318025	7.97454881567773	2.11508348368094	0.404724465483206	2.20901039918909	0.227147051862466	0.483500547102535	6.55093001379699	2.80259878548539	-1.58923850531156	-3.69994457032023	2.59414001079513	-0.224489865935961	-0.580032141746713	5.32371559086649	11.1059158794675	7.74137141473093	3.16412374302051	92	1	2
101	5.2416713637442	3.03648699892491	6.5104583339329	3.93899771222717	1.18292846081469	6.64680767828654	4.68310002552056	4.24702928981969	1.66849301545356	3.9136604878602	3.87469589642087	3.65654345702201	7	1.01149703115134	1.88506134913102	2.53906764329511	3.63875437479502	3.19743966511116	5.50080218957162	6.20955906885758	3.02369420339735	1.33285792829595	4.88119663649958	1.91805213460785	0.409358320599088	5.2296795405244	4.62836064998794	4.4740144102046	4.70745494505585	12.0012760641191	2.03740205815258	-2.25897505523571	1.5294686435595	-2.0684782364063	1.25113242278407	3.5217598492026	6.5524211552514	5.34358915250012	4.49909601216368	1.81518865568079	2.2225365793877	3.57788991908778	7.49642405314066	3.71039275423911	4.36738749383805	5.346718797688	102.75	1	2
102	1.62418609185026	1.82243694103588	1.72969703442131	5.51773999227578	5.47229699268897	6.57852427981169	7	3.56315043381265	3.78231463030441	3.8977608429669	1.76943061864936	5.29162585572965	1.99220197684019	5.59507127500043	1	2.98220392032231	2.42814827614055	1.54887857050279	1.97441380497135	3.45944942215386	7	5.16042618312072	4.58120297656013	4.04078641976126	-2.14410470896913	0.937521582829997	7.32267383971197	-0.189092609815176	9.48207232857079	4.68946697006614	-0.0752452791164488	1.29850634820337	3.45847298014089	3.46671623854838	-0.326375569647085	4.3569750273115	-0.209163899428636	5.67687191356099	2.10942415600525	-1.39407172074325	-1.92843836817113	5.95475640785777	-0.105022587850136	5.64573791973413	11.4314200583212	-0.754809233137362	102.5	1	2
103	6.41227742974712	4.17604668928032	6.01847754275662	3.49391613306108	4.34097192950262	7	4.83829868336404	1	5.43401925309841	1.80434979877723	2.92394309457506	4.7653049416898	2.16620302321331	3.40629850476801	5.20802650340609	5.24936012085342	4.24757309721192	1.06994073842716	2.99153594313875	1.97285644669096	1.53328043091524	6.22669317967128	1.82983120837271	9.13506175405671	-0.882836914359311	-1.46902815910415	0.257783326646164	3.60779824405078	9.02513913572289	6.02076312304049	5.72126216109115	0.726167969201291	4.14180802817235	-0.169360776454465	4.52776814043138	6.75398435517225	-0.760630142693025	-5.66680820287842	4.02861782085315	3.71006646521385	2.8710762673593	-2.15582259023146	4.03768996911668	2.07715573445489	3.22778629546447	7.79881340343723	107.25	1	2
104	3.41900234996302	4.99390484388202	6.89985319205682	3.64580900634614	3.96866982185835	5.80837845458506	7	1	1.74146488505361	3.53132551464609	1.03831322728402	1	2.3792209435697	3.4344260178594	4.6368522060555	1.62531933264683	1.74163770970158	3.59721043547661	5.6666155274508	4.82918662398106	6.90012816488203	6.44236116841837	4.70574306032145	5.83161656968806	2.57789175535872	-0.566144315452862	5.45230958391425	4.04239803501572	7.40848227007373	8.00893126455758	1.17273245027064	-1.53177487855177	9.63049042210686	9.32720121985035	1.92083885455317	9.65225384998076	6.37221996648004	12.5069091683356	2.42833094186862	5.98176245352464	3.70736857366235	0.0829274922023316	7.13309818774916	3.76888082162712	6.74090871570568	2.14890368122376	98	1	2
105	5.00757176473419	1.38922677101143	6.19739268105332	5.70013336467236	5.5763371079358	6.26077331383352	5.38666640754966	6.32800976607656	2.99205249471365	1.45360680066875	4.09745160286376	6.28547604689123	2.47157751591427	3.23129910081787	3.79243185800031	2.08210021751599	2.3356669249325	6.97472641589159	3.94587970569016	2.89371778037099	6.08817878212639	6.58893230016906	6.44407985244705	-0.509641477837869	-1.12731834219931	1.55972967806452	4.69936029247903	-0.649116802557758	7.35717022860359	6.82829096790916	2.69821869237861	1.15401075903099	-0.56536146923932	4.39903506051513	3.18773186645611	8.63678537135859	7.12864633977089	2.68768677088566	4.37283267199463	3.05969970420838	0.765977283594272	1.90206678053418	6.6631293551312	5.67619170466693	7.82961232029263	3.33959228726263	83.75	1	2
106	4.84634071789726	3.3165192814655	3.85341784510886	3.55319976667224	5.4768591429826	5.39978105215101	7	5.25334387770178	2.05020831006829	4.62726648505327	6.41436930189385	6.0826215982064	5.64847989182361	3.63105998177093	4.01319729319222	4.94461852383944	3.45872265916017	1.43200351192525	3.21816666341473	2.45507752556586	1	7	7	9.5306256117029	-0.0260591758040433	-0.613177254744497	1.44302150924817	2.31118293775875	5.81094139333717	11.3742994417191	-1.74575185605165	6.90533629129885	3.68417006597058	-0.0268122648357122	5.56046428405736	11.9904101165377	5.97111852158328	6.63419075564887	2.06672945256563	-1.11642380751071	1.77333343162405	7.23848417592521	7.3541562683734	7.85828080864779	2.95860086671237	3.54226972085671	93.5	1	2
107	2.03175157651605	2.46895010039084	5.25661708268945	3.38644738212697	5.73981373493102	7	1	1.91870273513386	2.43050236709765	5.55680543223673	4.14011910115044	2.96123340891134	5.98526194736696	4.39929173660118	6.97023887096791	2.57488302566011	6.78242515389176	6.10754520657962	2.62226541075826	5.04422630357486	5.63734255381348	6.47932959137081	1.4326208114919	4.89403139458139	-3.43835573415591	-0.924857299974256	4.49150069232692	0.886228403385948	8.64972130623306	6.60043253068614	9.5835606253102	-4.17528829778525	7.55358819770174	6.27543859970238	1.57114062233478	8.83200508921651	1.68355255633022	-1.52498908353606	0.286279168669573	2.66736083501515	2.0742669035243	7.13944232831108	-0.610953814912112	6.38708547657994	9.60647258914516	5.90589238280929	98.25	1	2
108	5.30524766664589	2.72592608444896	3.93740870184515	6.27794203021721	4.61371030335083	4.27107961502159	4.23752013993875	1	2.02055853678037	4.90169842850006	6.59877177816919	4.04457159945421	4.04702323682291	3.7739442312407	3.59867400382737	5.98013278756926	1.78783466416353	1.23821355097439	1	3.07458634375053	5.89416963462504	5.51317807098371	5.89952411697258	3.29932491893714	0.577862370106025	4.93357518968172	5.2417209619698	0.590469569111603	4.86937874747561	-0.596184721710053	-1.22401745750031	0.851474991113599	5.96279157181706	2.51171092289606	2.37940314584629	4.20959915177133	2.59502845085371	5.82993455754865	5.36052619051395	1.45941224046136	3.10697458788668	-0.337515296019025	5.79499561925362	4.7137075203201	5.05242600701497	3.68850477798678	85	1	2
109	2.21727013145337	1.94652954490101	5.87582632302003	5.3666564171664	4.47621105706936	6.45759304446561	1	5.25551695559155	1.28364941672996	5.08038654696742	1.0401947525993	1.66749910840628	1.69682404328148	3.68140783898887	7	2.01539952624312	6.21907831804884	5.12815201606695	6.74183556355903	7	4.18111262844853	6.56968054122901	3.45319553321742	4.25365087536812	3.31364629080445	-1.63380046848254	-0.35429554876122	-1.02581946066545	8.08238139602707	1.62456372494892	2.39206906131113	7.58078490951246	3.39091959254847	4.7928597785482	1.64195743359253	0.57664343479083	5.0292524691756	2.45227059698406	1.69047533007397	2.84540722570399	0.213017066268723	1.20222410798899	9.3850839529156	7.29909878583861	10.9727867331844	3.79739281177626	111.75	1	2
110	6.18066696882644	2.53645360274389	2.00167739406251	3.99304467692036	3.31789288236525	5.34691476535538	1.82347492755277	1.64967943141962	1	2.09685625306543	5.20547910269465	1.18632314403264	1.4865486100064	3.40004541384783	4.37376579149452	7	4.05632857789518	3.0281637235317	2.36014464558775	1	1.041951753845	5.13767957809296	6.68920743227159	0.408785328956279	-0.496139621504799	2.73458020714652	5.10544544122753	1.61351585542871	6.83466030849957	10.6832479999559	1.20435216080723	6.668793005535	7.97365872807819	-1.71559361864481	3.11340289375096	3.01807048778809	7.08579354803095	1.71738631065477	0.810671980217991	0.332555444465419	-2.31364046574199	7.3228588179277	8.37984055296131	4.09458169349698	6.31744916494415	3.6017239791028	80.5	1	2
111	1.01991566711763	1.8856316344516	4.47095975968519	5.03866161426168	5.67067560975747	5.55162237514144	1	5.97167526980627	1.42283671492966	3.97232586654245	2.03109870927805	5.84156087038421	2.61728384827477	3.80968616497592	4.01758810898816	3.50257128623343	1	2.50662384549485	1.45116251584984	4.2937422185809	2.91949711096611	1	4.35912370869463	3.68298492133603	2.54627247315986	-2.54677213676863	0.96228734236186	-0.54395261388442	4.13664644694409	8.16212523939607	2.56670859929334	0.0448025206960885	0.799214055660982	13.2736093832563	-1.63569626643919	3.77592553982916	3.6932636483324	3.44143576483822	-0.991849618599928	2.15297868774706	3.93176891639583	0.302239600403088	4.65616069047284	9.81543392555042	0.838763879755745	5.81950489802138	83.25	1	2
112	6.51560104591655	3.37203074953832	1.64829469843146	4.03083437779212	4.05151077231081	6.44198896912964	4.58240022804005	2.15779971841337	1.08976806884711	1.56183774506481	4.33488340970616	6.44122033037177	5.18637764559516	4.55103367648323	4.81656693244998	3.65474832058137	1.13233003403006	1	2.21802216721991	2.42565343914267	3.70124372043708	4.98976287099983	3.70321436157544	-0.0907803314657428	-0.34803074893541	4.69630444917598	6.3609997294148	-0.77731753004228	4.07324664551739	10.1483113383791	1.12364354779345	-6.43837885039816	7.74642997323198	4.9644453736118	1.0955400941715	10.9183398554732	7.25977192610732	11.2696125067683	1.98945791809459	2.13347677280227	5.36817669933373	0.0518558140984035	5.84414980873726	5.01457334986208	9.46068152218882	4.09343565755473	92	1	2
113	2.35441860420644	2.33691679601844	6.63761004518745	3.17345489687553	3.10218396917511	3.06071897894386	2.2791186076989	7	6.27141804007332	2.18428020600629	4.7639241400974	5.13036884904373	2.6082473815962	4.60683491674917	4.16612013120823	5.23877053762042	5.30048991433848	5.82557326431206	2.94021703233674	4.34381775084515	5.18779614644502	4.98930564186438	2.53116986673359	9.5119576628718	3.76139121177897	-2.88895023608029	1.49171052978419	3.11539229013785	5.78638942306716	8.66862050083352	3.94541803705715	-1.9424540818448	7.2150812827647	-0.178374015756331	-2.40309887830489	1.80376005176919	1.98438580568999	-0.0577560693799431	4.76960940495351	-0.594096677291973	-0.132632007238965	0.308609661989499	4.6289155149543	4.94701352552376	4.43841446228891	-1.28459899155808	99.75	1	2
114	7	1.64365050409	6.88358890546536	5.61726278698519	1.23161463076581	5.44898161915957	6.17313155466777	4.010875796119	5.33526168640773	2.44459040726485	4.24318462146067	5.01423083491708	1	7	4.88267450665956	2.15037304630277	3.55223770208939	3.01402259639381	5.02255587043819	2.98124483285998	3.87855859200364	5.13376660402121	6.13073858182564	7.18427851364469	0.215339099112829	-0.677398087045479	4.60079375386078	5.49403976191856	6.20348990218363	8.4773806155999	4.73698793640605	-3.65197426303133	-0.957508170069167	0.448326210182706	3.09545383432076	9.87009935351516	7.1767067876655	7.46132785890059	2.56105619592735	2.92283982634478	-4.42214608604014	4.36853890853278	5.5585147976395	9.23410672632848	6.99502021852719	9.35148618433834	77.5	1	2
115	5.83832369516076	2.59415562981778	3.71459760287783	1	1.19392965732869	1.58198968949729	6.96443567424214	1.17821941756162	2.00425106724233	4.08472353712403	4.65512658022886	1.21134255536374	1.68031795518379	2.51682854590721	1.13575388333908	3.53676882370755	5.2354147451144	1.40894690011267	2.57402935031031	2.15190239410609	3.75341910406844	3.42364445191627	4.11862782650477	3.99008046499703	0.0127195636669202	-1.61322654757637	6.45633620520617	3.90381130636257	-1.71235458335165	0.836538892106639	0.350311700512694	0.420712888176885	1.75744914734459	3.91529568250365	6.76559272988011	4.95061868084089	7.35177938345719	6.06684041071482	1.59881679472188	0.596217136208641	3.58498763554964	3.73783170110565	10.700567349679	3.00956867831767	4.43121278045728	2.79510412868928	78.25	1	2
116	7	1.78241856514585	1	4.30677644689484	2.5551657454703	6.4885674596718	4.1269805608384	6.30718396442478	3.02413739968885	1.34568689550476	5.3410266588654	1.22553275266064	5.50476919715792	3.62086659197743	5.40299254908411	1.65917173720813	6.73277720515621	1	3.25720433112171	3.609730183573	3.89504813976514	6.4944355869573	2.8929169902037	-1.32928880821949	-0.701428952813494	4.82260424265677	7.52305053706515	0.0709368268775927	4.2071928166426	8.29727311590405	1.55025809135905	-0.817526904569773	6.86822625631781	6.01786452891428	1.62926105211143	9.72349810438771	1.55438060622365	-5.20626522522205	2.03807130488631	1.44634139740488	-3.54067594013821	-1.68328244762526	0.90219422054038	5.28428892080745	9.00793499874684	3.88338501136101	95	1	2
117	1.05716110323066	4.26725268244387	1.58404963989445	4.98881457811822	4.09189689879641	4.31159288133802	1.00849678038288	2.582814907029	2.53064620909491	2.20116926553103	4.59115555646165	6.51397089631614	5.1106987261118	3.02601118127655	4.77678672207418	4.18522096245536	3.8502262365223	1.55937232549973	3.84752210594753	1.64687582871937	4.69734176959	4.88598237202214	6.82300606151048	4.66426579130471	0.436841083414765	1.7931723791411	3.98166867467258	-3.16938674005107	4.33167752625665	8.02021287143019	1.57605805888216	1.70005670179829	6.2194239622604	6.59133745033143	8.00604341425655	3.4092041935421	8.86831727687785	9.25964296557715	6.23661498512576	0.919636762291059	3.25956674571693	-0.357010891179277	3.21241246144044	3.56080597682936	-5.19335635333666	4.31338102352037	92.75	1	2
118	4.33918760479834	4.16013487145571	3.64917507192365	4.42289170591289	4.4984319531414	1.13750100367626	1.15926451952576	3.66801441584262	4.21075057387254	4.99707800316113	3.30253977664282	5.21968029499719	2.72740132962026	7	6.16483423346706	3.87923793816156	3.80427968003862	4.78769715414101	1.56413768819578	5.6346486932456	4.54345740665995	4.16336677501814	5.37408524760147	3.85906533385275	4.35720173334596	-0.643983574050181	5.00938288582678	3.83794262779039	0.564496795738033	7.21473923017812	0.605664394724971	2.50472607860811	2.48192112501775	8.20799481533889	0.671439441498414	2.23247989028017	1.87991982534475	4.7581828923945	-1.13586471232271	1.19443217951286	3.60664792065401	3.88026712154071	9.30711338070562	2.44926358517954	10.5052418974419	8.53400932518756	96.5	1	2
119	1	4.79562649134326	1.21595367512357	5.82369462802638	3.5754606249115	2.80148968244109	1.16132367635493	2.81826025926275	2.27901030300476	2.02904234643314	4.74433245475155	2.12031887190166	1.78357023123874	3.96749654970005	4.01641781321706	1.77403766976003	1	1.50576985268007	3.54010698197435	1.6740084358646	4.3187280959337	6.7941101427866	7	4.94105042015086	-0.481552306863688	1.42769755064479	3.79816319588978	-3.19442152583298	4.6405982625341	7.23383213811306	7.21720985150652	5.19544439036117	5.96959542791403	6.21959496326199	6.90886207790027	3.75013489936826	8.34625268762963	9.26092857999685	5.62846410858097	1.59571229604045	-0.130389942222027	1.78422926995219	2.10108466280961	8.04612571030991	9.61988516563487	4.47906475823825	91.25	1	2
120	3.14067034886835	2.28081000861681	6.8207741634659	4.72612505625756	6.23564265300156	2.03584436990024	6.29619257283713	3.89364194858746	6.47686712055068	1	6.52433328131681	5.01030759213917	7	7	6.66698658891327	5.67907039433971	7	2.05848747127993	3.87981061734401	5.85953021046664	7	5.58916077180502	3.49139630780812	3.69077688543389	0.426701730592419	-0.942681195013274	1.07469375680377	2.23667988690001	5.0304773829978	8.10210462160332	-1.58139898596728	0.512675844923376	6.86830361287378	8.41005176034173	5.56395653440647	7.79323118466899	4.12060935701111	0.84821744888958	-1.99168416714633	1.92986891180659	0.285128275413983	5.23382192667992	4.56561611231524	5.26134748044408	10.3932352612635	7.65347868343362	82	1	2
121	1.28889885661955	2.83499308976082	6.40554800086974	1.21243449502047	6.47491483017283	5.92692975072635	4.91292326873381	2.11188865745288	3.72545805523988	5.20511581716253	7	5.95561272201649	5.58765586586243	4.27617559263576	2.63705803067393	2.61183509987719	4.05669422247785	5.66684091954783	2.80323693882464	4.63188619370991	1	6.33479356778393	4.83795322253133	4.40150201700042	-3.68136596671236	0.383663566427547	4.56492254448076	0.645445862801477	3.28723847916218	5.10821345287596	0.977911656891293	5.2409432657578	6.95629060236001	3.24995518258344	11.650593777999	7.6385871030339	0.534274524120439	0.135055774817778	4.51376109095211	2.24309931190304	1.49384870698176	0.415569617355235	6.37781664463684	5.75760682620311	9.59581869653757	0.612121342518985	88.75	1	2
122	3.23840259303508	2.07749249841992	3.7022996747623	3.67167151815116	6.24033749969866	5.88527250725097	7	1.79308672926822	4.160916580249	3.2858331949687	1	1.87937667468693	6.21394979568174	1.07800444981106	5.35697892665278	1.0750651613568	5.18635026120985	5.68811622107015	4.78543957073324	1.18751010290358	3.70102231603293	3.33200941894766	4.164479866306	4.13820068666018	-0.121011747677359	0.0598864486378591	3.5123737139922	-0.81067553974816	-1.97972165228187	2.2228158565577	6.68758809288458	1.44140903086086	0.727313288771442	8.41419875745072	-2.70271132760219	2.22626474434451	4.58432693515558	2.19971031575736	4.76298749467179	0.848082489409019	-2.24413676191174	0.467616838258482	6.28369634200618	4.92262952688926	5.640051999154	3.56548713634822	75.5	1	2
123	3.15787717844023	4.68852685828644	2.66920061311097	4.10790743786606	2.18540703961733	4.40689247434364	3.07852897233755	5.48172478105725	2.26709184626038	5.34471126573482	1.20144348221819	3.37590082375477	5.54459398655214	6.3990116617855	1.34856084211844	6.3934857092388	5.58560279295528	6.7483861728798	5.55665756362538	5.7103887629886	4.15053186241583	2.62392379127968	2.67369038293203	7.35216534622677	0.555704503310736	0.681176908827784	4.42208466447372	7.18140393535058	1.21558821103681	5.17013097501051	-0.948464729638417	3.70552440127091	3.22236190723456	1.19940016171027	0.886208554615154	6.07260624083051	4.26301949047418	0.219375946718385	5.95230462229189	2.34624428366421	2.40254100223979	1.89299629121039	7.7652798589282	9.80528754862837	7.47760390131796	3.3097026742748	78.25	1	2
124	6.82056350028582	1.21360493008632	1.66505056620419	3.93397764426643	4.74658903271575	3.99177938786039	6.56618286402728	1	2.76407460899546	3.80944627823755	2.72192871567407	3.44914456350197	1.47619849710525	3.24177550703406	4.89977522323515	3.68952301329149	6.98142304578852	6.10705920580666	6.52987045357875	4.58848061725304	3.14016929920654	4.56171775474253	2.56782704389772	-0.0277877920083052	0.878597659043248	4.55117797756132	5.40450514883671	0.26273896409027	2.80272265884954	8.76505005515484	0.958421716825349	-0.413829515981255	5.5843231717363	-0.857627992580596	4.34052016760257	1.13305196588927	2.24450755096996	5.8506277082896	4.41403808849944	1.3063489763301	0.795877745151807	-1.08000131249783	7.62952185196793	8.74165001176219	3.64872636226438	-1.49230609600322	85	1	2
125	4.01811884800009	6.28543800447502	3.19157521993641	2.36050614381335	1.62300965194853	4.51575104249718	4.91359303051079	5.39820609340518	2.26875365877332	4.76113418681185	1.72659753206684	4.05441296390738	6.23634524586421	4.62787681115201	2.24883445636542	7	2.28866084757436	7	5.37258174948215	4.98453624301157	3.85541322341079	2.75212505816439	4.90037857316441	6.35761347071618	1.66849596185846	1.01465094104422	5.76562157319011	6.09660976207627	0.991082710181674	5.12199950530982	-0.898919292697919	2.93786276729438	6.29944651735694	-0.0148492409934211	5.24810128474861	6.56017250737437	4.37401966023986	4.07302834738569	-2.86396882763091	5.34837069497216	-0.183860199576468	1.74430255874235	7.40238662302178	9.9176786072066	2.81006241137708	3.68115099179928	84.75	1	2
126	4.32270795001647	4.43481782075822	4.97617439196944	3.62754842426914	2.99521346593954	1.43678629326706	1.22772695145305	2.3446157301756	5.20089518684814	5.4567938640959	3.23873648192704	1	1.61543718486118	7	3.76941845323876	3.27344046831422	2.78905210222742	2.06163973758306	7	7	4.65436846916361	4.82396520787871	2.94453175514636	4.17829568200538	4.02190150365845	-0.82466327817445	5.52538753672622	3.91396720084382	9.17472821473922	0.244268173202587	0.272327501287481	2.74502519492324	-4.46314898056125	6.08288374190394	0.600599013338697	8.93446438626477	11.2958390877027	4.50197465171395	-1.36109662059328	-2.64930970486656	-0.013370578065821	2.56020585839791	7.10277646784713	5.94049898036637	3.51159200935913	6.12759220892275	94.5	1	2
127	2.23537873806569	4.23536448940953	6.71122455190011	5.55976032915081	2.70873428951288	3.01473518813535	7	6.65487441718339	7	1.00897103212394	3.47053493014313	3.64694786502089	6.37857475648003	3.19545299232884	3.36952634267955	1.92145365678658	5.12312616384823	5.5136354409445	1.46789258224681	3.16334777495071	1	1.46565862611724	5.54915966378282	5.89900082626365	3.96889483322435	0.80442002519552	-1.49799905619315	0.925641581776505	5.40249616902602	11.7311511932152	6.42771988403808	2.05277671901656	-1.18600198340183	6.42055812286254	-2.54285465842673	4.11341324356256	2.44132532761703	3.0615009102454	1.8559586223228	-2.94045651746089	3.85249005454352	3.27081090824702	6.97596762193937	4.85080089110866	5.08909531686896	6.53632471947793	108.25	1	2
128	3.33570175158458	2.12407530738324	5.95114423456705	1.07145095153143	6.56812410839111	1.63291277910867	1	2.9918490296217	5.66626030343816	4.84445454166189	1	5.20708230284224	2.08129780885392	5.26610930321956	5.27418370162432	1.81548147877459	1.54102174432621	5.94201908174417	1.9725592152402	1.88367155434016	4.06874461561704	4.66215565664674	1.1096345281203	5.77210172425891	2.58875854602082	-0.142973860953437	5.06251845754881	7.21200278247366	6.41857450662981	8.39333943274418	0.497652257241224	2.79640212403244	5.03447567845848	8.97473641824334	3.7350753024582	5.05688208395338	1.8777494824355	3.6911121214226	2.85762677355445	0.393080526933368	-0.315315164386367	5.65235994535585	-0.131357325025751	5.84843427378172	-2.44728568765658	5.39253948370021	75	1	2
129	2.22950899395024	2.39130594168843	5.43814467870534	3.25620577245796	4.78497185759222	1.10536806548897	5.0048968184435	2.50183015783796	4.34420796825851	6.35062551524315	2.27008474465746	2.69168873917704	5.45426153637127	1	4.49476766370693	4.03935528357748	3.09061578372322	5.19073199341773	4.5351030352758	3.11198575743567	2.00599307345145	4.41176183703675	2.34434471334895	4.21951478980296	1.72449655803655	-3.83676522690589	-1.24636094057732	4.58520648725061	6.64680916694499	11.0531202065526	9.52222497918809	3.49763407347537	0.948544448791907	7.01576507656017	4.38888404719235	9.99072642072906	4.31857113430079	-0.33145908290949	1.38412684473299	-2.78454403136441	4.20489522780099	0.958713919752324	-3.52806539200069	4.33520625560311	10.1887740237679	2.92806220931507	82.75	1	2
130	2.6521297517895	2.40411530891532	5.12485318808653	4.12137444415337	4.96680900991634	6.97111662413648	4.3762189566857	6.0897266956648	4.84643802692846	2.99866291498528	1.22403991445107	4.16732268863914	1.53715369612801	1.1532527841297	5.48478639271879	7	5.44962124269702	1.65829466534331	1.55447465177121	1.86023940057173	4.65681885034751	1.96385452327258	6.40370670194091	1.30949283981963	3.69792584536117	0.426409295696548	6.82813794690624	6.16313376541519	5.50519416369003	-0.0670050908600771	2.20072018869714	5.8157043849576	-5.43114836973443	0.920732899048479	5.74210568972135	0.305281425331216	6.37211863622692	0.549361455356039	8.95596493040317	0.935218167528309	3.03830637445324	-0.0287896423155684	8.74638504602217	3.44309308884796	3.05776028674075	8.29060536358407	86.5	1	2
131	4.92109902451125	5.0228301652485	3.87733303234481	6.6371310193162	5.13981388442537	3.42044612487267	5.48914027928696	7	5.98582267105955	2.31545305987664	6.64939373892337	4.42660241729558	3.21869558706763	1.25399589674003	4.81649397059436	3.09649369711014	4.62489032645835	1.78866567171565	1.23276475499572	6.44133572269564	6.32739198827239	6.73308628970899	2.03073383664353	2.9964625509363	-0.11780847459687	3.40337663926507	3.8590064042973	2.14578458510833	5.77708688994262	-0.145210563717294	-0.45183160258546	-0.00799138075492778	-2.25578727525104	5.443528643771	1.13015030561089	3.43689871200919	-0.0207062459954281	2.5160161502972	4.3955021570001	3.21576132331249	6.92787888869792	8.06561034400595	11.1263565907944	6.40275576828212	11.315816764323	2.8738600494773	85.25	1	2
132	1.4888911685536	4.29352871664811	6.73138938221462	6.44474433051693	1.74842186684085	3.32959743775381	2.7279148167395	2.50118306489931	4.2872597830555	2.97673268317684	1.42075142497816	2.1820098073579	3.93738323001004	4.91967627222721	1.71465096227586	4.99320063956522	3.650404611501	2.38346317706171	2.12481758774804	5.3106575308483	3.25247784193896	7	6.98991556364029	6.00879564530732	-3.14050712285484	1.90409073867437	5.2831866784689	0.101152432270262	8.50030050511815	-1.01244211355557	3.36831504049186	-4.2784396725758	4.72294162254696	2.89272394418666	3.4415799444126	0.51125935927113	-1.0399234236699	-2.03258804313311	3.39007537091145	1.57277291842993	-0.85516101047677	0.148103798687075	4.83427648847163	9.44609799387048	4.8087190519672	5.89938690466254	85	1	2
133	1.31220741522662	3.27098026158718	4.21536647328844	6.93578962444935	4.94154938799782	7	5.5042838406691	1	6.16809156939671	2.06414753578782	1.08731101536547	5.59998084742506	1.92109143311352	5.83173956420921	1.48076315661723	1	7	5.04214321963167	1.2029719425938	4.03376749114613	4.73549996393708	7	1	4.30464333643364	-0.016387939207944	-2.85504944257905	4.16526247641648	2.03642801901837	-2.45381462767458	7.6991754294738	5.50887893395111	-2.14866768560911	4.37864784110487	4.18113125899648	7.04957543064797	8.96715217349091	0.417106644574213	-1.93731535644313	2.33711593857691	-0.414631875550803	1.08272652811551	-0.106250960722691	2.4742878044245	3.48001057684652	0.687614095415712	-0.564570590220348	70.75	1	2
134	3.73793513283602	2.31919860831085	5.29990036330227	3.86927543220421	4.09283341960364	7	5.17798895809736	5.85354470576699	6.46461560570018	3.08517661851136	4.13251295712826	4.67967090485807	6.72247511069219	1.54281093168059	1.25290016266569	7	7	1.31891187532278	2.10358853197465	2.5350112406954	4.10088562773164	3.64399746085137	6.511747943356	1.04229006616159	4.24215820541549	0.268276611901541	6.94724634751598	5.70812291630289	5.7457210559455	1.9261820750508	2.35626842846564	-3.42684585475079	2.51528239487786	-0.321094104142923	1.77411463558488	0.3376319599809	0.853334074085225	0.788206675850176	7.30314519015578	1.09081435755622	4.61159111963592	0.614053485306702	8.38615538638468	0.3674254084029	11.7917172365685	6.34789681550847	89.5	1	2
135	5.78601846236055	3.46407956012885	6.41550861724231	2.78680658655736	4.47472390057806	6.18064539972314	5.56457610350621	1.61049665809091	4.56600141549385	3.37413462345704	1.24690995567993	5.01863437244672	5.29290816429671	4.48850976839333	5.53856430535049	1.15799668961031	4.56437105379051	4.50450460079684	1	5.7855980783319	2.10013806044855	6.31705580411615	1.0424835421101	5.44598196633252	4.20974009680671	-1.19863428676807	4.4119816802207	6.43497488064216	6.29480508454052	0.36468667811215	4.01512465836683	-2.50284874641744	3.50570454880179	4.56765062182861	3.46970451117187	10.06646485505	-0.79719919495826	2.23231806768432	-0.864087953404348	1.02335188213435	3.01811169104643	1.91654195485411	5.58837075924353	9.03566635794685	10.882030722209	6.77314275246659	83.25	1	2
136	1.5654541159088	1	6.28500610223598	5.787846059538	4.19028367132793	6.34238714633261	6.27564980173784	5.3491590504305	7	4.32957889096874	2.45123054316378	1.78312860199954	2.50221112850235	4.0263921953118	2.8889156673915	2.00447997984297	2.39638071578617	4.77770508245907	2.26420359797298	7	1.00111116149132	4.46873807481647	4.23177359238449	3.98310751769202	3.42609931422712	-0.706057825788654	-0.823117584610937	-0.533574261168827	7.07356152870407	8.69387204880557	2.36648448624131	-1.91826938008199	6.51909498766303	4.80921215349395	1.59771472595885	3.98334836646597	4.5968893184655	0.400388753601485	-0.238141480022381	0.622896346044479	3.09857817042534	1.90833966355381	9.57229095452108	5.49337985962883	11.3004220982721	5.19894344787599	92	1	2
137	3.7743016095811	2.46952258924489	4.14114962429146	5.2136241333668	4.97038272403336	5.26999732747259	1.5209602564698	4.66586299678814	2.40992041928076	1.38896515447019	3.53356879740001	4.6262717629336	6.03390010343926	5.73486881119388	1.83183952670896	3.38015089735542	1.92895948054772	1.7532869713789	6.48330646074743	2.29913610772409	3.92737667147165	4.2239429258962	1.79420454979918	5.49678005234343	1.78361358919157	-2.99010414888076	-0.165064093930274	3.33012286657231	7.84053206376962	6.19875648770862	-1.90804466440328	-5.40274267439126	0.978318110190756	5.27020019501782	5.12580081294003	4.29062331290241	4.93282646966153	4.757131849153	-0.205772512101727	-1.05948704133405	3.50810449523429	2.0673823356148	0.0815274529138373	1.73898061293969	5.86489289187085	4.30324532242921	89.75	1	2
138	6.36495485662115	4.34630708766835	1.72170622563815	5.82331899856326	4.4481193769029	5.17082074684258	3.06038797205315	4.98500063277907	1	1	4.89577480711248	2.89668754614066	5.7952970914933	6.06732671743934	3.38614960251906	6.30443976358875	1.17956324683445	1.47941723144074	1.9612148989609	2.7324665629602	4.21188826190686	5.80727207553826	3.60632867801691	1.02975099910082	0.209312303650243	3.89352527637508	3.79971049499046	1.43838744634794	7.85597845206854	5.14630616563764	10.7268588648219	-1.60046523955238	2.94332682026565	9.82749337170642	1.13160785235284	8.69199855541187	6.37164193013636	0.630453274380456	5.34160388329861	3.4040497564567	-0.435158722279824	2.65646685553113	-0.341661993294232	6.5985447746686	2.48017516266579	9.50317004501035	93.5	1	2
139	1.63381720015432	3.2605157706775	7	5.97952762849188	3.56722780599549	6.08554233144169	4.24501679524867	3.228218155473	1.85447429518	6.08425141659463	1.3627285187594	5.29229249142362	2.95222820451372	1.91333716407016	6.27905246536603	5.02934459080047	7	6.04392876250757	1.6719579931246	5.81464992789362	5.32261008285595	4.45506218645367	7	6.87940600212473	3.94836312711462	1.16688843352463	-0.486875794866582	-0.509870867182018	6.34313038227013	6.28403172792625	-0.554588938446949	0.307496246658109	5.05153787792516	2.73333176891594	-2.19493186138882	9.15409503668111	6.83071800523095	4.97296234541461	1.78523301533604	0.244434505438048	4.25812079815844	3.1318498095694	7.51944234108784	6.35411958806145	5.08114988391231	0.77159083774257	90.25	1	2
140	2.33957550083102	2.6976892914551	6.16643790591135	4.66420551884116	4.67385211275147	1	6.97900557846704	6.71380820969982	7	3.25532545652409	1.6842125544609	1	1	3.65548614558906	4.16361466693667	3.55921276592284	4.62039608565135	4.34992008809949	4.55923327647623	7	1.0854701130982	6.32563861483871	1.35964631094939	6.20326100731571	0.573609266058649	0.2466981857958	3.04771193029935	0.801143960371966	6.03365165294474	10.1168664766724	5.63295273616155	-3.0046415855372	3.51752726459724	10.7632153739392	2.29488567718485	4.3546226984339	2.4039666723451	-1.07543705192371	4.88740697983519	-1.39739693363847	-1.1932453142646	4.63657799758993	-2.95824292646095	3.96384734101906	9.8283919180544	1.86979065312435	69	1	2
141	5.52181558071145	3.12523427807192	5.83400380144823	3.97160682375419	1.54305413465176	5.16707153783639	1.23906959060476	1.30712942479833	6.11287781583071	2.98187988693449	2.74043015283101	1	6.74906782785963	3.36198806429612	3.91544613343207	2.07925258434206	6.61441704968052	1.19183066433063	5.39477206685709	2.48433216841212	3.28993793631282	7	1.77686836861632	3.7255520220547	-0.382376909012331	-3.45001101359338	1.68108595519568	3.81492142645187	8.29100655458498	0.454754757113923	6.94343692119111	9.35822996099847	2.54128244683636	7.79578219264426	4.90455954735399	8.80758828221408	8.85067134756381	2.64760016131789	8.71753581765901	4.2148294090309	0.932925149757567	4.15422754761746	-1.72736661983348	3.94752787955684	5.63288853073053	3.17468671159876	68.75	1	2
142	5.93152983447418	3.08428477952781	1.14797351960257	4.03493099121056	4.26838916251792	6.41192417374716	3.57040327475189	6.21607170425262	1	4.78581444164548	1	3.05239842755427	3.04388394681025	7	4.94788829744131	2.66933380778463	2.7951027598837	2.79703826879715	7	5.26627455279787	6.43851949626918	1	6.52737585906204	0.558696040414219	-0.992354604312134	4.12353356874554	5.77169433314852	-0.396182461973158	5.17062373249342	3.22189497840054	-0.347179640207978	4.57238360457415	0.028685392903443	-2.94560649453853	1.49408832282973	-0.365843751107144	1.43959051699594	0.85464604447161	1.33971992866419	2.21973320462893	-2.75713271220716	8.67978463790415	7.30521128746606	5.45696331579203	2.67332821583927	2.0741264559433	78.5	1	2
143	6.34629512930402	5.95034944277829	5.73669800803846	1.94951157016712	1	5.86151041301444	3.26835081019229	1.02515951700767	1.54580658820178	1.35862570462491	1.41252649645234	4.11455227138388	3.66440950651447	2.45531852033157	1.26383526780076	5.7528520609932	1.5024097010018	2.58983657745884	3.00538823698117	4.96420971608428	1	4.81545610727279	6.48428537822331	2.91625951930985	1.69256339891053	0.214140726829995	6.88195762956301	3.17203639397778	6.95300963320531	5.74053061844081	2.71962892449861	2.5565355372684	11.0815253296242	2.07864466538829	2.79626712198201	2.338197927828	10.612762953597	-4.09257630519632	-0.671630465756322	-2.1765184820668	3.16465281011895	7.15981458486393	7.69850734001483	5.18842977116165	11.6381571913273	2.68174362286695	75.25	1	2
144	2.51296553469471	5.22468413426398	4.68235813924543	2.76739433916385	6.9292577941307	6.02808631140816	5.4944060177657	5.95113297048214	1.65789929248029	1	1.4320207859902	1	7	1.1211822036883	6.14083569146925	4.4173237705389	6.76800737773654	1.75963794432812	4.96173604376766	3.86214236217172	2.86311885948918	4.5212124839432	1.50675969245535	3.45291989559861	1.7892444815475	-1.8840920650896	0.818872921778092	4.22400707965116	6.38987311003618	7.46736435098608	-0.356107262983794	0.0509694871500131	-1.06170069979191	6.0899384710739	1.23299300739714	7.41844477565528	1.36658004777181	4.94228515017418	2.40390591826722	3.47382410280473	5.31766181672771	2.83938917779245	6.76126466019679	7.27409431920283	9.1557144857899	2.11838829924105	80	1	2
145	5.17630874789309	3.31400361286449	7	3.47797776209226	1.1298697834715	6.45727833850261	7	2.47262614160469	5.82140954357268	1	3.93170727626845	3.8680835783904	7	3.05036816638505	1.71841786421783	2.12200243308338	3.1780832997281	5.48829665698368	5.78415665505958	2.09718906662759	1	1.39468799926439	3.61334551741911	2.43310970895851	0.556823655656977	5.39208190576417	4.73101222956142	4.87847939076933	5.15002767991466	11.9915047396129	5.2902211259941	-2.13616186817918	6.94230788913631	9.17119545269379	1.82479753179365	4.33480967727519	4.88717482726364	5.05117632770104	5.04394176036712	2.64965548004232	1.44055172984731	2.63863683799575	6.89996492069038	3.2966910372102	2.13772124953329	5.29130398557717	72.75	1	2
146	4.64596495018827	3.11294299517366	6.37530805581894	3.81986317570304	6.48932367142269	4.05384824387909	1.01448554178093	3.70475364815248	1.93701012010154	1.56102486004082	5.49540874622247	3.63722230090697	6.6458498919476	4.6327942070553	3.20848502334687	4.38549257519552	6.21746064081462	3.40336331385207	4.09959084677744	2.68086830480867	1	3.71904502426349	1.52778736305246	5.44115557326968	3.95587234147158	0.922864902912606	6.7199076006862	3.58595627911577	7.78076484854419	-0.687760874265655	0.797426861723511	10.3413110982504	2.91412267443666	4.38019143316648	0.896254085110229	0.168573563133723	6.11814108238463	2.35431758166603	0.232624072804898	1.65285727633938	0.668240295825458	-0.290994993481391	-1.59731051906477	5.30656638391933	7.33199601708912	0.986146502432308	75.5	1	2
147	1.93353709903306	2.14223191713574	1.72354940041257	5.95107268028935	5.448229764154	6.90379053817618	7	4.34864008383806	3.17825411665326	4.30232976995455	1.94336178543146	1.0628179685203	5.70302509336221	5.81508451622205	1.87092267479002	3.59585211901083	1.5223484837697	5.38233443338636	7	3.52160019474977	2.09627084622844	4.70251879662827	4.55467619106601	4.75515059678992	-3.03124423180657	0.730877042672905	7.84334925666184	-0.905400844889685	5.9945043477592	0.385882720822577	1.25725995045128	-4.03558187678983	3.1846078212613	3.5561689876799	2.53682467781287	8.78263314014045	-0.372312602233854	11.0381319713565	3.14024059028959	-0.086837347416185	2.02952083886044	5.52468717118457	0.333848584744541	4.45704860963644	7.32561890308644	-1.1600207387209	91.25	1	2
148	4.21270689370556	4.07300798849276	5.06230147668442	4.31053488310824	6.82039436117801	6.39021344631247	2.42844558960655	2.8661342580987	4.26195154633448	3.85240340361226	5.63882614769051	1	1.82023715010506	1	1.67722900264209	2.92415372181803	5.54047278520592	3.65204531834905	1.62805355862607	5.07789769418147	4.73632363221107	6.66700717132357	6.28557555016331	1.81781179947324	0.793159543981884	-2.05950283737509	0.832206626355725	2.99399433181413	8.94029312586039	5.54782339985423	-1.30507815938053	-0.370939524855487	8.41980012223314	5.61211894861372	1.22242460881343	8.43555253422594	5.85063735262374	10.1872964266266	4.63125810625737	1.2905041211904	-1.99323929435155	6.11363719124801	0.126022193494653	5.01147159667975	11.3109951428312	7.89639023649529	87	1	2
149	4.51427566899062	2.195458593218	1.80047836259556	3.76772180780515	3.29585004475469	5.57894504995241	3.12632765911953	2.42977857500759	5.28526616950329	3.35704457556865	2.08521158268262	4.61954619810393	4.00526972110653	5.03115911929772	1	1.04744961339976	5.65928840569423	5.0889273973144	1.55112764416396	1.71971595540739	2.18271478187225	1.67923683679521	4.05467662658717	2.68581181089229	-0.829432293783201	3.16933919367352	5.87519871614104	-0.404862742643465	7.36035741439784	1.42363987288112	0.679994535464427	0.320062337787969	2.21050978860276	7.64534635351518	2.8809179461787	9.43356745998424	12.0728053055677	2.2701432038697	2.18128608797326	6.40573868437593	3.46420340393615	0.611740098657541	-3.77506728193846	3.25005608914076	1.65322468850244	3.84093609163524	66.75	1	2
150	2.41407270937259	2.53562914081836	7	3.89413517009089	2.2844863914065	6.64074026236827	2.68766118189326	1.26771549771663	1.69761125946627	1.92296937552379	1.29100865203452	4.79630874857912	1.54437183995421	3.86667519335162	5.04711549412248	3.26378213960663	6.7919421697427	1.44056678086469	2.25990988100752	4.24836720114858	1.00204316587142	4.96826249434151	3.1262855197762	9.02383106629873	3.72432815437087	-3.14702239241705	1.36292374535454	3.11635088063417	4.9328166783697	6.69182025842359	4.03365306431351	-1.69691204568833	6.89674083034925	-1.29827480065627	0.300939004659572	2.15894853830509	0.758247004920275	2.1521066954052	1.01571610744736	-0.627686044906392	2.90595189263173	1.75044745451432	4.08627289591406	5.77925357248534	8.59008657211823	-1.39456525732435	83.5	1	2
151	2.80333985749294	3.60339368914607	4.85310405897365	6.51004572551471	2.2299891997955	3.14825652810354	4.78524449160664	4.59101947777181	6.08419336894179	4.15868922776752	6.81274637726725	3.99577554274657	5.94917161861572	5.8728867475932	1.8174546545244	5.23913302474014	2.46224556960959	1	3.73847311483856	2.89226277867248	2.77641901653117	6.42393403056719	2.29277931392343	7.54340294378117	6.05074716143785	-4.11837608122319	-0.689897113899526	2.46185303638345	9.54421762815362	1.67369285755049	6.36621388335048	3.14219247830105	8.96616374484676	3.52739532453737	0.427271161020458	5.48278138367297	5.27424488249133	3.44960719906884	9.69067981018105	0.906458430885658	0.721181492792779	3.04406114285907	8.52554795554897	3.15488902540634	7.97024157859801	4.50967651362195	90.25	1	2
152	1.64938969677378	3.0286859219032	6.95859057097799	4.65298252551424	1.17997816056292	3.28002576650612	2.29528849567524	1	3.64649583227761	4.05619419093415	2.47973477289352	6.48629088464582	1	3.28916487174298	6.44497874401019	5.90041781226602	2.98016324432333	1	3.6034595749043	2.33246633056493	6.19608726000987	5.45084113107052	4.95586644693719	7.66147304370095	5.32069401066313	-4.13960015052285	-0.21357210672783	0.935396427506718	9.41393892337631	8.50344272761229	3.73449271561149	-0.475215189883197	12.0511633763063	8.48636354680169	2.4734375850771	8.40030715556321	11.5271111904238	-0.424979194957292	4.70871240905601	-0.461677549882369	2.12755078960077	0.286093545859588	0.593530400205934	4.23549126069326	-2.48651350883412	1.11632551374683	72	1	2
153	6.67058738582563	6.55245881613983	5.82172657956177	1.85539861376526	1	7	5.46742021494992	3.91467729721558	2.12174989446682	4.71660883187338	1.47751965104583	2.38037425318886	3.82537289279283	1	1.59217611632208	2.06314168761196	1.22257389284541	2.60779736352194	3.50731520113241	4.66663821208301	1.62242937394906	4.20136496258432	3.2721677887418	3.42592696764701	0.647823183032123	0.20519913611708	6.20959532595411	2.11206364432177	6.42124023454498	5.3305091302213	2.14711728620569	-2.51602771937117	11.437684202201	1.21999284951629	3.38641033281884	2.71559242612643	-0.745811214247919	1.36874647114881	0.533556171260589	-3.8254048742567	1.80088372939852	6.42953570598944	7.36208981165683	3.29834702397763	9.78523145076524	2.64210710230192	86.75	1	2
154	7	2.99176900489412	4.85147307305298	5.84848758729929	1.9103417987128	7	4.39533597027102	4.17961217836748	1.14218357934309	3.84335755613559	6.6402801424842	4.36918120824373	6.89071267320446	2.39322736229009	5.48590526945801	2.90879347138273	1.03014488192033	1.25176374627196	1.29325895470217	4.82114428618309	2.63174185366206	4.69674163622861	3.71119954283023	0.845263806464622	-1.74804677975282	3.27949411498441	2.96437664739348	3.70349228912194	6.41588175809304	9.45931424085277	4.46971005316437	2.70826252039649	1.66172192070403	5.89557482868179	0.00475934992558444	6.69847984015008	4.62362443240671	8.84957588051127	3.74437938185228	4.87784758937511	1.00778268254878	0.103674540683631	4.90875401195312	5.34467066386073	11.7476232392058	5.42004999097014	88.5	1	2
155	1	2.2062272606015	6.01016168695417	1.84916162875297	5.37600808453537	5.7860752185128	5.4133073962134	3.33019048173567	5.23306666378997	4.83841711519949	5.42581618402493	5.79895785033042	5.05014357479015	2.72178740928287	3.03249199914601	6.72450460000442	3.41499120775216	5.22189907357194	2.66495348044961	2.79105436691327	1.63728005125374	6.22419850150234	5.2310392435456	4.40740595212191	-3.30126192539899	0.262389861788494	4.78368255317371	1.23545940438689	4.31125858649357	9.76990312600965	5.18933302389776	-0.786665912523117	6.44972836661096	0.524366750410038	3.36769071584039	7.90341098758599	-0.238813354183173	-5.8522881282147	9.68589451502672	2.78228045505608	1.29204780570457	2.78851976940083	6.70265644088318	4.07532201706766	11.3298397743951	1.1557231677883	75.25	1	2
156	6.15118383113105	2.71523274816716	6.952646019744	4.2288271487043	1.61545972614303	1.64168279748368	3.68857728709248	5.71490801366831	4.03689665189423	2.03205735290327	6.70840655369948	6.64343933381848	6.5486173200567	1.55311922096782	5.93494519764804	1.30089934519762	1.93269488638307	5.03513005607864	3.28721922058292	4.87244585761108	1.85757052875948	1.9536818882899	5.12341735360875	6.23543121023816	2.03979198678675	-1.68131442267447	6.16252731411374	5.83442077978763	8.61239063922886	10.122891672107	2.10812505731851	-1.41372317776792	3.83440671753162	2.6918389669516	0.56892333852024	8.08384821498034	2.75472821717719	10.1012682361763	4.91832180551511	2.2971149691477	-0.14017224243101	6.31607888881143	10.3472811907463	2.53504793021979	5.82212755297087	5.42520034254801	83	1	2
157	1.53019363193885	4.57332225205712	2.07243836469967	4.37224216383809	3.76276334072534	2.8860777580425	1.42369071955529	2.34378980683225	2.22789853709019	2.2910025877704	4.87966583017506	5.76270967915737	4.05343159931415	2.73891245727383	2.33743777347995	2.56203559128984	1.78479566510034	1	4.03647872034261	1.9707460589357	3.33114736260324	6.45446275485277	2.20883372072879	4.93163123680042	0.00904630647527749	1.3464605949278	4.5425862534411	-3.24293187417189	5.42948223517591	8.00977740143939	1.34249442888975	0.152042300688861	-1.36326279731291	6.09841700941509	7.99816577497608	6.76358581004899	-1.78785264244175	9.17874846155563	3.31147448379182	0.977675759480763	2.81780847891091	1.08255394769469	6.21027452960579	3.90981953691848	9.17210771023103	4.3138692537718	73.75	1	2
158	4.61255574707744	1	1.86833120930952	5.19629064618936	3.80460173674241	6.51738035424499	1	4.81177491149954	5.83667165929244	5.23534844637171	2.67256853739558	3.06898887995682	3.56842429737025	5.11681989899448	1.02458171561833	1	5.24677454159532	4.71183253612801	2.93102599087039	1.87765475590381	1.55845446065972	1.76779223738998	4.01010227679603	2.08454698028831	-0.532039226405659	3.21563237160734	6.27244696332897	0.910388907809841	5.82001276723389	8.69003062063147	0.628301718778738	-0.00738173461317571	5.82378831755499	-0.725191979769405	6.55850328157449	9.0562004068174	12.2541911170606	2.87579861743956	2.89935334226502	7.00664101823117	4.15709878707885	4.58246424559469	9.07618724825991	3.36979906640688	1.21702277960869	4.98027240570008	83.5	1	2
159	1.73514096141345	2.57655458354307	5.51204405446777	3.83783908275831	4.59957308174823	4.22560258786974	6.47775416131637	5.88136644290254	1.07674369290491	3.64864291992475	2.18527972524935	6.72708090792082	4.31943524956882	3.08991112173043	3.58866297459529	3.08183649833569	4.06179824023235	1.82125621800752	1	4.59362341299889	3.29475435257153	1	5.90439037298337	4.74313954069738	2.0833570504653	-1.77854512980699	0.551187230926995	-0.00753465086537564	2.40328115594838	8.67941783220649	9.44593316906026	-0.6301466638615	-2.41115428159333	10.0090679083341	4.13649220859992	5.01441536127864	11.1466683624894	0.913304085315114	-1.2260556456231	2.49773163590384	3.47259906553089	0.230763367349284	4.2059635849988	0.0582997372157677	1.29360742556183	5.77817191531931	78.25	1	2
160	4.43471349780864	3.49344999082051	6.82686321602392	3.45469119764986	5.64080823692839	4.95032257217241	1	4.9078506682532	4.73609577500531	1.51117102403403	3.41342630460169	4.34350692432727	6.34783149193062	3.73276515203657	3.10032902669029	1	5.02576004403391	2.34675284233005	3.99921808564555	5.49389578911369	1	6.15441921857228	2.56383783203057	5.45873584796052	3.57099906565176	0.664510691176157	7.86094772255347	3.3760108291461	6.97772255875438	-1.50294948431462	6.73099758345466	1.06471157577454	3.74263069623206	4.48894847519878	2.08213021980486	0.0592233059202578	9.30144499386942	4.60141798758634	2.74128203834809	0.707807107536381	2.20516773289008	0.193836609680322	-1.54712290368946	5.3562402552994	12.0924533290804	2.78732796667991	87	1	2
161	1.22446869241088	4.0823852751882	2.7531949520958	5.33974954968184	4.48841056240248	1.45076096962505	3.7287586241081	3.38664089045221	4.41251014375976	3.14885871400385	3.91429132232799	3.85568790377132	4.97746010190955	5.99011756333364	6.28532690349944	1.0450469690778	3.90142777360231	6.14439539520292	5.1160640944748	2.97600565152064	3.44357438803241	2.75432582706637	2.10022256179421	5.29605923056505	-0.584972957971047	-1.47405685701931	4.66461652791947	-3.43709875959377	3.15163842046889	8.76110523400779	-2.09112102808183	-1.42807816666093	4.1670187757066	7.92529168147873	1.56489435068205	8.47398428928256	2.06789464951125	1.91375548408083	4.54321062716792	2.54636240096262	4.43506815833207	0.0154952216650336	10.4827000675107	9.27612605964124	2.78014575732244	4.08138115675353	78.75	1	2
162	6.15889321193139	3.37213087768828	6.93276310991583	3.78253051671779	1.45557742496028	3.95287115109815	3.41383860154197	1.40859328328144	6.91702605127247	1.16597399435768	5.64745297470842	3.38129567866244	6.45847681314969	5.72688866097834	4.153055722344	3.1980321022834	7	1.27053489518115	2.61846148317655	1.7893310323392	4.04865841360636	4.36292617745594	1.14809677864266	2.97477623968291	-0.602559455916217	-3.94711195653131	0.521048004049513	4.34678408476143	8.61916856249124	0.176086310014143	6.80228152430903	-2.68593392053353	4.28443897366406	8.72441126469512	0.300991171957618	8.42527007806552	9.73650297051666	1.86207702053231	1.71380468344332	1.31758883168772	1.1668643484677	3.86469160331667	4.00114977688873	5.0628722346588	4.44786110491137	9.99852511797832	77.5	1	2
163	2.21091215378949	3.48449936199144	6.70237336900153	5.11231831338963	6.38285748954965	2.65017317961382	7	3.98638891324486	4.4184276640442	1.28978392935469	5.92165581899149	2.91568695772727	7	5.8630698147636	6.81103942525973	5.72971935471229	7	1.41470069074757	1.756590778654	1.29180941963302	2.86767099624428	5.40156653358589	4.39766478539052	3.56577920705563	-0.657452858572296	-0.947152841607362	1.54486442895224	2.4133017701062	3.74840953119058	6.70275979020607	-1.63641735882734	0.556145193544607	6.0136289850657	7.45276898667168	3.89296091668243	5.91857166942822	-0.838480239463828	5.11862081284242	-0.00157446509938552	-0.249954004749344	4.05986013946434	5.32869630204136	3.98765479970158	2.58570630941077	9.59803425635871	3.14558439149919	77.25	1	2
164	1.58051876048626	2.19704082767263	6.00564077955055	1.67062502539505	5.92154775150407	6.20646104367563	5.4005527136932	2.85583991875657	2.69173956348032	5.63009693992854	3.96203293562401	5.03291128529133	4.97964737304316	5.0128570374196	2.69050628585649	6.86768614224448	1.42494183008714	5.98955109877959	3.74671555790874	2.94724825105671	1.97792167122306	4.33367197808978	6.46907318348046	5.08646728687054	-3.37704371443199	-0.324095889659606	3.89052007525057	0.510514862191042	4.77330377982723	8.88452035312493	5.99534314404322	5.32376837708217	4.59172485153067	0.332060289778791	10.9814543523139	7.08965313940241	0.652542618348641	-5.43256412185877	4.7755399301481	3.47311873629936	2.14695953600035	2.71007206597863	6.20020731727888	4.59399597626506	9.68045298484917	3.10463278551154	77	1	2
165	6.77565713077068	3.17051839755057	1.15908312641063	3.73288805720323	4.57624721257297	2.70875173143692	1.78450946402535	4.12750709270001	1	1.17734326958296	6.54127208340575	2.77739526151614	4.77724191690887	2.13334835881143	1.47684597414741	5.0982056983183	1	1	1.36104763511804	2.92442034534389	4.9678695705775	6.54182244483568	5.63427615387703	-0.0439966025876386	-0.209850478946498	3.46775226912389	5.90803722655371	-0.427684734009963	-0.385178809690881	8.09807172130806	-1.39174119342963	5.29882459178341	6.4958231554959	7.86220406172661	-2.53334712865336	9.26014608346061	10.0940728156749	-5.9068784703742	0.390897493168695	-0.74950439908974	-1.04456621852326	0.329543658154193	6.69874796953464	5.63008527434694	6.11314315226587	3.21685583937789	90.75	1	2
166	1	4.74172625484362	4.53185169197878	6.21133583023021	2.57503133096266	1.1495531325326	6.63185885611643	1.69795851076871	3.3138387452562	2.00036663776187	5.36002701586112	7	1.64064047669469	2.94820461701337	6.87518952040257	1.31204047164869	1.21468981996815	1	4.72157879016223	2.09224004959328	1.13354238341103	5.57616068484309	7	0.409430979517675	3.52299416722268	-4.20278482882745	3.21681211924213	-1.11245855242786	0.522710800107402	0.567473670077872	6.41072713367388	-1.06426162476717	2.99935777841492	6.12605278896368	6.69480342686825	4.10272464077159	0.193029463712202	2.93977706583	2.01106393488921	-2.48684035798389	3.21429998607935	-1.77634804525195	7.64945475284192	8.59914969410099	10.3233418698238	2.27801339479496	85.5	1	2
167	1	4.71200005936516	2.11820179300044	5.4928681385124	4.24918419554312	3.38377420386817	1.36234825585993	1.04551238690078	2.00466462174105	1.85416586091619	4.52346652924037	1.76303026963022	3.28964757136682	1.60127977047321	3.52980307537077	2.20564232513575	1.47012068385003	2.17037708246287	2.49807046343286	7	2.52845399804213	5.54029934491433	7	4.1861327444178	0.480658020588953	1.16011082343117	3.6548720786056	-3.52562232902761	6.31014137892046	6.52154656292874	1.70797420305267	1.51195049030769	5.88658255097181	5.9738416510569	4.04871942519554	7.0314520875977	-1.16326885868432	9.57057026518107	5.98445106964064	1.27261745984967	-1.28879148930999	0.348069484265296	3.48494069848956	9.40663693894336	8.39706163064062	4.46320235479915	76.25	1	2
168	1.77168807915889	1.74425105618144	6.24457710368783	5.61238758027422	4.15845551921348	5.44684723937228	5.21272603227363	6.14892829410266	1	3.88997461541094	1.38196178682903	6.42341155863719	2.5746132769072	3.16462076497116	7	1	1.36912638213147	4.03860158466437	2.32919850069204	6.16322677475189	1	2.87468567051999	4.53390339232049	4.92919923610386	3.89868033449533	-1.73767826095499	-0.863359553533442	-1.69024978907779	7.5947731601894	3.18673865344968	0.0639767113265368	-2.17448206066382	3.64758639564532	12.684345772897	3.49251250428703	3.69205828401264	5.05456415614731	1.82241213839515	1.68096431679533	2.3957808122099	2.9566609928831	2.06206300655967	-4.30988763662441	7.30099225469004	3.08944959921507	3.59599909693442	80	1	2
169	3.2430337223598	3.61106286142663	5.39135398588518	5.0529613285909	4.53353017904782	3.9012991871651	6.42543674736435	3.86366776299046	5.31801895482169	2.40715693102639	5.81465669484678	3.76854036318705	1.83729531367036	6.13883712981416	2.37515001830937	6.43930885992437	1.84356585288929	4.53756169800785	5.64946708890356	2.56828307964269	6.58873540628557	4.41250330746527	1.33910319048724	0.252238687302754	4.73851154111182	-0.641546376582034	7.71422619749446	4.78975195465581	6.82457731419651	5.23792062746193	3.06063931293927	1.3166752393182	5.07190253969054	-0.0634670551756091	1.07412054759569	0.409243301796405	6.85926042648058	2.71356088781312	4.23438808865602	2.64703164981481	-0.0638587523582507	-3.15605235050799	4.45120050777674	7.26513891621181	-3.14633736145456	0.838146908311195	75.75	1	2
170	5.72590766944924	3.68040057334874	4.72527800176153	1.29709112606901	2.03728137534091	2.6847285880894	6.41636211004353	1	2.44301619309475	5.65578142795299	4.23337319822527	2.06162845977681	5.22267130600184	1	1.18272715673669	3.8843801817221	5.37334171396551	2.16405236026761	2.59613573099996	1.87097753556451	3.87487701682537	5.88942080146899	4.28286967225895	3.10999324460477	0.307536073393329	-0.966193823679803	6.74792826479913	4.86038776423277	-1.01450805003517	0.814754123296133	7.05970900484805	0.640725386499272	2.71359954456165	4.32417191550729	5.59429177510343	4.38727323787016	5.39831132643385	4.99402942771247	2.44507025259216	2.20817592054135	2.65320996834218	3.86615446143135	9.48062110581326	3.54925454741641	5.35819887602408	3.61224466371319	69.5	1	2
171	7	2.9178609845781	6.71845765417935	3.48407107111677	1	7	6.5895102465343	1	4.52877513705564	3.1595815100289	2.64223431778913	1.56184303726118	6.67222354507066	6.64276347161384	3.59343107602999	1.82362581204333	3.32375058279943	6.48413618463435	5.47890463792548	1.61416785109661	2.8485851388463	4.55090066650378	6.24516366986419	6.77788331410002	2.52028888689815	-1.40918446931679	5.54811329651009	6.03398715683871	3.47462427401513	2.57229321801328	2.52226905982281	-1.96560291970128	2.71860527328641	1.59358298405907	9.48442309249411	12.1578929672142	8.93841664591683	-1.57910419781899	7.06415441531562	5.75825192844349	2.24609935950413	-0.945459646287627	9.46263362910871	6.02905917905922	5.01505753274489	-2.21746969737616	65.25	1	2
172	5.08534797601143	1.47260359086382	4.83567340465628	5.56247133661659	6.6125697405701	6.30437442480539	5.39419480789368	1	2.89824159194011	2.04200700094132	5.17441854698106	2.16481001951021	1	3.24195735170985	3.70807564899599	1.43581602194566	1.17200333403687	4.51862698212313	4.38685609138121	2.91109479822445	6.97626312157237	3.86706484722278	6.55548291556994	0.108436275087549	-1.36164033473004	-0.171697670672903	4.77807499703014	-1.23631698659902	6.92917410598336	6.14310150825898	3.1502614027799	-1.24994925583092	-0.837425471543903	4.59748732543083	1.76500256988607	9.02062831171379	7.50282211832877	-2.77689726232451	2.89250776000172	0.488417164366577	-0.921021393366447	5.85828547239654	7.61848016740369	7.42458086615753	7.16507340433354	2.80421418901228	66	1	2
173	1.52449821829844	2.72497413918004	6.01765725395485	3.24626942296754	6.60038177861526	6.37594271519649	3.08563071779295	7	2.96338986370471	5.3839481296532	1.55299381411941	1	1.15586280577012	4.75981721559587	7	3.15098120573705	6.05428095690538	2.32232910512001	2.31888736689694	1.81958017531208	2.93107916145698	2.87233745961809	3.52616466681904	3.36340962611979	-3.8514277855181	0.0202943630866158	5.150885612952	1.27668356366422	4.22100530062117	9.17011731224437	1.78746350489175	2.55177237122555	8.45178930247421	-0.122595369140621	6.88062727023121	9.88239599702696	-0.9065461428671	11.4909153339776	0.855298800444861	-0.926821712059203	1.72409166560015	1.19594565695302	5.236947347894	3.91319387348549	9.97394598743214	10.7224724036493	59.75	1	2
174	5.01711338448993	1	1.11101896583085	3.68063363583521	3.06265824954738	3.19030028525661	1	3.48244720033879	5.99311266704438	5.11747722154116	1.88355515747997	5.56227983796425	3.50025283334774	3.2353903388397	1	2.03115864828482	3.96861449828176	1	7	2.54060669333797	1.75455030868196	5.63239640808692	1	1.08529612570517	-0.23898666073916	3.98239596499862	4.76594566148139	-0.334486015877812	-0.7753012432383	0.925467900975379	6.62156316252806	1.8915978803499	4.05226393214815	7.98014996394851	7.42961763788393	6.07229973648254	8.60121801225209	12.8788735058924	0.805680622615098	-1.54507246865118	1.84670514060274	1.25705845582937	2.03075879557577	3.9039399638216	9.88809593565853	5.12959631061271	75.5	1	2
175	7	1.32224004879547	7	5.07195367058326	1	6.38452424093391	4.26591085807446	3.92179135057782	4.07778833450238	6.24950771191314	5.5146479221644	1	2.07444889222122	3.9213671571114	5.50831876590113	5.5311694915663	3.30620642000498	1	5.40550555584876	1.63969490626551	4.5742110638296	6.38640795452939	1.7198890509886	6.03638017667952	0.940385664600149	-0.0278280484891229	4.48985302352843	5.39316950295569	6.76404651621128	-0.758823637759982	0.150844578779347	4.84847941909276	1.77345083775373	3.15936951352448	4.5189468873754	5.31421615791639	-1.57386474208798	5.98175241199893	5.75673428243588	1.84593883371331	-2.59504021917322	3.84148403559482	4.07427330716248	4.88342930958909	8.21458996489858	4.32924472315805	75.25	1	2
176	1.1184133560452	5.01201237916965	5.7456555518972	5.82859426908004	3.44690671307484	1.42312092145973	4.44053505674032	1.44981495969586	4.82836647072566	5.48662282229375	5.52691784841278	6.79292073835395	5.43188074600572	2.51099293311063	6.81011428247164	1.28745201972969	2.12261304916292	7	4.68595553706981	1.33367613659172	4.87131555353056	5.3013047183624	6.6129491915722	-0.0581891013828035	2.93686578261745	-4.26430885919097	3.73342347254745	-1.63752713001148	4.24001293139398	-1.65106967658625	1.75821930799468	-0.570614058196911	4.31731089898509	6.1066934221931	4.36394975072246	4.86387549344616	-0.302457235551068	2.88777726094052	3.4783445471012	-2.58007395908612	2.40807235759026	5.04334106362378	5.02085410419518	2.16659585941936	0.148352356357505	4.06988941621266	74	1	2
177	2.23049082504391	3.96872875267191	6.38049716081666	5.81711864748483	2.47091473990183	3.65224274227918	4.56148402266086	3.83385137665877	5.49343973434361	2.42394048495025	2.37367078273465	6.52039384270038	1.48593831700082	2.89864545967346	6.60231341541901	7	6.26655826865444	1.51453232425626	1.93050193858933	3.61731853463164	4.10627082905638	3.50510698853283	1.87829822169875	7.16489910189101	4.97414772378406	-4.66230386450775	0.930499638711618	0.972555050279918	1.43535023356502	3.41300581322069	4.11073822025797	0.362359331011595	6.07354362866741	3.19341875023458	-1.2733269776611	9.92000874329815	4.56260107338307	3.38150832057034	4.23202062228725	2.34828538347572	-0.86106945725737	-3.33146123131463	7.53910396573121	3.43384934859853	3.01316658556512	11.0462809878535	72.75	1	2
178	3.62008624392726	6.07371728003666	1.57839575829838	2.53264308159826	2.32198452168338	6.60075048503245	7	5.74601904492088	2.12649739180931	4.36942327586941	1.96616514236354	1	6.58487203605095	1.74657191778517	1.5857088242327	7	4.17028855872878	1.21566544748603	5.57483778636739	3.62160794144322	5.87835394215156	4.99477201969333	1	5.77532936928394	0.594804817427733	-0.955109025455649	4.49460078763227	6.65306073983165	3.29062908846135	8.4545175685485	-1.64909453584955	3.66944734123831	6.20704025186603	-1.34565430140703	5.88091331211587	10.9915517304785	3.57744053502616	4.12482398600159	9.82628962245754	6.9943575337305	-0.723033292319767	7.81748463336184	7.59686648820564	8.22096561577609	5.90078415217405	-1.98355287139809	69.5	1	2
179	4.89920634673802	2.01203158558853	1.6688262314357	3.99328283547262	2.79544335381282	7	1	3.25256299931503	6.47077279930026	3.69948952344139	2.48925861919311	3.98475295212253	4.20612008067555	3.71380556512456	1	3.41099483463884	3.122651733601	1	3.78728416315189	2.65912156445524	1.23789053931391	5.86346618083938	1.18426167109438	1.00850469152748	0.265343875659892	3.28770792681629	5.33302054780171	-0.0938202969945053	6.45225519253601	8.4538391645603	-0.764653093962932	2.81396653080296	2.97448725994418	4.91334433889699	6.99270863866525	4.36834598392888	9.19656771275038	8.26765803909734	2.41928838421575	-0.673113411209864	-3.37215454699739	5.95612676556039	1.14431168942634	4.05936561048118	11.1683490493097	-2.43610575535312	73.25	1	2
180	6.01501721318235	4.56363481269563	4.73967370526473	5.09115502688915	4.12768203932581	1.77513164043819	4.96080018337783	5.58656575144345	2.23924877808162	1.93906723488853	6.88109276709896	3.65579779417599	5.57325354490719	4.57662007117336	2.19530803605762	1.01057221992175	1	3.34355997680432	4.82000918694118	6.34292064422756	6.26526169144813	3.94818848245343	5.78965606842645	8.69770451424859	0.485821256902223	-1.4782073933294	-1.85182896804954	2.96493704878532	7.10196117530816	7.000510364349	1.36260037649155	3.80546385654223	12.9774630710771	6.52442601031938	3.41956792100414	9.79188230836616	9.69723669262921	-1.49653142080671	1.5221323938354	-1.88125737080673	-1.99251860241576	0.804701181842882	8.2363137709399	6.36853256042673	10.5896075287679	6.50947297525707	83	1	2
181	6.31452101874479	3.01134229663534	7	4.46268612330238	1	4.04963143569464	7	1.51983086584434	3.46403344023759	1.5091762498703	1.25537401861011	1.74495793341391	6.39731307546273	5.62108375674167	3.44846363051475	4.38400921105711	3.28880807780177	6.31393926383795	5.59655511698001	2.88529378875481	2.79454097514183	3.65962716497108	6.69453376683407	5.48804789480181	1.95004057106208	-0.806543506978973	5.19889794139638	5.12029695973824	4.24007804116445	4.04326345642627	0.384613237472776	-1.47469395736474	8.4986369458458	5.42974508640903	7.54375167266749	5.34597248939783	9.11346797427036	2.93408065090371	3.84004520133125	3.2104690249789	3.40140943618929	-1.41073434711368	8.85110188818238	6.0847774195536	5.174192503744	-2.37176685055403	77.75	1	2
182	6.68205436675186	3.03631982545329	6.42685157018838	3.37520603330972	1	7	7	1.68343637689604	2.74757612945131	3.10955367046919	1.64426941618491	3.18052738028172	6.74657072324994	5.70196823092197	3.58081808780861	3.87475573457056	3.5938670923959	5.51863045239377	5.19201460675909	2.16160213653131	2.26962607733314	2.53216793151102	2.17237420005184	6.00370368202507	1.85841257836116	-1.37267416893532	5.44417506576018	6.11517575015966	3.26446541177729	7.41344342655735	2.44459710400774	-3.39773644000097	7.77822171276586	5.87643836665709	9.14046386511261	12.4437776035577	-1.4787398249165	2.77729831571516	3.6764725068557	5.1925750954381	2.62308684448399	-0.94715834266158	0.0883370608020471	8.4318624051216	4.69218211865837	-1.91194508822822	54.5	1	2
[truncated: 5 more columns]
