# Supplementary material for: How Are Mate Preferences Linked with Actual Mate Selection? Tests of Mate Preference Integration Algorithms Using Computer Simulations and Actual Mating Couples
Source: PLoS One. 2016 Jun 8;11(6):e0156078. doi: 10.1371/journal.pone.0156078 (PMC4898694; doi:10.1371/journal.pone.0156078)
Supplement: S3 Data — Long-term couple and agent-based model data analyzed in Study 4. (ZIP) [file pone.0156078.s003.zip › S11/Aspiration Model Data/Aspiration Couple Population 01162016 100632.csv]

	trait1	trait2	trait3	trait4	trait5	trait6	trait7	trait8	trait9	trait10	trait11	trait12	trait13	trait14	trait15	trait16	trait17	trait18	trait19	trait20	trait21	trait22	trait23	preference1	preference2	preference3	preference4	preference5	preference6	preference7	preference8	preference9	preference10	preference11	preference12	preference13	preference14	preference15	preference16	preference17	preference18	preference19	preference20	preference21	preference22	preference23	fitpoints	sex	algorithm
1	2.96961205925248	3.0488842455308	2.80152349820387	4.86789886550343	3.21723196975307	5.58306152991186	5.13357695751526	2.09895465052247	2.06081096314984	1	6.80145682123002	1	2.68440547036525	2.04493671824303	4.28396304756653	4.34734423522747	1	3.35654091665841	5.92239109707488	6.27867926951403	3.40670343843421	4.06259238697276	2.44622371001005	1.88321071953449	-2.66482163522922	2.34206243018942	0.128279179970796	1.32018772227239	2.50373525992877	2.5091531483148	2.47795138939252	0.293686430537833	6.6322737691908	6.8346223761553	-0.365537370405225	6.53755674825957	0.52980924843864	-4.79430818341257	0.0041491049402215	5.5052849812378	-2.38745187148727	-0.0230440885893415	2.83402700540635	-3.0872627883036	3.67889587268258	-0.940619626982529	100	0	2
2	2.09054669967205	4.60064073191274	2.3085590499016	5.42007729129789	3.62789747987234	7	7	5.41283347605929	5.27425367922788	3.03558756286591	4.74759812142168	3.2406822444957	3.45595306921083	4.0265861871484	4.22722942319924	3.56968564644773	5.10492559916969	3.08738705479936	1	4.21567452891864	3.87731163915603	1.95068951883809	2.35710058235661	4.15222073594865	-1.81084425950673	1.64824856125898	-0.36016838057789	1.01935390899767	0.448363105577545	1.21792500356949	3.80402939722465	5.01907088983871	6.98431701872975	4.82387338626359	2.78050474036017	-2.91220321367605	5.29994483993197	1.58721784595187	5.86621676339835	8.59561465849546	2.81975784948278	5.27842499190066	5.50761385667383	2.76391835075315	3.21586300014373	-2.10315758491036	84.75	0	2
3	2.61285698718376	3.22157755121455	4.39414663202825	1.77627890228315	1.48441977069502	5.07256360763417	3.81238914133215	7	6.02937980893579	2.21752016835039	1.59309624589355	2.40560067388378	6.39994842283231	6.36181249771228	3.86070902422863	2.32713623513744	5.84867732300741	1.39582991545867	7	4.56556844467727	4.824750633465	3.74466556332922	2.50778405702366	6.53084172708477	1.38871843761748	3.55619560141081	3.29611710589102	9.90573410547307	10.2181364527269	6.56053866360993	4.50527505007592	0.530249571241693	0.586174733979353	6.41274106185236	0.197463642814109	-0.872993642792806	5.84885145583997	9.32065919813816	1.33145006160679	7.62755161856992	2.55339665456161	6.03921170249696	2.83410769707153	6.62628552021562	5.7509733670064	1.59695589842877	102.5	0	2
4	1.81965828083052	1.19029027191296	7	1	5.59672313821345	3.89344877650826	3.69877313182899	5.13761469968679	6.00126245615567	7	4.74644259586242	6.71802083412791	7	3.40946209911626	4.84325644850407	1.20184334875684	1.31267144422106	3.75461838834891	5.57732689124415	5.95677778330046	4.94767056507943	4.63082796033338	2.65630226309209	1.71170953172051	-5.37084953612768	0.06895078751866	-1.23627144156195	3.62888422615943	-1.98496366534818	2.50354271223866	5.7819326450523	0.100871619767665	11.5110516198073	3.14368020444396	-2.71583382675057	5.74277733115475	4.2282422030587	2.06901237104993	-1.61573107478366	2.45780602057416	5.63640506042497	0.957209363861123	2.01902896497838	6.37499848261614	2.19620463238833	-3.36261945908876	97.25	0	2
5	1.17224950392684	3.78796421927737	7	1	5.3580527899242	3.51695657890379	6.11676898058262	1.35904695007487	3.69146908684213	7	5.54982613396524	1.72645729834358	6.2168000309998	6.72956940920347	4.40423682700907	3.06830357929163	4.34039419231063	1.78130018570283	3.5120424897441	6.56259432162793	3.59816861178597	2.17373014369884	6.67468973166727	1.4045398660343	7.51155282101854	3.29784681357845	6.25815366764715	6.04462871078606	4.58107717223342	6.77193745404467	-0.0493678565317258	5.01765674726611	7.0351388637336	4.26703904664111	0.475993272639112	3.54301223399268	7.26912787560169	-0.206277363512403	-2.9807858456544	-0.860810618891456	6.14870679184224	1.67017744972877	6.23271112784106	1.04044418140995	4.81621743886559	-0.760548529146322	112	0	2
6	2.65689742428314	2.12717996577252	4.60382475317771	4.15871440740763	2.48166966916264	3.72134677625844	5.08267884160339	2.60353696008496	5.38040664546373	2.53749414105114	6.91201294981618	4.94846777233232	5.42362324711315	4.81793546580175	3.19426762360987	1.23989959026368	1.21505144985178	3.61401819113881	2.15592885795197	5.26238709029765	7	5.98462035690158	2.75779784587096	3.32211202889393	-5.32920194424912	-1.33031113878865	1.83994814138796	4.73597602432082	-0.112650403283472	10.7642587623632	3.4109398039088	2.38845658527441	5.54625415637881	6.97800330750827	5.2000832842088	4.68528735403885	2.49145901992469	-1.48866674526428	-0.720765404523918	8.78547680461983	1.25393528926665	12.9521180815818	6.73340392243695	6.15272762773142	-0.393200137838596	11.3318332779242	92.75	0	2
7	2.28731572282803	4.36374046094662	3.91347646605239	6.06359820724687	2.28000675118043	1	5.87733179915109	3.79592479315641	2.88330501027362	6.7905295483257	1	3.11210451106536	7	2.00721220967709	1	3.39512855378876	3.28515260204005	3.04571949679114	7	5.18773633640331	2.71769533745459	4.65290724912044	5.25256828016142	3.86577773617939	-1.83841032410104	2.07694157618299	-0.921673784945574	-0.314603185884533	9.09650671206778	1.194762490399	2.76188066139023	2.0068323424866	4.11718402769311	8.87118148353992	1.72016792591524	7.12856928524592	5.41746610512956	-0.243319672337579	9.38819784790425	3.45485318297201	-0.753807197281103	3.05628247898063	-0.831586340935729	4.53762112258033	-3.56239648644871	2.8697770136199	88.5	0	2
8	1.43930888609407	4.08083647130494	6.0488452650206	1	2.93206894033697	5.00207686245802	2.14744005411276	7	2.41679166061151	1.41057919594325	5.75417170032937	2.43701157693173	5.31626368815848	5.67088314450289	6.16167479857716	5.01599676319832	2.46316924412703	3.67243703101053	3.0394388791673	1.87504988271079	7	3.78832962309038	3.64667125445814	2.04595336648528	4.39707674956188	1.66647926096158	5.19365233887978	9.54550518290432	9.17880186421744	6.21419631955449	4.20146387309182	3.24353964278527	2.61883695923221	0.692847861475379	-3.00433851561837	3.13297009714154	2.55659817933697	6.35649770750569	3.95650667973728	7.7873182286927	3.89964812658138	5.97150994674973	-1.0471921598537	1.4864132282327	-2.29694215220772	-1.57960177950314	97.25	0	2
9	3.40087308954924	3.46140300819103	5.19140112358678	1.25078338762055	1	6.8091912651642	4.71438719705966	3.19217275848424	3.38428417029221	5.97239330296587	4.20825028802635	3.43385765179661	6.29823157395078	5.86125679363592	3.88413782146871	5.82749024944195	6.2493912180614	1.78516520172036	6.58520636176529	1	4.84421462562476	4.43483598771224	7	4.88313238713033	2.01545339173313	4.09787818958069	0.148983562658823	8.78025228114091	0.829747435098476	6.60610311758917	-0.94998765935678	4.54736734720181	7.51368155175534	0.747542775826264	2.33540105878211	3.0876207208346	7.18523909430765	10.5636753267107	1.16867500436676	1.72063093931435	-3.62204612603519	4.1573973933188	3.94933887563358	-1.13604378768322	6.29275379866986	-0.719626435353897	86	0	2
10	1.79488695697465	1.15085058637786	4.74762071809752	2.68080632778763	3.44682034077719	1.40904936392276	7	7	2.82896415337944	3.76066399088088	1	2.74717980411182	6.24628388955336	7	3.97952422556603	2.71972746832941	2.85448130624522	7	4.64850137335427	2.45657653193481	2.72193857243262	2.2140483340086	2.84317196394226	0.710423188061118	-4.66386566558904	-1.12315729095183	0.776052382894231	6.18673954844947	6.64496696163859	0.921596335855181	3.26915206059902	1.90410644169672	6.36060934655881	-1.73648839080554	3.74508045086528	4.75285775104317	6.92692398134409	9.73393201801496	-0.831420582966325	6.70886878378264	6.02577943860205	-0.393720313402414	8.69251882835391	0.366063019107184	-1.13104183470733	-1.10185886662521	90.75	0	2
11	5.28691816591051	1.29822529313598	1.88619906393631	4.13787728298889	5.18914141685611	2.6520809662889	1.82199385401579	5.77327052736093	1	5.16021729315526	1.60636409462905	3.52305623339993	5.9491583880992	7	1	3.36283625875696	1.66812117172685	5.34059396531878	4.74878261845349	5.19792664846156	2.62517738749493	3.4131972233765	6.42529516374379	-2.18682882501078	4.54945177303119	1.35325878623305	10.1124790677294	13.284119120936	2.98051511245336	1.81809381315582	5.88447322532149	6.6307848667393	-6.56387400502307	-4.30559983955283	-1.90623077637238	6.17043186535645	2.68457962096219	1.48697987565121	2.84778981376622	0.887214751821011	-3.40440081633542	1.64698854022077	-3.20367358627149	4.86055301142574	5.10087892743025	-0.940682595479344	91.5	0	2
12	2.14406864357832	1	7	1.94981194571357	3.66818550189406	3.8001575170419	3.61489502516488	4.12894928868986	4.98389088755314	5.29930177419749	4.67461905497448	2.90222834544907	2.85945447981904	3.79983750295222	5.41071992857563	2.18958086779649	2.46184508528616	3.9921058008814	5.99327050480315	4.93649265071716	3.88423608439998	3.02265615045062	4.43570943052378	2.24255429279671	-5.50882245232249	0.472656286523638	-0.686671841000388	4.00466325506715	3.69521641342365	9.55008723534454	0.881340129443888	5.5751810096714	9.29519891564068	6.16481774179898	3.60803248255657	5.15398071089762	1.20708734462197	0.341107225501865	4.08829782603238	-1.00918137054836	-4.91820912470518	-0.403796889338474	4.00807396433958	1.41723979430494	3.37596091342147	-3.52388787352743	82.25	0	2
13	5.15011331345405	1.92877250562135	3.97165496161634	2.9571044058414	1.50162208298509	6.45861638893289	3.89682592982851	4.14509211019995	6.38519795997595	1.54711562358926	4.78201248761449	2.64612599661193	2.75763460776096	6.36797434529404	1	4.15003621615637	2.04281095498049	2.78718304612484	5.52325887513458	4.39550964635792	5.9959768091709	4.22095357847312	2.81547329474801	8.66924498283614	3.19404603515628	1.99849850402361	4.09026843753071	8.12458002043026	1.18480923321013	3.68847603708532	3.70301751724303	-1.59675583353967	5.5815904187736	5.71414276782003	2.58220525472116	-0.844427724876417	5.34042008598885	-0.0856586772196658	1.26655204851189	4.93136503166532	4.98811741340301	-1.90787382645633	2.17230291297644	2.62769873707659	1.7312789988453	1.26990440217399	78	0	2
14	5.92133276374729	1.68025287832653	2.30239706909604	2.52633714221595	1	2.63980922185541	4.90100254413374	2.80735877040561	1.08282075146525	1.85855078273427	6.58306678347831	4.71202887316445	3.74570036680797	3.09868069058624	3.43329070273087	1	1.43523555670995	4.55875802166284	3.80918880092447	1	1	2.63880600119703	3.72100799352842	4.54785203258387	3.77885028175451	4.08527886322527	4.26970229799558	7.74650338185785	3.26581900946301	3.51339373585489	6.27265075719884	2.15956586955912	2.85438358231256	-1.99608251311253	7.15494469151585	7.45166412138209	5.0658664146698	-2.48050513857839	1.70111971231312	-1.23090746263406	6.88857287424182	3.42999501365733	4.68697061130808	1.51884504062849	5.07437080822715	-5.06044640034483	100.75	0	2
15	1.48255645262708	3.85380538307247	2.30603429091317	5.81215739710772	3.18950249445881	6.47251132432558	6.31881629711939	4.36751493880988	6.43964811904306	2.98866312577324	6.75786047698213	2.31200770914984	3.3754027613928	4.11836935750363	6.38388177197315	3.21405099638983	1	3.29134595600895	1.98285480783226	7	6.13206046841416	3.77601232100407	1.89400341716007	3.70527417137256	-2.77748550587105	1.55748770045099	-0.252817445745267	0.0472256435002916	6.81688537148306	1.92980390066589	3.65443396380602	-1.38891518951861	7.43612695508905	4.46882590782632	0.378284889746814	-3.16390233749925	4.7167645173389	2.84648688759944	6.55372521030368	8.25978833909192	6.90758008836023	5.56900844888417	-0.682979226713164	2.34107990389126	0.802832286871976	3.03946510879895	84.5	0	2
16	1.98203449912206	2.09395716044808	2.63627699853892	4.06440987001525	2.31413773108983	3.91736898872897	5.59718580220914	5.94896050740574	2.50399824230255	1.34016154145984	4.96606451826073	4.90031299099725	5.28496388263555	4.29636198212595	2.98532602243549	5.26291543173884	2.44598085671422	3.41955262090675	3.53548224291476	7	4.66188665730492	6.22017542329906	4.96946384587696	3.31438016591956	0.357504107318392	1.96304775923496	-0.75849025995264	1.2589659123655	2.8666194673557	4.77118585142326	9.18258177694644	0.434829180606151	-1.94146174547192	8.94306055255285	5.00841586231965	-0.73707898050758	6.81983158365565	3.37771685588715	1.78014704228321	2.6953519542495	-1.52529165628006	1.64456773080809	3.35301295348021	4.06659096988187	3.29195439018382	-5.24084909272545	81.25	0	2
17	2.38524993008218	1.61457885867936	5.17998389236064	2.13688043301655	3.38052474892411	6.06356247489084	1.56136311909923	1.86043670958584	4.059564123336	1	5.37757652223803	1.83312910825176	5.64709045903496	2.22290012575937	3.73012446028653	2.40828364303495	1.28679593949794	2.6895639769622	2.97900583476866	2.81410364862999	4.55128523520806	2.74462537385676	1.6098410726157	1.15630090500251	-4.23797164566148	0.134424479951027	0.719402106783472	1.73269841576557	7.44419835721051	4.40386180168227	4.04526379083814	0.458566800097559	6.26301665151119	10.9750109971706	0.16185086852943	7.17988809289998	3.81506681820837	1.33869460661833	-2.24459424471696	8.95887680334893	4.66527752891775	-3.18673496272403	0.689448636482895	2.11882788523524	0.0159739825175388	1.68083037901138	107	0	2
18	2.67074606577997	4.02253368681003	4.30015290337212	1.7110947605035	1	7	6.22974465523918	3.43567032963674	5.998222458879	2.10682479351912	5.07072822305717	3.57699941364464	6.00747832307855	3.97005615173305	5.58493767519661	5.89346233433229	5.91816493406649	1	6.77763810134705	2.01416700707563	4.42466784818177	2.78353698282804	7	5.09837788843664	1.98920777645973	4.18386249202465	1.67632648440168	8.20055945721059	12.235484365974	6.17969187900503	-0.937610566603882	4.75734786427286	7.88821129664552	3.48014515703847	1.46237726464326	5.24448053334363	3.10498423416526	1.30527493275654	0.494357323374894	8.32755724234533	-3.78034577470309	2.99309981490922	3.98253481866059	-0.864056271915963	5.96161177099977	-1.32401633636398	80.75	0	2
19	3.44611001865577	3.90951711704263	3.53449833142666	4.48031483932403	3.77092713004885	2.13233090057206	5.50713704013505	6.58337279513234	5.50721370751154	2.35555019979642	4.43934742637494	2.28048507622629	6.70070606163825	6.13490464070099	6.00651705133313	1	1.70824230953671	2.75080793409261	4.28876170857653	5.69265635392237	3.1504761360976	7	5.54151722086959	2.32661363021702	-1.8305989911292	1.35452584912947	0.560927698586808	1.0268598451175	0.106581756522339	5.65637759566417	2.41862231627967	2.64596381448288	7.31704904828958	-0.746114178921156	4.03292561773791	10.316152698202	3.59732627156449	5.28672966202121	0.884521699504681	6.90663101942637	4.6165721643831	-2.10862067471996	-2.06725869463881	2.35632198598803	1.42491075936691	1.63958886026856	86.5	0	2
20	1	4.19909019215175	5.73475734406729	2.60036161113738	4.05250605107718	4.82516541633944	4.50477318525684	4.02747770318945	5.81009696527567	1.54166660084865	6.30658977006755	4.63150597922223	5.76505160212969	6.38566226776533	3.9237218964581	4.16389591179322	4.0727118269774	2.82780554050572	4.64907543422312	6.04243386516679	3.87501070287337	6.49496345306315	5.54355275518587	8.97454339556959	2.85583172827489	5.52335446207249	5.62151258791901	5.94232857310573	0.807165278195197	0.601381429416726	3.28571877582399	2.70419590533435	0.687153758154258	4.8064360243197	-5.15637725490239	8.33110451613129	2.0615698163727	1.59763557995886	2.32147557326645	7.97169822584921	0.810242408689765	5.23121235207185	8.52605919286202	1.37608502710034	-0.390871688584587	-0.371142924077268	94.25	0	2
21	3.91133421104394	1.08801202783916	2.97632986333892	6.2785698200185	4.74464022705333	2.79613908685216	5.83774060520597	3.35943407350253	2.84175702824535	5.03608449151097	3.02619776131639	6.17518312766391	7	1.83753873458338	3.19536957419456	6.36844226420391	3.01163883108147	5.7845858970156	2.82282290704008	4.41956015508049	2.97183765405109	3.35465703542086	4.34806160350267	0.682979487646631	4.60407072260517	1.20661082379203	3.00551518312827	10.2510186227301	9.77945144056389	7.74544561365651	0.679220261179327	0.9680950721417	2.90462344295138	-0.121078190449439	4.3311143818781	-2.47161894367727	4.23900488509944	1.61738163139134	-0.917967856266171	-4.32907033240989	6.57516088941446	1.75359485730667	1.95509114643883	6.02860879084032	4.84481896808643	6.78937282992549	88	0	2
22	3.29133542539005	5.24540341757653	1	1.7801429788855	6.72452117788018	2.76302113916298	6.82032806482814	5.40917366298977	5.37733072769767	1.77331543268231	5.15650966023269	1.53279152577178	4.77144996547591	1	4.20877317642554	3.74582458169094	2.54425568179878	6.68442851459608	2.39828838082446	2.91975812539605	1	1.20331271626541	7	5.784926680783	4.29405295533684	0.664041733922997	8.46148441053924	8.91716721653567	-0.994027252615175	3.39232157121043	2.37613718141006	3.26829186648062	7.45706960624093	6.81230970707826	-2.03290893065697	1.75075541604916	1.63903570165144	11.3478556203285	4.4332864613181	4.88305082092137	5.23114363553987	-0.279419985131816	0.0872159170400822	-1.10990816226867	1.95042937814656	13.7588818872689	93.75	0	2
23	4.88345600582188	1	2.5040425166326	4.55241010362477	2.19625012568718	6.40234030193791	3.75429728266274	4.08254119039405	5.17340750577954	1.42841047768809	6.4267590257116	2.29388243485017	3.50884609802742	6.99227679423506	2.64244459897818	1.72973252118485	3.17430840403333	3.75436608559163	3.49350952380075	6.27323834774772	3.85473215973778	1.32420141062941	1.12713706811563	5.29834346791337	-1.59392737268864	-0.336928906211846	0.304660395490453	0.550513822709643	5.42748735512641	6.75915264711867	7.66502090707356	9.2132320571105	6.6494630827624	9.31196168203667	-2.78407562897314	-4.10547189950884	1.63480257220668	0.713659512054376	4.25621792944046	-0.755816585791238	8.33936813396815	-0.954931631819814	4.90420923686478	0.00445527052472938	2.70102847625283	-0.0237705376306313	92.5	0	2
24	2.40307656015223	2.58792813704099	3.9578923902325	2.65856426324918	1.90087232097245	3.21933103976028	3.19587819368676	2.36108575090062	4.83409492590956	1	1.78988268993606	4.31366666992072	1	5.15642959354162	6.22855588136904	1	4.67964277334312	3.59123085097932	2.42322047289561	2.55852203647243	3.35149137968484	3.84773138275378	1	2.3044629761982	-6.22855411601382	-0.370912000003607	2.34774092000679	5.39844910671744	5.95021405668305	10.6950427828327	1.22634293043186	3.13118349219188	5.81805812598652	0.15267009370153	-2.18971208833841	6.73163934824573	4.16425489981719	6.95716820888572	-1.96188574021255	-0.808452840405673	0.93255339040897	14.1914801121421	3.08897625342303	1.29248435132913	6.33610376590831	-3.76873755605865	77.25	0	2
25	1	2.10112353359806	4.9161090067198	4.58296288922124	4.14930210174969	3.76549665635906	6.54564803930887	3.3265750760865	6.85756114064347	3.00800835698121	7	4.41679477558779	6.13727451874045	1	3.7497145022646	7	4.84755837439586	7	4.09739519405022	4.41941408142838	1.85012213029434	1.42448277093074	1.854882043563	2.07489960872017	-3.28746770212655	-2.38962511004599	3.56458684687522	6.35496353616315	2.14029758013759	7.26618399637242	3.98713193319432	2.24095430674335	6.74851154906102	0.864334549288563	1.73008611584202	3.24565982517012	3.67232615307862	1.2629960843246	3.94388518065168	4.83823536656996	0.0564389939671504	3.58283722104173	11.9421516833314	5.44199003578673	9.63800879650984	-1.80649506734315	91	0	2
26	3.50957631914292	2.53879234204326	2.99667339369843	4.61668987132854	3.13378033570001	1.19460875056872	5.63811191431082	7	4.58176454972905	3.01182234968826	3.9081853926779	1.35586601341735	7	7	5.73513118937216	4.5150672970441	2.01625521990514	1.81931134851352	5.43737264603184	5.84413676699925	3.72915133778465	5.63846347834516	5.54495008187915	2.79110659947291	-1.79115850839675	2.00374459949619	0.410647807980195	0.875371151930363	-1.58876636294196	2.5812504786506	3.77308056298315	1.93974804055364	6.85641937006163	9.93457554613916	3.74580882098974	4.63069165593718	4.44560015241946	11.5306136624389	0.806453940237486	7.68829541763104	4.99998962062764	-3.65280238743815	9.67934737446525	3.20099580600646	2.3516403609186	1.25704446928226	93.75	0	2
27	3.39386039762952	3.07339755130088	3.53629866812885	5.34129589250287	1.84557504420094	4.12613452341346	7	7	6.94023948048987	3.12029777951802	6.66068461400084	3.96984754674673	5.88217452921091	7	4.05400778959461	4.26583485284735	3.22141439656307	2.93966214007021	5.29818809479513	2.59459094412246	2.96151231609974	4.61224828736829	1.71531348216212	3.31732701660103	-0.544447768169211	0.85190438864598	-0.327470069679964	-0.383870010508906	9.30260373499264	4.49225273009314	8.69204186544771	-2.06331948065181	4.58538392619796	1.01706349581242	2.76626444767037	8.20949266335298	2.29461565340243	3.70159434893508	-4.44142018506976	3.84551721398948	5.17023119718279	7.73046820698601	0.0340645807974957	0.952868722913344	4.10165518889577	-3.01704338916696	91.5	0	2
28	2.42714083955784	1	1.61272072341293	1	4.80537154149928	4.04953105557665	1.54838523806571	2.96446611418235	2.92482330875414	1.10614562598848	3.05488439250909	3.40508426030438	5.85035741302442	3.23130375809449	2.41555360937134	1.76256508810005	6.52680462099001	5.46170560105595	7	1.87358290980574	5.48953495586963	1	7	1.56891691303925	4.33009411852084	4.72190569093324	10.5418600474745	8.97324548133832	6.59025849498876	3.29849811552772	0.498147562985045	3.47634515256143	6.50815888168867	11.6255389626817	0.266173191050224	4.74709384817488	2.38270044156254	12.1018851422404	-2.28632395146507	6.88410741564405	6.0119462933616	3.77569855461355	-0.87923219172347	3.57662002640636	8.65675846310716	1.01152182777835	89.25	0	2
29	4.4670843027728	1.7810678934027	4.12760016496469	1.69392767125651	1.93056314383557	4.29309882012428	5.38119883965522	4.53897443746419	2.65574169119753	1	3.2403225895053	1.51211309272813	7	3.27674272427668	2.99216495817684	4.5134365462909	3.08076125948091	5.86352136990525	3.21250787629647	1	5.75272772148471	3.55739675997235	7	6.48389846463394	3.6971281810435	4.72061011313511	4.58197096702612	7.0781769968984	4.40306175243435	4.60262198563558	-0.663232744759155	2.71006645906322	-0.317743017113713	3.93629392511091	-4.80572263476196	3.84982364977377	5.93517513640128	3.8491315281915	1.45239859284382	0.659603498725142	7.24816041388687	7.85136030122613	1.22977678859059	-1.7252159810847	-2.55475021060463	10.7044983205087	102	0	2
30	5.1143711598928	2.42099336009214	3.92158886286186	3.04247196165065	2.58649778388604	2.52552419820778	4.97870382899192	5.51631860248759	2.59595795753472	5.61893140318529	3.88105159776378	5.60892440035695	7	7	6.4738693809681	1.18769910523644	6.20539607988148	1.00721367328978	6.6507578214847	1	4.94794247093196	3.96718946538797	3.21415912067975	6.78440277385278	2.85890864083371	3.42251999348248	2.65794593381745	6.43748133886865	8.89881051630819	2.51029543781466	-0.269000234200446	1.75368123560785	3.8258679733626	11.1415713291975	2.62485510376385	7.13474841359429	7.24460307025614	-2.27669696734398	0.706105003205701	1.6141263050009	5.7666195010808	4.02027460531145	3.015333762733	4.02054757146038	-1.28916171201733	7.1763188398642	90.75	0	2
31	4.9245749095923	1.28315427490454	2.33331999409483	6.15822131658862	3.72154342061955	4.76003832332936	4.74875998739193	4.91601821579578	4.57953088694206	5.06920023597303	2.68341915484625	6.24336190043242	6.04944650875491	2.52233327056837	3.56975091040275	1	1.89612543388606	7	2.6847324717064	5.60010132131847	1.41022933337504	1.29161913057805	3.15079104651644	1.00345414390375	3.89605617603224	1.22157424002699	3.11791801973378	9.96382407552567	10.1229342551248	4.65162541058082	3.83210469717654	1.91955764831633	2.31806473018619	-0.704797927271224	7.7826938580123	6.4531878630562	0.554172924120156	-5.96706846806744	6.01186591866451	-2.63969212811024	6.35932049369453	2.51851037530584	1.81314543970714	4.25279406204758	5.15429973349387	6.50401795889938	93.5	0	2
32	1	4.00112989635121	6.4303979606241	1	4.10106208253714	6.911213982278	1.10847286690817	6.56977143349178	1.77754989392889	1	2.81388995396463	4.39189959194193	6.66190580763814	6.1162515654283	7	6.31683528110041	1.9906432829585	4.93214170910859	1.33277888993178	4.23642113021164	1.66272407681496	1.29370487316318	6.25080943067043	3.3103711618565	8.95751927081629	4.0818700436284	4.8994958006139	4.99545238058803	2.89865703423197	4.60940810107879	3.65167489174557	5.36206706069608	4.63066378672185	-2.40058224314354	2.20102935886798	3.7772472129799	7.89601165811135	1.68506522817444	6.94731742627589	-0.957975103557676	-3.64399292854373	4.63202850022597	4.24297508567168	3.37172253237569	2.64240249589405	0.195228314749952	73.25	0	2
33	1.70367332788332	2.51395143286347	4.04805841656239	2.86882337851883	3.2330979812494	7	2.77582681399964	6.94971129973936	1.36184506737142	2.69355804409255	2.55926658558999	1.88813683214658	4.1225424578495	3.72544580009534	3.50040532064663	6.72860367853397	2.5079156721125	6.71165724759873	2.74724018508011	1	6.77028501255269	6.13768184586914	1.21340237600476	2.40483433772453	-4.24839718452676	-2.74862065665903	2.94565545653548	4.67555657686876	-0.0996020965282896	8.56854414117048	5.99215558441536	1.78727352002574	8.58338094431319	5.20198754916966	0.524468696204982	7.29609648391371	6.620146029074	0.105721685200134	3.05646908494568	-2.93422578222343	-0.520635032031573	1.36569315262199	0.861567133532016	0.671285271104846	1.36410542470585	-1.52867164006288	82	0	2
34	2.94092510245275	1.22111052526915	3.40981344790173	4.38456134609586	2.31293928853235	3.04105055298359	6.460300313315	4.28459473342636	5.28504031606185	6.4998115479622	3.02387184968821	6.04295965976805	6.02128769622183	6.39300940831055	5.82237697062242	4.40512336940664	4.68196802121312	4.56098960753029	1.0635152278383	6.68316753639788	3.01950594499154	5.1484318604597	3.38929768365103	3.66926538971201	-5.30243547437287	-1.97855538710587	2.05872146735418	4.48483423765293	7.42087268471707	4.58303194346373	2.97540697412427	-0.767222266859408	5.51140981035297	-0.749677818424197	1.67748595823491	-1.85404150431329	4.56555079314369	-1.40555790026139	12.5082335871679	4.12857075478684	-0.710185077879875	-0.198626990136812	9.43760132856239	1.23567378325446	7.38615920225693	2.87529294015098	91.75	0	2
35	3.00408701571577	2.94541402966394	4.6583685574889	5.56984497429014	2.36382464489637	5.44663676042472	6.39518234808679	3.81589516012565	7	2.57085196046403	2.52961680711452	4.9672194324756	6.14865667222632	1.62463479834645	4.02627482772116	4.40796232216449	2.70775602601543	2.55771542407957	4.17872891006294	1.58704832221776	3.89670853768716	4.44822986547676	1.52435895478594	3.51389023509712	-1.87721806879189	0.471877627863967	0.816664092631404	-0.698156561601683	9.4305038329819	5.48871445376671	9.08235407647912	-1.79681476308923	6.94505516384122	3.30199684699468	2.61990774388856	6.97937296352055	5.03186671015809	3.67689020183603	-4.61399718947924	5.49047121334088	4.41155378459842	2.25791335705161	3.6280104574699	4.56508391562864	3.63515312107768	-4.19684059273269	89.5	0	2
36	3.4192912806187	3.28209032993776	1.11601819897399	1.79744664168472	5.63341801463897	5.39701438559306	7	6.22838058654456	2.89515325154766	5.43850533606318	1.23893886273337	1	3.19820530185373	2.44299187418136	1.41112530700734	4.62679803392559	2.17754719542757	7	1.34292831160951	6.7778399083422	1	3.15346942539081	4.55031017114561	4.32261780017194	5.34064010133284	-0.465957801375722	7.84185470801302	9.31396911193593	7.83404758692239	8.27721988539939	3.732846591064	8.65467290072513	12.5949395751767	1.51206041098211	-4.18943257769145	7.36864036869413	6.18049641043592	2.62725800210328	1.25417247856146	4.01615300942625	1.08923280356511	3.56168675892573	5.08687595719	7.25374470134009	3.45308269205944	-5.97297351573901	86.25	0	2
37	5.56451060950828	1	2.48546587369243	2.90298466277726	2.70572046983517	2.78419674655494	6.91010569247475	7	4.78385968796887	7	1.95884365633302	7	5.86332889093042	1	3.83527107455594	3.37644800000703	4.50437842551856	7	6.66033987814397	1.10593072475726	2.83938779028909	1.59564094710838	5.65566024442081	4.87777242091401	9.73796920126991	1.1793179085203	8.90274663505938	4.79421718418715	7.24104009294402	1.35037059151917	5.24015519012783	5.04171819151032	3.44640045428628	8.14078117509496	5.68648573105633	1.31020593823338	3.65641239665233	-0.0778503199797855	1.07631323947787	2.45435672683074	5.36095461878104	3.37520673625929	-0.140735506244791	0.656564538180115	1.36514878667522	2.48762428979739	80	0	2
38	1.13941749873507	2.22917465761401	3.69571820497127	2.39643156323454	1.42092669160992	7	2.99152316719126	6.72974067911367	4.50052036239751	2.42719919441719	4.81557740438913	1.89847953141258	6.26568788133089	5.73777583099314	7	3.60030802957471	1.52829343461558	3.9426404625325	5.87563190821469	6.01821460709958	3.58213019271691	4.5311180402803	6.69213619228402	5.32143098744699	1.82993881294346	5.8930709274849	2.94946073126413	8.49372155618717	7.07251206138316	2.69576017522732	4.60956096800049	-3.76815999923968	1.58499994226487	-1.54047605950912	-0.0139493097311428	2.16909876764793	8.19471109034087	-1.66337192204918	-3.04940249604994	6.49333853716932	5.58146990413928	2.71094315334489	8.54076733734581	1.07853923696765	4.55447219843726	-3.94713089363251	108.75	0	2
39	1.34986269401378	3.41873486630592	5.66976488216963	1.15505474810587	4.15765855532564	6.50236914644438	1.63180488042536	5.78558712419717	1.70296217336912	1.57676882342401	5.07965917722062	4.81338660602659	5.17155788222132	5.75513422554264	5.86400213227549	6.33896740964912	3.97739129052823	4.76340480265435	1.23639893938646	3.62305168718571	2.40402830814333	2.44151998228567	5.93868491778216	4.63027989392341	8.10315494051322	3.78811663433229	5.52361365299762	5.07511756235521	9.10523060482603	8.37461897978237	2.95476261497893	5.93003168511794	6.14469373891746	3.83222186246934	1.23011911463383	4.35220488161022	8.26013334650288	9.58326721035952	6.80543571763735	1.05071630774762	7.4880960243634	4.02120102704897	2.90029134621142	0.171755166434605	3.14065585744519	-1.65411068568997	73.5	0	2
40	1.36930853384402	3.66918240678238	5.68374908199108	2.9070919102561	1	5.24891152964151	4.5804114653767	4.73104560653343	2.53729660973243	2.53522612038918	3.49637496137179	1.86911406810178	3.48062604897763	1.15453657550259	6.90032767294773	4.5289901237408	5.18552707006993	7	4.54093047818573	2.22859003905793	1.2258910031605	3.70641382936551	4.62173047410948	-0.137181062041863	4.48061049953882	1.31317840283401	1.53931579582633	9.27821415756019	7.65378475715019	9.35573585306468	4.08924010742485	3.57103554065186	5.19016117939035	-2.13748452669088	4.60790328657045	1.31314170166272	6.45294550577429	3.94024944256726	-2.72118722038638	-0.391203512836606	11.5406843900856	3.00110735403131	8.58949143518052	7.39701894772587	3.3523009911783	-2.72853085971758	87.25	0	2
41	1.63239882512355	4.97918386727903	6.08864301120693	3.22562721895949	5.48595788995005	1.44711814105123	7	5.53237504523103	5.78494387708627	1	5.93014172957841	5.2807752267714	7	6.13746872554411	4.61724958281219	2.98316431184218	4.81674193687464	2.44276297769873	2.52917136119588	4.37584572267419	2.06517086427038	5.90603633247458	4.70786978363999	1.83890615036353	-5.67857421764168	1.23572688375209	1.35343934597491	3.04226682339842	8.34703023829995	2.44704221494446	5.6839301809501	5.38970323340614	4.26636228594579	6.14289553719212	3.98077306340716	2.5307376442689	8.23807539252896	0.790796222959251	10.8588380223063	8.55429431831678	3.76540483329197	1.63286814704757	7.48928339680714	1.7562536863744	-0.125539515622346	2.72916281549344	71	0	2
42	5.06979448001607	2.68263557696052	1.83233260895387	4.11110742561504	7	4.79910730156891	4.68431210888859	2.08090209629362	5.8380276083913	4.66371159771661	2.06780527115724	2.82448030937448	2.64434571633642	3.46163785827893	3.90275715880566	5.3343738071073	2.27743063504453	6.32193300768946	6.61494853001278	5.64558012544481	4.24019138962884	2.10592880165179	3.99955022606061	2.47884713454398	5.38331310954548	-0.979708000575022	7.49693358439828	9.20174850881703	4.99826824381202	1.10664265644008	0.795367691638297	3.67929500998734	2.89236867846704	-1.72757096357538	-2.4340799037278	2.14895332142628	0.975555902804447	4.72670447151505	6.96762233261322	6.30209804877214	-2.21879182116434	0.767978415445889	8.88025203354453	1.89580678917662	4.01263313500244	-4.06955327741865	91.75	0	2
43	4.70256636006249	1.06407279058165	3.00250956611374	5.67235646068528	3.15604877173583	2.00209630737143	6.14534760538724	5.52282264129158	3.77716442632185	5.26906275700105	1	4.90089629109807	6.05376717512417	3.09125130121564	1.71739550645429	7	2.5570885110736	4.62517193176199	2.79594418691953	4.64073889547173	1.95352386159452	3.7198415924951	2.73700905214611	0.232714632642794	4.17648369884231	1.09698004080032	3.14218459739454	9.46940219875023	10.3226372485406	7.44087491868568	2.42047682762644	6.12198266670551	2.60152754145024	-4.50567623375566	6.8061164568037	6.36572966557898	4.17200049410956	-6.04056902437869	-0.758490470083158	5.20991221252479	6.02543818640056	2.97098157567828	10.1262476634964	3.57164086870494	4.37721427018163	6.96031270868905	75.5	0	2
44	4.43580421876504	3.68076479240516	1.44193192333631	2.42583548678863	5.85921484429583	2.66986124223799	5.60770912341505	2.64451619747747	3.65833386708128	1.71589174553762	3.27634565921007	5.29207396164106	6.69578559074424	5.46365372633693	7	6.49179549289336	2.6155359571924	6.98202838843503	3.31828316784474	1.06125941800909	3.77187367857494	4.29744462432146	3.87123846077254	5.7000340939763	4.53911270182483	-0.0850637314285006	7.5079402560907	10.1433877009761	3.8193955959492	3.4772060843164	5.75688937993364	3.95381767585481	7.78555033692139	3.78652806668587	2.50423056184359	3.24631218171161	3.81324394750386	4.07476198262493	-0.72289114596309	4.5120793902012	9.28983454753194	4.15081079149693	9.74356187526726	-1.90899582140109	2.99256716783294	-3.03085444743764	81.25	0	2
45	1.67127100708799	3.01668005622062	2.08754998493311	3.20034051136634	5.58913628393488	3.7113341071469	7	4.0446733613891	3.75415127383493	2.06153301861014	6.82456991326533	1	4.74694206513938	7	2.53125232731791	5.05972813895618	3.15610211768072	6.65749684096224	2.78465228393033	6.02614917720135	1.20109042662296	5.64854605804265	3.45196924901656	2.68340562330592	-6.93543373524642	2.20603847270474	1.03950422671706	6.22668028209447	1.82661534821093	3.64947434477114	1.19988540570777	3.62235791825813	6.53564045281761	6.03499246782754	1.78389007755032	5.15203786879748	5.58968694900431	1.47849781732829	6.6677439663461	4.36015042761636	9.5104686170559	1.64993686626236	-0.193665986226469	-1.49428366022494	7.76046195084259	-2.88298965570894	98	0	2
46	3.83509938527769	3.7625979619022	5.7802002869105	2.95973765543331	1	5.95574692052489	4.94789007800883	6.57064683955149	4.97967575569397	3.92451921213136	4.12094339437888	6.35959958394103	5.97812943640811	4.14365784132883	7	7	2.18576238584461	3.29570015346595	5.20255832924262	5.12116016481644	1.04560575022548	1	4.66532186865529	0.866322699556009	2.66175719006268	3.2277343454505	2.61067175195155	9.72907388723264	3.25266748995569	3.26899816426724	5.99288707715097	3.66419664327475	8.76473224539048	8.96668319365931	6.02229931071018	-1.71008606813005	3.5918146506071	1.12901012504295	3.58281504273735	-2.02619588819272	-0.635653163253488	-0.116552079430672	5.88325327027715	3.71582077169267	8.45020547358762	-2.36967193331267	83.75	0	2
47	1	2.3712709640462	5.25551321674529	2.72443718031241	3.30190145411462	3.01730496984564	2.9132271286695	5.79273131240518	2.958836298819	2.12665354974039	7	1	5.72855287671938	3.55883938801324	3.53727682580315	5.30549627515399	5.81008458539452	5.70654421311641	6.82166157939802	6.69308000932009	6.64169600973731	7	1.03830141763779	1.42510886344837	-4.52063334401163	-2.79312060899799	2.61940964410054	4.33826129217232	0.288609246446037	8.52569604300348	6.08448149949628	0.967412707913316	8.04239460063645	5.68233849988753	2.88118560766714	6.84865968857536	4.56337928892834	-0.636588529175488	3.02130386768546	3.17030702395946	0.521627971632366	10.3586198979123	0.887665882393285	1.55923370786533	2.60898502563546	-3.56243451406536	82.5	0	2
48	1.68348722674648	2.60943881033172	3.77363500019895	2.95309367103482	6.12971018619957	2.90543973058549	6.62560167347678	4.59563087877792	1.97331662225148	4.91389304446709	3.45487711959308	2.33824916159214	2.89873539065776	1.04973300546352	2.62162540918841	3.07047911282587	4.06439643386021	3.88037843385874	5.61381794911141	7	3.28950052755456	3.52546506631827	2.0023390871123	0.793997885278152	4.7875690461044	3.27905031427646	10.9124521852099	11.0244120537329	6.45277792570924	-1.16651760064583	4.19265943328603	0.762950900805357	9.29233922798944	9.8045441265887	-2.29416648478578	8.39613484608382	1.29709925635813	3.97302115927717	3.2507483279424	0.177916126356361	8.35874090220253	3.95268727350873	4.99931942339194	4.5474488992621	1.47578483119866	1.52158305010764	86.25	0	2
49	3.17974136156551	1.76157296510761	1.22727447662849	2.53337849318407	2.30885327673712	3.92744844545646	6.19775096662248	2.40499129616409	4.52413195011265	1.11271256547464	5.75545958548877	4.80439676894961	6.43671218426816	6.78259934696769	5.52373703518535	2.98636752281393	4.22350204566003	2.44946235193715	6.08132183019629	3.54128023459725	2.37722358176446	5.26611626305175	6.28167619969827	7.14096646339769	6.98035825689637	0.580876826885512	7.82608424915821	5.57918397934753	8.65976592334323	9.69238639527615	7.68197244713088	3.32172524312321	6.724832820752	7.30984982802623	3.36051323417362	8.65988493147442	2.82266344076634	0.280018557531905	5.14726083758406	9.82757494910927	-2.04286109214456	2.11973274586715	7.43130555594114	1.55574219303724	5.05563410191576	-1.98041446833866	75	0	2
50	1	2.16265454755699	6.54199785691311	3.98966672187715	2.31864711721549	2.21759215154059	6.72558597872758	3.44818294930547	5.0457561031395	5.22894392223162	3.19852187521939	4.69095598256174	6.5978175305784	1.39329544903918	2.44506534376328	5.91219936986121	4.21773392038799	5.12965695463073	1.0041634076231	7	3.29177990747329	5.61589689442687	6.95240864699678	10.0473776078058	2.88952964724713	4.1244069676041	4.87904472311606	7.46553118142966	1.24187854084328	4.57475500011295	6.32557237835893	3.41728831305371	1.37017055689045	2.90793826000329	7.51699111589812	-0.440160834055937	3.3623743096972	0.706471899624059	7.0107988802302	6.74234206774902	3.93355355259436	3.50081640102036	5.53708879701116	4.2702793017481	-0.232671846921688	-7.94137754691025	74.75	0	2
51	1	1.46674482744339	4.121894137345	3.5917651643776	6.37463807146161	7	4.25594858880292	3.47333023248557	4.2250857762067	6.94685088175605	1.27576925754267	2.89750703987152	6.08297870492869	6.88030345217333	4.73557620766623	4.12481957410188	5.66582265416231	3.85161674199166	5.50513044613845	3.14426507391559	4.31299407585894	6.57844453457758	6.69929076115948	0.884102286805813	-5.9980023065341	1.50891092239477	-0.197442528119735	3.46892703964574	8.40663813423174	-0.167505661374827	-1.73898138700476	1.94662645735425	7.32862511422204	-0.624561422466741	0.115977455997785	7.53542958928585	5.72186511621147	3.01930448050659	9.28301205121156	6.51283966142915	-1.08851118623007	13.5191194851276	3.58484272542162	5.8232357104801	3.18652022375955	-0.896954821244753	98.5	0	2
52	2.49068038233706	3.014666390878	4.89645424808866	4.03413526614752	2.47077134052312	4.47740643216263	5.94294933047158	2.62790120918235	5.79028096151	1.885491282368	5.46925276124462	5.84083556314551	6.38890928936049	6.55755720053063	3.30849786000279	2.01086822292973	1.12335535494205	4.06975568037969	4.14459008317055	3.34465850917887	4.02143150659303	3.08994004522375	2.16806416549679	3.62163583067237	-5.52210838870834	-1.57312601703145	1.80213369090255	3.92037420285995	7.99004673313313	8.96374950644063	4.79766710931179	4.19681925993841	5.66858110860463	-1.55954760286176	4.94165824300721	4.81987896431899	1.32539990321345	-1.41642986585808	-2.05700437997736	-2.17149424861796	0.297666040894817	-2.03123620518446	7.18791807089524	6.31675257343068	2.28850622801875	-3.56064737327687	87.25	0	2
53	1.5683481284252	3.48524381889816	3.80937943821488	2.88330606682102	1.4019506697523	3.63505407235075	4.81293024322531	6.17542027545496	3.4383958989957	1.53501969096162	1	1.4503640436254	5.38991566567539	5.75576819398661	1.42960393913064	5.75427193127489	4.30854805673336	2.14683677515571	2.43783411361787	4.77174347232387	6.70823532173799	6.2765973087871	4.76547866351441	6.91546935609383	4.52653296357864	4.00781972414652	2.94914284750522	8.76283703505999	-0.314677629013563	7.27994594775159	5.75233549571362	1.93221797906932	4.76140611111699	-2.18540742071032	6.29606624752786	-0.788787205097397	5.42871016524453	-0.209636919901771	12.2605929768041	9.62104714645795	4.72581329007954	2.53137218290712	7.66744640576631	5.40033607919032	3.80643995668582	1.77816590194286	74	0	2
54	1	2.21431309518956	4.30766108383256	4.08592772452367	4.50835589607679	1.25237409155631	6.93598924227055	5.03464230939031	2.40856437431703	4.77463277130377	4.87322293957841	3.88096711984767	5.80674675280084	3.91746030883412	1.87976511518371	6.00786524640895	1.14466719789266	6.35897954726993	1.37589649295632	6.08721432426293	3.75399372142745	4.42782752791157	5.38228236249567	2.16070870198112	-3.9797866151318	-2.82020722676178	2.9610849070655	3.84484219467386	8.42950158995729	0.831453355405423	6.10261928878658	3.11901730661847	7.02881536618911	11.1287876473962	2.23309617511686	9.17811029929325	2.97116017147877	2.62603245232897	0.230669241637186	3.48602607832388	6.45338995962223	2.56620470028449	4.78775044925907	-1.89372142893946	1.81658506042673	1.76695187723239	74.75	0	2
55	1	3.21054757834838	6.70165002224215	1.58144813831904	6.27602435350517	4.41610076674091	6.15776417170424	7	3.79028444780873	4.73422510849952	7	4.52599938979627	5.68286105275232	3.26020869776377	5.52870413407417	5.9327762742558	1.83213160509481	4.0988009122221	2.90461798719951	6.23350981158607	1.31233992781335	2.02650644719644	6.40544000508892	5.90528870706672	9.53322514577413	2.80874735696144	6.90536158153318	7.89169301785665	2.57390247110365	7.50806825818144	3.44596197184817	-0.813313392027381	8.0087345213423	-0.0431039375238256	3.66235641052844	3.0881705259793	6.42169668216367	2.33107674970021	8.59990427805024	1.32237116588149	5.93653516373634	9.17446445870708	1.19305305043188	5.46607477550706	7.77798816800982	8.57762882335939	94.5	0	2
56	1.41557282485488	2.36522339651672	7	1	6.92989575912526	4.77103002785096	6.27563975547633	6.31238110914442	3.33122823031048	5.30859697170716	6.47596041803492	4.24992776285653	2.23949310754083	3.91762201441201	6.88473129953421	5.12545253774856	1	3.97503930004562	3.01371605527804	6.02742805542717	5.10099307466585	1	5.96216288570907	3.64843839067982	9.15698615038361	2.62977705139916	6.60867714592789	7.47267689859996	2.49746432831667	2.28461150058181	1.71148310238947	-0.461864725441854	7.6263222532922	15.3736545098412	1.0491479445006	2.59503007683495	6.52193066901765	2.4719405225795	8.2743813097111	0.548950034282309	4.43726517954151	7.29625612994855	0.605335608474141	5.35608118015019	6.87547374910106	-4.49642906584764	79.25	0	2
57	2.02522089299133	2.4052445338601	3.89623540446428	6.33135803516686	2.90043883742404	4.94258673552586	7	6.16098423419335	7	3.5507805892952	3.70787161417461	5.54044144930231	5.74357036508958	6.45188740833296	3.68621363443204	3.9729102375411	3.04746584070226	5.38649291717683	1.5858565963931	2.56821842495371	3.66628158546332	4.12211722640187	1.74124058173513	3.81595557012927	-0.44999058685201	2.16380039333339	0.07199151976176	-0.13820250331243	9.79605262813231	5.13608507663727	6.90968505105977	-1.92577533590315	7.80398715826524	0.328807291029082	2.73709164142246	7.47940681635156	5.60430472268592	2.72375055065971	9.62650038961386	5.56565440072861	6.62561280057987	7.9917033461517	0.274600541840203	5.6501068152666	3.61573481474987	-2.07029713435733	94	0	2
58	1	1	1	1.39690859956252	1.70550608092429	3.48499028066316	3.81982936909868	3.39172969229192	6.36752364299175	5.46142473965337	4.17789720335096	1.89047560493563	5.88212805854857	2.08229781169942	6.76273303150588	4.21672754354219	3.25308931243823	5.21676587888669	6.55886915657637	5.80985533333892	3.69150417425914	1.3067195863599	4.59019095847418	5.15956457567524	4.73411884973978	4.52826266147317	1.0104390511349	10.6702927826236	7.85766947217266	7.52093749835482	7.87718786162323	-0.019841406714138	2.69928632004565	-0.0383320694166097	1.72852751768335	1.65896938693117	4.40370312047628	3.9757648910994	1.22023499645437	4.43536635773384	-4.37852005507923	2.23262311217944	8.18358935028194	3.77335789819357	-0.163305802468189	0.255617084492227	87.75	0	2
59	1.41194097246074	2.16265660213865	5.1192158209462	3.97207014323313	4.52629429144708	2.22115729802294	6.83491431730199	4.92649662978395	6.3287196819261	5.55410727474692	7	2.60868849976055	2.94338615895357	2.88868772132565	2.10247661249821	6.83842667092109	1.73545285105321	6.87553638522319	2.02681051330725	2.04484879452356	3.59235038861803	3.99685792416872	6.61144864507932	1.19070118597836	-4.64890179852558	-1.96747596363792	2.20732325650255	4.71185747125084	3.59497483858764	10.9341586681719	4.70295910470653	6.37145868089862	2.29548456294945	10.8716147838216	0.329561166186416	8.49421546544334	3.64320962209708	1.51649056668781	-0.579772906664251	0.437192778955629	6.44375911089313	2.99884325250122	2.61455154603369	-0.457605837729482	2.60454378281358	1.25762041539436	75.5	0	2
60	2.77749797894813	3.55489493458623	1.70225788938485	5.02718686334543	3.91310698502347	7	7	5.07852990998693	7	2.11483518234251	6.45900661790991	2.30501463703804	4.41913943095614	4.75019931259351	3.73062049957328	3.69722612387396	1.09038105099093	2.9376205936267	6.00178355965827	6.6459681227399	5.3196825280627	3.49985934870514	2.48354296915238	4.32589065539043	-2.02690572269582	1.74422537018823	-1.05539120220558	1.54330515166768	0.276544635186264	1.73606759265205	2.01819315223966	4.57649115922702	1.15569032920636	4.62091143457505	1.66814323907086	-4.37271473840785	5.59773793345094	2.25031734639812	-3.31883066297048	8.16661829137082	3.66070596198464	0.478887693338857	5.02463505499683	3.11056361826369	3.81990582099735	3.4304011508266	86.25	0	2
61	4.65217401843788	3.28894488906596	1.34549582015054	5.00816110418783	6.9112958885063	4.22409372069216	3.81941509316356	1.45646254508506	5.817574124715	5.23859541713884	3.06965254528146	5.23687140872098	1.38909971848693	4.00665208386374	1.8553583154714	6.08606825755345	3.20964020395115	2.09475828264289	6.03266391770932	7	4.17948312271941	1.88958675550212	4.76581827403319	3.2044531286667	4.37074292638669	-2.64988085143887	7.80779819704382	9.47864452560261	1.12660426849884	3.05068696940613	2.23949570077526	3.89075927600289	2.30081550260153	3.23353428522245	-3.48602092213725	3.76565224134307	0.72195506730928	4.14383835198728	6.57852789729374	6.56202069825141	5.38259171201684	2.25814822824366	8.79965007984744	3.64959992105843	2.45806436438767	-6.61332893957719	66	0	2
62	3.07495780278614	1.64473247214182	4.5514345180897	1.8597220708527	6.12706918904886	6.07520982649276	3.63638662855957	5.06811828358632	5.98173669964535	2.3600040851322	1	3.26086183341873	6.79906198835648	2.71578497348086	4.21558618672349	6.04763666636968	3.52595240265525	1	3.44660207795032	6.50043667292047	3.27579700516736	4.99952009932452	6.66708048980474	2.03319637474738	-6.88076565783472	0.091538201690679	-2.09116808455189	4.55741097877157	10.505503052711	-0.812960367432976	3.19343134174949	0.173588105545461	5.11668553582237	9.7116218762298	-5.951272036498	3.26480255158304	2.69332316289187	8.88192430034722	6.74968926932416	8.21486626010283	3.12777087469555	-2.61533674371528	4.56338813259825	4.63061560993707	1.98824589262104	3.06107121765529	85.75	0	2
63	2.10016612013577	2.10168864428906	2.7928835295074	3.39580159484613	2.55975305689978	4.5634490328754	7	6.14376477355629	6.20707846376182	2.41062994939064	4.52383791461394	4.83653248886016	5.39267545648244	6.33017176654633	5.56967556872011	4.32161592807349	6.08532343949248	1.19143770420711	4.83755848095869	4.22951229527602	4.29786148212916	5.96041268255932	3.30775334203814	3.7612920621196	-3.86720086062551	0.84532381771151	2.00166510891941	4.90840804506062	6.94918456369135	1.99680724551987	3.23370008552926	3.28376070629309	7.79211128181584	7.06131606705284	2.69801249099218	-2.69469175645692	8.66119652966265	-0.231916808609375	0.170389935671759	0.199767624568755	2.45967329517576	7.80039412687351	3.58593553048877	0.38867296783953	4.22466715030459	2.43026604675175	72.5	0	2
64	4.66706881099023	1	4.54329951271772	1.45443133800094	1.54318937059208	6.84246586108652	4.55866615594589	4.73044686585779	2.36154440671039	1.57268918719639	7	4.48275093270103	4.62224328504673	3.26887047520619	6.09514681293679	5.4451531564746	2.78609872021565	2.68951382522436	6.3495905319411	6.22395404296738	6.66304196574727	4.94856353790371	5.9395879377012	5.17752299391287	0.888932432626547	3.01202004103385	0.293497554065261	9.84060382490183	2.25413460907584	10.1236442901776	9.60663638137523	2.08276270406435	4.22096442442434	-0.551551794382172	-4.65227567138289	5.68452782617297	6.24230153270039	2.29231553831562	-1.02444209982775	9.89096072584454	-2.67365468337405	-1.04288699464095	7.2693206381706	2.43932360084548	6.98981026568228	0.73628770258847	64.25	0	2
65	2.85247530616001	1	3.76654244919071	3.04682782530767	2.97891119687258	1.40130490321947	3.21546809645603	4.20062985136405	3.60236624659277	4.51979692569766	1.86476266639479	5.95964898481258	5.12553699399742	2.29772998261324	6.84479217600634	5.16338270780535	1.78911834975644	7	3.9713529899687	5.02273620046482	1.34169618719732	5.13824350360028	3.09575147112605	6.14585406408626	8.43521423071462	-1.17282203970691	1.56720446388583	2.59164699457316	0.409382249821315	-1.35212010063444	0.961603560860542	-0.0529533091867352	2.9501410904055	10.8313607822857	-3.04199524270669	3.85213943569349	2.52968260215159	0.957345726916412	10.1691280182234	10.4607888273122	-2.55630823904049	12.5383060310633	-0.217764412686545	4.65951831036846	-3.82279273455148	9.10762009755002	78	0	2
66	1.64427443461488	1.01306666000358	1	1.25754041406163	4.93741025345494	5.68249177714838	6.56533571041503	3.2860178077941	5.32431353602881	2.49406990433822	3.37767597839487	1.97080457278142	3.27084287496167	5.64158861801206	5.51762856279985	5.10328734874909	3.71988020259121	6.3659593195517	3.4035644371118	3.78355557356353	5.90042738970568	5.28498751200154	7	1.84738032449986	5.16108351283989	5.0155747715061	11.1322871593229	9.47920019286843	1.44960003308672	4.06816998502369	4.04563628291244	0.29230814318116	2.68049885575513	-1.99364155599072	6.90592297315578	4.56805973364398	6.83923052750767	12.6417312986915	3.1139042818432	7.6576636590817	-4.10950612570295	3.41164385568456	-1.46195134097187	-1.14821945626873	2.82546606757917	-2.49123240957862	66.75	0	2
67	2.09820473065585	4.41970840720633	2.15742020099739	3.13853980431033	6.00814069967012	2.53795972608807	5.87050617725392	5.15775923938232	1.75090341465486	7	4.38106958720332	3.37370183511321	2.47595402466085	1.92878382797644	6.31908780760989	1.74054215457669	5.24460966099387	4.83477782653167	7	5.43190600968661	1.56178081044387	3.33564679413509	2.91571609472474	1.90094696264916	4.81394921524537	4.16269949382039	9.52091961218828	9.20570376448072	6.42940650387076	0.282730437868302	8.99655622721802	4.03267433151851	6.9014286935913	-0.529914554932596	-0.117070850519515	7.56789574317223	3.67725390383134	0.999859886334424	11.7151312656544	-1.384625502571	-2.01637934544513	14.1010941118305	4.92490983873489	-3.48654929908502	5.95693774336978	-2.40726799123282	85.5	0	2
68	5.18213542854494	2.17835604566673	1.38107772990367	2.94707044120077	2.43362183906621	2.55932005654532	4.52118293844136	6.28200383661246	3.28654933355186	6.61155321373699	4.0419054076886	4.01938031799037	3.06342581518825	1	3.45998318381341	2.24236321729717	4.77243543133822	3.69877003240691	7	1.38144917454837	5.51050952246894	1.89107518904971	5.97531058260829	6.05831605672617	9.79051008430806	2.0594511242351	8.99247463148792	4.4098104343626	7.27999847833772	3.26815923320385	4.19030799076338	2.70563321509146	7.38573860389963	-4.71735288762909	5.49174478100464	1.17653381755704	4.89011308686662	1.99934172457586	1.1019774817397	4.5112924987687	-3.70047434677459	4.61701298011311	0.163478784611339	0.708847757846944	8.48321797618538	-3.20753275023751	68.25	0	2
69	2.89386838083218	2.02511959593032	4.26801236814009	4.55073730363363	3.34987976755552	4.05415424068855	3.40786083961387	2.48235348926607	6.26813337759874	2.49490279849267	5.83235341514064	5.46602168756317	5.00567882021223	6.11245788250133	1.9056231912658	2.88323771674191	1	4.31537732651547	4.08698459246721	5.12400881259104	3.30824427751884	6.38502460530561	1.76993808152805	2.95634484610958	-4.29246158277855	-0.20539122578115	0.662471731580807	5.32057754988929	-0.358405426598919	8.94303593668472	4.56134545581895	2.84422890890869	6.41029605923723	6.85483655492221	-2.89529251592158	7.98474597678343	1.3541390297476	-2.1914694720236	0.649884485722886	7.73607355314321	0.828256715380021	-0.670369976056767	6.20120544959042	6.48117461917676	-1.33735501769649	-3.66567578057378	82	0	2
70	1.14251879983513	3.44995509748802	3.20902297461294	3.70394155127386	1.57084763493713	3.08724938509825	5.36368380714241	5.63456038609606	3.05252184722731	2.98651697201818	2.66190526279061	4.48681165516911	7	7	4.17751689765976	5.16175573539365	5.33351563347028	3.86775003535717	4.412627088157	1.77198148953791	5.44885334637906	5.17615980831043	3.52086372621774	4.0509477054925	-1.6367947847751	1.83064999065255	0.595618866293786	-1.09220646408966	9.63062969154841	9.8469324352445	1.07313599111004	-0.659258884914402	5.4629244684187	1.05767028352337	2.40104811407416	7.51784461860179	6.48100555884185	-1.99008789578892	9.84860280918852	-1.74434497787765	-0.893946511693633	14.8179239604921	1.83611907318064	5.4121782366411	4.75847753330048	4.08848443930267	96.75	0	2
71	3.57340515880875	2.72637540883344	1.12982064367628	1.99528069548424	7	4.98453143194713	3.57705935588134	5.16812189602412	2.86609831439342	1.99737197610218	4.86230115300115	1.83986375785518	2.33338199526028	1.78056662942115	7	2.85384154841718	4.63771979731427	5.10909517611226	6.49212676352851	2.5344214404193	6.9709969402415	3.04728406399835	4.76511754499863	4.33933436185494	6.30876467420168	-1.23338509978931	7.47735639563508	9.66224843597312	7.95922659257825	1.93203433677353	5.01127829384504	9.22854774914953	-6.52605708576066	1.35495090023789	-4.08934089419989	7.30803131687884	6.11938942553759	2.24869699692583	4.42001131734506	1.78626831732938	0.708456105844915	2.85868539283683	5.37615778932896	7.74371924516188	2.71569737648239	1.4118675222155	89.5	0	2
72	5.05623374241605	1.66638966911255	2.09455325875297	1	1.67792490393295	1	4.71498578961625	2.72966715697911	4.57826349173564	3.229971922112	5.49472227755514	2.97338379370514	2.78324137282781	6.17922764303343	2.19812151847201	4.65886190058451	6.50506088392701	3.06126225997103	7	2.48007608414375	5.62087110095258	3.52878194329066	4.90496828405279	6.04440191609323	8.1718673076858	-0.198259322086866	1.4963482975504	2.92313274857244	3.55319844644025	3.51451051088166	1.67104738772879	3.29279561257823	2.10961315602301	10.8489408575863	-4.49958550904863	7.34778548963296	2.70535845121726	0.895549217977497	5.93552937281167	6.79846915928946	-2.91569800399969	2.5357300409923	-0.393267029001566	4.07000667622479	5.95306823259864	-1.7015252803807	45.25	0	2
73	4.06796896779984	3.1839413637634	1.41745050320089	4.59282740389794	6.76325917871579	2.69066324826464	3.1194059266681	1.31293007165254	5.48137845019984	4.46957907622243	1.74672620216574	2.48285039717968	1.18505524777173	4.03124877034911	1.8533741793214	4.95074114293047	1.93422551427468	2.6758841952596	6.3456986123209	7	4.67879313822946	2.41655005705261	4.35682814094166	3.05334385914072	5.69218229642394	-2.2296150354073	8.23529462321602	9.57475237148615	0.6602345221571	3.34537293336583	2.43307355949463	3.7334041850602	3.44633240138118	3.37087662632976	1.53433349245894	-0.328030907942766	-0.694972345490472	2.57395121373618	7.47140539910907	4.37600212907485	-2.69090009094734	1.10587747729141	8.79958814580259	3.82038783597929	4.2025286245578	-3.84209574048772	79	0	2
74	5.03465462605886	2.56981034204733	2.31048743508405	4.42645923191188	5.26566058082501	6.81321965731927	2.20274472597628	4.75456456463446	3.36823170348842	1	1.64052172933196	5.18880578837573	7	6.55605993621218	1.70213196438282	4.2208559857163	1	5.57451787201516	3.39797123578937	5.14442537156203	4.29915082772334	4.18342801150238	7	-2.00726305501462	2.98540206890701	0.242705966715265	9.44991684458686	13.6371180891025	7.28589779445758	1.84027496874586	5.99559668400247	7.13956779724903	-7.28142228000332	4.92994316035747	-0.784134790918086	5.45328636376043	2.29569022898372	-3.48138437179558	-1.32125363120404	0.39822464617584	10.0641530628649	0.848171658184036	5.66146780476778	1.69224994678469	4.9102558832271	-0.36257070847165	89.75	0	2
75	1.52402819971895	1.68559556812878	1.96356208425798	3.05576946851132	3.17227516498978	3.68268569848429	6.69703257683767	3.83356153295498	1.71182067290809	6.51294799821745	1.24201123888764	4.8601106417317	4.28752527417084	1.58385278570597	4.71882501526125	5.86015763475969	4.34686535595006	2.52830913241033	3.4965765521025	1	3.56695573153086	4.13790629689547	5.86655386372172	3.72583466212541	0.687062319502201	0.986871137272217	1.93020399114723	5.24979121855552	4.34681088554388	1.293689333216	1.90224151446425	4.92955731695951	5.45408007448391	13.780664053142	-1.83683464678935	1.36122790741469	5.3844480996096	-2.45076459127506	8.77584567448954	1.12006753051148	4.36984667785334	-1.13465654752363	6.62661651473629	-1.46538929189286	2.88999102857341	-3.56304529313637	59.5	0	2
76	6.70877459167621	1.49174825112373	5.39313752522574	1.73846537559275	1.76680948119919	7	2.69464445543577	3.64124284389499	2.48476528129878	2.73780058073698	4.91100143881811	3.29139708039223	6.32672532989644	6.10046605215512	6.42217458674326	2.16281782866288	2.66029683531231	6.63318366839519	1	6.72405163408284	5.72615928119492	3.00589044198887	5.21201409921637	14.1018797551925	8.1670035533808	1.4326254660365	-4.18188996495999	12.179044149101	9.39162451113978	-0.11610350219439	3.92950005808977	3.61779321004835	6.49192569606372	-2.2952383325482	0.19373452070774	7.13269384506354	6.32848038931076	3.88080723016493	1.6132661436828	4.81540974823933	0.172540721922386	2.93066040248839	-3.3782668852328	-1.39503531456102	-2.6780194302236	0.742699168574763	65.25	0	2
77	1	1.03971207307889	2.7440851208472	2.8897354561403	2.96295954124298	3.98063843476876	3.8166429271661	3.14254718018347	3.80877218672614	2.16047590629864	1.98009481765525	5.84248849461876	7	1	3.17328328050859	3.0876279135739	2.98759467819785	2.86206167891486	7	1	2.00135571568287	2.5820918408871	6.31471844338815	2.7912995450692	1.9136169081416	0.523585772570619	1.55600710371527	6.41845918444698	3.75284009921012	7.12870702086206	6.65361391284809	1.31267697894597	4.61470640459066	14.6260820563095	7.9265859319989	6.7411981432343	8.92510620997654	-1.43192012622475	0.190549589391684	0.413863377889221	-3.95248438553007	-1.71367815778725	-0.482433539560652	4.6774320274486	3.18653683678432	1.24619394221481	68	0	2
78	1.49725802431222	3.51754211424945	6.86896224485336	1.90605682331709	7	3.17674840679302	5.65794776670123	7	5.6026293026163	3.14632088744802	4.03044882111862	3.82373779460368	2.86393644387258	6.95209793629434	5.10593127890166	1.19010500343703	2.0549427931084	2.71002098167844	3.42833111909069	7	2.82770003981241	4.68140162606052	5.71608975624363	2.30977385178903	9.06160341289033	2.93613394236096	6.4588743300358	6.32876364847186	2.80535882845241	1.9803587188991	1.73183349563911	3.37452302289896	6.3480845077872	5.54978137803694	0.871490390232922	1.33897876978549	3.07214935090697	0.87373009054323	2.06843264341914	10.5968594843741	-3.87698348998107	3.99901985487334	4.21556202946587	0.293954625179155	4.63921301941273	-5.05297756008401	58.75	0	2
79	3.97815464274385	1.27414798944869	1.54131585157841	4.43421173214654	1.70623382785337	5.97911663499225	3.1668338638439	4.42930804922549	2.10791057950572	2.88594506306797	5.01992830765307	4.24748996791642	3.51464311998404	5.85749195034855	2.09469304107006	3.80290553689769	3.48438477277305	3.01715171566043	3.87328041095045	4.71987531729361	4.50417543000384	6.0809958681863	1	4.91940042896415	-2.1691755710592	-0.418616275602789	-0.371507504683762	0.723027467328743	5.69752631232803	6.95959478215378	0.831717074418984	8.61796475234011	6.91451576465901	9.74638943214678	-4.31204821960532	-5.29274332004169	4.51309439305691	2.01345432410437	0.0141916117233888	-0.728269916941324	7.70100771643777	-0.142566223496789	4.28165846435995	-0.501786910523126	2.61016330758711	0.302755721524334	71.5	0	2
80	1.90491495800391	5.38566000784488	6.3185354998005	4.50002260966721	3.45996010807248	4.66698528146653	6.05861750701506	3.89269427424465	2.55876295054978	4.05178672537187	5.34347920424146	3.30709245942858	1	5.31873082961616	1	2.26226646514504	7	6.39184888522566	6.47502180543003	4.00048981870147	4.81800084217808	3.16961108722386	6.93026146582255	1.24727549823849	7.38832884318029	4.8539829229909	8.15658318350695	14.2899568741198	8.05124441888006	0.296904194803011	6.55123401682378	4.50180527621181	5.70114456969281	4.52544372612962	-4.26014448932109	-0.148754238551488	7.32424765383707	5.56123689371329	-0.776019376850352	-0.727924868351039	5.63794160718368	-0.280535873944352	0.0600418617500251	8.28116058885388	-0.343135321836957	-2.40819198196807	85.25	0	2
81	1.3409678304738	3.18159243277454	2.47436615231715	3.27095053721141	2.01676049513373	1.94762182784131	3.95955602106846	4.98337061507128	4.2785574350228	3.3330563181045	2.61089941971046	6.70799346168202	7	6.5741654428775	3.60042784099068	4.26129908239437	4.475172508873	3.48130674519499	3.36572271976307	2.56715490892354	4.38588265136833	4.01567398657419	2.37008568226761	3.73644456488324	-2.07704815942061	2.13413224935109	0.177829916894513	-0.11080597584852	6.92389818084355	11.1456569986959	2.98134304018548	-0.619987859327555	5.48781031998278	6.3495004120244	-1.19062557544359	7.7579806040588	7.64858330117662	-2.0410694775564	9.30484806667121	2.59800789353903	0.912259862295424	14.234719844762	6.27207506099982	0.744187588973571	2.83766243058917	-0.910622554060499	83	0	2
82	2.59535463678698	4.65140170419473	1.38178484640649	4.61645597492175	5.05066421967928	5.90051629214544	6.09458904065709	4.07739260046824	7	3.64245177285257	1.94963504032854	2.04278207516096	6.53245134826174	1.20214259864721	1.52778377665258	1.8393332425819	5.23947915077092	3.76831631685455	4.1999828174533	2.11961567164159	1	3.86965909011051	6.16900936725597	4.85629352207225	5.20079529964707	2.01294817237617	5.64591527574549	12.670068338788	2.65002784361535	10.4228036311994	6.3032488842306	6.20097347878308	4.83784034456185	4.93378313368032	2.25773099774647	7.86572915718585	-3.7508660729738	7.11568803042946	6.40561333756485	7.33844457363719	10.4334810841559	8.41008192319833	10.2544344436235	4.58578237302844	5.10560154058929	-0.147248407100277	74.75	0	2
83	1.88990980730247	1	1	2.7841398860613	2.68843577377709	2.41533346262825	3.60458214730309	5.67312053379785	1	4.56172355147395	4.81429827522855	1	5.74617941252356	1.68402909091016	3.25205221502625	3.66427039593557	1.82599226842824	5.8235371678855	5.18959701037025	6.12699406133198	4.70272556899269	1.97107109216205	1.59945129733399	5.26645011960873	3.78930709913229	4.63572905471704	0.829579419809769	10.3595374097378	-1.59920042164553	6.09062117136766	5.92363697009998	1.39523229794029	3.68266404755545	0.274176794336313	0.996547587477339	2.58857112049706	4.47394051486542	1.80752857588106	-1.43111616543545	3.75188714735766	-3.47697119951891	3.48066729421343	8.66021700629363	3.98241936406806	0.215675928363318	-1.05875424284887	68.5	0	2
84	4.30551012811734	1.87500691687019	4.96492376407348	1	1.27615189639673	6.67045577223242	5.81830665613295	2.47797784490018	2.41018312976182	6.67708973608106	4.57923496571276	1	2.42764625404543	5.85661929948748	5.9981771644259	2.28826308829065	3.36196325059795	6.49610766633117	1.41596637913093	3.41069711250532	7	2.11199116661266	4.28612193987494	13.0541503199137	6.18885734127081	3.04142623110032	-3.790873605456	12.0015906394371	11.2557558350485	4.47030623669907	5.74445553520113	2.24808790898164	7.20806549162012	0.142572147327677	-0.644309837803705	-0.738999092875592	4.23079175859494	2.82605979022092	6.45228075455025	1.89578403657071	5.82607861175162	3.06346711904802	8.59250581480221	5.31871654616481	5.55376862650203	11.6559524575693	70.25	0	2
85	1.57465987715879	3.3021409644788	2.20794093559938	2.24739700521486	6.6583359307411	2.21120919318456	5.47881313803905	4.41939244202785	6.92121137548982	7	3.47579346436302	3.57495636937358	2.30797293850653	2.43167523919258	1.54170277220954	2.6369206723683	7	3.84895861662986	7	4.91820712842646	1.11576108953098	5.24686187379372	2.90262947084839	2.61489870804527	5.36119419947688	3.81197249100249	9.49022458818347	8.93153397953708	8.58444590249411	0.54288099261248	7.50591570890478	3.7664674171885	5.4562497746085	5.19758744895739	6.12133713655996	6.56644594239	3.80648525756296	-7.94278161621791	0.93298968799468	-1.37493762062252	-1.91483015862033	14.0072186566061	5.20959417225103	-0.597493066090164	1.76724301366741	8.25276745875888	84	0	2
86	3.30784366788056	2.70232420534708	1	2.01088704044389	1.85329693333905	4.14712031960522	5.93484690457404	4.53222780603538	3.22205949181502	1	6.69226530232308	4.78284928036349	6.9903606475017	6.50668562657378	5.51850653019944	2.4198349625319	1.00953020585888	1.65599051973799	5.16867982206741	4.01035390760842	1.49930627773798	1.46011040688038	7	7.94418441683158	7.43272673720487	-0.869269811804753	7.52705611946542	4.32594929918546	3.72238531792745	4.59260855589597	7.27962273032048	1.2299326841846	7.26007191070837	7.07435400645348	3.02611198751959	8.02026695608339	2.7858109971807	0.602975955225571	6.39871564949839	1.06634123826945	-2.73521072081135	9.05149370334468	3.91975234776688	6.79474425215391	5.38145206580689	-1.79822458336071	78.75	0	2
87	2.60477580722514	2.10180979638083	4.32965820589265	1	2.52199245407835	1.4466610184206	6.0318735563911	7	6.74134300696976	1.81153732543296	4.51477631013178	1.07936365232877	5.71202356284013	1.59268244711581	2.7091327565267	1	1.31317142609888	6.68821906112921	4.88186965829954	1.28526801595105	4.62817279851777	1	5.70211893446969	5.38658991108072	8.98617908252118	-0.688443282847731	2.46099759964462	1.68101317150455	-2.07959496453708	10.8115368734972	5.39164455250742	1.63707228908529	0.0965967814733887	10.7133670754331	-4.32887847396705	9.3081587470428	3.26612071118085	9.69693382604856	7.0628042756361	1.35902408760337	-0.907695041538675	1.87698150346672	7.19869122129667	-1.23560964887176	1.2053167132516	-1.24819257414647	73.5	0	2
88	2.88210529153103	6.80931545878581	1	2.71610651835288	6.03354676305973	4.66671020771643	6.79334527031765	6.37501804984692	5.7095013640136	4.25882559935006	1.03510143056212	6.74088387764874	6.82796694178287	6.90301088264714	2.54927394397422	3.5783618872647	4.9516132027084	6.39240235128044	7	3.34806169102756	6.30972399270281	5.27692436237792	2.43223848630847	6.3119553610474	2.98141458628653	-3.6616711165477	8.34642632061951	9.13894970468213	1.59277932371271	7.63662200747907	2.70420734654332	0.380948497644727	5.92527880103794	7.20915260796665	-0.422562133929699	5.28704798461262	3.68849717973061	2.54627603022367	3.16477960882428	3.81944164902978	-3.8168071382463	-1.06247338357971	7.14263584255128	6.72895501931658	2.23983840400647	0.279634887761159	74.25	0	2
89	1.19206356139617	2.97732258214285	4.31500498816219	1	1.65377824098836	6.47358940473093	5.10596884769871	4.57024829822318	1	4.89481654237342	7	1.34145891527573	3.82288421061149	6.82275208705157	5.7329645642949	4.91597560320301	1	1.87233016823115	1.42218866198017	5.69840767458043	1.78526266182172	7	6.37943550099549	4.73310007952621	3.40242898176053	0.55128116192203	5.56536993543011	7.93954250539846	11.5700469359013	4.58231384936418	-0.543521797119874	-0.844470114747387	10.1149254713707	17.0536951595502	1.17679434007095	-1.16524103482096	4.95881857042861	-1.30457496507952	1.62552029214499	7.72437436986863	-2.28031771524605	-2.1218593095284	10.1957711270492	5.97419243782067	9.42019755697377	-1.67447892719872	79	0	2
90	1.42846007870822	1.53785038355483	2.1834785873654	2.71631645125862	1.05035424439421	5.2328662948281	6.74892457308764	3.45122511090514	6.59853895753572	5.65721210012788	3.66737392666568	6.41285973596724	6.74417740760034	6.27576192964533	5.62267497203259	1.51629279604996	1.0093552886494	1.66164300988582	7	1.13494263629969	4.28253675508069	1.32435611841125	2.66541518709024	6.65635818166216	2.23822741460807	5.00645267452976	1.23047157531171	9.22680676494012	2.31609693828607	6.08324793365053	10.2254923326962	4.22439176554975	7.56547303778759	-2.06749708914293	1.45165464566183	8.98040989947564	3.18331758919824	2.36974966931509	4.25405425128935	12.2099637031771	1.49067244865623	7.90404100171298	9.10438728585491	-2.14337101449007	0.0802890397998385	2.67386176063353	83.75	0	2
91	2.55193908077182	7	2.21600432406797	2.47182557486748	6.19218579887168	5.7195422050922	6.59591741682446	1.21611381125589	7	1.51685140888627	5.7026853384012	7	6.63015911462988	1.80577740746739	4.5582121272692	4.24127947108832	4.1288882075723	2.9904050035944	7	6.78237589793799	1	5.75529560467441	1.87503991630431	6.44430611003604	3.33687624125065	-3.6063027099475	8.39681477179271	9.01114151120733	1.51524222169089	4.01499379980675	2.60208034348205	7.05859250510262	5.64147773107792	2.46721001683377	-1.23752601091177	5.1492574616412	4.05256764090702	1.9135975965513	-1.17144610249562	2.00173225900579	-3.54110441884036	2.3864625783901	2.22855948188779	5.88587865681726	9.03633249210559	-0.599607260741485	72.5	0	2
92	2.99182337785959	5.07348507620019	5.79042363988565	3.7658931478728	2.61063464965049	4.81383846364198	3.50640349131018	4.8478402812099	4.57115498898462	6.86856292544865	6.36967647716348	5.66103255314009	6.68160563057085	3.29319628807139	5.93184899679501	1.20385726613293	4.32169505234443	4.6962831572574	5.13457319009044	1.22955095810091	3.77683756236246	4.07550734941872	6.10700529826228	1.27275938657487	8.61229003699966	3.36265963080501	8.82712536591846	13.7333475948499	8.69317383495657	8.39927594145547	7.26668578297625	3.49278742141404	-6.26539156747166	13.9739219861988	1.61910115409016	5.23932670519495	1.17189853823065	7.67813481124164	-1.52092559232728	1.29496725240027	4.03270740040159	2.9986453759249	7.52391262734166	0.951385781187713	3.31392174901693	2.80234620771364	81.25	0	2
93	6.58048597294576	2.07024262955055	1.16946234249166	4.65238035866752	1.26381965149855	4.76674851188595	7	7	5.9406888168791	6.08475568325293	7	2.79971118885734	6.34575415261401	5.82414433356499	3.6234858145964	3.51616190481564	6.38220096517705	3.28173591713193	6.68825445426983	4.94825409951276	6.35713375167852	3.30015121531112	7	4.30279098184037	3.53817914902432	10.8063685307731	3.15589606512183	3.42966809293537	1.4587324556909	6.27947228730925	4.69121896903181	1.27574309406089	4.54940765907852	5.7591557151789	-0.188024967128072	-0.872543638103353	3.52248317729307	7.86572619947217	2.49876525111698	6.67152941736167	4.49719251759503	6.39272741969333	4.01915024164109	7.048777635482	6.31279706812749	-0.474059313304188	98	1	2
94	7	7	7	6.55047989984289	4.26810144257372	6.21337378312819	3.99835476105716	6.09512269653723	1.8722860125287	5.2009209417457	1.03636442796756	1	5.23499206145179	2.2354107198575	1	2.44334654716483	4.75750206351399	4.45915416229222	5.66933667546763	6.84570504926594	1.52731656584872	4.27070504972258	5.64316920339153	6.70185630117708	-5.8341379049497	7.09307324901859	0.840033175900574	3.39056450807992	-2.31908864210016	7.39661061122486	4.45281157204214	3.8462452005362	12.3893205848978	8.13046046761737	3.11314533545665	-2.46365905612145	5.64085561549368	2.88133667071398	4.91443284238403	3.39004163389883	0.429889616454957	3.372716172492	5.76630076188136	6.91994673577111	2.72284225017154	0.941123620092273	81.75	1	2
95	4.73480433768072	6.73414218850887	3.52633390945046	5.59140340618031	5.23136079505625	6.02495772534087	5.52865364921658	3.2917205068588	2.92332809625885	5.74861944514148	4.04186911632235	1.8906299581469	5.55402268865835	4.82938152450614	5.06454149819336	5.66750504741315	5.60280501724289	1.63594192672652	7	1	1.99624274931416	4.99525726723105	5.66993047914039	6.46042739390541	-3.862719457133	4.00983944835252	-1.39601524092392	2.03798601113535	0.933496721062428	5.64098119481751	3.51548995346687	5.10243904392768	7.04764312287293	0.815495244017337	3.66790838158604	5.27809520799767	2.85114250598286	10.9791087634496	2.44406718458089	1.64816966664962	-4.05524897017514	2.40310906854605	3.50738453108067	1.05318575920938	6.52715005502343	-1.98337608309097	83.5	1	2
96	7	3.0155004717168	3.35101904139797	4.92100596011452	2.05814604693777	3.83491989933543	5.36764212961853	4.0937117606395	4.46919008833886	5.38771911227268	3.50918788536765	4.0933727014838	6.13298569369083	2.37802704993707	4.97686517591927	2.78732760512038	5.48216796948587	4.74825562856175	6.85950106616682	6.48950896244964	4.00796365130655	7	7	4.80662340995541	0.527911068103489	8.80318653551267	4.66715766088659	9.18350219619795	9.71452121921431	0.405324990890149	-1.1648865778332	8.41507505593197	3.71409294459415	6.33846775831451	1.35327247096096	7.79845051904944	6.93719280825894	2.93811597025129	4.07271143422161	5.98320484321787	-0.786602979348027	-2.4203754318749	3.85627013418944	3.22542957886405	1.32147062734483	-6.12941009500585	104.25	1	2
97	4.21946648281298	2.9534834030931	6.57668470678715	7	2.4172609620446	6.59448815237653	6.49582730906992	3.77534905227868	3.0273400061038	6.62531945698355	5.96953268699166	4.13189192898208	6.96956858281609	2.57520104476167	4.36149585675382	5.3000610864897	1.58305781923534	2.45764251605708	6.77226499428639	5.83247690468734	1.49537637135921	1.73110175157986	5.9700729205157	2.12996005584281	2.25030889971007	9.04539430306722	2.96289472526194	6.97848499400631	5.24827209326133	5.79964112581994	2.5449710295759	6.45889436891389	8.99047071270495	2.46644651716018	11.2685374804405	8.11957546267782	3.69842663480228	2.80516042959625	-2.77216382861326	9.15357808464918	5.52335084736774	4.03267942976971	9.96448661207295	-1.06941405920789	3.50288387722335	-3.32544148427013	100	1	2
98	5.670331119547	5.28789025626648	4.24573246739404	6.22205689161623	4.73761880053524	7	6.04391314947885	4.56455866765068	1	4.3540934759744	6.62136493101299	5.24091970608413	5.1122835392036	4.54775464769159	3.22065948625432	6.9497661492141	1.71426875170317	5.00389273326925	5.77408551071795	1	5.31617420578717	1	6.53447660635343	6.57023012204459	-3.66560671017285	6.02940957560122	-1.75284974387343	3.0385709916338	0.172459214314871	4.66113639363704	4.72812957441275	5.15551444797921	6.62682361953127	6.15166102218762	-0.859378598314647	7.4561980658794	7.79189577084792	-0.0210084550034153	3.45613857223159	3.91000014787611	2.35249177999076	10.4712566935116	5.08223843086647	2.32279663343965	1.95903048210641	-4.11846382511283	103.75	1	2
99	3.23708047056905	5.15339679074266	4.40306282668766	5.28163905621337	6.33218874267947	4.77162281777418	7	4.93184441500035	5.44501148845604	2.66258398006311	1.30746745509467	5.84420126537508	5.57493413031404	7	3.66885470966669	1.84616693084523	6.45169559023739	6.47418129436904	4.8956477264431	7	2.56753046756441	3.77121303181408	4.14284905676771	8.1961379443428	-1.52991074329514	4.73869946638707	-0.282043109106501	4.51815755838767	7.44790788764442	9.75697403489653	2.09148478510522	2.36355506033086	3.32354878088038	-3.25956536331797	10.2538036429197	2.81149588876077	4.94193912878853	8.25752322861466	-4.93887887776098	7.43983212326603	1.55488502620117	2.69367319612005	7.47300814252375	0.503198414361377	8.27102831888638	0.93612781079548	98.5	1	2
100	1.49493696933182	2.92649771377382	3.3741345296189	2.13151692075241	1.40959623738916	2.10053970860346	5.57912437378173	1	4.22308488489555	3.87431794312957	5.59144260805958	3.84163571622061	6.62595223147492	6.09166508340273	4.87831786641495	6.72935797975569	4.90968332672921	3.2541287435118	2.58991168693489	6.08359364931218	2.97662611349301	6.18629568372799	6.34263888596901	4.95831111814524	0.375283203234542	-0.382729916774312	1.43775510377564	7.35031278452554	8.11493357391563	3.1390347921019	6.20936889497157	6.57521503239254	4.6451492349408	4.92100807622912	1.11187585561555	-3.68698470232226	6.77169616594884	8.79052141336079	5.65651276575142	8.96088816434563	2.56004634234753	1.58742184158603	7.68872968958	1.76478048992327	4.96171419628219	-0.81744577609873	87.25	1	2
101	4.4931813736951	4.13692528019957	6.30553728087651	7	6.70441030993696	4.41806620645256	3.25422910169178	2.61601678748112	1.87344108517571	6.46975146512747	3.04297807301623	1.20316658669979	6.16067515404082	6.8883537888335	2.21673696919238	3.35636024207958	1	3.95391577825978	6.03394062399019	5.4726648757414	3.0522062573155	4.4453818740085	5.96039437156891	5.4119664150886	-8.72633861901125	10.8542773207256	-3.78259257818223	2.96660445967697	1.03355690834075	2.40336707427836	2.32297230527908	0.200509646870297	8.12993755664975	0.208398010237176	3.63619043780962	3.79142406023028	1.98743360229941	-0.931353021827131	-1.0671112519989	4.55519757288718	1.53338233088675	0.531333466496641	5.30448785204392	5.08183351323806	7.21061324675161	0.876924408230505	98	1	2
102	4.84884425079633	6.3830368451526	3.61411770117118	5.27752958515346	5.67798785058881	4.30362726380557	4.10412256217665	3.68774962771916	4.82399085532579	2.68243384461939	3.13420489080687	3.39618097141996	6.25801525981858	1.93107857843383	1.93302606557466	1.42526360431838	4.29153549582875	6.65200993005385	4.49760775101177	3.95414661491451	3.85995982226788	3.0549837443503	6.19003475722697	6.52693409243055	-5.34690731388536	5.31420223433116	0.447571270690335	4.51848945247033	10.4816482305507	-0.121217440138618	7.37613250144286	5.7292027260118	6.67357204233322	2.95965552756152	-0.783108410766579	-0.933374019508343	4.43028727910917	6.05914358379519	-0.568442556669988	7.19666558872155	6.62730406990289	-0.575033977861581	4.74634452386388	4.04622115399278	-1.24234136943705	-6.02869486148961	103.75	1	2
103	3.58719160218012	5.20994800591217	2.24589070398082	5.59187062521451	5.41590280690395	6.02980166227321	5.87506496163611	4.82053554637297	5.05993918637739	1.27099750941662	1	1.22559547669372	2.41198978349857	4.29924812568607	7	1	2.3965010943797	5.60109999447017	3.36210201871497	6.01263380362014	5.69828206915336	3.7163259522174	3.96439365475317	-1.03725703140049	-5.07047830701864	2.34054580540763	-2.38745977118334	4.32898861178239	8.11442750978498	6.66474633024808	4.24098283730075	0.6982729129447	0.299655036017444	5.09356871992182	1.54413344893441	2.95402850829737	1.70364214714963	3.0677142942157	5.32170621623713	6.98764138678489	-6.04604847744092	4.9966957869878	3.98670043978697	3.57061159998544	3.69980025981169	8.09552502455289	87.5	1	2
104	6.20572727265291	3.60170528088637	6.03522889735986	6.69238863507815	1.51039981140242	6.01148125663307	6.61692619574897	5.60213771707702	2.56882434033287	5.7728010368291	6.22466804988416	3.540702073149	6.49932553893894	1.34642093708987	3.76240066452512	6.60139357893366	1.90402598557576	4.57842440789965	1.38008780666211	3.67735992516857	1	2.99491121036694	6.46886007417209	1.17943644160679	1.60391478491742	8.40433308648055	2.55375108023028	7.17629281646573	7.62522803144059	9.90159080653101	0.258258714351518	7.43169391303496	8.89890362273251	2.43117689574075	10.2040781234927	7.95832418149065	4.39612791527795	11.1696105251501	-2.7126705713106	5.82286625426367	6.71400179952296	1.51024213083821	6.0720514972579	-1.6638651951156	4.50420311867444	-3.46739645456802	82.25	1	2
105	5.85157068025984	7	3.18449593122239	6.77796303236314	3.65600329555804	6.2031601229179	4.92507950932106	3.15565089240712	1.46440087608317	3.66145080043878	5.96489718546501	4.13471623515328	3.85131307136203	6.96150822241215	2.522746266015	7	3.18199938393928	1.30094810917243	4.09383183573998	1.75779176850329	6.76765821481464	3.77610805284905	3.94528226586759	6.11013691258699	-4.52712527871206	6.16356940670028	-2.56099349202428	1.76722530796051	-1.47150032574751	7.84497853042376	6.5111015808419	2.93799157983416	3.81365202745699	5.60746474193131	1.0882164227961	7.50353777082404	5.45455879696308	-0.120751904783489	0.566871538368165	-0.449306860104847	6.19266562001996	8.90286896555644	2.2947059113182	3.42668839435675	-1.12766012442873	1.60103356351856	81	1	2
106	5.41117591399517	3.71352390759146	3.9063128465349	5.00725967424204	5.99621594239641	4.90681771368822	6.17508222101375	5.26009761721592	6.36731281587258	1.99402679497514	6.11331054948331	5.22948569720687	4.5297543105269	7	3.09772074210083	6.82687750389459	2.79156036584654	6.34814643790695	3.89724063380569	3.12777278088831	2.4094841978073	1	2.40113006527509	7.20412297691811	-8.66922422591568	6.12186329925671	-3.83434058554079	2.62299071803422	1.04333717177308	4.42019710993418	1.30115188023373	4.49213665027567	7.16338467980376	1.67077179853888	2.04838174948731	5.31888713286737	1.46592219674202	-0.500670495643495	6.93661027956549	4.94510485711883	9.6309327978068	7.17630955144201	11.9580330220833	-1.87517205040364	5.85294554888671	-2.80110422957099	100.75	1	2
107	6.61066919041822	2.83958592948626	4.30632018214741	5.01155140039224	1.60794698725426	6.58186907480838	6.48745134106361	5.08115167278366	2.54920997398333	6.33939089016438	1	2.03043995841158	7	2.97809091791169	1	3.44290484856544	3.38589823907803	2.24547716184162	7	5.55016025308499	2.60805643011692	5.05148189610984	5.96986791162995	3.99429779233148	0.770688059725381	8.953240677723	4.04522798087905	8.93049030297609	9.04337865780162	6.02593138185329	3.14680734264846	5.28909558096069	2.94067849409775	-0.692737757091431	1.89400892246993	5.68231282137569	7.05269811733018	-1.69910471159798	8.68058642165193	2.57117433621525	-0.824909772420669	-1.51829417927177	-0.039222491122536	5.1843563372048	-1.48679434419209	1.31447970843858	96.5	1	2
108	5.84656469157558	4.78753978849564	5.19630902389168	2.01310751978204	6.33620686196276	3.29635703413861	4.38845641125768	4.19506090473725	7	1	6.92841546976842	5.8369216630769	1.40727126037969	7	2.5357369254928	3.64196963757299	1.0000878614291	2.52996818578076	3.49273161237324	5.43455674131942	3.13890377260804	7	5.3783235884159	3.39095181165322	-5.47894294984912	5.94608644678447	-0.926698555509561	1.20730109719386	-1.08832983430208	0.307626086168638	6.56030737239641	1.6294270641802	2.027475340775	6.75265835154221	5.05784784167929	2.02507423771064	0.263997087028731	1.19115560221069	1.45617503894459	6.83637569773174	1.36094333824207	13.198927754005	6.67967340062784	2.71102324755368	4.05885350309366	11.8346767083057	101.25	1	2
109	3.71696609541311	1.36501478988469	1.95038788625142	6.91988036594442	6.8936561639878	3.62848011072133	1.61179536864832	3.45521348706787	1.79566979991006	1.77462661184406	4.17926035897084	4.90627848183326	5.70033451446543	2.71027164934202	1.2963140944094	4.58763550864598	1.63451115588464	5.39654210837164	4.81703083212797	6.63725018713766	2.71476651524356	3.08716521436439	5.25614814379209	0.52896818820274	0.395747555679969	2.79431226258557	0.332876561653486	4.31885381328175	1.84379529811011	0.908829078538005	6.02356173867412	4.96428042754345	-6.33724802220553	-5.11331161385742	-0.669655311029301	6.00459156986231	9.83548225594772	1.13024553358618	3.44214010928207	5.4491076691637	10.1583302017715	2.40475643134486	-2.14171193151842	4.56377805137076	4.45405006222064	-0.49781951595036	94	1	2
110	5.2571642011693	4.63635861751104	5.50091491844343	7	6.85998235065667	4.04334383503179	1.77256817897628	4.88639403754661	5.46358982027082	6.41869514301337	1.03981006212418	6.82233771413827	5.82713181229483	7	2.64586785257778	2.93826153876684	5.21570342851905	3.81558310054841	3.02807622731835	5.06845391828007	2.69141488261885	5.00526879640061	5.85022758050188	5.24617929902597	-9.63180456712405	11.0884879268961	-4.14702607071991	2.84383112341894	6.09332388011102	3.81265511760324	2.37343226842122	1.48846218314911	10.2536270618569	-0.200888551680221	5.91086334556128	4.03107959205783	6.84720243122929	4.80297502336509	-1.06609552101431	3.52325167339433	5.76968278152927	1.09852899878333	1.90205429107419	4.66481372743972	7.86289405719393	2.20442241386003	98.75	1	2
111	5.25696334197408	6.38827738075699	3.68826660832537	3.91828625972095	7	3.82683225250964	4.62970143093122	3.68681194939266	1.99783930708634	2.52390743593921	1	1	6.04735008045262	3.123411210382	4.45283577047633	4.2550035389777	1.63063361048112	6.32211061284892	4.68508198399227	1.71743138769981	2.00649286750868	1	1	3.53537979278351	-6.5857444889312	5.26540902085778	-0.0042772367550622	5.69208494892541	7.45233450611437	6.95229459645422	2.45701409612949	4.46678072016734	7.34538178925703	-0.161030915376643	3.16573248069331	5.74009592425373	5.20572766111442	-0.604234945731582	5.07915872720178	4.75040318613994	9.74516869673245	3.95128001343277	11.9212997344307	-2.11356688606919	4.19985388230828	-1.65390009974595	96.5	1	2
112	6.33449415107922	6.61418834111988	2.83479505446518	6.94016700300148	6.04661427206442	1.70100349752418	7	4.63793490719587	6.68990596026347	6.16476589289526	1.48561064197737	1.48469975888438	7	4.25095717395278	3.49559793990957	6.63941083837499	2.89005288062585	1.18446783700414	5.24222668685637	7	4.17195391928575	4.56526783601471	3.68456373465069	1.44834112032053	-5.18704711164256	6.49995843999955	4.77564777188946	6.77925826653152	5.65472728489614	0.994006382412522	6.09220469263622	4.21964434654765	9.08205229777312	8.00077988692689	6.96345606419013	7.19649413926649	5.28543091279985	2.7049639929703	5.8302290712127	5.19821762247239	-2.28739631558444	2.41598575778455	6.31279711295031	8.55280983556351	3.10583986410189	10.8341982999973	84.25	1	2
113	5.88346847086369	5.38187518347593	5.62998364331025	2.82822058529468	6.25376371749847	3.57131401666449	4.64019209649261	3.8991452118867	4.54288023563579	6.19308099433404	4.32561563700429	1.62672457657219	5.78468549058499	7	2.07885831792997	1	2.98658334276304	4.81772525359568	1.32012975892161	3.14684006518518	4.37994707354551	3.18597171564813	1.40489064099442	6.29625983415393	-5.72346547755524	5.78747302147278	-3.13482282174032	1.3820264190948	2.70618982617127	4.23175533160447	8.35803975968015	6.01083398975172	9.12778288613384	6.83809697558423	-1.62408702913909	5.31632780671591	7.59521079603198	-2.16948138638317	4.84197236763881	-1.52652647606932	-4.86518621884153	1.32153141239697	4.13258198297345	1.9824465841558	2.74863332541126	3.86500802648451	95	1	2
114	5.50903488589634	7	2.16055456353096	6.88459311704709	6.10806319421297	2.01939284801718	3.29737671738968	6.07831805951093	7	6.299199506123	6.74192601036929	1.3466337152355	6.84658279203468	3.70235754092483	6.87210037509839	5.10712018253924	2.16312601680541	7	4.73361972375824	7	1.24536703992401	2.19916182745477	4.41302192988955	1.04134957194517	-5.64528150552932	7.50226106964705	4.45111313356652	7.63956468896678	4.92667841077842	5.43272906217863	3.01682204420241	3.22094410720167	8.52956818922165	8.75005335950292	6.10578499093262	6.62290818959133	6.49050817708116	3.01134979252059	4.57747274081521	7.42852874129936	-2.02621417085533	0.441627120752327	2.57089307465182	-0.588302267541617	5.63807974922506	-0.118944022439606	86.75	1	2
115	6.0514515534295	5.91016537936384	3.17188443269699	6.58790461231309	3.58083112401104	7	3.97817490189028	2.34199480543692	1.41506856869976	2.04900354187339	5.31579925091176	1.64029299253945	4.96716806010374	5.98911947832766	3.47567176250101	1	3.19685438649499	4.87161586397504	5.05734150541616	1	1.07267834970625	1.14260383721529	4.32343172041649	6.45953800334757	-2.7848104433446	5.45383598731348	-3.03018103925385	1.38432587654553	3.87936439620532	6.7131725526367	5.91972221059235	-2.44297946195013	4.50745562639511	-1.35832111341822	6.743828751454	7.04427394963371	5.94294282267347	-2.667508531238	5.40272396860469	-0.748617027716329	-3.9720240274372	3.190288287314	4.13047762553705	3.67217419481088	-1.07232673249548	2.19996692036595	85.5	1	2
116	2.04206532684758	1.48445007952335	3.39191453014809	6.411045290367	3.91716055291597	5.36338020178397	4.0840301104069	3.30512686049125	6.1044223406802	1.82999275585681	3.19695790490689	1	3.90453932146909	4.35810088722458	2.35822163555117	4.57899720191253	5.47937060268742	6.08931485449315	5.20023976746082	5.75280002669547	2.41466864644111	2.77918746350502	7	2.05699795135497	1.22480110581151	3.85666250270391	0.093682356766698	5.3906623604773	0.549577726208342	4.33888989269649	7.28709368582509	5.28994529264128	7.58058790471386	6.13690062405523	1.78267649101795	6.64330631693891	4.42024575032562	1.2521843939391	2.27458537270606	9.28457889025327	-2.29983825067965	1.05508328728195	7.28628866173137	1.91845010790222	4.15346034061172	-2.86889329629243	85.25	1	2
117	7	1.30445952218734	1	4.7295772537057	1.54094593064709	1.45308721867454	5.51939080062817	4.24477955232952	6.00831028675912	1.84802091224958	6.24273156431626	2.36428164699947	2.88795406692385	1.97641511127067	4.57530892670153	4.28434121958432	3.26159736410884	1.95326902808536	4.01081120032555	4.28284390605544	5.86242974753663	5.58736137436667	2.74592471006575	5.10138846389735	2.98330216037986	11.6763627180171	4.44433808143313	3.24979834664799	2.26952300458256	0.129401647140086	3.18795418107357	2.46559814647705	1.5443090040947	9.86853949610918	1.30688767975504	3.91855728215385	2.27373367774869	8.36624130295467	1.1958459558566	8.75462898287338	2.89474655439472	-2.71602038456317	0.382065436865635	4.0613950985436	0.349453748363137	11.0956498796812	79	1	2
118	4.16931122335908	2.71451973349227	1	6.59474511385944	6.14284127134886	5.31742323024985	4.86350186181218	4.4447464494054	2.82532555923197	4.19715885685308	2.71996638001033	5.97985937282898	6.23698005672047	6.24660517215005	1	2.73803832483723	1	5.63743947630131	4.75232433252761	6.71849629078654	2.10886696435213	3.97480566863969	6.86221106320936	0.913942702010249	1.02548696261549	2.56636636256703	0.865534629564732	4.02267368903969	1.31591394176037	-0.868362746295304	5.76136678238238	3.74236214354124	-7.01763556111265	4.50237672976344	-1.73188915728898	2.63782607110176	9.93115488297952	2.19238935960194	3.11473414490233	6.31514943196907	-3.46031158425827	1.6523294643447	-2.0141813778359	4.15709569356906	8.03602167297529	-0.47426526224932	109.75	1	2
119	3.94605455559644	7	4.16046143941622	5.41413349867611	5.36172914724787	3.43327656907954	7	4.87811375760837	2.47151154959735	5.94213845578429	4.0214314905256	4.1197005221226	5.37657293180431	1.14027931660975	1	2.96466891429581	3.32548878294767	6.85013955317675	7	3.69013906444677	1.20762065790363	2.10200187750718	4.98151280074924	5.42053124010946	-3.99240233959656	5.52504121197401	1.10386249767985	4.25961646475102	6.76977805681213	0.172272011780372	7.28560588360627	0.4057828116168	3.66009377965804	3.52943794131392	-0.924603162235851	6.06911306777626	1.96514392952465	3.14985925279021	10.5827698261207	1.84596847374348	7.88860258472908	1.468698557018	2.41142880182576	2.31119300891562	1.60911036471002	0.583283883843599	92.5	1	2
120	3.35478818111929	1.80778034319635	1.4264417723849	6.78046816461968	5.37451964114586	2.86749514667675	4.63272323421514	4.4350478598543	3.60989842783186	1.6500755574946	4.24615544816905	6.05198752144724	4.02411923951447	6.6956138868112	3.37667311620363	1.11045204034016	2.06501289629966	1	6.2347726371858	5.29350112316037	4.07662438545343	4.126742605786	6.50361339954853	2.05837858624165	2.08450803988976	1.87480615162708	-0.63115313674951	4.27943190696258	8.19846611875209	8.66412714143494	2.04870518882228	8.97040027885074	3.53966661945246	2.58833672238256	1.99075576836488	7.38580769140485	8.0172733195665	-1.29620883198015	2.00147899070634	9.89542251834804	6.30204825268602	3.89167690257768	2.48147065818825	0.869284199905344	6.36929080526782	6.86340855458834	103.25	1	2
121	7	2.52418813988531	3.74300572704588	5.2432587464875	2.24635734225844	3.08603219675292	4.54138859100483	4.18632392012462	3.86740836165568	3.46164590875618	2.32795903667709	2.8714432623739	7	2.01365126664771	5.42880462987683	2.92709256916898	3.31985575241144	5.08680367641311	6.62627320011515	3.01498601286336	3.62175590652018	7	6.96463220030162	3.00397720442962	0.465824194732008	8.65599394906999	3.12059861892625	9.38520515852644	9.0854038024846	0.635340974510571	-2.5881211166592	1.12085757823842	4.59702142361036	-0.170467428388606	1.38240169232314	7.36979879621477	7.96827048473784	-1.41627366734979	4.33581819729749	7.00351025787385	-1.16487637367329	-2.50319354627327	7.67839026642312	2.03704881630315	4.54942980177697	-1.05911788295885	103	1	2
122	7	5.73639225094569	5.47908558682647	3.20529871019359	6.207046909739	4.11384019038621	6.68156127541634	6.67929376518047	5.75615891084713	5.88212279404771	5.59865883756142	1.77916888031969	4.48387776646409	7	6.90420819529746	3.14656259603157	1.01655664157625	4.92158307556517	7	1.09368406007313	1.85150664266769	3.0336340603099	3.87617914826349	4.74376402675111	-10.3186288087177	11.3894316578908	-6.95752165226979	1.12101553598834	1.73850176181138	7.43284398033854	2.89832853857698	5.02915737733431	3.98915108933743	5.10088204687541	2.01185007469453	9.13413489894501	4.58909164490388	5.7250234048375	3.85511069572699	9.94183246474094	2.01850574592706	8.51100433554285	9.20331095122739	3.98774672276085	4.00505135317567	-1.07056715507192	88.75	1	2
123	6.72581466305284	6.89637131615208	4.02950158487509	4.50061442022298	6.59526854036199	4.60146805697352	6.5085651632558	5.37871664987497	4.22710766760236	6.19688456164178	2.65205213745782	4.95022324565972	5.37820833966979	3.18196327260732	2.3682381560861	7	2.52926943634724	5.62090405036372	3.13037919145885	4.98643086844759	2.19240595987014	1	4.30588024609132	5.50652843935334	2.14087114173042	0.405952224259673	3.90516182293109	5.4324923545811	5.03989216555556	8.1194284999926	2.07438581478931	6.52860671925863	7.972426241794	-0.741885017987523	7.37303549090112	-2.37166552936285	0.854731865631737	0.307875648897268	4.93208302707179	5.5409822592217	5.79829302672363	2.41632740959617	10.6971050926159	6.31460527870216	3.8826539345656	-4.78514107120283	91.5	1	2
124	4.94103018956594	7	6.07511244505462	7	7	2.90068788501335	6.76794798577908	3.52240214059832	6.38012596243524	6.21647149070493	3.70499243813486	7	4.93819813369936	2.0721099946906	6.7643900156346	1.32855072005095	2.26958690270287	1.03075204090776	7	1	2.9015563541922	1.29169289884831	2.80670504819657	6.43257931438468	-7.14193070499292	10.3719403378693	-5.14792692561953	0.497310973068262	-2.23323730792435	6.45280162720458	6.89327567501539	3.13500162167251	4.7105967045329	-1.40544090584928	4.94206988802804	7.70980986332124	5.27315501537228	2.26167742939288	5.34895164237663	11.2828708049873	1.84778908668029	2.24004814354249	3.23691473012778	2.08205671570451	0.169614972812249	2.85850647024265	83.25	1	2
125	3.50357064274406	6.49193212200916	3.98772493658581	5.96325424373296	5.38732212315014	4.24001523883794	6.29867196663788	2.89822954646241	6.68074874813991	2.10630926228319	3.77186136358785	3.05593701377993	7	1	2.81463890686685	3.60973037681395	2.44159165408861	3.80251893507249	5.65310449926148	3.20924238201605	5.50320391644822	2.88204402474398	6.76710286884809	6.33834745658454	-6.31874079859964	3.01778440043871	-2.34891851471512	2.27304155373182	0.260936984844416	-0.993875847175959	-1.90311323421455	7.50153637020822	7.7542263666309	3.23191828266224	2.11018848856067	5.5805047390447	7.38683437258676	10.4055179487807	-3.61638543702129	5.36123020144245	-2.23771649481268	0.242721977395975	4.17155260010346	5.77281624391058	2.05185211659213	2.47125832286049	102	1	2
126	3.54497319725612	5.94975943944745	3.51027321834925	4.72604434280485	3.9142194538684	2.92753396897234	2.46593560579279	4.28698204505717	5.18208634325602	1.42365724092058	1.61044748372441	1.52705689632904	6.42298306937351	6.3112697227388	4.605279237823	3.43379236157682	5.20036023355758	1.85802728273044	5.89048303710477	4.60686048541007	5.10213800452722	5.84740168725851	2.54292893877385	7.25500371275351	-4.33284866420691	3.98554047349299	-1.20414001281991	3.22707259510187	1.59981662130712	8.00856326196041	7.53320058120042	8.98792063410479	6.21451557375533	0.089636141090668	-3.04067067050713	1.73269411891736	3.7010252223869	-0.790235891188298	7.5064228838001	10.8822518664455	-5.36470596277618	2.89889574708451	6.86827444315844	2.34046218399644	4.35158423790939	0.099761528692178	110.75	1	2
127	6.03821197903011	7	1.95832962529496	6.19097376837855	5.68216546063822	2.85891182536498	4.472681574743	6.40852567018693	5.72153069677685	4.61654000450777	6.78010506686434	4.06582616837735	7	3.19157431907844	4.43002836404907	3.62037677110211	2.19723691723354	6.7147505942499	3.23147533800462	4.20792014067015	1.25325010138906	3.2965119605801	4.04756002474719	0.416473279680308	-5.44497801345845	8.11336295518053	4.83094492118869	6.22876952912644	5.32887331003604	5.57132203544513	3.85288958229657	5.25644996091939	7.58414436433551	8.62996351403762	5.74908252345234	4.63613585517868	6.23982027079883	4.01565410524605	7.45164023044849	7.67684264740054	-1.45285035143036	2.41276431386687	6.62055634747247	-1.05793848614235	2.81239774453586	10.7404905831947	83.5	1	2
128	3.7997181507234	6.70349282015809	3.13890686003265	5.13434510413256	5.33381997284299	4.19665611589195	6.24179384260054	3.89689534916564	5.37098546906291	4.26923323247585	4.98318478217867	6.28899346958568	6.78295304950144	5.23414360140092	1.34423179939696	1.58321757507165	6.59575605933209	4.27822192094213	4.59983813049846	5.36193708115139	3.62663190176901	3.28075364109382	6.36902521016929	6.02952839149541	-6.72422228358233	4.64990412988412	0.886713906396766	4.80983236203253	7.98019254517319	0.13413178864369	5.52935115601361	3.98139493067017	6.13394483891513	3.03013522543096	-0.185602115790313	-0.357199528338316	3.5164585789937	5.71781235400838	-0.414680824844136	6.99556854422115	6.27249658923702	-0.136988930724871	5.2003702535209	7.34932984724897	-1.46811391200332	-1.89512328838794	91.25	1	2
129	6.37830829015612	2.58839694555875	1.54636990210724	4.5851528013841	1.22846029418104	6.06039463833691	6.8774684561562	7	4.83131543666672	5.7755012409018	1.87675067412547	3.53443105203622	5.99712625604594	6.32955357388841	5.85692115067541	3.421631733496	7	1.0075174069576	3.29341484141196	3.85020139084973	4.73720439605584	3.95501199649487	3.50863217255377	4.4772667293813	3.23676402070698	9.67686551886856	3.54660335057872	3.30026265710971	10.5549087133497	5.68618156659416	0.374573950062574	0.709563810838024	4.23703600327865	6.9539476839379	2.90160393753868	-1.01191262189898	4.36253592139599	4.15249251083626	3.13034182675941	11.6544079624837	4.07085618464521	6.45611323095541	4.85865240845292	2.75859400369916	6.52589658010233	-1.42249354866212	83	1	2
130	2.5991683441182	5.58939427224337	3.94699951307337	6.49239008759547	6.25679995696377	5.92535525645609	5.70237672023597	7	1.6746553659873	6.75432721293457	1.17578716387356	6.47821913679823	4.63568321862964	6.75526049059681	3.71747942378453	1	6.71055738193489	6.23778667065345	1	3.69367296720436	1.75751583481397	3.33597600856418	2.97634555377872	8.07457089521533	-1.79986804085772	5.6514295934279	0.677931498905996	4.11327143204093	7.56209621864441	2.31985091084418	7.80385674444393	3.70036663622091	6.79850656212253	-3.86511120082766	10.202192368372	2.28698224397079	5.64427988845421	8.38190501394904	-4.79342070853121	-1.61222928398887	0.251003461411319	-0.438807835424855	0.70150308305012	3.50234390882071	9.44647006161542	2.73196820663172	84.75	1	2
131	4.21619424963357	6.65299146028892	4.35934170994502	4.74430529793595	5.27598952019233	2.28260137483641	7	6.24056580670792	5.28008165151171	2.36944140730614	4.56756772611275	4.04092114323862	6.19817169868121	6.71739061757359	6.23761007544158	2.49622865143837	1.53774206566045	5.23841990398755	5.24238832029618	6.69197256522478	3.90709386416192	5.21347363994311	6.90127560258401	6.69670965293724	-6.78284887602012	4.54790363195453	0.641908674956133	4.92284095245174	-2.06457833246907	3.11751835540643	1.52848338809572	-3.07567685291921	7.40582674561271	-2.01811272610802	0.237357700833148	2.6261614671922	4.39186346555	-1.52797796322247	0.837888238506858	5.9298521683773	5.03238350685066	1.75270832130893	0.278091628412631	7.39193046608282	-0.618005341017783	-0.487074618505889	88.5	1	2
132	6.23986662656362	4.79118935494698	3.15623179485276	5.83151039682466	4.62993503344449	6.15404280046445	6.4910735206856	7	1	1.66820276955276	6.79906150984319	5.6649211287107	5.27489117210135	3.39364470780185	1.4692917756072	5.66131580642223	2.24913953980044	6.73932222727093	5.41773186563165	6.86063451883109	6.23841577727646	1.91195084124663	1	6.26390935101825	-3.88830426484571	4.03380018162057	-1.87386727819439	2.24693328774672	-0.0611136538518432	4.45687427373395	5.77234196653586	3.41013246480216	6.89618354019508	5.77811795994706	3.50735185858956	0.773743950422404	3.34093307455928	-0.0689209449621202	2.76449272428257	2.84650988876829	0.542985723688288	2.40593399624325	1.99110130222915	0.579467864522414	4.36849163630321	-2.38119715292582	81.25	1	2
133	5.49245044057729	4.89356885893551	5.97458082596012	3.78668176688819	7	3.53469487754879	7	6.61912563302314	6.25611472161872	1.6301277130337	6.44681269526211	2.31486851745917	6.80269467895328	6.56200742573191	5.98186320083691	5.14963006864155	5.56052877638363	5.11558018331767	6.68072204850162	1.1538997448001	5.60672738072487	2.26657027368231	7	4.89222367916695	-10.3098853848118	11.529835239702	-6.16255346052443	1.85791952916203	3.17549030229613	6.91921407680082	1.10895600041364	5.58996943218849	5.305086256594	3.53601079965556	2.15681958492228	3.32445237748282	6.27402639164305	0.402659835890336	3.92422988648113	0.468915100877954	0.23040719102024	8.93432681336571	9.40108681387478	4.04589079665011	3.72394540499974	1.08982605682489	93	1	2
134	2.70746317978148	5.21341214413003	1.87509410614688	4.92300494071176	5.17976905596589	5.75268857844317	7	4.26101216214996	2.08087474743922	4.06915432273376	4.77092638059564	1	5.41600837825627	2.05215434862445	3.99261328254612	1.74440294601125	1.75298794258771	5.46527821571024	6.15698970732436	4.54416554867085	5.7006904703166	3.40688776798043	3.81812806348853	-0.957868773887109	-3.35096414146521	3.75347922180519	-1.2580032819872	3.73948372235081	7.61790388757144	6.81341515040784	4.28045650659094	0.494878703687208	-0.67598209703827	5.37645587307189	-4.89338949546831	1.57733991917701	-1.71227537187798	0.0856136179852889	4.95546157151746	6.71142813440643	5.76935276343146	6.84671581422051	3.36931294404156	3.97750890207473	0.582748797574744	-4.96824432328705	96.75	1	2
135	7	4.37318821357169	5.78052570318375	2.5538524989366	6.44653156817855	4.14304991576735	6.44655381593924	4.73446091931768	3.42891072198237	3.20807704269042	6.7236066626382	5.88900561202086	5.32537678458236	7	4.0666751304249	5.52481248304804	4.65594265176313	4.37525678388456	3.76463156308216	3.02922724212427	5.05640546304023	4.84438396204157	3.45094777407544	5.85811623381621	-6.5268929506124	5.95378683738559	-3.4578398473787	1.92586956145405	9.74862871431882	8.8539249028423	4.18791782969154	3.28140767164042	6.44777626146241	6.88682473519077	2.70563437510553	6.03491687345671	5.88867735310657	-2.27258418669821	10.0018297192651	-1.06101075068709	0.859917463345132	14.0121165907596	2.37327562782001	5.37612818537735	4.7761048823137	4.42851588645697	96.5	1	2
136	4.25425019485428	6.40984696895834	2.04893008528611	2.41958799766427	3.27756471198527	3.07866141139864	4.27676277623886	7	5.1426090707089	3.49544950557452	3.65396031694935	5.2018178307397	1.88654342124036	3.56627764751258	4.09414057573396	4.81719970736068	5.11217211063741	5.91068317672793	4.49342250965899	6.09357100588792	1	1.38291286961405	5.41702739431731	6.12450931837342	1.00500368980382	-0.96690868359582	-0.117998095019321	2.63321872818884	3.59099958218235	-0.253171048408961	7.00553249561337	2.97714491563369	5.16120503126681	5.69801401097281	4.72776750079471	-1.44868466207668	5.73085614023083	9.26633723413585	4.22196718631368	8.70099563217058	3.6044041931956	1.50209574682733	8.79933218793723	-0.763628188621462	7.25477887361392	-2.3525963719662	94.25	1	2
137	3.69500719604525	4.88401737311399	1.91337867335843	4.06516540640407	4.31663735856616	5.90562558085471	7	5.56674748677306	2.41465682840199	2.54640301159333	1.11672478074265	1.10307854184918	3.01649908674969	4.60276218949899	2.99599645726223	1.69028987818392	2.25782068186205	6.32809410518027	6.64829945122934	5.40099888820735	5.92552579205462	4.69452855795603	6.28543052264376	-0.743304462976213	-3.76286685297472	2.04818412956215	-2.65238774882289	3.55566299159725	5.67194343135863	7.88305608464727	4.33939368415702	6.45232253157369	-0.439376259472283	4.06078147949685	2.16159821182427	1.37039603472596	-1.84775217667947	-0.523250930347268	4.58820376228972	4.79171819000288	6.46060030626542	6.31416948637727	4.42092441013519	4.65643335511638	1.31883007239668	8.04354704342995	69	1	2
138	5.9575768556359	6.42296496038263	4.79357167480846	2.00186614403745	7	3.82304491966238	3.74752096122632	3.6026106046059	4.72153405447627	6.53793642814519	5.10124577882149	3.73432248923826	5.35941408912355	6.89609216941799	1.62635370604784	1	1.37370082150454	3.77857669296613	1.36703878653222	4.21971026857214	4.50259213420438	3.69572325362799	3.61091082826385	5.6830250502751	-6.24947903390772	5.99148269594075	-3.19937413403922	1.89815909787477	1.81157605743926	2.70945440333552	7.33892799547263	6.58797463494844	6.66670380404991	4.39637846528031	2.97462207679523	4.96931198566077	7.57637471138072	0.693587391754922	4.0074062425783	-2.05184211105965	-4.14438053980754	-0.25864749424168	4.34003488358407	4.06496914045973	2.69159177787884	-2.10621154741215	80.75	1	2
139	4.88244011600902	6.3425407767999	5.10010821188555	5.88499176342355	2.75518347733018	2.83476692392634	4.89246097556173	4.45704903039992	4.7924997189879	6.33957900522545	4.28694626331231	1.40168835851103	5.35270883678427	3.21175161576755	3.04034849857046	1.17258003556951	3.3702031168557	6.01149808505254	3.02579068324718	1	2.39976423243905	4.03807103113342	6.23674268427198	6.63023982438134	-3.09428260952075	5.35269549598463	-4.97180797942818	5.57949627464593	5.3589754650344	4.05566977010326	1.50710067637047	2.53156758555748	1.66032368087741	-0.261574207942863	1.02099382695518	4.14058239297683	5.56978042878016	12.6989236299291	-4.01060308890765	-0.196299084091734	6.32924820121276	8.14397477298037	-0.444873578704518	6.4047391644127	-1.77325372603975	-2.34685508412925	80.5	1	2
140	2.65121064781895	5.56411974981004	6.78282148947853	5.3043179357393	1.77504537609499	4.73175586459806	5.08369716047279	3.86169131298166	2.0903898732422	3.65592323011001	1	5.89202968455052	7	2.29894299949809	2.14295179218533	2.17750343516208	2.70092532289029	2.34099523069997	2.15407524914517	4.32288745231443	1.27250328922652	4.62299353976521	7	5.43513634239676	-3.72053338288004	1.27615840748571	-4.0323597955216	3.47739353396097	4.24409656238162	4.08788324083154	7.08459393805938	4.26313284671703	5.90244445350719	3.45576924796828	-0.567060885884821	4.95914071403359	5.69869177680445	3.10612450758886	-1.77732254051922	-1.26340092512191	6.68304092366123	9.62926717255442	8.94788557400186	-5.11307084032163	9.5053722824792	0.117572571282582	88.25	1	2
141	3.799592177583	6.52100899732084	2.08402444856964	6.99293661723306	2.38069641200007	4.38894385913835	6.29070074574104	4.07102074603734	5.42726800421972	1	4.8603842319817	5.03914707364582	5.6530541354078	7	6.71451544465672	1.62306164626691	2.77574400910672	5.56285554201681	2.50411550093649	4.23112215118406	3.69761979840735	3.03255949467647	5.82247007629998	1.10204506059995	-3.65676090680838	4.00631711850371	-3.5460665918187	4.57409059598552	5.36429991023604	6.6717497728223	-0.185188074607714	5.3698877504235	6.21096183323806	-0.277267423276305	4.68924221761099	4.10728574921986	3.09424160802358	0.632475289670029	0.41586576529482	-2.40666593726654	7.06843894891449	1.09981622338135	-0.507703077008456	1.36543512802772	5.17385430553033	-1.65141434530461	78	1	2
142	1.5208019500813	2.36297069091943	4.60256480588599	4.99975365175275	1.57570637258405	1	5.11435607435688	2.38449231671799	3.45458980882358	1	2.06751987995029	6.71734763553698	6.14332211164399	1.2145656529081	2.98170961831607	4.49320272931275	2.61748508587146	4.82497662113412	4.45210299113827	2.11985230084846	2.54860175814302	1.4497483147011	3.19779678114447	4.05368374171707	1.80881748871413	9.31861838428998	1.54455500233655	7.58870212705588	1.03016641777484	10.2264016044938	6.32118283491473	-0.0190699656271063	-1.83091304993501	0.885635064210162	0.0228936702028251	-1.02962165241733	5.03799919986177	3.2677244074993	10.3446645743205	6.22362177618322	5.78355997412722	2.46458075887602	-1.97066344070976	-1.56696651552213	6.27786793518461	-1.7979476519506	79.75	1	2
143	7	1	1.10130113120192	4.84232478497607	1.36139281029776	4.34241366096029	6.88964525688045	7	5.74218936057366	2.48543596180767	1.96424320555097	4.37877355138637	6.61629065842864	6.11513341406737	3.86306788544563	5.93537707515392	6.35389859769345	4.09263519376003	2.47470851426974	4.08717454098374	5.60665615042781	4.83534362199449	7	5.38067514050299	3.41333525120402	10.6477973510936	3.83392830300199	2.35990734813129	1.1591211429532	3.22611671144594	1.64120101013248	0.774343613088724	0.834587895746521	-1.42755665318748	3.63128741959504	-0.0793678868729689	4.03068070424699	8.43498802162521	3.66688811902876	7.34856718057887	4.05352834151971	6.45783928356862	2.70173935947879	3.82200814210519	6.73907331868365	-0.926242339230731	67.5	1	2
144	7	2.79742437258273	3.88614028299405	5.5218102437088	1.90051039388583	4.21641008157528	4.87785159478099	4.49865735425325	4.96981746885634	3.66633306899928	1.38540066163446	2.12239382839704	6.285388395525	7	2.57576972814494	4.94005668204164	3.64419310904304	4.56731702065054	6.04636165829328	3.26575463214936	3.48363847943738	6.64110078645653	5.31577765399844	4.55882155386652	-0.0504552746141437	8.82354584704688	4.13849041511231	9.0608583561508	8.86997677470102	0.827123737672446	0.997575994244809	7.30239536467656	7.53988571136638	-0.127013627455466	2.32367537342012	8.30484951194639	6.55983029081689	3.8894461646209	4.49296866900585	6.27627571547701	-0.945322013601075	-3.02595055641401	3.90801202899632	3.27844044078786	5.13991145765183	-4.7651392606207	92.25	1	2
145	4.32244627528834	4.81041018175285	6.27080406539138	1.70559452158088	6.01363876306182	5.39489761943202	4.55313846510348	3.57811957101378	3.62999044444683	1	4.2141514230982	1.23304793469689	7	1.96627126695391	3.31903939097584	3.02922563251507	1.62434571916822	4.40254567936698	4.19551167444358	6.98417830646439	5.30570537974953	1	4.90962705160548	0.866483888561174	-3.97167859898919	6.82913948916419	2.41462393056607	6.45667743333742	3.90657725558394	2.18866738422552	6.00579541372714	2.1366718871605	6.91395711339641	10.9558992385798	-1.49035544293136	-1.04315691519341	5.5877757818376	2.19259428648675	2.35799864952539	1.95958423474496	6.84411369868429	0.612299298667373	2.84620336524269	3.29836732502751	3.71589305956641	-4.28685999520964	107	1	2
146	5.67760991904167	6.91290954039836	2.77883067723931	6.85211761971913	6.91948460211066	3.41983834459242	5.9579684606227	1.75562241953826	6.45772008035073	1.31256372997887	5.48925291432061	4.64776142359407	5.73552125137526	3.16193237110398	5.04969499915815	3.79420287035852	3.3674130436822	7	2.46183226719902	3.58663961950847	2.16407155176517	1.44418350773715	1.03575107925809	3.13779778171495	-4.90995424967817	5.53111909877607	-0.426055722882775	7.17665715067113	-0.0338325714528114	8.81102512409485	2.07354381597956	-0.87274605971572	8.08862950498878	7.12893546402197	9.72239698741973	1.62491411514477	1.28410987638982	10.9565672346766	5.24769777900236	0.309653338920547	9.25575885491325	1.42791789107151	-0.372788145850222	4.08929758942428	1.72349459651525	-3.7156813338414	66.75	1	2
147	4.27466283564886	7	4.22088480685158	4.09739975568021	5.68339120771607	3.9672451914942	7	6.29518239659942	7	7	1.77383898612124	1.60147192284881	5.1021460385573	1	4.46845979647125	7	5.06244536038692	6.98060951480173	3.90011008131573	1	2.25684437619663	1.84718559507646	1.27603320517199	3.2341678040672	-5.27507088656297	4.76337064708934	0.531520823576693	6.349601884444	1.72531078784321	3.81544884623012	2.62080159017081	4.81050401753336	6.87112250295149	0.602684259514941	2.87544361182395	5.7867751138572	4.402982884532	-1.43000921731845	3.83077423425335	5.40369363162817	0.885860005914452	3.07286208418188	2.99123426675666	6.79694291721312	3.45593631248909	-1.73929094634586	80.5	1	2
148	6.03460118234391	1.33642981254473	1	5.04381454046405	1	6.08003845783492	4.49652801123362	4.98215364915051	2.89266768478789	1	6.1186922588289	2.32035034510741	3.58464221684146	7	3.71170207453522	4.06314437853658	4.55400129336948	4.06722168244467	3.8078907346631	6.64084539382718	6.43981378649542	3.39482754090154	3.82350969565694	4.18914349467906	2.81503804358517	11.7928694752576	5.10706263636569	2.78139514878551	1.01767227612464	3.79958907490435	6.49210236492773	0.833985584295957	-0.0294267609021873	-1.01751973108327	-0.615310296317025	0.459769688722217	4.69179738911854	2.09515171445457	1.97606069500916	8.73674170724111	4.61062393231632	-3.35831941796456	3.59841475039896	4.51013809963934	1.72941417065505	-2.58396121017673	104.25	1	2
149	5.59257082717151	7	4.45931157610288	5.74053698940022	5.15786106744832	5.80422240273851	6.91744770712291	6.56347222043807	5.49311024999556	2.13040260728975	2.24489313308644	2.1317350187979	6.94174836604642	4.99803237696375	4.8005771499178	3.74824002115422	3.56299345511203	5.75567508445517	4.03435621528668	3.5647333213578	3.57106060519878	5.6058786116375	4.51921128711152	5.1999199987837	-4.02399471057546	4.9420999312402	0.149064023992403	5.23058199770688	1.70673624532251	7.44889396366817	2.63291877849993	1.44716054517389	7.15012258830899	-1.55089409410941	-2.64088110908439	5.98049891993239	6.19507109465888	2.5414614397566	2.19511892725262	4.2879252009171	-3.9680987498413	-0.436564867818883	9.4818841482292	-1.94004967755187	2.62622432525483	-0.910213564901218	83	1	2
150	2.68285700218692	1.2429632313412	2.13525552818753	7	5.21253660213222	4.36077753282448	6.53113577221834	5.32788758717291	3.52629977200737	5.45942675097858	4.97420087266999	5.86828743079873	2.09690048380299	5.16845067092214	5.14937841234097	2.78482591883307	5.15452446440979	2.57212024810753	6.74793060098292	6.15219716471085	1.43061385893576	5.45401112609453	3.60228713792604	2.16484421982957	0.530608219789992	4.33234603387598	-0.339939419875239	5.67421010646198	-1.25449025165205	3.54158934266884	6.72096883293461	4.43679987576959	6.83063722110423	-2.74847897740425	0.0873793601128151	3.32072467881792	7.76898111802684	2.11149380581513	5.57862599428696	-0.722243313989916	4.10872813571362	6.58354756650706	0.137454061398914	-0.864029741505369	3.83613729902571	1.5705191691267	85.75	1	2
151	6.41939156380941	3.49723563539898	3.93541987707712	4.25839284751941	5.31956606000332	5.24486614361853	6.56795123476953	6.52228767024258	3.00325016376561	3.57604501666003	4.39017813317414	4.83120689147546	6.97935495522837	3.89538295698628	6.49018940816489	3.59425369628491	4.56142544780129	3.53849351217894	4.17187274102069	4.90545225684892	1.9522853856868	3.88298173689605	1.32842239368032	5.14122750251576	-5.84964504980486	6.11199173820069	-3.21180361394417	2.51681391196187	4.10802177420644	8.34214810670128	1.35825176492314	4.89876216276913	6.97132055908811	5.93725313308925	-2.50390325624976	2.45807532000827	-2.23852740119068	5.69109490288473	-4.38990155434908	-0.386492879712364	-2.55388824734511	3.3220560434313	9.4870929012526	4.47128053687845	1.1948027346456	7.08970674194865	99.5	1	2
152	6.29534415152379	5.09644714983489	3.97370383098263	4.63387962818821	1.71639992040711	6.21897677672378	7	6.49137530672001	3.62692108480185	4.53624866534381	1	2.50261248504585	5.58622702192204	5.74154054623307	3.64036060538942	2.35718398481247	1.63646373954013	4.82362574405183	4.69328305758314	3.14900948398824	3.01090525338921	7	7	4.66468335738515	2.5828089650346	10.725772373653	2.14187642977165	6.87988739691723	7.43393747360824	9.46020593456825	3.40867266489172	7.17456831255489	5.95853078468069	-1.01523935825792	4.20605961983541	3.90151294306362	4.81470129399639	8.2254387727003	-3.17907712531537	-0.697056524068329	5.78675589574079	3.84899125540499	0.252760432987818	6.25709746264189	-1.05553849979419	2.25512375587774	79.25	1	2
153	6.73852723781984	3.99383516008272	5.15597984931188	5.82163976670006	1	1.99801047832733	6.20899470629774	7	5.8278772081393	2.27372544410477	4.05489191123706	1.27326237793801	7	6.97925269451234	6.89366053959111	1.69072208942425	3.34548194764439	1.46967797170851	4.10555123351048	4.89438299053789	3.9089303663392	6.61851546523885	3.34845429491142	4.3183017152529	1.09866858962405	9.80082235345485	2.95874328779718	6.83010023338615	0.254609430101838	2.94026456764479	3.11409244221745	1.29631550827375	7.88195936248381	-0.944640161217766	4.04129630548871	9.90268191424944	4.75129786872693	11.1436006522393	0.381363710701027	5.71642027624436	-3.27513192220874	-3.52854807005649	9.03000205693088	2.85751505937779	1.7095946213555	-0.268606680893236	84	1	2
154	2.55111228885767	1.10719126184431	1	7	5.60638449534334	1.82644602739507	4.72754617848009	6.19328645170073	3.8493335235132	5.05561568514466	1.99410197489617	6.53183922013152	3.14983821774306	7	3.40837743597215	1.41864616354575	2.40626828607308	2.34844062433277	3.54398952356324	1	2.84398602587061	3.80882210804195	6.13643686203993	1.70829277648787	2.17390950339938	2.78620230245368	-1.65325283900068	5.57355957791014	8.33379705837701	3.36779389252516	1.08307977825142	0.433635854015461	7.1472442226628	3.12572241072011	0.430505894570983	5.13711597570338	6.01858270925828	-2.50518705982533	2.38150210239933	1.84352200668272	6.62416304424428	4.16193125099997	2.59555558944321	0.939294202001704	6.21990192284764	7.44316607737949	59.75	1	2
155	6.29762586123015	6.82777120234968	4.05613204848505	6.91023958809388	5.05018447768404	4.22172059133913	1.07759162348544	2.23531388377542	3.27881287940701	1.10320648966459	3.80612402854405	1.46927602457941	4.37213657370817	6.78525643642174	6.30600918377292	1	6.0714832010008	5.18295235432463	5.07945504579877	3.57773739439437	4.92760703022725	2.0627460951878	3.29254799130983	5.81522604259437	-6.06360307990095	9.6066838834945	-5.85543203631306	0.899131494586131	7.15853669852049	3.05324440559197	7.08542848296894	-1.44945888482354	7.82223043654345	-2.98822974969661	1.24862913805536	4.2848742905705	2.64506067211776	11.2325363558806	-1.75854678758516	7.41716313685236	3.40413817399428	3.48144910142827	10.3528538301692	4.30128242390255	7.81956200724167	1.35933373402515	89.5	1	2
156	6.37960569167323	5.61437218620108	6.80295517855901	3.619657250144	5.40751577997163	6.96407667024297	6.30766466875346	6.31863321422664	2.07226062435837	1.80456966074778	4.28298224559039	4.26056699460165	4.4047622679328	5.97312599913861	7	2.50917203490532	1.14253782365991	4.12156921011689	6.55751614451641	3.38548168332138	1.49112381980384	1	6.04245824855791	4.09750570630797	-9.24942498611494	9.2951072869245	-5.0620994585207	0.3782408887003	9.3119061603135	7.07004061258338	5.53976007007343	5.52297697045242	5.32081887582139	4.90542853007633	2.34082149615613	4.18124333458553	8.37847772735137	10.3477926662425	5.03661958808635	-0.975354339332945	-5.10191613695979	5.06048067078391	0.548048620219278	4.32355183797791	0.924081735698803	-0.621658290195249	68.25	1	2
157	4.51677644757789	4.40923561320333	6.57398117038388	2.51082890869813	4.8092614483176	5.12173901874123	4.73482109940921	3.51066475437718	5.22558555254029	1	3.54205024213303	1.5006254383743	6.56142924273241	1.13638744371719	3.12405642835803	3.12535746766193	5.0422710116546	6.15480653179442	4.54629697475909	4.85085287659309	7	1.5779220768648	5.18797603309581	1.31497264076056	-3.40151507614658	6.49509815610836	2.43205961617355	6.3284850213389	8.61037193167801	3.25903222779346	6.66375746764714	2.19460824899404	7.01031186046948	7.20786014354535	7.31343650637479	-1.34672231279229	-4.47955677268238	1.65273962611032	3.66401680955269	1.0126111429238	7.03834814510214	0.419929629652132	4.67557653641088	3.17564899502926	2.9052494008902	-3.21806987655825	92	1	2
158	3.54960463171619	7	2.4823062769691	6.35348483539993	5.20477098783226	6.38410357248766	5.56004966413271	2.34970632910889	6.21792505738069	2.18482856887024	3.40919831002642	2.80965162814704	7	5.71035295092749	7	6.08168027586028	2.78594657842756	2.96258776216572	4.58570224767852	3.36953121553611	5.39766403791166	1.5656482546879	6.45100180707325	6.16692147134848	-6.39753682614682	3.98588237955066	-1.13444316498541	2.76436490365961	9.77853988799071	4.20686328993483	6.38239480608492	7.66792585322974	7.6487264990985	-0.676208092965709	1.11967561108246	5.8052764737868	6.46513955049516	10.9673060299007	-0.270072994687037	5.6313225031348	-1.5469945950259	3.2521574029183	3.86806971330479	4.1737648411454	7.39048680560059	2.25859834587215	68.75	1	2
159	3.28294809257197	6.9212862435181	2.74692508968006	5.80194908999277	6.88223382025344	3.76651371691723	5.11546308697288	4.56154820422917	1.65917362883959	4.30363574507023	6.36400666410722	4.06022629324857	5.04752639748844	6.44850430319257	5.34810685585106	5.75620200591642	3.18546822166008	5.53640653300523	5.76781873022334	2.08305396967313	1.20269414419337	1.13904399319675	1	4.10873750064154	-5.30349085780527	4.21217406407356	0.360837005371668	6.41565810334626	0.918473027974979	4.186732397177	1.00197074389827	5.15017425014293	5.30943370141128	0.818330929539128	8.93571835494129	3.46179779462862	6.5381642739284	0.0772482887866628	3.80468723052491	-2.0086314308857	1.88576264568112	5.7599537531129	2.92762577034627	1.19089323468699	5.60429321910942	2.90193479477982	54.5	1	2
160	4.53560820758749	7	2.81247504528245	6.20439606698348	2.01950972349047	7	3.12749567922284	4.19305160408868	3.68591753959704	1.55473401827359	6.05072117779024	5.15315165787867	6.72189148629331	6.85351291036871	3.71304476598723	1.58901457651414	2.38181768913851	1.0860666374327	1.63429239801106	6.60581086194033	3.65128177260566	3.06285024275838	4.49684979736432	0.8318901634867	-4.37557679128627	3.03646063881187	-2.99210145905179	4.09135897041301	6.33463218207155	5.919289422657	0.267074036299137	4.35373194469764	8.07078623643855	4.79216701386641	5.03572731484603	4.52290142760002	6.41118120485952	0.936331147257159	-0.702400090284966	4.39276740337172	5.77522996083285	2.21099401768706	0.502631597379489	0.897446277236475	2.78657548108457	-3.27888617396049	84.25	1	2
161	4.52281005845607	6.60390863666698	2.73579127054124	5.95330283960402	5.38826029227421	3.45053198351508	7	5.63131340996909	1.08063073366116	5.85610869914352	1.1197566786923	1	5.28659518714137	2.24857587313014	4.48390541332447	3.1334622474968	1.31559038698308	5.90031236464253	2.45749645463747	3.27282988204649	1.60860752726919	4.47690360745584	2.91804167435492	0.49588553992457	-4.47732250231683	7.43295143739339	4.16311056595238	6.77225782927072	3.62601205096439	1.95626316774706	8.40819268941551	6.29057454331295	3.36819427369324	-0.756779696969304	2.7434888848161	6.93269058494552	-2.31269207478045	10.0928515836949	0.339147167724288	6.25098407308756	-2.45164400826476	2.01050855145182	7.3545897719412	-1.19156152234769	0.573405610623229	-3.79212009462215	72	1	2
162	6.02394333612439	6.10467158641091	5.81961851831055	3.47127141011457	7	4.64666333473588	6.49373528283966	4.16453485650972	6.50012014380694	4.94694304118799	7	1.07821269079538	6.83386012523592	7	5.91373581942854	2.75628393594004	4.87113075991636	5.87744428261624	6.9139675343322	3.97889474653152	5.14689764406113	2.36037054357645	7	4.86400033873575	-9.6525420077816	10.2427134709789	-6.18045868681225	1.29762890136559	3.52273247467772	5.61038142048046	1.54583125115527	5.28268514700469	-3.35678689617766	3.7852690754176	1.83363921066831	2.83020564997861	6.72316975129175	-1.17330281283316	8.17110351672729	11.1872885552238	-1.07050205085042	-1.16479683764072	9.23585920010744	-0.547305153543458	2.96987815057766	0.848860785107126	100.75	1	2
163	6.43655552399817	7	4.01347166990715	6.26742463977687	4.71325292029046	4.36018942874859	6.84627443007079	2.83710107442261	6.45721745705907	6.64234824441915	6.66396218853777	4.66936851548738	6.97725224497705	6.37723758142008	6.16993051148177	3.09321794533698	2.30901774365429	2.65768268137376	5.6987309696893	3.94583517830135	3.20988021148017	2.070448497653	6.3390481885895	5.91641818015835	-3.07626145883219	4.95384077823955	-0.688455155118476	5.3577040857717	4.32072294154364	1.14669021600556	2.03677567177189	5.2772245294844	4.80796210124674	4.28533432343601	5.98261682594873	1.88921790617712	5.10787954480275	-2.98945787711539	8.70419686625847	-0.0521673743459696	-4.08975092916317	-1.1963935672942	2.2834607203773	-2.38126355592435	2.11442197630535	11.6308992502609	73.5	1	2
164	3.84296460114275	5.77304442901881	2.37326662640751	6.86492064092946	3.66880452714486	3.70434348621157	5.83718086026847	3.44680893472746	3.29571065983419	1.81042014955184	1.047991472662	1.97166389349924	3.24895602260173	1.50461257327135	6.32457618992715	4.02502651462375	3.63282442725683	2.03251272357505	5.58453774211464	4.17223827786675	6.13976647137044	4.59725632757811	3.47795125940935	6.57182305201948	-4.09125271378385	4.34201770917115	-0.332896316723333	3.35681473782846	0.963796714755331	7.38667334189289	9.61404444968956	10.2309307985161	8.6047198754302	6.17143573256164	1.4760389298253	1.37920267477925	4.76430637466904	2.48380269110415	2.45524056714562	10.3607014330643	-4.41185238146202	1.68446695333126	1.67496071798988	2.43515630793385	-1.23844859321387	-3.87328845277785	78.25	1	2
165	6.39043059187174	6.69190206025966	3.09260168267532	6.36495352164528	6.48650612721119	3.62726748373934	7	1.99759036387976	2.06703301601047	2.02524737539632	4.74419727214114	4.45587106108091	4.18572221884211	3.98212131265354	3.87572886295267	5.01229024570813	2.66864309874986	6.09324653610533	3.89197363071529	2.33811541774602	2.18286671792627	1.39829755541251	1.23999247562819	3.53453399268177	-5.6439915847034	4.5866267430656	-0.404689582462106	7.88895164088103	-0.674890237063981	3.32561108600716	2.67627680708043	3.37306410061412	0.225507176339498	6.45444381623188	-2.85390463938801	5.37949422454662	2.47000663577893	11.2025727323754	4.35855884247629	0.420503754030313	6.58643035167347	-1.38504982507946	1.58666307232416	-1.63940245938712	1.8846182136901	13.5876005424211	54	1	2
166	2.50002869479922	5.46963830539626	3.40574264315491	2.77068618866386	5.6127588731766	1.02092436631547	7	4.58767210221081	6.14789931679901	3.49129848302851	3.74536575128665	1.59817893193563	7	1	1.41091654077825	5.47730955382211	4.39933390100149	5.36927650713416	4.16710819937082	2.59266069758686	1.10180723889124	4.3785045434548	6.30714355378062	5.92445810139978	-0.56968023386812	-0.146580312431732	4.35505798380975	8.28983656175455	2.2833926094916	9.97631901418737	6.26389988657886	6.17995041965216	4.69046071982959	5.43757290074383	6.61287829439513	8.22204034957094	-3.22285605323653	3.03210971451259	4.02278680612708	7.29733970532877	4.52583771908318	9.55774906437226	9.6112313622418	3.43822459555024	4.80473108293223	-0.45326256164295	70.75	1	2
167	4.66259508860887	5.7465737744761	3.21854237101553	6.44301295515507	5.04606692776297	5.98151981312698	1.29616556709542	2.42213522917272	2.88096732036639	1	1	1	6.66747747451594	6.00607519306038	4.1860972869208	4.44339369538361	4.18949699739475	1.79758974059545	5.62022062069749	2.31036104754789	5.4087172660941	5.24753910169095	2.28930506586644	6.53912701625531	-3.88025830703569	4.50762497472081	-1.39192447584016	2.67887378034166	1.98305617436486	1.61875069876659	11.2630827412977	3.4430882035376	7.97411599388241	0.12422026335791	1.53357919744578	1.88092749508386	4.32993020615301	2.51349897412679	7.18453106652225	10.1893031815296	-5.34814296374964	2.63592320944639	7.41042696884185	5.66654990453491	-0.651295375725654	-0.608715897138268	85.5	1	2
168	3.88324358806359	6.76033820946303	6.37713674916463	4.55985660645878	6.32255963793918	5.91282349290449	2.28713758098168	1.97301252245921	5.68015913594865	1.24886810696019	5.05238117769011	1.93307537885979	3.33856318670768	6.83681032716499	2.53794107995567	5.68834424988194	2.74381122962347	5.27674649314588	3.87351724567607	5.09313632386166	3.97310244130941	1.55866613856743	1.82155451187134	9.34932217919249	-2.51172825386592	0.289800569516799	-6.70667503069664	0.183872431681022	5.44240919139657	8.83679123578231	0.302358651217687	9.29427059281018	5.35980170765038	10.7678405092355	-2.91567836144812	-4.30154420552057	5.30142805910833	2.95973519480772	0.0267164719514184	0.0378830136388343	7.23425640745712	-0.679071088084278	3.96746544879167	0.661960101999808	2.81207800522169	8.6176105806929	89.25	1	2
169	2.61203737115678	1.72004920605681	1.10865929676401	6.5288652836839	5.08324383934161	2.96576234984352	1.89274557256429	6.25608911789701	5.1859046379221	4.6173089345342	1.83483289963327	3.07343131754067	6.80883632971627	6.70279087353691	3.54899570722979	4.3193571770482	3.26754904738099	1	3.58839855952821	1.67447135747892	5.98883731007938	3.33510112111981	1.79101456991704	2.25817396184419	1.41727790693911	2.10228160841887	-1.13763081543438	5.51308628171891	3.14010872191749	-0.413703361344283	7.48979017601909	6.90018493023729	6.85843928467722	9.30047572537872	4.09224341958264	6.60027375927804	5.77831281125733	1.73797475053744	2.08956255501377	1.55925385452338	-2.91970651654127	12.6559040473302	5.65937034665726	0.677722185903923	4.79828898749826	2.8615086262618	76	1	2
170	4.32836196222439	6.73851510935486	4.28758883142275	4.58563773685003	6.93431605012987	3.11460188365662	5.75319295494811	2.8958705232283	7	6.05052926918762	1.03689984121065	3.76727306983019	5.91857982589165	3.29092828676172	4.37751484021102	4.00474583203902	4.31361598589966	7	4.3099495182635	1.84462473267986	2.72141605489796	2.84129898068267	2.93204303662644	3.04958602939816	-6.6373337914854	4.70175552226423	0.934775476620098	7.30784429005224	8.59007785944944	7.03727003795234	5.18056552649701	4.62828702740386	6.457752618257	0.489394401955791	2.92440090850922	2.22518050553927	4.81282078907786	-0.383249785905496	3.51869943209693	5.09112350564933	0.508934800576068	4.02368780167641	12.6393412431408	6.50024672186776	10.2196883974566	13.0511684346544	76.75	1	2
171	3.6662902063561	7	2.40960810196089	6.50674032719925	4.78734997430259	4.34765218650731	3.30455936916128	2.84328212111921	2.82872049065043	2.72848030001422	7	5.35883245309173	6.77127902655006	6.19417945119168	3.12170072146278	6.64130013533668	2.94354123113678	3.97956784793004	5.78184790641864	1.64435250069983	2.73469658245824	2.99451956727543	6.22856257247563	5.61934083233818	-6.39696976578809	4.12998643951024	-0.463579525252717	2.09752791765113	9.77264322411227	-0.227332469166947	0.358208711973458	8.06714583147844	5.03436326639553	3.89921402170897	1.17350202305019	6.53758443956196	6.7606305379735	-1.16039069770612	0.456329186822195	-1.19454493753693	0.363174520294694	3.54039894864418	4.11423685872906	0.104241770973563	6.42449404333177	10.8370316245225	76.5	1	2
172	7	5.29371886104259	3.02990989786565	4.08979814188357	6.38214438273767	5.45780325008322	3.0535353868114	3.32348222090352	1.80610365571238	1.09963268942079	4.41404701419628	5.08838067624362	5.78467652766955	4.22139827927656	6.37824942756411	4.92207893208384	3.19154905444467	3.47320003114972	4.59268306923374	7	1.4910457700796	5.00097332316906	4.39444480870647	2.19246000324059	3.43438402792876	-1.42833932753373	3.61528469439502	3.78615851828208	1.96245537884262	4.89056377516919	8.86770530856071	-0.448441907371683	7.31157132552789	9.24742623332736	1.46831926574858	-1.06761314594767	6.11865061309628	0.375798190347071	1.68762337009887	8.26867642150515	-2.47415645134261	3.23437397307391	2.5613661920716	3.26020835627587	4.62451192537169	-4.70149970168912	63.25	1	2
173	6.33882202393946	5.81836476933639	6.44119910198479	3.25511200815278	7	3.94376997486051	6.78268693963867	4.688786136924	5.56821787263879	2.27092844666087	5.313140457031	2.70948908654989	7	6.74040806737176	6.44694953821341	2.87364281408411	4.40516825081636	2.1254167174885	7	1.52858649979517	3.68782484758839	1	4.45417128704356	5.02024375688948	-10.1209710026618	11.1936744584738	-5.86421033530367	0.314391159067748	2.35001006820608	7.41661122166862	0.666684566650379	5.45898077839577	-2.66163970490322	4.29685414043108	1.64760472044381	8.33025663100465	6.12791238895769	5.84953193425849	4.6302513167199	9.30220862985318	0.372006938733833	-0.924179582392532	5.27513024155237	0.565735271874524	6.5721516519423	0.930728292791878	79	1	2
174	7	4.70574631969621	1	5.03507675532548	6.8346649772222	1.8417160954542	4.18603394978212	3.53332689732051	2.0599040292171	1	1	1	4.7211710550327	7	7	4.07855024173198	1.42657765474052	6.97379531913234	4.1337292724581	2.91909928319655	1	2.27580488740317	6.76616641452474	2.81141403319372	-0.51158538382439	0.000599526239649095	3.42340351661313	5.23410157045593	7.95488933291956	7.46543526567773	0.754387523767338	2.64258882882828	6.12864809208906	5.15357287228129	-4.85740951245293	3.59177932141063	0.217154937330268	1.33247189064056	10.0637936481958	11.9746544770735	-2.18972440908807	1.78637267866962	-0.992405795200191	4.24072348333628	-3.9637518388283	8.82488769270512	76.75	1	2
175	1.95871794466401	7	4.52273300117757	2.54744945672157	5.04477976179379	1.67878158263762	6.52143075771769	3.9213881197363	6.42162265914133	3.18157173564624	3.89605121079303	1.61895523630039	7	1	3.28344218809377	4.70652447417813	4.66924429643117	4.22743642348273	4.54635637510661	5.05397575794008	1.17261457306318	4.78677439092019	6.21806096687898	6.77925423839533	-1.38350488557883	-0.0645017024287236	4.1190308729239	8.55930108502021	3.11825341475023	2.49826054779612	5.27220382378251	4.73454841063839	5.9975570698639	4.94427754467816	6.60143180162189	7.91865967803608	-0.0705367188984338	6.84784670084105	6.87187317947881	7.67483299438903	9.16486708872723	5.39325554400889	9.35832624114654	5.21508481108867	4.57570754841954	-5.68415991866001	78.5	1	2
176	3.1982218077547	7	2.36309665954967	5.44683630537212	2.28490335751021	6.82547788453857	6.38147583510079	4.12906261287864	4.29254442739074	5.7111972172598	5.91473792418609	1.21362761454826	5.77863143581183	6.70953664598817	6.93115290677131	6.17434579424146	2.25953538912916	6.76706242694401	2.40899633231911	5.37539128625409	3.6679438079851	3.93381524418893	5.35928216915432	0.414676104732224	-3.7859825736091	2.93321293945766	-3.10721431577844	3.42774196553053	5.6199880017348	5.22881489220413	1.32862352098792	4.84693632472154	8.79864669954353	4.84587866998407	-0.109867956766593	4.32744691865753	7.05109322600279	0.415113251590343	-3.08827837323069	4.33862761858749	6.05235617489205	2.94569813810699	4.98451191838723	0.83482392706048	2.22348332350246	-0.818856654854614	67.25	1	2
177	6.31466499091488	5.80763329018736	3.94680249097676	4.49499401079236	5.38810978268561	5.54197175114028	4.18710427556459	4.09496784329838	2.95015684203129	2.49426918961275	4.72254808974318	6.31529280031285	5.07722269252916	3.22315795332718	2.55407711795337	3.95696231990606	3.08733582221014	4.028572923044	4.34142224153719	7	1.13008387839887	5.00670765975968	4.00066328275756	1.70403454726951	2.36909728634042	-1.31809711355663	3.35627689711611	4.8022395485882	1.93183910650285	4.45983139976322	9.04914496693093	3.34702046245203	-2.43062001398547	5.59123977880009	5.41280306451472	-1.5287821886629	7.34634201980091	3.67178334191546	1.57540144896184	8.10257115430542	2.0354863544257	1.29090019940314	2.43798272771099	1.19881035030049	4.87178628855153	-4.58754167597161	95	1	2
178	7	5.54814080121093	6.09036416747917	7	5.55169762235261	2.85143826373737	6.12322563030869	5.79837373107634	1.66469446496	4.70481109097977	4.75867894139677	1	6.44685917751169	2.74271732669458	6.62683951315251	3.00225635941822	3.4482585667938	5.51105681297065	6.62515175852566	5.25474973664345	3.35926879369303	1.7665768414268	4.39926761460106	5.7120282656425	-6.14264194281209	10.5553906307925	-7.53994501598974	-0.337083977383312	-0.908971376428864	5.02645855966932	8.57772119923197	0.43871307042069	2.56930423065997	2.4752813623038	1.84507877306791	2.20972408594124	2.92648911150338	2.07488554318856	0.464865345176241	3.84882369796596	-6.59144809414652	2.90581794651805	9.39837679174634	4.51399469263636	-1.00477959000073	-0.465771012032863	75.75	1	2
179	6.87948954490643	4.98469430790663	5.30914792429635	2.51399552903807	7	2.06560375840744	6.07679612534351	3.45587465360578	3.42151314730045	5.42279430892761	3.06802234752129	5.00715387205654	7	7	3.34460072102797	4.84127287173476	5.62919411207062	4.13665477060278	3.74551540970492	4.77695324124057	4.3943670190935	6.25270650825829	2.56640451826269	4.96293020412838	-5.61646839228408	6.87982730926521	-2.90123089711843	2.24741908765767	8.81108623215058	10.9024177944864	4.8472655036617	2.69056208136752	5.72842427071441	1.07585551866977	-1.57558562008702	5.76122178940092	4.62494175593995	2.63073505378083	-3.16455665329617	-2.0163482754987	0.0716923573782248	0.828318595355554	2.33770114175349	5.83971241356513	4.42069608683823	3.78144589685595	71.5	1	2
180	1.50784001600837	5.24164207364064	5.58253077854217	4.25108061896871	4.28643972835444	2.67423483907892	5.89139898659106	3.27503503429251	4.40358176013349	1.70870602376688	3.99328290319482	5.12832930479826	5.26822731147135	7	6.43818751760858	5.98070840659643	2.1056744599535	6.29801467231237	4.10183871193737	4.28147296495626	3.52141691409807	3.7125164646696	4.28797913134185	8.06961764222202	-5.92353271415909	5.21290672489259	0.833463397156091	6.93264777667367	11.5760455519804	-0.734724333681452	4.31562788787641	-0.927770887466355	7.15448405877481	-3.61077163502279	0.542859713718743	3.11280898389621	-0.104117046438834	0.143061133652013	-1.08601558580765	3.99060750908806	10.5373960191924	4.49994878731594	-0.653097780042278	-0.931258001080808	4.35940473506919	-1.68451071034498	71.25	1	2
181	5.20108681781234	5.43641790018079	6.50816392676423	7	7	2.183214610211	1.42105842200417	3.2423312774323	2.31530472220969	6.06287695357298	1	1.811098212383	5.54450327530514	2.96407827602837	6.998939319469	3.34782742765529	1.15326904809518	1.09941583525207	3.42878131758584	4.15461776826433	2.38034412020202	5.49099057562207	4.55005658973665	5.83423870634851	-9.05820740684183	10.227512054993	-2.59978870914111	2.45430709234324	4.8029649326277	3.21891688742972	2.14342427377494	-1.69613112100928	9.21090066667562	3.63648831610493	5.45146287428796	4.37890445282305	3.08575903309724	4.72749767232748	11.2007247935344	1.45888704616314	6.60558908905662	1.74195032486084	5.5541570583544	3.70716624956411	-0.292577338788337	0.925113465707797	70	1	2
182	6.5831469097767	7	4.48797050636477	7	4.1159833325397	3.40638436327916	2.28178813087894	3.87845993517813	3.35599397638084	1.16463840069932	2.91739392421348	6.97190146569156	4.70087078595146	6.69540248473884	2.9953434209135	3.61762506084002	4.42721222392186	5.1234467853293	6.48420739564237	4.46678874707952	4.65853327281978	1	6.56346415972273	5.54004768581998	-6.29555341813788	10.2053288494509	-6.27949188640038	0.649675653152055	14.2104103789781	3.36130120033648	0.60674738595027	-1.08913471093338	7.87845125478514	-2.47676651273248	0.299551119393983	4.79448295861618	1.98746253388315	11.9217870045051	-3.52280204153078	7.42493208836808	5.70665313838072	3.79321579539868	-0.850357447032267	3.65483932080785	-0.267861506040332	0.920606600855259	92.75	1	2
183	4.47194226668907	6.41178896650541	1.81676598854618	5.19084135858679	3.87059614008626	2.33297403185734	6.90298392333573	5.71574414334649	1.28979589815092	4.66993322100779	6.15332492395134	1.13123343280363	3.63587518899558	7	4.39405579117926	4.61526114337526	1.85949836168449	1.98576375730036	5.81863232033034	5.39211582891982	6.78927666594317	5.83433965950704	5.80346471100558	5.8327752981649	-4.94991285803018	5.03169591618284	0.54042941751977	5.00574099034753	10.3777970819885	6.37675977599484	5.06172799548415	-1.04134867170795	10.2344028905758	10.1463771918114	-0.439111694834381	-1.43963966935729	6.44896950152201	1.70151807004396	2.3830234792496	-0.605166452086338	-2.2872666142283	-2.0072471994969	10.7152940570981	-1.002648647536	9.20592214258197	-1.12843394159346	75.5	1	2
184	2.68086663387013	1.20449987201622	2.03869739771258	5.90488517047158	1	2.33093504731692	3.07651145011955	1	5.40136660972146	7	1.45880525150071	5.90103028833622	5.8469285443446	2.33226688099949	3.41793504264673	2.74332314608564	5.78480596696371	5.49934596455357	3.66454458119888	5.28784110829949	3.20114741077299	3.64456368240077	4.86087731497831	3.51011653255313	2.77776392863385	10.2558051747848	4.23622131633623	10.2604995515694	-0.0565407707093016	8.86635376704652	2.12920607314999	-1.30337160982938	6.46411756899742	4.1663375455915	-0.188538600768136	2.57414480889288	2.52485525313901	-0.34031413490905	7.98972288567027	0.581864992484696	-3.22960818256583	8.85870312713484	6.02385854952606	3.90829305519953	3.47261241957189	10.5640251825219	75.25	1	2
[truncated: 5 more columns]
