# Supplementary material for: How Are Mate Preferences Linked with Actual Mate Selection? Tests of Mate Preference Integration Algorithms Using Computer Simulations and Actual Mating Couples
Source: PLoS One. 2016 Jun 8;11(6):e0156078. doi: 10.1371/journal.pone.0156078 (PMC4898694; doi:10.1371/journal.pone.0156078)
Supplement: S3 Data — Long-term couple and agent-based model data analyzed in Study 4. (ZIP) [file pone.0156078.s003.zip › S11/Aspiration Model Data/Aspiration Couple Population 01162016 101050.csv]

	trait1	trait2	trait3	trait4	trait5	trait6	trait7	trait8	trait9	trait10	trait11	trait12	trait13	trait14	trait15	trait16	trait17	trait18	trait19	trait20	trait21	trait22	trait23	preference1	preference2	preference3	preference4	preference5	preference6	preference7	preference8	preference9	preference10	preference11	preference12	preference13	preference14	preference15	preference16	preference17	preference18	preference19	preference20	preference21	preference22	preference23	fitpoints	sex	algorithm
1	5.57637375295345	3.43779775014419	6.83553995907158	3.64122652512798	4.29944570889732	3.7967399146523	2.00251839239629	2.75604841022954	7	2.09534030553783	3.32085133012657	6.97489277298927	4.68104687739734	1.46808439440087	5.54390175096779	1	4.75948556775658	2.11881698965084	5.76539727747882	1.65881657076228	6.386678389587	6.73031616724493	6.61527261222002	2.83018248270794	-3.73734690964993	-8.46145574703409	7.23353301260419	1.16935850010802	3.40822968083492	2.84064721305434	5.06558838129938	3.5507704276923	-0.0482463697221207	1.40222267300811	6.7909518436788	0.0218584633201137	1.77014377031581	-2.41456491002326	3.23912509583781	5.39228890505108	8.56900579395936	5.02675518110956	4.78784802046314	-0.500043741538419	2.91389548479881	6.77753496146122	95	0	2
2	2.33701075208931	5.15598558462598	4.45324830801662	5.18847723885746	5.03590555859658	4.99985062985393	1.71576444335109	1.79711950378448	3.07983336708308	4.69951622464547	5.95013882500024	6.75152983102287	5.43667264167063	6.58813452384438	4.98266148515545	1.15627450863604	3.29869061066363	1	4.61441389692853	4.27663153678697	1.51623107080467	3.19962311371465	3.06186816253403	2.72342741659094	-0.165164986629214	-3.47248755694954	1.90350183834111	1.24777836128392	7.09989909243081	0.677787319222659	-1.42919137974093	8.51302891801146	6.80645564847179	-2.7620290441115	8.64302375689115	-1.04393953046189	-1.88647959551342	-2.59490372304581	3.39616561859376	2.98619083296959	7.59944612693202	6.56746846448842	-0.318643879180774	6.20791551529679	9.62536448089891	10.7151275682104	94.75	0	2
3	2.75254741152328	5.16548254699805	4.43542009544343	4.1290890816715	3.44085151276945	4.51743923996299	4.10052796931089	4.7373761129667	1.74399445391304	3.06848799380926	4.2973599247382	7	3.05025389491071	1	2.35736432062341	1	3.38113981765649	1	7	2.07087067300218	6.12589611773324	6.61375530000159	2.65385219563385	2.74034734347359	-1.1169629991487	-3.58790883524522	3.04225211764125	-0.366244249770139	-1.99599714236488	9.72157318993046	-1.50509485867772	2.39609909207139	-1.24667987992851	12.0988237779727	10.5694840847663	-0.347420506433364	4.92612045690898	3.86352183561008	2.17073011691503	7.12344811763652	3.98314999581128	2.70825336215846	1.08643315506308	-0.53848097542752	3.28585873071506	-1.92052124966792	101.5	0	2
4	3.96702354923246	4.78914229504145	5.67493301371827	2.57716187063462	3.80874506994055	4.2961306826288	4.14527591092367	4.48393054839151	4.77349544587195	2.92191116384458	3.8235151997251	2.02226361993581	4.02422209590826	5.25544980678374	1.24355094917311	1	1	1.93115552874797	6.45188723703278	1.77733021990395	4.51766671916854	6.21639836419564	5.54435321228622	1.95836224159741	0.322251734035746	-1.15378308942005	4.03558718634312	2.84680897964691	-0.188335444847485	-4.43259076304356	3.24656538680903	3.19210870551729	0.00934860312579389	5.03157321422268	2.32516230504943	-1.56136377400676	4.37404849885218	-2.30283479298555	3.74818813775083	-0.0925951869777477	4.17542674133767	6.135129515167	7.38213484888998	-1.14575508325663	4.47637127173323	1.02158295237432	127.25	0	2
5	1.67644749279052	1.3299805007041	3.37929852999062	5.18670757446301	1	1.42440267436591	4.68428227996695	1.80072042907304	5.80765670370972	1.35123707575652	6.11288667453338	5.063480741744	2.03979778376265	1.33430736764705	5.1384081140563	7	1.07975078594492	5.09235214026134	3.92724619973227	4.59834861320943	3.4397530908154	5.72542424325723	3.58142094607302	-2.68461847755217	2.13179025070778	-3.3234697442601	4.06995458578826	5.58614705822754	1.6209540742316	-1.54211744436044	-1.1670654546872	4.23387965703827	-0.868797894690167	-1.77931348152264	3.5886161960781	1.92461598492501	3.73705716294611	-0.790801129653845	-1.891347204869	2.07876564360735	2.92992569116962	3.65683085266903	1.19663242036964	1.82664169925758	5.90060819423003	7.49956566641272	100	0	2
6	3.48642542679913	1.61810530715594	2.79737419492399	1.7707482112676	1.68694103022324	5.83312097492963	1	2.71822708499591	4.45668147710907	3.08715031538441	2.70206297044915	2.08456098978036	6.71064813409071	5.4515169021286	2.3635170859098	2.70902996346257	1.28100123712756	2.7935799916702	4.66814788398491	2.34414483511571	5.12258902780248	4.37601574006335	6.10861286377733	3.00434827512485	3.10551473883247	2.45708686438964	5.02830650765549	5.21074628222769	5.31350278291111	-3.75778845673346	3.48358505679852	-1.58020349242028	1.92876521169356	4.6408575684968	7.82848975259243	-0.686883428920682	3.00389838186108	6.48946664774553	5.76552527575041	-3.92195956546511	6.75010039281482	5.91771364713094	1.68432420595561	10.7441654952206	2.7843662891449	-4.79189009951081	102.75	0	2
7	1.42073820399346	1.07156662705611	4.24025222909183	3.77902981449531	1.65660209967115	4.38806984766705	6.85919558141462	1	1.41402894347356	6.25665420197609	4.47096154556899	4.44668522887335	1	1.96189720072367	6.66962874627307	2.64334051405978	1	2.13716687424607	6.98854487374386	3.21749907391482	7	4.3946492265515	3.95457880884685	-2.03542187620584	1.61001215497243	-4.25238550266365	4.29733729837174	4.36337695313001	-0.571380461702905	5.35215795595766	-0.812200829337369	-1.70678118261094	9.65621589155744	-1.78408946668835	8.31905409084569	0.483196756157558	3.69702542068065	-1.06987623124056	-1.6301995572859	-5.26075209424565	-4.84607818056225	4.65702001655282	0.311397056626395	7.22690261474608	5.87902887852356	0.567369706341434	91.5	0	2
8	2.80220954516164	1.70085983503138	6.60565314205933	1.98341213219151	2.03677782238004	2.07311597416586	6.30962168747535	3.21773711178322	2.34491937248489	4.06580872158559	1.74764392912607	5.22598245959468	5.09150332244007	2.53936779557376	5.88571904047343	2.07494399982766	6.18355905906242	2.16426313169002	6.74918744133731	2.94190085863851	4.11829386407822	6.26665113885598	2.70867784755898	1.0030346274605	-3.03713927904338	-1.8873185274878	4.77060435828001	6.24067253304991	0.897171504464278	-1.80372342436981	1.72084014560143	2.36632210476798	2.75106485451288	-0.476297632503397	1.10303229741647	4.18378603010428	8.89927817674001	7.82194522567346	1.45669590117981	2.2586159041535	2.79238603120166	2.72456920575686	1.0013957488405	2.09545688458114	6.53778731205779	0.467524657954779	90.25	0	2
9	1.9733153893063	2.67957456364317	4.95478701187334	2.93860779387921	1.9183125840359	4.57118202770124	1.65368428919247	5.55053421267669	3.93330249884688	2.09369259815303	5.15763446812759	4.22952789810782	5.44814545855982	1	4.36653024171431	4.26146935451463	1.79851271081313	3.00087334491423	2.14088421815556	4.08687975615811	4.68283149437453	5.60319062320248	1.85165698488959	4.17512112713569	2.83209782664415	0.926666075142838	9.58158198545503	5.91048697423406	2.57451838110933	-1.46209799939616	3.89311535062376	5.40139312086503	4.93234222963238	-0.352176498240823	5.83936827070056	0.158169822360729	7.73353648794612	4.56320469112931	4.45688636550264	7.70803253564632	3.17370150279427	-1.03005834227621	6.5853989725984	4.84046993203431	7.85028012292166	7.47766036757057	95	0	2
10	1.16872645780916	2.15183168043164	4.36499071838144	4.35750225505063	1.69780727113576	1.95947756965853	3.16882838867844	1.88843729801489	4.97596610773433	6.2215107283153	3.43417245503264	6.38904333088944	1.61004367714815	1.93085735576042	6.77239007176605	3.04955187333226	1.0957498292983	1.53636783098721	6.84876018762243	1	7	3.56165049893278	4.147355895272	-2.28291153968746	1.04277017615692	-4.22788838225898	4.087265836462	3.97857931005164	2.65022389802235	5.76784886602258	4.01732280887547	4.01146014607177	4.44790933347311	-1.94412849226201	7.64086384578726	0.295190216688095	4.50103570131946	-1.22740152307731	0.546012802088256	4.46522151687488	-5.20351219706142	-3.58725029509024	-0.0127960225158159	0.625640038290792	5.29800559981161	0.127587547933991	96.75	0	2
11	1.03769815363627	1.42457225879885	4.50589270076922	5.31575469417317	1.99492385994476	6.89158274599525	4.79201444317146	1.07481406561282	2.91585659619117	3.80264698633415	3.88751957184916	2.9328928884901	4.02107932311094	1	1.05046859473233	3.02614455111429	2.31843224441524	5.2468762205367	5.86246422586588	7	5.50617778331661	4.5677674303002	5.58817829738504	-2.35639776896466	2.65803220782936	-4.68881397553192	6.70216389027641	3.03560865132219	0.788738647184908	-2.79870687163557	2.18124369863527	-1.63271528659672	-7.73829870044116	2.13628167740027	7.00253451614372	-2.16599705802026	5.17737765266779	6.15718941844822	2.34296412685439	2.2720645193903	8.04110879163622	3.32527343381742	4.47895964812656	5.56855631570765	4.83961192615118	2.39478404621667	105.5	0	2
12	1	6.67619747912366	6.75911104175912	1.99404351468552	3.74197856829823	1.08068895639533	6.59759377654786	2.55990344353338	6.52432007575944	4.38465583699106	2.53562368605237	7	4.28321017988553	1.14973429036896	4.50400120954333	5.36784590596242	1.37518102689185	2.11182409326597	4.00049808168584	3.14815042530393	7	5.20138585395194	7	2.88179812957214	4.35458538398988	-3.20861351798126	4.43384327910825	2.52270819282979	1.79205214783112	3.87925944133687	-0.443307489026534	4.51096335662822	5.47819293461136	0.593852280400286	5.82745784970545	-4.33941935552995	2.68284011473679	-4.10646794621371	2.00141684005804	1.52671807012414	2.54484316082384	5.48970858643833	2.5045246868111	9.70205958777322	5.51702165949313	2.07535778796681	86.25	0	2
13	1	3.95064257256051	6.7522790541517	4.74531428724654	1.97546702539223	5.33206227548189	6.17240167741033	5.65312681119656	1.89085749881554	1.59246360595045	4.78152334807323	3.5689809533827	1.68214916309291	4.65437056952433	1.71206888583102	1	1	1.94673341720075	2.2806479422738	2.9329623713227	5.97421037775703	4.66907394332859	1.55000833506542	6.70162296479058	5.17925181846522	1.2013484698656	8.45753145980711	5.04279063179444	4.80641360918232	4.11972261956614	0.880049281360835	1.06335098118385	11.6807945095586	0.827000978608608	7.82285196070536	-3.14388009601866	-0.329679410155434	6.72130117049154	3.49663887659515	-6.7499792520023	1.579893442556	2.58621297772459	1.25945632779463	1.69834902440652	6.59766247915164	1.93053957330346	92	0	2
14	1.57172730401035	4.00950310748153	6.3186800291582	3.65155339703381	2.1974995799143	5.82732279905959	3.32826156710136	3.84204186509544	2.36064272638523	2.34096536140355	3.58758656570376	2.60629737069512	2.44087197665704	4.66137090847658	4.38967750457578	1	1	1	5.66958617895846	3.21092545375198	4.67347203817453	5.93284592262643	2.53290192613838	6.3267923970078	5.88525721112775	-0.167685829945097	8.51499905154995	3.01794572946715	2.88093915712081	3.19435900099549	0.879456120939695	0.434303130619579	12.3425872490421	6.37780549921489	5.24749363758777	-0.653905751378046	10.0002671555898	6.85057892178087	3.88571575592896	2.94325021473376	1.23120627375934	1.49892669701544	11.1155208118507	3.65099444355132	6.08714272914382	-3.16670868035848	99.75	0	2
15	3.59198045177928	2.93159275503966	5.70144145540638	1.36729299883495	3.1056454552895	7	3.56070387812137	2.14577061026444	5.56072404045356	2.19466694263209	4.29614813336873	7	7	7	5.0718686588215	2.29636171443174	1.61927037952212	2.01626972029983	4.22321213963196	7	5.37698137334082	2.80585952066461	4.90444330532267	7.15148657946988	3.05101061727658	3.22605903444618	6.14037592453578	5.65092779038225	2.65438754222113	0.942201759613684	3.7177795906819	4.79821350441352	12.0166958340246	-0.269551261772504	7.8242579793955	1.01763901636899	4.06875907019564	-3.50065363710416	7.88633690317414	3.01848754934503	7.4802677792407	-3.78603867536015	-0.0903321618369468	4.21688456860901	2.75579709137783	-0.466215920359954	97.5	0	2
16	5.46354942423159	3.00167175076979	6.62581180265004	1.51397935097799	4.58901540964298	2.4573392162372	4.98552924523472	7	6.54923338341876	1	4.36651314584679	6.53054819249916	1.30982728922793	2.63202824304379	6.45854693156189	7	2.01944042074541	2.58548878392887	7	4.38080591360902	4.23342895816694	7	2.23563305016971	5.63600229965779	5.17073029240955	2.60325154650258	7.14541006914346	4.56894447164214	0.67419170276463	2.21529458327034	3.08006685077796	1.37967690936911	9.69236840659785	3.61093647891049	1.08754240095322	3.04031476374555	4.60131677189665	-2.68154559743323	1.86779646041241	5.94303718454968	8.24303285545512	2.04879343722565	2.02100528306933	11.6146291805114	8.14827313685902	2.93493112486565	99.25	0	2
17	4.30972959677633	3.87163889654555	6.45456691770108	4.35778431064326	4.44161479907801	4.75080190604975	4.4937558384224	2.40059899911056	3.78915412289004	4.69831415082374	1.59005961051212	2.474875811249	2.41365308003539	1.19655043821935	5.16040667673261	4.31678711906622	6.17075806601931	7	3.64051136791878	4.03679659151383	5.89571321991804	2.79399181492024	5.81221598929001	0.998109232784423	-1.51649757521481	-7.46072864812251	8.39906592572834	-0.308717945043005	1.71691166068466	7.19016603549758	2.20401380915416	8.42636751754702	-1.94608435282767	0.0395512542699826	3.5211746592869	0.49179007695723	8.17366658415394	3.66005323014253	6.36392026576552	-6.11907540793039	9.29769116594015	-0.99489264706889	-4.82964969863117	3.92743693474368	8.86052953332879	9.77825526636066	79	0	2
18	2.35807878815575	1	2.69611013456797	2.55830844157803	1	2.60816346436113	3.70740647237051	3.96218537340471	3.51835725427071	3.3442011748926	2.00189308921909	1.37786622601273	2.55074837051361	7	4.13893474717317	1	2.65439833686851	4.1479952684315	6.04083231304353	3.17872271591176	4.88205919718702	1.21589327991892	1.16738621701483	3.82044680926155	2.88487676275172	3.31693612643648	6.19568738111489	6.06034419091321	3.34820605905694	-5.28780915890633	4.85981445727931	0.803024122694551	9.17666747136058	-1.35732571123577	-0.533657007987266	-0.811589715651315	2.17994984148269	3.59443943515718	4.48725652549979	-3.24028844399049	-6.00313678545575	6.43551236019652	8.52224457125164	4.0216307486604	6.98315213944204	-2.26872138199443	79.75	0	2
19	3.05629537652183	2.12098506325212	7	2.84967272443762	3.12160279816372	1	2.17570481018147	2.96544913405939	1	6.19781083059372	1.54448682876144	6.01570990506514	7	7	1.23956143517439	1.78676720589387	2.25629729196591	1.92995228686673	3.86174698254302	2.09595690144545	4.40119371113	4.80373476161663	7	5.25613342160486	10.6023802827481	0.606315331442325	6.23466135497571	2.22751581796525	1.33797269044769	0.593791132707363	3.08627631939354	6.73157025691881	0.926684423707131	0.824273722572367	5.78096244313171	-0.91318779519225	2.42112336167605	-2.59601598440908	5.53834613985152	4.7734972501439	2.10754042628407	5.23078100064596	8.79184499097017	4.68756909616419	1.76838817075408	-3.17570941148209	87.5	0	2
20	4.1752395708524	3.29991866885421	5.61176793605263	3.29972251460697	3.91333944393487	4.95194402180623	1	2.07503517140999	7	1.16067030471349	2.76599739257206	6.74035081779146	6.23173467342632	2.85465419297941	4.73714708552479	3.75216748197396	1	2.1219829877891	5.01883709887297	5.75216845858782	7	3.07476274372838	1.42483098247829	0.347027536717802	-1.98694478116647	-8.00302542747097	9.54406264787846	-0.380992912945233	2.32416471826444	0.596723212572004	8.00237085721532	0.316508029291268	10.9057029382195	0.554014479340453	11.1252051935319	-0.359271225224486	0.0415205764235308	6.52301702134575	4.69025028551083	-3.86419399892541	4.76624314081956	1.03187830707531	2.04451857857952	5.9831678276971	7.32019836189488	10.0597023944668	93.25	0	2
21	4.94650985654967	1.13708249432682	6.14397848824743	1.91506663143108	5.15193661331593	3.9956408584217	3.30952900971462	1.25982674067487	4.55088060547533	1.1012482218842	4.74737648105464	6.318468685287	1	2.42097990618458	4.44539815001834	4.39893658189351	3.40428097862703	3.8152005042209	7	5.98841520296014	6.22928242031707	4.11185191175128	5.81566588351104	5.62146977311724	2.47124867098218	2.88397468019994	6.11936647552516	5.66911974694526	0.464461907521304	4.94244680080379	5.20916856614453	1.54088796643676	6.11288556441326	3.02340377626619	10.7653621301173	-1.31248152240831	8.41626757028958	-3.46948117680399	0.0692624780811841	2.21235344866086	4.07505724987467	-0.102559764420731	8.3930435724611	0.635397614490416	9.52142447789178	2.01262497685563	100	0	2
22	4.19632416694682	1.84521663395756	6.54922161645016	1	5.14192960606409	5.65339545801346	6.30564217226235	2.64819407366323	5.49919629100572	1.12902766682745	3.27867859079096	5.09914798855958	1.87928275470689	5.34980190622047	3.96288381312734	3.74761211195281	4.5088864505596	3.71674009160056	6.3153990073405	4.73765209158309	3.60291586465152	3.24014599988227	6.50611171001325	5.85049570352219	2.37189727160596	3.48379603699271	6.44773930490413	5.70487198134303	0.783106373792781	5.31279147332359	3.67793039648977	1.27699666492273	11.3242801443352	3.34001624545471	5.28013916982366	-0.484079431932789	1.13171032285174	3.4214211406368	6.05614860885868	1.84059707111424	6.98432674377038	0.646473471518372	2.16011715994087	0.117181547655664	3.86489270684991	9.54826478322393	83.75	0	2
23	5.22956205237629	2.17735647958875	6.5710586839205	2.8247002517045	7	1.79341916479857	1.06547570034399	3.91303266623405	3.11520300509619	3.3942979218561	3.58329231835815	6.46243586542111	2.76149288188538	2.74467668160425	5.41891152880776	4.64308865106875	2.63925429704107	4.03023191856932	4.19663653728227	4.25889990839007	5.28192933198407	7	7	5.6565389567941	4.99088019374806	1.72959628172371	5.51903701577799	5.25893685664391	0.0790573590982021	0.0698152791240601	0.310462308891593	5.32135431333851	13.9738822189971	2.04452846880816	10.2387531142937	0.149025294199844	5.06524082487606	6.07348614810597	6.55799826208553	-1.55412735704951	3.63325713091889	8.25172739942498	2.44190518089034	1.41148116720158	7.1950964625661	2.78041717839895	87.5	0	2
24	3.89033156929998	1.96402766085522	6.83910215244473	2.03996851687364	5.39355622985402	2.7206566481073	3.83613923502812	1	2.15087748910766	1.49712212897005	4.4010433701764	6.21915967713578	7	1	5.03221626587587	1.96926510573605	2.70350674636978	5.36011871352918	2.87212083123182	3.64929241109774	4.860794289011	1	5.46057320589949	4.29455214042128	4.59731940856597	3.77834299613568	6.57509452412942	5.59791030915106	2.9094305785073	-3.13869355618064	3.11644212304532	-2.54488870510359	-0.375972843174923	-2.31050462194463	8.04860385333284	2.04841040270994	6.0657629197324	6.44611662572242	5.03184350081936	-4.37074196486531	3.71130347098883	2.63983188617243	0.597946345731143	1.27791636768611	7.1682215494947	3.95442237699046	90.25	0	2
25	4.42160383058007	4.85828541337394	6.81659808475942	2.82862509725673	4.94673849979789	4.85119993128821	4.63513177425903	1.75235826291151	5.73229443549967	5.63685501820998	1.32247205480285	6.31114666248049	2.11091836022899	2.19112627790346	5.92949634958569	3.32989436594746	1	4.90291031697553	6.1407193221958	5.81840189626259	6.69346428355346	3.64694167757053	5.98702418470751	0.404961381776039	-2.21774216345905	-8.06289731685278	9.45734661804729	-0.751470685808546	1.77342786638199	-0.169537458096122	1.40993194580864	7.89789380904794	-0.302102544111759	0.607737687500234	4.30318608762228	-3.46748525648135	3.42066622624566	3.80526001906993	1.99788355725887	-4.04102521157283	7.97850816199447	0.0278529922091452	-3.93448535035304	8.72745992435319	8.71917870142824	9.31302975167905	99	0	2
26	3.50837432045419	1.29498570110273	3.97523854646754	6.20543136248241	1	2.93395202067338	4.65814423329049	4.25427308940699	1.92390923642557	4.70965674121092	5.57976355999031	4.61842459730752	5.74251625350857	4.38267724173638	4.5011149856859	2.80994077677805	2.53278477107413	5.5220645394236	5.59792156630262	6.04607747956339	6.7170526515956	3.4292579526192	7	-2.71334155460255	1.6610741333994	-5.15910428356431	7.01930184032568	5.59596369649709	5.42983108325896	-2.81039310126357	1.45635320967028	0.608826701093489	0.189469964456076	6.20535679627476	5.37312961937448	1.09007511236557	3.57888973587237	4.6799173829756	4.31762254956587	-2.18795211528483	7.36020731381246	6.1532242430717	5.1359327278625	2.68747010841626	1.8510364406764	5.39615420794114	84.75	0	2
27	2.35117733496834	1.78206438672746	7	3.81884078825935	4.33150948409102	2.53372961710479	4.76059432134825	3.60025092163951	4.93396106603461	2.28199498887223	5.47257804306078	5.83781825067078	3.31991247139756	3.58097384169792	5.49108792694311	5.59276256201514	4.43121149529958	4.88631242904937	6.08243318215251	2.74148966367589	3.19044263592224	1.69551203953278	4.68903433986464	0.833097863212697	-4.08104385436203	-0.824932427161593	4.50306675795321	3.2124713159174	0.0405120069883387	1.14515292507702	3.67356652541202	3.59640249086002	6.84175033181659	3.42907038548925	9.74504729432246	-2.26789288540506	2.81824806849744	7.27741854875747	1.00566049015021	-2.17075075642836	-1.13680650577351	-0.112959772596558	8.13359383271013	7.69926724668212	6.19554359066453	4.21711786716952	90.5	0	2
28	3.07351790767933	3.69183585216546	5.32095301098031	4.21946535324892	5.39918730695753	6.00732576282668	6.97499510277658	5.41672307256887	2.85114566214977	1.65393240798673	5.32981461210418	5.51991316622089	1.65643203275256	3.04478906123067	2.5548583950051	1	1.67018735292668	1.91569536407835	2.19227961871228	1	4.95229693441673	1	2.01251072676663	-0.835842102124977	-4.55631730319245	-0.159984511924536	3.55640077790546	0.714842637374462	1.863064954523	1.74632683501672	0.184364187211735	6.63756016617721	4.21981524012764	5.8311303485832	5.11717054386434	-3.96952403494474	5.39127064460909	8.48074491348374	5.63198234516023	2.42478984481232	4.91027067901935	3.27262438077827	5.79701672028797	0.722579815342831	6.65092570385062	8.90682917891517	84.25	0	2
29	3.48657257682387	4.97788715317085	5.70844852138392	1.73014261630094	4.73564337120902	7	4.04806791757418	5.81162998290725	5.40676093760464	2.83059658379218	2.90897518039244	3.21150126856197	4.08003046842942	4.79489604876902	1	4.32352576829037	5.5302474570355	2.80180723232705	6.94206607335874	1.8280663803369	4.22153962049658	6.01419579250399	5.79439450504886	2.82916925776477	0.993223447357059	-1.36903064426588	3.58068168968466	2.90040848924262	-0.286629571310284	-3.89764880677766	1.11267908560413	3.55458745756443	0.837608078391891	4.37504120587567	0.79149757837584	-1.9495950290675	4.24845875358371	4.72873976451052	6.13532638885359	-4.41103676603423	3.94325737558081	5.79243563738894	2.22235720166443	9.30201299645092	4.53894262118602	1.81133015448806	95	0	2
30	1.12882426457028	1	3.05921105339586	4.80438305748818	1.88397353200677	1.43908495750777	6.24451390432181	2.43640926727849	2.5921651831425	1.40952726140381	5.11999365348887	7	6.02778487146552	1.24441732038226	3.04689878703114	2.03301113688012	2.92707391055426	3.87684277680009	5.18807888290451	7	5.41313361666603	4.54705156753796	4.61214632535839	-4.0908138002456	1.0727378741502	-3.98711146463452	4.90691330543873	4.97145137567839	2.85078358527439	6.10634461185408	1.71662060828912	8.41816267386212	10.2860293913207	1.22400806801716	7.79220997721881	1.67057933477281	4.13771930022036	-5.40554307527148	3.57437321953955	1.51419946155667	5.03650648958148	5.35765234709553	11.3278036700095	4.61284284644343	2.85715337225433	7.23238320676103	99.75	0	2
31	3.20086955120148	1	5.50307016601053	1.82083769682362	1.0893204626052	4.09854774313142	5.29328007858257	1	5.43862214502193	2.34080979317207	1	6.31139724390532	3.56348994827458	5.28931149958132	2.63506697890455	3.56727587354406	3.85981688639729	2.68067445949482	3.55285348769439	2.33586754103035	6.96756675759581	2.11999665633071	3.28582438083038	5.76554248594033	4.8847938217253	1.86111197237141	8.9053404452117	6.22848492910654	3.76007153323924	-2.9099534052262	3.74834841387681	-0.99918328836936	-1.06776416671099	9.17160456689133	7.56420220276886	1.44215235854155	8.74361190621252	5.24382463257358	-5.01168635586109	6.22938630906047	-0.314867032589046	-1.89383480544765	-2.57401985632346	0.905533471733917	0.499574152173781	7.35824259200821	82.5	0	2
32	5.88734940662884	2.39705200383474	6.1630997857722	1	3.08220289011995	6.39815782227747	3.10888140247124	1	5.03749482328347	2.58209061299641	1.40423193115696	6.67413645016782	2.58932124077429	4.28117912216369	2.72516233369008	1.40418675443762	3.40353675847802	3.81519292192295	4.22879688870977	2.06567035733175	5.34821630113625	1.71788031254643	4.01921558006566	4.32101323447714	6.99121536236231	2.37855594564674	6.13564630867053	5.95484845343441	6.26408005570904	1.11147964962433	3.20149927221882	-2.71966030234675	9.68095747311754	3.12547795353167	10.3502583046567	-0.0697314901610939	2.07889948899509	1.74524714716144	-1.20269661278061	7.33150213717776	9.74264462086495	0.145982978639071	4.76335789450747	12.9946489497197	8.63787962086378	6.83614290238476	89.25	0	2
33	2.26415021995893	5.21921227189729	4.68869266470071	5.06803946873424	4.75532257671014	5.11803071604805	3.04905065960211	1.36208500057696	4.6206011298773	2.73970359049703	4.89980734989871	5.16314060752857	4.00199354927717	1	4.51283527630695	1.21591002419358	3.37088308656517	1.10974185784313	2.9771990565878	2.74064682604367	5.72356894922558	3.0610705384214	2.50481511615231	4.00921830604283	-0.336683212638803	-3.60086327823788	2.89377510783346	1.54887798691109	7.20853649835563	4.09110660690329	-0.22296178284665	7.63228008728845	6.27160115814287	-2.13991018288399	10.8839936907683	-0.830468774659302	4.64058992838933	-1.43058578064489	3.91043144769655	5.72678214081177	7.38308956432277	6.35564369118144	-1.61273729456994	5.88830146108093	3.1319804090016	10.5014908357661	93	0	2
34	3.01520147621538	1.75893723469251	4.73564253732597	4.09583465780392	2.2201558675204	2.81413072446669	1.56868291541391	2.13901983008053	5.68834383938233	4.82570615180861	5.47039762308543	1.33890820383632	2.90081415950851	1	3.7317004114976	1.24670619864456	1	4.26465024229193	1.98067152361456	2.70393183878526	4.36473976626427	6.77903569683567	7	-2.50683550802124	3.83908688461552	-4.20914090207312	6.8190799211152	4.90959552643017	6.68694723155234	-6.86110174316466	3.49594003776995	4.30958719347022	3.0883434097865	2.09213168653407	0.94156895257827	-2.05126589456683	4.56166365289801	2.68079516037594	3.90979080636841	-6.29079088852712	1.00993981086912	4.59448397631575	1.76521400787372	4.30449123626528	4.22151340747656	1.75561068710589	85.75	0	2
35	3.98905120124573	2.53802150245205	2.21926744035325	5.90296577460506	1.33627142516603	5.14386605405907	7	1.64399157749728	4.99292609851378	5.24171156764001	3.61750706038069	2.12264438119726	3.70912001845511	1	6.17892482704242	1.71914978510472	2.90434399559249	6.10295624012622	5.65624991937749	2.23237431937247	5.76364435907818	6.48827325665273	6.7289755475802	2.13198484004624	1.76480975716437	-1.14280224643372	5.80157803646381	4.18962174734779	6.99363182144995	-0.53679628740746	1.16346676648135	8.03567542623831	0.266728354826628	8.97868255649826	6.33697068626679	1.33095228756678	3.64332949912673	-3.52547089440703	3.33642913640005	1.054982437037	7.23099721938962	4.7345831803915	3.35028438827564	7.28821857759334	3.47065786028602	0.231935971720842	99.5	0	2
36	4.75874518850067	3.97608835772603	5.65158169394487	4.54708169186673	1.98824896651031	3.29831062398473	5.90003877914655	5.8977733501225	4.35752548812616	5.05107357518696	3.6600346907101	6.66445657195541	2.40219568724596	4.01077857453644	6.67502272126332	3.10882381836325	1.14018285435375	1.69934158673912	6.45947338755449	1	2.78665462214801	6.33565597751844	1	1.56964711068737	-2.41426657116828	-9.6528483602017	7.9494478457274	1.6499307722378	-2.61354965597992	12.0613847976263	5.34326726836549	2.62412681335633	-7.28133465566191	1.57137049859485	5.01757734495256	-0.993435004600191	0.316407158204031	-2.38394149950387	4.40432324022352	-3.33424796192574	-0.896967152275601	3.94604806415792	3.99075346663846	-0.309236438486687	5.17034431072327	9.44523003319264	83.25	0	2
37	6.14731917673055	1	5.91435911979796	1.42417680830756	5.45015527858904	1.42257094434161	5.66271902028603	1.28577087461259	1.72413460420575	2.32557110900549	2.73460350220955	5.55082447164081	1.2341368299688	1.7237367048389	1.12980459689863	3.22485369542187	6.60681924003176	4.5724272410388	5.82699301596738	4.48542810818494	3.95206533182319	3.3292679929012	3.44275230888026	4.90017133053805	5.99010889739287	4.22126161723636	6.45146283397171	5.21245656928066	1.6287010912298	-0.503419715446033	2.37605592512989	1.84226854905556	3.16740211272106	6.24530117044712	7.65833124010143	-1.45698948222524	6.82856057767499	3.88641283096435	6.17123148194273	-6.5848592413049	6.05062082266219	0.0278495732768815	5.30403080656024	2.64746448382654	5.72648558154006	4.86140067453882	88	0	2
38	3.63537390850821	2.99523728806337	2.23476708292737	5.92404318037726	1	5.10048777389011	2.29256712931551	5.38420108009372	5.03696938896496	5.86564335611578	4.15985360091514	1.48568157182148	4.64527562603135	7	5.21563845375398	1.69889968402224	2.72418228074338	1	5.64087851024209	1.15367200726585	5.11363922258212	4.9346214110832	2.19360008020743	1.96334146005001	0.736379852045202	-1.78872747418447	5.59960099344692	2.2195508865235	2.38668818803172	12.0044269905015	0.957195247090378	8.1143770061385	-0.443260571496278	9.14240096554403	5.93008375503035	1.64435220216515	3.13610932315135	-2.87405080234146	3.85471623606586	-6.22146980334267	6.25822519120323	4.56929611990839	3.98311121357513	10.3489471680559	3.27871179442196	0.789331589855361	91.75	0	2
39	2.20303730922966	2.15983048854544	4.8233617715123	7	2.29615104423343	4.0760318208637	2.1190105885329	2.04289163205951	3.90882863779428	1.96316603240598	2.30947108181446	4.0470918133932	5.75146117781945	1.48723937344812	2.36806905215345	4.69781591802016	2.56134576368887	6.18997658827738	4.01278773516063	1.76103990307109	3.38432098020891	4.98153450691242	3.5061337932824	1.41472499868601	2.74176219733426	-0.920859375953635	3.86823791950172	4.48451217210577	2.91510739364155	-2.90652983443558	5.56340264715015	2.99143133610261	-0.947567353203012	3.71151577998738	4.35242761254834	1.92048713765326	5.11116766393811	1.79423921224403	2.43750302780532	-5.44252077627755	8.09953799614594	4.83813977284212	-1.18662717593099	8.78548516195177	7.49641487578487	8.83594298206481	91.5	0	2
40	1.72292916521582	1.39167546958141	3.51711851909903	5.82315710075218	1.05789557192881	7	7	6.13493997880209	2.36285133927695	1.99975986090518	4.30829597936856	2.56495407659866	1	2.13020308132292	7	2.42576626844207	1	2.65644993899031	6.03863532614776	1	1.68998162206279	4.32943077889797	5.74973307746675	-1.94996596335749	2.20708922584053	-5.06105665243112	5.07533292696178	4.2021630193214	-1.07106968901412	9.70150766122067	1.69511781185267	2.82389559785551	2.03466537688524	5.40751923996808	7.93215155428264	-1.87078850646243	3.01734962014839	-0.605083623561134	-1.32312882443164	4.08768187166359	-0.925535276533485	1.89171007238309	3.65502829395843	1.97600210487389	3.44230225146519	1.95340031462199	92.25	0	2
41	1.51544879524504	2.39437626044131	4.81380033868603	6.83132498013247	2.04829508464737	3.05422380176144	3.28981153746976	1.19102558208751	4.31231230853314	1.27817448594019	1.44289530474594	4.82434753600673	6.34354144591873	4.11586032411023	2.87694573226436	3.69538315190998	2.00328939109039	6.34357872488094	5.30133718990291	1.12990693044104	3.28658752611486	4.87218994803383	6.52518476541718	1.73129205167712	1.20845120808435	-1.36486257938592	3.53801428636547	4.4691179042795	4.30543714561063	-0.597760642437095	6.74752084090034	2.85260114452133	1.15405783483911	4.04424622870134	7.04239170889751	2.42111214905307	1.31780782146021	-2.94250454737986	1.27318381668528	-5.71880057270864	7.98482110616541	4.68062862388976	6.28727327602477	7.27607723830263	2.00645982453556	8.1954140878422	98	0	2
42	2.78239899557265	3.16636778323714	6.11518874212744	3.14943695466461	5.07120679839644	2.0086525503692	6.17771309927087	5.74113537364046	3.59597998909486	2.18361074209014	3.51181684784613	4.02804114726802	2.0830965390897	6.08732122422459	6.18458423849477	1	3.28482149081982	7	5.52220975503126	1	6.40845247645843	4.17711602650577	1.77244285097461	-0.659352378701923	-5.76467587902381	0.309218837762504	3.66118348424954	3.1975512352217	8.90043769085227	-4.80158139434406	0.599458977183308	2.78424959287422	5.73301770800214	-0.306131597919794	6.98300834859669	-1.83672742476898	5.7802153472647	-4.00520919942463	3.34836207856135	3.70605387541108	-3.39084438879556	6.15967110771539	2.4093086399771	10.269044902997	6.19548595881046	2.20507215198497	74.75	0	2
43	2.16756987159187	6.82571562490396	6.75658833206537	2.05808005379407	2.96173609339994	5.32676422554785	7	1.83160464212416	7	3.67520898713336	4.74803726816765	2.41229538264446	4.42960785386226	1.48815934699831	3.44294176641981	2.5820917179067	1	3.39015970142037	4.63638173136604	1.98270047487939	5.85634094756908	5.82722313960564	7	1.19617013620939	4.28441270573506	-3.08078384149885	4.56187699654761	4.20609756067769	1.90184144744679	1.65630595133998	-0.901772075621517	5.77120615752578	3.68571396185428	-0.835887003642759	7.51856506441833	-4.05607610167017	8.84251628587221	6.7423175144257	-2.07208174678481	-3.8344366620814	4.02677868693255	3.11204143151941	2.06785217968036	5.35421029113699	6.76180718343806	4.84505774851774	96.5	0	2
44	4.97526894785021	3.38698672853719	5.43012130450254	4.55577609741943	1.82200188722359	2.43585839847549	4.99632949248897	1.09797976028179	2.24358601844621	4.96672250085081	3.86896041177291	5.9935127225647	2.56581127893158	2.65473027890345	2.12697876239459	3.26602863744219	2.47179411895311	2.8189690017483	5.11448151060245	1	2.85498390758821	1.53572290734632	4.15530539841584	2.93682718017851	-1.95056224419981	-10.4343921261822	6.73284351543605	1.19945489465237	-1.01370761727765	2.51441120288836	2.6155271026458	1.20082428527327	9.80773063412215	1.64825153377736	5.93289052881901	-0.0887871637878167	5.7163782289308	-2.94420849749831	-2.75481062054719	-3.03925740889706	-1.29937616267936	4.34414028175074	3.43171426512555	-0.532637576781465	6.13740952388849	7.13549345924993	86.25	0	2
45	3.67687564400484	2.28264084639562	2.29104267098503	5.56015906339933	1	4.83190617412497	3.23219578405939	5.14844529974541	3.35707550442203	6.08135114555158	3.37588737100925	1.31972827956562	4.17692136701275	7	4.7925369711962	1.84032974528406	2.47926902341657	6.81275135381711	6.69541865586046	2.67713033599962	6.63777354029124	4.70277035879829	7	1.32473672119115	1.67503614935178	-1.70551563689327	6.87913458548665	3.19680125479952	1.30378107355746	12.6016160045428	2.09150858140547	8.0378974543339	0.159973837065625	3.69949460827449	5.18648465528129	1.17015392993723	2.77705312144928	-2.63385640301658	3.95777606206435	1.30594356609251	7.63386332379425	5.23481005169971	4.95777623200841	6.7862195434443	3.27649256766843	0.316705783739661	81	0	2
46	1.85309360133102	1	3.26336258082979	6.58823523314945	1.83517111089044	2.35840125339966	6.55187306872776	5.2128503423542	4.70743807123433	2.37219313108617	1.4202201211579	6.72958927570716	4.87668135460465	5.91573337901444	2.1748256683877	2.56946377200377	2.31436181390204	6.2451995578973	5.77355230765382	5.74125460726203	3.1625214027914	6.6343465472285	1.24049097760995	-3.52429502397286	4.64192862673802	-4.49048699115898	5.44573107522399	4.56739042635371	0.400017957481633	-5.05645411056868	7.59907797219541	-0.0128631220327478	11.2079494938043	5.57026302062843	5.17596637507457	-2.52725474560444	3.24505717358113	-6.66903560924631	-0.680220112366935	4.96402550819657	-0.898270980303791	5.75140612606305	5.80046684459984	2.92480581778951	4.74481554012954	1.19783020410574	91.75	0	2
47	1.92047984666799	6.31338027624088	7	3.22798959195677	4.65072517466129	1.92684185455617	4.29797675274334	4.85981228738038	3.94701748960951	4.34468284883417	2.61994567898357	1	3.86868631511943	2.57406507707129	4.59250627045386	3.0291918682957	1.33161756000187	2.54653730061048	4.71674642982129	1.5111078240807	2.86331041938075	6.24781223983032	6.27705521217258	0.760144293138099	-2.47419271748329	-8.83128432041393	9.33254985948635	0.192687649154114	4.55337285949366	-3.65212866648885	1.96280895048394	0.954052652929515	2.07050693572578	-1.26795782267223	7.43908890301322	-1.37044461310273	0.610375607680036	7.20140101343848	0.207912563871414	-4.22585152231815	10.865330510902	-3.00320809335059	10.4755773511029	0.552857076569511	4.13176697727191	4.32806425985926	88.5	0	2
48	1	1	6.39767398924973	4.17630314453672	1.70741255608634	5.76334237307981	2.93415846709376	2.56950190546708	6.03547805808395	6.88705096964747	2.47028610792158	4.37835887154285	1.53063000002032	4.0946322771722	1.98016784668213	3.11019085884392	4.390274669564	3.55114094450838	4.91061551261553	2.60845990054817	6.614300600814	5.52645984791087	5.35221679494083	-2.41491650535556	3.3855966472153	-3.80348282355507	6.19303249582932	5.91863133314329	-1.97877654109055	3.31684408118252	2.26523617389435	6.00232010593476	0.719850367203498	-2.65637612695879	4.96589444674371	-0.438127528425183	2.25528040455651	-2.69334385958838	4.75439806807095	5.07092827329121	10.3513547840845	6.99176322218963	-4.11110771683408	8.69442402944884	4.70549766611811	8.51704844147128	70.25	0	2
49	1.00907923401652	1	3.9245711458923	5.32926469271993	2.28301689529138	3.84934482816621	5.7781585438127	5.87568933957925	6.12927603663749	2.14054880973571	1.32234049189857	3.78710193916635	4.32815305905131	1.72288779381969	1	3.37645577325109	1.27045143074443	5.76963457185037	5.66167405280404	6.3052078815031	3.06016785023855	4.11241218170664	5.27456836776499	-3.90712605587437	3.98068300049167	-4.43712085527322	5.21841592013628	4.33587399645361	6.21014867323514	-5.04104407715667	7.77393648751134	-0.436895741330642	12.987887408225	4.98216513050681	5.2603012620906	-3.14630838791738	3.51288554599062	-1.82871472253983	2.57286660720832	1.51920372296038	-0.899952194411842	3.4051265870143	5.74051213178625	0.190901078430925	6.29827509830448	0.702620627592519	94	0	2
50	4.72605821020425	1	6.97155222899792	5.67152226825283	1.40598551029356	1	2.02445058404598	3.44172867300815	7	6.00614784252442	3.11088268787435	5.56960753775175	3.95991881881347	1.61658623186836	2.80380956604262	1.08826364988675	3.36441069807032	5.85277109151894	3.87390122051963	6.39287731912953	6.1683879342963	6.70691806968632	4.83871526933048	-3.03450297533928	3.65353670850548	-2.88606926670076	6.71947029220747	4.78181212363933	1.91042861213132	-6.63396368383768	3.79889903690856	7.48431731529746	10.6176153264958	-0.407376106960615	7.50476354328722	1.76420329671031	4.48210468737201	-4.26740767026053	2.26572588335922	-4.53909778852921	9.76964308749342	-1.07279898931058	3.56199702995512	3.08366387018709	6.78348639464299	10.1230555804356	71.75	0	2
51	3.70762639487518	1.45543388889572	5.47000108875172	5.64715961519763	1.44833014636169	1	2.57059389667136	6.06140508322797	6.88759177008448	6.47423711818028	3.37486116706597	1.1755718376293	1.95809662307371	1	3.05401627842202	2.96858768406466	3.08002894383198	4.87927414387979	4.75043337218117	1.65835290055445	4.92160189472247	5.91822113946697	4.55454012716365	-4.16247746541461	3.74005368213983	-2.30761906894812	7.02071743772932	4.5621350065081	1.51428205185467	-6.65759678439036	5.83951582805986	8.26455283768892	10.4588883280117	0.438691533813811	6.46024367970893	1.15473174779956	1.30567862160755	-4.99624031473567	2.16983826622549	-5.79829873451592	10.0130616083263	3.69036615683946	2.8296748915216	4.15390952406588	1.99997031614183	9.81552375343846	84.5	0	2
52	3.55740386944308	3.17337216692215	6.52193859536441	1	4.83401445891884	4.07591318631346	6.70965124192565	1	4.42833103572489	1.85929269579398	4.6491640220532	3.33524708474635	1	1.37636201566738	7	1.50318169652915	2.67762669426215	6.33949593039827	3.31622049090147	1	4.93330917272391	4.00066077445706	6.09873583460638	7.70102463340499	2.47603898103042	2.25072481236189	6.99968728018793	5.27549051079901	0.391014576149688	1.78250635667325	2.94049123280186	2.11528246516269	-3.55232193453224	4.68888563552069	1.98348906544087	-2.71449586128734	7.79259855046693	3.6128400637062	-0.617898087249022	-1.92365381340087	2.21373941819479	3.50256693264328	5.72009191961318	10.4284570499008	7.69832913323693	-1.67391140997585	80.25	0	2
53	3.65663428765685	1	6.73166678845207	1.73958340798958	3.43888340705045	2.9562263715197	7	3.26805097383844	5.64341629389684	5.74941521372015	2.86521821581036	6.43725038932987	4.59574957967066	3.49657358610154	6.01837094920685	1.70712362884055	1.49845011158653	1	6.01901532366169	6.48773358697636	5.76767892593757	4.89351404575613	4.22746404946695	6.43707978540371	2.16942635429409	3.76999623006515	6.89935365437754	6.31469585686115	2.29900947357824	1.20282295067509	5.4810767897364	0.190812514429547	3.93897352777106	3.3020896754246	10.3551578574737	8.69322620757178	8.18471602443919	8.71787893367744	-0.698631368547799	5.16647828605925	7.0466244741217	4.16169923029557	8.68593092376739	8.45171415449358	4.45527414973487	0.538467757283503	84	0	2
54	1.43773424442669	7	5.50710666693367	2.41603592936765	3.63864452091804	6.03278471552109	3.61678508788847	1.22957147456012	6.64554726930141	3.26250311276554	1	6.40691871926199	2.79177943757035	1	5.75839780045261	1	3.61573519781375	4.21024350069849	4.30078540803913	3.47351833362141	5.12967194163427	6.20936912860538	5.98094616463564	2.98385640078358	4.77978957240536	-3.00070941888003	5.68354312473125	3.7235397006323	1.35813183065927	0.690209838391507	-0.386606550622955	4.31267382359239	5.23910334565315	0.264564601721458	7.50545320775057	-1.8054705094735	1.16325175547779	-3.55777291755864	-4.39234596368876	-2.34480830622957	-2.30791078452394	5.47241774276122	1.90579437687344	9.18255045090053	5.27526892964939	2.29549974230776	78.75	0	2
55	1.76289925246816	3.00579508672763	5.13217115112621	6.94458924001912	1.38948294272944	4.42707710233082	3.14385054083908	5.29156458786258	3.85398684899356	1	1.85675622052563	3.70283932070568	5.39605500628223	1.68409975984339	2.54160260663501	2.44488816618829	2.12142585990324	6.86185889359951	7	6.00623076214102	3.88298788787885	5.03134465567475	6.95385757329144	2.8309288001276	1.6525666120599	-1.37693514360866	3.76684924511907	5.1983970903047	1.5603809181884	-3.03996760694222	2.28279749897647	2.00975465546677	0.507253215411227	1.52976248689467	3.66971518477384	1.70835680366886	5.46554396187672	-2.38181788687887	1.72512808673519	5.45714665098974	7.90614210637966	5.66055523676743	-1.48734358062067	4.51304143430071	7.75175361340992	7.7545573775433	86.5	0	2
56	4.42219195346502	4.07682362377556	6.68083492679874	4.48089354081199	2.49680420023918	6.01125479182008	2.80126787648867	1.8481822942662	4.59876922849059	2.3713582669738	3.80900776178591	1	1.20370196220548	1.26221694270693	1	2.52020054006523	5.45994314539835	1.56295811532019	5.1130234821082	1.25341105398209	6.70913101872114	6.728603234884	6.02063454490325	2.1076477965796	-2.47068045618898	-9.33746887465244	7.26738077530225	0.660781518920602	3.9905059687372	2.6515649374949	4.80132632085657	2.3199121952599	5.7691498228399	4.89584632293448	8.17414789161942	-0.0375806205748295	6.06435135737906	-1.46458093449727	1.98849186003415	5.79418810229152	9.62956010897227	5.66383479328307	5.20341446465212	-0.62678194721332	2.88702201098772	7.32301706970773	91.25	0	2
57	6.68275016359007	2.22439735447785	5.79110839069675	1	4.77623470067588	5.87398165172393	3.6987749222218	6.86271925044381	4.24352752841245	4.99115585189271	1	5.41002033610345	2.48471359880096	2.51126906266929	2.93372725956915	2.59035266862745	1.72683817526629	3.79319083420054	5.34311857992266	3.76305612395837	5.66753082018036	5.79536538367126	6.88144928109346	5.73170275985732	7.22550849578448	4.0265413538068	5.96212203717242	5.92445971719064	7.29729673195354	0.987668151027351	6.37278630029023	-1.75007576505492	10.1388450928115	1.66746831754352	8.22182096007608	-0.991750684571071	3.29165264188376	1.51829349842393	-0.692970194139427	6.89305971876743	9.77409334188355	0.0361236255439157	5.7343716734392	4.09047801897983	1.041736790598	7.12051287022993	80	0	2
58	3.07196754359497	2.40425819071652	2.417425055663	6.35400461102028	1.12752123617482	7	3.22373398325685	1.20499178948537	2.54737914865413	2.80161670719943	2.67235999638451	5.70324772596283	5.1680783611044	5.09968016286885	5.8386233659583	1.55014603124116	2.88177562123867	5.41678475757734	3.53156176281193	7	6.69132011429393	3.96890878860448	7	-2.75898495653658	2.00023361894366	-6.03062513071715	7.18213220081485	5.18366862881858	2.920876499471	-2.49848364293396	2.70509088729507	4.48794398904357	3.83970152441349	6.06853780199234	5.34106564093028	-2.35378394232368	5.49457190135547	-0.984867689786236	4.52316967907881	4.33750522278915	7.10927267346269	5.18949128229257	1.68254338765022	0.465333905755917	1.0899425717816	5.57543282578505	84.75	0	2
59	3.93087431024479	1.42776118071755	5.79108988217218	1.73411283862092	5.18148945810138	2.36301943436985	3.25246783570764	3.46013813972523	1.95152464054845	4.25097120255939	3.69405626925718	5.91623113578051	5.55455248516866	2.83673669943343	5.0645916223822	2.38314102470741	3.13722922495222	6.09302322522365	4.29300451897354	3.89913602061794	6.9733021422419	1	5.32661486461028	4.95923118490585	3.33183688357891	2.24905117579469	5.92347573471208	5.79688284768349	3.21945897834212	-2.02175324909328	2.12770978160951	-1.84076705936833	14.430354447464	-2.33130435179868	8.25997915915997	0.813956394680015	6.74864785042887	3.89440686273259	5.83274551726983	-2.37925766468057	5.91404123107487	7.52346992120346	-0.494385535697731	0.646413001630779	7.76161846091934	4.31378731680141	78.5	0	2
60	2.91020713994266	3.89661303772018	6.03181605379467	4.07350184548078	5.59923640002603	5.11556725669144	2.49225094621007	5.69167777511165	2.77037162598671	1.63302109316761	2.47507681293431	6.17066251591416	1.93392953343027	4.01634471538919	3.20881897459034	2.64723197703163	1.41797704881903	1.17341977310281	3.23630045369286	3.85087581475364	4.94314874898244	1	2.50566327303456	-0.680695189845116	-4.61204856210676	0.703984828362545	2.95670218992748	1.47577591243122	0.975201402820934	1.65758818877307	2.52953463215373	4.02721116142351	-0.0620108644688699	2.13418235109977	4.18292765707438	0.0603005808547565	4.90365193973957	7.52134260020189	5.99619505981366	5.16595318278808	3.09392309030503	2.61196509657481	1.67205245680833	2.0447031152806	8.56981335756789	-2.08871020089521	59.25	0	2
61	2.55063175329992	2.73002940549592	7	2.94845965928709	4.37110170809931	3.3797419860611	4.03470981629711	2.53684500544918	3.61542837201138	1.48593043417512	1.52069792627271	2.83184188695045	5.07469303508781	2.10206759364891	5.79115492405486	1.70695647098294	1	2.71978798832111	3.39643687532084	2.375654902592	7	3.4329727451246	4.03441099193138	-0.355154866181548	-4.12444593756305	-0.189126972963915	3.25091871905882	3.83912874296676	2.43891669029779	-1.94961280840858	0.15807897914087	-2.33941794972735	0.961938362142341	6.73307580498646	3.98125369195121	-0.549014313312801	2.68948059563691	-6.60950939267562	4.5982409285978	-2.82840267548731	-4.34024480379617	-1.86218932137214	4.00511696630362	0.81930030669461	7.44470843858322	1.84396926150592	68	0	2
62	4.07669576312152	2.8477080369629	5.77906899952437	4.50301151286467	1.78597260150831	1.32602847194555	4.75026388617053	6.33742637233686	2.22431859250756	3.18394446922572	2.39872393846254	6.76647338131588	1	1.84196051227287	5.63397477389495	1.41296513170972	4.0890329462382	2.39008595536349	4.92689179861635	3.0160401855017	4.22372530260662	6.47156865510869	6.8993839360213	3.32498843403479	3.72523946066637	2.8595236809978	6.79954188489557	5.22058028257663	4.37443658664273	-2.06254295122422	4.43731789661629	4.58876417759467	-1.04940099444971	7.25189207597385	6.15934331975787	0.981553588678271	7.43805060173006	3.41266124770805	3.23505691697558	-3.8354294376549	7.58089322234393	-0.59551375549583	4.83340314256353	10.7774006522154	1.97698336796118	9.81920379435125	101.75	0	2
63	1.15341711617364	4.78090059765495	7	4.48128870818484	2.84928485772284	1.22463443954731	3.79190442395083	5.34096115754766	3.42456939328	3.68218175106081	4.2956848982119	3.66662012464399	1.04898353712221	3.72443196529036	1.01358238822675	1	3.23595376816856	1.51576919209667	6.06146961929341	3.39739055168062	4.92536046904269	5.51221521966957	1.92616135022725	6.89873134181018	5.64490504925615	1.22614820381279	8.93033748054412	4.23165311143033	2.97735919507078	3.28970179481449	2.3441311227157	1.11752034363247	2.7000658115764	0.471122515946826	7.66186928629259	-0.959626734827361	10.2623644759851	12.0511374421952	3.20400760396133	2.70888805221841	0.966807386123574	2.9992862362761	2.28199945254644	0.924456763666283	6.87672655156955	1.96916217234375	91.5	0	2
64	2.08693814744957	4.55344089460551	4.96323359148031	2.29026516558883	4.54013516114861	6.85175866905377	4.03673071238636	1.24094252294778	5.83541511471375	4.67973981083912	1	3.72573125637344	1.94374223877324	4.85562730011556	5.06054984919394	3.35666457565721	6.89182783523452	2.8421767122085	6.91146127256097	3.13365407998608	4.32722165469763	6.04235776730161	4.83907784719065	1.52884238684892	-0.211952180618718	-1.93071027709346	2.92129907104995	2.44140055993953	2.95138480367356	2.88238475446228	0.326700107397345	4.22700009094212	1.98766739977478	5.97960766055604	1.7582931187584	-3.43417404153711	5.82266113006505	8.74252894824965	9.2975474467385	-0.144817165948268	-0.225005079668978	5.07074403559694	0.789076829446788	8.780664631043	2.5690003986285	9.02521439684649	81.25	0	2
65	1.48425079169171	1	3.93711898978331	5.78042004508796	1	7	7	1.37363429661308	1.74186706754144	1.28040295915017	4.00975687494771	3.06578578032033	1	1.24094823327311	4.02275118179318	3.60641878557614	2.81369841642774	2.14560734947572	6.00097792271218	1.5506869762602	1.11637263058231	4.81210620005537	3.05877848630569	-2.01307021372415	1.81141798102369	-5.28516344147098	5.45516032678051	3.83155172823126	0.805909636773025	10.0497609307996	4.08561911940063	6.89939047586421	2.3041432165785	5.43250820469097	6.87511880234803	-0.90079995036272	2.9001755663505	-3.52930295386977	3.81792433898819	-2.59351903339228	-0.524241639229473	-4.08881001413293	1.18317338363826	2.40647143938653	8.84983036010521	1.69535922378459	91	0	2
66	4.59913626702061	1.88012309594566	6.312035811133	3.37169126498995	2.27997864223401	4.37837781806753	5.19273124208395	3.22088793583984	7	5.2611317435739	2.48840463629525	3.2676101594446	4.28006722739069	1.6322054111353	3.79231110185417	5.32083612487641	1.98778881306955	1	7	5.04336351863781	4.69725134474239	3.14242936274501	1	0.895607783602514	-1.1814864158541	-7.28715384792003	8.1619594830857	1.35927066774854	3.32334447559508	3.18428557972028	3.34826790837571	0.275940814560057	1.46995377282978	9.34606605299951	3.84075636786223	-2.83773553360081	6.59520873065552	4.29236799502319	9.11132160139996	3.75979455336052	0.721600007757016	3.23911831450793	2.20438027761672	-0.440881315196484	11.525865767833	8.59485415071402	73.75	0	2
67	1	3.6030203351727	4.95030362325896	2.59733502898663	4.95638027365576	5.21929563487779	3.93579079297193	1.0790467764508	3.05494974978586	5.30705126036991	1.39035071712327	1.28680813374955	4.74627217595368	1.42744418777041	3.64337001295982	1	2.87785128079647	5.83553661419533	4.6835058344625	1.57758107984879	6.77358972087712	5.62082693835632	6.58770262002407	1.2990084822091	4.2525460712688	4.44951980647256	7.35398191574016	9.68006387059734	6.86949369350396	12.1598658245968	9.41614103681768	1.62804971111362	4.42497463905894	5.23014665425408	5.09658472586481	4.10609262498141	3.177336567344	-4.02482619145394	-3.21144232353368	7.36542694783716	7.88953016372901	1.50753679085212	-1.94395431070514	4.61797208015786	5.06276727235294	8.63827050131667	78.5	0	2
68	1.95282578813884	1.10923559593718	4.87635343642531	1.98316421827826	2.11280484116957	1.6242933276545	6.50886407813765	7	1.37467774476742	1	4.41362640484011	5.29204195520974	5.47823254643097	1.27353192323074	5.35512640433569	4.67285652518836	1.63983647001568	1.3528571408665	6.62806826779925	2.47358586706551	2.2592787410684	4.66168655388159	4.03757136080595	5.39390072809911	5.38441565049985	4.82751871874812	8.06513891986108	5.83699428136505	2.36331040021595	3.13616326567156	3.24446153100659	-2.87942902671228	2.36840452126107	1.73843386191533	6.47038532204781	-2.17100364118029	8.87737015978496	8.38121533549572	2.98432539239283	2.19372422091214	8.67002023762656	5.1012906336365	2.73022628274872	2.5457313544191	2.2343491489165	0.266771697466874	91.25	0	2
69	2.06102682912063	1.47607963523879	4.37822769768537	5.858407250905	2.18149250192454	6.21749181373103	4.95194621488732	1.6165782191033	4.79280373732735	2.71320312215677	4.64338599223523	5.76523965894846	5.69645528434476	4.9200914946799	1.44121790671533	2.49054697431163	4.02008819120864	1.44453364995891	3.88751051829818	6.50059356236499	6.36311821455869	5.98386687082373	6.51502299767436	-1.56483839291883	2.04931535613536	-5.29070653026676	6.46604580614437	3.07876348958936	0.765755817162523	-2.39079854487701	2.32554250574468	-3.65816863571266	-9.37201456094309	3.97193851989295	8.04646705814089	-1.66027489264509	5.14774168255897	6.51195968991712	-2.66135149613074	3.53875372337218	7.96235460911373	3.41816732388661	3.97529172734645	4.67539703698032	6.18588654109351	0.61131970372886	105	0	2
70	1.79485605798518	3.14985712272783	4.58803106414791	3.76749268794638	5.24591100364714	5.75238574896746	3.23354793325193	6.21873321728013	3.73795623006292	4.04388011636675	4.8404799417894	6.07793722595634	1.61608872774979	3.09203571306381	3.69844484168501	1.78305145773486	3.22087362572916	6.78410929802065	3.01984756871797	2.0797094966315	4.69226646238612	1	2.85652692664199	-0.882718985324677	-4.71642961638034	-0.696657236610777	3.70637909681851	1.96916215001017	1.94312880179545	0.635854388829345	3.54719747184206	6.02119836856379	1.91543890392752	7.91426662600582	7.86533268571499	-2.35290278443407	4.57922679771846	-4.24588240633312	8.93219057333027	3.1370453173222	0.358793281359736	-1.07865471369485	0.612618246699512	4.59014526972766	4.83600440992607	-3.22982055964678	69.75	0	2
71	1	1	3.1768416486757	5.23549971531954	2.70145839090577	2.57468066852599	1.98580997009539	2.98030933172238	5.13011554262379	6.94511196686839	1.64509036938177	7	5.73424388847187	3.5364592962904	1.73915221749134	4.28077248308599	1.75887379769688	6.42807483916296	6.6624778466334	1	5.12588866464989	7	5.67910079746367	-2.76965998580278	3.8028114487465	-5.62046947116041	5.85586568418617	3.66656755461985	-1.37091944287625	-1.86203927028752	7.1875231937895	-1.93581973534812	10.7958932914498	4.49390688813999	1.40330883335555	-2.67587186231973	5.47207378196037	-4.63513275264512	3.44929441648075	4.81283691032413	-0.132096877406112	3.06980019516714	4.0803864590392	1.05677234880795	4.78300143627494	0.976933615421854	75.5	0	2
72	2.34232179567548	1.60125576951916	4.63250565087201	1.27276416540434	2.74164778838794	2.82302214549726	6.95133135889157	2.49616957948197	3.19636188437175	1.93728791905561	3.21586508566204	4.39271327075809	3.68861999708684	3.39170270312505	5.53365166468114	2.90515250684835	2.33095534951458	1.62813740961253	5.1285914688227	1.75864210762022	6.3770646089559	4.44919888140738	2.90237069316987	5.87230012112805	9.36024170655021	0.388962910522518	7.13376828421001	3.57554722451716	-0.778730178869748	-2.05215505514824	1.05951267933375	-0.823138035795607	9.51264674098079	9.00987096667283	9.3991783789034	0.419923628062187	1.74560582139302	7.90128389599099	3.09100800454452	0.791800218883016	4.16814224405846	1.8518055159636	0.502488061348999	1.46434461474995	2.0486277776788	9.06469816236051	81.25	0	2
73	2.04157489707974	1.59503690347285	4.8627407683003	1.04605017000142	1.68576050176745	2.30125457519587	1	2.7659667231696	5.26473654757379	1	1.61346789288259	5.37765222177616	5.68533614199946	6.80450718362274	1.21975479441699	2.85525919119869	3.76289746987305	3.20521173543727	2.17294746512414	4.68377137347896	6.16071946402113	6.31758067273516	1.99545138344412	5.56431644787493	4.56971241036137	2.90603183008597	10.6071523759109	7.31549263510681	5.3941887556283	-1.26408839486748	2.11331778750103	-2.57274411863799	10.1800100068587	7.47779461865019	5.85523569836914	-1.21253834716422	6.3010691863356	5.88004055339732	1.60961426027523	-3.17646821993057	9.79901024717683	4.39478594893247	-4.21916186876511	2.98638830601506	7.07180723084028	6.29330749239143	84	0	2
74	2.58530726796484	1.30372685670254	5.15516478979322	1.06220610203565	2.86104415548571	4.16852250067904	4.65434892883484	3.52610233850483	6.16602494877761	4.25048589106502	1	6.83722876800663	4.50045975044122	2.24543733806362	3.15514210652071	2.99395580922004	5.92092893083589	1.11188141873669	5.29490115715918	4.52529985371959	5.73771947073289	2.89326145413793	3.00903409218351	4.91721157216675	8.72746651388062	-0.572216713005291	7.91383712224869	2.71735636276368	1.244898263514	12.3393165247201	7.06092666188564	6.87271406752381	6.71449987494132	-2.9068866968622	6.53667782518023	1.731599173242	6.52072282844719	-4.43292165496	-2.56390208970318	5.73518427419986	-1.31946165909818	-2.32081546222761	4.27018665730643	4.10212611569691	0.84821847148073	3.23337363720572	75.75	0	2
75	3.8192232174648	2.89563028242877	3.33494924879018	1.20270312822725	1	5.05178797246288	1.43515526492595	2.94854047607069	4.10168168672612	3.61595600124097	2.12057396685615	1.88926817358733	5.01371941931303	6.42184562073532	3.15143177653779	3.48570751721988	1.62616826444477	3.69055668689714	4.93645223547156	1.30809903753109	3.3581883094531	2.62334564339274	5.78049090635906	2.65001221135894	2.76609499958605	3.19221812477795	5.13061249530548	4.65570133717316	10.8564217272857	-3.84393906865735	6.09097972174849	-1.45769475183122	3.54331604221794	7.80492387648773	7.48286737294858	-0.150329804514654	3.22751913869678	-3.3211262695959	5.3260977996861	-3.6203284293724	6.98816062779577	6.79713645041896	-1.85569122195449	9.53110824347996	3.78976405269727	-4.77548570464469	70.5	0	2
76	1	2.546986978839	3.33980225522739	4.47814079253921	2.55033200176285	1.16466453224758	7	7	3.45609379503616	3.57848994233204	3.26940643681978	2.72510810172625	3.98245474792635	1.02726307569443	2.61928162294215	1	1	4.27848032972753	6.71863367829241	1.2254671442689	5.26390098997471	4.50744094463513	5.97756193842547	-1.56694804774695	4.07536218561697	-2.91551008643545	5.93371495500713	5.0704709747535	2.16490155714939	10.8029502553815	11.2860771228559	-3.95154330745505	5.16753590105424	5.67467529680112	7.23013807044409	-0.233316914595729	3.8714380841955	-3.18294198067418	1.18271879555691	-6.22501958824134	1.37935194003626	0.252633059616251	12.4758280205801	2.94885310153331	2.03032722441867	3.5319298224776	70.25	0	2
77	3.83729263964315	5.00334919840701	7	4.12420131531214	4.64144318304372	5.98780492470657	1.5289891025782	5.99455070272773	5.13863999310735	4.81046084999694	4.96949801220619	5.20924168417859	1.46086137169053	4.20174593028359	3.11777413250442	2.7550699839264	1.5590164854325	5.23938818029593	4.46302606515261	1.75554791284023	7	4.05687169686886	4.85892125665946	1.55690433431273	-2.05136241146025	-7.47216234864519	8.1525751215182	0.154519834167115	2.89491521147882	-6.01084118172589	1.05782748709876	-2.7488152060212	-1.35882448594662	4.02315816938479	10.383065600372	-0.00495575390922204	4.22441323476867	-0.373335640303695	7.94203077862384	1.36129274064049	3.62458452457049	2.73693962378524	-2.90836832802129	2.93230681768233	1.67016420866337	5.13346701516249	65	0	2
78	5.41412031342764	3.44112931540704	5.5787433262571	1.63681913972482	3.39041373976138	1.60437141685285	5.01313925977918	1.82045686309326	2.76242080965062	1.61143350754452	2.20473566671611	3.04729495251631	1.34923769942864	3.88384314315589	6.02938472989877	1.74619423521221	1	1.55482424534009	3.9531842068423	2.65025666792388	2.0327128022351	5.28378128489415	2.86686781713775	0.818700548317046	-1.52001752673408	-7.77861161612285	7.27352847590219	-0.892855922280398	7.58997638880085	-2.44600868790129	3.49814651530268	4.73608930590973	10.79539572291	4.43993017202537	1.16343075366947	-3.21305303435472	5.68777138983404	-0.776990254700999	3.64630788019027	1.68407317183461	-1.91985849146043	-4.23062034057047	8.507922418841	0.713626838704263	11.4902212648484	9.78911714004016	69.75	0	2
79	1	1.31338904886581	7	4.85012886322724	1.3822396820296	1.96378182669812	4.7378152974556	2.38091601226655	6.65399761375361	6.62975841239103	1.79406161184148	6.47485661301345	2.47390112859662	1	2.33597835530272	1.83124815274728	3.17034710315072	3.87991061200999	4.57895133314329	2.71477190480656	6.23104035849213	4.81616924864148	7	-1.3827377701758	2.54604602495777	-3.99212808089939	6.8315017545917	5.5612419996542	-1.89580779686782	3.16002816410121	2.1931075682748	3.32471409920174	2.85272975864749	4.60843415360195	6.10390217256201	1.51770329364332	3.92390658818128	3.96304549151792	8.51918036217694	4.87287597578244	11.0573821741459	6.25302732678015	-4.50263563666943	6.63926628308346	3.51914198746225	8.24773372973177	67.5	0	2
80	4.39365687636471	7	3.2844429180062	1.6161236078618	2.06858711783947	1.42997325981344	2.36660356865852	6.84903290738351	2.90597382150217	1.04682410720302	1.17050215408668	3.11599355483273	1.83372086614846	1	3.74398065759628	6.39850121911091	3.12897660068412	2.63624123453682	2.79243634975646	2.64846435702821	4.20289400028942	6.4156924559929	6.50463419992268	6.33060827594495	9.28707238729028	-0.0642396897010847	9.3935193138619	5.59532058439082	1.78285447996142	0.598177970351525	2.28225903352262	4.28432480219909	2.54670214160178	0.321000676079213	7.89501890396652	-2.08646203773732	2.98147581462721	5.72083713361692	9.17201081101963	5.21094007185132	1.40793949488218	4.95769904886577	1.38993363616997	5.70085429054361	2.17742798277369	4.0256803483814	70.25	0	2
81	1.80462561503398	2.55981571068382	5.72439078918118	2.46447200998107	5.96011712485706	1.95709764535243	3.9292894762037	2.04292930057439	2.71834935462508	1	5.60826113369389	1.52748432910265	3.52168049054966	1.61521518890268	1	2.51334332939123	4.04130545250004	2.97157761849386	6.74770483535669	1.92749011124859	1.83791586188092	4.60014303985087	3.35563272589044	3.74959426543913	11.0244399200102	0.290048505312168	6.38528365986732	0.678136066359926	1.63055732661694	3.38693437092491	4.32820024041156	-3.04190882906955	5.37513227260613	8.44685502661065	4.03816658852517	-1.56953228728609	5.797445333778	-2.72149498740505	9.36134884826505	3.79866216601594	-1.08242197097252	-1.68850062805521	5.76413412436473	0.797916285708516	4.6780134195562	4.15922149484675	88	0	2
82	2.7307870219744	6.55757351220989	6.38181959677255	1.60231545703461	4.77521324678144	3.22331418347481	4.73374530862574	4.67155110130494	4.47076457780843	4.14707091791947	2.99944915099095	1	4.90176990910683	4.89282359856602	3.88637811955889	3.36664039763909	1	1.80374926596792	4.48004217068744	3.03954989471853	6.64588565216051	7	5.49352440833561	2.34619365918339	-2.08358028704798	-9.4327454303311	9.52036888672476	-0.383232019279374	0.425646066769044	-3.37601481713437	1.95699758676944	-0.524840990115573	2.5593796805561	2.6249932655847	2.38866813371408	-0.960280237263398	1.59693655714664	3.96993390209751	1.06619781497705	5.51533297378923	11.4112516681196	-2.71716707727989	2.3418925600425	1.49962429965931	3.32335421986272	4.09188126949305	65.75	0	2
83	4.42504352157454	2.84304656462558	6.52098831251738	3.0733713120755	3.15449221012716	5.32681243672384	6.69202883026647	2.82711299814561	4.29133874061352	4.41200003793899	2.79962498578252	1	4.78302120824262	1.40836918304805	4.40288085734623	6.32327209134465	1.43901394461207	3.5250927071079	1.24918816423995	2.9498880670861	3.75858971331657	3.63629580678287	1.61920320050728	1.26606340501506	-2.43251208317729	-9.01360073843545	7.25440503803252	-0.682766705390981	3.9561603883701	-2.35251818342286	4.52010217489276	1.98954186083105	11.1392214679256	0.917373721044468	7.617859863661	-0.430025877920735	7.26940007820272	4.40645284321244	-0.609431506008937	6.55348411736777	-2.20188799393553	-0.899250687737075	7.29294530246759	7.54904731899969	7.63867021937011	4.91217245706493	55.5	0	2
84	2.49663905335014	3.47009058669338	6.09907170654858	1.88589441625568	5.14977066649815	1.24174659455535	2.62858890521349	2.66702440096872	2.76199582781386	1	6.05955535117276	1.22699289306204	6.19261722249019	1.32898287024962	5.03065566854736	2.71391551996375	3.32719297114444	1.42026375993376	4.51454893539646	3.22044846285562	1.67716600710103	4.04616137535387	3.54207295547649	4.50742587165994	9.77067157265863	-0.545870928439006	6.70589053613525	0.240602419497785	2.27521041211024	-0.227303915572974	7.15144016804102	-4.45908576148511	6.29065820734801	8.55186663821086	4.0466434208061	0.187200128362699	2.90085640305588	-3.77761882854045	8.5502258155801	-1.32889288123097	-0.174527034216593	2.09725516746093	3.50909044842164	0.347820222233039	3.79334856715281	3.54961217536307	76.25	0	2
85	3.08397242830876	3.66455878438767	7	4.09387770027534	4.01302067681973	4.42890280245505	5.79023460501285	5.51421610177303	5.14556606134504	2.28235350307715	1.60353915395361	1.36613885889156	2.48016632402085	1.57109766890752	4.86131813498568	5.6407640343362	2.09347957530173	3.44695196179497	5.27351323193697	1.94256817188435	6.66141959248614	6.68485049938032	7	1.98676332062797	-2.14404166364122	-7.72231234335701	9.41725624678144	-1.02534628218396	5.28688657687368	-2.83922543212989	1.02008241949968	-0.373201414956622	-7.783756294564	9.30030850779365	6.51684218150328	1.36614249396371	-0.40622957622836	5.40073106490873	10.7423993333113	3.03584791794861	5.8001657404339	-1.67366080175849	2.03635301215338	3.41693755643785	6.11922161577585	7.9824963400733	65	0	2
86	2.02191663078293	3.00111521830513	6.00178916984319	2.83823316262952	6.73238457218611	1.48375708758121	2.49658355425555	1.33076036143858	2.54960686922754	3.86590230130904	5.45226308212549	2.63532681743452	5.09776191653736	2.585307735967	1.20943550299314	5.1227113496441	5.42706694298021	1	7	1.76230775685438	3.01154772815675	4.33698257585092	3.72456457240634	4.31463317443667	10.8244086149979	-0.530973252175709	6.2615290787019	0.904639690102267	1.58331431380685	3.10597448698778	3.70641744203013	-3.1337425393506	-10.9806258083555	7.55121855905161	3.13959871318685	0.417180651270804	1.80401217789159	-3.23450020598134	10.024098575291	5.0366341989933	-4.1686543877669	1.6783285190112	5.16130663887651	0.726401053912216	5.15279573931138	9.2939821461349	83.75	0	2
87	4.32782150806741	2.55714890352674	5.61401017757171	2.89283466378213	2.63317155757518	1.81311009898908	4.37568133786581	2.42043329313931	3.04444425518774	1.78295729400242	2.48320452180723	6.97963697395459	1	1.58710927428354	4.976877638835	1	2.77472437227459	4.44736010650155	6.68089784817749	2.95872955003494	5.3356930909503	6.59516175184683	6.8916924703851	3.59775859683896	4.57983639000771	3.09122823703171	7.02045198595892	5.50684617097973	1.83702022020981	-1.10404854526026	9.86945355498595	3.83140342738677	4.86950397646771	5.16398608203238	5.10672650393201	0.732449953630125	5.56517166265749	8.98108849947291	2.55252660295179	-4.45674393321807	7.86438185077088	-0.654930905947872	-1.88638449430248	0.0862532332969259	2.30415141150238	10.0549793924429	83.5	0	2
88	2.59510206977769	6.33132067732672	4.00253211847306	1	1.26515175138865	4.25447154600182	5.79331384021349	6.49030117076204	6.42493730060136	1.8340647474938	2.54932788620044	5.13554827458806	1.22139466758507	1.33904727084526	6.3035205707949	5.82509339465044	5.65907522732639	1.57364473342728	3.73337703151404	1.55879474991413	1.55170714181846	4.57888201922619	1	5.9049027465134	8.51406209249291	0.30161086612842	8.24985486146573	5.88812687449116	-0.30787798637789	1.46944470930424	2.08869010790075	4.10614580253231	8.20184530065343	6.75880116108114	9.1196977756108	-2.33159471633487	3.75422330612823	1.12049808461468	9.87422052428567	4.62064375792581	0.60220263758032	2.32766999599531	0.0537866594503284	5.53121578309032	11.7214590870748	4.9661144653852	66.25	0	2
89	4.13384818124466	2.32570460037153	6.65281330343686	1.17663083510147	3.55678244022411	7	3.40282813967967	1.27198446052474	5.74536506300735	4.11409288079529	6.26371642646723	6.5901879848264	6.75136714548801	1.78735196558735	5.41872182329541	2.97955939308236	2.8207662042988	5.60780512426765	4.1022807770075	6.51471113288594	4.77313770271011	3.37715969164263	4.65414867600331	5.13604680766935	2.80135484067865	4.08769421797279	6.03257461567349	5.85488215032121	-0.0980256586144425	0.984943010115954	2.54608934620265	5.33684668610263	11.9759817602656	-3.26451169469201	10.2607727043715	0.678810795450594	7.34140785738609	-3.79686906432652	3.34365333797401	2.92993497048683	3.94059068494847	-3.93960382482987	7.33117405956212	-1.26479936350035	8.38345680263488	-1.33422140857688	79	0	2
90	4.5819330058228	3.26961707127957	6.71440492145346	1.74166726798252	1.8198898740827	5.03109666954268	5.45259522114712	1.83506315231091	7	2.58090103353336	3.0492899245136	1.65224728139776	4.95339559485398	2.69866907540214	4.38082946373447	7	1.71386634042871	3.51844202501142	3.66325156045496	4.52235977326101	2.36927253883941	6.65576659798407	1	1.80202808406485	-1.2077942661504	-8.57584343976949	8.10781644897581	-0.0776188676337259	2.94314960108274	1.995832191862	4.8916643486247	-0.0228292647126209	0.561281900980817	9.2769822946975	3.63415650021864	-2.3034673685284	-0.539373793601556	-1.92529589293831	10.7559599255187	1.90790311199699	0.717688899885873	-2.75832420722771	2.33701410317494	5.16328889114278	9.74066629265734	2.6932761675117	67.75	0	2
91	3.24001919244464	7	3.77795824950539	1.18515520871372	1.01509878937249	1.08085054286389	5.13147278247689	6.24144411978278	4.22875079985772	1.88419171785625	6.68650542233697	5.30212670415856	4.73427014234985	1	5.76977701876009	1.47758518401191	3.0585952410929	6.01307710583926	6.39171307938922	3.90518542071445	5.6220232152902	5.33100964001483	7	5.31693176657059	7.63389372976314	1.23808855295009	8.68708930293759	6.44305433491614	2.62488950792429	1.9099421929608	4.486846128046	2.3340722649847	2.48241160458491	-2.04104874375909	11.4312199856894	-3.73570606219819	3.46462677682378	4.73209687273261	10.1995375928066	5.56945265883532	-4.02009215798669	2.49786445354254	1.10371975168825	7.50418422359582	10.6419424185569	4.19076672199444	78.5	0	2
92	2.33234178351243	4.62798883493529	6.15387852715252	2.98081217061019	2.40534638531502	2.57735695687265	5.12154854532647	2.64521519056008	7	3.40677921064652	1.86783900860388	1.5119168241705	2.9582952152513	1	6.25936299908111	4.20166387520826	5.98669666940125	1.19812246054524	6.06472831610858	4.86208168845074	4.93319482111286	4.97318363461666	2.02618615741498	1.00518534572835	-2.98423439045837	-7.03888026155337	9.44674992688012	-1.3107195959022	1.68139614296189	10.3173910936586	5.77391696853552	-1.56967139317196	-3.56166651628795	1.63279515725035	10.9375831878022	-0.537323060971759	5.7257366059757	4.05894469279795	11.14417843733	5.20348244890061	5.10932689174855	2.7627385883436	0.917121773853616	5.11107246185287	0.893008143741839	5.66560717068412	87.25	0	2
93	4.52972364673985	5.5292137365103	3.20736827391977	2.89860360641382	5.84721675808649	6.59316985087854	4.98821808094051	7	3.52418857203492	3.42310088725805	6.41791687092018	2.80086020521124	1.5140868843597	2.30585715628567	5.22038990063191	2.23535135684464	3.88890352919054	4.12178252495181	7	6.62183215925793	6.49050697578185	4.53840559422691	4.05590055429488	-0.495348355543674	-1.36075324803763	-5.69966906924144	9.00536775577051	-1.7070490455793	-1.8990700250406	10.5852387545498	2.11164150326267	-0.331833815823007	9.8944697247537	2.37299569815689	3.13144406430485	-0.123069957900999	4.14387475472118	-3.49368083314691	-1.55381900549654	-1.32077668810243	6.57872958306888	-0.183169019877012	6.16946520817808	12.3800533097637	3.75473964546469	2.96068948960474	54	0	2
94	2.37792370165853	5.61798695557947	4.15408055776939	5.90438766669172	5.03165174998727	3.31111038473679	4.39004185151832	3.97366174251428	6.73804492273322	4.09826716466275	1.36164756925248	4.97951427573593	1.31023022677028	2.41485854994881	4.25335357103295	1.4934243513532	1	5.40920651920291	5.62904525766429	3.13676075225352	6.20128470548304	5.07292856921918	4.84957648202676	5.01569079288758	3.12498711227745	8.7195693177113	0.711473703958736	-2.26781319653975	3.64519652689376	8.71703867079574	1.54668150398773	7.5064058762844	1.63913856475649	4.13063215005192	7.74183387882942	0.819924202135587	-0.2197954017664	4.64760493722948	3.39639638889545	-2.3030560633254	7.82834274891972	3.53936064878554	0.243358344548109	7.36444780790447	6.68652506872657	-0.787948663493378	116	1	2
95	3.91153655163287	2.24191599681488	2.98770707271849	5.41564113829671	2.36456108268704	5.38473298929163	5.24303406316994	4.04476124097722	3.90284747586337	5.85886034082034	4.09037668840914	3.6325499981248	2.37785686715252	4.97807312189674	1.89304375830832	5.21325999474025	1.53335678247752	1.30636064276118	6.55742191452742	1	6.36851970440112	5.01018363387667	4.78894337152057	4.78911791277042	1.67375940524984	2.34290619850384	-3.32650943973594	-7.63515405177276	-0.765993099987768	5.17002451248422	6.20226442166995	2.18828510448031	3.05706765197418	6.25061957884624	7.69299903274773	-2.85741782165599	1.37909383237914	6.46180062746455	-1.91523976638145	-2.81062355227118	4.11006823204105	5.42223893374043	2.96115547292706	6.26418349112344	2.55269336449616	2.66862331754154	97.75	1	2
96	4.99965910288319	2.35897671196729	3.98682006299521	2.99419553112405	1	3.77247004555928	1.92369878160706	1.38152601218075	6.70383839288147	2.19052488013637	1	6.61512731308955	4.29155105811805	4.67480875957022	3.90726015258078	4.14808432091287	1.16838927834758	1.55163271643873	2.18925175534618	3.72484392574854	4.15768012255128	3.88772443492376	6.68870741991482	-0.791628796893468	-1.33034557448547	11.9753772707432	0.308510277101517	-4.40759336277887	0.862094908202583	0.822480406799667	4.42577627365366	0.586041466704076	8.78373290170091	4.06673324738053	8.74246304508433	-0.332817042841555	6.56238301352573	8.3122340327615	7.85338914958815	0.395698049834386	-0.197963215925107	4.4734291158663	-0.477436341746069	4.48055476958679	3.01606338806593	5.6893026220577	90.5	1	2
97	1	3.6168268942578	5.3810174586235	1.55385501818358	6.72799408034066	1.66744512965927	3.58192602596284	3.44287303919154	3.73916724644319	6.15325805035372	2.09210978788154	4.28960477144992	3.59807354005982	4.29079183810154	6.26745997367977	1	1	1.73783107244233	4.01949116214346	6.66631363757352	2.34205159677447	1.09021584618408	6.62121224024231	2.22227690305444	0.208068380927221	11.3396958843516	-2.5968544566845	1.53631672298953	1.4623974003666	0.971917340454289	6.11430183275805	1.8517421677727	3.46413330832609	3.52721411530417	10.3341045089522	7.8930960385563	8.73935280257212	3.20253131848636	1.1521671073918	4.97422689848021	6.89251755462022	4.46211604391207	5.72194508029294	8.70778935250871	7.60770500374	0.906787145521487	93.25	1	2
98	1.38483102751756	7	2.73754301030855	6.90811283150289	3.3973225684952	1	6.862662742163	2.72150615801969	1.26655529032388	2.67393676318369	1	6.53939352618042	2.50140314497893	1.61850983367842	1.89940475422408	2.0893264716437	3.54543576087654	2.67933756689974	3.92923737331376	1.52273930790128	3.59841235890527	3.27680469983597	5.43496573501223	5.6302034084562	2.36669378094386	9.39681460106285	0.227522129609403	-3.81251544071835	9.23493964548406	-3.84845305690207	6.64376697248539	3.73047596595756	1.7643064067389	0.428768409387596	6.01575357724195	-0.258099121348792	3.37068748650921	-3.22357591969856	1.96549586894789	-6.3332351993933	2.82823987730941	4.22968281745729	8.50784456499371	1.36253508168264	1.94208201757527	-2.99864474047669	86	1	2
99	1.04519329383549	6.36133593203	4.9996416127733	5.42008704815945	4.21823666107669	3.16077791031845	2.81498289177141	3.73713894122871	1.92597885458235	5.84366310727	3.56749643392543	3.2943275829277	1	1.6026054117588	3.04991220206342	1	1	4.90277008670124	6.71876791955787	1	5.00041331614391	5.5901305927947	5.62848440740482	5.27595560893321	3.4054580396178	8.45997598183803	1.81789069177037	-3.88091154845458	3.59358508941373	8.58408859004077	0.945156442194906	4.19914521190751	2.63379683635248	4.18960803028854	4.97408330622108	0.787657193682827	-1.16570790036599	5.24727837975761	3.63398564034969	-3.24913053876916	-2.43726411865487	2.71237506118223	2.21963387453801	5.82354126169833	5.22904849700259	7.4789667191619	104.75	1	2
100	2.72891949722135	4.91495506304765	1	6.18035227784447	2.54376144916782	4.67165021569749	4.83669199760247	2.23484941248348	4.86741342222191	2.66593078266687	3.02630429614474	1.44828799202975	6.31364607196526	2.67298680217781	3.45021897083289	1.73868641370608	4.48340227339171	2.97272266860627	4.18914555594046	1	2.507359393946	3.66758491316029	1.95548121581406	7.22020221448886	-3.39898581430657	7.08278740031155	0.317167556737254	-6.13212298904413	3.85926905691184	-0.509188739609462	4.18897258048428	2.42643500406653	9.81923778230061	1.01481268667924	5.78372039054162	-0.276551553568896	7.42413667340971	5.71152398294156	8.54910664856931	1.13654456725426	1.83642162025811	-0.470850450046101	5.28359203086431	7.44048555422707	2.98673261423689	9.80622403363382	93.5	1	2
101	1	5.34931398726903	6.12293400721415	5.08233347794183	5.18124003416538	4.27866135671243	1.83518434893608	4.96307894877989	7	3.00457425007174	1	4.64065171689826	2.63711049298893	1.79050263557224	4.73822254503948	3.16535627101784	1.97008339944459	2.00029051619029	6.25774100285106	5.61492953660993	5.83377971133906	2.66402424215249	5.88116210835498	2.12753074478171	1.54132411974623	10.7533991419213	0.453195857101528	-3.70307397076905	6.55323945810074	14.7345476755106	3.30968225382428	6.60668134541102	5.85215593126487	-0.346330898792628	0.0912509287499288	-3.57123275786844	4.91541216421611	-3.78174958173903	-3.98572735999495	1.23014825543659	7.04378757849028	3.46510806066962	-1.31010359321341	5.03762585575526	7.32584293097934	1.00795137856417	84.25	1	2
102	3.62402560097119	4.63118980625631	1	7	3.4874234704245	7	5.29213280193181	6.14704495055167	4.63036816305221	4.43985578744551	1	5.21400974134355	3.81043960423823	2.15018572781179	2.08282427847163	2.45660722025743	2.90595066509132	5.98101556708413	3.76004353788606	1.88597716853675	5.19484849216987	3.3439623637185	5.63925349262406	6.93975961833975	-1.55331123601471	6.45912793900886	0.00520516905061905	-5.60712871412234	6.82329441476609	1.84275746856539	6.68077138708646	-2.6021952053327	3.60491867080261	1.82738323098095	7.2461220501296	-0.19923621006059	1.74965035424463	1.58871134987518	0.268160245306523	6.05164435528363	9.49232370013929	0.535174890120944	4.04154948824729	3.40840852599774	1.52720727717579	7.99892406896456	84	1	2
103	3.44038298890925	3.32996961824947	3.86246107400068	6.86852317514706	7	4.52935487450839	5.05317327462257	1	3.93123385131749	4.84893745946847	1.50389711285625	5.930390378035	4.29923823803096	1.13867717158872	3.16762179044743	1.29461122334588	2.95833671177533	2.89908855074912	7	1.51026199306585	5.87544768270486	5.30335396172959	7	1.05916840443277	6.6629010331484	8.37075047556021	0.267660893687084	-2.19900191614143	5.11959256537314	11.7171107972061	1.60959775386684	4.96822679022548	5.04418024677051	3.1129845201902	5.57821491263746	-2.23434812202404	4.13318262710972	1.09326190760193	6.73121201445052	9.6995596109975	0.896408672177403	3.37350698304568	-1.82293831370621	6.96834492511385	4.02235708917633	-1.46038630524632	90.75	1	2
104	1	7	5.66385714520434	4.96475657938973	6.76483571869156	5.5190240854467	4.13886853988398	5.89370093765284	6.20105934585625	4.3678811181497	1.75169390675618	4.61809854989951	2.12561610231265	2.04605518649975	2.09417449436424	2.00315786432975	5.92877059025049	3.65165430742711	5.72565420133494	1.24185816197497	7	5.47473756041977	6.5634935227174	5.77898698295718	0.334762391517948	12.6190516393241	0.707045766986679	1.78137362962355	-2.15553035449367	3.13016988834042	2.46949918998107	2.86774308049457	3.84179246661051	4.60870282993524	4.78411246687001	1.59019899105163	4.54102432271832	-2.4145339549997	5.08917276445047	5.19113556628809	11.1192462943436	7.09446455444038	-4.500033217698	9.24553864708179	3.62564146564959	7.07329166134501	76.5	1	2
105	1	1.09972698923071	1.28766641658396	3.94913459658236	3.69744906267091	6.16985658921877	5.99029424425716	6.64837245864178	5.86705958405801	2.3761344783233	2.89391876033545	6.78834928123915	5.73347660824519	1.79122026108687	1.10018924412743	2.72796786144934	1.07939565107869	2.97801731346372	5.42463619475216	6.12140024213208	6.13955079811418	3.28173647646267	2.50618173465395	0.137485472806013	5.94557700780994	9.0186568400876	-0.683075125358709	1.01724429193447	4.20419780137291	1.95137704109014	2.72729124779722	2.29472060291658	11.6274812566569	4.38968556642768	1.28348692397084	-1.95237795096494	6.1784635648051	-3.27952152072382	-3.73046191905392	4.14862529288049	-0.305292754087841	1.96564791866556	7.23570440766936	-1.3843125147183	3.82059184283035	1.37369994140263	91.25	1	2
106	2.72861589525372	6.11191383254527	5.61423163076474	6.64615497461485	4.04744008670828	2.68766740334187	5.7043438173736	2.6263715598087	4.55324152605542	1.46141716657641	3.7867246835787	6.84758076801175	5.3577633040283	2.8069808778064	2.11673776608247	2.18665054930884	1	3.69262225951845	5.98226093720371	6.38111083358935	4.20806879197565	6.58539714645964	2.8965467395729	2.68196665290579	3.80620101606402	8.32057453733931	1.32751625539232	-4.08577495127713	6.36066137169149	-1.25940712319984	6.47937108730696	5.39699843994538	3.59348432157819	4.72248335008302	6.78370927516462	-1.8271668199509	7.56033714927247	-7.63422602789748	-0.249806557533017	1.87266036378342	0.118365090322934	3.31365500487283	8.532872954318	0.645282715086493	7.59693135944306	5.81665973937518	97	1	2
107	2.6509699307464	5.29114444447486	1	6.46327642116581	3.66901309691092	6.21438471455971	5.5677658392701	1.02645899023644	3.69550115040651	3.9253744354653	1.41582344457098	5.79915157758946	1.44028922177085	3.95359418194769	3.26566824504782	2.53604130846187	2.77308970029644	3.96836975115703	4.4056491589562	3.81174897257187	5.25367276336212	5.43604237118371	4.58694894895856	7.2263414771787	-1.51026121453395	5.84086248894899	0.867054859738283	-6.560385189066	7.8957232666077	1.44837115658856	6.97662274265736	2.26292995414346	10.4416263622663	2.90042809607396	10.9052806334995	0.0642183120083497	4.1549313173096	-1.02915334378713	-0.630996753198685	6.94644019337056	9.89010847125055	0.415794362895119	6.13001740919365	3.89997390458022	1.47590509131021	7.58763338101569	86.75	1	2
108	1.3280307526144	5.38834091888887	5.24983301347166	5.46524717550566	5.27353179321727	2.87010518042151	6.32345932581616	5.09117046931026	5.47954077791929	3.83502634372033	5.60962068374622	1	2.4907906248891	2.50810535195653	4.31834821406063	3.50078900060326	1	4.08447273399807	2.48653503178086	2.78214091394119	5.22665843472316	3.9177431673517	6.99638278373498	1.09269327064243	0.870805397781183	10.9288463319237	0.635269829422261	-3.31269170914973	2.06789852563852	-7.30104512548633	6.33475330562671	5.67786742249618	2.85046395716926	1.32566189261781	-0.240872809673952	-2.05545308969777	0.819418786957092	-4.30767132947732	-4.28489693490683	-7.85958777903061	8.22084287712479	2.56602260736587	1.24082612294916	4.11042145574041	1.18140377389193	1.60858368823255	85.5	1	2
109	1	5.04032332621309	4.57986434208516	3.089320010489	6.66806395890761	1.72482474598596	5.00140403382094	3.53598493256796	6.57340233980419	2.21621410640936	4.4370033014538	7	2.75431157097595	1.39581713927062	4.50958274046511	5.64921808150479	1.16033454535141	1.90286045102735	3.49215571421235	2.9478523542365	7	5.79359581612577	6.69931505353067	2.35110049363882	-0.609224782092676	10.918085036938	-2.25677898209265	1.08129932055043	0.969316944123638	0.00993773991752139	-0.582374655088108	7.55562596257612	4.92461978757057	0.448272649783787	7.63495244664997	-1.28578522329727	3.11719505968384	3.73596453289542	2.77756075055958	0.79210990437256	2.95071108094024	5.16653446402861	2.79982173090812	5.70979882067993	3.42531999058404	1.43453435309897	89.25	1	2
110	2.71486366045461	4.93442462135769	3.93422842103744	6.80972513630816	5.06047349448124	3.14476505282692	5.75740740383391	3.35564196472645	7	2.90882772322736	1.93591073084983	7	6.6410321131047	1.61646094915067	6.8040273947016	1.29004089000454	1.27290212365921	6.53487917696798	4.88721999566159	1.50069789923127	4.26370091830527	5.71915329386748	6.5605242009346	1.39730984890366	0.751980070886278	8.89213840249033	3.29631824667287	-4.12944979232386	-2.2055845524871	0.571140517582891	6.38179935957158	-0.889558568151676	10.3255004504349	7.81161644633134	1.40796142402746	-1.9000562597516	4.20866832807763	5.02706015947917	3.75580487607847	3.17147554203774	8.37229326408354	-0.267154826092066	-3.26780362227121	-0.700451296390621	4.35416544741332	0.247757487961471	98	1	2
111	1	4.09351096869383	5.99638742952794	7	5.42736588710641	1.5164470152501	3.53835853459131	5.94951417601716	3.65887205141275	1.38558262344392	4.95196399091058	3.9756120742901	3.96238787498962	2.91581633377515	5.2622151845841	4.39637591259781	3.54722739318639	1	1.65538644953598	2.61935001111488	2.80646877187307	1	2.05209839830745	1.24597896563013	6.31540553330087	9.97240495371471	1.27929504208067	1.28269443405994	2.16897305083304	-1.73314996972552	2.20842459248978	5.65733988536782	5.59555854596124	3.59716152893246	5.1778776844599	-0.406218219152565	8.77889843407112	6.37645556379654	-2.82405316548172	7.72466640928219	3.42965159989466	1.58710214301843	6.06739321412012	4.36461629242741	3.21902483480974	8.45715974625783	87.75	1	2
112	3.0492901834471	4.29031709306178	4.92192940480944	6.74573387103738	6.25090887610881	4.46824105456902	7	1.6074442083155	5.2849349831718	3.40133185653205	2.28681667108249	2.75857883279999	4.54172321805489	5.40562656108773	7	2.92175269580886	1.72421146124641	4.47787751523386	5.97684252105457	1.47848845333831	1.11854236014194	6.88546298758962	1.00194128273176	4.01000756785993	8.46862227891921	9.98145180255079	0.603238310563658	0.40577798012055	1.23728501656482	4.64669838600514	-1.17889706644908	2.27849025771174	-5.91000580550351	3.56663141086044	4.94517694270223	-0.808078828613729	1.08852668204848	-3.4981304380223	5.30940441617415	-2.14029707580756	0.681293498483506	4.58383626680966	1.57057573929725	-1.19366320553532	8.93061623242479	-5.07430872274931	95.5	1	2
113	4.67488810633311	6.22019137171912	4.49106276108958	4.97993062798278	6.27660410612912	4.11750801226475	7	1	5.16875232772642	2.32818353044962	4.06953025655953	6.56740122749486	1.3165999989408	7	4.25370480328627	1.21855016288648	3.2937941350468	5.01147937790797	3.85526446529938	2.44509463368893	5.58394235168228	6.11515363085426	2.68091830469415	4.09507520292756	-2.89381195695668	12.8821640458154	-2.01909944370278	-6.29145755026461	2.29980448885277	-3.33937357339263	-0.440092677739271	7.795975503255	-0.00295465395115829	-2.36075992684437	10.5352207205163	-1.14154640675317	1.58296614107716	-4.89181263130564	6.2750038968965	-0.820690074152121	6.19576834734213	3.22551518812744	0.72840187123322	2.46103295083288	2.97824787165294	-1.76499212564464	91.25	1	2
114	1	4.77371808533027	2.94834850182262	5.69719517078815	3.66316050918128	2.8605284656474	5.31102250677783	1.024158506852	6.96549636580327	1.86039311660704	3.43839094957386	3.31394833626298	1	1	2.15272574960766	2.10420863962355	5.84816423568378	3.71311239739837	1.73466243259565	4.61289901932423	2.86393100917442	5.01521827587276	2.35311860379083	7.02729459066418	-2.8081415016068	6.22314870760084	0.772385452774931	-5.91192886344939	8.64033390364314	3.28884458591101	4.80518954775804	3.08525302856751	8.21023297853109	1.2517972649894	9.28732987437168	-1.25913685355539	1.56238477559106	7.82450158996484	1.64085086708078	8.47008720157812	-1.30334606116969	0.636688715369625	1.57298598049729	6.63493615477392	2.80537718604046	-1.24414441677016	74	1	2
115	1.08963033640779	2.20539784336013	5.17839501732806	7	6.91577914405218	1.67839942939663	2.39577614885382	2.95640188616945	1.46391529085823	2.59697916402092	4.27627690868386	6.52367028048385	2.66675769482176	3.90092482921182	1	1.42858434682687	1.68824895652985	6.29995597939108	3.7854585695564	1.77783507581316	1.04109071107139	4.69100253894269	4.21099263202783	2.53450849795118	2.10845459475083	14.7561838401139	-2.04216840999958	0.777611432673426	6.22816355254741	10.9824222962185	1.38402230409669	-2.26376336051431	-2.66523172623253	-2.24950875241033	5.22746857203838	-1.47054423215322	2.58680532871311	-4.53736614084631	5.1764981511447	-2.33793538527703	2.78686301687231	3.75571762050027	5.68118703988353	2.25094249267664	4.13955271985237	3.56277438403136	89.75	1	2
116	1.46336818790806	3.97330505301541	6.24329756725641	3.00415709885728	6.88463643252383	4.19565404951259	4.37100300447038	1.0524218780713	4.92159932564513	1.94120524782968	6.26232459718136	5.70545098769455	1.42192390320804	7	4.46569910116454	1	2.09677559385682	2.07590687623066	4.1878659453319	3.24946151494335	4.3969568404766	7	3.07237662608027	2.02677340080351	1.15872143401598	12.1188335251544	-0.39617977640067	0.915045806925626	-0.0794286953145903	-1.01771227956811	1.16024001579391	3.99453949645828	2.69919931197104	0.190472055896532	4.3581989168302	1.75703003344267	3.64647278573005	-0.454546686798817	9.41492484558288	-7.6334768871008	4.15818518331545	2.821010380185	1.85468880854632	1.88917111895008	6.69513525083209	-1.5644117340173	76.5	1	2
117	2.57035152118658	3.8146238737344	4.81518184391893	7	5.41696420268792	2.4473749625609	7	5.43080311997975	6.09823485963324	3.37790273280242	2.74311356663687	3.01109005439137	5.24390370731745	2.64600396021229	4.05171771265446	2.06833433761043	6.45105459751826	5.55846189541175	5.86954289825119	4.48808124079593	5.15320272023988	4.23255262848523	2.67887863157533	2.02923649418858	3.73397287189059	9.90248749130928	5.5057889802567	-2.80433437685801	1.05096499563692	11.5347102131169	2.18330717894569	5.80798147595097	7.10716214161762	0.0789733475801222	11.1922499455366	2.26171993210078	6.44789840164592	-4.6264927237998	5.66956867082604	4.46005365144164	-1.3444616164396	-0.392735196484295	4.24644519410465	-0.00950239055791591	4.13840791399579	8.60998539858489	82.25	1	2
118	1.25293286864575	1	1.78070557391564	4.20829219484833	4.13825542783047	6.06141323813041	2.88143962695181	2.47834259398951	5.55370453370691	6.53915985831744	1.65041978416105	6.21728418951701	5.34126294893393	2.35171014591483	5.1016074926217	6.52549544354749	3.9016053759087	5.35797854994889	6.41291847561744	7	7	6.00824340452901	2.56247270476407	0.489153470257042	5.67597272506748	10.5202244521765	0.235984189727649	1.94321079567655	3.19271042309096	1.48738373472411	3.54936829807763	1.90631491914819	9.93134935144113	3.32672445386575	0.370078783352719	3.4288691680607	4.83068595222323	-0.994957138659994	-3.80494511972501	3.93155182264391	-0.446143664207767	2.45848404017978	5.1688936399502	1.98771008108773	4.06995058123388	3.83151737809913	97	1	2
119	1.29898930569582	6.48160533152079	5.75877173019761	5.59676095735537	5.18954048030117	1.49830049039815	6.97492071029096	5.03180996789132	1.89592660740371	2.48547045791422	4.17320506434466	3.94973422159821	1.7436729300171	6.19031712901961	5.31188026899756	3.27413397027409	3.07324667221177	1	6.10532163884274	1	3.15508077256247	2.30746982900824	2.91649444709452	0.885804147353924	2.57552772191	9.37474439781359	1.22891571619348	-5.69357989841419	3.79377663562546	3.29859857744623	2.50576802885414	1.92580056125899	12.4425449261012	0.782032011850696	6.1905417981476	-1.76875954518437	10.9516596144556	7.47334738698244	3.34935153532714	2.66336502787631	2.41353946333099	1.79807697080103	2.22312604159452	3.91248029038264	6.60477359521915	2.42358264700068	81.75	1	2
120	2.10764398937829	7	6.3067240549602	6.44445273192875	5.86513904229476	1	4.29387732203501	6.33841092768587	2.20049056499118	4.90323913353766	3.02755551959583	6.03025584490063	5.33076285607353	4.24816672199995	6.368311036966	1.68075711433137	1.55385481303023	2.10505857983572	3.27522618940844	2.35202624632566	4.57545094660164	3.98157763386525	2.05776652557521	2.0964364133448	-3.52169724114241	17.8025134927259	1.63062598893874	-3.10337746537081	1.54038246444719	4.78984962326355	6.62284838370805	5.43274833374066	-0.805403686796957	2.5571933851478	8.24520302144896	0.13049626852597	2.00942774637726	6.50258300159447	3.69893869440748	2.06704043484859	-1.12445723978137	0.42924590913472	-0.939498818794093	1.18047623472183	7.97100820624262	10.6006050550561	93.5	1	2
121	4.81856639546395	1	2.49290148310336	2.46363510963942	2.48727885871924	7	5.96903142244813	1.95105466464628	5.41394456977143	2.55238730714261	1	3.5931368348737	1.151608290475	3.82547914237475	6.91773038031221	2.03396117209742	4.43199357578566	1.77512947187102	2.70543561621608	6.1160267311616	5.93100110962298	4.09628309329577	5.82701344649466	0.277441306472141	0.0444572383591623	12.2543894652102	0.446051465760994	1.11426196696789	5.2096834380447	9.75533064787821	1.76281134433992	6.39674638275747	-0.425926107964639	3.97144287603689	7.43796282412132	-1.6974977021547	6.15765147650855	2.59040887216628	5.52030641869409	-6.09638284640527	5.31733354381936	3.0104395036413	-1.59760255174428	-2.45763001176228	4.54256450883615	4.10086353149762	98.25	1	2
122	1.16857614640039	3.13166447360366	4.504818131422	7	5.70056536891381	3.87615303263029	3.90939832760511	1.30796814987942	5.91818035775511	3.78549615538004	3.78698185349004	3.90587696346558	2.68736854553947	5.57385634395879	1.05815254303055	1.0238799015577	5.02874886836211	2.21042271752395	6.85437495150293	1.55220973123794	6.05874305718606	5.15959863413884	4.88482408018245	2.45315168943739	7.85832935375468	12.3749599282391	-0.356332553508691	1.72272325649469	0.381525792318047	-3.68578814658261	0.17230670060407	3.98159602400639	-7.80766658465349	5.42242931981004	2.39243146180491	-2.40759917091388	4.29988051896018	-1.81404412036527	7.18109401608945	-4.16951089880831	4.28268014126482	5.53296178292198	1.84552413360465	-2.24789617270498	4.24195898779905	-1.47373373086142	111	1	2
123	1.90313652708545	3.96551587877034	2.61752510100487	4.49904974713923	4.65735014556394	1	5.07538091851113	2.90167292543654	4.88453901675386	4.56702450620807	3.95069329113887	1.04312745890573	5.2405945111226	5.50449100726033	2.29251113557621	1.89330341142049	2.01823568944049	4.22341497052784	4.96316747469252	7	6.51764855836581	3.3872213457123	3.74120377112042	3.57036445240106	0.0967290892688565	11.7578145166566	3.94386465099059	-1.64526874305494	3.3736946330687	-2.56467957021358	2.40468822836154	5.95418590502237	-1.3270847215903	5.25927254261882	6.12199948009235	2.48142910916577	4.64432124290771	-5.01449367249569	-0.984866287690277	-6.32473934659685	3.48084935440661	1.84150494063935	1.61894720811029	4.79474831505453	0.769206953619145	8.1476085348408	80.75	1	2
124	1.61701604497744	3.47039735330802	7	3.03729308789445	7	3.99671926267582	4.75758330793132	1.22201771433405	6.5055575116951	1.70767197710145	5.68529290955367	6.57935382772963	2.04162326643619	6.10772790702664	5.49433803812397	1.12287129749376	1	3.96839117877285	4.14124605772195	4.89940489996037	3.19041297741279	6.15627018918688	3.5512325882944	1.81129056150739	-0.0186745553187111	11.4280554454302	-1.540920612832	0.81800106842061	0.480006641627952	-0.0930858330590061	-1.8258581030006	4.25417332931172	-0.525085419187977	-1.49963794573093	4.27933160553546	1.79576334489978	4.55662410061023	7.3058545731495	10.6264744017157	2.81135788025269	2.7780620313846	3.53526247113671	1.19566779831219	2.55181197029256	7.00180738789401	-0.932168992552361	79.5	1	2
125	1	4.97504411378854	3.28610560097876	4.89061652049429	4.15750494900412	5.23909395504668	3.16190250713072	2.06635228089564	4.34912315650144	1	4.65736765160241	6.84119701378976	4.46550831284367	1.04971546112539	1.22590324323088	4.15390608690642	1	1	5.27356750721792	1.03108977739974	5.00704243139398	7	7	4.14871633959387	0.901823798782681	9.89393018328634	0.391400962663244	-2.75851353964499	3.74798998780937	3.77004610343038	4.41093700580965	4.82315117552926	6.25265828104308	2.26678111475984	7.33446531853329	-0.235986121561387	2.285166116696	-0.639873050126138	3.77919642672689	-5.45821807267944	8.40765763128394	5.60378108161786	3.96098569870284	8.90529444810245	3.03096062076206	8.58272146222929	106.25	1	2
126	5.16819139362742	6.36552840657368	6.39630410048055	6.13767567913561	1	6.02044237351285	2.13523234915514	3.8463656095904	2.97644103092623	1	3.754261956675	6.93460102722165	5.78540252387668	5.82390438327569	2.59305461700699	1.90076893712053	3.48179240642537	2.72274843909159	6.28973362094385	1.94341762957534	5.47353721958132	5.21742438445969	5.6348721415635	1.48848743872481	-1.69068938575995	11.0055268852161	0.785014451109452	1.71095462115917	5.46031964750424	3.8064849770609	-0.583938097549012	-2.68518994852986	-10.3964586624906	7.52888489880469	4.70820599730813	-2.39296617940924	3.74043735860134	-4.42847936058061	3.1725582423443	1.80152205726038	-3.3620574121097	-1.27951330634293	6.76294629467295	3.43519644954906	4.63600861966546	3.50547278069372	94	1	2
127	1.78805316569644	4.98579279186924	2.82472849340868	6.38255571295891	6.51321300828247	1	1.23923934172381	2.67875458412641	6.31205358598379	4.61712151396612	3.64603245679348	5.19633307486383	1.83488612994887	1	1.97112761530034	1.82582514895974	1.38822357042436	3.29439538889534	3.24351467885366	4.90693834809187	3.00086760583596	3.58594258905339	1.34434326894079	5.82562191942014	-2.18065644026114	13.8744908719335	1.50451136837286	-4.06663875596383	0.931949466861773	-2.2620044089945	4.47268958116855	1.36866539657492	9.07921199235326	1.67334674353473	6.72660912457166	-1.5387428817961	6.7063405506781	8.44077290173676	4.94617056522792	-2.66046640056488	9.30621546251101	-1.18856816903065	6.66459733713439	5.15605806138223	2.33281761354485	7.63385228149175	85.75	1	2
128	2.62492582592485	3.4194653116421	5.86408511409472	4.57765119911859	5.65462848391083	4.63652550263965	1.07175600496369	4.96272487111389	2.32999841409618	3.68139841401035	4.50698655974779	6.15766659193694	5.44753898189983	5.36445490071363	2.31895708121914	3.54342611764731	1.93967928218969	3.77424547165245	5.90520562092987	5.34117286982064	5.8936407033037	1.51588162297449	4.14027089951761	4.24936556040651	0.678099628031446	12.4112287892135	3.51457752039658	-3.58455971992168	2.87620319107456	-3.63929422390488	0.237535661300364	-3.33004471018111	-2.1726247511155	3.26849789481779	9.0744821056328	-1.8248008568879	3.69535506064017	9.50923258940231	6.99189309170116	1.78829812667436	9.28363422863985	2.79976287666858	1.69107102627751	-0.797190923011071	1.75790261052273	9.54304457253774	91.5	1	2
129	2.5798511325249	6.23799050262227	1.49235263555902	5.81596800915109	1.35994905484507	1.10988875679336	2.90288975796793	4.50356560997688	3.70494208971227	3.25715350814061	5.7128322141347	5.9991078484617	4.07019676852045	1.44325958692038	3.20506049285322	6.76982675465833	3.89942761333005	2.68992492986564	1.95648359808776	1.38640776495335	4.81624472477328	6.87089084313916	5.28489172847829	5.33171561924692	-0.550536654464045	7.09880108255635	1.64837883811192	-5.60543990375961	4.76438432140093	0.534740196058487	10.4409981981731	-2.06792686931222	-3.40626754538828	2.25326892270273	11.9540959144228	2.90559459682535	6.40347714250706	-2.66343777465135	11.2851974833092	-0.679842867230446	-3.70414105069162	3.65404361983847	4.00443916808513	9.10890551179454	4.48278326371817	5.32955766567866	99.25	1	2
130	1.50319490328066	3.88302850053567	7	2.97822965512727	7	1.34332882524056	5.86361491114387	2.03637594431027	5.762060537589	3.7392217885718	4.20183476220892	4.99329519289008	1.81941648559478	1.45706545892673	4.5375826029517	1.22007573639632	1.85912583758374	1.49190257737012	4.72610972541474	4.95818073298253	3.33114221707123	6.50060908453959	3.46300058987509	1.89581756270673	1.36967133604875	12.2652999186396	-0.945251518302655	0.615330830713897	1.86234384239748	-2.47718624109722	-0.589195877085562	4.80950619926378	3.01342849432926	0.984352670446914	3.55754072722406	1.30375516161254	3.23948701907866	-0.356580198415713	-1.93925044694703	-7.7064037109172	4.07833527944649	-0.918757990699236	1.44162208868438	1.87607609525229	5.79794389420468	-0.351629589561648	93	1	2
131	3.85196380509024	5.13961198173309	6.42855773680036	3.1286522585302	2.01910552047668	2.80631822313363	6.69512492370719	1.63114848926062	1.97654186749974	4.57763591922149	5.32074169556501	4.25311885227521	1	1.68205120578893	3.67888383627912	1	2.08814921129077	3.11473790796474	5.87105161935025	1.65771079630747	7	4.18740739976074	4.40635532139399	6.57130980772143	3.66623799916472	6.17891780793973	-0.704476251803133	-4.83285026760731	0.735162626408419	10.4673667353251	3.57349147836056	7.50649150478388	2.42459369279778	5.94981451355777	6.60244797373026	-1.66721120296879	2.39158049991709	-3.16266166378817	-2.46927541287423	-2.3484548851714	-0.695281808403682	-3.94792769068946	0.949049626726079	1.72232374785175	4.19792763010096	2.7567630903415	82.75	1	2
132	3.47414709514574	3.67758203292773	4.38868523392411	4.13962462966333	4.99526400676921	4.27988019689161	3.39372667869539	4.86352786670941	2.56377245261904	2.73151462959904	4.00285502953302	4.21393755857108	1	5.20916262973282	3.33039661564855	3.26967978634293	2.65535818784686	5.79260740339566	5.22793623205015	2.04184499316829	6.48930317073964	1.910065115281	4.4987425166038	4.76823108221541	0.529372833101336	11.7022583992196	3.48928224275059	-3.43188396168817	2.82610910572897	-3.04758946804511	5.84572140978924	0.522418637055454	-1.5376384813055	-2.2649673673649	8.97345749160913	-1.62612352078457	4.26369959087356	10.0725072323834	8.14625909873895	7.66975658642693	8.61214538126306	1.9648660641873	2.48795574174518	2.9246955977362	5.31550754676166	5.91030314554092	87.5	1	2
133	1.69698648517401	4.86977593661707	4.69615819483579	5.09539809293879	1.54822618568622	3.8063062621659	5.97468283618868	2.22328656806132	5.01859459855953	2.11861551927878	6.19153405449425	4.06947767271584	1.82449871019079	2.47409384556522	4.05948374553516	1.31017703188348	4.29190661914938	1.02936133218492	3.65487238011598	3.93530816991495	6.11994930271059	2.02248112572318	3.54423443489947	5.21713606070433	-2.11395696306235	5.38618461237059	2.85943822091584	-5.71807243774031	0.2844448028561	9.71311235632867	6.91616832871494	3.20307881434231	12.8130577798741	-0.327991278868351	6.40866217514952	-0.32530238947366	-0.0896683591949408	-3.63677618286032	5.85821638410236	5.90696428027068	-4.43632564575849	3.23880385964565	9.90339286044222	-0.907385994220783	4.87141248733719	0.681267361370073	79.25	1	2
134	1.81543841318811	4.22351161740307	2.59544424509075	4.52869099920837	4.0717353396216	4.46999778381281	6.04452417162469	3.94176593553079	4.013542941632	4.87673168834912	3.92424866053125	1.55547034643742	3.76629226731563	4.42460751290449	2.11894497838895	1.57692543779966	2.3498037838588	4.64735298905904	5.99337527219646	6.65730622263425	5.02963115825484	3.87657163590519	5.43053926256524	3.04536557068114	1.18974214517119	11.4869185044794	2.81384398515299	-1.36566458433487	-3.73478615105198	5.53614854309899	1.2214123382411	6.45322238548183	-2.24559123899064	0.405152446620926	5.9270896106551	1.70177092400147	7.32815732234515	-4.0681314842927	-0.346119580352508	2.58483871912577	3.93688059697948	0.42653887123878	1.61333726055935	2.51408839133653	0.750129009857936	-1.32727047060197	88	1	2
135	4.92593511332745	6.00540703535066	5.40350222291009	5.86933215016514	1.40153177970619	2.99446490335023	1.30174573704674	5.16837508472236	2.55381803914957	1	5.12685834758107	3.31204273226663	6.63540373156564	2.48528536686451	3.71616671870147	1.80935408847994	3.71194971810305	2.73745597892615	7	1	4.77160493603695	5.00504986362037	4.2621704954689	1.05965602566285	-1.26037669668456	10.9333503782865	1.80056832559231	0.236224473398288	4.92809009732674	-1.08821114354857	2.3593952156867	-2.35031262755103	-9.64433703600085	7.69116856921252	4.35457501806168	-2.41337921683894	0.513791248728462	-3.04953367691366	-0.406386339797021	4.73597194481552	-3.56635496874828	4.59962474109294	3.805337602189	3.53216819885039	1.07392087708107	2.51602851574106	89.75	1	2
136	1	4.24884934921496	3.28426856444428	3.79392489975705	4.92881541484079	4.12799371688109	1.83228729938719	2.08200770618856	7	1	4.61980777254865	1.55541461298723	2.19197488275263	1	1.66272105513424	1	6.12612750876204	1.48607064092721	5.78636732591526	2.94558666210884	4.79053521578378	7	5.85722549734002	4.514605704539	1.78997625466673	10.9204701886821	0.663466480781014	-2.60804188566432	3.9167410873833	2.67279892526216	4.35218953086043	6.08076283203534	0.0375958486184941	1.33175851931879	7.59472467147371	2.28620534863354	2.11336058466433	-1.6952385499284	5.01901393317676	-5.36534806165021	8.54289434814483	5.66608111236087	4.30694230255351	-0.449214482692846	2.47041436663633	6.61160605784063	88.5	1	2
137	2.41453455413333	5.2475207876612	2.87906552880811	6.86344850457995	6.15610233264613	6.52748991318293	4.74772216251348	4.26806795542333	6.18399303177401	5.72253401000532	4.11389030858533	7	3.07221083046949	6.07074565104261	3.52313683647292	2.9228117484772	4.94383669523776	3.28777391467594	6.57764490405011	1.31912916212348	4.00677775340895	7	3.26679112552426	3.92468110485029	7.04756127502432	9.39432533362608	0.107965102038145	0.225309215135858	11.6898730036219	12.1513178813744	4.90300960462305	4.79037706910185	-6.41672776365449	5.02514555293405	3.17473573766963	0.568549023233143	6.02422605197855	5.37551132630322	3.70505796370872	8.7247277653496	8.09509470782283	2.77128484617758	2.04838644540123	1.23035169752287	8.9927027804095	2.63730634461398	86.25	1	2
138	2.84957132084371	5.7377739941076	4.28258534810342	6.17301436473112	4.66651938036941	3.75715838494167	7	1	7	1.38642590587026	2.63298479125119	4.82460007283572	1.51032872368698	2.47984977566609	7	1.39952303767071	2.73698105157684	7	4.83888440555962	1.55675444892025	6.71195132144071	6.75690692274708	3.83893445878968	4.66319910514538	-1.50688248677201	13.5622172793791	-1.60170870465161	-7.99919701519967	6.1454867996956	11.5589608786915	3.26805322550848	2.00623821182627	13.2630048799622	2.84306186827238	3.62027870290387	2.64964527793594	8.79955845996519	4.29862435720752	-0.386491437184005	8.4564900952644	6.56016371005585	1.87709964389114	6.99087588383509	6.19276514480772	5.41063731070251	2.3679763162464	79	1	2
139	1	3.96705697224541	2.41613024480825	3.83135976205222	3.88132547367686	1	6.12667098729958	4.54516440327079	2.82999500068667	1	4.21701310205746	2.11148463450215	5.17474732151013	4.22817108600251	2.04809314668971	2.31617312545682	2.15275985605127	3.42778935844103	5.08904392547467	6.74518449419762	4.05548836287317	3.89251256087903	3.66440751528157	3.01154230426751	0.630193354701821	11.3224366719218	3.37625002947927	-1.08030249284255	4.25340121492045	-1.98737322981261	3.53705600742567	8.36419536356642	-2.04102692955533	1.89493615172625	8.16536175932807	3.12072930258322	7.55730966007185	4.33915037099932	-1.99835460262034	-5.26023076840805	3.32487592906913	1.81612055825813	11.3937257192098	2.65205901208629	1.29674397410191	7.49399241418038	86.75	1	2
140	1.27957033369258	6.592043591411	4.25120446229235	5.26556671483785	4.61529647450083	2.02363055094325	6.29330381306116	1.97223546173702	6.25241933656162	5.78594613911277	3.85226743669376	5.84584196521797	5.07268327504834	2.57222357592745	6.26728681741087	1.23048466973802	2.80868811553974	2.72769174341061	6.84943037235027	5.2377862034059	4.26482479054875	4.74422212271853	6.26528321689898	2.87945623690826	0.938650715960521	11.2128528583247	0.985768817659975	-4.67947820484929	0.724920912370207	2.64764868537513	3.28582251247356	1.35076104890328	5.74353140380639	3.55362566022909	6.39957994898971	0.200776118803676	1.92482252307539	4.03117658150791	6.80508901760186	2.94326683035887	6.52114203912212	1.05928058731701	2.54826688436688	5.77843666281351	8.83284005394169	2.49308933250077	90.5	1	2
141	4.06115620089049	4.83032082413154	7	7	6.86616094845805	4.77728952598605	6.46982625496207	1.10304960719824	4.112647787131	3.30052835568141	4.63983608583381	4.36010981176668	1	7	5.41252449020813	1.84136889540521	3.23501150181104	6.20196041812518	3.96850992702535	1.95693073113073	6.75256963641093	5.64847291220069	6.89910686807726	2.75516608059462	-1.7656081700727	14.0426113873262	0.400498134457418	-3.43378813919179	0.651558134450072	-4.35325496375552	3.85192843843754	0.715679307385559	4.15429256176782	-2.08551803113233	6.14501440743063	-2.17158980771723	8.73689493677764	2.60376132847771	0.688559181056032	-1.41260423475234	6.59145872226977	-2.19035815187515	5.95685217093278	11.6648458012539	10.0666939534807	10.4648890544466	77.25	1	2
142	4.20323819368778	6.50545467486694	5.66010918861164	4.18671147761719	1.42482105511675	3.84102116577447	3.4733660481959	5.53590605765277	4.18940795385858	6.93212967658823	3.9695556309655	7	4.73325955574499	1.3504745512436	1.13137660532464	1	1.58370824409959	4.67264092003145	4.17521444443812	2.48430444709601	6.61010458735383	6.79249052447522	7	0.552630865897375	-1.24469155374987	12.652501010193	1.25362691650501	-0.0320657333299448	2.88441164001965	0.720472941242903	-2.22200602827398	8.86974318512487	1.85878826634737	0.331701151338188	6.50596865204656	-0.398347459286812	2.00937405413157	-3.3072481470503	6.00370950034277	-6.28251112797617	1.29617675651014	1.02391667449726	11.3442401966859	5.18233545106742	5.78981910972769	8.62107378310363	87	1	2
143	1.92589113863356	7	6.48132093838286	6.69351199574522	7	1.37880163913965	3.53791734350661	6.20006842968167	2.21508983912041	5.68553610111755	2.88726047855514	6.42846032349228	2.44926485448781	3.58403856911049	4.42763018986361	2.11549714231307	2.0152360178743	1.86711678606351	2.06747410858017	2.72480795390459	3.2698444486732	4.98326419591237	6.26956289923735	1.78501209991942	-2.11436072013693	17.3733876544181	0.641991496650678	-2.84141060814569	0.910406501681247	5.08836549808313	7.48249630355893	6.59110543573016	2.94319210194439	2.68768016007793	5.94046700272504	0.391221930153159	7.55485717825548	6.64474893182555	4.24056475310235	6.35739022856126	1.29513142349793	0.0130053750649446	5.0390702286556	0.916658681233282	1.15308315307306	6.97150864462831	70.75	1	2
144	2.23292109368893	4.84277085808824	6.03324657302911	4.37934542432772	4.92216798150448	3.01099120934828	6.41552210179171	1.9410897259178	2.68737670544841	5.42781466932075	5.72066463719669	1.46497041971918	3.77428713599401	2.12033015320117	3.68793164523839	1.14927182901671	4.53556060594134	3.71859614450139	2.12986386217219	2.091870126161	4.79694038999795	3.61242275806985	6.87354715373886	1.99401640828404	1.67806262891015	10.7407087348186	1.38725649456625	-3.56596222970358	7.07090419381586	-7.46323416452915	5.28296837533703	4.21428247195394	10.679266140524	0.665988598559954	7.58610469260435	-0.703054127616567	1.40556137670639	-3.64326360187934	3.53280877815446	5.23743496198706	8.44624899264491	2.19815055166851	2.24661570924159	6.29276422455498	3.59369213571554	1.49888472797824	79.5	1	2
145	1	4.31771501659076	3.29726667473242	3.45088651203023	6.81618278135988	1.64274845189088	3.37343400147712	3.19127850613842	3.42486340284747	2.37805316177685	6.08381927437416	4.79333824910749	5.15494823186972	1.1102952226183	6.04722740169453	4.04941593906598	3.28381902180074	3.49647186435049	6.8189049022872	4.1755066293813	1.62342594456215	5.65742625167462	6.18354955832851	2.63253620501719	-0.136328073037096	11.8200148467281	-4.02218992891214	3.29971922532063	1.79816659481913	1.95878383993054	2.20711421674232	1.55639221044599	6.74297994678639	8.25580003929081	7.60563645783742	-2.3914077436479	4.23959045526722	4.74425768250342	9.352804190483	5.77068093723327	-1.86973980804976	4.885624746926	1.20969327531277	8.00402869817091	9.91821932175394	3.49953414961195	70.25	1	2
146	1.24927663946744	2.61238953517485	5.11998105938017	5.11155917391478	6.81418267530057	1.49908905021076	4.54880789838549	3.77844897121802	5.207458520724	2.83353351729608	4.51328548305894	5.66092919432568	1.65752521728384	1.07547154001888	4.60222042584213	1.66452517368303	2.2472852202586	5.94590765539896	3.11125295661127	1	1.6569900232955	4.45833842133772	4.08829076032752	1.77872661220637	1.53125342379134	14.031487045828	-1.59453116496108	2.0778793804446	7.05129975472754	0.128406315560185	2.67185600104258	-1.49729622497337	-3.06876028863228	0.321380937761591	4.59110230410829	2.0542550834656	2.37685849246854	-4.37509097413323	4.82828127146345	-7.29867094562656	-3.12029009181221	-3.5376069241735	6.61970189792892	-0.544533510040873	3.8003000066669	6.68651845590841	83	1	2
147	1.87226512940808	5.06832398796695	3.23992672920647	4.73731063263271	5.32292902157847	5.03436549639888	7	1.78305822297852	6.59695560610715	5.80637418311975	1.91440627328786	6.1783918422348	5.84086716751737	3.34744629871059	4.98316482788797	3.10987098725658	1.94855881540645	1.09742967652754	3.67814923358327	5.29994178680484	6.49124356891784	4.30618050708401	5.11459844037493	3.11974787020337	6.96019431490502	11.4753532909393	-0.306219946725226	3.07557174736594	8.23065016404551	1.52988609552787	-2.49057185839989	0.178065240869747	11.0271248809662	0.919961447369755	10.6816389139996	0.902972635388811	5.2156900050128	5.56755540156021	5.23063412445094	-2.7494831412078	5.2846349296025	1.82816382633229	3.53516323099679	5.1799932192302	8.88060825713566	9.943671832715	80.75	1	2
148	4.85712187433224	5.98235235311024	5.73644249063587	4.21093598043424	1.69652853772775	1.09921495320929	3.69920377226537	5.40085590970878	4.20256389052808	3.69008714614373	3.57709633186173	5.87229495038173	4.8298422401053	1.86705002583081	1.26786419626357	1.39687082346857	4.27898866733239	4.40953138406516	2.9530567428225	5.5176984253381	7	6.67050430325789	7	1.573058230792	-1.13355219481	12.9910374334707	2.46067538978393	-0.61203184771548	2.17032694053835	3.84799809258604	-1.81647692047099	7.99506976270556	2.15053481223426	-0.120641127154128	5.34621479971926	-1.46992496563195	8.30555743993264	-3.42798475457485	3.00813739346737	-6.10129318217605	1.41622978156161	1.03960581460852	11.9690040829517	3.92981753653068	5.71996224551232	3.92422396952549	94.5	1	2
149	1.64825142620835	5.98011449777977	5.04027539324717	4.37118979368714	4.87126425950508	4.07979985071285	3.13879972233901	1.74460925009923	4.52353182191937	1.53562745660049	2.50459901103204	3.72361107649188	1.60805989597914	3.84573547247299	1	1.94234364305667	2.19538582098054	6.54762285237041	7	1.43040946593452	4.48226987598215	5.43205999800623	6.59927494386537	1.74406399209734	1.39692747939367	7.05705310833721	2.67569505244378	-7.2647217195155	1.64794570226111	-3.30347368700271	1.68981554325915	2.59719167380588	-0.138537390272247	2.21378157288541	7.31326222984246	2.40131933307992	4.94835815627524	0.11649243024949	2.28915558481844	-5.53187427817063	7.26507480118798	4.55658811209114	5.32738066916828	8.80755271336206	6.77697775386104	8.59242274845477	93.25	1	2
150	6.74886739428419	1.74350694469898	6.51727965491478	5.75705301582769	4.86136572275899	6.39929180902348	5.42725424652176	3.25455639362297	3.85911234295032	2.32178757976255	4.25424155777081	2.49883837025002	4.93822422556649	3.62054356275486	1.98110199656176	3.84780528759033	1	1.32787872166489	6.19564066616005	1.53806860356308	5.75551946787627	4.9746515867405	2.8723230682759	4.44239651686567	3.24496943991491	9.60148117540237	3.44690399300767	-2.08560866356732	2.57632149679849	-1.40619770462658	2.53594748259231	-0.958428181549965	5.44733785530409	1.97171691618775	5.75368070006464	-1.82126339619326	3.71759606748813	8.52724499954179	3.79621864391949	1.14471016954243	10.357241637581	5.93781837285167	3.2289796770997	3.44381876597697	5.38938327821538	5.89761513387335	99	1	2
151	1	3.94888807958307	4.77701393472863	6.05869845194282	1.08835714846049	5.06634724280521	4.69648210797729	2.02391093706329	4.89280578716843	2.07839416928359	4.17574123700464	6.28659501347235	3.5939488400074	2.07935471741229	3.06539665370321	1.6598277083503	2.77339632029954	1	3.32708444960816	4.52292505467779	6.22152168363076	1.73754898124836	2.39741555863169	5.93489669748925	-1.58580920690637	5.70093828108046	3.26807903222624	-5.8131317530302	9.53956174051959	9.52046781218453	7.41696061488184	1.83756920339202	7.94632402723257	3.56720926570047	7.17128150350581	-0.235071484518129	1.90706447759525	-2.68152847266352	-2.16755903994853	-5.53853275978941	-2.86246255355422	-1.36994275686141	1.67232975870371	5.1341293228426	7.39827019608479	0.50240581452844	79.75	1	2
152	1.3889805165532	5.11309024265149	6.45503533253863	2.8535356275952	5.63931044552486	4.67918005857161	4.80510861546317	1.58230837132841	2.19487807860625	1.96671252340084	3.0114227984619	5.90602150911474	1.36687259049214	1.69080702319425	5.69700988947273	6.72111878300046	1.60717970404061	4.07388902880796	5.22764701172516	2.35611210199196	5.3746309040606	4.6406338989842	5.69362571151441	1.16860277525057	0.321226224529218	12.0805458463158	-1.40948787177934	2.85159902734492	2.08207880129712	8.52371594565682	1.49266120210737	6.36823534850217	11.6951938882687	4.94060615403796	8.67037147548161	8.1093787162	6.89870905775326	4.96157567336545	0.631303927045489	-5.6564539499423	2.81320175389415	3.6309367567468	6.16955254866992	4.35586469734267	4.95332131279307	4.87145883718682	88.5	1	2
153	3.16218908089651	2.28164788444822	3.12703689600704	5.76887487243521	1.53829073465947	2.60647437595101	6.54730819950125	3.49225166135216	2.61365248222407	1	2.192349541119	6.35894009297353	5.08322660395528	1	5.42859831506392	2.75645125535843	2.81247144692377	1.50189075100817	5.89573570116216	1	1.6697814015734	3.11624401223313	6.93518975862141	5.97424738506187	2.48810913817414	2.34054458030187	-3.96783474206663	-7.83223872519999	1.64338116271079	5.29746670816586	-0.541304219074163	-1.24389389608378	11.0882259808799	4.66803381616201	5.06364591420456	-2.87652203076512	2.27967957178214	-6.18614572083105	1.27046600137719	-3.24786791484799	-1.41546160740566	-3.91864042507268	1.61423167085456	2.18099595804628	8.08395343203088	-2.78091619646116	78.25	1	2
154	1	1.33332630932907	1.12071787908349	3.29262622537138	5.25543290316816	5.75309428408859	4.79749185034446	1	1.41125866814105	2.88607941533195	4.05424614654559	4.52327692676728	5.06868799248445	1	5.45836426419346	1.40908618312403	3.81859057524818	1.56606560919688	1.9727383956644	5.6300319504499	6.54223425751602	5.73546689701439	3.36436956883963	0.178572301058848	3.99494421760027	11.0784631619413	-2.12381297260607	0.470176393121333	2.06037680744884	0.578188749210172	1.73382019615209	1.47376525475992	6.06234319857795	4.65707245360363	3.56120080945364	1.68499390998872	4.77518764049855	10.5647000010065	7.39312985105548	6.64472909967327	4.2472882232473	-1.4487774613504	3.42653923055631	6.32269914492021	5.14249374372927	7.68380571308058	77	1	2
155	1	6.31797169301861	3.17540578258094	6.96487462221792	3.92117752199603	7	4.79204699580712	1.62366402206414	4.36698605232698	3.33652278497265	3.45448694301098	5.71758705079169	6.41609108120424	4.18373857377639	1.77686942227339	1.7563809244307	2.72321939362911	1.47881074301773	3.60402375313314	6.15092126920498	5.4183879229421	5.43189531455794	4.16757024372624	2.79896454495825	3.66964956486877	7.51286238423962	2.76416461896422	-4.76943014294205	6.71660328444037	-2.73408398764825	2.8061869788521	0.505913293130971	-9.40016286515171	4.09740182797406	7.11809954407054	2.40606339235371	4.75395455170878	4.27991729251546	2.66190611579766	1.78769284255219	-2.34658504605655	3.46313748019351	5.50055322357629	-0.782733611102413	5.72483175698889	0.405891050803633	76.75	1	2
156	4.94350907421152	5.69168259977068	3.78235619729524	6.81973437376804	5.32523002000318	3.28388513983321	6.32392152097011	6.09955383699399	5.31794839953992	3.44178072351893	1.59956214949051	6.93465104505205	4.31070836079615	5.56234848796189	2.40586908034434	3.82541004550015	2.91347848504156	7	6.63109484692393	1.27887173883421	3.49431083563987	6.35878502470876	1	-0.00829771361519283	4.82616578584704	9.00277087070279	1.43937468813004	-1.6813474731236	1.28665814421345	-5.98846549165561	0.00208454264406027	2.40236104863037	11.495800471154	5.20973491406068	1.86205937339611	-1.46801708761439	3.01513964655409	-2.43118044625647	-0.910515443175506	4.28893030891474	-0.957571514196518	5.77947141952811	8.16315202113407	2.22111357485981	4.56315910487819	1.37888151174024	74.5	1	2
157	5.92677503333983	1.84826891595819	4.5274257854675	2.09159718001878	1.59876440558972	4.56878014883524	6.67457985941269	2.19471128355428	3.80660088207234	1.69002274334912	1.20356361646913	1	1.59431485319179	1.11738500675704	4.18962503622628	5.9540686905589	1.77318898922785	3.39855754337044	4.51980989988071	4.83953534714527	6.66545539746506	6.36500079732139	6.9861363985232	0.71371403146528	-0.927012447365173	12.4575231123437	2.58876463403035	-1.8627614985243	6.39115107687388	-2.87497739892922	3.53297858985564	-1.47257163457926	-7.42436826964702	10.1389689596681	6.54706212339055	3.49825826923009	4.59021738392833	-0.740937429800889	9.70523888920439	1.84909069305466	5.66275005476643	6.04425611651977	2.11994030119579	1.95746586385526	3.39007556739546	4.78208489055409	76.25	1	2
158	2.48635903949265	3.54534120749616	3.80157959461922	6.38271113892855	1.14243985892932	2.15875061590817	6.24407827477627	4.4305943833141	5.4155767553267	3.84209170877179	4.35132022051934	4.08053202807647	3.06827864465774	1.65615967419593	3.97544612386041	1.75983075118226	2.82167440201533	4.81546298825887	4.75939265293739	1.42059850568792	6.51399804172493	1.9480457094274	3.13568650676283	6.22036316239078	-1.99986900050352	5.54954726173222	2.12309491575957	-5.33403090547246	8.32279742412877	10.2875487670576	7.36888999040578	2.94287160218036	8.42542505363522	3.19017504898065	7.3973163691384	-0.556579435658479	0.58335189480487	7.19513773953677	6.07281168564908	-5.56192836715345	-3.78474713746583	3.07524718148037	1.39944731003181	-2.13836618380405	7.17454621748314	-2.62723599762263	82	1	2
159	2.52028889527337	4.19846153916676	1.67451439607221	6.46001958974528	4.81583338141829	2.12651836162108	5.50716678045155	4.12208809711604	7	4.05470462740108	3.54505969296503	4.66669431401491	3.79317740023278	3.21535334251734	1	6.85733194218514	3.85241012069253	3.07334353958598	7	3.28705287171268	2.28561004507571	2.59965373618056	5.3226160927394	7.93777759476511	-1.36772827031687	6.12610497957252	0.532963349271648	-5.96423523189104	1.87889171686846	-1.46955789223359	4.44419687631601	1.04300654949237	5.77758008191937	9.89734773382638	3.9269242176404	-3.48913369432315	6.53530668721022	3.63735196503304	8.78056791468781	1.65692742111408	-1.58981776048964	-1.71439437647673	2.77006791945417	4.13034321680781	10.8554004268811	9.29496570979862	87.75	1	2
160	3.98400205261027	6.06839915731877	4.55821076413555	4.80611369223773	6.5895128036496	4.46045766177091	3.61835567127644	1.42630249985222	4.97628900090617	2.46203675824461	4.50022920443717	3.22592180280045	4.40269163428191	5.68793215074143	1	1	1	3.37828284383703	6.03573005022865	3.07843867159314	6.52157901970591	2.97541212346974	3.66477310895377	3.9590525092527	-1.87294071803777	12.6034921538974	-2.93953544955407	-6.35418569343018	2.67489888115341	-3.39483995096793	-0.70555042678559	8.10961389321039	0.283536062572173	-2.8858661861406	10.8876203732666	-2.06907759859311	2.60562867497764	-5.04953377032843	5.99404740568582	-0.0987306556307818	6.13341268962904	3.60723244821811	0.471140054936259	0.190979983021649	6.44317427271535	-1.86130887303864	76.5	1	2
161	3.3877493962984	5.06792028345002	4.87302024324191	6.69410081823183	6.19557812925109	3.10454697742969	5.85561313085511	3.60416988698763	4.47569385656647	4.14328539868905	2.06330618631093	7	4.91730408435845	1.61653070034711	1	2.64039612298499	3.05340856439113	6.78736508200995	4.4806459527315	1.76829717593804	5.70252040840895	5.52547858195026	5.45311770223226	2.21346155628222	1.58926073071672	9.08166276878344	3.15474044154384	-4.03497183814759	3.0366370093512	-3.58193370898196	6.72092806813797	-0.82288242048434	4.08414932266215	1.03176201840977	11.4394631842421	-2.2120520670675	5.47373454749734	5.08542396391497	-0.176690626803238	4.54919250563265	7.71457972697825	0.0611226647852245	-3.00943126014156	0.090978443398779	3.53250238291489	6.16558226273303	84.25	1	2
162	4.3162128344482	5.82941568204225	6.93943915439589	4.5663621540772	2.53124499297031	3.91143705557775	6.8908936804354	1.19597897330844	1.96382290040611	4.49578948811234	4.73614452543244	5.48587830932431	1	1.94149212178618	3.01969077542109	1	2.9903279780048	2.58209413409796	5.07214381967868	1.40378989743886	6.19354427772632	3.42165200538804	4.72324383613202	6.26487760779024	6.27071500345596	6.10792787435545	0.153710278001199	-4.1378572336078	0.158774002407988	5.47236955344694	1.33241809771967	6.21285814177384	2.52280063591141	6.21646325554736	6.94393357649974	-1.72360876128831	2.73951721941384	-1.04031427882618	4.85061430039849	-1.70660916019394	9.92322412881503	-3.59112757833747	0.822147690152868	1.19060822838818	8.42205166632538	2.57045174320015	78	1	2
163	2.15595404276819	5.66021511140436	1.92031634087128	3.05083034534537	4.3204570197103	5.35493879879061	6.89686538960042	4.92537282611195	5.53370538973767	2.8073016048754	3.28332737894593	7	4.69576608666206	6.79859145695052	4.49431302889272	1.66471375616229	4.87199430854241	6.23849064638473	5.57951473589657	2.80188735241045	4.96740436283673	4.63147319490436	1.48316838324214	5.95065030809749	0.803382103572877	10.4125474855023	0.0509630406669165	-3.22859255219299	1.05215626558524	11.718279802714	0.995619157663964	8.05364497837705	-0.0840952562252655	3.59118824173425	5.27087757092183	0.940641824253049	-1.66672001951888	-3.66239434690548	4.87067848733654	-5.06363643811543	6.55290416048529	4.83787842329677	3.02282087824616	6.54790138611139	2.9019923666921	0.848038105918106	77.75	1	2
164	1.23571819537377	5.44748885352211	2.49870738222191	5.83495166109034	4.54844051991226	5.40590110752451	7	6.69389264664078	3.25192959768629	6.19619521279215	1.30961512109974	6.01373314702291	3.35359619243352	2.69942595066823	6.96726537192171	2.64212104936354	1.06811542987223	6.31142472552962	4.67496245442139	5.6189565172764	4.18247560463015	7	6.07703001298743	3.08644202539851	7.74126910709304	12.27411523252	0.273348556770304	3.56448016127952	1.90087287198029	7.95050587141264	-1.42280497370823	0.780300177055586	-0.602973995183891	1.16253964039375	10.8451847691051	0.119690709094715	4.05801406257115	6.03748263160686	6.43344704992607	2.84975547806838	1.96708131742851	1.35474593269616	2.33157009522176	5.40767118396015	9.36186145583171	11.2665965617023	87.5	1	2
165	2.35175293486514	5.84572748836686	5.44989550808659	7	4.06002378907957	2.45269292962311	5.80222173320711	3.29763125309686	4.09642311594809	1.74220074897407	3.02702255002356	7	2.6561299942048	1.92247304517444	4.18111848506155	3.14417944913656	3.7074811369849	6.03492657168727	5.08248183934661	3.18681701752619	3.63664326118	6.94388345731954	2.7977012902581	1.88818266692882	3.81276794057884	8.65941472797465	2.66974732051898	-4.03313604560953	6.99016711442609	-0.690021380115922	6.29036218500782	-0.499612466697741	2.95121159522374	4.17500549923906	5.1301405918571	-1.3090735384709	8.3356365812048	3.55769682274658	-3.53313697424478	2.91060449262779	-2.44191448313533	7.93250646896343	8.27107850939579	-0.611485772069804	8.98475741063654	5.25358828979128	74.25	1	2
166	1.75095996133716	3.73253626225714	2.28175009629821	6.98997103346752	6.51484218923911	1.00799668650006	1	1	1.57608656780772	2.31676862477374	1.68382501700843	1.26215244332303	2.35926552218692	4.59094396933461	1.46162319534429	3.60488267149838	1.23157553974827	2.60518708087796	2.8560639534593	1.59471101638897	5.93131361066646	5.95924636992909	4.72529698713961	5.25549194889695	-1.99363099934665	13.260182023497	0.603811551610558	-4.26946774658979	0.39165756311912	-2.42523259027474	3.99560992601442	3.71350827903877	1.97830609796604	2.83370087201018	6.51021010843086	-1.30444590362476	6.48147683600136	8.26260047671749	1.78085151269194	-1.91486615806961	0.82207842704394	-1.82421458637612	7.32304609779573	0.0816098845860955	3.58222343710632	7.06922984862249	81	1	2
167	1	6.05083386669016	5.09775727173926	5.64469880515133	4.9813509387691	5.47914551463754	4.06877360097435	1.88652394870862	6.83183686566982	6.74780545569702	1	4.37339481564377	1.75057056464348	1	2.18598209506409	4.27405761070108	2.67115979073442	4.71244885919512	4.06831558284282	2.78513044870125	6.72953429981134	5.19283227017325	6.54582755031278	7.23117943945299	0.401922028053197	12.6270572495046	-1.61893910016019	1.83713340448938	1.89912968929224	9.89262238729934	2.5082268835077	3.67125690149334	3.62159043092269	-2.12999910534348	5.28356370587896	-0.302657881094668	3.55826038618382	-1.96318802697604	9.53247023245291	4.45831893767412	4.16910889809008	6.66694135761696	-2.74308398493392	10.1522492205492	4.37919428180828	7.48460984410382	80.75	1	2
168	6.61868182656866	1	2.52655173557858	1.56861476436655	2.6934896047672	4.97338036192678	4.22437887989674	1.58838171845346	4.17139989078175	3.56303266969802	3.50332956663111	1	3.53646079524848	7	7	1.3788179048876	2.35985204993152	4.22169187699245	3.6172140981697	1	5.48231254546157	4.53759436655077	5.45229108215424	-0.834362104634657	-1.36392120258559	14.3816801145747	1.07085550969187	-1.1549522507715	5.67264124724975	-4.73058579896818	0.839043592351861	3.25314952215008	10.3244578992593	2.82601469451217	10.0385712430205	3.1894322038032	5.41709812269225	0.413612423357643	5.34424221805005	-0.0775412833890747	7.00616073089514	4.02752245451193	4.21110556835965	4.78335023155295	2.51543005031496	2.92365298945559	78.5	1	2
169	1.27649326547655	5.01777364370313	6.420534146004	5.08613585322102	5.07687260383165	4.01604716856317	3.31587025299436	2.7238532330873	6.95148812675179	2.74547598000649	3.37680464312253	5.20437012293456	1.38923340087706	2.74938512342788	1	2.64244152732832	3.60241650702566	4.64878014126108	5.41051500503117	6.06135223074495	6.44224804153128	2.99660020277853	5.42993758152274	2.68213741669432	0.920410509844236	11.2578060677558	1.66277092472156	-3.74351926592688	5.54792823947256	14.5618912117484	5.18867256220672	6.15535036253835	5.86830355390809	2.64575569355104	0.845848736542625	-1.7887355098309	4.72978339302444	2.97135055643707	-3.97954307421909	-6.85359419097277	8.38516880165276	5.22781764979315	-1.24445656816957	6.35525209377174	7.35975045496494	2.6559211813404	73.25	1	2
170	2.17128043732706	4.78689752505823	5.47110050325319	6.22291224348946	3.91338892778776	1.53993864284008	5.94346296875513	3.57902975186455	7	3.98871917736588	4.1649483823689	3.91261050743216	3.26730840002763	4.25322678081443	5.32983623817997	2.55028666344732	5.07176233836576	5.13277551643314	4.37977793457832	2.384920793205	3.39648664462885	6.0842762850183	6.33781029096916	-0.0510013376820578	-1.21022947030238	11.2691914615378	0.486084853715292	-3.4220413227095	4.38107479043421	-1.8765854708258	8.98977036914547	2.35397013525319	10.0463306207984	0.894999331372711	7.6090626301624	0.116298789723981	3.6127298605311	7.12971611023978	2.91302280317488	-2.51655160365408	-0.711202407771747	1.69148143957708	-1.67061429727314	3.39100928954218	5.08786903102455	9.32955252452239	84	1	2
171	1.68120372995628	2.77625906547507	3.77137307655387	6.6696045330408	5.43952388513094	4.58862998624424	4.90494664289551	5.16334022270588	6.18353006211175	2.67204145728342	3.11851625312901	3.48276536807322	4.29678923864672	6.27896424944567	1.35125992905736	1	1.46046098158746	2.77464807246381	6.88125352856372	2.32156392752091	5.3173143291097	5.22532720966531	5.40698190955708	1.50979519517514	6.95231076918409	12.2597996172357	-0.440959437418636	0.6692436862934	2.82797867716573	2.72110077659551	0.205558834904275	4.16358968568634	-7.71964435722754	4.39684013677994	1.14855054079697	-0.932579374460462	2.30806654170903	-2.511424722965	5.32154634383199	-0.1754065239592	3.61883745252184	3.02861371249656	7.58689451628241	8.68596192102693	4.1952250523635	0.970696494787638	90.75	1	2
172	3.88403316975513	5.65269724027927	3.20286856121699	6.8668068543429	6.15565973180753	2.33614229193091	6.26717128968974	3.78954502491622	4.22931617721836	3.53603794930372	1.19413939254695	7	4.96992490571414	1.88074680227854	1.36058734379417	2.51656595770759	1.34435582717916	5.13972034098661	5.90589737828753	1.67560674260056	2.4746374543866	3.04385369133726	4.36452969741196	0.262473980791473	5.89912022854351	8.60450784129668	1.61396487476269	-1.72986328906214	2.19751542886824	-4.64141021432656	0.018116251490093	0.803789819180705	11.1962323105811	-2.70613428839841	1.41871716519445	-1.45476280789899	3.18112573049789	-6.37752982349247	4.22750549661341	0.664490361277487	3.18592168985663	3.55374366620398	7.77737357928888	1.38090689805842	6.80696214603266	1.04779616486712	87.5	1	2
173	6.60548378994277	5.30668944097255	3.76841263962821	3.06410693773527	1	5.60911876010444	3.41275468605121	1.2370421069424	6.51211478697248	7	1	4.23713450952364	2.73637481981149	3.92526898908083	5.34957399357352	3.28554733322246	4.23594282798686	2.30435107730011	5.46225961057014	1.81461213389429	5.25948927051483	6.13229639257349	4.15206269864627	3.39432797527526	-0.65664722707406	12.7162580694723	0.998828951988746	2.70160435629973	1.93789794543293	2.52807264063785	0.420766414929564	3.10284584819283	-3.65007061436865	5.57405021922221	2.06490159035867	-1.96147915002639	3.02187091585413	4.62103508547657	10.2797772505628	0.405018188327477	5.30577469792237e-05	4.10849343311805	1.78559324659257	4.16374959583923	2.03609939686034	11.7581754412191	71.25	1	2
174	5.81361453524361	6.39398003419128	4.27826952169893	1.76101767390064	2.15545726457747	3.07557593034336	1	3.70391678778463	2.60016868397735	3.55778592362395	5.22695563245968	4.12192420102996	3.55207633796661	3.31260718481744	5.80406213598979	1.81325965719848	2.02090516297646	1.00339910805578	4.24246251007374	2.35302711877722	6.39729320251739	6.67750480346616	5.47634476008015	2.15167225676907	0.782228692974323	11.5788272117457	1.42562232069895	0.222676854752516	-1.13566053969643	-2.20348950060027	0.962470103321591	-0.898285034470291	10.8148799525252	0.215097632934552	5.5698261446862	-0.485590865869903	1.98480585427753	-2.72269785965941	3.57986488614045	1.9406700940459	-0.900263118912958	2.89924432147033	6.63323235705514	2.81660234484559	2.3868218799208	8.84098365473282	86	1	2
175	3.73689724097176	5.13903125992105	4.13611569324264	6.45747410262263	7	1.9256092826398	7	5.15468270866769	3.13893564622298	3.4086978994801	3.55412885458323	2.75517127137995	1.45930208214926	5.29902487845144	2.91887097979326	2.09116514832681	3.09113366516311	5.20719100343144	3.71393534607587	2.69224786850958	4.66067659309885	2.18723651887727	1	0.556117699408202	5.43178299115764	9.06945630015594	1.94795735846698	-3.23581856148786	1.11471552706302	2.72569458172565	-1.4101242673545	2.40020111541359	-2.02984386559392	-0.0817265849943024	4.16911163598151	-1.33482044875319	7.22497451704151	-1.50027226689268	3.61931113505109	3.5774092955252	-0.879213732407434	3.42377450353381	7.36356764172676	1.59648598504839	4.67090022438276	0.550286165841558	64.75	1	2
176	1.68282878322482	1	2.0328477081668	4.89750937848639	3.51916830962595	3.15859326001271	3.53231383486593	2.34939948130336	5.09051327223758	4.81634463498022	3.80973277223081	6.54080260114951	4.77321563065724	6.85229208679562	5.13053948063098	1.65536224908683	1	3.603937919904	5.40122873870699	2.4907126578117	1	6.33121530390245	4.08103251349478	1.52203784313519	8.48109354969833	9.99619490152018	-0.784677993688564	-0.292467886674878	3.85884076168409	5.95979626491347	-1.36092551489354	-2.86891038617806	4.72026899850636	13.7181445398035	2.89023447144144	-0.309262333052229	1.63969227806859	3.53854450847929	7.54276252835356	6.00570455655176	8.49847462581557	5.59057641152389	-0.586130391431565	2.6843145419811	5.47915519395419	-3.00387246500984	88.5	1	2
177	2.6144672790892	5.44947396168353	6.42823786027042	4.80687463004901	6.48964215483837	5.82994302702087	3.00585969007919	1	3.06054274950494	6.50727583031347	3.1837578115628	1.61794304256278	1.92527946576398	2.86592306406981	2.50195440384461	1	1	3.72995818528875	6.31775156752391	3.61501751205807	5.46686922547134	1	5.582105154821	1.27843466511216	2.52942538039863	14.146505197915	-1.73717134594169	0.946746286651275	2.71179364344456	3.10812080992589	5.17010589861041	0.708484487687514	10.7404600671481	-1.11284559500476	5.75232637936868	-1.2048130356976	4.55946635346224	4.59072918775599	5.28348632921596	-3.9929248106185	-5.93801597554477	5.91783348298759	8.83655438377012	4.9332082257568	9.57173615079031	-2.97681735301246	70.25	1	2
178	3.13062174865654	5.18127908320201	3.02161751802683	3.94203715142954	3.51826990973345	7	4.79643996085192	2.68960978787938	4.86850400643341	4.39936361355501	3.99550104750886	1.03222130246234	4.78648037636584	2.12899239997418	1.76879706634665	6.21763565595799	1.39964995293736	1.7786492235177	5.8602137959255	1.13900634202205	6.17709773207146	4.24180385577408	7	3.62620716815266	-0.868033023442871	9.25459402285873	0.511080710958024	-5.08140617291241	5.04568595722179	4.43940206594741	2.07162701174445	0.237899205185399	-8.73992609557272	-1.31400162421102	5.53698276727248	-0.494417461779966	3.98419032684311	6.68963010603717	3.74807983110178	2.32830966235502	4.1500144000819	6.65289676632752	2.11710227299839	10.0905994444382	9.72984854786054	1.19166405712133	87	1	2
179	4.66898126165241	7	3.86625151108418	1.71662655502832	1.70306535968749	1.00532458913151	2.41572777658823	2.7314351437719	2.17032272988656	4.18914352311818	1	1.52861534814539	3.23418501817895	1.58212489833278	1.95558804644588	3.00031771615316	2.25213817555378	4.41025996344409	6.03130094328346	1	2.98278376571641	6.59414148228469	6.33644019016823	0.187797491174348	1.1077276222738	12.9197671179803	1.7799212872247	0.23355933988139	2.09202540945898	3.48243618215717	2.48219238517706	3.27899027143579	10.8529456428408	6.18836451865624	10.0486101083278	-0.745536181964152	-1.41630062234543	-3.50435878518483	3.3440408545216	6.5044679790461	4.74061883845205	4.40825636470295	2.07894812291075	4.26771051591005	4.66244349965385	4.8641357596412	80.75	1	2
180	1.836995439544	6.6266287535844	4.81009751962569	5.12389087002701	6.07211570579271	4.06686267024479	7	6.87477102934477	4.13982627272758	1.10193264670823	1.66397796648097	3.17078463577986	5.52448582825292	6.58906853829272	7	1.08903960554315	3.58823976778159	4.68593225109743	6.72302507998439	2.53753761931454	5.91857672485799	5.22014725997969	5.54505484918224	-0.233078500940098	1.56183252083838	7.96560562277873	2.62555211763616	-6.12492300694196	2.90884990360182	9.79634574632267	3.99187527470327	0.462626225323807	2.57012660048275	8.57213804938023	8.00649960928632	-2.50578461278548	3.86665492006327	1.87509470854223	4.27943303312766	-1.29872685460074	6.99959908463293	4.26334136333063	6.17021924181757	2.37911246497225	0.961086969171189	9.26375705057771	70.5	1	2
181	2.53761408662798	4.00828381630969	6.02064912421114	3.37959023898765	4.01825534770683	6.22541123107704	6.10356137120594	1.67691015069698	6.44015532215647	3.35197772113477	5.87508937267227	2.74783761687055	4.95889299576696	1.4341441861595	2.17831611743943	2.02248260219389	1.67828509924731	1.16827682546568	5.19187997472291	4.4739853276379	4.20300804408568	5.45004617410377	5.44101018257802	1.54494230195358	2.2756275437476	12.5902832993067	0.358306893474927	-0.518448059093973	3.93388442735298	5.47955964303431	3.74781628576457	4.29456661188063	11.6636385248387	-1.66599873730113	6.99335808560588	0.527892868572742	3.73730807214858	2.35022369339392	4.57811011237441	1.61439044847359	6.74351600830101	-4.11524276268494	8.05687003737392	-0.397490746177692	7.51526442678742	-0.980329650043559	75.25	1	2
182	1.56946238297846	1.59679516246706	6.11904060671283	5.43478828735801	6.66570413888459	1.80181557429074	4.55817001994928	3.39119799197353	4.5044330121835	2.04277348158884	1	1	1.38710166148571	4.50270701070546	1.56117414249196	1.40105924985727	3.46742863306112	1	3.0107668558458	1.1405338850252	1.89990943561216	3.2959706344525	3.97189161595643	1.17895965985465	1.56728358859709	13.6699663369444	-1.82108344020313	-0.36246593353841	6.3082088947993	10.9735866339968	1.87155348578411	-0.902247713370901	2.14776664830924	-2.80899186756616	4.2800044587754	-3.06882665170825	2.78188882979632	-3.5735953460904	6.51242869863465	-2.24941266709528	-2.9041212392105	-3.95938814319931	3.44936090249926	-0.19226660333996	2.11029809765883	7.71826703987784	69	1	2
183	7	2.06544966245239	6.93243607452942	5.160984158199	5.89845304181757	4.73855273219787	6.16876052951114	1.66371487008456	3.99783430667241	3.32161806863422	1.35403225774222	7	2.91498168427266	1.56044698933305	5.82407915805025	2.00655541252168	1.61712727013953	1	5.52542772531445	2.17851800503575	6.22420700596906	5.53936063156271	4.09102008202777	4.04704159421899	4.22598985820676	9.11487213218772	3.14984291840781	-2.46545935464967	0.57627923333247	-1.79223623463683	2.78473646900697	0.95880698977836	2.24904498094457	-0.949456118750043	1.68590461272576	-0.0929361689452093	9.03900003975121	6.82858788215457	9.49069871098187	1.50149091450623	1.67501899256915	1.7553597381862	5.41998758606906	2.79420804311073	6.7975086999274	5.13264366582213	87.75	1	2
184	5.75476584169914	6.45401718981159	4.58628864959742	1.62398964855136	1.84400247223689	3.79053437851073	6.64638405237957	3.12888973621557	1.97595525707393	2.87477044271452	2.42717420304311	4.66584966108633	3.89394251629393	4.82756436506998	5.97609722147623	3.64149336817174	2.44640286866165	1	4.6505057569969	3.72675241564484	5.07008962437853	4.49948354473153	6.44775473606082	2.14914904993228	0.859788077765775	12.0823762970117	0.922615312626315	1.70859197399332	-0.308910132150636	0.315877089986433	0.893211818167855	-1.1636431417624	3.79044260364486	0.871378701226558	5.40354455201315	8.97645782022892	1.88476802112483	8.33326414339847	3.33216403463199	2.05803331018159	4.83898830231866	3.42614923044199	5.64540865562401	2.93628101316822	6.20487139729084	0.456742293771991	80.5	1	2
185	6.38067826453076	5.88304554988334	4.54677732911581	2.50551479185711	1	5.48816868399051	3.03713163430751	1.31125248581202	6.53374046622004	4.90975954117277	3.86888893419938	1	1.0284064104301	4.49163892626704	6.04775320516923	4.30030189559545	4.08796737317758	3.90415287943573	5.86836725913458	2.88213448287822	2.91119509198406	6.35136539046942	4.62325010738159	2.30379838968666	-1.20486813039561	11.8303849810373	0.848471554301886	1.46776644320858	2.55690083652932	3.41598622684458	-0.335124636467699	3.07587621968028	1.20987219476453	9.80582286350363	1.94382797984609	-3.53622031987366	3.69848489387444	4.83709055175072	9.84510400897279	-0.415915066629297	-0.0723214959717836	2.95755327113122	1.41661489851045	5.25152078772274	2.15484374874316	7.79524696584143	74.25	1	2
186	1	3.84449265610944	5.42927950435996	7	5.14465126405293	2.49862006373468	5.70205667567128	7	2.01980165813734	1	5.79124455391946	3.78754180783545	6.9689971873157	1.41201621844071	4.08881896894036	2.73488916428133	2.34115696563011	2.69672530355252	3.71303950561202	3.13706559090496	7	2.87759068872188	2.32690916224134	1.52009819897786	8.58692894030508	9.22245009502034	-1.22002889448182	1.86115029933041	9.44201357757183	-0.471399812701773	7.4872874633424	4.89135633438746	10.7673391140974	5.4600335093876	7.86666676221964	-2.20911575914598	6.11427833324429	-0.318052377894063	4.82887007066307	-0.7061740125723	-0.0730080811372632	-3.70246022169622	3.0652986648033	1.67397929311338	2.63411315037061	9.46613850316977	55	1	2
[truncated: 5 more columns]
