# Supplementary material for: How Are Mate Preferences Linked with Actual Mate Selection? Tests of Mate Preference Integration Algorithms Using Computer Simulations and Actual Mating Couples
Source: PLoS One. 2016 Jun 8;11(6):e0156078. doi: 10.1371/journal.pone.0156078 (PMC4898694; doi:10.1371/journal.pone.0156078)
Supplement: S3 Data — Long-term couple and agent-based model data analyzed in Study 4. (ZIP) [file pone.0156078.s003.zip › S11/Aspiration Model Data/Aspiration Couple Population 01162016 101509.csv]

	trait1	trait2	trait3	trait4	trait5	trait6	trait7	trait8	trait9	trait10	trait11	trait12	trait13	trait14	trait15	trait16	trait17	trait18	trait19	trait20	trait21	trait22	trait23	preference1	preference2	preference3	preference4	preference5	preference6	preference7	preference8	preference9	preference10	preference11	preference12	preference13	preference14	preference15	preference16	preference17	preference18	preference19	preference20	preference21	preference22	preference23	fitpoints	sex	algorithm
1	5.78798462104155	5.86445640308543	1	5.20468188151525	4.64209323931761	5.22750722632452	4.80212772090244	4.03845865278347	2.66252857214756	2.15873837522229	4.25527601054447	3.11416657277233	1.41059298063639	2.90661230309263	3.64408574808032	2.04850587276986	6.95558986386475	3.90571839984866	5.38225840356048	4.85572388321313	6.25871564215478	2.45988176692032	2.51427743719589	-0.295404390870102	-6.21801982418293	9.29325944267476	0.0213736538357902	5.20315564172784	10.2607157651233	-1.22105115898729	1.67110077282146	-1.89237205865443	0.970609258314233	6.30091365310276	5.58583555853182	1.7012576955304	0.949649491932227	6.59782541913198	3.54132365653835	1.36185674161908	8.05144202199937	6.15946757052557	-0.0776665449961746	0.473557511331031	6.82048898828941	7.37980588051511	98	0	2
2	4.9644757043854	3.55030143374194	5.32563020944332	3.83297630890331	1	2.88077936954276	5.47789096194264	4.38911755779748	5.98455615336546	6.68575242350173	3.79311427443509	1.91323688286254	4.45513288474122	1	4.13057737835772	3.36772315302829	6.14000829420751	2.56139300705375	5.40367827519703	3.6943729704449	2.35799745060048	1	2.42215576694264	-0.954390491296376	0.58046686333385	1.51254240819862	-1.39978183492122	4.53118333584424	5.52673582649007	2.402184656467	1.92948106880605	3.10373487661922	8.18333000155552	4.21885330339387	-2.38874887711399	5.828444389629	2.10847952166008	4.92599671048335	7.18816983243129	2.15984877204698	3.68316997489501	1.63476740516915	7.09340951960853	3.46835623004068	5.05020120825142	0.248281583298919	100.75	0	2
3	7	4.74098503080587	1	1.5830296908515	1	5.26019385430287	5.93872696809125	1.69737548197496	4.72224203529769	6.67181880522246	3.80628106226394	1	1.11902245920094	1.43302385965108	2.22681635191841	1.13730221036557	6.72452323300586	6.92553860803914	3.52069004702204	6.08716786314405	3.94369303640154	1.53003329509344	1.17195196323758	3.48067650365523	-1.2628634815646	7.30110249058979	10.4663217667477	4.15357962123057	4.08305552905001	3.56848031572322	8.65230904746553	-2.37863361214621	-0.193946557822609	2.67619825067326	4.48105678772148	-0.178052709568905	2.10019814377943	11.772124340882	-0.129035774159219	2.66722779450759	5.24013696258705	12.5479545202662	4.31876575167538	2.12325354648709	1.35969286370032	2.66640435038085	91.5	0	2
4	6.22015107039958	3.43963604941265	1	1.83487532979172	6.79024077856741	2.16666421355744	7	1	1	6.30946781313501	7	1	3.86127459430615	1.57955654363855	4.58579783430835	1.42244106132316	6.50543424324569	1	1	2.76248554391235	4.12162991653683	1.44157395977659	1.42228264560728	1.38367377248684	-4.093709170796	9.44511273641695	-0.81676127105975	4.06676539294623	4.66422898142365	8.37984480938234	10.2004898356322	1.17459137793607	5.76666680777309	6.52893156603365	5.45536967988093	6.29015718028507	-3.47019459600761	1.64109593395042	5.07223107142689	8.99117086746572	6.12870546666726	5.19673257923065	7.36752474766638	-1.48992206111594	-1.59283298421759	8.40522080500373	98.25	0	2
5	2.9734126538183	2.59717348431657	5.82632859841824	4.68227292149453	1.41496096693531	1	6.27732459848754	4.68445467750605	3.80577527199746	2.12880311397595	6.1456978571787	1.16143016152661	6.57339299479608	3.58076984578557	2.25084631346691	2.14774628991471	3.89624951028669	2.87191316183723	2.69984666352089	2.26920000922364	3.06985068261472	2.74232878711946	1.50018939265278	-2.91525452135026	-0.625015482783062	1.27029576125838	-1.43026013029264	2.07392744336426	1.12246515683704	1.53125300858781	6.63427078752773	-3.25908562321731	3.03693225643876	11.636484845405	4.95959432324245	6.92779102759557	3.18629057213886	9.82128973340762	8.70973204373023	6.35735210147061	7.57713616270894	3.72860003563853	-1.31725788812907	1.54558531971365	1.59245627772625	5.6326184396905	99	0	2
6	4.22139675901382	5.67887473905664	1.33287867005462	3.20003890311429	3.31263884047683	2.87992529566375	2.1202047643809	1	2.72471276188646	2.57284179221015	4.29860920826875	3.79527807717518	1.5797981125209	3.85269531818986	1	4.59704186256001	1.8305317081259	6.99215843333245	1.4190951299036	6.07211396466511	6.07844818784696	7	4.35646058970079	2.10816896003454	2.16744240393262	6.00305836036275	6.52474035086899	2.8857613817106	3.81525818091474	-0.94099875645573	7.55440069035311	3.68416972628428	-0.895539216659599	11.1165113127259	-0.691980635825944	3.44160740094378	8.99467451714585	7.51860488460782	3.08515103861982	1.37846197974403	3.37651686048963	8.26750262599613	1.07013903777159	-0.304418182262212	4.19474684962695	4.96897000732115	81.75	0	2
7	3.61219385267814	6.25655876048197	5.36704468893452	1.29857882208384	2.8811104745191	5.92320743395577	3.31092101657079	1.28475713511585	1.64964850720245	1.67677639189884	2.71170492547147	2.14889030554309	1.47576550994223	3.084287388119	5.80051750277721	2.6756820778012	1.02895618111909	6.09795253460563	4.54491445969882	2.52584140191792	5.90923214974686	1.3152184926037	2.36722969533388	4.0782412234531	3.22932243472308	2.61643731272681	0.973270028948933	1.17998165647022	5.88520741290178	11.4044038352904	-4.31588179957848	-3.13356418145481	-2.09549554535977	5.77028255570836	9.83257012178773	2.17121028002571	5.61190682415652	-1.5161253679343	-3.71575711354169	7.68936099310314	6.79429836314977	5.87229511255796	5.70424981729229	2.97417106963457	9.7772321413784	-0.22404729225921	103.5	0	2
8	6.42623284040173	2.54092233834948	2.33683987829289	3.3346167192804	5.74885899772825	3.50732526391803	7	2.05246381838948	2.64149219204345	1.53015833974774	4.51273269830174	3.07612015431077	5.35871096920205	2.58398748973453	1.67907849723929	2.67522546123258	1.84868089672534	3.5605140169078	6.87346139396141	5.51095980556841	1.29259828632249	3.47320091002346	4.81284895859965	1.71028059215154	-4.4712776851185	3.92490231092791	-1.09703072402356	6.6828459257397	6.01517220832079	1.98064996705134	1.83308772938014	1.60125153219228	1.06787620213481	4.16101887800994	-0.379372433609731	5.83196122535946	-0.15702048325964	5.20401824838087	2.33313198962977	3.93299365338509	10.8652853920735	8.43649756251821	4.52479481048341	-1.9576768712593	5.75399926801915	1.88411767149184	89.25	0	2
9	7	5.02742316099029	5.34400679575415	3.83015495803617	1.55079672660965	3.16867285154074	1.59350687923307	3.67938728330946	2.85210323394867	1.30729559206053	5.06062312645125	6.23261139378315	3.03368117135686	4.35814462411582	1	1	5.91136185288925	5.01156424864288	2.36151450906239	5.82034313363281	1.61342924095479	6.56880503165459	3.85616730449423	-4.48052846232817	3.32677154788094	6.49310631362183	6.3293629331964	10.0672928820108	3.53185316522425	9.84155740544275	4.54820430163313	2.1128980946395	-1.25455866309317	6.59891148392342	2.11568953044553	1.02759562203578	10.6762320550475	3.92975725781923	0.739330103585519	9.55836799092737	2.94786766804856	4.7340401532953	9.90522049095629	4.04249425642278	4.43027354812396	2.14327947624923	77	0	2
10	4.08434963491783	2.06727991900695	2.2069690156073	2.854886927693	6.74364481053027	1.30930905374758	5.51748157795284	5.63511404098812	5.25030573934557	2.68094350095133	6.44722051231552	7	2.03487173515871	2.76774106713783	4.30960240145507	1.58276471726734	5.46866452676134	4.50050279922099	6.28992299812872	4.80383062783226	1	3.92050407049631	4.18842119603381	-0.623973148763315	-4.68909337769985	5.99060525934437	0.718919639209826	6.18685333346924	3.3110832184588	7.92206702377239	3.55283482939259	1.04656596819219	2.63510686572379	9.74590557034081	8.30266814668571	0.368294998404489	0.377743288496858	-1.29611739268424	2.29178536682524	8.57615560385258	3.25099398101844	7.66769133441188	1.59284136808312	-0.687351556252773	4.77788772564342	7.97940918252401	91.75	0	2
11	6.47016815942286	1.28582815443303	1.79285753675693	1.69962882059288	5.36177575656179	3.36959401685396	1	2.58191718042761	2.76058385960608	6.63605299107744	2.29968473674445	1	3.52295610655432	2.69301367389645	5.54799734322618	3.1073947141767	5.56255288553975	1	3.14925134338191	6.53289949189176	3.93408557284429	2.09207662117346	2.87624380566768	2.52112688295029	-4.00782447974375	9.39193878380644	-0.442298930655857	3.97190788933059	6.19211976953369	-1.08993870503579	9.46021307306949	1.8546838650973	1.15026688516205	0.548584769137255	0.591051096505823	7.33629997262439	5.7102127032828	0.278507122802793	2.71297900069518	5.96222695900788	6.98123100949477	4.88187032748268	5.38360388612387	1.67477407498082	6.6765572719454	1.69774353323722	94.5	0	2
12	7	5.22153917926163	4.15486603470464	1.29128864061014	1.38035237463021	4.23054604829236	1.97603399088758	2.55385227911841	1.02320270667389	6.95278785078905	3.48309639187954	2.98729563665761	1.23116334699397	6.81543238086253	4.33785442096852	5.77449506984749	1.80607173252167	2.11770587110424	4.86415861102087	4.89472581482369	3.24621796713017	7	6.18781591080174	4.92334681000719	-1.40787365336743	7.53805767914399	12.734090299674	3.94220537578834	6.08599865262593	2.26431934404907	6.61029404389814	-0.353950868164074	1.2597518027555	1.57525448593071	5.69715970498322	-0.130382761779556	4.21950678242311	5.11333514628728	8.95944423303711	0.204351692093983	9.27037340283132	-0.873255652458924	6.51114796888263	0.810394194831445	5.21025202768575	1.65546619410204	87.25	0	2
13	3.34766257934635	7	5.10772619850507	2.09669636303661	4.53783271225216	5.87689367556196	5.14531808990326	5.89048853269129	2.06950083151645	1.4469764974793	2.65508316325959	1	1.52654709084162	3.65121950022065	6.12004137188736	3.75443580651057	1	6.65214750892034	5.70376700793908	2.35729783087519	1.16218510810315	2.22777548355575	2.28706951814349	2.68527864083283	3.86426307482017	3.3464020960614	1.85455954554451	1.41884060779061	7.37390670646002	7.1616442017341	-3.61568287013868	-2.87029075258183	-1.19889704395281	4.35007778308481	1.40546782452748	-3.88632372946747	4.17453899989421	-0.848517412680172	2.09734558152077	2.10392751288832	7.12082947746305	-3.67105020358967	-1.79593102211888	-0.152032315151514	9.63726353537765	1.21331666013038	101	0	2
14	5.79071041934635	1.59127716364921	1.60082049417882	1	6.50887803892571	5.36459425533528	6.30102661437778	5.6889393319947	2.90909573482511	6.34828021800578	4.60937194873113	1.31931917007802	3.05004143248708	1.08631938185219	6.61096479385741	4.58221265061079	6.38081890869916	5.27960281467193	5.55259741093276	4.1478258664387	3.12231880912094	2.6450636360995	5.41417290108026	-2.33545523719106	-4.25730668556291	8.88550952128245	-1.77080245625279	3.29537264900711	6.53370814666514	-1.76829613840338	2.7778468793233	4.92092087966008	2.63788420145398	6.17145114822028	-1.63767052909518	-0.804030827976127	3.4962014634641	-1.72981580450248	2.00197644741842	7.50032642618813	5.75924295193523	-3.63700539680195	4.55317690143077	2.49422827269556	-1.56717825510394	6.13759991205079	100.75	0	2
15	6.3674273446999	6.38876246336022	6.07889065678299	1.57211797546894	2.30741225594972	2.18796994888977	6.55810218509228	4.09361590854278	5.11482474758781	3.60278614370763	4.67034796387976	3.12465591418195	4.50256080070498	5.448351780954	1.27700388209132	3.67806805068811	1.90616229211756	2.07742669952916	5.67044579950207	1.98023788993451	3.44199160985939	1	4.43905433970408	2.60393562760238	5.33756152134099	5.0335995360551	1.59808207507005	5.77515801132752	7.6283337800852	-1.8256140801909	5.67452386241613	-1.08162613046718	4.09019623479109	7.46087178801912	-0.867378033991943	4.4463533361126	4.80951673334337	5.50738716612274	9.99786932057112	1.84468477473206	-1.00528594508511	9.39268412286939	2.30686003827388	0.731522533940362	3.54462258844656	1.3219793328447	75.5	0	2
16	5.14349402835971	5.67729470429945	2.79264471793504	1	3.00454653481658	5.48079840844465	1.83715188714945	4.05906482731407	1.81662996935293	3.39071372282996	5.97999689425298	6.53239233252112	5.39513844688823	5.60481135303494	4.27867295123272	2.31502608691503	5.98973147806204	2.52113749198136	1	5.65149207109179	1.51657521097439	3.24431499829937	2.9688186107182	5.12031878215273	-1.11955389210616	5.19044657337157	13.3160548899033	0.0111897488135855	6.70700935140481	5.83798744610691	2.5030583603841	-0.234027980008471	3.31104851689194	3.81392382962703	3.18349251293283	2.81277662688726	-0.243210600428664	4.50612470757194	3.51662990990332	8.92821690142223	8.42549444343869	0.688823288147543	6.30406222788305	3.98955604284383	-2.64046145469432	4.19850617186912	100.25	0	2
17	5.58010418686197	5.17723645906619	4.7539923518732	1.73771798366965	2.05618793401711	2.96808056293881	5.37720284497152	2.82115289170935	2.78425213112152	6.19685305937072	6.96503634407159	2.26292630241974	1	1.23019810429948	2.88661909718147	3.90420634723671	6.27490658022972	6.70489383923623	4.75338953708304	5.83712812892785	5.26138995650465	3.43407696243189	3.56945678159213	4.12782999661727	-2.35964287225974	9.30221129931939	12.2268523677568	3.59146194417514	3.46253186078916	6.6357227460134	0.400167417797506	-0.3592917338203	0.939246555827165	3.53683782829328	6.29940785028814	-4.9452373821034	6.30025782446561	2.69923976242773	-0.895714326113858	0.678192404351601	2.3598574153553	-0.321378441981456	7.47909557818439	-0.380851310274072	4.23228422371761	7.30884368700879	100	0	2
18	4.51459363587856	3.9010353150078	5.7702238362513	1.71437213462166	1	6.57408999746599	7	4.80593481207651	1.82824396763756	6.84956126427504	1	1.898361360429	3.3765789949329	2.29464755346092	3.83398303010215	1	6.87156414772739	1.33477048049479	2.73405755854807	1.24024438760158	4.74972988276167	3.3647174737663	3.1631653065033	0.488905556372484	0.723679454754128	1.18778884801541	0.636965434814167	5.59637074078151	10.5318288309384	10.2205958623382	6.9831669794151	2.95175425256693	3.49496758365122	-0.802731758013084	2.59693492121206	4.34592412149272	2.89625859210875	-0.37037702175414	4.65215163520635	-0.305003809130378	5.98726806556868	-2.99267338548167	4.52715968614325	2.90374618632461	5.34970483086963	0.610497551020961	79.75	0	2
19	6.49940720079223	7	3.85564263296239	1.53643489308849	3.3221358210687	7	2.27213233635425	6.62680658136731	4.91633636468541	2.95674019161984	6.97951814878244	1.47311209970243	1.11430943080876	6.15609559289046	3.26663537810804	1	1.68824339061898	6.23903768261317	1.30424691032545	6.51719296856993	6.62296176600573	3.65373470844388	1.93114446356034	1.45218594652464	3.8491600650522	5.92335238284856	1.74109356321491	6.53457714494747	4.07840396556555	9.00577011437756	8.99130293674162	3.98380496891818	0.820243636301653	-0.658091836774899	4.96166506349293	1.18697966750226	8.75838740214668	9.53565957414418	6.08644131924204	5.19585113566959	7.72321977299032	1.7315946365129	5.5393562694032	4.23699639518707	5.60309072720619	1.3839277512237	89.5	0	2
20	5.44040131722575	5.12130269446505	1.93302540385843	2.02183776598181	2.8714877813478	5.41633530101243	1.28723121068693	2.83825886207884	4.14078125078896	5.85700770088506	5.27416364166994	1.1900300958988	1	3.53404638841382	5.8841267476075	1.46469038259647	5.88114657746389	1.13884668165596	4.21583429205196	5.60419338159046	1	1.74833695763136	5.23979080151797	4.81589621447654	-1.62878135634658	3.8513299653616	11.2639185630347	-0.968000514379157	2.47344846648839	4.33355602791888	6.51042418866101	4.19436673630253	3.49493076019702	9.3289746612042	-0.739880481907411	4.12650550007522	7.46468133674634	-0.977116834250823	6.85821118352686	3.98559132029281	10.822805452109	2.8203885839995	3.85217381955708	5.05696427015214	4.9035614760043	5.20729692727958	82.25	0	2
21	3.81803591840017	5.24544217884339	6.21958638734841	1.35368003019851	1.90637768932992	5.99671639688211	5.58015552003909	1	4.88339018989598	1.94963902229091	3.43222433256964	1.51932824846269	3.9443849764352	4.64748074924944	2.86024000822543	2.92592279869212	4.64173728766773	1.85629707190498	1.23853095917163	5.4039201508027	1	6.07725243054769	3.49720412021184	-1.21666824653416	-0.413175924662893	2.99417614616821	1.76731856790252	4.47588257300101	1.63094634439166	2.02438108581634	4.97603956665102	1.37535950381471	2.43856260426567	5.29379921120256	4.92729837086743	5.55966115892257	4.53769747080143	3.1287488583752	6.25236560217267	3.84187422645509	1.52005926675939	5.73153476014438	-3.5960224360604	3.01030525907157	-3.70441600028833	2.19939582110693	89	0	2
22	4.6010320175406	4.17436772838698	6.30065496380527	4.28517418602719	1	2.90638478185826	6.52139858987521	4.6334467223023	5.47337980955093	6.52578695688968	3.50571578622604	1	1.77077407232813	2.31048133069212	4.1597773137619	3.22187348854747	5.96157467882684	2.39106757895905	7	3.6322487384297	1.78981369629061	1.03128157093386	3.62899707046676	-0.708068087986897	0.346226164514953	0.565769409585555	-0.780064929901232	4.81660892759134	5.6323591529159	3.05860625479781	-4.6612808297818	-1.61556655403601	7.86108828330096	2.92854316536885	-2.00351413294836	3.17511715329157	2.50140174648555	3.99799005114668	7.93413366241287	2.41245442744911	2.58894642348072	-0.73764060075456	6.025885010077	2.50549647411175	6.42008439058366	1.37995757418331	80.75	0	2
23	5.59173140762719	2.0436240492834	3.5022160253823	2.58133213838231	2.38987435142894	1.2851119101573	5.98281499475011	2.57301339997589	2.80462716705499	6.1571422761721	1.78501578378496	3.92340223450172	2.45656052192367	3.44466187917304	4.07833874855335	3.56654367676245	4.81214003880872	5.7330977131463	5.04421047607356	3.2677300301882	1.07139958005106	2.85259304370377	6.16371431457577	-1.16161169300677	2.34181706837131	4.65005074836773	8.13873582044045	7.27984926894216	4.04451198935489	5.90819944529652	8.92236507062941	-3.11848710623716	1.06776898161718	1.31038989426763	2.63027894865998	-4.49429352459833	10.0421681203904	2.01095597337339	-1.56628315171535	5.6454843203034	6.13820172187508	5.68376090219065	3.22493911199694	6.74605336593175	-4.7931167645689	3.38492990866374	95.5	0	2
24	6.35411265526376	1	7	3.07457037643671	1.42815700583635	5.60997272179158	5.96162977178882	1	1.64335784386039	6.11399523877975	1.13441464739539	2.79612882759707	5.61216773997455	6.82888203884797	1.37179188604917	5.93943753089571	6.05265977284497	4.80980509419206	2.72522555592458	5.36826614067385	2.45931960824558	3.20278956046229	3.07058189967534	-3.09074903573994	0.98679932332368	1.07609187957688	0.64509189168253	3.12200735238405	4.49410047997956	9.88711975419516	1.81865759636948	-0.784522863627602	-2.331663179203	2.09108260205037	3.55359756701803	-2.53254283051255	1.52815664271064	5.04379325065169	9.18236148848294	6.92957914146947	10.9453939202249	0.915882605866579	-0.420526229242264	3.48862643097581	-0.440186226313836	3.4427169212426	90.25	0	2
25	5.22119123617014	3.88040464641151	5.45216951311504	2.79910197453075	1.22559307012146	1.72140551126096	6.36857050942305	4.74584569689583	4.193769456967	6.73041572553541	6.75700394177225	1.37140357239184	4.16714780134371	1.82531341956594	6.0190507911736	2.2301712294906	1.72694453502736	5.64011411969247	2.07501276519423	3.34468637151458	1.87813282374015	1.60027081148135	5.67484320939137	-1.09513383549343	3.6761694323694	2.60017342861271	-0.980635529182193	5.9960799811998	2.16248393439393	-0.266615237582657	1.25871607910018	-1.92313098671218	0.866019979746237	5.25379688057008	2.50060411641643	7.32830944239709	4.9879150160773	6.42323266281769	8.52441938704797	-0.216908132900436	11.489571752529	4.12026075776296	1.18783222452064	3.41236020538288	7.03876404220218	1.45966186979628	88	0	2
26	5.62772448732252	3.45670530409922	1	1.32882590748564	5.82956781591804	1.79102517821262	6.13050091277251	1.51655801170183	1.37158072758555	1.71319384098803	6.22926245345699	2.19108840872431	5.6171487436485	1.53428141882286	5.18836628374031	3.10125802285251	5.63557200368508	2.11215106783376	1.25064266664295	2.97660071992182	4.88508680567652	3.80843849383136	1.99653935424729	0.910790506087501	-4.3456479821262	8.00141956183869	-0.605965775665871	3.60315255398373	0.123018055763724	9.40177269565728	10.588620130594	0.476444776503843	6.67021249168581	3.64287549617294	-0.580085209397715	7.53046258428084	-2.91625915142181	2.29002623384999	4.73260454431743	8.22948337055317	6.2768971393154	6.33778315808857	-3.20892735993724	-1.15932193515385	-0.727539868533475	8.24358657941883	84.75	0	2
27	4.74222222248458	1.81468386222726	1.76060461438388	1.83738607124553	6.87242783479092	7	6.85600413652264	2.8701763275087	1.30407162734265	3.01276477329454	6.61354112184486	1.54585827307105	1.19307496000134	5.07052447592658	1.40813769171429	5.40252423344087	2.80001458847257	2.93876217579559	4.96767702105037	4.81372490968443	5.45392326958357	4.10849950303708	4.40911333514402	-1.53832588492054	-4.94151962602793	2.97570896475173	0.667051371014014	7.11425289571573	10.783321587641	4.06889940019594	8.80756941404761	-4.79846041210878	2.45701913339157	3.62779411267649	7.02091953606503	2.74393325697489	8.62727458385649	-0.000912548345414377	7.47860807733549	1.28145365885151	9.9321900799642	4.46396784598995	-0.016040026100904	1.98625869113127	4.75374722401268	3.68477859522858	80.5	0	2
28	6.3161056046352	2.16873502565588	1.61872567821725	2.50949198596683	6.50004576381162	6.98440433920567	7	1.16474915961308	3.00286874446816	1	6.21239478587525	2.69292805495474	5.34543282790875	6.26053374099643	5.14945659347141	1.81011265498186	6.49189259926988	4.96990905703815	6.42886036125016	6.24562492556339	1.34512459937009	4.99290963489157	6.55513934760126	1.45967555814489	-6.06396657177373	4.30642618804442	-0.0121211658021724	6.81134468679347	7.29576885523256	1.76227386590684	-5.17208534154286	3.02022055154862	1.35618092586776	5.53288385958567	4.42484574315862	5.03963106027004	-0.98387290176611	4.93953183550263	8.05115612870691	-0.469465707923261	11.9488555004411	1.14113918593898	0.951779763394676	-1.81941006015714	6.17461001973552	2.02902417333977	84.25	0	2
29	3.80434408383225	1.64963970623455	2.49284078289756	4.2724066598792	6.39051779108577	4.54276336527185	5.17737274348847	5.9714593037484	4.30822472545532	3.3785041222938	3.56424989161792	5.7990452710608	1.12058398709862	7	2.84090020555124	3.05808756154898	4.02870216297845	6.50563381038752	5.2243584839795	7	2.15366415261393	3.57432777455363	1.68946603555988	-0.833558817814762	-3.51798017289854	5.18915333722564	1.23492685793395	6.04339228415162	3.56481142725183	10.2375684552164	0.874887670839343	3.3740126058304	0.241867148479574	9.50596386674935	4.35515902926038	0.526265630006141	3.07236715371598	3.0146496457535	-0.0639581626484856	3.42589798184741	8.96249898580633	-1.4520364640185	1.61857388633051	3.79441637162232	0.0226767104906204	-0.147227155023475	90	0	2
30	6.15903066839442	5.69171386878985	4.303657786069	5.28633784940213	2.30693645673124	6.38350602089706	3.71955452966596	1.24027998942005	3.64000014628115	1	6.01212569692156	1.39265362786395	1.79164814404353	6.45601894165502	2.97939245894285	4.64844373424528	3.82833759109047	2.17107809733416	3.50484052619611	3.2910191566526	4.4697580237913	2.65291079037411	2.49399443851606	-5.26299498535949	-1.29532959140848	5.27379274649343	2.27595875290946	5.31621421060013	7.14238903507868	-0.0658366201533724	10.658379464442	-3.75711473843545	-0.308641641441874	5.23863739555394	1.93314547467104	-6.0591296209628	9.81483894878318	2.42371694241012	3.45582672429433	10.4455499186134	4.41673528208681	5.76504337794896	3.35021219066139	0.936461663074225	1.05100063181153	2.7425054136279	85.75	0	2
31	4.99854375569291	5.20190865025641	2.81864261593461	2.11455598247007	3.67229473259563	4.16438936991429	2.07846644927847	1.37095983252863	6.88050238561793	5.51238073101243	6.32603858651144	4.92780929388367	1.69736242556549	3.17860683670968	2.12381642862022	2.98216420832262	3.49342758003383	5.13118540877656	1.79893467713855	3.96103039815715	3.90483182538996	6.37757503709068	4.57968300763886	2.88139585909133	-2.34929852717994	8.12788654023828	8.68217711065278	1.56490583811057	2.02860456286666	1.61361603665896	8.66431327696176	2.21734494456111	3.59409184380022	5.45453436411575	7.15852450265309	-4.68163884599108	5.34489583372874	8.26278789083988	-2.49046794877163	5.41656813240501	11.0336883420476	3.39033150436094	-0.702169556413804	2.34880337082091	-3.51207326868507	0.989892644712656	64.5	0	2
32	2.80014290357277	3.50250472560631	4.79797248760197	3.38238617984194	2.64688797165967	5.89861059427025	6.15218834897579	5.98137087834223	3.98762225394622	4.88534489099478	3.6074910180677	1.70150351335888	2.81344981307516	1.98387910863748	2.0411982295553	3.17809639762677	6.77901062821737	2.93489476726701	3.5154442842192	3.63484515378646	2.12072590428752	1.88922621901712	5.15049263149863	-2.80327122010122	2.7814349641531	2.88172345856272	0.0831859868137424	3.38681329312875	8.60492934770951	-0.363440227657763	8.65523040066892	3.41652197799564	1.16534441837457	2.10357673648024	-1.91806438525846	-5.0070291818884	1.40022858253391	2.12234784353375	-1.44162314364709	3.26397766033917	3.07316323768212	8.68925163947548	1.15533730236875	1.84773712373192	10.2071862472266	2.99729062537709	94.25	0	2
33	2.26365649620012	1.51031564649663	1	1.02161828245975	1	4.4089908812759	4.05979161213084	2.02493450890918	2.67932918986009	5.99430249205362	6.38042674775627	2.67579402871292	3.57031777155469	1.0255533929071	4.0923697004303	4.06886968133081	6.16556431131126	5.67752067958856	6.28741944845572	1.14039236972874	1.77672734478436	4.11267983948687	5.51358100881345	-0.235287062064272	3.61934234358	1.23685604146944	-1.80236066524093	3.35042857389119	3.45596615264857	4.95285438337217	-0.970104811481274	0.24223581226359	2.47579887731785	0.389049846608164	-1.00258507095659	4.43280931891455	0.419889539895827	-2.25529670011522	12.0248991525881	6.1729281989831	1.49698387436137	13.9884632980333	3.32064186072028	-1.66381868040635	4.63409861965181	4.06262522483458	93	0	2
34	5.09459168679468	2.06110590141232	2.87210461051638	1.55619824455383	6.64440415489865	2.37850886390518	6.25054280166161	4.96431886649866	1	4.37120305056245	2.0177395874646	1.33328648208575	4.68101616212296	1.68680898697586	2.14254235225236	2.41471203502079	7	5.32258260200648	6.97432168362589	2.88022597358382	6.26434682034207	1.189442535267	5.64549793509571	-2.98344791651815	-4.6203138900851	8.00944697040286	-0.796454271279767	4.70917188003668	5.50105759642254	5.83652577153476	9.02994008317155	-1.17642709974038	1.15497830517327	3.62271935212898	6.19468438907153	3.00357959831241	-1.7986776085714	3.79452230501319	-2.81052277704999	1.18188569220499	6.91202460934109	-0.226128689338081	-0.432002163571109	1.93241536333955	-0.469685898359914	3.47734693803448	93.75	0	2
35	2.92776798146414	1.41542954462781	2.37935029031245	1	1.59140689816916	3.708772880784	4.05005555720846	4.40713477475647	4.10347025459652	1.92033921424337	5.75857973247754	1	2.94615039991946	5.26850895770853	6.86651956991601	4.80690110169377	4.14098325419093	6.14741230283329	1	4.95538749327429	4.63435985428311	4.06993470151157	4.93495229982302	-0.149000517981491	3.86450387134628	0.0785598097475929	-1.33671341746191	4.27202829237259	1.97237148909941	1.31912767067664	3.20675886320114	-0.372912152242515	1.87871985157092	5.6477608995904	4.07868213018563	-6.36953759056109	3.77929257927668	4.93622755377516	7.60798190083437	3.4565484587698	8.98482751432381	-3.16487547272734	9.31854040342574	3.34093947631569	4.73477868848577	5.10987810052121	85.5	0	2
36	7	6.74248692436326	2.78958185972845	1.20766038217032	1	6.46649262158482	7	1.42373262789165	1.66766835714967	1.60422734461967	2.22620557187353	6.51798101795394	3.41954835078455	3.4309822014536	1.3062116575024	6.48539614715423	3.27663675710322	4.3691582084028	1	3.95234320653447	6.81968667103935	3.35831393297111	3.54866151133172	-1.76305010361127	2.52764102422918	6.21578266408072	7.10681801958211	6.373689402493	6.8041477348153	4.16094086565498	8.0609805253221	-0.120510714694019	-1.35878119437182	5.28009545079048	-0.67420654676942	4.50831937799216	2.68502044275508	-0.613720407936995	4.9534785304278	9.06525695162941	15.3993480042555	0.270171163791427	1.62515126153189	3.34648879212162	4.41447037403272	7.22005993668812	103.25	0	2
37	5.68722350663441	5.2059680867042	2.23376189885827	7	4.51238065867275	4.11896454775732	4.28481088221715	4.92026714939251	2.08208862986843	1	2.68793546868977	1.95497417552852	4.45068991769257	1	2.65100365740813	2.22028107549196	5.59818026775056	4.49413968737384	6.10852566839757	7	2.15090534209713	3.49971321854525	3.34508185051377	-5.31119882675704	-8.15734005930379	4.94548769135	-0.577508926834117	5.86902374406271	2.96433962292677	4.42485347883225	-0.103949824508159	-2.26307199618042	-0.297868407990751	3.03104802265599	6.37309300609884	-1.75918448500818	1.41159402695137	-0.364554882493105	6.33694119316714	5.2447919592356	9.25264905516308	1.61717221135609	4.75449210690177	0.922276737340367	-0.713923915575501	4.75314161087003	85	0	2
38	5.25122300881799	2.17385633654587	1.3178064519015	1.79952788609017	6.18201331458076	2.51106414309215	5.99596378987817	4.76570451107181	4.07090493102396	4.47105477162382	2.38128777757446	2.41188524037349	7	1	2.68033280685146	4.00598306141289	6.87970666399614	6.03005636663552	5.34295200035665	2.44334101793564	1	1.47931050511872	5.13426870280068	-2.53390094469607	-4.35343865761363	8.24159553293102	-0.361327295906686	5.07941025753786	2.66035987322625	-0.617764032066859	9.50525288990944	-1.47693177462401	1.05887315363492	3.34506818311528	6.28232192092899	3.78871060238661	-1.96726011711375	6.45081910424097	10.2117896648169	1.68825233376742	5.99252103662791	-0.431751155873857	0.988694147838513	4.92904581108224	-0.838385343797425	4.64065119445165	88.75	0	2
39	3.59179616514846	6.3643120162373	4.84452873518287	2.62029733686535	4.4903780112924	7	2.8906413034458	4.49336158624532	1.8415495643298	1.27465365527257	2.57235534097481	2.40384674281179	3.17911799571548	2.0535958146743	1.14436355833788	3.49612566925379	6.91167202880853	6.1375637509599	6.33410835112605	1.22441214343765	5.32793749337383	2.46230682456242	2.44411537017192	2.73220090666885	3.12609198841148	3.53928404990098	1.64900015407228	2.29588179990784	6.12973362358123	10.8640349557639	9.82781784873095	1.53199813819221	-0.192917196876723	6.2846113244181	8.18305791867157	-2.9280425452343	4.96496848946328	1.0598422823449	2.65774112288543	8.17578549266435	5.11103210818271	6.23454643489365	4.57715867803175	-0.539123257307786	-9.60192054733279	-0.397932143316034	72.5	0	2
40	6.42340325531599	5.17757315578329	5.130427350236	3.19009138769848	2.02878854794849	3.15858496383215	3.53320260786926	5.00032736941793	2.34086709661062	1.00201803862798	1	1.90631852278113	1	4.39474457903515	1	1	5.93670982178806	6.63881249300741	2.25047712578664	3.18319942749549	1.68074723216712	4.03100429711552	3.70777948675363	-2.9243293630402	3.17992943377736	7.30381294690922	6.85987542709327	10.3386807845941	3.7552815335726	1.7728188046388	5.15454716377332	2.94840473757616	2.60719176715653	5.41309465612909	2.53645548803224	-6.80226481980716	3.67928037280182	4.60533094486501	1.565786775725	9.88899334674325	2.27581023441862	4.51094462239848	0.0649569505980223	0.27023353851551	5.42254519790151	1.8964931117001	74.25	0	2
41	6.59987130741993	5.66674030801279	3.70188143622243	4.2224865731889	3.40340258034552	4.29436472916507	4.80911754414991	1.12102941069632	1	5.82731586270736	4.18603056600591	2.38054834106452	3.16949769254885	1.55945907966531	2.94965539477687	1.32414580589092	4.92786816618712	3.79573548912393	2.97339578771181	3.51061165735677	6.30234946217472	4.49918692568123	4.86571617507822	-2.98135803000817	2.27565100415	6.78276446625462	6.21056716064001	9.85976032799532	3.68978130371241	5.44143723965478	2.60812314403612	-2.89366321095619	2.3200263829448	2.5428684154068	3.55222485299769	2.51728778381529	4.79686318788286	-0.232883592275607	5.25525877507926	-0.104411807329846	5.8629456370293	-4.36594610831288	4.92403104043979	1.61955958525483	-3.39021714757312	5.58221776120489	95	0	2
42	6.84229617567422	5.64921738468504	2.98829245399516	1.33418796305811	1.03938221948825	6.51438778609155	2.91510069046452	3.75061575424176	1.37238090959739	4.06576585551748	6.52478450691676	6.65211023371051	3.50748972476716	3.85690093880736	6.79469808114029	6.3112690112795	4.40710864215373	4.45941872275217	1.48605903359153	4.69605920092459	6.02251402044775	3.24818140236635	2.67052916075455	-0.48740414789011	2.22107296920471	7.14448034350039	7.67989754142786	7.11806865322698	6.46380697927176	7.78536805553119	6.37940016502767	-4.99733656881605	9.98630409384069	4.72825287513244	6.04872402647268	3.98314635842433	3.14249779495927	1.79949587535497	10.8561941151985	9.17551695253507	14.2027206285035	5.19108704936002	2.1206048772932	4.75465189529662	4.50121691199281	5.99973520557207	99.75	0	2
43	5.64030928233262	3.12310589548477	1.09370599896162	6.97260360092376	3.02770204522601	5.4627948380582	4.28336423622697	3.07169008582369	2.57274839018475	1.81980332346417	2.32564286156049	1	5.15572914838511	5.74500387867122	4.02191136229488	2.59035581963373	6.36731259591218	1.48084473189054	5.52955646957326	4.47435709259003	3.78743422624369	3.62039004689122	6.54318464680453	-1.59038059356654	-6.26273567571479	9.41194729417266	3.48637365392521	6.01063907408939	5.78945916726009	5.60521581687015	6.95608920837787	1.39040857458368	7.85060541646246	7.69109002450232	4.55000703938631	1.16775609042391	0.0917709696460781	2.86631550163226	6.65483058237592	6.43872995284689	3.78339008089617	1.36046000741673	2.78560422260866	2.42842240513766	3.71509890964285	14.3379104075648	72.5	0	2
44	7	4.55508568673266	2.07697218058257	2.75534435853569	1.21779454443043	2.96436017684644	2.73874104828586	1.62954789814399	4.38878207570832	7	3.5419901529971	1.7393492914816	2.13455349202272	3.95851615110871	1.14330720491597	1	2.92305014514583	3.27653175278419	2.74488803929124	3.24754493686954	1.97436476840799	4.43907893257533	3.76417816423238	4.14077068599763	-2.71070381183751	6.7306901080936	11.6193942206117	3.3352089554336	6.97509352843364	6.71495391453828	5.74719350165746	0.134888649061679	1.60908107998766	2.3966009571293	4.16816211815526	2.2901846587062	-2.65727914399707	7.48789195931821	7.29824754728756	6.32022424613463	7.92204972818463	1.4995541353125	3.63367000294928	1.61095041728401	1.937971761159	10.7621534584397	74.25	0	2
45	5.85339337242941	6.15911650449153	6.53397997804975	2.94762395963345	1.89821135936649	4.96490137403179	4.05640535273757	1.34221596942579	3.5559889913998	3.18865395160049	7	2.85978388552844	3.29894807034887	4.49431884734951	1.7322904640876	1.80922853131021	6.66359674719984	1.1422113043855	5.57484638710852	3.40696876109396	6.13032849033654	1.96688995740617	2.63512924356322	1.95663350987999	1.22536723539631	4.58480314057638	1.3193327412089	4.87671506693511	4.58198715124114	1.23811546164631	6.74057731151687	-1.27154912295611	4.85340681753192	2.72157236510487	4.10927364581376	3.12696109346464	0.766200735671786	1.33067282651611	5.21897548851827	9.84188676988961	4.25882318696599	3.37691624149189	-1.71570209714779	2.01822193925676	0.962792680156602	0.828861759803846	82	0	2
46	5.60704513652975	6.36271963216288	3.00811712448472	1.56440045472347	1.88409355222991	6.02531229363729	3.47604090510445	3.88314891676265	1.90966132067705	2.83522906988835	2.78656517291577	4.98205493488778	5.59342668674476	2.87288307663367	7	6.33835950743457	2.46042369300281	4.34504540890737	1	3.85360879399395	6.08081694288725	3.36234874851938	6.91273120633313	-1.39317618333408	3.04469912962184	5.82006274644507	6.72070797010258	7.41965185803956	4.33334639176354	5.30613927092083	5.55320209730322	-6.11556473735028	7.91272286486871	4.8074549362613	0.136474654325545	3.89374868479708	2.19596738811278	-0.127914240545643	4.59358072587024	1.68123698428357	14.177814479295	0.762077498796867	1.78284765352733	4.77480424821333	4.79687392227269	5.22125771794325	87.75	0	2
47	7	1.96882933002485	2.52517547963141	4.01707008698075	7	2.66563848211981	4.63409608064543	2.78371594724161	1.12231096023862	2.0031136208916	4.06700148278442	5.18822270950275	2.14191463423755	4.2123459610932	4.68985642933242	4.28901607976168	6.35379617606878	4.80417827194355	4.37038024998443	1.91499287161933	3.88392867521369	3.51922771477843	4.04305772377913	0.0537526448935374	-2.4057656628227	8.01722659439883	-1.42827361606203	5.61338690068102	10.4098338606812	9.40214210029829	7.56679654963372	-2.54957359108346	-3.028417795916	1.29409387116776	3.29560606466334	2.58423641644613	-1.143254306991	0.58677759889315	7.18059167519445	3.45373864673084	0.665164274436127	0.809540652878734	-0.13372696195256	-0.00733082414918947	6.04232044246675	5.10183876801908	72.5	0	2
48	2.78363916403857	2.83950708998117	1.98492744335327	2.6216243862135	6.49399133796791	2.70809923317018	6.25108331061081	4.59081454926616	4.44995509890513	2.63062985652687	5.7171504290696	2.29924469992146	2.67636761327158	2.72523769685222	1.36348802854059	2.67954135611968	4.67085161338115	3.6669079632279	6.09577576034532	3.35724577488856	2.48934414827733	3.59464338271521	4.03592138796157	-0.342553715818533	-4.1156212047387	6.78792088010072	-0.0580763100974808	6.66738866359333	3.23279773484146	5.13773113661035	2.66186179186971	-1.34466656258324	3.67268367528386	9.53035085406978	7.85552099404485	0.671528434218315	2.78427483267279	9.25666802132429	2.72659590563637	8.09454538241608	4.18841322200012	-1.13063361634313	2.4312691125669	-1.31213447509414	6.1296611167277	8.33712095874981	100.25	0	2
49	3.36421916537892	3.39334091141981	1.28654570918894	2.09296286124225	7	2.74634681322655	3.68261430009098	1	7	5.88753932273696	1.88573975587867	2.72115660846642	2.95183479271258	2.91395897371808	5.16157725075308	5.59919974974101	1.65285023341949	5.31889585382106	5.38918558851401	2.83690290484296	1.20897050505887	2.03060187490841	7	-1.00806319290161	-3.27280776668592	8.48598961155627	-1.01364563656102	3.05599826877459	2.6789992788506	7.27858232535224	-4.7289273141695	2.54662685258661	2.21055284691801	7.2994900796554	0.470671024533683	2.00948243317346	3.72456358193026	10.3527118641908	8.42854721669728	7.49771726551963	6.50621297130014	-1.5051247154435	-2.76612751801489	2.62034969820272	9.86513258899095	7.39884199382078	95	0	2
50	3.76059511626618	3.23387326960562	5.97413223795132	2.27320331140942	2.49172610573184	5.62577700580781	6.09534864481651	4.53549657471038	4.39207680579668	1.21424271541591	4.64604657579002	2.19464833285208	2.49426693355692	1.51099351049689	2.48343202706379	1	6.48414476654931	1	3.2163786748171	4.6486591098932	1.74933164323328	6.62712573722273	1.50646076380049	-2.75901862513801	2.63415318893783	1.45523345999778	0.184585021567273	3.3626584707733	9.13148092757474	9.10841846774469	6.30169581764184	3.39411770294586	4.50711546235519	2.31850624843344	8.09333320292474	5.45995717879842	0.835051304667239	3.42067099175283	-0.990446481488225	2.0142994400538	8.15306382789798	0.379785601879137	0.289423088052124	0.224214054070074	9.43907742526996	1.51770816863962	68.75	0	2
51	5.43007120089797	3.53936314190583	2.29283924355087	6.33304534925	3.72968130576416	4.47739590490536	5.96998936282998	2.25680008129483	1.25314225271651	3.92715886477691	5.13219645308635	3.79227778723208	2.20602587810637	5.44132323579852	1.03356085536789	3.40477467192177	3.7864180352694	7	4.56729916605115	6.83051926541126	2.62209874927899	2.55685729008096	6.57395387730287	-1.42170871993196	-6.65586352971667	8.60069846708988	2.61425485434431	6.35028342833619	2.49834187955071	-1.41067704038142	3.96166638738247	3.95508141246471	9.16838369504803	3.53932590313302	-3.02325418246023	2.25896271711854	-3.27781135449022	6.09438631078613	1.15193831941193	5.33433082978007	5.16147471337415	6.88151087941703	-0.55045773547992	1.77383126136186	-3.79233002487498	3.58339923352883	74.5	0	2
52	3.6240592685248	4.9754112943094	1.93679011132224	3.17040852388192	4.13519814789203	5.00238269125454	5.38341009000727	1	1.51699374316457	6.41587184167317	5.5263729071194	1.18741246844722	2.5906796228969	3.05439642783578	3.71847642422598	4.83653327583474	4.42737193100013	6.44962248161078	1.28198971194211	4.33244798181285	4.0262256246456	5.58081863071994	2.387401078236	2.676206757666	-1.57348689837857	7.52996640933217	9.64655259088655	1.07455209285753	2.82343918552553	1.09365690999176	7.90911781308928	1.950110819591	-0.500665972016969	11.3751026493384	4.76579288625249	1.64255348314558	5.59198906069385	8.29989452039649	-3.79722348236647	4.58798652482109	11.9773464456934	2.78512963587084	-0.900047549779232	2.8818518111068	-3.3204324200732	0.62566475299162	83.25	0	2
53	5.82499427972078	4.36092570806576	1.37799679861369	1.04070615181283	2.36561117395157	6.14774299057978	6.38113773880658	1.51802984247283	6.00252392103756	4.934298290646	6.78651118969526	4.47870923183947	4.65831516324473	7	3.91456309678935	2.31531046916085	7	3.74687154882481	2.90315965999018	7	5.38300933340733	1.66883614824861	2.75304122503228	5.50026594341956	-1.33283078207179	6.28324465462962	11.4277959399442	1.15041130888576	4.9072262072941	-1.12976487022074	5.617969387116	-1.22002038221621	3.27930983677253	2.33845615955682	2.85503353444047	5.77822366962374	5.69313236114971	4.16462140986772	11.7057419430026	11.4976518198769	8.04278361399721	3.88089626789471	0.440776814321143	3.51579929342313	2.43405976884444	-0.693713648009122	90	0	2
54	1.93466454969708	7	3.41638842968298	1.32471492451394	3.34793671721493	3.30636476370864	4.73826232595517	1	6.26043600041409	1.69662145245481	3.75803518812325	4.99187956808005	3.38381988560408	1.15230149569324	2.06623666903011	1.98186207271044	5.16445042161098	6.25822852161642	1.33961745590777	2.4110225701258	2.07902864606254	2.76124415271473	2.16676455912317	3.59282842324387	3.13473690361775	2.39500527958845	1.03817421507426	1.58686593868184	1.5995953186792	4.90178121705297	-5.89002446640107	-4.01966252722539	2.29246278490808	3.08121680950836	-1.54541793705266	-0.658855754630928	6.36333647979548	6.85499097978287	-0.996410760876837	2.16259359701386	10.7683912921519	-0.154968568215209	-2.75806658334653	5.34821080767045	2.26820049880349	7.28863096901621	93.75	0	2
55	6.99572899659447	3.21378413597666	1.2709819517937	1.96511106847926	6.15282943647579	3.78066015656535	4.39851855577634	5.09044140875956	1.12905495462196	1	3.93908792861405	1	4.73124734427764	6.50492633131761	1.20359185458687	1	4.62805501181089	5.70819654947032	6.38997519650928	3.25247740547315	5.3154011816072	3.16603265426039	2.6680283068091	-2.32004424047142	-3.86618453434803	8.29878922148066	-1.54358907911026	4.20181270266302	6.50771091253237	-0.358893335456784	7.19129920180405	1.60027990805507	3.7741531301592	5.82282086548345	9.30170430662922	4.91508314614026	2.42801960069541	-3.9657876833272	-3.10245562696682	12.1198139160603	6.824736684695	4.38020873604421	6.3341095540832	-0.642019993291847	5.01633860832304	3.66439858868495	75.5	0	2
56	5.39107642737889	4.76331079367606	2.25241833107941	5.24122146372526	4.11909189078316	5.2014255659997	2.66075636731111	1.93103230628298	1	2.73010073299143	4.51831927413657	3.70547622234564	3.31396468452843	3.14863811744489	3.26301100839092	3.1541941185336	6.96164503518593	4.15577037422379	1.27627581497469	4.69088880834455	6.79755563128676	1.93783960552811	1.99836519753967	-1.30677899470928	-6.85012679535908	9.30311292097715	0.781074617770239	4.86250310413179	0.622869774894951	1.88113852452255	1.97130933720105	0.994406854290179	-1.88313422380468	1.24387105969714	5.71250292117489	1.65627385056591	0.870728197411374	3.10729367581304	4.34947893949393	1.20183548066171	7.40474463859031	7.82284678204948	0.363806479888677	2.75888688056943	4.32856149579472	4.76923705603482	87.25	0	2
57	3.63549907743014	2.24576955318942	1.42501308059006	4.90897763401881	7	4.44150794781154	5.16962280225932	5.48793582816665	4.48232433799643	7	3.48648697281079	4.83506168181593	1	3.45854694108288	2.82151470081666	4.33484035026441	4.6907840642732	7	6.05676956206125	6.90688995543253	3.78053212409905	3.45820114244879	2.71583454358278	-0.77739542984351	-3.95456878504863	4.44856372104376	1.13445557003879	6.75006106380065	2.90161736984043	10.8787907386598	1.71597911231328	2.48007254389899	0.863158709296915	9.85831062783061	5.43531761591076	0.987364626121646	3.86989856402215	2.73985418087873	0.321735837092942	5.03839726990871	9.3063201770577	-0.996976646757623	1.73898905930254	1.74552418473495	-0.313869642232124	0.801843013836345	87	0	2
58	6.93358463140037	3.29078553666966	1.41124205741735	1.67594951137155	6.58377632216049	2.85470260059508	4.86017942922567	5.43498405263049	2.20443751435823	4.74465339039078	4.72412122506415	5.18265672672726	1	6.35679701938209	3.68237658879456	1.79537498666621	4.69611783533809	7	4.33905733129927	1.59826367211781	5.56445336327727	5.61061136518298	1.13140119610825	-2.79599960099748	-4.10093917124902	8.41135705725986	-1.605607081105	3.73116788570819	2.46458967451145	6.79654521372021	7.21930093835884	1.88214746419556	1.29023034503797	6.6454648730393	8.52269336512919	4.95032202916682	3.50752612483224	-4.40320255407919	-2.38114350943059	-1.58659539958838	5.64537021750936	4.26324050890195	5.8096944406358	-2.24063890514115	5.04908662804301	1.93841365866866	91.75	0	2
59	4.72334912729616	1.43824161354173	1.0121881016106	3.47680349760393	6.70405567560482	7	1.81332162636361	3.25568169477783	3.02770114907098	6.74608481427426	3.60606336088673	7	1	3.67050721568532	5.36275466664998	1	7	4.44980905017607	5.67160558695481	3.86236157138718	1.41842501816845	3.4330919595741	3.2696601862876	-0.693327541031399	-5.05208919651651	4.63827216674918	0.412381877498114	6.19565477095733	11.612920026278	9.0056097455129	-0.785457600608228	1.85025944295391	1.91568735271859	10.2025492351388	5.66985994488946	4.70541337327245	2.74449682219934	3.41779382754	4.78832650897431	6.10234147242215	4.71198076909401	2.75274187963503	-3.50879591739317	1.25365468345175	-1.36868723253487	0.0425022244268768	81.5	0	2
60	4.53967096815144	5.53205445277941	1.4086413704685	1.35100381406326	3.10886609336025	2.919741756355	4.19442041895287	1.76894242214233	1.49070480046834	5.67273655693089	7	3.24146902814553	1.76841655951632	7	3.13068158096575	1.3694925610375	6.60610317487141	6.35767234633735	7	7	4.681199757214	1.42719713964962	2.48659287860636	5.14777546863455	-0.716885154446067	6.57532503223403	12.4042903346881	1.20615402127925	4.41439713552753	-1.68783897644676	5.57610592345931	4.57042625016312	2.32303324882484	4.19823800839102	3.48393474947968	1.4580382373138	6.7271738217619	3.98402567463002	13.401740335755	3.20863461140913	7.14423677404888	-3.2513152836391	11.199967167307	3.41901986987209	1.86943603685849	-0.633526852719817	81.25	0	2
61	7	6.77812285891811	2.82124513481767	1	1.86142875630973	7	2.14905065137419	5.72808704736993	5.35211896488185	4.42446076321804	1.04392886796394	6.79208962189683	1.64516735795746	4.36539733699218	1.06062313546424	7	6.52218351635378	2.55593632884144	2.00886553303582	2.06286401595977	5.81403194867605	1.96825124117603	4.54014268578561	3.31076009978942	-1.03681830571529	6.43105490145237	11.8368047202727	5.3362862436169	5.15469722594294	0.226345056504287	10.5957582200829	-1.32607348913631	0.163263438540271	3.45909037345173	4.79378954540568	6.13466142619397	-1.21217559211436	3.49339689381381	0.960817458352428	4.43947498550584	9.94052303080355	3.83682956817507	-0.84488716161562	4.49040209831943	4.53116804383943	4.1691384898068	61	0	2
62	6.06387910369441	1.52340325060521	7	2.73152781766502	1	5.38364596357841	5.67778168219191	7	4.45817075832712	5.04344195762348	1	3.17216450425191	5.18385418295759	5.7895015088162	2.37933544318347	4.68733043760914	5.62972602078534	5.24232244042995	1.13866657575944	3.09091859114282	2.49774691419548	2.62463281960155	6.1121983286305	-3.49507740327247	0.223614017724531	0.817796169467274	-0.361540866054947	2.72939859367473	3.21321573487161	5.36709736511566	1.8996864609186	-0.53770418171616	3.50349350044367	0.872229409650468	2.74580447345791	-2.57840082286696	8.42864281670996	2.49397134464194	-0.827567443137229	3.61242255622089	5.79182835227409	-0.666290965287064	0.70716567481494	4.36633291866335	3.08288606476773	3.51393677830684	79.75	0	2
63	6.39448965073507	4.64047167192871	2.38758672922202	1.17899306875915	3.95348812065558	7	2.60364590478086	5.774689708653	2.45490924488545	5.76727947109399	3.74529600256236	2.10739668217991	2.44666642736003	6.53234971005828	6.01146686898189	1.76107117468763	4.47973048045153	3.93224987475258	4.79342946645918	2.65493349560666	2.47488997155881	2.35520407539578	3.43861459465404	1.94679417528143	-1.0780273281955	5.95055409252458	8.74466767484815	2.31171980038433	4.10326278029278	5.98691297479636	0.332502515860642	0.878454485296051	0.332624913594546	6.43187940490179	7.56904123179531	-0.759859991192236	1.55746303900863	2.17275933172651	-1.61511424224511	5.12017424717829	4.56319447468495	6.37478890649332	5.58165639500622	1.61280456349922	5.55031511282061	0.826086046673819	82.5	0	2
64	3.39410340232231	3.08185028826805	5.62470413455409	3.52282589980755	1	1.05559971809427	5.21523130831029	2.99366385267901	1.87928526444526	1	5.35177191850889	5.6498659488149	1.45890550395944	1.06954249530895	6.00300668831211	2.43799113420579	3.69154299625615	1.79861086358883	5.1835078084092	2.95194250578897	1.93674900121623	1.41375475159009	5.73617448813979	-2.57723302488046	-0.763945051376975	-0.107787444354105	0.790592178592287	3.67699536570306	1.70153406319834	1.6117960627689	6.47273896280387	-3.84218026856213	1.05126404607906	5.56659536657857	7.22370221034161	-4.04112725585453	8.66458584306285	3.87568442103119	11.7552959328653	4.12186879376245	1.81524777216417	0.0226004369835719	3.80085537812008	1.11602308743827	-5.13185871094791	1.84306577157115	88.25	0	2
65	2.90340822867674	3.26284413155612	4.62270443574233	2.00978689415602	2.29019403793024	3.7873596898303	6.61455574575468	3.47081768290877	3.23084347499537	6.06270493339991	3.63440578512193	6.44148162287665	4.40266365554467	4.06800008517962	2.56225185488334	2.68997076071403	1.31504161440407	4.93662563250328	4.86832280628952	2.60494830894276	3.07450348892399	5.28881129254688	1.126404920706	0.832786688801138	-1.40461411310728	0.244938489517517	0.752567012359006	5.10843368586487	7.2265371289793	6.37254006542062	7.6944799939159	-1.55327592821555	3.97211533872717	3.52075855619794	6.8147975071458	7.83028744790534	0.342147627952076	10.253767061148	-0.47282784712037	4.20019447876155	7.36047414529408	11.2284755894279	5.0567398653095	0.769535828405669	-0.978923700998826	1.80137064560886	72	0	2
66	3.39052682127223	3.55478697059206	4.97025836716236	2.72356308406679	1.4851843231239	3.92933185684034	6.65749252228441	3.02333155734371	2.93646497347701	6.46830032772707	1.48391890642775	7	6.7756519402702	4.36741899447262	1.71388811823608	1	5.63403483384636	5.71242032578245	6.67766574486012	5.36058574855945	2.77430653624328	3.91768000179414	1.40291785061974	0.433607930047163	-0.763359886762575	0.661125926727398	1.17497033503669	4.56198557034604	8.06019551189546	6.21003121688645	6.08618554843653	-0.311664725984283	4.09144835673368	1.11590629346109	3.30663473395044	7.796306572591	4.2621708215718	9.44988581381423	5.64806505729215	4.95129682905233	5.73186771295374	2.43933466010623	4.68220547238007	0.137114736754621	-1.0501716012196	2.42547822537423	63.75	0	2
67	4.30864233943225	2.44347914353808	1	2.18664685683104	5.77081731871134	4.13650395620437	7	1.21745315359025	5.3365331430628	4.61552158925918	3.37852989400834	1.82182535040675	1.08362312347823	5.55685689223236	4.58524350487111	2.46845553902206	4.7672919185115	2.09612039907053	1.36958533396003	2.96012926617836	2.09918553397974	1	5.78166305177817	-0.375032498368585	-4.69445311966664	9.00572696053204	0.881958999772208	3.04472915185425	9.2951772341304	5.33977695998412	2.03517466346712	1.35512041521223	1.27772459477987	1.90212796167921	-0.180918104561018	2.74025130081959	4.45425318081083	5.88803202590552	4.07793710723118	7.0432322242405	7.17744387733239	1.60664234078914	-2.13598022738609	-2.67994011707443	-1.33298438760121	15.4982831771241	86.5	0	2
68	3.05450912429612	4.83232984354753	6.2242980441678	1	1.42726862832992	3.92900177901676	4.86742561387049	1.16190746602419	3.43149288780189	3.92951645318936	7	2.05678170700526	5.6671532059393	4.58268157202961	2.26371485584854	4.03712544738895	5.99647680397758	3.95707809457009	1.39015977796548	6.10440811749928	1.74477801395061	2.45207060425613	2.14736422726244	-3.04840137030335	0.522166218602391	2.23922166679623	-0.37100558852556	2.48911399138567	4.62917166677725	7.08831013669615	2.16094014776318	2.13599443521907	-1.3952552497358	0.0293082694839344	2.93681575677696	0.771092998127275	3.05256260182397	-2.22484170145485	4.30454035649073	7.97557659446507	10.7411294990923	3.8107565037955	8.92502513675816	-2.5589946364581	-3.5809744601726	7.22293297568466	87.25	0	2
69	3.93886441530501	2.46091487864242	1	2.10154720602444	6.2916284667337	3.46348535912183	5.44062239321907	1.82122463743389	1.87162943546071	1.27116659801443	4.937921140905	1.83593835130194	1.67742607074818	5.69417706916585	2.18677085387987	1.96283578477589	5.01684496826127	7	7	3.88139718046343	6.71615513353819	5.0193729028113	3.53237675578844	-0.381638667974609	-4.36533354110804	9.44277921086895	1.45319422154642	3.41514053039439	4.19458513995463	-1.08446468817457	1.5587186019972	1.30018750608662	2.2979974403747	6.62339246356231	-2.02395259252093	2.82625072292644	5.97439895299679	6.61967236819282	6.90234869446507	8.18548149912681	5.22041485681111	9.50118514752909	-2.37440723264239	-2.32790425940792	-1.0433203110677	14.2780564182938	81	0	2
70	5.34446198036508	1.58080595030257	6.41317933047867	2.76807566705257	1	1	6.5320023619528	1.21489774529637	1.53741070760695	6.72029231325546	5.51246595683528	5.43815316063115	5.75767333035997	3.30837934141173	6.18344601450871	1.573177019545	6.4876625074238	4.91222876261397	3.12076742282603	4.6600954225769	6.49284693103759	2.87152620727021	6.8307341229954	-4.33668969557003	0.15000011687392	2.72691794703618	-1.95022330599708	3.63248430052714	4.37503971588525	-0.399917776461036	1.21974534863646	-1.04614122455675	3.25971165837197	1.64606774750453	4.54979039829104	-2.86365586607189	1.94759882282695	5.7642891707574	4.53516976970038	4.89539368603613	5.21063199670808	2.69152851284192	-0.201098957756444	3.71845282056362	-0.373798631943317	11.3470771092274	62.75	0	2
71	3.92653902404679	7	5.43633334401227	5.45642410765332	1	4.91840026873057	6.01831664697372	1.56453064422114	4.35759106147916	2.89229801416469	7	1.22905631165532	2.94930886570601	4.46971402788945	2.5937787968472	1.79244751287718	2.30670013382109	3.67030263972527	1	3.39549322099356	2.4453590216506	1.54858889873572	3.81473611449695	0.956027027716503	-5.85778736119339	1.5938213543632	5.86057027348898	-2.53503599137189	1.73917830474054	3.84397167165138	6.57044571178565	-4.41789070011461	0.994724135076575	5.42994459312486	-1.69740729736994	-3.26803255445533	2.84907483438534	2.57795618228626	4.53680115676115	8.43270662275496	7.7650633899461	4.76132716069897	1.81072672770565	-0.195640998524877	0.467340065815133	6.54430426393757	92.5	0	2
72	3.20944610106029	1.64848814300715	1.67148378461737	2.4490446842292	6.27034853662036	6.97359814835884	6.3515002677179	1	6.6172938533488	1.71874976962622	6.58694798109322	2.4592693504245	1	4.76645692543426	2.67830696761373	2.24849476784613	2.15176558566532	6.42485107643195	5.45118298304274	5.02028727982905	4.912244090912	4.16919574285957	3.22480265456392	-0.040281802788135	-5.09383646555945	3.49814000499176	0.219095095871991	7.15539430100225	10.7253887392011	5.71163981900911	1.48200345599437	0.323567598686125	1.99145497538472	2.28368242056122	6.58550670836701	7.51179665355235	8.2264034078974	4.04509957471461	5.86034950687704	0.974677940710626	10.3926303580172	4.27569768641897	1.01944525107207	4.37750141684639	4.02323351794824	0.90751939774871	72.25	0	2
73	4.80346230628313	6.66785272176025	4.0904943559991	2.57603694995743	1.81872488058796	5.92557914078435	6.17704808492714	2.11784179961996	2.82782647475883	7	5.92868622716854	1.81004474570823	3.38147867918619	1.48658750970371	5.89005892692164	4.99330068282234	7	4.90003601507206	5.72352445209575	5.93859396514407	6.48757049579086	1	6.94991066310467	1.64510920952492	2.92741551725097	5.64920468986628	2.91847821767576	4.30006655769412	0.689215968117069	-0.44672544498211	-1.34430951035493	-0.198102672653541	3.1905837869915	10.3355758612403	7.2278029243321	4.74089707703881	-3.62838609966232	7.62090838716149	0.523675712375607	2.11324098254888	7.32881786561347	0.555244878277552	4.56305769988448	-0.598191634573687	4.71306831783558	8.18424793086959	85	0	2
74	5.70694004113003	3.41089531819792	6.52791938315926	1.916357984436	1	3.4729595913069	4.07339538205465	1.36267878280351	2.71756370050926	5.82588523391482	4.99587486800518	1.73330179784995	2.81629991413297	2.30626813298649	5.48349657207805	2.38293704132483	4.84985902764	2.52668222194687	6.37997010479211	2.18443954400247	4.72795311058897	1.10750177444179	7	-0.586785932364757	0.929092373934639	0.771771183983901	1.00210854353116	5.28789662887705	8.0015037334562	0.983816742674306	4.86271168193673	-2.14934924123712	2.94541202892081	4.25573202752867	5.03524609898851	-3.3703368232516	9.44919063004405	0.0599902077290009	-0.725876297066165	8.10481233440065	6.44992244003376	-2.80264091017673	4.39338177823634	2.75026696675052	-1.55182145771404	-0.0667363182026454	82.75	0	2
75	6.78381710043733	2.17464382842684	2.57223455123839	2.72908536492697	7	2.11110553288303	2.04805629367001	1	3.94112761136505	1.00519413639589	4.92236793526416	4.64646228575195	2.62136961666546	5.24458747666168	5.2673781011971	2.91145618591125	5.41163377780671	4.8716925094791	4.3003003684982	1.3141018613092	3.60084603799561	2.91936195301312	1.65910410520097	-0.411962098376424	-1.20857863793234	7.53086887793092	-1.26527612689522	6.17358414425802	1.65807097852445	3.86148901562132	8.10968373195805	-0.983000152031216	-1.83495616865544	1.13311506426457	4.65184222614364	-2.5013794854145	-0.841580677851716	0.604615221475527	9.82155566542238	9.84134840322305	1.23127793332036	1.64001115261181	0.153578695753084	-0.145026155922544	1.79344505533654	-1.85682936861377	56.5	0	2
76	2.73596071504032	1.63004063232509	6.47963516050147	3.43124260237102	1.01850922769862	1.72101385884667	4.26067796163178	4.67495360297803	1.23899759285916	5.97201623243145	4.83903485711983	1.38807369590153	5.54754213730594	1.71406524691332	4.73013583075282	2.5909452792196	4.20471294593603	2.06477414322568	6.58496385358917	6.34880459951143	2.78165730896094	2.22284804446719	2.64474145145218	-1.97437286586225	-1.31946988966007	0.571501341913133	-0.173324189099736	2.70337721001199	7.53062624999126	8.42711213855383	8.83074066742176	-1.10816298928963	6.6037602698276	7.25750421216531	5.85405779384774	5.80638051377526	-1.79672703146753	5.28960577692694	13.3851605168368	4.67458936497966	0.33759779069637	3.26985535997239	2.13732579821133	1.38884402899183	-5.45929310469776	2.27106870355628	76.25	0	2
77	4.10241054548736	7	1.37338292257476	5.15855472599022	5.32704968799575	6.46677808883522	1.35765248471391	1.32776748784223	2.53653257710943	2.05170164104484	6.93345487993296	5.427996957469	3.69677995838027	4.80812251572918	3.26760645069361	3.45663865814702	1	5.01288061671638	7	6.35588441055977	5.9194666430451	3.6878441690447	6.1099831273729	1.35496505109214	3.77190409415699	1.75216868856092	1.60001903755771	5.63622560022607	4.57537315419375	-0.42714010439161	5.80156967911182	1.09873078769309	3.36503407579862	5.01426581853748	7.30898814743145	0.20846284801157	5.00430097809587	4.63030274358851	4.03842375966035	4.65838140513745	10.0629647364199	10.7182611102513	12.757252463315	4.36654405574736	3.73700227373	5.12724256236174	80	0	2
78	5.28086564751994	6.07013045733857	2.59707954516257	1.44956324772027	1.17108915763083	5.48518028508025	6.55117087106695	1.97525553540792	6.99901587513303	2.00325355788588	1	4.44698526851696	1	2.12569359807794	1	2.20884443942799	7	5.3692514626211	5.48701506001604	3.50441897547679	5.48805379609178	5.83227764371133	3.76940141460435	0.501888408766308	-0.840875564428389	1.46699744459915	9.2279516484262	-0.181597840255519	7.9895174118033	1.73253123797452	6.63949008865788	3.97055626551438	-1.27809458067099	-0.558619955842935	7.97843272464573	7.06825038668253	2.7879842060709	-1.13320297279791	4.10339176041831	6.08151335483674	1.72272082115832	1.89641699975751	8.60544806086572	-1.60742939190329	-1.49531233359945	2.58410437795638	57.75	0	2
79	5.30948591987312	7	2.90697574407927	3.40714707059318	1	2.65664483530375	5.94291765927513	2.30010517895124	1	7	5.63491593338879	1	1.33276223084105	6.39753666238456	5.59834199635293	3.29117914204523	6.1944013022579	5.10123828584009	4.40735557489853	7	1.59623609976056	2.8245735767184	6.08865650953864	1.37284992335412	3.64001134657136	4.80767159893141	2.961925364022	6.53038047488833	2.65478194106109	6.69861162060949	-7.03633127942787	1.69121453182246	4.1586016655161	6.4798742741802	-2.23430451206518	5.10551070744298	2.37399541958969	-1.29817117906538	-6.9622421658633	6.29461184203324	6.26359447920643	8.49218375015851	5.5194240461348	-1.84363308088354	3.24724094614371	8.39556176259535	93.5	0	2
80	4.88373304665338	6.59570939368585	2.6927397433262	1.36195238805814	1.1022103389468	1	7	3.26016435530171	2.19969674051389	1.57729410470275	3.12861747847053	2.35361842654007	1.81030517855771	2.95131461200551	3.21473680389744	1.1162017536335	1	1.14732888872726	1.83127957686929	3.58527214183008	7	2.15615056286674	3.09805318203021	0.278883956768852	-0.995418428232989	1.15664675050211	10.2470098563559	-0.326505890389703	6.63434489940879	-0.699774741613339	5.84020424156579	8.61021394705066	1.09445538294189	-0.0647492590403422	-0.724425522282909	6.62275321436666	1.41919229113881	-0.486626815090595	4.023408326784	5.85327827724788	5.20755604827787	-2.3249909786536	7.85026261068862	5.40098333348354	-4.28183462244253	0.180402096421671	76.25	0	2
81	6.61873902880384	3.57563486129443	1	6.74714178041009	3.66470487748832	5.1669050294583	5.08610398875572	1	2.20884102928961	1.34966715246292	4.87680974690582	1	3.81921044628579	2.25008106255034	3.4186886356281	3.64879285596818	5.87336930098972	2.13111461942505	2.78901165238243	6.05071549092558	3.68113040223077	3.30411537015775	6.80639351527427	-0.430657275314119	-6.3503052555794	8.39073572877259	2.93166839581875	4.5785373212873	6.18126821777807	5.73553185396784	-2.6282461653599	2.41158274009844	-2.83593972810954	6.03981525834108	5.37837644663901	0.739317474248254	-0.8377157150485	2.93457286220019	3.27407890765252	3.87738351616485	10.0602426989526	-0.863234254834312	3.10060558034514	2.2038411285399	3.19537378704261	13.5398037225155	63	0	2
82	2.95385092065137	7	2.68429026129606	1.55223662637174	3.4857405741109	3.71341465183006	5.3338686831042	2.02919512769442	1.58102643781409	1.62853367277753	6.80025212313969	4.26978943336275	2.23714367213219	5.85057654791044	1.2686347257895	3.81946690586737	4.88222744480954	5.30104579203895	1.3872888547109	2.84539836313661	1.68520228772247	2.12292476999183	2.71353077119926	3.52366280276122	2.85389806539172	3.57625108632069	1.89365686618794	2.16371499224645	0.921347315978978	5.87256952140586	1.50473840065516	-3.52428890959861	1.80405950462398	0.950734808054471	-2.03515525613647	-1.44420586823465	4.8059776501422	0.704789734852344	2.79553503528326	2.06559636574798	9.75832246794146	15.0352415442546	8.84447865658668	6.5353329607029	2.32658258852272	7.14494510312404	87.75	0	2
83	6.95262791626494	3.23034581954299	1.58232570768483	5.93279624649242	3.78773366964671	4.01007358215131	4.39937904244342	1	2.79205589545342	2.10195437474847	1.9626759112152	6.47927967602522	5.02529770321084	1.53722724596925	4.03005407621632	3.31247333980331	6.68199160057396	2.13941257266527	3.05234456912852	5.81471691914633	3.41653997509519	1	1	-1.14574092374162	-5.02775677203308	9.12868451858915	2.81941867652797	5.30672247846836	4.91400408348227	3.93699495331479	-2.28876288524589	2.22146579911741	8.34860817648416	5.86806887604186	4.49340480261981	6.46087244541596	-0.75361366425459	12.0650721485993	6.51035045956789	3.51431691808769	9.49174550033304	-0.862894619620126	4.04294111866128	-0.991450769250066	7.75558004928342	13.1906304525962	72.5	0	2
84	4.34987168765544	6.11285881962402	1.89965750903726	1.9943210053629	2.46438081251333	4.24419250614191	6.90146303986413	5.61588287834818	4.25371280574651	7	6.67134806384942	1.38562057536987	1.15573536027397	4.98797330682246	4.45696134263064	2.99781673110705	1.14557081320969	2.42292540140774	1	6.2144809347615	3.2730704141021	4.56601947776746	1.78655455461113	2.41554828833228	-2.73729852415612	5.31941525333963	7.67680636026096	1.30258200493927	7.83923739048073	3.31901191859216	8.52741364124703	-7.42818188758046	1.09515913182657	7.28189263027418	5.9041861048767	0.0504079760766147	4.31094803128998	2.68210539609817	5.97472586819982	-0.793018736013231	3.86296871549569	2.83016496958524	3.98424541949309	1.14803658174896	-0.247765757670018	0.810654813849515	66.25	0	2
85	4.97179650014924	6.14505078164721	3.226282244079	1.14840132238008	2.94683059726627	5.05819619616326	6.5592439702131	7	3.6200208096471	5.63894985514493	5.87419088353341	1.20279035268784	1.53315247579492	3.32483457398756	3.85654289420504	2.54915657735639	1.44800098871775	2.57350844416168	6.23229768468831	6.73763817506198	2.97516714397597	2.53724256960579	1.64197490466701	1.90219724989253	-3.37285581080034	5.64764737665067	8.52319163178431	1.03889551444522	9.30570146235986	4.32541565259458	-0.659956724158478	3.0202973556568	1.5247283735752	5.1916384555317	5.83525606385622	0.330255747707495	2.30232713327768	5.6378572856702	3.31282164385999	0.875546753145233	7.02232584242005	4.54417057650327	5.40832782057581	1.7678348820946	-0.302853467289913	0.635970591424186	77	0	2
86	2.52978565784612	1.21201024748346	1	1.49322882164532	1	1.31125969949898	5.70973037110845	5.66596213059936	2.97289629214869	6.74408956440451	6.92540796720888	1.7716432303088	6.18331364102368	2.2399581743732	4.76475139929569	3.45965391129939	3.67472082264265	5.99595639111227	2.36550660450118	5.87666515322629	6.41639534064053	2.54821591376078	3.74176348993906	-0.507476352614838	2.38724694766124	0.536158200676189	-2.0077676968014	3.44046862927661	5.18854889014719	6.74802769523838	7.08493570149084	-0.0150684683453011	-0.112392895439395	1.74680778768218	1.95163486041058	-4.64535567036277	-6.32569377700367	1.23528904146781	2.19046174612065	4.89388144339876	6.99275980654415	10.6758682049132	11.7704005783618	3.01644361381284	-4.46996322533278	2.62726572444613	73.75	0	2
87	3.24358813734402	2.59802594713051	5.54420262944901	4.33578601695415	1	2.79021899139561	7	1	4.75127860449785	1.46450590486129	5.3526251843638	1.84084959034555	1	7	2.5436508404837	1.2186914543629	6.95138789381728	3.72995426965129	5.08059826971874	3.01062358363883	2.66270668552363	1.89240178130385	7	-3.42294336629398	3.41862045378065	1.38808253412696	-0.266834321877555	4.11907258465965	1.31446689567217	1.30222350549426	9.28424935860915	-7.16653281322277	0.546652979636865	11.8150106072432	5.32230559261692	7.70855945370603	3.91728941278455	3.92283845521598	8.08479039010902	-0.70397017406346	-0.330647366825703	2.02471475309857	4.71265144526261	2.19596126669047	-5.88882927466752	10.1414492966852	76.5	0	2
88	2.87686118668514	4.07896902718549	4.83430205519337	1.96016230228013	1.21915540885463	3.22354910335878	3.10086656326138	1.74337300036703	3.45315104864325	2.35601852459442	7	1.48313935941101	1.85513687986198	2.62648021102758	4.63405270187047	1.3081960481667	6.30262472490785	5.64502123669633	3.50527501612795	1.46682788774264	3.00663688485256	6.24375714745603	6.28729460650049	-1.78684724030123	2.54520833415002	0.999654928663448	-0.679436320361856	6.55938860713242	4.18418357844144	-0.0614175986168694	3.28734393710042	-3.22049135737582	-0.152792747946076	7.50545410662776	2.49372895987148	2.30687797336581	-1.91677721336019	9.52599880615206	7.5488999095004	6.61225729855429	5.01083863511799	4.3178155865699	0.0123177768732281	-1.13832476802508	9.34543904660305	13.4071576566529	70.25	0	2
89	1.06982757847225	7	6.30760187310394	3.51005307193219	4.99760972076045	1.47685428618612	3.362283934637	1.18877347584722	1.7109670641362	4.43393998109513	5.63321418083105	1.35641444123144	5.40869677321633	4.77716540316101	2.90247006817884	1	2.69646952977504	4.69232972959722	2.52421943685991	5.25093913337255	7	1.89883321233702	2.97585261415546	4.40838393577866	-2.98129341028815	2.30297984412208	4.11520957411122	-5.21716969732231	4.23318880062005	12.2453208091894	4.73178212372986	-4.11627007358922	-1.80393744379136	6.05958611471786	0.207048663677147	1.65230523568044	3.9442051199478	-3.02840338519986	-1.27152689700159	5.84096297943827	9.75684209528593	1.72488238279908	6.52038293992685	-1.15952520743435	-0.167171789715686	0.411684315417299	82	0	2
90	5.52631506097944	2.63446052537237	1.35810753845296	1.12400889796459	7	2.28341432422504	1.89909926694683	1	3.45438602668845	6.66123299274108	5.91901382022945	2.49165495961992	4.39607646533157	6.86341973038145	4.28136002712489	1.98744075697733	1	2.631497284395	6.83518745688491	3.56360733502019	1	1	5.90590267782621	-2.56118230778228	-5.45747619105631	8.88715319398121	1.19332459602786	4.89062254712896	10.7550638313959	9.61538568405359	4.09834634917463	-2.22735350347557	1.97731603570096	2.93070649634542	6.91906542545885	-0.407240900797965	-2.62376424468568	6.59579668425248	9.64490410862509	1.5990000206084	11.1667447751308	9.6867193772123	-0.455976737294897	1.55788269174927	-0.911388084949631	14.7136415446071	82.75	0	2
91	2.14554942374179	7	5.43468461032577	5.6179740185031	1.6784194064171	6.31560418714813	7	2.24004903243676	4.00028018463521	6.38671445589457	5.94569525508177	2.03066839951722	1.26844994597486	4.27494255612085	1	3.71805197526909	1.66523821083021	4.10235124836846	1.52147908143683	1.31199779183252	1.98045078082125	1.99221393123132	3.37634445833377	0.47819755096774	-6.16050539472077	1.71060791654331	5.20168224382927	-3.31053758969043	4.81241191861129	3.55700245570688	-5.89875934807398	-1.51704761380972	0.616094238958156	5.20504353982547	-1.60699694912297	-3.69876690242351	2.73198861191706	4.86292474235629	3.46276468143583	-1.16847041767878	7.00137210258036	5.61099022238725	3.1607526213576	-0.149421586098758	-0.236460661279184	6.06851744212925	81.5	0	2
92	2.09261002763918	2.66606156176278	1.38689617000835	5.70039288307498	4.21908104602575	2.57535963352461	3.36713941237768	6.2904104838721	4.0577686342374	4.02730558504404	4.35515222870226	1.8479441901099	3.67968745014635	6.22540585070685	1.6101793700848	1.86270569153325	1.59829521870062	5.36960531512875	3.91928581946642	1.33430073641474	2.27374928977222	5.77708636138162	4.34292870744743	5.38913898890654	7.49636833638584	3.56988765845813	1.72282028586017	5.5432337420843	5.4088538950655	-0.318483652384466	9.61452755768241	-2.27549998893718	0.454039728122125	7.78587990019511	2.28536941105038	-7.10126450896478	-1.21170021666777	2.5308701829486	1.61417749711129	4.06238749406371	11.629996130677	3.07457957144959	5.00873866424326	2.84867262678865	5.36299887147399	5.41640417564131	95	1	2
93	2.28882643763864	4.06026973063093	4.57260907567972	5.78761513192219	2.79839091757705	1.54625427548014	1.67341903562041	4.19351699644269	4.62475916054917	6.48284743222442	4.84036896368452	1.67403759759735	3.2542092602689	4.56291346490161	1.12129341055982	1.18694200679016	5.9665240607791	3.14687278705099	1.77886585817768	4.52874247909895	2.67654115665784	6.71020575668813	4.11445759803929	7.55976354519618	1.22633765938312	4.91093594178234	11.1470695638671	0.142104209832334	6.49265865618269	9.44194176441672	5.35380000479426	3.055053181182	-0.668156492009015	4.68019779940926	1.8843725661603	-6.89960750790758	10.8270492480117	2.57684173352963	0.449993055520615	5.10077065222632	6.57964003268157	5.0970710775996	10.0100416365248	1.03738497887684	5.80719407770834	1.52231050242837	78.75	1	2
94	2.62167782213885	6.757500577124	2.66012188402189	5.49114988056378	4.89347125506366	7	3.82620688016603	1.43349923697442	3.05581823658174	1	7	1	1.82244906962139	6.20208202630841	6.43731281139313	4.73126235200094	6.53688616250502	1	3.38225211979861	2.280303649129	2.71053720383857	2.25284368775716	2.61434726642749	9.00102430922577	0.601552955953344	7.16938984776213	8.12369626313189	0.408798307090365	7.16673782674338	-0.908512803481115	11.9537256203919	-3.12438140056619	0.821201606240195	4.91918671740493	1.83039275464124	-5.09290982490067	9.52726175981368	-0.00644956408242559	4.1486632336343	5.03009826539409	4.73595949456888	5.56018202655885	3.35659316312602	1.14830016021856	0.694991685119148	3.23786988826433	94.5	1	2
95	4.24523381310577	5.40446304601383	7	1.98695722384427	3.31129887674683	2.90071104649929	5.7025323710137	1.94984681355078	1.49881894844215	6.49277249265243	3.43808140316963	2.9382203400353	3.7120016956935	1.72589945144966	2.67962250858112	1.91692595256297	5.18566321800992	1.60822867365659	6.4712044626814	2.26455897928193	2.59881313375136	2.90161694992041	5.8833060836062	8.98168019170498	-0.103635372257144	0.325776465369995	-0.644100986356653	11.7541040144404	2.90485918951555	5.41558958870048	1.83706377252066	2.09537495978766	2.84855214064652	4.18642445806205	3.57095808068409	1.82543838204758	1.8757219551292	0.231398122431945	3.61463014219301	4.29794038706229	5.57502966027131	-4.62225930637147	4.64305702896924	2.70095196486029	3.44961187249154	7.96276632541152	114.25	1	2
96	2.18738275405864	2.0797233990547	1.78991376087191	4.63915172558619	2.27690725624516	4.56990398126651	3.88225005641902	1.02543976740432	1	6.13322946051528	3.80570357578552	1	5.92872490631559	6.5961187416388	4.09100663520235	3.68544867926003	1	3.06070845146664	3.74107019589447	5.80051635502501	7	2.2154795993868	3.09564444618427	5.81576811338966	-0.71122951228038	4.24866219220697	10.2170214734314	-0.872469668442669	3.9229512570755	9.41606645359	3.30431614907686	6.91790593118004	1.60470671842418	6.59163345006008	-0.370616850267709	5.65835841325842	5.09883002420368	2.56999834023733	-0.235724288161561	3.90079649655321	4.08962879165384	13.5919640405149	1.74470289909593	0.721823223363818	5.92723453358531	5.13717087615584	103	1	2
97	6.17592470173677	1.99442220213272	1.22662820270154	6.09085893158387	2.54945074584111	2.65960656538863	6.63863551106959	1.64956525884356	4.26028034174985	1.02684170262426	2.91627885018807	2.13458937714332	1.87511113981733	3.97069487498508	1	2.42116588283738	4.10229404380359	2.79323597278397	2.74940253784347	2.45094002124558	4.5885507826841	2.97491441653404	2.28459128126681	5.56334326270885	6.3362930822484	0.488570727417369	-2.92949136820445	6.87114113880592	2.06423467267271	1.43975699660619	7.27642075695405	-3.48894750992956	-1.74513569150802	4.37329756472834	5.70408567592418	6.4269348640136	7.44867685241304	3.35066846394349	9.05014452434069	5.73826672956928	1.1038990245777	1.04382237029433	2.53777958773329	2.28628865203591	0.784300146700404	4.80138889744051	84.75	1	2
98	5.49305279331324	1	1	5.78576328489436	2.07438870341368	2.40063066877852	5.52966895682345	1.83338705771452	3.09189014677815	1.22123436815405	5.87837801433039	1	1.83961045633188	1.80246736765713	1.99721622884977	1.1684076237467	6.69631656387921	1.24940589644161	6.79278008532622	2.30325816522785	4.90973223171832	2.76412374370868	1.05797903647017	5.67379652196996	7.33710341545356	1.13103815065892	-3.25574168079518	7.3816023864633	1.04532062299114	1.6821147973829	10.6354711357516	-4.14719753784845	3.13194324117331	2.7732725545378	0.21505720726806	-4.07463633795098	3.12156282042368	4.00628710428263	-5.64793459249747	1.53550976736366	6.34350474041786	3.97266805698689	-1.24025684189331	4.92053936798801	4.70612583796235	5.96596252335056	102.5	1	2
99	2.20116899236445	3.14254127152409	5.87921705548247	5.22201941645934	4.27650058243699	3.24334768904159	3.83894991592157	3.12966112975924	1.17811189420369	1.86722705630544	5.57772629029769	1.80572926870068	5.4871488704274	6.00584707252951	5.40154305630801	1.6336593509032	2.11735994095069	3.92282993575231	7	6.33040884597358	2.31720736158823	3.00636731566775	6.32574731400552	4.22870931423013	-3.03203558085944	-0.607263508051553	2.72128990544402	4.67214295558342	6.68554873381161	1.38614181465034	1.97382865408221	2.11165061433232	1.9272694298758	4.89520731647136	5.04256912239711	-1.19213309875006	0.347571420400272	5.55748550169321	2.33185181530598	-0.342421124173581	12.3581044491802	7.34871945812647	1.58173226735359	3.69253174264569	-1.82790562166096	0.857902605231232	98.25	1	2
100	1.7172276154628	4.40243431246149	1.83121531827966	1.7899065189078	3.43400258569114	4.74657691014614	2.44059390012072	1	2.3141174370123	1.62193294896952	1.28278489160864	2.49677604188435	2.22774649022648	4.70292980269228	2.63128196635559	3.37758691842308	6.19511935431106	1	6.68790905684487	2.53145430697006	4.44301015151725	5.28002694313954	5.64733242502544	11.6579070078735	4.36180216234876	-3.9553024796736	-5.74292855021823	12.3985147517372	4.75726435116184	2.10228325589624	1.2835029236334	2.17174363555085	1.54352278009001	2.41490778604463	7.80280229254988	4.74297080307126	5.24684723890374	-2.00596503731375	4.15906364873547	0.242912399969421	3.94207677286055	1.59718821904622	2.12680767288702	2.83882477730717	2.24230031492147	4.44290320554825	81	1	2
101	7	1	2.34826168056542	6.40962032569004	4.84627289852988	3.36586927843832	7	3.18410312350931	5.74081804928105	6.24817071545868	3.50885712247236	1.87669911910133	2.6459129707963	1.71105819392992	2.19095867543826	1.32599226208786	6.17088446384676	3.78629445369556	4.33992628123883	2.09628036679909	4.89274304161501	1.60426103597612	4.65310458228594	0.374156102432029	7.09015087604154	-1.88334270518856	-4.16169456202868	8.45924153258	-0.0960033595439016	4.08480681628452	-4.49803474960666	1.30921503069459	1.52409077094965	3.87197924588812	4.19832417331509	3.43516261979174	6.27558941316492	0.562491524306138	7.88105374655352	4.46187923203239	2.8403153985359	10.3795025840055	-2.92722990249259	3.0192042590805	1.96421287534387	4.3301266433759	98.75	1	2
102	1.23140508271402	3.25831714570344	5.41156146137765	5.94260997163554	3.14910142967919	6.44239529567934	6.93227319820545	5.16946304670616	2.29070729540781	7	4.65853215778264	1.78394036228119	1.89441037684278	6.6421837676	1	1	3.24483594574052	5.66496886692125	4.39911739176631	3.20620222400861	2.77297613542719	1.70315861386487	4.25373629507965	8.86839826624789	0.678902174254669	-4.24223144356302	0.825996168662857	7.63688548115633	4.14256507276191	6.11456215880282	-0.251536899398891	-0.45847723037556	3.8090615932292	0.0083174665410426	6.10976243967573	1.29540361970785	0.781939640431524	-1.38559004568366	-1.44055618485393	5.31681353629629	3.59763356404695	7.4262872678277	4.77310327227147	-2.24110773425878	6.84535348095461	1.69264760159809	83.5	1	2
103	4.59314025138101	4.87034511994587	3.26136976806946	2.8919905752607	3.26748634862467	1	6.29169776932442	1.37625874535656	2.8737480052822	3.75208802032529	2.63149418441791	5.88797669538513	6.93276016152871	5.92648472602729	4.41763061664655	1	5.53156392755011	4.647825488575	6.10100827107002	5.54610009832515	2.61159290670409	2.8091625808166	6.32536454283529	7.98373919613948	-2.04025137156281	3.42138193008119	10.1186699910545	-3.94724705926691	8.41922444370994	5.72348042852544	8.2250445370292	-2.5997870496039	8.54583922171924	3.30981840358651	-3.18586070694042	-4.96281837447094	3.10391632924977	2.03814165999622	6.74195405609311	2.29903604805384	6.82177904848466	8.54858163885387	8.38129261124466	3.74617468235874	2.79091041473106	4.73243638678705	93.25	1	2
104	3.52792000221631	2.56854170920509	1.9862090762483	1.83958579762462	3.12305704854081	1.77932849818613	5.72197367200022	1.61054198888865	2.47708344960549	4.95958010446895	6.0920237353961	5.67343859498943	1.55383191263188	2.26128614664198	3.10391267827569	1.28307752122361	6.38617722148788	2.99248003131776	6.09982143251393	6.49418327471427	2.30974896652788	3.06512904012969	5.57065013576187	10.5870175844375	3.27543747797435	-3.99179755075034	-4.77893930139817	13.8422554812703	3.80913969698404	-1.71801608734672	-3.87739957116766	-0.653393759787104	-1.99119840912893	-0.173313609254354	4.92177389606288	7.75349013524638	3.49984053808088	10.0084320885511	6.40821089060985	5.87449198819292	4.14579940862713	-1.18423808158889	8.16425031240121	-1.67716855188027	10.03320683302	6.79406174729627	95	1	2
105	3.17830883947803	3.48433783883294	4.34557567971761	2.90654335943147	3.85532426138984	4.22079654795412	3.07853471879557	4.05341118786414	4.04266834119168	6.15353107834887	6.45216031793257	4.66709515068458	4.23260189946155	5.54575560549246	1.68063185745246	3.33511662434956	6.7109752734638	1.9960771141897	6.38580213222212	2.61941288220465	2.68735107745362	2.37860957511992	3.21627778042432	10.0981049517908	-0.522169196615138	5.11756588860719	8.7386830075829	0.434101405570759	6.98875019641579	-0.337365176801941	7.28480047213298	-1.96213630525194	4.63738975670175	2.63413612329184	4.06885539024343	2.51598716080134	-2.17154685059532	2.60600982601283	5.51339222766014	6.91495667810407	10.350313013309	2.75829037109428	7.59858104065201	1.30092304395654	9.71459471899185	5.59592075390709	100.75	1	2
106	1.50209456410404	7	1.65146233455047	4.37201787913335	5.40612043734941	5.8935195055206	1.41652326152205	3.17591065483379	1	1.23687605061197	4.56342605047719	1.58467720380282	2.51146832581494	4.51966668079917	6.06021682281601	1.45506854741742	6.23698385077009	5.50702525470779	6.03762609464306	1.53985849219065	5.92796278347345	2.15058171666905	4.06673767526829	9.54890248541147	0.916284822489583	1.90616247793871	-2.86570914416757	10.6370727439643	8.46864309742223	1.37602951414521	4.91338132742503	-1.77634735912993	-0.961219491274478	7.02387008532175	6.77210982232658	2.0933377627008	-2.03325022420976	0.277156831105626	8.94223134398155	6.04668281348795	4.90425714368004	2.30991346270708	0.0463318543337967	1.19615749663749	-1.81214857010677	2.87075498606618	93.5	1	2
107	1.48861686724068	2.26990481009968	5.01225220701886	6.45746343997715	2.83492601854125	6.82172237702973	7	4.44782559215356	5.1996157650376	6.07217851654958	4.01089714197837	5.383525609003	2.66691995316829	6.37654802545044	6.41741983376631	1	3.78677268870781	5.95159592886701	4.65052779109191	3.32576326323801	2.37965452525624	1.28065752955432	2.15737262641957	8.07044465095121	0.994840571764987	-4.0001928573685	0.829845873772296	6.65479379531896	4.76678469268713	6.29994715630592	0.410095802161924	0.313052951342809	4.54458242078831	0.426265894678209	6.97519545451398	0.254020739796928	0.258181136207898	2.16027038323635	-2.14991841027236	0.860098630214136	7.30808074702079	7.96885293907984	6.5779040622762	-0.742801534586109	6.21348138475378	1.50416693847653	90.25	1	2
108	5.39670617874522	2.09955144553804	6.38209477636011	3.55112602347746	2.42765374262613	2.55109798032586	5.35976923413683	3.2923320145062	2.88962562810786	5.93605633638205	7	2.41556578577924	1	1.81770438829093	1.94133790511444	4.07725303873537	5.52054340486391	6.97010556538731	3.95010802420104	6.20259772265557	5.39707179888991	2.82910950891575	3.65798314705439	10.4971214817499	-1.08931948217981	3.08286755983382	-2.18239994454558	10.1567345965637	5.68888978720727	6.55575166574679	-0.0621914329846633	-0.144321658256037	1.82372539188128	3.24775743476981	4.51202348947944	-4.01035802843823	8.68881143831807	2.0662721353832	2.57862829116641	1.19012988637611	10.2698723091718	-0.116579604668891	4.9415093969202	-1.13976111484506	4.86458590076087	1.12002383630935	101	1	2
109	4.75675567317601	1	2.57639641558496	6.75008300411311	3.83414828896345	2.64404571553124	6.9177441371184	1.88665364078842	6.13261236381728	6.71660999326884	4.31832554531941	4.7562069792473	2.46273074496777	4.85510293106229	2.52936252876767	4.61734278716335	6.77406872336709	5.1210609523711	5.2305952676712	6.90870246052895	6.49586524800847	1.43968446222702	1.38442426102649	3.47933746410608	7.85145472964944	-0.23494693880982	-1.24095724575003	6.97643299237792	6.27292082410534	5.44103548853527	0.695626239609713	1.1695608806841	3.70589324066974	6.66841277161947	6.16627363928472	-3.36478592003862	-0.97109163947155	8.20251114917826	2.12457583379129	5.05230657253782	6.57781613663497	12.2143881035353	2.35790886372413	1.04025831885922	-4.42495303281461	1.02877557850421	80.75	1	2
110	4.89144688812932	1.87173095679324	2.05088126366206	5.3235323358963	2.51805147044555	4.84334062987794	3.63014497311794	1	1.26606678202382	4.61468047252435	1	1	2.60766255047971	4.02823932703694	1	3.15887424100743	5.211048185018	4.08228123073803	6.74592576510222	2.05986736848587	2.53331664017611	2.62353818645286	5.6088787518074	7.35758055246155	5.8063557393534	-1.64564365035603	-4.03581683013181	8.20407227567154	7.16173645487912	10.8269300048153	7.22724158248098	-4.33152045158193	1.27901753554504	-3.53087797312722	2.12842014675307	2.86075808269699	-2.48495819743338	3.85323046930626	5.44322190808209	0.547268351899818	4.69429743579293	-1.31783466742255	0.092433016213932	4.00553069777542	2.1636991794684	8.36035873875237	94.5	1	2
111	1.59238319526934	2.19738766757241	3.88162964845533	3.82158958199396	3.96402337497554	3.53450617523688	5.17170552637209	1.35013983254861	5.05142960196752	6.18386521036797	6.20054963361975	1.08311997996283	1.74502253889666	5.50727604118017	3.42648555032938	1.64465821965699	6.80739075064561	5.54353773596317	3.24922668738904	3.73094901365158	1.69369565956367	4.88570022122139	1.81743872903663	7.14443824237227	-1.9101114295111	3.19161245244826	11.3242222567806	-2.57273708697159	2.72951489076768	3.42167818044528	9.30936161461062	-3.79963413257404	-2.49924497388558	-0.0277580052403119	6.60181263062664	0.901369002882426	-1.07018186532794	3.66959577831948	8.14023767322156	6.71830655819762	9.00607879687762	2.30022724688203	-0.0772819781906513	0.630117441234482	-2.90442193243923	8.24560932725315	87.25	1	2
112	7	4.00244885373313	1.26464397086786	4.57751924624943	3.13154364546061	1.31606465124607	3.12730424538855	4.02261618709319	3.92232533448942	7	4.8883367025293	4.94337302280312	1.81738194239873	1	6.04833237470707	3.56414581366869	7	2.02503244056118	6.19255926461732	5.95595393689125	4.49025510044772	4.66312768463565	3.05129222772611	6.2285593313643	-2.90247123477408	-1.87255982372868	-2.36448222327091	4.57734193897076	2.65948579261367	6.97567196376152	3.54841897750536	4.67751570839704	6.16050170436285	9.94777303462091	2.22257351427112	-0.208309529630784	0.743092569684154	1.68934824227609	2.89160708074199	1.49117377866719	3.99488829177483	2.1164534740734	2.13228782036315	3.44092785798091	-1.39246582100179	4.31959297729462	79	1	2
113	3.32522131109384	4.19125240324034	1.69724695921892	1.24317771866984	3.20258934874786	1.4006095342501	3.05055874982293	2.87444136375722	3.25576848503711	5.81943189314931	5.71559649829506	4.46651644562505	2.18378131928041	2.14275753253622	1.27026586464506	2.04610209576129	2.18801071968168	5.6836595349818	4.8121510938081	6.69617086659382	3.21522158514941	5.72231319360262	5.52694776092597	10.6972211597176	3.88570534782155	-3.31762926570829	-3.1718309017034	13.1271249102137	4.78917863895977	-0.39078933358032	7.62230356016068	0.0722115522558132	9.2775448289539	-0.127607088476962	-0.418425151271046	7.1133604540174	3.89043955977895	10.9001069112709	6.75966677473149	-0.440740114029495	6.67162593549712	-0.947554457507372	8.0182180517486	-0.332569919898803	3.719155667225	6.62616760229476	79.75	1	2
114	3.37745829807471	7	3.30572033002115	3.78739027657519	3.3506136427215	3.78737854641599	5.03365769388108	1.9835564754141	5.29163690524824	3.67359853187304	5.61051770668968	1.39854211797503	4.21862877492853	2.21550802641106	2.5269393761649	6.799114273677	4.24547028239149	5.50007279690756	5.09029334057851	6.021022647713	5.72509889847347	2.38188871054235	5.2445940797411	7.78130105970972	1.74181879308094	4.17494369564035	7.65702961145058	3.71887429038013	3.70171718268679	-1.2839035772597	5.0970269945951	4.16596004964111	9.18718732206667	3.11477338590179	-1.66527830695704	2.34413352023175	-3.76445489097043	5.98932287943589	0.444881004251458	5.06512643471472	4.82513115676505	7.00933485822261	-2.24040404445007	1.33639916187398	6.68876145347481	3.50786598181354	84.5	1	2
115	4.78553600065106	1.68640419996235	6.85287727613628	3.38145128411256	1.48715229158053	3.13141279009356	3.79374179705745	3.19695315488941	2.91368851002167	7	5.68743618904937	1.79142112974239	1	6.26241364167119	2.25231587125581	4.30102950367277	6.9682882310774	6.39089304712074	4.97632100492691	6.52148921812906	5.58785668018891	2.15124635046238	4.09444259145691	10.5698773038221	-0.954517140435086	3.60859128220456	-3.18038192583305	11.0497870550859	3.71356388240028	4.67400511697119	0.0401976864271251	2.17386180770184	1.50191838795879	1.08308118500026	5.15322790851128	-0.780107611046242	8.97484381040608	3.99150389471731	-1.15315539088583	1.05507926512897	2.37223303200597	-4.05845437537355	8.61984308523251	0.10558101010876	-0.808280705352474	0.541947056695915	99.25	1	2
116	4.35837358569335	5.50457248293822	6.02592915225087	4.219473947562	3.57595734719934	5.81307354364533	6.84894905648845	2.022875992532	2.19637389586666	2.81188165983448	1.51218274244553	5.58728676811961	1.70999750342623	2.70818266773705	5.68496318608559	1	7	1.59221700658259	2.74466445304813	2.06684807939032	4.888131295815	2.73490026912689	6.37788600861636	8.75942898457335	1.97660105741678	-0.434235563936589	-1.11485477649077	10.9065898334723	4.01833540094781	1.44989556448444	11.3640113565012	-4.48054331348602	2.71224205311638	3.23742412320305	5.80802774883388	-4.08737860421649	-3.46265582425748	-0.111517310905617	5.46790197192536	-0.983235353919045	13.1946366563684	-3.42240094939844	5.8419847705401	3.66725961986272	4.16433762096817	4.66717167618565	104	1	2
117	5.15753972473439	3.86114776713703	1.39095523613389	5.75936781813332	1.31396539428781	1.71304866309014	5.60299502916742	1.27881238309984	2.88553319562192	7	3.50861538163303	1.15073982241218	2.65627227004554	1.20230183111	2.11331879995266	1.31977118110317	2.6100254079866	7	3.87093614318497	7	7	3.32307176482197	6.28238656654379	4.75036408247176	-1.15765387426655	1.50600830473322	-1.11635417651924	4.36683615095129	1.91754466654326	1.2413429640275	8.97286823995627	2.82544845527595	0.70647270317946	2.05841229582873	6.38424630833344	1.89619783387629	1.80902747323292	12.6345069116075	7.72534680699843	2.8791520171098	5.24668119720836	2.61985721554336	6.15568575608337	1.60580656748567	0.651507964209832	3.15714813366937	104.75	1	2
118	4.07914608767391	6.04067193305576	2.97904973497986	6.57208511430085	5.58951737496136	6.15855145486973	7	5.5210348357076	1.35352263522043	5.66122586068997	5.78127328692372	3.95557260345198	3.63414273407604	3.56249687555992	3.86192685584918	1.84959351704642	7	2.73737040697897	7	4.70731187343701	1.60618400498298	1.69102051227745	3.37628342901849	7.84989025706062	-0.0485832024696816	5.3243811383401	10.2330987736141	1.66283088768974	8.87870801287795	0.97361690602516	3.40160641146749	1.74748024389635	0.107115610020359	7.48315013314372	6.71520470615736	-2.40943789141436	-0.496460196038834	-0.217652629367281	5.54692815644035	2.85635041041417	2.96125942747547	8.25773539752631	8.39585343626026	5.86587175385682	-6.68088529598871	7.05833031374146	97.5	1	2
119	1.29850864338795	5.26122403255644	3.79338961239449	4.65611090115419	4.59191955437962	6.70652186637283	5.07125936529339	4.51764994729821	4.37346057397677	5.74995384977594	5.62010207288237	1.25231847479844	2.32702036755875	1.74129387280275	2.33670829173219	2.06991375641583	4.13307009688707	2.11488297583392	2.21304249921042	2.5400408111349	4.67480373558011	3.4422440525926	2.2339089826755	7.75096905428511	-3.21594448649104	2.51029037582105	10.3603936236353	-2.12721750329554	1.49825256510183	-0.0343415263647358	7.12850086421874	-3.00388656993893	-3.20602631406166	6.09432691917788	3.15577240730757	-4.18672236399695	4.71738136360617	3.13800973095852	4.58880371598066	3.23064292108906	9.89731398085113	2.78249665329107	-2.15672799161307	2.47001255548679	6.76638277926247	4.73993547262042	92.25	1	2
120	7	2.02428168434228	1.62011767075365	7	5.62094018345956	6.8299831630343	5.61050042213465	2.54371953206542	1	2.65804025170556	1.29773693473793	1	1.35253642894802	1.96764409661334	2.23636970676145	4.94587157216896	7	2.84637506362288	4.74363816628852	5.08362085929052	6.1587884649083	2.96337217353386	2.92748432410896	2.22705259571686	7.77534771297843	-0.703447284391327	-4.50132747613777	8.01680387430655	9.91963790913308	4.12575931105959	8.77379673877352	-4.68969731071047	1.16332195263168	12.2542182413851	5.21807015851374	7.431463606211	8.68842321209351	4.60150345855545	6.59211395587104	1.11182956825217	9.96498012465358	4.35334657133731	0.84149619443551	2.13421993207838	4.32442406482419	0.690077784947847	80	1	2
121	1	3.0849655500927	5.34581229233162	7	2.39895359216042	1.32303975422722	6.35128298866514	5.30361263375816	5.06385754576344	2.65600226209909	6.35806295399875	6.61052248237409	1.66954565692832	2.99638960346994	5.7206056813196	1.71882680379737	4.60655511008027	1	6.91400391484089	4.50783469370093	1	2.65681266415421	6.96824154123763	7.12678612478844	1.69077721159959	-2.27390918833794	0.622455587099701	7.37906247622062	3.02313869525948	8.44381103548041	3.56007359348867	-0.84870904401737	3.54027643202218	9.75722981801683	7.94106731601632	-0.591229363402048	0.534747856709373	-0.721908278160396	1.74075486009164	5.54883340741677	4.19216062162628	-0.292294889634954	1.29192858314278	-2.27138916326809	5.33518480938505	7.97325668026985	84.75	1	2
122	3.88635776284861	4.71665791230572	1.41110854050926	4.43452246137351	3.18894242220763	2.83354099749627	7	1	4.18955228666164	6.7135683760627	7	3.05427350661163	4.27803873422303	3.76892336853324	2.71295565271343	2.73884757688307	3.95385300273278	6.43394649765422	2.9696621251258	1.96096463787864	1.41602865563487	1.31641324135641	5.50402209206897	0.777237111550688	2.2612098321614	-0.986800815421192	-4.85359926289045	1.00095229812652	2.82948749716068	0.677341363912584	1.81807183969057	-2.06615661520945	0.629199108219238	6.93972889835599	3.78705179814683	6.42747849801146	5.9289309468637	4.72567974446143	2.27864829555044	4.0127717020834	3.23081296012141	4.62132320002055	1.45747071616656	0.318303372325661	5.91288206906529	5.80950153780247	96.5	1	2
123	1.56136346352049	7	3.20737367230991	5.6341047071627	3.60019499814875	5.98564729968749	1.84719894110319	2.7830393009356	2.18808415159067	1.28086615881615	7	2.15302374035063	1	6.83640746268693	5.15477503201864	4.41487503643064	4.17968005377785	1	6.59512336279964	3.24573486961383	2.57473085266351	1.37012749361825	2.37169739397868	8.35286207258578	0.757322771840724	6.70662439193234	7.7495736604307	-0.475178499504866	6.71831856744022	1.09525354484711	12.6996055854238	-2.57449620914134	1.70609542522906	6.04611135505993	1.91712872274993	-4.9760320909421	8.96410628290599	2.00360279312963	3.66917264549932	10.250529619845	3.65493566076428	6.37058995709451	4.37918662518234	0.246693899381095	0.212272997453009	3.6886500155922	84.25	1	2
124	2.95536472446493	4.2075304864431	4.45841162560975	7	3.60802541807942	1	5.44241422338914	1	3.35161286447344	6.48863839304086	5.53944029271838	5.19411910406563	5.54952638954174	3.02765964038412	4.96513962050486	1.22379533679717	7	4.65001870849919	5.0759733238167	2.08162148281312	4.7123318649934	1.2841924717651	5.98043852626161	7.153613867924	2.28266564648687	-3.04585371740703	2.09521750656231	8.96292184026768	4.22465126269016	11.054373502106	0.954624241791442	-1.62211766238163	4.02856279867686	1.86422239901517	3.78067262133215	5.06924709048094	2.14924014531962	1.59441587247423	4.51655064273475	4.62771872216957	7.26085982984562	2.09407905346553	-0.744600305954325	3.39894240272986	-1.49868325567701	11.6575735953201	100	1	2
125	1	3.783964181521	1.5509433646912	4.25452793200599	4.76406311466419	2.85416983914709	7	6.57159513343657	2.7853826080373	6.69880543628992	5.269813508087	1.09591036285508	4.66770793014414	1.50802059983399	1	4.53762257407564	5.54339687783111	1	5.98443053047579	4.38631273498293	1.23921139042687	1.8225205825405	5.90623517618296	2.19748324497305	0.845889002197245	0.176132324404795	0.46926123065048	8.38225206261726	6.557418785661	-0.72007393610587	2.09424833356066	-0.191534217845849	1.4733546107651	4.64577547075389	-1.04007382063424	-3.33222837737718	4.01397410487456	-0.941374782363665	11.0023760582985	4.32708948797561	7.56816768668349	0.41217698297641	3.66170853075836	2.67818031727297	-1.27300754325117	6.38572158767758	83.75	1	2
126	1.37315452095321	3.83828185510613	2.62820910902663	7	4.51922589522876	3.14696960831857	2.95697460365397	1.4308072706694	4.24845449452169	1	3.20416719895789	1	1.37428552790901	7	6.79290640488621	4.08725561344085	6.4673085039793	4.43237407582971	1	1.76895973594762	2.83191148301155	2.34460648432669	1	-0.357747708444829	4.2801426417991	-1.95216078707109	-0.89490206870672	4.32696531505073	7.64342684627142	0.278872367034946	11.26559721492	-0.874472642511069	-0.907073817594401	11.1083991888416	0.0902009663003381	2.2176397799221	0.655419738254479	0.382579568632419	4.3918711361227	8.87555985625614	4.89611199684007	5.41911137083126	3.74039951429664	5.85859162132467	-10.1385668172459	4.95524683308052	105.5	1	2
127	4.18997332129776	3.6581009567136	1.9931389024385	6.01883144151781	3.3337762504319	6.05364599399496	3.71922969752272	1.31821440394304	2.4050553876083	3.9490909696562	2.7787658502264	3.79663384373434	4.83236125363048	4.82620619635838	1.00578303340539	3.44930296598407	6.56776437297789	5.44169054347066	6.7233820999318	6.42195590032034	6.4037722676353	4.60428417312748	6.38111818264091	7.57848922741469	1.34388031447475	3.09807613133687	9.72269434815293	-0.546392603531936	2.44007044755599	10.4028030729127	7.81918389949563	0.701949512967222	1.80164660500951	5.33142635268796	4.77847680940866	-3.95346339180108	0.235425525175984	-0.437285615975309	5.57938876527094	7.3220554328852	5.19811071671029	-2.30131198274104	-0.959036373749931	-1.35512224082348	1.62316939166255	6.72378368308465	87.25	1	2
128	2.93043861444999	5.1091908808568	1	3.78729873848378	4.32485297057221	2.33489117955153	3.11374021584007	1	4.85925263591737	5.76554929394639	3.99542034582183	3.32825129636212	3.55480118474887	3.68962163505676	3.13128889219079	6.22190915962347	2.49938835266322	4.97689546340621	3.22281187984754	3.83704352108653	2.76087665099477	1	5.45286506396743	-0.639140944039973	2.88293307649536	-0.821465578886628	-4.28006943205993	1.37581578247408	2.20510591629115	1.64454540461035	1.9342746851446	3.70369383737583	1.83383648900085	5.45606115291137	3.15357125979104	6.86475521035285	6.33965760397534	3.93607164391179	1.53224176124574	-1.14297095105431	3.37375639160589	5.46987357301331	1.44120868722693	0.286722761413545	-0.447079612235064	6.63447229683947	89	1	2
129	2.03953621500283	5.07870293004807	5.41446685394118	5.18043068766258	3.09463641566322	3.54678690138297	4.49504982912095	3.63325118593199	4.86064346164555	1.03320029471425	3.00690171468274	1.35722159249895	6.15764510761294	1.74692340501933	2.39132945901394	1	4.62433792281149	4.80856322443253	1.42907855470733	7	5.66954490066182	2.90211362343376	4.15492037635904	6.70854824967893	-0.898259859838061	6.33420071128802	8.81161939805494	-3.2738481482813	4.14886390790926	6.03568973335756	-0.697740828166186	-1.89260797872303	0.641322041081477	5.45065640351813	6.07112084992941	-0.441055846382356	2.6808446553901	-1.13419334139969	5.84643883567616	4.86497329527147	9.12468075748028	1.71254532935963	-0.531185288417842	1.50385288951728	-1.1065247579082	4.46058593091526	81.75	1	2
130	1.21936287636161	4.19167284607999	1.31934134882451	2.17409524827859	2.85706250814255	4.01412988587297	2.90720090155884	2.72061245439122	4.28032199159999	1	3.75525173400508	2.41756047602505	1.44028554598892	4.05947996970966	2.50072317189174	2.39476531601095	6.88866455762831	2.19071913433581	4.86431200274249	3.44514142073762	2.61064184581825	1	6.64592684392802	11.8490350031576	3.81894704966406	-4.83902952645458	-5.76783462296512	14.3314809961998	4.99524985880596	1.76879411717275	0.984911130284977	0.995392999786445	1.99604322106265	2.32989560404422	8.0860699881547	5.46349679385669	4.8962601794757	7.44502736342868	-3.10008893475475	0.372254049392207	4.15996517525261	2.04532150717654	1.95338975580732	2.38538041030043	1.70160354401912	5.33497529036963	78.5	1	2
131	1.09148149382225	5.41109333913783	5.46110287398969	4.05625183042311	3.3075936496133	2.8843960863696	4.81223741809482	5.68233837032484	4.45491306222719	6.08790937681489	4.89281399563037	1.73180590172197	5.25925751254114	1.16421151510523	1.96699132433915	2.02685663388898	6.28081054255181	4.43397064085875	7	7	1.56792838527204	1.89917550237122	6.12225469449923	7.06072831080052	0.273912168829629	7.19453140059095	8.80208074259804	-2.38778901924701	2.77162050984875	5.54965956083025	5.66913459688853	-2.61582067417406	1.77102472303494	5.11092390050802	5.5257263679192	2.7403915535962	-2.69177966212136	-1.00093289228028	6.10276993346691	6.27406518569847	9.81520242601233	-2.55296724666243	4.3569742945331	4.799470533395	-1.23691823450542	4.21959184591625	107.25	1	2
132	2.43993772412093	5.71447843455423	1.58978792335179	1	2.20680496148677	3.57003072493658	1.11077715683547	2.76897625581347	3.44875576942082	7	4.40838298471731	2.02055623965353	1	2.0480933968797	5.19849937162412	2.82453982178515	4.75489098728835	6.66133684456508	6.47047284852848	6.99172924761159	1.66808481902302	1.36495765880002	2.25758491493455	12.5000876837107	3.37964440440386	-4.04267216183783	-6.20613989740427	13.3812025749911	5.76210311056531	3.69278359119887	9.362680064783	2.90712246573136	1.6231043564262	1.67024902617678	0.722461047634893	7.11363832740978	5.13946514079368	3.62269019274123	4.56433020522465	6.00588074570121	6.94048385251872	-1.22665455082843	6.65522677428835	1.9086478676946	7.85110431589861	15.4718508395466	84	1	2
133	4.40623859722907	5.89902439898073	2.898740799197	6.31660366907979	5.12754198081272	5.69606366443221	5.30541829942802	1.88729255302272	1	7	6.19535015408013	2.40783971324206	1	1.73891081664113	3.37836013169868	3.77008653739463	3.61186291492444	5.34287889930983	6.27384611140088	6.8183661559669	2.59570971552974	1.06384814690479	3.8561686038383	7.15140596800108	0.859650614132818	4.54745473123746	8.89571565358165	0.947623851159953	4.72586215792778	1.25659985207698	2.85706865294757	1.03698183721551	2.65607343412272	6.98787154912427	5.94695189688673	3.06965684453559	-0.142443259160522	6.56806558782822	4.70058855679216	5.66941642174796	8.04444861320495	10.2998952909539	7.05645979766566	0.069379588790559	1.50978179485476	2.77160986574827	106.75	1	2
134	5.47176450812614	1	1.91620980270451	5.92674932621652	4.8240887059322	7	3.57012784342134	1.96031836340979	4.76999304183707	1.88606945097347	2.207405576269	5.06345771672428	2.60378772533432	4.3770463899991	3.04713048925074	1	5.80856653295422	7	3.01698615496597	5.20569965763664	2.45838496995578	2.85388295120539	7	6.30277095703269	8.51996472379563	1.09070230427158	-1.64657526115145	7.68078677328851	3.05550897390175	1.19394969968472	8.01476396067758	1.96880518310305	1.13279167293222	8.48002178282323	1.25897391856458	0.0432320276636329	2.61728255498911	1.7396095532925	1.81924043229722	6.66359495182001	0.97129914041266	7.89947714960416	2.97079781493104	2.24088706292675	2.47086835547771	1.26103922145699	75.5	1	2
135	6.42741044363414	2.48300312414111	2.75847582123982	7	1.55211760134512	1	6.03117184217931	2.15491536044651	2.52265654398606	6.8214649927821	5.5926716948063	5.6548729586938	3.280735662384	4.89738656023393	1.84166070796984	1.8510623101694	5.18414225682039	1.95807433883264	7	1.84916612118456	6.68120463210908	4.67792151101545	7	2.37641638259378	6.33084254129872	1.12005262923998	-2.89067791067257	8.02237193805273	4.4048828197396	2.66252140098297	1.59295005092206	-0.871423383606304	2.16462033811098	5.5014838802597	1.1962941868266	0.418084377956263	1.05868700846009	7.60412697532176	-0.962285230025657	-0.995481658121773	7.71383650452366	-0.83728729372368	1.2057102720359	2.29840184190903	6.43285504554486	6.30522830641378	86.25	1	2
136	1.61428946276103	3.02108557575049	3.06198714974443	6.29241471231472	3.38049760870019	5.04417273001149	2.64399981780747	1.71587308219342	1.65393046590878	1	2.1616016279284	1	1	2.09026032744219	7	3.3898865831574	1	5.47105460618153	6.10038202418824	2.24124307835376	4.78228775592256	2.50950003754089	2.8210049336493	1.96311838056144	2.60531548538041	-1.26740845329371	-0.746167459334443	7.18638663897796	6.57122958198561	10.2581772286269	10.234196550071	-0.748052597824937	-2.51022531303697	3.47946861179462	8.53780903760932	2.84805670552363	3.86883116733471	-2.05502247381598	-3.22548483144197	7.88660719083197	6.77602194396873	5.71153215961967	-1.8255376113248	3.53082988175752	-9.96572392185013	0.506538290122939	90	1	2
137	3.39957242865002	4.51159738899902	2.54348863732904	6.76933886799781	5.61462519943224	4.92013793317868	5.20458024100337	3.03368210393537	3.7816989555761	3.46630411574466	3.78508616159913	3.94713902513173	1	4.50607959828363	3.66987888126365	4.64908878550016	3.14197956256469	4.42660890461123	5.73688325379766	3.17625007805373	1.75509029340455	5.5694951294855	1.52307355581637	9.22605169998322	-0.721822301823022	3.12087299657539	12.6437216805381	3.50113726401598	1.93145326523544	6.16344523892558	0.567955704112001	2.29749576137109	1.14100141005023	-0.22585452752779	4.21522048295589	5.44960368647796	3.52437788031368	2.57818008710674	-0.0633039454961673	2.39964665359008	8.77815925843524	-1.44985757549482	3.48750100222451	0.565167767714835	5.60565595827554	-0.0381396742730921	78.75	1	2
138	1.77681621429614	3.15380339427563	3.4859116158685	4.60942700968537	7	6.15098035170752	4.28238370484686	1	2.7769917443856	1	5.10120503959503	5.53962438181249	5.4585348178513	6.42201506138398	2.7396116798225	3.33939167105913	5.69307374597146	7	1.46699224406461	5.8801729077657	3.39732018514288	1.05282005975284	6.24195100428942	0.84529368453236	2.46501896568591	-0.849227442125146	-4.56013565041644	3.11586122582922	4.43204621929204	5.93838713760491	8.11905106385049	2.00895200622319	-3.16637753473057	9.82461533423504	3.84660193369146	0.751912044936283	-0.877472031074063	1.41776979907036	3.52746971084897	3.2525182228998	3.36697922879966	-0.900044905625629	3.02838226009748	-1.6353817252919	4.76396429280101	2.51524241660851	73.5	1	2
139	1	4.91099571687548	4.34228075155458	6.64067696783494	2.59032527855714	7	1.63718547973971	6.23253521067998	5.97087166050676	1.68622526029297	7	2.62840768858875	1.26213454115591	5.99424665469622	2.01291602792089	4.55518497128114	3.66588497137529	6.7742171977004	1	7	4.25743037578464	3.20000697890324	3.7152258189764	7.0418524160547	0.90639871233228	-3.74639492253267	0.975760988267875	5.39003151074051	3.14644539530859	9.31336463921223	8.64314267242657	4.26212975173617	1.11487096303288	1.05941082080933	2.78650367135613	3.40265032838907	8.36661766798311	9.82347461797723	5.94797944382212	8.06585118937014	8.38613975027744	2.1398490444863	3.26095138527891	4.4993405463854	6.69469285091201	2.34036996897359	87.25	1	2
140	1	4.94479583770538	2.00889294001803	6.72479426422506	4.16488167594102	6.73983627895306	3.31294127345736	1.56630171069019	4.35363877290812	2.04769350865991	7	5.9255127537912	6.92051432370428	5.20977002697404	6.58342129626668	4.2633715122887	7	4.54449969454724	2.38166564442861	4.51412791157657	7	3.36465178240561	6.34310536650906	0.227680169778075	4.27169260994233	-1.17456187888532	-1.71887189147236	2.51536975822787	5.79455690633215	7.36185345286516	6.40196397860705	-0.0840660943654015	9.64270541585725	3.40861161175024	7.1210466272204	7.21826764770057	2.76701832869634	2.11806939533942	10.9131527851921	8.57888872715431	5.50830758892147	4.58233172238849	1.94520290202054	5.61661401866727	4.69197295190679	5.92277922626262	85	1	2
141	5.08087742460905	1.96053553634702	5.74000868271089	5.8304665188561	4.59618769072164	5.3888209092252	6.65562908141151	5.234077416679	4.26330015505034	2.44489046983536	4.31739685509165	2.26427530100703	1	3.4838167255231	2.81434050776515	1.34102337832804	1.08798725053159	2.63283156114452	1.74021095502003	3.36014357144001	5.27797755689468	4.54454469304982	3.94432504786847	5.76402494902832	-2.59676138379761	-0.0524995128446012	3.01435071621517	5.14561748929845	2.33714821765025	11.1694597101897	2.33028421229835	-2.95893036554968	1.16768238438034	6.10784780668911	3.24404874280101	-2.07715270300075	2.5186220232504	5.36114849957485	4.17972529050893	5.95025311697644	10.9940505447805	8.69857655663959	2.73108220055406	6.42472186630479	-0.534193546724395	7.75629352935919	79.75	1	2
142	1.33309524373362	3.30929534470551	2.03747069437831	1.95902952000164	3.17686518329828	4.72735338058223	5.95394674557664	1.61963058651633	3.1360791874361	1.93015383340593	1	2.09333539602374	1.59448470716926	5.62574921619577	4.07301748449252	1.96127225091299	7	1	4.54084661660548	2.71672867558502	3.10542381406219	1	7	12.3953579162587	4.12101366527772	-3.29036006779943	-5.36096815398061	12.1776420935219	5.13945093111546	4.94440388919054	0.363863191518352	2.3011521529012	2.7754302193007	0.714533946588371	7.40472708007792	4.65707588711872	6.16758554555425	-2.59111206401724	2.91722701452379	1.62315303897683	5.83634355340534	2.90611989848369	6.93213111505926	1.51994052901655	-5.15737054292737	4.74644951240616	79.5	1	2
143	3.47680621775105	3.22086388069178	1.54771211215868	1	2.76549601050789	4.95606335337326	5.37958630188044	1	2.49599446923933	5.09295920676146	6.3280302252876	1.86183346910647	4.30483546041589	2.52834315589415	1.55305981559762	2.59187591478955	7	5.69893371780189	6.60164920028763	5.37443023720196	1.61967918712237	3.06071321568672	5.44601765235804	10.2169396544079	3.28290269650257	-3.37687564568553	-4.99773364213797	13.5862136416077	3.78256739536689	7.1007949458009	-4.84821044156913	-0.414873337379458	7.82514291111261	3.80559358672544	5.18267273822626	7.27576302877048	3.87295659432956	10.2840257150824	11.634274411879	0.899326612305901	6.84841630756197	-1.00479682691755	0.755758645341548	-1.11222010709383	3.18701058205381	9.59054203226701	93.25	1	2
144	2.94452070225085	3.66496992748252	4.4520275082189	7	2.65277472787589	1	6.42107328244218	1	3.55574678861187	6.54883438034875	5.1591454744926	2.427912678449	5.44483393571958	4.68592911763043	7	4.94006432503006	6.15574772927698	4.77335628909587	2.73357989438783	2.92828019402382	7	1.59444553634135	6.72697862950867	6.22583009574411	3.44332114343537	-3.10746226509458	2.4846891928643	9.1315195025161	8.44826628667638	0.0560804090245866	5.4290438290268	0.488617475207506	4.67668422393658	2.76744993919911	4.16368407461541	-2.71131447725907	2.59913444048339	5.68457651220155	-1.50576171842376	4.48654600521396	5.58748507862616	5.00376885775302	1.26102328479256	3.55669569574671	3.60967610709461	11.038936586491	79	1	2
145	6.6180168281863	1.96939390000855	2.83221155778792	6.19077908611243	1.35525125400706	4.5200621599191	5.64282927787966	1.60005529730491	1.21285761907938	6.07091934628578	3.71046487858764	1.38594556004432	2.87439717487047	4.49013597443068	1.51351648406706	1.30518714308529	2.1605022801249	5.66625526619603	2.47083605978629	3.9448612543653	3.40946764324881	1.96902645605975	3.68230298397931	3.09412145240121	6.37434026963897	0.499418457497272	-2.62230273439866	9.23275196963855	4.46567025401959	10.6643097913834	2.6051806525219	9.19261825467931	3.11102500030333	6.34522379597778	1.89659526312894	0.563782795060377	2.61119291970763	-0.546635359600358	-0.620918250020914	4.51766253048402	8.28903479659056	1.48648006875072	-1.25029785570709	4.2741487569933	1.04571718228591	0.290587311590133	76.75	1	2
146	3.36767252995108	4.11089424921199	4.4837316213064	3.34631106135821	3.40165427503784	3.39040976927205	4.61403194187598	3.30230510166197	3.27844764088635	3.11811515588855	3.79417089783004	6.9802534654704	4.93508152471266	1.78506619524748	1	1.44536321521064	7	1.43196627628889	6.6068122147938	3.60024839315447	1.68440484865624	2.91716246732746	3.97812556947611	10.0268251184535	-0.765791594631717	4.82068794580178	8.55887565092763	0.989296536539834	5.41926500664682	-1.51984252469355	7.4205915120334	-4.33369518093357	0.0669233443564408	1.03772461536297	4.5526550951849	6.52021820381529	0.534295473988263	0.597042307378421	-2.7881970498077	5.38448630781496	3.85317616897593	3.3716544540704	6.83744589856149	2.3932620490192	8.27050591684143	4.53866343717418	81.5	1	2
147	2.75057237314697	6.56038592782361	1	5.78863250532393	7	3.29800398589543	6.05851820499466	3.61185209672436	3.62481032160033	1.83597405100101	5.4620238318735	2.82280703764492	1	1.81914078419973	4.41509203718246	4.41737837968986	2.08898070973093	2.65154083515885	6.43094133346406	6.65414956777755	2.76939871052392	2.69636665881467	4.32097211368585	6.56319341796291	6.40538918821318	0.162982365909471	0.555819869125992	2.23612417670802	1.86470173808847	4.64843503611172	-0.689900580557524	-4.74129083528459	0.435763828116447	-0.267730637858099	3.33120004970641	-0.605035107773268	-1.41974980153626	-2.19469884204442	3.96375526846487	6.45822927733558	2.08332229862919	1.33964405788896	3.22215006932834	-1.50853576900233	8.41765428328501	4.29598692718015	86.25	1	2
148	7	3.74717767453508	2.66101319352133	4.02685684077664	3.7648584466767	5.68360604241589	3.78149527730511	3.1908687212005	2.06949644048195	2.17380202574927	4.68646896899444	2.8186937814573	3.77167154689218	3.0210065550652	5.38286436338326	1.311901301296	6.68096945106082	5.32010630347313	5.87281737659355	5.326857186062	5.47388823507235	1	3.23745683652781	3.84416524727655	-2.1319905444736	-0.864423755084649	-3.51894139593842	5.27026936558596	10.4660825317389	0.0369830912790912	9.1067071428956	-2.0138914577735	1.24180756879577	7.47834839921908	5.22765217878003	-1.70741615817359	0.210992649947372	2.81893479714565	4.05052872957464	1.77399240715792	7.54789504878919	9.62853528078929	0.402921811281405	-0.0591869994915332	4.68419208675466	4.14163995542822	78	1	2
149	1.56689142745464	4.41406383310079	2.05074865563291	2.5350802312477	2.31706046443209	3.74643072839604	5.64015072843072	1	2.58689332409153	1	2.44163838241483	1.30915650484759	1.20700476082895	5.63668039803988	1.89947832019818	2.82914158617261	2.86728508062289	5.76332263437143	5.33516196404508	2.33460079435281	7	1	6.05388058422177	10.5645641106344	4.22933017291569	-3.79751421175698	-5.66945333851658	12.9877566720287	9.95286032962419	0.913290802202269	0.547490194310733	2.47704773728444	1.7801232651058	0.330750287635652	7.71223786371688	5.52907871087712	0.743652066011909	7.28803553138512	-2.68612133822922	-0.41359701328087	4.22905917244913	2.22559148465189	1.97074632687104	1.37610615778524	1.84105353605662	7.06857857499248	91.75	1	2
150	1	4.31103866741486	4.28653061545977	7	3.45099540242101	5.10625004764764	1.00061081445795	5.34783259600805	5.39932159471063	4.79211138739877	6.87134345690627	5.86432398739321	2.70885294946367	5.99751163024867	1.18712546760344	1	3.78246605925935	7	3.77478894669835	6.55895842105469	5.33213810915523	3.07797342143281	1.35419444038174	6.12837360093626	-0.133028241415323	-4.29469135853314	-0.279075565319451	6.04670335931103	2.51807967680621	0.12757004038273	9.84031635773192	-4.16733792630986	2.98752494923485	-1.83877170581191	5.26588938408024	5.36212079245028	7.30109795891533	10.0343063576126	2.89386644975878	5.31504049868626	8.32451815401222	3.09560585595115	4.27227084970828	-1.38354963725515	6.53539854942119	1.20048898087075	87.5	1	2
151	1	2.52559510612445	3.78852991665894	6.73659739017153	1.32253169125615	2.01948538580503	2.3514826511538	5.52569201230035	1.64909199132645	7	6.34148221936467	6.92880710905139	1.57101015633174	4.34789544905285	1.41616197878804	3.25834289505448	1	3.98044007842054	3.46111558534844	3.87566457202197	7	3.53216055188763	4.04292848016284	6.2534988667843	1.45025019652215	-4.19301141472372	1.37686826758115	5.85385443821013	1.67045363647876	8.65459875243475	8.70869741733559	-3.32293098483103	4.09686204027351	1.88158943215463	7.20328820760482	8.84936686607252	-0.205410380191684	3.94757999142507	1.21997175011589	3.54126103413918	3.42251929372355	9.29292375922036	4.01623280638949	3.98393668024257	6.46671738627361	6.43960894462152	65.25	1	2
152	3.28211219478877	1.30474380619317	7	4.91411959783094	3.71652556415979	3.45478261686866	7	1.98608841520449	2.16141806613187	1.05827301245802	4.53747049211424	2.18328816215307	5.45229399217737	5.34248336318327	4.24389867731041	1.7480605404952	1.50711309897853	5.26803658771953	1.41108336354362	5.67994398310256	2.2203038267043	3.48167265808247	6.56070311707389	4.43032091076228	-3.28022206607679	1.62700307024217	2.67928905284964	5.26241409477891	6.55495615002065	9.13426701887366	-5.26496190165025	1.34997509605432	0.795118292124803	5.94455065232317	-0.430667057290391	-1.0077650187992	1.40387697165595	5.29413669703355	7.32796504282906	3.90753976819343	2.3193991715975	0.272979621479494	2.18959463389499	4.31305509714352	-2.40032932992843	7.19647805536988	84	1	2
153	6.06258619007971	2.93767819657107	2.21568917249031	4.64220559229953	2.26070040272587	1	4.45492188540012	3.23920046590592	4.38056223463861	5.0717933372662	3.98736311209881	4.03140070579801	1.71696803527127	4.95046524576021	2.02554743853876	1.33567163732218	1.97109729677745	5.07612631629421	3.47005495328093	2.87214143155107	5.68036612862868	5.84743688967327	4.44642097645108	4.99070093178707	-1.54649191521683	-3.4705175171554	-2.53918676687174	5.69081377450151	9.9442412861208	3.43763006517439	4.65730836599951	2.53591446640688	-0.404200333488119	2.70671868811219	2.17408686474038	5.72562735891168	2.49742714205252	2.65710931119356	6.1899847845462	5.53653728653431	5.66537720094686	6.11914565557488	7.65950089166041	1.5546335475499	4.60072299397728	5.18855539282133	64.75	1	2
154	4.96480263914208	5.43447759898578	1.80345687004863	2.96692104488467	1.43896622709996	2.96782051876774	7	3.38203683233712	5.50129860186702	7	4.1525049471784	1.48957100044555	1	1.58785258302427	4.99512818405616	3.89461193214218	6.97257181753473	3.76939403073419	6.30473729137528	6.71627409807629	3.09745787832796	1.89205671455916	3.34015112558687	12.6439613841384	3.79173621027564	-3.18992367327922	-5.56274897453065	13.1140886623975	6.42119182836352	9.72310525924731	2.15638109339486	-1.30117865431112	0.701366564042062	1.8059046796448	-1.49504248607554	4.03696213281698	0.0667023200880315	4.68050518811944	4.86706813159639	3.32578497251995	2.48295526763292	0.48314973663665	1.87577466169595	2.52109142171915	5.86041171757628	0.137042074958006	79.5	1	2
155	1	2.97351562515373	4.88224877823607	6.19688601943471	1.42706670216659	1.7724965963456	2.52794184287633	3.67274963939623	1.64229373139039	6.64478137011438	3.18461109750376	6.53778155411714	1	4.72486619202435	1	3.59902962768679	1	3.02497538916768	6.94403485910824	5.41503031467224	6.94832335410614	4.43402904869902	1.3765740092574	6.81000143791348	0.754429135223673	-3.87919985308441	1.60486937733436	5.81909895910043	1.76468496597715	7.60903403657982	10.7192840647781	2.49433880646919	2.84013431849564	9.94482708702184	7.26030502312478	5.67669764599414	-0.224546343731345	2.59039060827246	0.92853435137553	2.90654233450504	10.3176181958249	1.422480561075	8.00468974660674	2.95444717909101	5.3880934164495	5.46310025162861	79.25	1	2
156	7	2.05777385701986	3.21709232791436	6.55135216709357	2.51742348385541	1.75329321614174	5.71420966831226	1.82934501869963	5.1783195767391	7	6.09876729429839	1	3.46218240129823	3.09882386673231	2.67636146264417	1.66773052351014	3.96983793663402	5.51477683961931	5.04212546450576	6.01793883070911	6.36065599886126	1.94270719206165	4.82447663188964	2.31932754631565	5.98291277591454	0.230048848824999	-3.29334214740855	8.41512501573458	4.43771660890507	11.1018647527352	2.8287438473713	-4.77323760995634	-1.04797234665433	2.48056058679178	9.3936907924414	1.58862434487726	4.06295170456461	-3.489887996922	8.0300301092898	5.42054695696806	9.94437680274425	0.344574087867784	-2.04981908088509	4.43379162993594	0.605288153112641	5.92006521136163	67	1	2
157	6.82537349134555	2.589631270904	1	4.17530658681246	1.45390070568765	4.01770011091162	3.35581290921395	6.10698122609253	5.01641822106208	7	3.33126847823653	1.7729706449529	1.10485110689318	1.46992936908017	5.88981600177301	1	6.90126897664363	2.32764892304016	7	4.85756603151986	5.5724324804817	3.34105688290202	3.26899783043691	4.49288456828646	-2.78470814121023	-1.77898907663431	-2.72039357809809	4.78311241906889	2.40104560095195	6.17354873906572	3.04586391423704	2.7117866390568	6.13753036339533	0.0568207428272932	2.34010322736465	0.137224642110761	0.61158695074341	2.13139026447093	2.20052304819118	8.19339294032794	5.30673908783554	1.95768691446219	2.00966165907368	-1.37238712261635	-1.72761104822352	7.28439083567856	73.75	1	2
158	5.30658115348168	5.05333474145324	5.33966652927096	2.16327331487209	2.33820715893346	2.03681201092036	6.23110329232734	5.99914007012054	2.51270237065606	7	5.37229877460759	1.55144377441823	4.01531262208116	2.19313587867646	6.33898595936852	4.76355408975251	3.69418490806844	4.25808858229014	3.81775334686587	4.15652745634882	1.23818165207182	1	7	9.35575868599479	2.84840258517132	5.77665710519145	6.06017835949687	4.99507938380252	5.2400672204568	0.173017022594215	0.284613740663221	-0.69708525010397	3.05425399035113	10.018471221192	-0.484853870983042	7.0090326714172	-3.31224606071564	8.08406757193565	0.394340547847176	1.21120589451746	6.93908993039219	2.10235030288865	2.90105926617758	-1.02145769599098	4.09431185375134	8.0812934205646	81.5	1	2
159	5.84148409645224	4.16316519616482	1.92379826404039	5.94899356906815	1	3.31371417227359	2.78803342914878	6.03859275270334	4.39193616348248	1.31649061537903	4.74517604815417	2.45718571453667	2.07997283692435	7	2.12574369223177	5.21183531190033	1	4.44403588905015	6.06368580405758	3.69508206503828	2.95645496200948	4.428315006112	1.47917083273546	3.19597268542769	-0.0981343572842819	0.849884871031548	-1.61177603913985	2.8605453081509	0.711172694954349	2.42043488576038	8.60991786067052	-4.10955792887364	0.844262669895223	11.3426985695617	5.3527808575024	0.0526199212300974	4.20373251046635	9.53111579719635	8.66882135458445	-1.64688335522928	-0.396972545327515	2.09953118491487	5.02218337873205	2.88190229217458	0.220614178059341	9.27241533295645	74.25	1	2
160	2.38129988772083	4.90709725546765	1.43767436968623	1.08069284136838	2.76009431611394	4.44297158505055	5.73177290043889	1	2.35089586353112	1.76955123458189	3.90311350515299	2.89632286053183	2.66263601977581	5.43435775689192	4.61343612785621	3.574084591553	4.76714880390528	6.69137177410082	7	2.13771478866691	1.20491844373742	5.08600770584348	5.3038727051946	10.7494161177876	3.0202447558527	-3.42124472056836	-6.21786886392792	14.5003276554231	9.00505256572293	-1.04240940926578	2.83489234388296	0.481727547068838	-1.40025808990005	6.8115529943724	-0.741840081619524	3.87505577325924	4.9100494614504	10.3873308689256	3.70492209097823	6.07404150344458	5.89577252160886	1.56462945896454	-3.72970859093678	-3.04494912604666	-1.59349406958606	1.65132728074242	76	1	2
161	5.01382765382891	2.06394171775588	5.65416958340574	5.73318075686484	4.91401932592285	6.98837743392499	7	5.67084976913992	1.13274960728309	2.42257542132257	4.93281361576389	2.06847652612784	1	4.45035236587128	2.44535545716784	1.83519089624154	2.07284512442096	3.28553652083723	1.45839548033579	1.98660425429727	4.41904204992794	5.17289106292957	6.43484750741414	4.86827320547568	-2.90824678501146	0.344354156983562	2.19512817288828	3.77590994313946	1.69005789001801	11.4522047604998	1.47696438763422	-3.90099890615549	-2.14360105180371	6.44387569885325	5.00945424726495	-2.2248296776689	3.07728541032991	3.77591975347678	2.59608419859618	2.39164606553538	7.54367121458966	3.47387929018872	8.12533596921998	5.90761902938398	-0.63100406945542	8.21263686242747	73.75	1	2
162	2.17881018844661	4.58486293316535	2.87208070158003	7	4.05546981028699	3.27036304838744	1.3753715559542	1.67259296037938	2.01604986747816	3.23991240632687	6.49504699742105	5.62530206501828	1.5501706636219	6.94930996448685	2.81910027379691	4.9508568320159	4.96512773811316	2.17568393595162	3.48964978748322	2.33118297116169	5.83462717889265	5.97491029225324	4.50401709485843	-0.619484396032555	4.10453939454155	-1.79907561959557	-1.63254375488812	4.01779732658569	6.48671908337472	0.607558417837314	7.00173850733969	-1.83212560670215	-3.61049025267706	5.19694425305941	-0.635702193229669	-4.83255229188986	0.57988042558917	0.988846196587899	5.60707552550938	9.38051787344037	14.9484065597106	6.78069489860393	1.6747829990581	5.05773594638211	-8.88959255634233	4.32526101842968	74.5	1	2
163	2.91609951899567	1.95934356856322	1.92759361570083	5.32833781326367	2.00892100339103	5.97407289299071	3.99677361392642	3.74906023515698	6.07990220773763	7	2.08916053496512	1.30124190572673	6.24586191512325	7	2.21153128666354	3.79402976627732	6.37187951091558	5.32138774234732	3.91296447308401	6.31077229553034	1.16061213947705	2.19605433094231	3.03604485580273	7.36339756571098	-1.75140130969801	4.1866669769728	10.7283404972079	0.765410854289453	3.83633649795025	6.86304258751398	4.63647477232368	7.28316242517952	7.37890571499303	6.98035355583597	-0.0270044935742281	5.49440686746951	4.50640749550074	8.63492263904883	-0.234459859647793	2.78485401297439	9.87296314349917	13.2378253977753	2.15455476618003	0.0379351907869252	6.11101675689618	4.66442385236681	74.25	1	2
164	1.55800028462232	5.07420938180633	2.8075671721849	5.6134068282661	4.52380954551641	7	6.14780537184412	3.71828872209589	5.52931036043518	6.08667885059362	5.14164830322893	3.35684614710456	2.38781378252955	1.0569186377784	3.81824459758811	1.45874943732594	4.3772547845783	1.80770001726264	2.72079686627136	2.16484579073184	5.92708605298611	2.69131823459925	1.23578256661821	8.58237030983271	-1.34162678129573	3.79863823551691	10.3617545020802	-2.64150034466439	7.72501181849673	0.66358420322155	-1.09582770729268	-3.22556823649088	1.33526099306353	5.81500791182053	5.94870060140611	-4.4766718319987	4.79109936959535	3.86254605106741	6.78194241857503	4.00428540247794	6.45640881355059	2.30378934572344	2.97393692027772	1.95963050603572	6.69955620442556	4.49422980624185	89	1	2
165	3.60291625728432	6.39700523558771	4.67339151800159	5.72127810531583	5.44234465992202	4.0608329668112	4.98934405015634	1	1	2.71740311949468	3.6274041652283	5.4972054027797	4.33409248529112	2.80187853409669	3.92571152698052	6.05885551818891	6.36312922035075	4.22770543645556	3.62005329091791	2.71358029544062	5.64250313063259	4.77824023884464	1	7.33004862701227	0.429785727191027	4.25681577354649	7.21328932217412	1.52677114987749	10.0545577694501	6.84600413031685	6.79610395815598	1.955813346103	3.33412429743384	12.0561681871777	7.64318422492181	-4.16734316695763	1.78331397802371	3.20849524794991	-1.33528845795646	1.83131550684191	1.49939990144177	8.69463820456106	-1.67835379262034	4.55201324953264	5.09926253979469	2.97961429234503	94.75	1	2
166	3.9553818629595	2.23145155617782	4.0854729505489	5.52430006003747	4.10129503076995	4.77978758686001	5.62848487903888	1.06440425413292	4.80424264658418	2.41249348327833	2.39422241474071	6.22275053652136	2.53621799313825	4.85214906405032	1.49146703176052	1.56747368381616	6.25738318449741	3.45870569585335	5.77757349028886	6.3788587423511	1	5.67503248347411	6.46622470638586	5.10711661253535	-2.90528102863936	1.43151048585343	2.5865889449194	5.48622493855067	6.57992323210964	-0.636974333020385	7.64725622178782	2.34538681341732	-3.04896405032209	6.74525300187667	8.05453047861495	0.093862367593588	1.63869440791443	2.2317978225395	3.09096055638138	6.65601908426694	-0.722621831975525	7.17412610603633	11.7120054605433	7.47365908035616	-3.30659970186513	5.10313720997827	70.5	1	2
167	2.56788073403696	3.38267668133544	1.01588014495011	5.63371315990729	5.2246526546948	5.61112465543816	4.58289099374994	4.38668681772693	5.64695367224438	3.57992961035645	1	1.88239414710732	2.06513605179489	6.27838252735361	2.00013055759549	2.48648349592479	6.47273049540938	2.56675076262338	3.67403693615619	2.50800575465357	5.94440411994439	4.50541945780632	5.08208487563293	5.86030938385257	6.8100801133306	3.68923651155863	2.3242181238935	4.66746029695321	4.4190382800731	0.22964013407816	8.40298232488746	-2.27078615848135	-0.0331333599026695	3.00508730238655	2.90819668757603	-7.96681439504204	-1.3369141673487	3.53481111713564	-1.54788885843323	5.09756369378796	10.1948490570662	8.58366484341304	-0.390527843157697	2.08027852174466	3.10540663027307	2.24899831241943	75.25	1	2
168	4.06953997850445	6.70744776478011	2.84322140788906	7	6.04206358955348	6.78075984120966	3.71416911597799	2.36147735704614	1.486895098546	3.47649934128142	4.82815492093787	1.34656759304777	3.52670759197113	1.39808345812675	5.10609561624818	1.39405653944355	2.99503057467757	4.37135119779667	6.69824594236518	4.91928846408559	3.43934059347691	3.34105016598872	3.34213095698712	9.34191453673432	-1.10546357882809	4.03146007372166	8.50841064694692	2.7074667134345	1.98568717087445	8.41535449953553	-0.264570177112271	2.70095494449319	3.86972282339042	2.7824386994911	-2.63339735093042	-4.055142464918	2.69189830365251	6.17104084321316	1.52926185757166	5.16204775786598	4.03917068920115	-2.75613078364912	4.11105732338795	2.19908442080837	-1.64952912347782	1.10050734214656	75	1	2
169	6.70349169970388	3.12505047590426	2.11019671566941	5.02346236245261	2.39394564507693	4.95059627662033	4.31785533470136	3.39444180538502	1.91487464798094	1.04089021302126	4.50055360010987	3.66139109387151	3.462670690326	2.84838899349081	1.95867648184189	1.78318793114713	3.20999195337226	5.05087291104426	1.04109033955294	1.37653058410393	7	2.42409211146243	2.81706868311663	3.78799461438511	-2.05163737470599	-1.86400819376763	-3.07191461293711	4.4858027513072	10.8605910276846	2.56898450850171	2.68017746066182	1.36776369705141	-2.53736669789761	0.756852252627332	5.73953075719894	-1.08981704612358	0.59456404366877	6.83985732670207	-0.214525698120735	1.43839262792285	5.12478647954377	8.85019080433773	0.472513277907813	1.65713479120342	5.84903651626797	4.40866542604178	69.75	1	2
170	1.68215310593986	5.25528550150672	3.8000347116621	5.86583652877875	4.57268893625219	7	5.63049067442998	1	5.20866170606338	6.04545111428142	5.94568714213333	4.14770800828432	2.75980828015234	1.64018696689971	2.85218301221553	1	5.38683747168611	1.7436441852329	2.62476373902675	1	2.51658833615802	1.85409660788005	4.94862115106435	8.46577372409935	-1.48877306820178	4.00799168353495	10.1258790973511	-2.81118734893482	7.94120812745864	-0.0497802912604087	7.98903939409001	-4.14783620259274	1.16504880371394	4.18641383839819	1.85127290894529	0.762782987481919	-1.41021324134721	3.93109454814549	6.10116219727558	6.49032838931814	6.76496863044587	2.61832106985465	-1.25779596775122	4.52023367400032	7.71141120603872	1.88562808321209	78.5	1	2
171	4.15355968970002	5.30868154472346	3.80071074669023	6.31950263208178	1	3.48458371090037	4.12147958313359	2.05801939740951	6.20069148907246	3.73914077772159	7	1.3857632560728	2.28221754647252	7	2.47149691193415	1	3.99248400265881	3.87239101123843	6.52065666439716	2.21674447169882	6.66359592870719	2.53351056461894	3.40080747821211	7.41444400758963	2.63876427502934	2.08314087202928	8.6769565010983	-0.856935004401357	1.50003145194155	4.73665593735415	-0.732424614495051	-1.40488149548338	-0.494559628162008	5.89016635337668	4.23504172316256	-8.07065485052676	3.4889268875425	4.41701247929749	7.91736228616475	7.74594574466911	10.1246257537621	1.11488170892004	-0.20151331420733	1.55335475524013	-1.73281545355991	1.90249634247325	90.25	1	2
172	4.67555617961612	4.98949754046504	3.71279082429184	2.77729147388361	4.44237770142041	1.8048506405997	5.69737029894161	1.83635315507258	2.67087313184239	5.94884102656229	2.60887422217746	2.18701381354824	1.91418088098866	4.40772515872553	1.25840137222268	2.69966540852292	6.29291159411803	4.67514517950739	6.39719475152582	5.65383351389672	5.45975484548747	2.53806764237649	5.31165770702003	8.06798649005777	-1.27819700381136	1.26211858618554	8.36239325622248	-2.66792175486984	3.81081271803661	5.53011691806721	9.9239868226721	-3.64024825500721	0.824383653380861	5.05065539164925	3.38803808335509	3.72662689333388	9.77888321561772	4.32841282048865	-1.19774170775462	6.11380167872476	6.73288267931046	11.710679459695	3.48311748935347	0.93341190228035	-4.77731689922106	9.84886848169221	69	1	2
173	6.05626185549284	4.08365071950711	5.22297536202445	2.67451936595073	1.40650694891458	1.74495621201664	5.57309952952734	7	5.15963000553382	6.63510181746967	4.77797290490312	1.18881060363518	3.91587517656132	1.84038471209907	3.88892786210117	5.0315679638829	3.68830456673036	1	4.24927766097147	5.76720245617909	5.47006946007363	3.50651931827032	3.97212910139301	8.88082334902792	2.729221305628	5.93770970924658	6.16479576260443	3.66516605327549	1.0717641212438	-0.81255234614601	4.39036024164853	-1.44291984710539	2.49528381608005	11.5411456115959	-0.603027164842277	3.84410943220186	-1.42642828730606	1.86097083522006	7.96733211531286	0.950636218962095	9.70343127396803	-4.42299090017631	3.401142025273	-0.926278163196752	3.6804769963434	7.22868367305086	51.75	1	2
174	1	3.76521505078122	1.26750036021502	5.83310370343796	4.07829212634945	6.0436638742362	6.38639776626238	7	2.94783048467772	5.16264569940502	4.9660022582944	1	3.96273510043157	2.08782702699425	6.70591890384961	4.79145623673126	6.38541789118625	4.56438758850949	7	3.70586341629211	3.46370862733318	2.92163279596918	5.43497394024784	2.51760810339598	0.909418948345926	-0.332897307799527	-0.92017274466638	7.96594735920789	5.78564335290414	-1.37958716916023	3.71817150623248	-0.511149839090087	2.36243279984575	5.27605869265315	-0.772106859007611	-4.22969095649787	-2.08401429834744	-1.7045731563541	10.5062923625228	6.99011764757855	5.18878223589463	-3.52003340233635	2.90628959749842	4.33848106910686	-10.0752277759923	7.79558970477947	80.5	1	2
175	5.60675379379676	2.23177442512871	2.41658924057589	6.40117912959423	1.88829268447253	1	6.49895851321147	2.06701928130791	1.14742906779462	5.12445605746563	4.72458403915173	3.73624232608173	2.23716656351454	5.1494818593822	1	6.28763635441346	4.84807164311722	7	6.74590153632669	1.4694882927575	6.93546686771816	4.96203139979908	7	2.47093264066914	6.43328351792811	0.084140282340167	-2.46698176631838	7.97280099349447	4.0048513500971	0.315471555260935	2.73464692961148	-3.19911944923827	2.47745987731661	5.1382517041743	4.21380677170009	6.46231571268505	0.794283927285479	8.23694575598189	0.31275568530239	-0.900794199872455	8.01042715349863	-1.4414016840675	7.38414662436186	4.65683867998149	7.80765754844381	7.50883791451516	72.25	1	2
176	3.43053711923923	3.15070122409856	4.53422981845652	3.88222901929909	3.97849745221616	5.70632780097535	1.1706317292084	2.81518906952092	3.11337616546839	1.14960954493289	6.5563855078623	1.08409918894213	4.54054729329216	3.30158242988187	5.52510613224915	2.29772463100589	1	2.87399903981877	6.48114697322487	3.30637497822454	1	3.32122615945414	1	8.70521279608976	-0.470329694763734	4.48686725410504	8.66287377101748	0.862898906207096	5.32421384978039	8.91311451530742	8.28470263395236	-1.45149358125304	-0.437198564498476	5.17276882514737	0.333963461784758	4.38524806369262	-0.930781905916445	0.571666665670955	3.40809789112252	4.34032667920596	3.29520510809949	3.70121152551763	10.4973692319493	2.44212600642731	-9.53263596242761	2.55973998668798	90	1	2
177	1.67945398625109	4.6777437086355	1.22209691634274	2.86283006726478	1.21939295162486	2.60589708319403	2.95500321282046	3.58302556002578	1.98949721521089	2.6450199258166	1.43429281558242	1.37724409135696	1	1.27038000783841	6.85063381247353	5.78554579510274	6.88507558070179	5.47279067368272	4.61988824793245	7	4.74642609156891	1.16924218676085	4.22588847394364	11.5607438050405	3.94383700515711	-4.32442783915318	-5.56295438046658	12.4684550577077	1.49165437304703	1.15229190953051	3.18667991834855	-1.21777318039987	-3.03873834056932	10.308674071629	5.34707398809388	8.74297600063041	2.8008396864672	5.98399698138834	8.91416527421072	4.69865112530342	6.21200007460437	6.50742390834192	6.56878652664422	2.72194180697744	0.880525330153077	9.92714860193627	80.75	1	2
178	3.90635847610211	1.72360275218425	4.09176511513937	5.95949657440933	4.67585831473742	3.4320700628793	5.34604333521631	1	2.73329658544942	4.42721360878547	6.18603922272421	1.67942170123327	6.10249023692952	4.24256888867322	2.92898568813065	3.44118682721146	1.44601878776277	3.34435036475239	6.77124882985331	3.88228645751293	1.95477536957011	2.75614763246487	4.50986582587946	4.72131722692909	-2.6780281001454	0.865118148854195	4.06029010550604	5.64434418064966	5.56657696081924	7.65079372616797	1.82784101832338	2.10591875626488	-0.0599172117129982	5.23351467324341	6.0000070813816	1.7817723218487	3.43298553203722	-2.06908920044364	3.10450943721147	8.18287497521255	2.38752523636824	12.4533925370334	8.51918890736094	-1.90031726521382	-3.99949862101561	8.3542170654086	89.5	1	2
179	2.56055389386621	5.91188967897481	2.14416817007555	4.12987503863044	5.39489060762435	5.8104611992812	2.14711458326996	1.36997776629069	3.01722466714952	2.47312196517336	6.68562081006688	1.87981797415795	2.38733825081814	4.88469306687094	1.38331066933094	5.35445594970654	2.46226721304039	5.95001589730861	6.75381950662577	1	3.64446343935968	6.87080592895498	6.5094084006798	2.55042554352822	3.56930472844244	2.46834497001918	-3.08794928795431	2.8743879482014	4.93785350114777	1.74159773553463	-6.01157579235263	-2.68036853450524	-0.237914523981091	8.77175989748357	2.81553833343893	4.56035598810585	0.859801964727028	8.47536008095593	4.3745772931166	7.09655478733416	4.85596259201465	13.4971436391451	0.0283458702520185	4.7911698509101	9.88194995934606	6.12396369245615	70.25	1	2
180	6.29393584517857	4.83317072627163	1.22404380598849	4.31714503820108	4.1255346285665	5.18135359115113	2.66743551004323	1.09346552591853	1.86506476524343	2.57456062434905	1.75614344070144	6.98127411209807	6.40231987748244	5.71024247972457	4.01032331679127	1.27290505021764	5.40949335472601	3.00610195775008	6.05641755228971	4.28732222851563	2.68886564956874	3.31759851433359	4.43892204687281	1.18389177321526	-0.619128114048471	0.440440326100475	-4.89518230917769	4.46679402943769	5.68001448046509	-0.336749662351834	6.92090141183647	-0.74744342734261	-1.4180624892869	1.95962402539687	4.62513140261259	0.505558548865705	-0.64543942864507	3.09601185942408	8.72755101849972	8.84177275417291	8.91375907749515	6.12483036457952	6.46446216377282	2.91602096468644	-2.48808798577278	7.24959905749944	92	1	2
181	6.83586773266636	3.97671801007224	2.8464730782283	5.06164795522326	1.5888565148001	3.24078698940295	3.77066467772806	1.23921712723264	7	6.00050204623111	6.40665663577699	1	2.36135916947457	3.82852825101966	1.50075133743166	1.63053229054849	1.31611144336264	2.17666220989618	6.544710652235	3.05195979177727	1.01950510157568	2.85033213824463	6.78762466870679	5.0386411269328	-1.84411453010197	-1.8979370862637	-5.10757428766548	7.24888735509195	5.15152644809453	7.50232588751643	-0.691231910631234	2.53432882727331	2.59523209604824	0.270449282324328	9.18875992422385	1.34862554270102	3.65984009533687	11.0635938588392	5.18080462969769	1.22138756041688	6.31352171931209	-1.26944512154368	0.491173646080335	-2.8420348446077	3.26812203264084	6.9627924046438	78.75	1	2
182	3.76656665508912	6.44459444023077	2.64628366640278	3.75309302284369	5.55269166303517	1	4.51411333999321	1	2.60737697245445	2.03660178061349	7	1.04081024683854	1.89659560163402	1.72551785376155	2.13954589719911	1.61151583122736	4.8902903206981	4.77832203239543	4.8580692675985	2.96290520377056	5.6160063983874	4.40508393194153	7	5.22248658587488	7.53349506505878	-1.08979694386634	0.103930397707335	3.91159062115024	9.35854007490455	5.28673964601536	-6.26228976820124	1.02537056570582	2.85144289543922	-0.425813209380491	-1.32052438036145	5.60205831452165	3.6075273293536	0.105856130933991	-0.587395321603042	0.12526312881911	5.02436117877662	-0.600050815248886	8.21930078897687	2.24978807738266	3.47822202441721	8.51799306226306	79.5	1	2
[truncated: 5 more columns]
