# Supplementary material for: How Are Mate Preferences Linked with Actual Mate Selection? Tests of Mate Preference Integration Algorithms Using Computer Simulations and Actual Mating Couples
Source: PLoS One. 2016 Jun 8;11(6):e0156078. doi: 10.1371/journal.pone.0156078 (PMC4898694; doi:10.1371/journal.pone.0156078)
Supplement: S3 Data — Long-term couple and agent-based model data analyzed in Study 4. (ZIP) [file pone.0156078.s003.zip › S11/Aspiration Model Data/Aspiration Couple Population 01162016 101928.csv]

	trait1	trait2	trait3	trait4	trait5	trait6	trait7	trait8	trait9	trait10	trait11	trait12	trait13	trait14	trait15	trait16	trait17	trait18	trait19	trait20	trait21	trait22	trait23	preference1	preference2	preference3	preference4	preference5	preference6	preference7	preference8	preference9	preference10	preference11	preference12	preference13	preference14	preference15	preference16	preference17	preference18	preference19	preference20	preference21	preference22	preference23	fitpoints	sex	algorithm
1	3.38246307771298	1.27923782755145	2.16618847778132	5.77534967154473	1	5.3267930723963	4.03134530813892	4.99916674487044	3.64331969589091	6.03083418396543	3.56236758855388	7	4.3857186454545	1.28636271714299	3.21712431333664	2.32508420299757	3.57251050303991	3.26367984725565	7	2.34027071104308	3.24593245395367	6.12936324019767	4.33470553952899	8.49498515220066	4.73803448585657	-4.63543211170501	10.4276310891776	-1.78867868833075	-0.227851514953582	2.41043821734902	6.97436881967227	0.237958435993594	0.955829191649309	2.2930256162356	5.13201987092647	-1.20673876365989	-6.1356336549937	0.841377360321582	11.3457174802228	1.02344083777953	7.69493994279644	0.539026027436754	1.60125837313633	2.19901377342889	2.57622389672739	6.46168858951043	89	0	2
2	2.8658095533534	2.60382472450162	3.58781531210281	1	4.15315246407026	3.04470004796155	5.55773956107681	1.34410506258378	3.61420189725251	1	5.23219253424727	6.3349874503396	3.43818257309732	3.03817337421328	3.37399567993296	6.2036388163307	1	1.37633187238944	6.90901826427659	2.00700436029091	4.65009458431266	4.57740404231499	1.64846840389752	-2.98806937860525	-0.0991850790379964	0.734574348152609	-1.74482662939881	-3.55004721426541	3.55966278603846	4.96828038253446	2.9501741264317	6.85008908457698	5.09635182811535	3.79760050901487	0.992768124384555	2.82798490859589	3.69454598902609	8.20180331103579	5.32692154589218	0.552568842605069	-0.926991876597481	-0.511403892805653	6.8914063439518	3.87770460166283	-0.445640036124121	4.98488559156698	89.75	0	2
3	5.4704800850056	2.04846101919983	5.43708152456261	4.38686234715469	6.24431469871643	5.17959068686906	7	4.30685044605133	5.05398146029482	3.09747342339714	1.12509008626237	3.23929777777767	1.54966411303832	7	5.18253566632127	2.49042017027762	2.56970457177803	3.68627938041855	1.15202947209179	5.30432290086348	2.16527101654289	1.43373206284996	5.95662019109687	-0.434804058441925	4.74720786676306	0.681599907091964	7.20001465913114	-1.63833188356918	3.33317370156523	8.53297495888061	7.43039573330978	10.9054436217302	-4.29075647944371	6.79121177330796	2.36169773529865	8.7466229542236	2.6624720249215	2.15085272522731	10.2074620223467	7.72713478692225	3.35505865052082	-0.324321828872205	2.81463216685516	2.03212614999654	1.65580088890837	0.384839412095635	95.5	0	2
4	7	1	1.03631175032179	7	3.24021963179998	2.06743407465718	6.37066319435834	3.87549030561033	2.28425744770648	5.3641471666075	3.13926952279961	4.9208097487279	3.41249626384809	1	6.63474106891916	5.59682343731518	5.98634902750897	6.91242173456931	2.98357670508186	4.64062673334738	1.3957523538984	1.20088284229808	3.52707681939267	3.70084019482664	3.0087814613109	-7.45863277912313	9.75041096291376	-2.28807125968577	2.14141394613441	5.59106293887349	8.01934845877658	4.65477223282593	-2.31899907551753	0.436849876882602	1.13313176047833	-3.09108241761599	7.94189714898106	2.27713942646786	11.7446369746704	-1.3614524223138	1.39225857708597	-4.44872022348985	4.25743620544342	2.05687014779006	0.364987212751262	4.74890231684069	87.25	0	2
5	5.81515351371904	1.49838959876747	1	7	3.08530442851449	2.44230606916766	6.11623114342766	6.30335366012647	4.14938911729557	7	1.63168960122164	3.88222871496131	1.18517913939008	1.31041862255392	3.55460969712945	4.75640493857057	6.93428616957633	2.75724668156207	3.27095594335417	2.84961538660942	4.71048605254427	4.33704895680637	4.70287399567686	3.76784918209404	2.99823629704281	-6.60483222680713	9.33538809647444	-0.606446178933433	1.85876098569148	11.42412849077	10.0467584028221	-0.163263905595603	2.71103917407373	0.591274422207874	1.37049175287213	-1.26753726018339	7.84053266798292	5.80812794149876	8.19755216470761	-1.94508889520542	7.45337532432766	2.16271362136813	1.2598294169369	0.155565353476128	2.03789182926971	6.08692141104746	110	0	2
6	5.23914724207254	3.22609265268712	3.08690681521054	3.04599383488841	5.96700028336171	1	2.61569213761106	3.18460824172127	3.94581870054081	1.30770556154996	5.56234829064093	3.43504597848584	6.31243809839461	7	3.49988427500647	1.93003530393598	1.01497857206842	5.72818217551772	3.9017905417881	2.21417285425845	4.72794395375683	1.64859550872606	4.84533715998135	7.14639800199151	11.2869477974832	-1.55320193325088	6.71608141613212	-0.705207030623893	1.83584095433181	5.76936026958118	-7.24908018641832	-0.381815080252405	-0.515423873465063	10.7958242447358	5.50689692033329	4.45504806196414	6.72627069563352	0.112982516530905	3.59277484340158	2.89039245937528	3.10779214728191	1.53271437413219	1.1280112689354	-1.57774228230045	1.05246580775794	-0.780640901720188	101.75	0	2
7	6.64600772051959	1.67015049345535	1	7	3.86408464831661	2.96233219207582	6.17248662145892	5.16155669597966	3.38097091210788	6.7661087456232	1	2.05413375687987	3.86217729026245	7	2.23653502054662	4.16072697494555	6.02400404111407	5.00515087552316	4.08292523328596	3.17056629792732	1.50409386194706	3.90966211157177	7	3.39889658276537	2.94388761952143	-7.50249128739794	9.20970159989134	-0.795473219899074	1.19871800840221	8.29583200749162	-1.83315260289073	-0.0652246847612222	-1.63017047841579	7.07456680625337	-0.186778596075149	-2.24377566996318	6.19679360249646	5.16528233665196	7.81133040746478	-2.03772452695191	6.88422055020114	1.85064711150613	2.32201799766722	0.027956527049881	0.154210270977628	6.43839171171521	99.5	0	2
8	6.38655173583411	2.80758993698681	5.42326043774649	4.07720825385343	6.80610801489985	4.86992170492998	6.52296296850802	2.49445074580234	3.02892929880301	2.70463849250103	5.08083137701228	6.38457177734414	3.19290844524527	4.91115855882925	1	2.42951876156453	1.34648293230459	5.4960034046876	2.17698494811527	3.24895291109438	4.1050771898852	3.36779407477131	4.23829697192056	-1.32192118371651	3.52648574658186	-0.716444921132191	6.69217076695563	-1.46568170848311	1.17597129474276	7.98027178015726	0.0454642442684065	9.25733099819832	7.84474226183727	-1.90932375380166	2.22397346146564	-1.25157499437163	7.42337171234634	3.95332284494584	5.81945682288021	2.16087188315218	10.4706470205676	1.46037011740617	10.4983818368307	-0.388656828939209	3.34474907695495	-1.60282454131553	103.25	0	2
9	3.57881217361143	2.28456929592178	3.35360401205992	3.27113311068953	6.69073358382753	5.36914841290669	3.12466369942425	1	6.60856012010119	2.23374506744821	6.13390415417945	2.00635387410648	5.36658733706426	6.39923377037427	1.506771534983	1.41728022396438	2.13333184645703	2.94664140531155	2.70618631648523	2.64974748574977	5.9454950105249	2.32484205902221	6.07365804803807	2.33092439394274	8.31293314117878	7.86910164691807	1.60319707481042	0.620599932573051	-0.231982415285367	8.11265253811943	-1.72189639507652	-1.46783773428902	3.49318497207117	0.233472329109429	4.38688580029197	0.18250939341921	9.63670080665225	2.77357448939036	5.98686805218774	-0.376116754048726	3.93859001678369	4.46819566043853	0.318007996281877	2.61542661795011	4.53771631141471	3.14492800964392	91	0	2
10	6.90890836086606	4.43353035195536	2.07375248940765	1.39725019498009	1.88598688934747	6.39309229575122	6.23102463385026	2.82147130350314	2.03643723330769	1	5.22588213542805	2.34947959110411	3.82454145930891	6.55673875562378	6.40005263992576	4.61262620418093	2.76028288676935	6.03306387992697	1	2.87425923522047	5.73144700422415	5.24812467762139	2.21286611742968	9.44664238559796	1.9900061357942	-3.741522411678	2.39014603086285	2.09340999876798	0.282233726244151	8.04571941702259	6.15727523467031	-2.39256357952315	-1.4603615926754	-2.39460289480361	-0.582554354251282	2.55910464833414	5.90640481425369	1.886022555909	-1.22452974290847	-0.331087263687343	-2.27778150869592	-4.82804882483833	13.7496064264365	-1.0197321919599	2.76029748114873	4.41891629234235	85.75	0	2
11	4.99527586977102	2.21742045750705	3.53868838737988	5.49540392155244	1	6.62877261502931	6.1392584430406	3.77592924352641	5.75980865950536	2.41608266052125	7	5.26796945810648	1	1.92729585395389	1	1.9165030548737	6.30818157014851	3.79494541203473	1.46496579143806	2.76516667448321	3.56579210328233	1.5632744834806	1.73274886546753	6.0105950329835	5.44174904772147	-5.53942764830865	9.3918707808749	1.35843569728085	-1.18940244968126	1.8426485680538	14.7368657241798	0.173968964432495	-0.693848022835016	-0.0306867665810766	3.95189743074969	6.16447834553199	2.43229643512101	1.93731437446616	2.32843513805781	10.1565457272646	4.58875572126712	-5.87458278714676	0.839202276631984	2.86537772691359	0.467589386621875	-1.0971648023225	103.5	0	2
12	3.81247179934803	2.40145502127881	4.15162580971118	1	4.16547815568297	4.97291550678773	2.89441899027135	6.36906663099794	6.52158983741638	2.64705659393601	4.375203287817	2.7662670794374	3.07305302371799	3.04060126343747	1.7918331292356	7	1.35077963218264	1	6.980972088366	6.83596862286622	5.45509221847814	4.23803964043833	3.39116145684121	-3.33116853562505	-0.23533257541248	1.17431172617254	-1.35162653603916	-3.28648820463768	4.76705813771619	6.01717126419356	4.07437614059239	0.377053265793739	5.6229480044317	10.4453954246245	1.44350810990011	0.969433580366102	4.31513238450104	3.43600220632662	5.95625036342665	4.26320097004557	-0.694715214648838	-0.876560064488886	-0.786299681603304	-0.290993212992283	2.9192508617855	-0.0549218770939649	88.25	0	2
13	7	4.51969639080185	4.52564987421191	5.04292379370816	7	6.06964323817629	2.92547326654209	2.60249852419986	4.38936244521753	6.14933019387382	3.67889828613011	5.97232923053176	1.38865057250076	4.9232736901978	4.12052554310357	4.98491463956764	6.29268748735528	5.04842182964249	2.67763433436792	6.819192541714	7	5.23023308120616	6.36695375101369	-0.171958536091151	1.74057568621659	3.11433313773744	2.05950474571986	5.16075999918832	-0.170911305320327	3.59007909481272	-0.18442981454927	6.78748449741989	2.6472305730517	-2.48476720219862	2.10755993289128	2.39160037022339	7.10272509952812	6.94135187999834	-0.267056527888265	1.17589853590879	2.02136098019096	4.64958295878903	3.18264788840247	4.05520099098269	-0.165294692053106	0.911296512843506	91	0	2
14	3.24327404495399	4.67345179869573	2.68018214517453	1.94439653483603	3.80344619234576	7	4.99279649084469	2.49206974755228	4.17023329170263	4.34656593324496	6.10926428883543	1.7120502502564	1.08327313495094	3.12664691568203	4.2126372522202	4.20203103834687	2.46551474117154	5.29057735961106	5.86688200694069	4.79059059173197	6.2679240155493	1.45935894126272	1	2.71123636288552	3.47586739595073	0.239380994021057	6.2757340057801	1.25097611437294	3.96796900861186	7.01636066264654	-0.659855883028293	2.13772429911864	-0.189613842544655	2.42579551148005	1.35777093686852	1.56150261797132	2.76678779638819	10.647209338718	9.261408488336	1.64665045734106	1.5932345261591	-1.3911664354321	1.78112738335651	2.92484328904058	5.77299203154645	0.63541341642135	94.75	0	2
15	2.63017943146543	2.30888846644512	2.34975373062524	3.0610788031073	6.19251616353699	5.78694245908101	1	1.98016824048973	4.01099279574712	4.42786700389599	4.8022880767468	5.31838607534435	1.68308790875443	7	5.18732454775104	4.37340418509486	4.45489900094994	5.2088907082271	1.47600193243232	2.56665192975627	6.98479655202678	1.16818367556939	2.94976944781055	2.61723486639851	8.99297780232437	6.27882182783555	2.65633683573506	3.40303927180471	-3.43575538337879	8.96559510441332	1.13529868286595	-1.70644614421131	-0.84882079555097	6.33554881714699	-0.536272341775104	-3.85271046535058	3.52468652757219	2.60794037093516	2.00333022767065	3.81288507837907	1.18398850513228	4.94556857634598	5.11525480454678	6.59631002502535	4.80146301902883	0.711618617927615	88.5	0	2
16	4.39085764025847	2.24844916002514	1.18846231382548	4.10241267169698	3.63751360701562	5.50483036247092	4.46823658803109	3.11149285581453	5.78043906408198	5.30955461458502	7	7	4.62288561953481	5.38804290352556	5.60892151872694	3.61338634058263	3.52745277397065	2.11505990749293	7	1.82278887213936	4.89913726906838	4.0383255802273	2.33461159495544	9.07886998180317	2.97447984299802	-3.25987641630181	10.9156254309951	-2.52981158882607	0.408035053410379	3.295156293099	8.05334287493584	6.2120830380264	8.01206541150506	9.12685678248294	-0.134793995568474	-2.36530332225768	1.8946949994558	0.331569735543325	-0.539024169413204	0.258424774029234	3.32186305037106	-2.27317449188864	-1.90626729486753	2.63163796343455	6.58765423954228	5.07398346648143	101.25	0	2
17	5.20895703758908	1	2.44870173863846	4.73940150398568	2.04490391149637	2.34053309308225	7	3.95792763821547	1.60567733784766	3.07906267937934	5.27288791302944	5.05411814117733	1.2313150284933	4.54163570744078	2.752236381876	2.65611396432137	1.05715769529063	5.47976576498039	3.16637933651123	6.97199650367187	2.98077925819943	2.2921280683504	2.80419402622963	8.62727384836657	2.11259006925079	-4.95700993296445	4.94262011797066	0.366573684432707	1.90332746792371	4.53046624999168	12.4433867635036	9.01173332951769	9.08662745962767	1.8501409033346	2.74310472594258	0.170290574376371	6.07169589779904	0.141455309316041	7.75985562863374	-0.305112063658559	1.91801091436601	4.99059817983292	9.22943230416328	4.41806789535084	-1.00722996310431	-1.53766337138265	91	0	2
18	3.37813162264542	2.84671083234835	2.48411287139191	6.7604823962643	1	5.01477612813081	4.81956979673469	1.61983509930978	7	4.88670882884344	4.67217789767373	7	1	6.58825446059591	1.83279560868055	5.99388449042555	2.02842251552168	5.82476704638532	2.39197672020535	5.31673798669973	5.97994058553682	3.15321223990098	5.76736049859077	9.84741012240713	4.99584593517224	-2.52250283817088	8.83864349601834	-1.0561504881087	7.00404363251227	6.05592651747947	-1.62536022383409	-0.247005876235067	-2.75971855777758	6.53309951547627	0.542170640010089	-0.744976522102775	6.03299465719413	3.56214091083585	-1.54541794453937	4.25133246581265	-0.891883661636213	6.0950178230747	2.83411145516783	3.37769556081256	3.67764355167916	4.13522394382348	83.75	0	2
19	2.48485615355068	1.20240272594092	1	5.97463301747441	2.24671479958512	2.93185768382943	4.11860138641318	4.03323995468689	2.16312195328336	5.98157019082586	1	6.34014511656018	7	1	6.10959925019764	2.9433099610431	3.16318160314154	3.44239325117751	6.91871972187876	6.81707234197843	7	6.62112290119989	6.43038634723358	7.92683537802193	4.27921569349298	-4.40473050161822	10.7245061741559	-1.39602631270516	-0.877244311760033	1.71793578946454	6.32186074386778	0.356194521895123	0.912263775726966	6.94475151435533	6.16204042415457	-2.95123914948767	0.546553933136697	1.85993022471068	13.4150574087652	2.94338757919992	7.44467498667952	0.363743515549858	1.45860060233512	3.81231786415914	3.8742952408586	1.85030608337112	71.5	0	2
20	4.30301141558205	3.33989306583744	2.46129023659237	2.26241285563073	4.54969928455378	4.84394103478397	5.68521941859843	1.28765044293837	5.39038319332233	4.9408177942283	4.74153989133859	5.39659594696056	7	6.64326044063815	4.3730169850629	2.11314747598603	1.27894273043576	2.9701147016562	5.4934515931752	2.2844542216804	1.29838017666754	1.96583653378067	1.95110621596808	3.85128039304887	3.61195111161199	0.827269506237123	5.56782389623898	-0.278207898557644	2.41675374349194	3.81619296985248	7.53702890402359	7.44765077306425	-2.75835523269951	5.97546764115079	0.608863008220416	1.02093876963722	5.80977502982998	5.02687622332228	3.00340233799298	11.2007776032471	5.86033888671095	6.06017429078561	12.0286140881306	2.88185693319938	0.198162440882606	-1.98471705365644	91.25	0	2
21	2.05540633955921	2.82104078829183	5.45528906726975	1.06693027103269	4.18079661109326	1.62192120426253	5.98855394223246	1.61305079132726	5.95787214247687	5.08788759530927	4.43904137604163	4.16616539304363	6.02286177013282	6.66867139916393	2.57212315861538	5.6187086875221	3.0414266244148	1.64099529824635	4.73201878589348	4.39164653612459	1.33304028132268	5.76080327134397	2.87955300261608	-0.679353672588237	6.98148873699459	7.40225481470145	3.25513475882136	0.283183501939368	-0.126558948109143	6.15556789570294	5.1939498416829	2.52557276405092	-2.88564367732055	7.17453659792315	6.32443471847803	0.639538305734431	1.08028594853017	2.91367848203813	-1.15971910755882	7.50386693885651	3.09120605766354	4.1559508761396	-0.191355348449926	5.16284279353128	5.32308087496108	-3.86706521076782	75	0	2
22	4.51387184067482	1.02120831131392	4.62275672609022	1.88680495319585	6.59894513038701	5.27085846532733	5.01102119951599	2.10220834266359	4.51031872754818	2.3206939440737	4.39583738853376	6.95663221079132	2.0469064712833	3.34187467132463	5.80954115586008	2.1919668243233	4.75889986296804	5.12509741625468	7	6.18252842917804	2.95166020527004	1.80190179117769	3.26891022562695	4.87577278892579	7.45588225512504	8.9041472516641	1.05262438938332	3.10604246056278	3.82654042834644	7.55171286034111	6.44139851664465	0.402953589639735	0.44512543885612	-1.66035203500229	5.57033338827236	4.43314895309743	3.97779206486601	4.42347108950995	1.7196934723608	6.40122699176717	4.80472115395701	-0.0431271288016405	-0.899159278480008	4.77294262765154	1.31132721881528	4.51990414608092	69.75	0	2
23	7	3.54109003156044	5.82783127879118	3.31754461831704	4.95504423047086	3.78985282821388	1.50416206214028	1.94028481725357	5.32668520869381	5.99225876611842	2.55455337859159	6.36676873179138	6.06130853908852	3.15145171762295	1.15502985661444	1.54771442946142	3.77064287979751	5.64459892778472	2.70269467420354	4.69781994662293	4.88582643016421	4.94283617527879	6.98960929129443	-0.334861249413087	5.38107124521112	-1.97380857182996	3.46993137090684	-7.64314864558727	7.1620440320535	2.8397302605921	3.21755943726094	2.96148673717804	-1.6444508286614	2.26481733618171	-1.22706649212911	0.332360527502087	2.37029964557714	1.90550152384752	2.25294019737418	5.08700668204477	3.69237986256054	-1.72757507851776	11.77376343302	4.06561109923525	1.01232287575675	1.90842718167724	80.5	0	2
24	7	3.56268197972017	1.91825826928052	1.52598698205784	1.81404170869664	6.76525821386391	6.50878096158956	3.11278102281431	2.39611688490019	4.73307287440356	5.65328607646871	5.29856226144688	3.52932756580299	6.93807297116701	3.21230005973855	6.43388307147576	2.99899459987332	5.632600136936	1.64202722512912	3.54359463337775	6.08103957768536	6.20886279533248	6.56467145817713	9.42072910047586	2.9452587777134	-3.9517023348668	2.21987658333544	2.27561930094913	4.5668323959299	8.90210551532452	4.27760252808403	0.340933414122107	-1.74600850784259	-2.70472985005466	0.00725903028906649	1.98778128257844	6.2920373621766	2.00544070750941	1.53547468890691	9.0825058306775	2.50236615819995	-5.2802613608744	13.451340320851	5.67577747641289	5.89099350989299	-2.66859752970251	83.25	0	2
25	6.78005762503057	1	6.77518296507503	3.51428163094127	5.54637642505968	2.22871366521171	4.94983491337958	1	4.61357933337353	6.065752973993	6.14920311765077	2.84287597278629	3.65750986088413	5.28120151793383	4.96619088249126	2.61220685873979	5.27587481232705	2.9624725195321	6.0340117614835	1.37581406980277	4.12005755345115	5.42168976328505	4.2387380153376	-0.595572776799305	3.68422965296702	-0.840212487503134	7.89920637729198	-3.47090327581465	3.76889444912732	10.0367602964801	-0.790962920998114	2.67876123436841	1.12555101483184	9.91167034734259	-0.73745691189779	-1.85538610456577	2.0860245894247	1.97190614106917	8.06926641458066	4.046714038821	8.28647626138469	-0.800477889350924	1.01347858859768	4.49150849842452	7.18807659947343	1.43901270381149	103	0	2
26	1.84088178989513	2.56430744746023	3.68432073179435	1.76853402169588	3.36392342952697	1.24703573784188	5.49585561909113	4.75929401386105	5.39456954034204	6.96659835132047	6.41387834439216	2.92249572064885	3.90696268374449	2.17919047519845	3.65592148241815	3.68971981015898	1	3.02603079403225	6.82167223333405	3.70151979989947	2.06776581890518	3.74853420277731	5.92402266494418	-3.93591368753491	-1.44354345746823	-0.0241369005854995	-1.11204125719751	-3.50901795137799	1.36408752569584	3.7726864995124	-1.50768815052643	2.69703225521683	-3.65089913471757	8.70473707212637	-1.17558623820626	-0.516702320715559	-3.22217811720208	2.43208561988705	0.702788178036228	9.22128718620233	9.03678593924412	0.522653996715039	4.61049885872499	6.57297974951188	0.54874568280586	0.518193144708457	80.75	0	2
27	5.26811075004087	1.62976531616782	2.83451202887899	4.72107294268328	1.93896273681413	3.3772207846819	3.63567982929593	3.51742386091414	2.38930993691811	2.58810794940889	6.72559137312251	2.45354090547048	4.81968337687039	1.6365072092225	3.02080329083616	1	1.22737436676013	4.91189571873948	3.18145133853101	4.63459812724781	7	1.94345561052371	2.66154892884813	8.82450187679921	1.97363880650451	-4.64762887489671	4.96199093939724	0.412913705714415	0.667183661150444	4.26467305932269	12.8723378858751	9.82210316646489	8.99714124919054	4.74493229909165	2.68546209805507	1.01157791428763	5.54723689115432	3.03145944176002	2.6890561073069	-0.195036947615365	1.34988304614745	-0.344583072572411	12.2218512864908	4.18658275203828	-0.425711006762148	-0.926416964867851	84.5	0	2
28	6.26092470230771	5.31806826354073	5.08084823157965	3.62047151779683	6.89909829994583	5.23945448484009	3.74359815585942	4.26411163253756	4.04254444190255	2.25560823187816	4.27883509366923	7	3.2068553469481	7	4.24948250578505	2.52970697891508	1.38331542767045	6.0308178909542	3.11088993194025	2.48179393581377	4.48817765436771	7	7	1.08861940550159	2.92118123883649	3.52783768877407	2.76917622708452	5.72262527305252	4.95091014566997	3.1741370244037	-0.481158913927177	4.86197352889282	-0.124737056246924	4.30255686981403	1.70411554136116	-2.59498242477938	2.86634402226449	2.03857919013509	10.0076667420551	3.16164164831933	3.43565335530785	0.15321526707781	-1.63292755532617	2.70394401541134	2.81543509060363	-3.32519920610739	94.25	0	2
29	5.13900679156981	1	3.03408305417549	3.67438055693204	4.90073834068874	5.55651717948464	6.94679572233593	2.24796266285437	4.75691659293383	6.00343535234599	4.11908969996069	5.28501175229009	3.64702682989695	6.17541277262175	4.82612857896472	5.86037626349459	3.05067787325215	3.85765320818893	5.86432816296806	1	1.62625515804013	4.71603504561094	4.42566903705877	2.43663059982111	6.06805560726595	8.42943520127995	2.81928488296198	0.461477313445732	3.10545635054806	3.64019964220457	8.94186070922855	-1.05594538946236	8.90390558822945	1.68522897419862	-0.323516914722796	-2.38483037804808	-2.93635109309488	1.35387960364286	5.71587662209087	1.16606851391718	4.25678550759273	-1.39303087485401	11.1359165035919	4.95870633667414	8.22152998661115	4.52117312915287	98	0	2
30	4.38115228901717	1.99330518884429	2.07165137372616	5.13779955082813	1	6.70087375024773	4.9107238793841	2.69155153393997	5.23320736177785	3.34393154184905	5.85286616988012	3.90328310238329	3.10511667623806	4.67106642027124	4.30248541826809	1.51920607248641	3.84862187174785	5.14419678951669	4.86432449286176	1	1	1	5.71662570876409	6.53296422529351	4.31082230994977	-2.55769331689814	10.8549643873654	-1.14609600017574	0.650400358498693	11.0678275016447	4.47901518653373	0.533529715739098	2.5805164165376	5.44797553850921	0.966360191361146	1.4736836195127	4.55789022936647	1.08350844275433	5.08251542447449	2.15289966037184	9.67962514609236	0.305688816104531	4.71922117600406	4.85062658136298	2.62679701506587	0.201178415135386	83.75	0	2
31	6.2667132540105	1.36006320035291	2.078235034305	2.07392187577973	4.44091342149515	5.35407323320437	1	3.97425325301371	3.12990687039614	2.56834122656059	3.47249663634305	6.54780285786079	1.20724661780629	4.59748131800609	4.41909868386204	7	7	3.72924276206371	1.12926668682766	1	5.95519779136918	2.18237722721808	4.07503828302463	4.12238305418825	8.20858436298092	8.8482215192916	2.90082672097298	1.04114361127629	2.34896530255038	3.90060583134912	-5.44436828703142	5.47363308812183	-1.15319036128595	9.05284393525423	1.93612704870116	0.787245100502453	-2.23159372228527	3.23329147717511	-2.721371152176	-5.42191261646636	4.65649813797151	4.03052137653356	-0.0262534552802338	-1.22082003949438	2.04262259703515	-0.42795127076171	101.5	0	2
32	6.31698461916682	4.31849065101688	5.22424744581706	2.58799874536388	5.06566245836469	4.1428233355874	1	4.62342134563271	1.35052262604037	1.22775948852282	5.12536129012877	7	6.85540724948325	2.49370052975381	4.99756075527526	1	3.22276541010885	5.89346380124271	1.8437073468375	5.18859440790759	3.98390772915952	3.75954131423609	1	1.4474901042307	5.79593147694005	-2.23370023918186	3.84311523210859	-6.49201085640045	8.09835701075712	5.81255458314979	-2.71680858041705	7.08404099233941	-1.90261932488851	3.06207742117039	0.496931371507487	1.20838007884669	1.27595638036433	2.24243070745375	5.05315320841641	3.62148573177626	-0.93381544603464	-1.99453097863298	10.6987203588417	5.5740489338245	2.22044442831716	-0.401985058548772	97.25	0	2
33	3.62513786596589	1	4.58062859663334	2.57764139181269	6.39311254903964	4.42843463483713	4.63701087717289	3.22902875026751	4.05569253130921	2.72377406582089	6.60111811965849	5.81710448701736	5.30859653829406	1	3.61890125728674	5.94818214540601	4.30652265791763	2.59057392110962	7	4.15112461591831	5.81678514177735	1	1	3.62129243387265	6.79423404657456	8.78178519701619	0.818269664395073	2.22877948425923	1.37072984580201	6.26981159552136	-6.1479229731062	-0.612608161243137	2.40875917627977	3.27004680228869	-0.600275104037094	3.52475793066133	5.46130322873387	1.7442134403362	2.79109404908664	6.57967543915166	0.876322483011009	1.06199550572523	-0.759017138535194	4.18203150561848	2.01154952108458	-1.0613516259717	91	0	2
34	4.76352607499099	1	1.12133371852382	2.11379019229267	2.4599487426354	3.1272279355508	5.42415102737155	3.83335551549283	7	7	6.88714500014114	5.89463747300674	3.98482017031166	6.8536883235807	5.33688208840862	2.49605781585335	4.16547540122881	4.16100965732432	7	7	6.21113808729448	3.04554012003563	6.23660922561423	11.7015444119353	1.29830533319956	-5.07149081085079	6.71752561055536	-0.944445263641927	4.047105350125	6.90852869639934	-0.0209731664205834	0.920339388235009	1.94893856649952	5.85093723320144	0.281588590594503	2.34065059757371	2.06636798029222	7.00293880361908	5.83976913052143	7.45790455490209	2.29173778394988	0.705605076876928	-3.52263838631059	5.0375945833288	3.46575337595516	-0.422174836139292	86.75	0	2
35	2.04619300119089	3.31704557946976	3.77603407344648	1.51624891922313	2.77266274499422	5.10628203472801	5.57629410007672	1	6.46990409269601	1	4.78697245586031	5.96269966460033	4.3155259697742	6.49673453521975	2.18645871021759	4.82128343086105	3.31283882514023	1.58954279019258	1	4.59365473905974	4.77472590067341	5.0690052885562	2.66431876069065	-3.05432056433188	-0.0833490274042945	-0.187295276209016	-1.75527726656336	-2.84559923725012	-2.9019563584048	4.59112389260694	2.39229184507154	-0.457973241662548	4.65812658205016	0.047793983902752	1.00653305612245	-1.34867273059981	3.75314966767046	8.17984936235082	0.30641492722177	3.19745361029548	6.06651553646778	-0.683446730734665	7.37039185167504	3.72557467421199	3.58089035002703	6.30227962912576	78.5	0	2
36	1.96616034274849	1	4.46183029240853	2.94579594869633	5.87761295200577	5.78716799698339	6.7932327584208	7	5.84166859274873	3.18870473472206	6.5179473105289	1.84042377252738	2.77411941473127	1	6.77194332053934	2.23695375832669	5.57164310177945	3.33840743800834	1.32983026559328	1.05790308540448	3.15996998614975	5.71467878013971	3.02393308247318	-1.18890911274872	7.53818147102457	6.55713947523144	1.40877091389251	0.0272937673027441	2.63445057165035	5.67399705033092	3.1489149312886	1.17330676484926	-0.0684161669182712	0.726446076140316	7.34068977583321	-1.01922567449757	2.25653651137537	3.52226161210146	1.27996897039613	-0.68313737520629	8.46768979031912	5.44453185072039	2.09564343475896	2.514504311162	0.825094004212353	0.385016881235143	88.25	0	2
37	4.82643784204798	1.46520206051333	3.83420324910802	4.74704253248215	1.26949458118325	7	4.07911816356486	2.54983360777748	2.70320640412726	6.56081216203677	1.2636026414073	7	2.69342266708919	6.49709665234142	6.69124709542222	6.68564710939055	3.29776849130518	5.38079659247288	5.85525052039921	5.44821905998446	2.55090390959055	3.0163925582137	2.26307422277634	4.93117215785657	5.36291508070919	-3.947027638801	11.0998970826782	-2.03120269446131	-1.31539125100207	7.84436425221668	-0.933932200419553	-1.34491139910241	3.91263083887212	6.14088313415429	5.90213721970327	3.94958996263061	2.84389148004858	1.39424527066791	0.0443584545728515	5.53567791045442	2.43032230418408	-0.563959493517797	8.10055248068373	6.70263298996984	2.10207638614172	0.646326717036284	98	0	2
38	7	4.68153572736122	4.89351313196851	3.52811324401186	5.38838194797672	5.88193766954204	4.15076135796088	2.76511011506192	4.13643711520797	6.83855908190169	1.44907242051369	3.69857028693673	1	5.42074686907917	3.32664197110608	3.8361312902765	6.21780767177394	3.74295905158028	6.87601770031284	5.61160164759574	1.71924626681583	5.7309976314091	6.87289115156299	0.274889489108677	1.7050588016246	2.81974618715643	2.86514994761089	3.85690228425338	0.762237906976306	4.43431064192128	1.13861293566648	7.2249411788986	11.6319490669389	-1.78431482648898	4.1370622434863	-3.22010595010694	7.40853750213355	5.94659727343385	-1.39499420322132	-1.17497274247867	2.64286564311003	-1.15076708617968	-2.15987213649977	2.67604902733574	0.0334774202526605	-0.474917863401032	94.75	0	2
39	2.04240151328909	4.17395980593542	3.84015012753267	1.57982934958694	5.16814059557713	3.82114866744365	5.25506366189838	5.39329564346997	3.1187041822308	5.88755972253625	7	6.43537143812628	5.63135425335536	1.20317790399758	3.74035675384294	3.00749044951235	1.73532515731504	2.21146948072853	7	6.65559221240069	6.54381007490215	1.69997671165496	1.52697334507111	-7.32625789089409	1.86863428701217	0.247041780791741	-1.56483315423462	-1.32801525295938	3.73122682374527	2.04033844779222	-2.018495311688	1.7770963059381	-2.84250094509348	7.68195296655084	-1.43742537340766	-3.17260800022756	7.89514696953629	0.95607625304656	2.08706613730691	0.124415772803824	3.21041423844087	3.00265759415911	0.233948803730977	3.08543749111888	-0.268703510852519	13.0150844516167	67.5	0	2
40	3.6338715642838	1.16666569784239	4.66292254222886	1.61141865671328	5.9762123976385	4.33220449903989	1	3.83666478281243	7	1.87818496950161	6.95056321775133	6.02809212591814	4.10951382676057	3.78873362271694	3.72831572030808	7	4.34095746021508	2.76515270522637	6.6820918380028	4.16075191934356	5.86227627463541	4.78015631528182	1.8879111882071	3.60467425753977	8.48024324529448	9.18595923556859	0.945488052524609	1.87371365569791	-1.2753476380232	6.94977439614452	-5.47231048322114	-1.47860583449105	0.912816940938569	2.19278545564688	-0.581109924810473	4.08154508790306	2.36944582432496	6.00995907509737	2.76422340867781	6.17409215941744	1.86249427752853	0.502017060804037	1.64013602008359	4.20259198896979	0.946525507754523	7.20971917608243	90.25	0	2
41	3.45676160960158	2.48930889413804	2.27700613095366	2.92256029973241	6.63630813254011	4.5016048082831	1	1.5174098463658	5.88881224301071	5.73994707005822	4.43054235235542	5.11416552574036	2.74585992483019	6.78052552055884	3.06153846578464	2.15602635854799	2.50201547388504	6.03955375196038	3.24211060271734	5.7268964200241	5.69614231802007	5.95939396028173	7	1.16460177820169	7.95547758031904	8.23883252711073	1.66306771349692	2.90278631293956	2.47893150969062	4.45503333388647	1.2099778912309	-0.763894889609682	6.85745806843783	7.69783521517514	5.1803388988177	4.56407526526177	-4.22804390920867	7.93238042341331	2.7906153526417	-0.603853074711325	3.59767729657399	-0.471098418035636	-2.20355596979716	1.66066762807031	5.77670692158806	11.6679842496837	82	0	2
42	7	4.85016671565231	2.22587792045306	3.76688129891904	6.58043068359564	4.62076685999161	2.8670095355337	1.58814959586884	2.69552103667785	2.34311599298818	2.60732006879127	4.97684744012812	4.08754021269467	4.23882692103766	1.68282820333519	1.10679684541878	1.90584852773594	6.3560086851073	1	3.78929631505882	3.60805270857091	1.22600632659548	2.26772852393945	3.30706167843128	2.16082696763854	-3.13646750551568	9.01625204510249	1.77373160464175	6.65845465109906	6.8093503745103	8.15001951573016	-2.11066984478962	0.0837232657643271	0.339461328416692	0.061515899358524	3.58255034204252	5.06016836467571	1.82474788277622	0.693315237488524	4.48640773857504	5.9492125244841	-1.9957054538066	5.07110378973365	0.752881269330672	1.56362123007996	1.30384576693004	92.75	0	2
43	4.62960076710459	4.62813014945467	4.22785594124156	2.26722133771824	4.98564809798273	1	3.51839584643065	2.8488239573932	3.8334899296901	4.51469587355185	6.18716448200082	2.70590613621807	2.58709677020735	2.95233802116175	4.88880730405192	1.19149641057125	1	4.50137168209728	2.51890635664487	3.94077006482259	6.71046321961337	1	4.99022656978029	7.80155960150269	9.63388835043794	-1.47297198088825	9.21665753171125	-1.44874236440077	2.96871063049838	1.82105210318652	8.50731302887115	-0.576578176497354	10.6425718269727	11.8119618227281	-1.04229621185768	1.11603621178704	-1.72403204278427	0.127660651628825	-1.4247582870705	5.14391610307211	3.07738801483739	4.05663514912635	0.260368694891106	4.39108147149315	4.59674947337368	2.08066238101916	91.5	0	2
44	6.62182761101269	3.97072818999838	6.51964090484754	3.07402122260257	7	6.22681323269751	1.43924331496809	2.61998739468824	4.41999041349914	5.87573173467338	3.46627298929098	4.0808089966779	3.13988965108612	1.35628259422977	3.91415563612555	1.70729053771853	1	7	1.53952156866759	4.58435663064078	5.92790692694816	3.42188020454174	4.31182560624251	-0.900376581633559	3.18086914617531	-0.619720059787926	6.33858656176813	-3.20895970099081	2.08416332270269	1.40557439942425	7.33876167082166	5.97914480783406	1.41599760414384	2.2654256188957	4.0226847997977	-1.00786079784242	5.78742607343676	2.67090860465222	-0.0191624960750212	-4.56189628279116	10.0028052542839	0.614414706101577	9.16085158314935	3.25853087129965	0.892754045004562	8.85584297760446	92.25	0	2
45	3.2403872332816	3.2400597896661	3.88732833112049	1	4.33773208888624	5.22126330587891	7	1.75872916584081	7	3.99448554139725	3.82325427142132	4.65463061420148	3.57528114011795	3.17488591582107	1	7	1.40548470304581	1	6.261196841715	5.97241409331069	3.94614884793915	3.19165124475213	4.4817114643493	-3.36124758061186	0.139434077990135	0.588918066236662	-0.750670212343821	-1.97284033015938	3.48629036959401	4.87440210806371	3.09809106174907	0.480270575078853	5.33211292655029	10.283946686481	1.5719874087656	0.999375661862358	6.08896183336596	4.0994848799264	7.10515901002358	2.91003897213615	6.02675059405193	-1.71484770180323	-0.864786497641946	-1.53896239443052	3.23821292865163	-0.416922073061424	96	0	2
46	5.58235470882972	1.28172557362636	2.12831241462564	3.65609368489343	4.16911377641929	4.75161263757491	2.50120199241154	3.09113273503044	1.88389873351674	3.61982509199851	4.89867533524473	5.78935246973268	3.11635609785972	6.78796329209849	5.33718191103545	6.31069710175574	6.41062851520855	2.53259457649946	5.33656939888006	5.60729387360379	3.40884952482208	5.39296513171697	3.89904918925405	1.51238576158792	5.80039988553714	7.37284922428363	3.19619988652301	0.360285460021878	2.4119339793475	6.03354929213594	9.69557950040121	0.94236110528218	4.43678305072544	-0.627907608083645	4.77695315748381	-1.60273445305439	2.14526401840189	2.90423528697676	-0.0116187116475498	-2.06313271839464	3.16375160926981	-1.47542000929072	-0.0485938071730539	0.410750322653144	5.81226266624814	-1.8452326467508	73.75	0	2
47	7	2.00234367645776	1.62436832232176	6.98585913443986	3.53171764659608	3.79399010305477	7	2.22116320255722	2.21576540791758	2.21516688355206	4.52135615303267	5.63683708757455	1	1.00646264674729	2.63509141525492	6.65775663845432	6.47925294763015	6.99192948399977	2.17936884056024	3.87862678355015	1.04048482476369	1.40115628543785	4.69656175258885	2.93133974088399	3.87041526305581	-7.4452778126216	10.2545540166033	-2.04948648630799	1.24988929241372	5.90141898390034	7.70754590280173	0.477306512788506	-1.3386906456757	0.170595460081637	2.6828575124066	1.09611768802796	-4.0163610981964	3.13558328533031	11.6814204233047	-0.86541312195552	2.65863896760687	-2.94919912353261	4.45063107049264	1.65880662013722	1.860399789482	6.75958506210265	71.5	0	2
48	3.1616747443061	2.81591750388699	1.62071132330642	2.84396490452839	6.29324238089694	6.22730524037323	6.18589633605448	1.67746448271531	5.19034270590287	5.51267407943878	3.8007545631902	5.68054547798484	2.41327784655415	7	4.88395685577397	5.36464568868882	4.20849214756308	7	2.17168511130066	2.50779593291655	6.39563415995461	1.02368891653488	3.756042434421	2.91042359473676	8.40953830785327	6.93307189040728	2.94540391106679	1.98806543637735	4.49395240910751	2.62964364228685	5.26918452208639	2.30766050029231	9.81908802092604	6.86375538967545	-0.46226766661856	3.25453516871424	-1.86968374461817	1.32207713316956	0.609488013604921	-0.7548733283274	0.813598665616759	-0.0610388921534796	5.32426640918711	4.05728516863683	0.616799085666548	0.215123713416548	80.25	0	2
49	4.01282619534303	3.01114214714495	7	1.43283509231739	1	6.2982131821156	4.09487175828722	3.86391968273962	2.76882392449418	4.26508715152986	4.23834817037396	7	1.32880531675095	3.88167138087186	7	1.56914255906527	1.62265970548514	5.85674295601176	5.77566392039774	3.16813016781186	6.31663235057973	4.95083962529719	5.62835670098908	-2.80691521920313	0.98482263985031	1.63667022801867	0.776526913650302	-1.02695684006552	-1.76050112024038	8.06560019471631	0.874598475067069	-0.0270654675898611	1.39521462464584	5.43711203354876	8.27132329016558	3.2260387458162	4.55436537256193	7.71618802140552	6.91014875869057	2.48246530606675	-0.455526445853373	0.534978968492855	-0.880312472648221	5.08223607162358	3.92836988873791	8.44123737228032	88	0	2
50	5.2678275367901	2.21382907294953	2.87547234241335	5.34565466194758	1	4.5910177578175	6.6542623896203	3.52184665613531	6.77610909358022	2.35115958353404	2.07155614260541	2.79778803222791	1.68382223121256	1	4.18965245359435	1.22197310658839	5.03023850629085	4.74530804029178	2.64262928539787	1	3.00112106282511	1.99726699597557	1.30068004373643	6.20933080772364	4.7576870884608	-4.62361950006527	9.70555554499979	0.792293545513286	0.753533779524258	1.18212782278629	14.792795526348	0.529542703034999	-0.23302345706136	0.447383413316225	4.3847214327451	-1.3202347650342	3.84037984053055	7.34195495614841	0.181128793783236	9.91950298147742	2.87879357632601	3.13183915027179	8.3099841400486	8.04169240596162	-0.971570226408324	0.0993011379910261	78.75	0	2
51	6.98715842599302	5.35124595104436	5.64035898869574	3.30808730776035	4.63455403971574	1	5.38469712279414	2.22100739432774	4.00741530566317	5.83188874667269	7	6.76529762803545	5.55782867688997	6.52245696308943	2.76432777564154	3.20770703114413	2.7308318668336	1	6.17802114007049	1.7990816812132	3.42842167401148	6.15391246571065	2.03963110650972	1.04136164369231	0.452762722142899	1.1522995179918	1.8603986312899	5.27717532517552	5.62741038559925	4.54749501682327	6.85892624514755	6.96098640113132	-3.53087233753573	1.0575369028191	-0.9453832091231	-4.73525692405781	5.3780606510818	3.60805173963524	5.00203052827119	8.73976151427168	4.38144603721515	-3.43743880307195	-0.530292503342924	-0.131151576091299	5.50093933979575	9.00371618804254	85.5	0	2
52	5.71391435926543	4.84165947078297	5.26499772204253	2.9771127732302	5.42830298334994	3.43884554615887	4.62749153416165	2.93253839279765	2.93355129250941	5.78331705973035	5.06313487817087	3.49390024834026	5.41803685198935	3.5612423560406	1.35809938217483	3.16496466998154	2.06536031927712	6.02653872255809	1.91828440146178	4.65398676065268	6.20855082499966	2.85178828371695	3.97904940589678	8.09944839126287	9.37901492564026	-2.74736905503083	9.32502616761681	-2.8935807604517	-1.77130718653971	1.1437240731407	8.12863731517869	6.01211581056641	-1.93666082373592	-0.669675683176662	1.7141451525101	2.65864278359911	3.98563776354425	2.90547629359559	8.48156741368589	-3.80130038756861	-2.46500691831928	0.951990307402477	11.0615764478645	3.55411646712993	5.47090903429137	-0.30304828007946	96.25	0	2
53	3.38484171903879	2.77455535549805	1.4939335463601	4.29716140886542	2.72126110109702	1.09776257727554	1	2.70253966735769	6.19300397126746	4.9127860952751	6.85214268908564	7	6.39876383800316	7	4.30209892506762	3.64228662782618	2.2733310252992	1.88450524699783	6.83560369361952	1	3.73118585652356	1	6.46767854972958	7.58209911228401	2.86164447746191	-2.98196842059465	11.2558734873205	-2.14936728969659	4.8036855154225	3.56206179247085	9.16667949560721	6.03341896235424	7.51862759694063	-0.964957353283685	-0.0832371420812183	2.57960162827146	2.75967705668619	1.66312242662435	3.39543170328954	-0.149219875349862	2.93160326717499	-1.9303103350811	0.793133258906143	4.73068285292839	6.48382616140062	3.01731886140921	80	0	2
54	3.73361746481912	1.36663411761307	3.99551294012028	2.8161959637792	6.92407715989225	4.86415832253533	3.406112596543	1	4.71710254505803	7	6.14004839043166	2.60239121022478	3.02215517016829	6.75238896218908	5.80483067676063	2.7134841075771	2.40154100771312	3.17992353630139	4.70568143028107	2.31209815401414	6.67840772124343	4.29821507229377	4.41776049326158	1.65198809454511	8.07696831847334	8.27392479907796	0.94051271963702	-0.104611001076053	-0.454397396513392	8.07990652152299	-0.657673399650275	-2.16406556110686	3.4415463858912	-0.352630532388115	4.12248451783073	0.840459449027721	9.29117896651035	1.38963942276979	6.74227749203082	1.03187609462014	3.91213621903336	3.60920403142691	-2.00646188232711	5.64914216311224	3.83524834422773	0.986699904803114	76.75	0	2
55	4.93491907689139	4.546067798753	1.6959172708706	7	5.21813740695936	3.32059396700745	5.67168854933869	5.56568170218616	5.70171519614904	1.75746792529232	3.84328867247242	6.12963339239295	1.0635573696483	2.34574471851531	3.56998452870227	2.21126896866214	2.10808742351856	5.74512380030078	2.67533459002556	1.54458888292373	1	6.92609524575298	1.2044443225514	3.44621859075854	-1.35129500203793	-0.416881216129478	9.06140300012067	0.0862371592037217	4.72272379447896	8.7102733172707	4.05522740902786	6.61000830572299	3.606437137709	6.08588046350653	2.51338766012264	3.89549524547679	8.00185847586862	3.57021080505314	4.75856227737204	1.76668262632261	1.44905624803506	-0.76876721859534	11.2770881685835	1.70988877783249	4.23499096715939	-7.70037304599635	68.5	0	2
56	6.09355136843476	1.19716971837922	5.56138550714151	3.95863492620903	6.82852748144453	2.26565805928113	3.51604192457637	4.79669633512524	5.6629609285993	5.19969598103952	6.9660656412429	3.83157310874619	5.74611454675321	1	6.19051461377004	3.84637219591657	1	4.65829457175837	2.35658561227064	5.24354444233496	5.55720866494976	6.50128306442008	6.39466449618528	-1.51258526949306	5.89851721500454	1.0247194827315	8.77222160811784	-1.27899429759754	2.70319632463857	6.6832460340051	3.07109147763971	6.51519024708564	-4.36994634160703	6.52130574940035	1.03484203444952	9.05710523838238	3.27226874936919	1.34375708559208	0.31277143089961	8.49045993731704	1.97823114717745	-6.14407227133801	2.39226769200343	7.62407068632915	6.32139972996821	0.157274768064922	77.25	0	2
57	6.64973221241828	4.38740741496772	2.46216747264082	4.98438962880139	6.94264395117625	4.24779889405809	6.97752867070326	5.70802399425284	4.44790323754432	1.6029934537373	4.84187630060931	4.33513666421888	2.04644382681615	2.41150166518091	3.01591976647699	1.29583303333224	2.29474501159978	2.73985061050112	6.82583623797299	3.72607550590173	5.31546986550016	2.64891988930523	1.37510588094185	3.08900787634072	1.57828047466853	-0.738945105760355	9.71093246681567	3.87296547315789	4.04536231243068	8.02611232802514	7.03736663223181	2.78030712387472	5.81954988632327	3.60514440530656	6.83586501283348	3.80619641934586	5.29759529831942	1.9910033430465	0.133245469625401	-2.08152499798695	3.75677384735696	0.611298887128205	0.677894135957511	3.36289891860602	-2.04467253888304	5.72793654905489	73	0	2
58	3.35641968450536	5.93540207870657	4.2887115916904	6.00762239612079	4.59710305956944	1	6.29040493610857	2.37299231714608	6.40691853571251	5.92012881849352	4.25647757277788	4.07438936921536	1	2.63025763735359	5.7080854599188	6.05502905130466	1.8024946769206	6.08036848616437	2.15071335964054	2.97536527157741	2.24159326436948	2.49255056479782	4.09849368542361	4.58342280460461	10.960928791265	-3.21952741592834	4.45570624306296	-0.739625975319819	0.827867718648873	2.37811716344863	0.538730231141001	10.5120784736962	7.23892991320184	1.39707220923184	2.59801303701838	1.68206530193587	3.66397205817299	2.20200446120098	4.82772493062434	9.87891126172837	-1.53321001223363	-0.579819332976769	1.24383645595026	3.57213502961274	3.6151948212778	0.0504919886098438	72.75	0	2
59	6.72503857919964	2.77863944697005	3.89898405332682	2.19344973061153	6.70235689521696	2.62456045515829	1	6.17109049172821	2.84077651459317	3.43617180003152	6.43604047789834	3.32688468424415	2.18426578357315	6.46342877348155	1.12213602863692	4.97986809051802	4.32412908910696	1.42715103948714	2.99700583704233	4.19661577542078	7	4.11385070766137	6.55281713544479	0.302455564842292	4.38564200137281	-0.918259452177504	8.14112091006119	-1.29061076634777	-0.679483286546845	2.26182168240461	-3.14280797172899	2.33073097943343	0.705317573520431	-0.0594665025727645	3.98138924268191	-0.958726255398461	6.16445855875787	4.60724762280743	-1.28761753196334	-1.78189679703985	-0.662960066604828	-1.16656571381878	6.55451777592554	4.38626383252787	8.33702639843467	7.92974900632178	81.5	0	2
60	6.68340756737545	5.89253313259544	2.09041858362503	3.63060783420883	7	4.11083524808148	2.01507754544318	7	2.59528886633333	1.62869237780292	2.94517214632046	4.66486217665535	2.07461890482344	1	3.83827020548136	1.9775234164898	5.72169011691525	5.73715004040923	1	7	1.66092277508463	1.5452852591934	2.827343377503	2.09765566136772	3.19305104530376	-3.53991308179568	8.4210175219791	0.946697956391673	-3.66853900926761	9.51959801758485	8.17782946643128	-2.87371056511185	-7.52243365271752	10.6275229259395	0.303583141173505	2.98193646444814	-4.50787934176858	4.3607766100915	-0.358712448870297	4.67999718263124	0.958918314717335	5.37254514287541	4.6774793230223	0.880138925272121	1.03365372310603	2.16951401928142	55.25	0	2
61	5.43155324930117	1.35583814269506	5.30810199269914	4.44101878226217	6.55132337588198	5.15403651240915	7	5.07774251341822	4.47514546136121	3.27841105552625	1.35650895314252	3.91808775017451	1.35510283506362	7	7	2.39556701226366	1.71100807617738	4.04329105818736	2.3817982607598	6.07197383373348	1	1	5.06430689981661	0.0256098613075906	5.06395249720725	0.61437876917455	8.46846929415005	-2.18652755394736	4.71260953351323	9.06892801823758	6.35423604171163	12.1886450551636	-5.08257239381062	6.68246095878366	0.703710441973172	9.04924557629251	2.82095807719868	1.75652574106662	-0.815213112920569	9.1032746559361	3.0557628727944	-0.161397253190161	1.4150701144196	8.35245374816017	2.27298102656466	1.51410781225649	84	0	2
62	5.95890411859009	1.99794606719543	4.02813622057228	3.71836643729848	3.80845865942373	1.58554602380132	2.48577942829238	3.75455729425045	5.21265670273784	6.17527562085456	5.92715920886986	1.02618385674338	5.8064168569511	1.73447516762757	4.9089897094922	7	1.12144759369464	1.55684692608215	4.20186353410545	1.94396455125703	1.00598193825038	1	6.11763449253202	1.3657448339458	4.65015921939613	1.99190256268995	5.51422736632759	-0.847605409519388	0.508850253564508	2.36916626044215	7.08708975946352	2.69114190072223	-3.07779742301459	-1.31289892283861	2.85067062089525	0.790551440742036	10.9882986164931	3.24830812998057	8.76231588970839	4.16731843979062	-0.039689876719271	1.62632921203105	-0.000177389367594233	6.46939933476003	-0.589706213239787	-4.61296837236585	86.75	0	2
63	5.10799122065383	4.34065453539863	1	5.78114234828663	4.37037312649595	3.48902046186183	4.81680891271107	1.88578016230162	7	4.40957019248192	6.35311871771533	7	5.23953164449501	2.50930551952716	7	1.66065594632297	5.33597193497465	1	3.33357724006745	5.50941136300032	5.56143941992616	1.12606918553877	1.26696009846673	6.88304319198658	-2.21835136440704	-1.47426409203598	7.22886925136427	0.79248395702328	-6.06928592880776	5.52099758263916	5.51805845131236	-3.6772996241625	5.54960711719917	0.351274146752468	1.28457981897917	4.93403440101721	6.82367698390792	2.41667651947124	-3.0993185405963	2.46956440287544	0.126317671921351	-0.37684021741057	0.74765909162034	8.18174026950647	3.87820042234977	-6.85487958369899	74.5	0	2
64	2.74195173254066	3.62183857580777	1.8045003877587	1.61947858825615	6.6392008884124	4.96254500225126	6.65791818074676	1.74469408144453	4.94952271991855	3.47097436815046	4.50564466198476	6.17229963981969	2.26272100012875	7	5.49476053097234	6.74649404409369	4.49141937017691	7	4.27063979787606	5.79824931456529	2.83227660363237	5.7046412667031	1	3.22569244361635	7.87618503348191	6.61579614767921	1.84809515559242	3.61974098063757	4.479312850785	9.28078611465052	-0.251942632706797	-0.736479410436716	8.37956901931262	6.51902059870386	0.590348095306532	-3.26399406207177	2.98307210045169	2.32738102173579	1.24591879639213	-0.400465724298652	0.934173607035965	4.36080898808866	4.56018687151314	3.31352620047069	1.69022143224683	1.04791360847522	67.25	0	2
65	6.28907744179923	1.05808536808585	1.20045039522635	7	3.46127671179397	1.15778948995713	6.47242070032614	1.53352415724188	2.18801572429339	6.8828760355746	1.08164079870379	2.79263554803541	1.11175234644833	6.96322245061465	4.30255454563543	4.33534121464972	6.35542963654154	2.13796760086611	4.6335705031275	3.40617848846505	1	4.13782896692986	5.83295307575611	2.41420435474208	2.82573223346547	-6.28965171747907	9.40672883059039	-0.437915605704301	1.94741812593805	8.269730782113	-2.13542107462363	0.00218058072392935	2.16649314756674	0.938808669200789	0.554362964471655	-1.32062923804602	6.42543722600524	8.95188207544335	-1.80740693346075	-2.30624459805894	1.22483399218535	2.66080614867916	1.1960594894596	3.59121515724165	1.51902727001247	6.2934370895913	70	0	2
66	7	3.41315588296996	6.24366832574362	3.83799110070965	6.72573433287605	4.37109564311009	1	2.23328008674682	4.16072983655937	4.89966994775336	3.00862596744162	5.2278420247342	3.71566351616104	6.54503430009878	6.53916600890708	4.17484115389658	2.81253257659707	6.89727487976486	1.4305503781165	5.27633299197949	5.90170933109767	3.09457818474452	3.00200053890941	-1.54862172792106	3.70475996238724	0.110045289585988	5.59942421590645	-2.20976363399143	-1.1290356973677	6.59038762569991	10.1297326219558	9.89409349604338	3.37049813994109	-2.14097175117973	1.74803684194917	-1.69471056177904	3.54110700907159	3.77544530027022	4.68149478894247	2.16683779574167	-2.2302321497889	1.11533205966927	11.2053440560218	4.41784614665786	2.99528844705092	-0.883410320292774	67.75	0	2
67	5.16844562795916	1.08457146883618	1.68752927156538	1.63141413225372	1.24621882850379	6.28200861944311	1	1.56068275276021	1.41084031799057	3.03268326358002	5.02606137750439	2.59802364493431	3.39088262384931	1.50726233581225	4.52554200951638	1.90285997566941	4.23001649678967	2.68097206831939	3.37011722382914	1.92371947804145	4.71023390565404	1.08893228345909	1.27641305243894	10.8168448379707	-0.4169886221403	-4.87060700646034	6.90839687166849	-0.423377438983634	4.88964072453199	7.99831375104112	-1.49190316483554	-0.337525723543019	10.4964087636547	7.53118850761198	0.728200400369176	5.06492917076574	5.08796667458602	2.30258391522618	1.54171423285259	5.17868551841664	-1.40078823369447	0.476719024259049	-3.2699351898533	4.77152967473256	2.53788724718879	0.0449435725824886	79.5	0	2
68	5.44006557205153	1	1	1	2.05573842343409	6.74267502469338	3.92770639197678	2.55772732886131	6.52228889817778	5.32049420164415	2.92099990735578	4.90507129415422	4.47974456611355	2.57862429735343	5.9402615948799	1.59445843224062	5.59006198908977	6.63401129907339	3.97853671920732	1.71409140825127	6.56068452618074	1.73111682781747	1.53697631143517	11.7182524497132	1.11226133717229	-4.97224978045767	5.92349224115375	-0.64773966147696	7.21740670974907	10.2633672751724	0.450416420868235	4.42108988818739	2.1435098605874	4.81219558869129	0.503240632208109	5.7542911908192	0.680743679493741	6.7442279502739	1.5860047161543	5.71927810039816	2.41618652238223	3.42065255272892	-1.49048199948333	6.30086489486314	3.33021824969126	0.79122215115773	86.25	0	2
69	2.09095708178558	3.83921475278982	4.89105751391573	1.38045783485885	5.414583736604	4.9686165179547	4.36631664873498	4.56131646257526	4.12228786237116	4.96916544404808	6.5549011555671	5.61294068639574	1.24770054145227	1.45459981982013	2.66909174776496	5.44239873318076	2.88838038893572	3.02916748048224	2.45520955044376	1.34135680447267	6.34601734851516	1.46218908031045	2.63893423939134	-5.40309185083689	2.51293645677595	0.0625200343062728	-2.13207659233223	-1.77600711774486	-6.76157752213029	5.84906037684256	-0.60329387493197	0.326438840519867	-2.55220359498935	2.39427254639136	-0.579619093669519	-4.86257420632496	7.99301892906354	2.85755150499232	-0.0278785743016293	-1.08824358291498	2.75993257725623	3.07414440316357	0.644212762938478	2.10865137495511	-0.178621530465208	13.9550020722635	81	0	2
70	3.74818315186294	1	2.20451896547732	3.3496817386681	5.06743861495371	3.31092253853136	7	1.81173066169272	6.60289876290486	4.99929933082567	5.54558379323749	5.72021581917114	5.76640411353728	6.83496455646324	1.54252834732855	3.31005606669442	2.92438223861933	3.52939839724208	5.38076704034091	1	3.44842709438171	2.6101081909327	1.68958571162245	3.30326165191898	9.46981014381111	8.22599963379355	2.78230073710793	-1.26776106737265	2.07319678778507	5.32986891019879	1.02057746343021	6.59688743693227	10.0160722993576	6.89955625478456	2.34990027266258	-1.53280158856147	4.78213924562872	8.06317969953413	8.61039505636415	1.89684983113625	1.39478029737562	3.13139300634636	1.85644865912955	4.58647690786448	5.1801540266318	6.5053091333954	85.75	0	2
71	6.08302698319056	4.85254972141927	3.69658320140462	3.14783599876864	5.93354640008172	3.16035467556399	3.58095511707908	1.94003128272795	3.52748515278657	6.92992353896313	4.77741986072072	5.80227783166663	1.1961449211598	2.42120853118124	5.05003609522052	1	4.78602613614619	2.38323512478026	2.46640894054088	4.4306270161024	5.50140271745834	1	1.46843765178067	-0.91663231001612	2.86146904492016	3.82858673147719	1.91713682284905	4.04902996508141	-3.7345283232247	4.56739262358061	7.68951362380899	-0.445201647318962	3.98173843802332	-0.236394396223553	0.935600297673252	-3.82574396232565	-3.84380924871684	-1.29119360070861	3.07706598382244	1.90501791895446	-2.48684573239545	-0.824743466892848	9.89680850946803	2.65000046831819	3.23455332029727	-2.61919006591583	89.5	0	2
72	3.9066435976327	4.85203323488399	1.2767956177625	6.21489580209844	4.59207064460952	6.17048576148984	2.84185712674499	1	5.1767058400939	6.26945503076065	1.28400811266275	2.44527706208158	7	2.63827027168217	1	4.98642312177336	2.26475534779508	3.53532064725251	1.87530258943671	4.54322373049642	4.14717244702023	5.92216805355173	5.36304951651859	7.34556595882374	-0.792282763301786	-1.47230998116456	9.19832797470675	-0.806717408736494	7.30419749198474	6.17437685239092	0.323356414820024	0.275703470151941	-1.45176584223591	2.70734279499928	-0.0483890448153112	0.826482280142008	1.92750899361996	6.31308797269321	-0.905025781170772	-2.87939337128678	8.8420682544425	-0.335106979665838	8.76494219431031	4.5313537835067	0.415034063125284	0.973872111571084	82.25	0	2
73	4.17646647183753	1.12506508461539	1.92711064784495	2.41969252584652	5.35977721291129	2.55176026712421	6.82010315626771	3.74217918956015	6.28455659971421	4.90888870930215	4.9743236224144	2.65627331710801	5.56417151450356	1.85295859677964	2.18478396555184	3.49102263428789	2.61066742920615	1.44956144467598	5.81016578027839	3.82915524173611	4.10005336596213	1	6.13641481964766	3.26211043369929	9.485852894623	7.3956028477803	1.758272900601	-0.423822530929234	1.85408471122751	8.91629570598047	-0.0720417592294058	5.58038871171964	10.317473638713	11.7542680810607	2.96963213289005	-1.58295466860812	-0.379260796203646	7.4488238276755	-1.09410246724542	2.23159583170884	1.6232600426219	-0.671903164944132	0.64237039667553	5.05278980580032	-0.226667494555048	1.84967590025749	79	0	2
74	1.77960534720177	3.22323208326503	4.58771794499253	1	5.70324943820752	4.24541217521397	5.82417731365255	1	3.91686543049557	1.38738129284295	4.35111104793652	5.63129245640398	2.85621120483745	2.17928819834273	2.80756175957857	2.12465633500719	1.69070481089788	4.29223092705862	6.25811224569901	2.51637625141101	7	1	5.75399069050655	-6.27650971874253	1.5714420389206	-0.335730526155232	-1.05715457863489	-1.7191926889714	3.72091328015335	4.13841279587161	-0.990690767465945	3.72341957858302	10.90545989144	9.35920267365286	0.0927834536679955	-0.804674665901489	-5.95044933194718	4.08633948397171	1.33137038337822	2.3169520085036	3.28361249618466	0.320558224254981	9.34865510788098	3.71523734270054	7.54205312686872	1.17630377411961	74.75	0	2
75	5.81987448559563	2.83014410281068	2.19771057424936	4.27373163367778	4.65062090571197	7	3.65071941450421	1.39860805054277	2.54793098927583	3.2341445588429	3.99574043105824	6.83106316054987	4.85977193032881	1	1	1.41939518532795	3.99267514187594	4.14115862481837	1.00022013609938	4.84939038691992	3.77956092563859	5.37061960758684	2.93375286930862	4.42775683815516	2.72861080239699	-5.68382960381811	10.9871027516327	-0.0289446957816708	2.22387207172583	9.49865800754738	11.1193956660105	1.0137808715939	7.11431971314922	5.17788833411889	-0.273759717506731	0.604930713619602	7.12366116312286	0.561738045535304	8.37096358868314	-1.58634986319417	8.6055214025827	0.646282924826148	3.83083304524564	0.194103444119136	0.296018413094972	-5.86234868093078	75.5	0	2
76	1.44881048973211	4.105568246729	4.42128377288243	1.02785809124812	5.97954284522466	2.38762001420397	2.97816513508632	1	4.620025552835	5.97912875133385	6.18279496972638	6.2334873008423	2.34727693012726	5.66226975823119	2.75469547283026	1.74324657954781	1.98544662313664	4.79197512395231	6.4776258842089	2.45676722498681	5.67483003805909	1	3.47397125768011	-5.77879458150317	2.02066010397401	-0.53760462582216	-1.27005459424839	-2.2078827300965	3.74756514442864	10.2101785708247	-1.80293675738698	4.30608266061005	-1.59417467040486	13.1256649529762	5.5971296085028	2.62630137392707	-5.25359400039172	5.55452321285055	-1.5915392064475	2.23819881217536	3.77806575718358	2.4568491430747	9.54446602007516	-1.00822262249508	0.842695605174214	11.6976476142873	85.25	0	2
77	6.49981662353252	4.24533364471973	4.83421186015554	3.2310534420045	6.55080387321043	5.84902612903349	4.23967194168424	1.73244394950107	3.0058780664487	6.52973051369332	1.82510626653888	3.52875879069217	1	5.90857642097479	3.5155648162708	3.50983249659041	2.2082501106215	4.70714691563787	2.5099095073167	6.49546315360948	1.50920435482309	5.50610184403414	7	1.10014581918445	1.19785753561234	3.962742606171	4.00151119531549	4.87091432430628	-6.34347117680873	10.0065246355485	3.05949670430054	6.25192069054305	3.03535425819073	-2.27741383687724	4.84706912349522	-4.265422855937	-5.10257151680907	6.77163525686098	-3.81321957498909	2.3982585103963	2.3745592148497	4.72698351199933	-2.22514334373153	3.3681903835483	2.82013467178762	0.160897045302026	90	0	2
78	3.2024161626181	3.94905668512882	2.32961259717305	2.3209600827158	3.37312352791391	1.75771413285468	1	2.22640559152261	3.40929892943251	1	6.92334044906496	3.75627484758735	1.0347739746887	7	5.43448030608638	2.69685292601309	1.8674851383379	6.00960499746196	3.64206060130163	4.57453133256762	3.33291885797702	1	1.02940603686721	3.68363767134979	3.97804088530819	1.41950767560799	5.66426358637194	1.34770465949435	4.92947929823821	5.8022429292948	-1.91365595689732	-0.235798686935262	6.7743368603762	10.3209866967492	5.6139773981672	-0.327267720477059	-2.41408257119155	11.3857729450742	1.36060969078684	8.74575738760514	0.986910294705547	-1.289859590033	8.20194203848571	-4.02168142869292	9.1114548907726	2.25613535210031	95.75	0	2
79	1.0194359753602	1	4.45611923975639	3.26443740658023	6.91460945512212	1.74908776104006	5.34709162554236	3.15778647661938	5.44644584246363	6.94098813817144	5.21043560206159	3.18294782406453	5.39032974817234	5.20323451031809	1	1.53765933967432	1.50117982028013	3.7614526194631	4.49791482360273	5.2775220807937	6.469051837952	5.97225805460929	6.72105468779596	3.02529108915381	9.66221702768953	8.34264672345379	1.38491539293581	2.65579658329317	2.7207131058578	0.75236725133711	4.09038660386228	2.91573003696289	-3.32782256137517	4.0651973634641	4.33945236445867	2.94529628084543	7.3736244227483	4.9800788640226	0.147237838250898	-0.866728075543379	3.28315401002536	2.87635130164493	12.8128451434487	4.74580480219887	-0.63216005298452	4.34681558992191	90.5	0	2
80	7	5.19728600764063	2.18376074079909	3.60415648516819	7	4.19580216678682	6.12064901026258	1.71214342201641	4.23483096316508	1.97389483884169	4.53989620922117	4.01057285796238	2.31448176841727	2.72577106577711	1.31786879353178	1.64362192995971	2.71261677665327	3.53620820618355	5.4884545717968	4.42509624020871	5.34081610617374	3.18656671434132	1	4.54501824052837	1.70289552539035	-0.352823310087797	9.23520966523311	2.91923704444801	-0.546759637808594	6.43549862634524	-0.533331526376044	5.79989449746593	5.32580793085452	-0.0166129637302463	7.05743725032413	-1.87083887128539	4.39882068468673	-1.7085815175229	-2.59850892410088	-2.41391892766945	11.0408966710509	0.912952114803282	7.76028931890177	-0.390317838691268	2.05348341438224	-1.22448740686325	73.25	0	2
81	6.22881518455437	1.28614966575556	1.07481803277927	1.47700294821555	2.03494710061812	4.28520760803551	5.98481308696627	5.10475583606483	5.98912377967327	6.05790509652033	7	1.27746747415305	2.49149970596443	3.40361269834319	4.66015512873219	6.74129727879069	3.22426678524197	4.64957342623547	6.46819489421296	7	6.54000420550649	2.84404637703966	6.40222037969868	12.1107194146445	2.20294555607389	-3.53983376757963	4.85460408385183	-1.11057070072111	2.45096329539298	7.29807746238981	-0.573170897940882	-1.39449825800682	-1.44217182400876	4.97110273682104	0.224457457459102	-1.77852904278815	2.17451673315404	7.40337604702375	-1.68419472504232	6.90799359597206	0.713207264457068	0.627009205616525	-3.8282886977459	4.59419310537524	3.18764980459867	-0.503779325248698	76	0	2
82	4.28353345324807	2.45798763984191	2.01124373494853	6.36833480382142	6.13073146267254	5.01886009627736	5.56500382193542	5.84345799667755	4.61349721544972	4.33234571883122	5.46268456254231	7	6.47841525425551	1.64312838549524	6.64174297635791	1.41035813800743	2.93023325881709	6.27908998836031	1.54592643724839	1	2.824108171422	4.08707771629543	2.52009330384487	7.79760793869392	0.334270647478389	-4.32487185047709	8.00130042067451	1.0430546370493	-0.237198857652956	6.19218821101698	10.0855785117455	7.22727618728305	-0.98605790652985	0.422803384070579	4.42201605199315	0.553839697305856	-1.76587998964949	2.71362136966359	3.31380842872746	-0.420855504240702	6.56924809664197	-1.72252729935802	1.56158084831714	4.31590017084619	6.06155061985487	-9.18045880323622	70.75	0	2
83	7	2.70971511471442	6.36156205242065	3.20369526421058	7	4.85604800371621	7	1.52480386436213	2.25512355647254	2.49971268872337	1.2558981949734	3.47979386807792	3.27700602913771	5.98513363215151	1.85761622740466	3.65857544212543	3.49379791938854	6.28179278742631	1.17534574086467	3.79357556735162	7	2.20332050950287	4.25565193774823	0.800784572392582	3.89673337164667	-0.507164967297777	7.28797492897865	-2.43002998311578	-1.54284201942742	6.7716746155319	0.65227343272969	-2.5889493294805	-0.39206106188712	-2.43812339280438	2.69363459743271	2.93580502840633	5.83433091474012	5.15752908140528	-0.109740425914606	-3.3200624608646	7.77055270912441	1.30238427281186	1.98851534962311	2.09819948132962	0.709923439089731	4.50747966230836	58.5	0	2
84	7	4.87962556124937	4.98412359438554	2.87631267544339	6.22512971516304	4.04688321528669	3.51162041567719	1.78060767028774	3.64475067098545	5.41323130543894	6.37478097912648	4.40786300266818	6.90499499589674	1	3.70156138541441	2.88601718638579	1	3.58601342044475	1.50751078013794	2.69813457675637	3.81704580258953	3.35560488703029	3.79923411778671	8.25901999383209	9.74802253611154	-2.59979283046416	8.76559694090269	-4.0423016675867	-2.67548763149354	8.52475244219748	7.57745476942202	3.53632368766268	11.1263882583319	-1.05950483634186	1.64186294667122	2.09250369194356	3.48171562097075	-0.0498802826465563	9.64928949896668	-4.29086093184471	-3.83647510247286	-2.88907772900614	10.2047694145088	-1.00240270026846	4.97130095912001	-0.827190808526296	85.25	0	2
85	5.15769666652556	6.42167703421374	6.62267429646129	6.9532700001877	7	1.34233226297244	2.19835388890955	2.24004794071747	4.16493853181001	1.26680956224884	4.12041114629693	3.96796577213678	5.48588016621277	6.63730281310517	5.98136549869825	3.41839611930761	3.80796239410284	2.09534826329293	3.65959970544568	1.58858388698894	2.963033770447	2.29841425703116	1	-1.03857823173679	5.88363554598786	4.99765625268824	5.94249458117354	0.887674845126313	2.8510325314364	1.53902055772776	12.2860457216837	-0.470593483615346	4.05402585631299	1.40693461289765	0.130741428160706	2.20548394891185	-6.2709745742822	3.27800498649017	3.6659415530412	3.86689763204359	-0.167002726252374	2.74902190343315	3.39033918336014	-0.14282272445661	0.823700188260687	-6.74071379194437	60	0	2
86	6.05037645288904	5.03006022111588	6.58981490059689	6.28615343095222	5.50458524770928	7	1.87187617542668	2.11183315688854	6.6713420508651	6.58647071173863	2.63508331189203	3.23361672645256	4.34357649937732	1.88540327104463	3.76053955391678	2.31564844134549	2.53225056097699	6.37354344635964	4.78761007069352	3.39981195486123	5.51603834116064	1.59717435343977	7	-1.07393752426881	4.81557147945183	4.00935450747406	8.32776532159063	3.81244091299351	3.64984259877822	4.0004153460413	3.23999616918869	1.12210165961784	4.11240256090751	-0.801364000184124	1.96275593067767	-1.34886335057811	2.0681022415003	11.1120943365421	-1.38439910020813	7.63806136329771	2.72554712781858	-0.936973237981876	12.9604122122248	5.58630523898826	0.338895407727777	-2.22689887020735	79.75	0	2
87	6.6976814207553	1.65985257877145	4.20618715061295	2.48721297629888	2.64143365410989	5.62503891108283	5.33035706289911	1.94255436802299	4.6249759902408	2.95328037841433	5.91319460291694	1.71920996501853	6.8337323919182	4.10508131046668	3.40191509982943	7	1	1.16876309344323	3.24142618256273	3.77850774806218	2.20583940158532	3.85237277057125	2.85254131353109	1.56026414856639	4.37842467422503	2.22651995274939	4.95940321554438	-1.04412018041912	0.957037693528735	4.27015488883669	7.14401183537567	2.46135096322806	-2.09203581701353	8.31715702012823	1.86710922156588	-1.51242548516434	11.2316930475797	6.2557092645422	-0.306374739837417	-1.65556494138016	0.400661937093037	3.99404264814129	0.932590183857951	6.75006426322286	0.211738145461686	-7.87847649665555	78.5	0	2
88	1.83040077991383	1.29922707761967	4.019631621589	1.78405505554359	4.32881263964924	4.68199153583775	5.90222956119822	2.86624975724171	3.59832288788969	2.62664767315862	6.71874708291561	2.63816663504557	2.17045498667488	2.62246896586519	5.89595897587194	5.92332122020043	5.96612510872374	4.44441736990887	6.8657284320475	2.38428485042224	4.8283178249575	5.58687250030142	4.57595005907934	-0.963888687451886	6.00904292963864	5.97849680205529	2.09842171345718	-0.104763004409708	-1.13223859055127	3.27469722885554	-4.76920498625274	-2.55969923215295	1.42568160181699	-1.37160440472993	3.25222042131463	-1.29849897455655	-1.38389778512981	6.92684062372232	-1.23376264716275	3.32573970312903	2.89943078181442	-2.28502994716461	1.54271869484341	4.51850178992318	1.27508513912543	1.94494015947479	78.25	0	2
89	6.06673156112382	1.74966973946383	2.01994531017855	4.21578102105716	6.28235800392025	2.799707963823	3.23802584723685	1.25962924417379	5.29694175259708	3.93722965206139	1.35163082249407	4.09754167002133	6.82271482217279	6.03450513218438	5.90092360376734	5.79665018763244	1	4.06188132258701	4.44310518608458	1	6.41343463220017	3.10114682204476	1.69238067679921	4.95195032184571	3.8638850767663	-5.17378364174217	7.66154839809629	-0.154218741720048	1.9859824154306	8.78864988455181	10.2944640807752	3.54582859486463	-0.464961321663729	4.48212117682433	1.99430158055421	2.82364125994748	1.48188596076532	11.5561219466087	-1.26569626190666	-1.44680749822436	3.10155403279184	-7.81667187623555	-1.85157030337314	2.25262547438952	1.20608409928715	-6.07098574819283	87	0	2
90	7	4.58558228872139	1	7	4.8131741645414	1.84228517444743	5.13998221210869	4.06206373610438	4.62078053219492	5.75532941836453	6.42041043842099	4.88706384861071	1.73798382511836	2.18392199891654	5.61295407963269	1.95041271977067	1.72693596586905	3.37775584667248	2.10085193926499	2.58899029773673	7	2.949860998579	2.50872272394525	5.26202679688975	-2.80492555484212	-3.04610543146631	8.84973495469374	2.54151255993556	-0.388464216930464	8.12603916543752	1.77523722432302	0.417716837545095	4.46254657335568	5.25517804433575	0.584023635356952	-3.86310933981567	3.45622490539095	9.18261427194393	11.1596771244233	4.84462512262678	-1.86859275552217	4.44742968420814	0.911400935293255	2.15527537910183	6.3563172016476	0.0129686339007082	66.75	0	2
91	2.98391422897743	6.05751367302793	4.46505088026622	3.1191274805707	1.92816235274454	6.51016529798164	6.37934590277349	2.00670562351929	4.25482743025946	6.53516337611166	4.35619290497877	4.41430354929542	1	1	1.50684693641057	2.86520536078703	1	6.27226659360654	5.85559728375468	1.22140790290811	1.73966999493415	2.56182960046175	6.47422416863086	3.15961559123958	2.55079759335658	-0.349623598813787	0.874128116035375	8.39841721139459	0.869443887293046	2.50229640295512	10.9607674446401	11.3333952980072	7.99103193025568	0.824797399156486	1.70099042321259	-0.982115353823781	3.38855336300413	4.16099599192177	7.14235596784102	1.24392690158661	-2.10132464657711	-0.191062041433707	11.4105640250198	4.02282098013017	-0.562908962756556	0.00877281194277624	104	1	2
92	1.07369823591229	7	3.69175733370993	2.00953988863389	3.54165102151751	7	4.65272266604615	3.10317549842425	5.54360252983874	4.79925368545143	6.80549182044079	3.37015004620353	2.63984755720249	3.92265130881112	7	2.11770784470094	1.31405923817702	5.07740866444578	3.60626488740272	1.82052464576127	7	1.30357520180834	5.582698858635	3.76330690762288	2.47879412900209	-1.20897478656108	-0.158669051940051	9.61062479439153	3.40021269643066	8.64912766802349	8.09806910894568	-1.09767116975904	1.90920721410425	0.163869070307341	8.54339464846632	2.94312014062766	-0.563448663170446	6.73072142834106	3.76399998891687	9.67332189658484	-2.23005303287223	2.37526265090255	3.60499859565879	2.22597014161825	3.94127398440794	-4.79845849243328	101.75	1	2
93	3.35476869910892	6.59844561072491	7	1.12530623481326	4.14930898664796	4.3305712400652	6.04143208698243	3.52294596880315	5.22102583422108	7	2.03992287972312	4.63407742724139	3.83859286716041	6.12972615893601	5.85372499833143	7	7	3.83639273042781	5.33185877612101	6.44532949977243	1.69526870228672	4.4753378235013	4.77215877496655	6.67141234641922	0.113695100217922	-0.355434039116615	-2.58861756213514	1.22689409217445	-3.70467055835433	5.75433784057693	8.91521357893625	1.99138431593421	4.01723633440541	0.00836855796243141	0.448243689028681	-1.92358876915075	2.60255283713264	1.78597610365201	0.0691621562468548	2.00536273964649	2.87299236509889	-2.2251398126669	11.5036011773633	5.61649012825664	9.58470171560549	4.50983192220467	102.5	1	2
94	5.94003540616558	2.92374201920956	5.34273490337196	1.16205742435994	1.27357297487615	7	4.78839832642258	3.44590657722435	3.56224267242971	4.44982694682717	6.73557663154369	3.30802094184775	1.1048209909393	1.65086070023007	2.91301304964431	5.19570164340562	2.71259137418908	5.71864890359019	5.42692859933972	4.88964362759191	4.76476615671267	2.00728027339895	3.41143328351909	13.4061157873422	2.7430016295025	-4.84978422526622	4.25627258037083	-1.8468727039981	3.29463746850913	6.37575402647908	8.16643368614041	-3.20647012892834	-0.67534320393796	3.81200536271574	3.12996914422819	-2.20781523900921	4.80339587005651	10.8040021489094	8.62858626613247	0.40217703204363	2.42615988713747	-1.90325055021905	0.202025538282007	2.82716095678706	0.357117982566937	8.25114624754141	97.25	1	2
95	4.10030445627151	5.76741216121473	6.64937577418086	5.42062860860331	1.83078398751087	4.46037749785039	4.25595253532374	3.74123664444862	6.29111362258496	2.766842917932	5.59509104816812	4.10864987330572	6.60167648792666	3.21946392816525	1.40064310971539	6.14617947760529	2.02291975227538	1	5.99405683332473	4.3737291898576	6.24241081075508	1	7	8.24939172729693	1.02534622065606	2.42451798452061	-2.64219916286052	3.79716105539638	1.11320163553759	6.91967165547301	8.13170632076008	-0.67010962476122	2.73335221182722	2.71410373565581	6.25888682767714	3.37679394979148	6.57308525129659	5.76277215987157	6.26301263600409	5.93499357407616	1.31794524162063	1.1758129925483	2.75087871995787	4.6710984939868	-0.889833234760825	5.99756305585317	100	1	2
96	3.30140295555897	6.70231459025474	5.48895691188735	1.21421381654719	3.84566952335184	5.51776051511266	4.79967943007373	6.99505725084601	4.7958912457202	5.18282640892593	6.32475652940504	6.10223001858297	3.74828744336063	1.16744934281523	4.90303828750028	1.7993231676352	6.60017244992822	4.94305745271955	7	6.95655058229847	2.7793356407915	2.65573896547113	1.91966102395472	4.97064936835657	8.62391862164974	-1.47863449813912	2.84804269048322	2.44278377257023	3.09009599842697	3.84485917469034	6.76994815782068	0.563825252025048	0.49732279414739	-2.18751328143002	5.04539261679993	-2.67101938163848	4.78327831217294	4.73290138429976	1.89157862289216	4.01253324650098	4.54601296467316	0.00480025906726023	-0.806094385916825	4.53563023610984	1.49719847311677	3.64177093286215	93.75	1	2
97	1	4.13888490286883	3.33277064594949	1.78567633478928	2.9549623285718	4.72346165365319	5.67127916561304	1.62471866954849	5.30089987833012	5.77772635097757	2.55737818901446	4.4456076639903	3.70995370770038	3.66641351457796	3.1132741793341	6.93245707790587	1.47630312150671	6.42447112518405	3.82679798175925	6.50791068915484	3.54358300280362	1.78705376997036	4.42804361395174	9.90277313071118	6.63141458519043	1.66264489953531	3.77548456817713	1.4313635101516	-0.438576805593244	6.19661371960281	2.71533129899763	-1.82702347918926	-2.94815915208494	7.10777642256201	3.93773805715499	-2.06176187196087	0.335501827118791	10.7352161371541	1.05002561349624	5.48114034569324	2.93360562567843	-0.479231593079446	9.64469184885136	1.38194584743168	2.09568258833893	-7.86501449486454	104.5	1	2
98	3.97495558633392	7	4.05118369138047	1	1.68331246623317	4.48415266632426	1	1	6.75249403739985	6.38426026494251	1.07360802104162	5.64610505298905	2.3291244712948	3.59091435035945	2.65886088602148	6.27845403207591	3.1912592333495	7	4.10554000217418	3.1944479751594	1.04686455871042	4.49581144211976	3.81548005287954	6.35730698805146	-0.135943268182425	5.21645962702814	1.35198899549425	1.03894344774535	1.81650314830801	4.28748880466481	5.10077371358679	-3.82459032441	4.47705589015972	-2.72184134060826	9.8189025210366	2.5158098614458	2.43441804914194	1.5864811428734	14.2143150516937	-5.0442833879722	7.12624948588468	3.77878297429721	4.21145493477321	3.76148189195063	2.35175994873064	6.55061589117522	87.25	1	2
99	4.01029456054689	7	6.8653994790683	3.03221737212572	4.2723137282393	4.91657366212973	3.17011434397326	4.53927704939462	5.11450799773707	7	4.66306459389388	3.82780914586244	3.52638401476241	6.93323325145343	5.35808902937058	7	3.29704553442625	1	4.64355037497162	6.01231812198233	1	4.93961645227225	4.4556863977768	7.6144726199815	0.287137758708351	-0.482773463822889	-2.88647428349566	1.39043596228752	1.85843489945643	3.50209468723306	8.68388007987386	-0.532198791932867	8.1847059502302	0.913547572111364	-0.101609035696977	2.6380541231293	3.23371578715875	1.87558288175709	0.270006373794433	0.268401790125238	2.68869705775275	-2.15307751717875	12.2263416112205	0.196148095333015	8.9004975354832	-1.60262311223028	96	1	2
100	2.40247550299782	7	5.84435914905928	4.13743226316023	2.64820508027879	4.1776800012	2.98620708085739	3.61437914438932	1.223786974173	2.95313835561155	7	5.82778256754084	3.82876612808344	1.90243615649714	4.18834868331358	1	1.03884958798217	3.38548733331243	1.8433116366418	5.9016743466614	3.10689594161758	1	2.18895392960856	11.3933855193047	4.27970929453046	0.300469398188335	-0.416573271675565	0.877242196713641	2.39807429698477	2.45087552658509	12.7998511732248	-1.04185552320188	0.10698677272349	3.40337939090641	-0.45780171604284	1.08566442619164	6.02583690143793	1.70442398823654	6.6004124958668	0.228870094197463	0.824632859784835	-0.213120405108421	11.3900286499574	4.07932422099097	-0.761200593565996	-2.51832901469159	97.75	1	2
101	3.85238095295154	6.97412733830369	4.69512465639113	1.90023881470212	1.29640507712885	4.30576666443378	1.45404170129783	3.97688468074928	5.9142424398679	5.88977668265825	4.9269780913673	5.97382469843319	2.9737980939647	4.13547354699215	4.03498360499994	1.14377574644791	1.47267878321992	6.75395338261165	3.09545505830915	3.39926750014378	1.49874441471972	4.83305076369827	4.70096428111161	5.63959769002134	0.0287724576787812	5.43714601277123	1.22414848039206	1.50301063591012	2.47803518119519	3.37023964790623	1.20262843748153	4.22352514535144	4.28137689578028	-3.59923114547395	-0.969230762165112	-1.77519623083738	2.35045155103204	-0.25380716740785	13.4512406321427	3.35056468258891	7.36604751906911	-1.55420027422606	3.08563134914491	2.27654766796332	2.90206345718642	-3.619756483632	89.5	1	2
102	4.75855714552592	4.11699234448201	5.96571325598354	3.38463291705844	2.56295436379316	6.59469323175846	4.14860938151154	1.38463299039443	5.78402576753019	5.7771310470746	1.72774573352892	4.2528250036492	1.21240929128826	3.00709325257673	3.42804868455425	1.49425121882627	5.73416774018929	5.28933363735078	3.41541879055957	1	1.75353744136387	1	5.58480444389082	6.00926342867573	3.24095928194017	-3.59000599346131	0.101047072675529	4.80311829524491	6.41565913720589	6.52069080300703	1.17956357082639	-0.567691270963189	2.76496360663622	0.71634247103882	5.81696146456351	0.830386790451947	2.22307739386536	5.71800084776828	11.3428032316989	1.43433633296282	3.43022561679262	0.952952074901537	-0.603520488620776	3.42060408335462	8.07056543130915	0.659129961269401	105.25	1	2
103	3.61572551111742	6.93764008954709	7	5.09125541863603	1.36375061720526	3.11305587714209	1.71995520218895	1.3652921207773	2.05793945962177	3.51638122296836	5.76220743509664	2.71492687317638	6.41506286326664	2.38719716873791	1.2948665255398	4.69861393176339	1.40003672603742	5.65774670785189	1	4.22241208888301	5.4619554152962	5.1386940793606	4.82006970715724	8.14073443731023	-0.144716061416609	0.628811780752083	-3.10543562157455	1.56918738183568	2.99946785008069	7.96511043339622	0.514365180922171	1.28925536185216	-1.0120567452345	3.54319050782696	3.22950515358562	0.0390644248315056	4.70428201692848	6.15771055224034	0.306201594159545	-1.57406686141411	9.40589764722474	0.591997469465378	-0.190285638587121	5.21856548931013	0.676076782166433	3.96370384638856	94	1	2
104	4.22998353388474	2.65659775015241	6.90607155972119	3.61202861255585	1	7	3.44749326444776	1	3.15983042774467	6.48806624018587	1.54871614513722	3.2083994757824	3.92837510859031	3.34588392091154	2.77556405036159	6.2618571706101	4.13840318302441	5.12064186021963	7	5.13988193489467	2.17805009028981	2.27451719377134	6.52692789598328	6.21744372704605	4.1268994821372	-2.98409668423059	1.21087422667526	5.15635112178949	-0.372273120201549	7.05587138437169	0.482720945032808	0.212509971320268	4.00536330458011	5.90472034175485	5.93732749569736	0.752140597588822	4.29102966040976	6.2779677735505	2.41555248062555	2.13920288834793	1.2328673693014	-1.6428279999036	9.40070062872882	6.53765077296469	1.24470948338642	-1.64014815765458	97.75	1	2
105	3.31363460341019	7	6.01713689676289	2.97832567216141	3.02450179806679	1.52795273099871	5.08869148383654	2.86485059902307	4.48799204877575	5.35109147485776	6.80307512242783	2.84191119827093	3.26413807671625	5.90746855578433	4.75324167954241	4.97891134674695	3.96125808629509	1.01273491855507	7	1.91280457806965	5.01463210908029	3.61478501400469	1.96691019833248	6.39003473212849	1.03186750886755	1.42198131906046	-2.80907959342131	-1.88895079649983	0.902675166304406	3.28488011919105	9.25047562965401	6.87921839589768	0.920819862403737	-1.46775554049857	0.530234018944125	2.76489791211424	5.19450870706679	3.28764399271808	-0.637779660550458	-1.42652991104638	2.36998655044344	-1.79736059549747	-1.46877778080953	3.76467194161785	5.79637850983625	-1.32718066855504	102.5	1	2
106	1	1.23758640403365	6.81775052547641	1.98106863431095	1.72010730955331	1	7	2.4481232667468	6.39871278753361	4.23034012001851	4.52485363004478	5.70094652043931	5.98555281586947	1.39408887753344	5.69543298130179	1.79603958193068	1	4.65087175780953	2.02362764312066	1.48120198935477	6.72795136819005	2.53465076218144	3.63225277833528	11.5644600387849	2.80406234280189	-1.07026495698625	2.07447582712323	2.84665451024651	-3.15262401819981	7.12204925597028	0.0239114697158322	8.49598485534135	6.30882120570963	-0.133309377994626	0.920465463023692	1.05215411068991	7.32999013606475	7.76938493197309	0.987291751155592	-1.15628067627531	10.8318834803458	0.00990153836314517	0.612820051517315	2.10286780082404	6.28073392900674	-6.67247905003308	82.25	1	2
107	6.32705953067851	6.19090425864362	5.43125939836121	3.51210183733497	1.53481618421714	2.04751618034707	6.36663346167802	2.8423660302786	7	5.81709706791809	7	6.90782865448264	4.93333960083327	1.06372288934172	4.00089729861198	1.6696599493311	2.22183905140883	6.64954842134267	2.12275991334409	6.98117376691427	5.42758985242541	4.59471832643478	7	5.6324283113252	8.27747638879656	-0.99236248425587	4.0391997796367	3.26449772524971	-1.60327438627544	1.11339781275215	10.5837730920464	7.50183211236214	-0.497306922615569	10.918981402417	8.76166707099918	3.30996187298051	-1.25145987909815	6.60193046299447	2.47096661770767	4.53965276323983	4.7772485949914	0.78556754565373	4.10411717293632	4.64416272922687	2.018120963092	-5.37818027128787	87	1	2
108	4.75806359623682	1.35436040980389	6.0621981858168	1.53843580749752	2.02488758780393	5.66438599464591	6.36794628495827	2.73833530736099	5.13539929856873	4.22740364446132	6.67445132766364	6.35195784186606	2.65370349966447	3.89557916416038	1	1	6.83273895901648	4.88289395417362	2.59311037536291	3.0782722807079	4.35094044620802	2.3211985206604	5.1140203456197	4.80470221466482	2.56924178562233	-3.9464661527909	-2.97761802966818	3.72585612786372	3.65007973840817	6.26270578935092	-1.76957986656279	-3.77450576933908	2.48396001546077	0.581411646566665	-0.865561136372019	0.216633871600827	4.9147373616853	1.56644197407361	-0.56111470545448	-0.108353709398487	2.97826827557496	2.67597137317435	10.6881835036601	6.42077951172002	5.22120283437635	3.02820175269959	85.75	1	2
109	1.49619873548256	6.40559916268397	5.88910328014699	2.12795796852211	3.42628046538792	5.31398503547176	1	2.96361164654117	4.99310297503929	1.17333979234577	3.31250573459419	3.85423986609122	3.05922431684206	1.29609285837674	3.34586755020606	2.62161337527795	1	6.81109788635087	1	4.70929134590336	5.92879304461824	4.3031726746919	1.76679701133274	0.334593924401769	-1.35928504913622	6.55375060908106	-4.60425236652382	2.93297233709804	3.79984618145057	1.84264422958237	8.34168193654551	0.88890617650533	0.895592422113234	2.03248035420576	-1.38417665815692	-0.131145001092731	5.46067094881488	2.63338987003826	0.145326319574768	-3.54970313588426	7.59055771443828	3.7734147696606	9.6777592852598	-1.49258233644254	10.0540296471285	9.37050868439257	91.5	1	2
110	4.69729768637934	6.56260654766204	7	4.29599563069222	3.46064676247274	1.95482597457467	4.68194717163692	3.82115352401054	5.53791369842659	5.32455617053269	3.98857198858679	2.54743534768692	3.47414185984944	1	5.20590701595474	4.69818315640932	5.39122556370744	5.12690376516408	4.84197929998034	6.04276258351608	4.31164687532047	2.36871088430074	6.16916745754567	6.78960106501295	0.380358078039211	1.77413047924212	-1.47911053009847	-2.60767200911366	-4.11179508349244	1.9954242670252	2.76118570411006	9.69454739591146	1.9776021202055	-0.621044107518773	2.35933101402756	1.76348748609632	2.24893643837698	0.819512417763112	11.0356886808915	-0.679117226386161	1.32515534177701	2.97876433905229	1.16733832963583	6.92730950466621	-0.222861636513845	1.05394900690499	73.25	1	2
111	4.84707162362143	7	4.28654189540345	2.27880733073632	2.36530381636663	4.75329284385729	7	1.45094885993243	4.10903767611009	4.68742468214318	5.77927495450329	2.72496332405355	2.14955293174428	2.86178765855706	5.03006488110485	1	3.26374207600261	3.84398472622554	7	4.50002009684851	7	2.17655763071828	7	3.66162385651638	3.9797294522192	-2.627974871932	3.9875912594671	3.50944639185896	-4.85194495790816	9.36612248469541	2.8380618822417	2.91035845657706	-2.05449576829325	8.22212368514949	3.30941285997393	3.13144488540497	5.71052921225008	5.24979100988501	-0.112090307482673	3.95969926267349	-0.142279347081002	-0.0936453702426694	9.19676439107211	-0.620288540550249	1.91967840858158	8.18342348612764	96	1	2
112	6.49039584074215	7	6.58666946789641	2.01950700326258	1.96994072128535	1.48998378674786	7	3.23072080008215	4.76970654179805	2.10975663244741	5.44580792220808	7	3.76865173282242	6.47148586999681	5.60798791133906	2.89349717930929	1.36432441088818	5.84992156364706	1.16093428359696	4.19840785624148	5.02534276973576	2.33472495083858	1	4.91402842802769	9.02051985796688	0.913467110422667	2.3912553786156	4.96855626711211	5.08996599600718	2.9999513768905	-0.239702211199171	5.42021822319437	1.32386025809997	4.8140206778365	1.71706375855175	2.61268208763611	2.81155215646926	2.65057316481244	9.97639685407369	5.22911575625198	3.3220123897741	0.991191735210528	-1.95043230361374	5.62149648823284	3.40959828291748	0.490350473663422	92.75	1	2
113	2.61585847480455	5.59813325582075	5.64542839661194	3.05424136530819	1.54635785451869	3.11485584679397	5.06251275488437	5.83529468095287	3.01559260333628	5.74926298440616	4.77090196960337	6.95937087897599	6.81914444042891	4.50275326532666	4.92143313779064	1.43845314722643	3.6133415303434	5.61236674340702	2.323290291014	5.4548002522602	3.13166574901472	3.23549513551293	1	10.8063446713889	5.23644030394892	-1.3687755241379	-1.85925447107547	2.97486607747204	7.23452616620376	2.25403703466132	3.0356043168497	3.25458702356652	-1.70488771237461	3.25501488477708	3.08343806680295	0.65942464094437	2.92422494973648	2.97282519116489	6.32169505784772	5.68778592281828	3.06032854507485	-0.0406472736350233	10.5764769955297	4.28363625796927	2.53776705715553	0.962534327153087	99.5	1	2
114	3.97013720678917	2.00243841644171	7	1.21084931032625	1.40307906441959	3.99276671896283	3.04125751482268	3.13372140271042	3.96484475622879	6.99894125740247	6.47803186649764	5.00057806231051	2.05541781290517	1.29121223788489	1.76965297750097	4.65687957023807	7	3.83740897924192	3.57002467720236	3.29714145132132	4.08848720772028	1	5.11621816411425	13.9334023822264	3.31511759379785	-4.72906726148013	2.73540455574307	-2.07861135616495	1.7335428422773	1.93355703780132	-2.17986170247594	5.59380934950979	0.0428067640102909	-1.73118196371765	1.77141851064657	5.89618750649612	7.93162029224055	3.44313280883905	5.57368331178091	0.97661820504318	8.0925908539907	0.00967149336009067	0.711082160053301	3.84787976284783	4.85747548740921	11.2441597042796	102.25	1	2
115	5.5489354707572	4.82858802710849	5.09691120285401	1.07164234582182	1.64354594209093	4.17155815512589	5.75615541868856	2.81950397885064	6.04304178393068	6.91201309624536	6.01188344938361	2.38826568241156	3.27430265527413	6.68045691167718	7	2.30953681696108	1.43906557294143	3.4137563521438	7	7	6.45585507820961	2.63789581598382	1.23370922611588	8.43727746555134	2.16817267314085	-2.79147048196621	0.659839757128463	2.53725264909703	2.7517636951462	7.32961882084131	-0.685158073399291	0.279700852473243	-2.40525104052271	5.39890791486554	1.56088118695346	1.01925013574946	1.85325921403566	7.48354619758122	5.1179024960708	6.72323559914628	1.34676293853841	1.17978408922688	-3.08084441439849	4.57322555086254	1.30403234085248	1.0471568001366	81	1	2
116	1.24846251098866	5.96244562942136	6.29114151597702	2.95239149384797	1.40827339883681	3.52381479665057	4.05189951103444	1	5.86135811833529	5.12279299278101	4.97461133246586	5.69649738379525	3.88902970685009	4.37747808058995	6.93874063251554	2.36395462529507	1.55002168787422	5.38129287560845	2.80527027910248	6.83562982306358	3.84525566963039	1.43382607269566	6.52489575690928	10.7697152469375	3.82628485513692	-1.24050089744669	-1.67647493293328	3.37584035514938	4.17016436085336	11.2736218962876	2.17717138879036	-0.887475872837175	2.03736870291114	4.77095673947013	0.0779746973606614	-4.18649451131002	4.72157769776749	-1.76893703754133	-1.38693622592153	2.96299394711993	1.70598218964774	0.762142856726816	-1.11756838708072	5.17172012794579	4.08106776210788	3.97488335330219	100.75	1	2
117	5.73109896399558	6.10972323774436	5.21125106330501	4.44001527668565	1	1.38283981331707	2.96641062740474	3.04669610218977	6.15326904743008	6.80754330053992	5.28088341290221	2.03423934143142	3.40591905017487	2.96225855201223	3.13070095504085	3.2780041402649	3.47803948357712	1.69812817240063	2.4830023245116	6.31891712067927	6.17045718825207	1.29380054777435	7	5.92229821397507	8.35307275578248	-0.813664619331358	4.4358047847765	4.51583910131826	-1.49698311758994	7.01065369473133	9.74071251360796	-0.168790635964816	-1.16805577876762	0.0879819129742899	8.415467155941	2.99619142026163	6.6983834274148	6.63414035340817	2.11483806984756	3.73473071818404	3.51279905865651	2.42129545811133	1.56422270539466	4.63493144319441	2.11332604614207	-6.45998322781572	82.5	1	2
118	5.59522650506112	5.39185160706725	5.82024624970975	3.73529402434293	1	1	3.82977076646207	2.27070069607416	6.89946042483977	6.56303102107167	3.44633950870222	2.99572188123424	4.00221622363762	1.24723538086031	1.36369589153776	3.29725230387847	1.64713851653553	1.94866009422654	5.96547635152591	1.25412394119767	5.12453433327984	3.65919451513357	5.02872622957063	5.56196415397167	7.22178467889163	-0.168179762333223	2.95161881585072	3.49667154942025	2.36840059080218	3.42926186312537	-1.85364524663516	6.56133195197999	8.44209989847129	8.90569135888414	-0.441358352510039	1.04865581215387	2.94282044172354	2.36049822593533	-0.668487347434256	7.01204806809972	3.93416919872727	1.31241713394866	2.4513826078749	3.90606702610549	1.48005099300583	1.52696695402654	98.25	1	2
119	2.37118085338216	6.53401027274101	6.20495385631799	1.83630738475543	1.48280629682859	5.02066027348334	1.11169593548213	4.59461718611849	3.63573914354423	1.53932205890773	4.12723722415866	6.87003177690418	1.71895264487092	3.61168259872435	5.87698303769888	1.83348354296263	1.48013948368469	1	3.10594280746741	4.77317266209093	3.79134144236	3.30159192789913	6.91375560889282	9.58643456201181	5.79401910119725	-0.44544452659271	-0.911900246351978	2.38541764051731	-5.09804906081459	1.70179930681029	-2.24047472909486	6.91881017477966	2.63551547459375	9.04633759990011	3.04413409055309	0.284288816897357	1.46099794399653	1.85037861650357	5.22821980592536	5.02579242419218	3.1595252722583	0.214503266355166	10.949602292883	-0.614657851114105	2.18105125463615	1.35834048914724	102	1	2
120	4.86288136135755	3.69446577070893	5.43480730824645	1	1.76832424848612	6.04863400809401	5.07023478212332	5.72619307426176	3.97972551956602	5.51802096106226	6.59233504271049	4.90552323988938	4.05835604207857	2.79802202060374	5.67640676047599	1.31131069447616	2.50624550919362	4.51841827173477	5.46999608693671	1.81868789455211	1.20226462881307	1	1.82576430287116	12.1809003178868	3.13203345148059	-1.10655559681412	-0.173816769842432	-0.180977247697356	3.45921633245931	1.15459263180613	-5.92472312747353	0.044974183169971	-2.63180437171968	-0.346974712518475	0.494680903740368	5.67068315106416	5.73198717836826	2.81196191224336	1.1382467621118	4.02143345472191	0.704468052284549	-2.70450436338166	11.1113356549056	3.39725070983489	1.32396645537479	-1.01155545325264	99.75	1	2
121	5.25811289242954	4.96745669981578	6.4491493724387	1.93429919085711	2.10682779941221	6.15987318590934	1	2.28893592562764	2.04060939760789	2.98474185221695	4.53593745523017	5.33226272266847	5.12822460835632	1	4.24203822354181	3.13936868825032	2.13958789528339	4.86870082717494	2.85453752448871	6.18884565175512	3.81775021834533	1.89929571785478	1.04131572075669	11.1417271119357	2.23259817056349	0.644660606115905	1.49543681958903	2.78581943837868	7.82112245665791	6.13194013637087	5.06398524656067	7.85335014487806	-3.76684657295587	3.27809280982745	3.0017922407374	-1.48366152517832	4.06087115206493	1.77458103142629	1.20526907077962	7.41005215625971	-1.61928904352136	-0.177733414506758	5.56044300755052	4.03828749361938	3.73408070555251	3.55649907418368	87.5	1	2
122	4.57412681056868	6.50029162325077	7	4.24894823976067	2.23579932161935	2.09683490827703	6.05986110875284	1.82239553373728	5.89796632161489	6.0736686967511	7	4.34400858520123	4.56268681329731	3.15094956365443	1	6.19966538606175	1.24183414489845	2.43870807045972	2.46468208496774	1	1.94787780831796	2.5976598753402	1.55830903804934	7.94238638106265	2.28367448454601	-1.30282647859209	-0.398591222380186	0.54643348546427	1.97018308956908	1.9009411447606	-5.54344043811015	0.262691639799446	-0.583616426037338	3.20984824052757	0.0231374345479051	5.82745900589436	-0.840257052916878	3.86178663616829	1.89936563267193	11.50206031929	0.97377078770855	6.66706673002588	10.2588645474548	-0.0698283361191301	0.992114007873698	1.02502654804058	98.25	1	2
123	2.34738088173494	7	6.00249267156465	3.14405861982345	3.12613769749039	5.8987665101667	1.45949621426316	1	6.31407782465258	6.33941370617395	2.68537968152405	2.83354422060425	2.81701449131027	1.6153620114616	2.91687216952433	2.27894549898989	1.01682617917355	5.58524518563063	1.68766842333355	3.12957898799794	4.90849158654185	1	7	7.00486985914695	-0.282043303665959	-0.261238305140828	-2.01079312870338	-1.73698696989481	6.39192272441409	4.38584148092392	2.28891479196412	1.32108511743794	3.54048828010547	5.94312339607173	2.08840226295389	1.69060771020599	4.37398421399681	0.406339629267832	-0.628755629342825	5.2930993896315	3.5711594014593	-2.10883366144231	11.9053071006622	3.39630260177175	6.41711158206722	5.19388763520369	103	1	2
124	6.27625283942609	4.79056693075413	5.19515826815876	1.41759222042527	2.32250043486563	2.07309661230522	5.80989669295982	3.85857736648631	1.24892746208168	6.73445811895812	6.38395729791877	6.40644682567786	4.66072828289572	6.77544357209469	7	2.22084618959678	1.80149066230017	3.77642485530957	6.3690269580832	4.11368719948002	6.0468454931283	6.34855942174524	1	8.70640316629256	1.2477985668019	-2.2976397859894	0.531153812344135	3.56947755686655	2.96105585485073	6.8688086029325	-1.53788645032165	-0.479268103613047	-1.66345351697254	6.01681551855682	0.29810365534436	0.947807731549048	1.16984674472964	0.037605124632304	6.37807041277155	6.37490891644388	1.29017031557196	1.10879401607623	-3.53529316515942	5.17741671425263	0.65565312336586	-0.19500214222734	89.75	1	2
125	2.9221004778045	2.14576213253306	6.4708462102632	2.28583793239656	1.30769260015355	6.3129237924496	7	1	1.199481430756	4.9689150447105	4.13581255394287	3.15434736767809	4.36942527898105	1.24315235058551	2.12613075256435	1.68804450535595	3.55369460995327	5.21708835333477	4.01894183524356	5.11380049087356	5.48809041958118	4.00044356189007	3.68295499704199	13.2421580950275	1.7033239585905	-4.54671543898019	3.43235771012945	-1.598600425304	1.53860634310905	2.49389657880818	8.03826213958716	-2.08547687274017	-2.10040367246803	0.272216550225961	1.66954811327797	4.710772581605	1.44900720930839	7.94636507873089	0.658808687558527	9.0027794015923	2.17280737334556	5.2439682473037	4.0824150875224	3.21246308192731	6.28996613538195	-1.02107770876357	100.5	1	2
126	3.44288949589545	5.66538362554036	5.73977092336155	1.59883827848365	1.30583843855131	2.17633676542693	6.70498149076411	4.13551405403885	3.44212233862211	4.99176129980517	1.62224457217197	1.09696896376888	6.31070948888537	2.73365257617843	4.4390400842996	2.48137624154703	2.73682492424437	6.50171030573028	1	5.85530304434331	5.95537861376463	1.61263278277789	2.55337426018201	6.39870007052542	-0.414630577239532	11.3031123478678	4.29219392901883	2.87833294929153	3.78484195796761	0.0930380810768664	2.30771007750033	5.71119802187211	-1.23072288292904	0.368463465244131	-2.14887316702612	2.70847847193555	-0.713983625275991	3.77535069895826	8.30817735171651	5.00468437759104	-1.10810942311855	6.3428931182477	4.11189518098488	2.10170105902843	1.4457549722502	-2.66510493611906	91.25	1	2
127	4.90339291745413	3.2707223011353	6.12713733991138	2.62515337066337	1.19519061918726	6.08053374215744	4.55214406293831	1.20174545809707	4.95659088389275	6.54151525414316	3.26559520367274	4.29817734369184	2.6569970770528	6.23959366229326	6.38246170283317	7	4.30967866607481	4.14283874381002	6.69453287073887	6.2494500034149	1.80729224422417	1.31846496585133	2.89879913829009	6.10089968056592	4.21651299549765	-3.32218409497771	1.69958028445301	4.67429271295816	-0.332431777645665	7.46292752534701	0.321982414295862	-0.582503629904234	-2.32868271744795	1.46670869542999	5.51986652112866	0.343186614418665	2.81454338199903	6.23977461555319	1.58269053078831	5.3494999657436	2.13611734403236	-1.00603804117234	8.71843064503324	5.60729060521175	1.63984545213315	0.588034505493798	91	1	2
128	4.64052360723615	5.46363748687734	1.24336068638801	6.34502087324371	1	5.45089553538466	6.32942572296368	5.80115160351285	6.27337756574967	2.83113691113109	2.08236430807615	1.78182976962351	3.016406388138	3.6772616310959	6.6713377676892	3.24932462994083	5.28939642622258	4.14243592417287	1	5.09224914668788	3.88911005847274	5.70015273099225	2.31696361386935	3.34030882020246	9.71807695139426	1.17492285868053	0.625892911676745	9.81203783560458	2.61440340852692	2.17187189161844	3.94042192649387	1.26256084737011	3.5982509861271	-0.17625909530256	6.17392637409969	2.59164808840204	2.49845220758751	4.65080227520027	0.0204545960259145	-0.656088958012015	3.98219194654787	5.02699636725727	0.777705649159109	2.48706136777539	1.67404479935216	1.79119610105366	87.75	1	2
129	1	3.70145826951556	3.98398853730601	2.2859949237417	3.95760063980965	4.3444430579894	6.16824567422972	2.76512578319565	5.76850958524814	5.96666361138606	5.88798827382602	5.64401307249562	6.42572017641989	3.38784158082279	3.46967539267877	1.05202708001311	1.60387223989013	5.69233078226078	4.1635302189748	6.17286588040481	2.1883255967245	3.15955791464412	4.98816188325885	10.228177650228	7.9109672341509	1.93765244052625	3.58295086902673	1.32485108348915	1.89657970377356	7.40497336605215	2.98072752073969	4.9260082153528	-2.56678595135557	7.36879615441812	2.09446483223833	-2.46812797620797	3.69738730172569	10.5758517339033	7.1660050894588	-5.28623555721927	2.07188148099607	3.84237610872093	0.612537314577488	2.44424886049915	2.20334159894346	2.81822962416309	79.5	1	2
130	4.33019082762639	4.30283059938424	6.95265145264669	3.50173431368472	1.40211833260727	3.50222877921695	5.07212893247375	1.18316110012639	3.96234592682251	4.71946340575867	7	5.64339808302547	4.76698797339791	6.70057951776383	6.76409152961632	1	3.69937092181845	2.51035106648684	4.85012782353511	1.87418827088991	2.44521626059891	5.83105921053785	1.7304950596913	6.31758845910807	2.37933481746511	-2.19558414699768	1.98554571706778	4.45877618202376	6.39664913532273	6.20399358862925	-0.210389044230727	0.234234615533589	5.20229309516389	6.71841566375853	-0.38716916847995	2.08483342969003	4.16097685922409	4.2726931741962	4.61736794114861	1.65837398132718	4.39558443803504	-2.99666660116943	-0.947841169281719	3.53707842888504	5.42982284962137	0.159706003138819	84.25	1	2
131	5.39776759396993	5.04211461063683	7	1.69486818044032	1.97801124369461	3.79901925578742	3.12373255750518	2.67754672265466	6.73166134157578	1.42582094280452	6.52195917384223	2.76933356179524	7	1.03059432993027	2.68816707865917	4.62103037900933	1.57520383491365	6.35170945797494	1.57990541131704	2.01237713331988	6.65492260106837	3.79246955999596	4.54275611256189	12.1297572323534	2.53312798724351	0.0756421788509642	2.92103248524379	1.61476402155137	-2.17614511788319	1.47817515053956	-2.74488014522641	5.32784919118749	11.4836173205173	-0.956152378548722	0.78701734266691	2.95274241860833	3.26119336888433	0.210536607300727	-1.09765859868646	-4.52126482865352	2.45853977381992	0.708940197554331	11.225183018994	-0.996515697841788	4.67708041461375	-0.848531679587577	85	1	2
132	1.62759354332293	4.66857312782475	6.17000716941631	3.05233285945904	2.0651512346858	3.39679167442598	1.20910168035586	2.85664716685262	4.39423852971148	4.74953990095598	7	5.05569791513741	2.22960556349761	2.11068835542649	4.45670768416251	6.22025677700566	1.68622556355862	1.46087170713849	2.63056343343724	2.98870871326883	5.82924516474717	3.54656537938608	5.82177903089724	11.7875999925008	2.03273642691231	-0.337693206768502	-0.61662468353707	0.5629526894232	-4.54400002080497	1.64074452763088	-3.02189599702927	4.80897059203037	10.9961358564007	-0.497321232568161	-0.967220842526085	2.62250144303898	-1.16525697294482	-0.442446331365978	-1.24716355376822	5.4757684290694	4.82269406984296	0.732969957891536	0.47503167325781	2.54326786501147	4.05111938006976	1.10582865084795	87.75	1	2
133	6.58688199177679	5.18696076376238	4.29394750167295	1.93843675894598	1.836727648315	5.56561119839148	5.8034283500276	1.77705041963302	5.95710993507892	6.21222130514744	5.94625701006504	1.88058160080909	6.83940748580914	5.87905860982906	3.32088350034064	1.18326740958735	2.7825969298809	5.31546957634362	3.68683644023225	6.72694895398339	1	2.52979638981873	1.95786217131995	14.4597290896269	2.42181203500824	1.62929595505231	3.87153089803714	0.698814728577539	0.460822353833132	8.94489054583553	9.82202508566188	11.2164688587728	-4.86897285374681	0.656935822074705	4.65242169307955	-0.58529788535916	3.35540592614807	4.55549561493641	4.84916689847246	4.75896064683678	3.15491019845965	-5.66414220441299	0.708190838431408	4.08830744028379	1.91755473412837	1.17885875797785	83.5	1	2
134	2.73269955750298	6.82057576985734	3.72310513684331	1.8794684941824	1.94846325007563	1.71929272269602	5.52206756496075	1.26434906327558	4.08966993948656	6.19077555622267	6.42659707776689	4.33898505542921	2.21434553364639	5.83556786976902	3.76123531804877	2.86609118460819	4.02872187253795	3.63017643168552	4.28337240035147	1.90686299699433	4.65752151494963	1	3.53138358066804	6.52918713730174	2.51878062644699	6.34821578099866	3.38997036481714	3.08854168996363	2.45448957867991	6.88178538099257	-2.63138102964153	8.39320774472282	2.1472554014433	8.98986972984865	-0.935529294350399	-3.30391106356677	-3.23917993154447	3.12211752532906	7.77472667774291	9.40195123017161	7.52506935804852	3.65746911366267	10.5201500123411	3.97261746690888	0.907907338284891	1.89218415602854	107.25	1	2
135	4.80997253662213	6.97024950639901	7	4.04300455094791	3.29094690789214	3.36255114554148	6.72219674299975	4.69808445128973	4.7560871048491	5.87782305555887	7	6.49905092756012	4.02906201320223	5.34890645257315	5.60938584393111	6.74611171289022	5.170884892499	6.4289536370363	4.39047879760211	5.63199266860587	1.79912509504659	1.10331049532722	1.45052338176339	8.07340141192853	3.26757851303339	0.449915741067476	0.0681661580371305	-0.345875923739306	1.66243968813519	8.36567142259737	-5.12746724748988	-0.106000007189866	9.93580907215798	4.83646962957651	-0.627305621798655	3.46077294107544	-1.59505313191991	2.05380345249901	8.10969288264939	-4.2878009809607	2.14401675417828	2.36158075924498	7.67054980224767	4.41361915691632	1.74961232344261	2.39568925355821	87	1	2
136	1	3.89565676932342	6.99519626071671	2.02051722329972	1	3.25125713067565	5.38597718428773	5.89099786882355	4.69542997750789	7	1	2.50634731006784	1	1.3168865867685	2.78202360553169	3.49370450213589	3.73678594615954	5.46694225851322	7	5.82089146957181	4.82660087723691	5.64356052734159	1.06915781224003	11.184172644557	6.68170259325463	-2.86315851799976	1.31710037217478	1.08493941499811	0.991171505151045	8.44956917499279	4.19431472484302	1.65114969436482	1.28187438515734	9.90509481209494	1.5542963469379	1.63492154350875	4.40640391736162	6.23239641626078	6.2692786935615	4.24128737316139	2.49823205915862	1.5652500688141	-1.03924279269696	4.09409147506761	6.08393498158215	-3.30897876921629	72.75	1	2
137	2.09007728598781	1	5.14886207723954	2.95239413649652	1.11623848441458	1.80939564673011	6.91893610058186	4.92515143812936	4.49227579613258	4.39966893251245	6.77729507298456	2.7604685511126	7	1.09655845857793	7	2.32198205692597	2.21304531725165	4.88317695382553	1.38502561893029	1.94931135648789	5.43767584881907	1.36998646671385	7	11.1939765673091	5.69648602699273	-2.31637173759682	3.42201819658253	1.85430680779993	2.69950417012565	7.06090217884409	7.02747102371671	6.79779475270749	4.62187178043311	6.83352826251318	3.24834877891303	3.83916241954344	2.10557656571851	2.08482772380863	-0.312784164158758	5.14206116323862	2.38624796075318	-5.63273618247418	1.47863802044485	3.28405532922877	2.28161479176098	-4.25196673084666	89.5	1	2
138	4.23814696338591	6.64403106497642	4.03419655152764	1	3.8336286985424	4.96617450007611	3.69401031320585	1.26826786833885	3.94010749344732	2.00895704866583	6.3165075270055	4.30316557321897	2.20438355826888	7	3.30444810151337	3.3250917295995	5.62156233388535	3.15777388423698	2.62645488731537	5.5329121821443	6.80623109874021	1.84163319864322	1.58927531131434	4.74683404122057	4.54530050574447	-0.774291633385592	-0.278011920104533	6.01710728153109	2.88979973213781	1.0049421380923	2.15604562432494	-1.50796000726015	7.53737821963936	3.26019569851877	6.06412000681906	4.20412205257159	5.2028288515752	7.6769697435243	-1.06104726935095	-0.266248391906292	1.47299905731625	0.579882456101	-1.67342235614762	3.28840322725176	3.323069616767	0.766243336642395	90.25	1	2
139	4.75451386040186	1.6615641012094	5.69263105469252	1.96766416380028	2.47847785682676	4.56858182570438	6.51921530378106	1.64298101557528	5.00452613989917	6.29748780736847	5.7989038634018	4.1443336869873	1	3.5577692244443	1	1	4.13198369862788	3.35329717543086	5.01150152758407	4.90080431606507	5.5634313195456	1	5.86845868455647	5.69661086631973	1.98790207421435	-4.06313964001423	-3.39315785561195	3.26104385562878	3.00078230412299	7.30941980240453	-0.99012976131473	2.19896357968702	2.85008907029561	1.19394755281351	-0.0753135555873529	0.317586110594509	4.12505353370425	-0.0303760794013958	4.60211023970142	-2.13501713218215	0.38718821841811	2.31962526588259	0.838608042328953	2.58114079443675	2.64286091986281	0.0176109058593223	92	1	2
140	3.44215961544325	6.81428386307509	6.67215384371981	5.31769952152365	1.75563639639879	2.63359655140917	3.47530989379985	2.04092205514805	6.30726136811656	6.29089196593304	6.07601040789161	3.52632326624825	7	1.84937233483463	2.25000318557154	3.93760684643302	4.18829287572095	3.73993222203766	1.18915535228525	2.30582167625864	4.10513003178882	5.15293593196195	4.36006189957517	8.95850236165269	0.724806402441919	0.666200590596422	-3.2666358410081	1.95340326782672	3.3233618535666	6.52311952801893	-6.48435376027748	0.857256833591406	-1.14114639353146	3.29892581088461	-0.0749497162848891	0.829808540403091	4.0936389224678	3.50731186080687	0.0929091402327111	-2.30442777695885	5.26677898033763	3.00527838262461	8.88954865318175	5.72226503469881	1.34134715168482	0.689052839544587	87.75	1	2
141	2.22040047034604	1	6.68270572303213	2.7933975288942	1.74453317480265	1.84785420827871	2.79232779852502	1	4.60613586399425	4.85754854966982	6.12241079253617	3.27191601465728	1.30830217747821	6.47575155505122	3.76979560430006	3.01775483139784	1.72321750580964	5.42609358567549	3.63985784309308	3.59338185748756	1.11045418862135	1.42466216760475	4.01568715843434	10.7594137330957	4.63054897216792	-1.33352733780383	2.9553627877221	1.49185712555659	4.37434729575312	6.15996351497444	7.59081665067187	7.13929202354579	4.83863585181886	1.98785033754485	0.24415782762143	8.36853059470325	2.67523125023875	1.50722179277677	-0.0493488673014848	8.85131046060973	3.63008865239229	-6.60752131853451	1.81932248113083	7.5549026683603	6.7217313917764	1.06079658717976	89.5	1	2
142	6.81665453584634	6.99952280492403	3.05146454926382	3.39034747210007	3.79916933268998	3.10070777966568	5.17808595253629	2.29466556708116	1	3.23569278064756	6.84922260867364	5.94574205125326	2.66067675040144	6.90115339253897	2.92918357311439	1.48585666469189	4.16687603764414	3.25190384383868	2.37377027076125	5.06831680043882	3.83342648729281	3.10745339757107	1.65646811885459	5.12207730898972	4.62117955619094	0.71220934200822	4.86286831080738	5.1235953408381	4.09534504440497	4.17733008169276	2.82574571849405	2.00819362514203	-1.67749850339347	5.84755956474508	5.25424235026063	-1.10819384615244	1.36642091410536	5.11589514567087	0.682580991038789	4.3601948039069	2.84190974983778	-3.63793184167144	-0.141558217962028	2.0563207783562	0.920152964463409	-2.01079343346647	73.25	1	2
143	5.01352337355368	3.86037076385584	6.40660347418129	2.67243634259925	2.47281249823216	4.45849701308593	2.84057072123178	4.32203891728124	3.50897495612003	3.26386857407608	4.38886988986737	5.85341686870897	2.65564039740023	1.85987679279469	4.82827336641495	2.17277093080855	2.67133630577002	1.32648928593309	2.90157771298305	5.04423798832291	3.43835947442343	3.41966871280359	1.80420863737098	12.4559632269173	1.35489761711203	0.700798885935165	0.99627087470404	2.24658978016555	2.65439790586992	1.23663688224508	4.60381431513836	1.72211607864311	-0.709563909927735	3.7816927765996	2.28893763652422	1.84540903459426	5.33249412188755	5.82355170463594	-2.68553803774234	3.24308039669778	-0.461028552035522	-0.195884024468107	5.5423136568957	2.92670596728768	3.57586522652565	3.76463942890716	82	1	2
144	6.80831369725349	5.99580507499605	5.75478532597503	2.70538624477892	1.69352235799509	4.3327140266316	6.28051273688486	2.25956296852081	4.57707712262913	5.24656037463611	3.49840999100801	6.7669294183334	2.132554695904	5.4177979426489	7	4.01528057169366	3.33208258312785	6.48352290978218	2.2189239952667	3.01441411822712	4.03330194977938	3.63873847195308	3.65776695707107	13.7561356930908	1.90199366526724	1.07749732432776	1.43744733780874	1.23504019236394	2.39522501833615	5.91127108157193	9.25335583285137	3.1222334899699	3.44236232613511	-1.53384615609306	-3.01462301702387	-0.983215562630473	7.70210343646513	4.70081658202698	6.06349738380505	2.73387644847209	-1.90946820365091	0.0750613670693293	8.07744650474419	2.16869972022103	7.56573265809073	-0.503824675590993	73.75	1	2
145	4.89540710306509	5.32639779212619	6.19520515593533	3.72649441253753	1.06899091002167	1.28172798226183	5.80965103131522	4.39696680330435	5.66092050889729	6.52612113184116	2.33216765607935	4.52188249588912	5.44325220563338	2.03652266727217	3.36866019961819	2.77150676005667	1	2.74605433561733	3.77479646868811	1	2.05703640200554	2.71651366296038	6.00641354269	6.73101404516034	7.21001872482356	-0.949436842827444	2.58902082718193	3.38876203260013	-1.96216561962739	2.73775614094963	0.715352980495605	7.31723960372272	8.6976793568513	8.44533880642425	4.85754357730784	-1.06524099393924	-2.71570280682192	3.0787555609815	0.704920507695889	8.58016447043562	9.71316778292944	0.706007813496332	3.24425268326034	6.47756961679016	0.666832417260858	1.61392634134858	88.5	1	2
146	6.53502351196981	6.71622565849306	6.59813332246642	1	1.95980281270768	1	4.11237866683013	4.07497304855493	4.45130692757077	6.31502540206914	5.23848044505616	7	1	1.26880211322648	6.68920884048332	2.41735047365409	5.82504400887836	5.09516141481004	3.65129530689454	5.3787356580384	5.80292597822837	2.94780766026767	7	5.34615992727533	8.61146179550241	0.0463701567991202	2.47795622610425	4.89852149221305	6.00335163187194	3.02220891909687	0.101535024197922	4.78080595824191	0.0435034158538983	-0.747018059528093	2.37653114751947	2.99060627244709	-3.83138458911735	3.7648819227609	9.46700815172386	3.96484571478259	3.56314112938035	0.659915846059145	1.50261300179818	2.55130608148651	3.17794675190904	1.01602629443572	98.25	1	2
147	6.81687026274816	5.74617039955312	7	3.50657981731853	1.62157427175826	4.32066121762356	4.90243879133251	6.35414528629668	5.31652702838945	4.19767029437004	3.37101141103116	6.30354675238307	1	1.12584307084976	2.43745607060439	1.89698107053966	1.21611916957164	3.24669890275201	2.64656618978477	3.52957002131991	1	3.94318637424459	1.70493043999306	6.25476213407551	4.82956169446233	-2.07428544358275	4.42104925308459	3.68567487007342	5.52410689069815	8.09812157471858	3.44550601586038	6.93194687871047	2.8898290724502	7.01218332950707	0.59997849662276	3.32378065047718	7.18010713019209	5.2019834775733	3.71172765162738	0.856430230533067	2.25213413140242	-0.233392751853412	11.4953186330751	2.19551316540541	3.84603518003089	-7.27191745271662	73	1	2
148	4.58323614337264	5.72881020076796	1.47738244240447	5.22157811665673	2.16648538381487	4.48592237526754	7	1	2.63502147247632	1.75596865809923	3.37246087222384	3.88716891407744	1.99216705691437	2.89062944241036	3.00146893536166	1	2.60610523621924	1.49937854815063	7	3.52556142696281	4.97047338240254	1	6.36522154214748	2.25696448874818	8.0549552847284	0.930482984091396	-0.660989983045773	9.4900220007728	0.4095883343195	5.70069206721738	6.03957105641029	2.92528866723729	6.974335331316	-1.66851550534332	5.71851562573921	-1.88738386898497	7.5078066169501	1.93034798598165	-2.64204698165846	-2.77567132178692	4.23898773649547	-0.507201812978883	0.721510418006999	3.84392033222968	2.36104478321537	-0.863518203338281	65.75	1	2
149	1	2.17946780458329	7	1	1.35708642711911	2.37998564741834	5.74928640820857	4.14160275840776	4.87442437020197	4.04451312766727	5.48444701987619	6.42909825437721	6.015087852908	4.47146255949244	3.44534994564618	2.21530239976875	4.57211122155018	4.11751699237949	2.46971632237439	2.50048000012491	5.91837270433082	7	6.25850566461919	11.2280617719504	2.46433207485333	-1.12655606120692	1.85659221590656	2.08400213787894	-0.0605990252370703	7.47938206292047	1.72534334537922	1.08329001881005	6.13647599436464	10.5916203472129	0.781465416683518	1.691142301526	7.78652206923139	6.72896744318658	1.03234282728455	4.23798725041377	1.50328711800579	0.297448117012962	0.279523549069987	2.44421111068786	3.3009418723149	-7.15093548119676	70.5	1	2
150	1.07877622895198	5.62619229897438	3.96742520694156	2.50854107600435	2.41352017829442	1.6866204476942	1.48136108114391	5.86783563497649	6.56360700621492	6.28500878538249	3.89600617500313	4.941042758807	2.58447798446439	2.49399051641934	2.75708235329047	4.19782477407557	4.31339136123535	2.72251618765027	4.13192228692786	6.80916399050387	4.22076850894165	1.07381927478806	1.86678225635089	3.60194217908956	2.03063983977046	-0.414174576216379	0.570910944957183	7.50224298799678	1.18643338414626	6.86038962343635	0.298619892680939	2.17428909228404	6.65893355057591	-1.06841147171604	0.0628119542748378	3.97947224198175	3.74564237747614	1.7020588442207	-2.93721618820572	4.84049946465555	9.33979595409112	4.59534196713672	1.32686929863009	7.98390077147661	2.06230031357499	1.05202815701701	79.25	1	2
151	4.66529560876232	7	6.51037809918245	5.73868609933486	4.51585418340587	1.03691826776135	7	2.30918125855585	5.11684807569611	5.34242986611784	4.32574798565588	4.31911031602303	1.86366285674334	2.84343536856615	1.35129352463043	5.15806031937625	1	2.35210093843326	1	3.59149806313556	4.63584872462963	1.65938061892029	1.29892566333592	7.99835716989213	1.86607029117209	-0.0489446142548652	-1.0431877282129	0.783655868890625	4.4287910187334	8.39896690043988	11.0602970453968	0.594916024236821	3.49965247704743	0.593844019940662	5.5276201452901	3.17934129229113	4.95146735290498	9.75710134215769	7.91431858677579	5.56294075999055	0.524579884722322	2.14176713486973	3.31714134686832	-0.00699034313987135	2.72569376248607	-5.76455714635488	80	1	2
152	3.555295064812	6.70978768930263	5.11112958005068	1	1.74067307429087	5.19165601498662	3.47842144601462	2.96819382414186	7	4.44907648895744	4.36700106781258	6.12971693110704	3.0320804957691	4.28231036802978	3.02830502690263	2.07146227685744	4.50649448571124	6.3293360850448	4.17765694853892	3.10547143706063	1	4.45076123920259	4.08503806826172	5.60856348867095	0.358058429467507	5.47351051541874	1.51309289624124	1.21505537711271	1.90100164750794	3.76001591629907	6.18861663320412	4.66849669143801	5.70519095859196	-3.64457115672526	8.47079657658936	3.07821062020116	-3.7552556308313	1.68175937121008	6.94495967315257	2.11144680806372	0.0767536737573473	3.11526376473005	3.37358666393449	2.32354129052523	2.77332044863181	7.75953872196111	75.75	1	2
153	4.45176100639392	1.29061645145539	5.55176616744938	2.18393364190935	3.11649340761565	4.53192638512215	7	2.2562050692102	2.18580000880544	5.92149414870557	6.34371525283114	4.39397157096636	3.00604444344861	5.29425462989884	5.17868644073218	1.26744432469721	7	3.98373023589423	2.9278925959305	4.96408512180719	4.55957453559187	2.49133428090642	5.81043582401559	4.93428422928577	2.11335321155389	-4.90134086928088	-2.37839280114691	3.88590877141942	-0.578173453116786	5.80924744737117	-3.94643215335691	2.04054265724007	-1.92409918183541	1.74475764092615	-0.0244939028884272	-0.147475262459379	5.79904335833132	0.703369173238058	0.382301998330754	-1.00570519985998	4.65704816977925	2.75308791424815	0.88903434910839	2.33739802532826	4.41246493334489	-0.883990030423764	83.5	1	2
154	3.8064284240567	6.72502441913806	4.66833398088031	3.47639428828684	3.4056494112491	1	6.22957947657182	2.50406922561058	3.82991466087582	1	1.20941297673346	6.11363738625236	2.8270605327429	6.0521080331459	4.0707642739124	1.60670058741362	2.9366043745085	5.80294704500878	3.02954359321653	4.98951585192049	2.62441204663449	4.68507153463797	4.43707119403667	9.2111244916186	0.841061406975491	-0.232454498818782	-3.45275401592578	1.43030125327876	-3.90135287625162	3.60566922552532	1.01393936171787	0.867032590267515	10.0296328187892	10.5406798884433	0.260406026781621	3.04094842452696	5.71725632869447	6.7973674591206	3.60202894195217	2.21351005283695	3.85989247831638	1.20722511784296	-2.13676499881968	-0.589879142267203	0.827573691923448	0.094679209765163	86.25	1	2
155	4.41303631909985	7	4.81144819141163	1	3.66295888440901	7	3.54052563397704	4.53072012366634	5.76914605320417	2.19389783600517	5.31489361747529	3.55312227787693	1.73023125486114	1	5.69127073403127	2.6357281891115	3.36610748969784	1.09023756901007	1	4.15454742652103	6.83017048232557	3.41129477953748	3.97730773609612	5.50399849071955	5.13647086106599	-0.844454592760855	0.566601366032514	5.70315675629227	-1.31099681255597	3.14189158955343	8.1006633136198	7.93446498562367	9.51311917824746	9.23840677251498	3.69445598754043	-3.76397840598355	5.98070169720177	3.59161190752918	3.32819849300847	1.96018152835781	3.76665464634502	3.16618976598087	-1.14111410649299	4.95733687524086	3.67675733135553	-0.193771925288099	71	1	2
156	1.71327315344906	6.93215064718391	6.23175248962865	1.85302502120221	5.09139950173377	1.92835221678714	1.37290737273647	2.01972933863564	6.79396132063716	5.46270038384741	4.51159147050162	5.01104782148331	3.56070213280356	6.19069749982638	5.45399305241838	6.97440183157366	3.80458218850218	1	1	5.32169858534544	2.15504519729025	4.84921450341417	2.22117704582738	10.1369435635156	4.8705447643217	-0.243607923059024	-0.220177313135702	2.91532988941381	0.531557040701328	3.37767895616975	5.25286798913386	1.76070120416784	4.9238292450886	10.7382509069269	5.93444905455143	0.178789618552284	3.75848456694079	1.40785805100051	-2.22604622772608	8.3174254201817	1.8497903081656	3.59486990602915	10.633792194833	5.50335615178754	6.46813212518402	-4.03198834130971	90.75	1	2
157	7	4.98187975693464	6.79861829689009	3.15058782922778	2.43320136737449	3.04871594222609	6.89197957067281	5.50159106845837	4.29417238369935	3.88678392460834	3.49308806153131	6.28812614106488	1	2.09090035957278	4.34694055572374	1.83581020747996	1.1698543102063	5.39175238975974	1.93788382200259	1	1.73203086671571	6.14731460894709	1.43339360485743	7.19246566003281	5.2831692928265	-2.74765657066491	4.49791782411071	4.36247160736019	4.70973270682655	8.21010865689299	4.01213341529999	7.21464253005071	2.79178705673873	7.02217929898771	0.550683770820607	4.67702760522563	5.97323159111803	6.54742170899433	2.48111393887636	0.401108435546892	1.46366905862769	0.149770254848489	12.5020841798592	2.08977591546435	3.54160203498152	-7.3768073247419	88.5	1	2
158	5.41724345830097	5.545643554692	5.32401533529027	4.75293251282025	1	1	2.36136089393265	3.61904210468233	6.47799703042582	6.42892016947828	6.2726167467421	2.57437329026523	3.72160333198349	3.43648421541919	7	2.89528313226566	2.83421652191798	6.16943240394479	1.72862259098283	6.11991943531989	5.59540112287938	1	4.86107771147581	5.41190390088289	7.11576292235604	-0.177679034843793	4.84038506019621	2.92461974749964	2.97236185771371	6.80462160587476	9.97162998186462	8.24497450940822	-1.30845720891999	10.1022858342614	-1.44792833286895	3.30268302577499	-1.33680091357295	5.27717555060573	1.4035019217892	3.97578354647543	3.21831484170281	6.0958410017688	3.14480885740901	3.61938492014708	3.32027804878723	-5.08028322698702	79.25	1	2
159	2.07210938515515	6.91641364364549	3.98395427403722	2.8399201935689	1	5.13454037807153	3.71463626404262	2.30782014752119	4.17129481567986	1	1.07917912780851	3.82491381253519	2.31948747784472	6.30075734036014	5.21425571218117	3.84042981469136	1.37220804010355	5.4952720431023	6.79381157567758	6.67707510382469	1.84201103441805	5.51227863325927	7	10.5119361017366	3.87416964646916	-0.255943327730162	-2.18577248837707	1.85472265876572	-0.498337731001186	4.56061663988777	2.32071562268856	7.19843615029378	2.44312904855666	8.05429973605339	2.84021749615716	-3.80978220318841	-6.31764227568171	8.1333125631578	-3.61478842102533	0.783343604697559	2.91726109017438	-1.78846525935971	-1.6441784771895	3.57306133150645	-0.497136368279783	7.28720305430552	90	1	2
160	3.8868303500782	6.61466696204092	7	4.34461862786565	2.05707112650167	2.78146863283617	6.72068597384564	1.56322725221313	5.92183608489067	6.17094617396176	1.66938851107083	4.46418175409178	4.49115835445555	2.31522574120732	5.28881145252964	7	1.39485286961354	2.36880673289633	2.21590812469798	4.16275515117596	1.52349584710902	2.46419828445306	1.56476254695464	7.55435271732929	3.22787143376898	-0.364671369845781	-0.491217217681453	0.478567757935676	1.23995858146371	2.43404816796987	-5.52167280582678	0.151758762535241	-1.18908777140436	3.19818066961615	0.832264843746091	3.23178567468619	0.874254663323187	1.41711385804347	8.14402797361773	11.0826449475708	2.28752508702701	6.9155856486263	8.37788673959497	5.46489878254017	-0.410281572827742	0.70601966578357	95.75	1	2
161	1.64031622039002	5.01773370326641	6.44536649123532	2.6733917603723	2.39584688505896	3.26091729935905	5.53008963364756	1	3.46179891801425	2.46671662147548	5.6952765850108	3.16567000076997	3.61263443962598	2.7327952834229	1.59979192385223	7	7	1.26381673108208	4.08889873440728	5.83081154899554	4.327884393307	7	3.65318650478658	12.3090596305841	2.40339648753298	0.729262638254975	-1.65599174633833	0.868745014264995	1.37646667134144	0.00903346663568194	9.86381857994188	-0.21939859762918	-1.11195789974422	8.80299914388729	6.96020092566029	-3.13008205275905	-0.1077266002888	4.8801047465669	3.17929001512765	10.7898370452424	-0.699492442282515	6.12717359129286	-1.89526363382119	3.18850665299373	1.33369481805641	3.12154650853242	79.5	1	2
162	4.72782774536522	1.45717090709765	6.4641168907303	2.96232853619657	2.89146131018701	4.80589868517124	5.06544420180295	2.28576714976333	6.05523601928807	6.05004698966324	5.12254282927127	6.25718258408683	1.15050937684767	1	7	4.86204034810638	3.13055113743422	4.63124568314106	7	1.43369497981413	2.02599872341108	1.68892615421709	4.82328982833801	15.0079138558271	0.800011088771473	-0.24369654003903	-0.0347464296413594	-2.51637528316075	5.78192407065002	2.30088617293672	9.94768740897135	7.09870784844974	-1.70963359000819	-0.456519631433051	1.92622334938088	-0.805623411748031	-1.10476087085591	0.910260258257072	2.25776171165105	3.93174924068057	7.21692705077849	0.264804673469614	3.15137353098307	-1.02273833226594	5.83486170412859	8.40175728037075	72.25	1	2
163	1.29293538349658	6.7033506318177	5.87413062315289	1.26604617863063	1	2.64562709854572	5.42754566333391	6.64358720588243	7	7	5.20048714802486	2.88903493009355	5.86734974518336	4.78324585050908	1.5363914870687	1	2.24952954592224	3.59141716294032	1.58308722759571	4.23469325277135	5.39576364358094	2.68658239503912	6.53262716958076	1.25284332654311	0.000130048450027398	1.47089562227535	1.02017061195795	10.9723345668617	1.50849365933682	8.49933091396345	2.91580460500285	2.78347478832485	-4.20773041458094	9.15674425284489	4.90605396360839	2.99826135752786	6.72074330968703	3.91613022264768	1.30129480297749	-1.03720945933604	4.6180461371389	1.34546181138362	11.6088430191488	3.38982321322052	1.27015803235709	4.30535988416182	81	1	2
164	1.46062573732708	6.10300496795238	5.64976621701952	1.73469020056929	5.3041620374422	2.17433912527216	1	2.68632508487859	6.16951795178808	2.57359614652334	3.43351040677239	4.85857496963566	5.78780557566107	5.83734148623606	5.3523518280103	6.25873115947016	3.48676888762822	1.12586643034759	4.82639097077118	4.6002650127962	1.28317784845312	4.34994870191708	1.41179192683997	9.77860699895457	6.30819445367467	-0.679174314820427	0.311027211064523	3.32172343545385	0.0136054690391797	5.42888958597001	4.43569309088115	0.711391482297418	4.52924354982254	6.12907885936726	0.734793641033484	-0.00561431496784323	3.88560363125421	2.35682710368612	0.977087785940362	7.84665489098635	2.55780902602728	2.01737730277569	9.36620450540049	4.6853945860177	3.62464073599654	-1.32039056228847	81.75	1	2
165	2.59506008669006	6.42944283380305	2.4646578028796	3.37620906500314	2.4417588551477	3.02256245687265	4.75211782167725	4.67384507449239	3.7935156279226	5.36030850203071	5.52468192253461	5.60334583831669	1	3.45466287969544	6.35431771350021	1.37325506832256	4.29848809670992	6.5309360857089	2.90785747435907	2.63828235432307	4.3192473956598	1	1	0.869338358661305	3.50026597418188	-0.30457376545167	5.01608434445824	3.91766133396984	5.20628161050351	5.64150536869539	7.66522653596502	-0.617619408036378	3.39334629696978	-1.14398234236761	1.79508303644961	-2.24170351231026	-3.98486495225059	-1.15678710053959	10.7540427517842	-3.12598187756169	-1.65025877900409	0.408106577873865	0.529697917895115	2.66003125293991	2.1507706593458	-2.69963690674411	70.5	1	2
166	4.14856031143688	6.36997850845392	5.11583298159291	1	4.74639532049359	5.49316199953025	6.81114559028911	1.27993243741574	4.75674877335987	2.90145445832372	7	5.00004472236591	3.83447795392331	1.9263742955319	5.20058411496815	1.98701210944756	3.98218151778677	5.31707771929536	7	6.75875592973503	3.52558798686281	1.71974366087657	5.62293521583435	5.42416211310258	9.31528424287603	-3.17651624767592	2.70707894146348	2.59922852605366	2.79646565525963	2.0030829759811	6.88276466827023	-0.766222440963417	-0.180876903246509	5.13099225004925	5.91321699634605	4.17662281610448	4.48151415739254	4.77943495297467	-0.755837858906842	5.59979596829768	4.76301137750366	6.50304862290968	3.24725197476757	4.71580688820462	0.605995895600127	2.99132252248751	89.25	1	2
167	1	4.15963891011565	7	2.92093302128013	2.12450873021427	3.85218123777532	2.96331305288391	5.30660075382429	4.12629813917302	6.29680842551975	1.19037944758444	2.66248498036053	4.55578069833624	1.21400395261784	1.30451898668644	4.0186073147753	4.65998195813767	5.95813693050576	6.22762009234933	6.44980027192148	5.35863820190453	5.71991113581621	3.09363002115523	10.3539496878831	5.45669047025608	-2.64880580759595	1.36384855261271	1.23029566646883	1.13176721898037	2.91678653748085	0.835941570999052	0.822016553878014	0.837068642129921	10.6857664965871	2.66697882926342	3.15313326141345	4.84183848087978	6.47111021953636	-3.40777662520922	4.38202089977691	8.16428281643343	2.53223761482495	-0.385793427474133	3.96541465862431	5.79642197538085	-2.52231364382598	64	1	2
168	1.85264044717053	7	5.4891244746032	2.04189021741342	5.36197211241082	7	5.72955098056712	3.33063028945673	5.33832691966054	1	6.15164187659571	4.71039634323031	4.07818049238642	6.22588440806693	4.00546706410197	7	2.207270171787	5.76271953226605	1.00394337570297	1	6.03448087668546	5.11938434356829	7	0.626023192376626	0.906452347031167	6.97749905931976	-4.3406775384655	1.77451500258031	1.40216198287486	7.25194448185366	6.32067581561492	-1.90253984460175	0.929765989477979	-0.719508293182122	-1.06194973664106	1.15555867522132	5.4204276970062	8.5134315941853	-0.502746384804325	-1.14309171248461	1.82876285380727	-0.877844031474822	3.6578074243196	-0.382764582642145	1.39071634306712	-3.30056189440817	90.75	1	2
169	5.71833712482339	6.17043854439593	1.55073833866956	6.84174427294848	1	5.14449906706366	6.42136333284366	5.43826888415456	4.2995478347045	2.4062901642554	2.50667442399265	1.53238535779173	3.39463527463273	3.28004753166078	5.9283025622555	2.47292198865552	4.8208393603358	6.06805458343047	1.35874374879428	4.83218987052051	3.02398542674979	1.80326402247563	6.78762300009807	3.74016896621676	9.04848166683408	1.25728510667182	0.525372099420809	9.30129524617512	4.44531185321124	6.94077334855001	4.77904430808829	2.00729472604419	5.05491274752839	6.8209134924061	7.80704370000133	3.15947508561204	3.07078652219127	3.81166726954908	-0.116960747509758	-0.279789361761057	6.82389676317783	2.62820791417757	1.75428287903272	2.1160934326805	1.58624422081955	1.24358644893503	66.5	1	2
170	2.17894172877728	5.00504270204779	6.57426341143575	3.18202457415093	2.27175122262961	4.00939948446827	3.56646363907264	1	5.75503621244978	6.05862995947257	3.16934769181263	6.25087837471248	1.64905593082215	5.10664701677254	1.16585289295907	1.51223645788143	1.29506577539739	3.78453306179301	6.2189060117172	5.24310924466254	3.88154877799969	1	4.74227365218173	10.9544242976918	3.27778167230983	-0.272952038266984	-1.53362361200641	3.43988004985124	3.44445692101127	10.7433213088447	10.5265247477907	-0.514133549585479	11.6920909250202	-0.597166620478036	0.345420782813311	-3.71931774988243	4.25909036823561	-1.05343823473401	7.49952434454909	3.75028501178271	1.84409786485167	0.0533741759334386	0.173413038834639	4.80167392077507	3.99604649231872	3.78481689199996	100.25	1	2
171	3.24313344117317	4.04443250054061	7	1.44761816845726	1	6.03474226509063	4.85646527666045	4.17048357391811	5.61866514047879	5.89017885737943	7	2.58185288702193	2.06913373796589	2.38799826369292	3.73881785189247	1	6.47732094941115	1.06352507157186	2.37941995749318	5.11645626001328	5.54339831370649	1	5.13306899903839	7.58069247154761	2.14525749118404	-2.95518601906361	1.62849664628196	6.12689044131556	-1.17257116279407	10.2778671635222	6.42529441631096	0.125797428123271	1.69064830645886	1.08109955540254	0.33535692431707	0.163162299534543	-4.33189103326957	0.687150896668977	9.16693285235267	4.32948033297686	3.94462193833149	-1.99989819655598	-0.822208683043093	3.73185224028198	1.22641474079641	12.1259299541925	87	1	2
172	2.31269442063888	3.13333665882002	7	1.57302874980051	1.70266814738255	2.2806197358173	6.5132236441784	5.4701336844198	1.85651600224496	6.83013175075204	1.3584259034155	4.02246352372191	1	1.25090131724576	7	5.62750556501871	6.45930466124602	4.43622914790591	4.19125121199935	3.13884448503563	1.72721225996104	1.38765514587689	6.38107463343832	9.24468071032359	4.05826681824045	-3.31924134343218	1.28329077418769	3.37788882732081	9.85746886909933	8.29187991227912	-2.02731221683217	1.2250914749931	2.34245128389757	7.67742159176154	1.08208905553149	-4.5374812510518	6.68940507532219	8.47731878899137	8.70437360462476	6.24666223753011	7.19481930944237	0.111410198572412	1.72990861091504	3.96687005066028	1.35963641935107	5.86069949423413	81.75	1	2
173	5.0557794898263	6.2204549693193	4.27219765054642	1	1.71995655228859	4.81427616211102	2.84937285614046	1.60139437396578	3.58683886343369	1.68654242960056	7	3.21209346030343	2.13667874756029	1.08225435349947	6.5688705762945	1	2.42478304256628	4.63552142936705	6.06342850233194	5.43529531006296	6.72395726959966	1.09428526246278	6.08926631893994	6.58479937691638	0.840584050161058	0.734438475540178	-2.37913346532126	0.164901136572114	4.12950469225633	9.55806684223007	-3.55467876327548	1.81822377869362	-1.13869968692626	8.87884626548297	5.9645438537976	2.82651308932737	-5.57029251840878	3.23850677323358	-1.45373308743666	-1.27349284487331	6.51815145999946	1.2280049149067	8.36360804148736	2.39480017029367	0.675003526762841	0.971859419886734	63.5	1	2
174	4.87660614020967	5.74161357833434	1	5.3483108066563	1.37511337575802	6.07810188981183	2.37128619377886	5.68523276131647	5.85176846438294	2.1051373884447	2.24031272575887	1.24934916404591	2.54155531511572	3.78221219179199	1	1.23394532191073	4.30864003218456	4.7381494927222	4.94366278101438	4.44220504262618	4.63019261493953	5.81542736731562	3.28963706411144	3.133676382692	8.52987460378347	-0.493870964014675	1.24842997711258	10.7077573053851	4.78751216473913	6.66204076362436	3.66464420993502	2.19118756421804	5.18321670109859	-0.0294914069480938	6.10353978235016	3.75143719192564	1.85186197228033	4.16629481126593	1.283142117921	-0.197916082038439	8.17924915088315	5.61876354165463	1.15414459083463	5.25408679437485	0.567040281533661	1.63189735738954	62.25	1	2
175	3.59228144137281	3.09309637575143	6.8074256494505	2.18543681198737	1.04771865113835	2.44418806917218	6.31911347146226	1.33668517906966	5.25474800455799	3.66763642319596	2.40970812311149	6.95764426073333	6.75852650751721	1	4.62066563659318	3.20839579623944	3.36688560325043	6.50192002693195	3.52899167125872	2.73796301766293	1.72732673354366	2.02169826514034	2.24899620548834	5.77642409527225	2.39166691412627	-2.18659001901922	3.91496221937008	4.71023649797773	2.53732409778361	3.59413103813202	6.75047407137649	6.52857710160869	7.59515163347869	3.89384148009899	1.03066091972577	1.34960962856763	5.17774082890454	11.4527044613785	3.1512591954214	11.2882069954527	6.15923091407286	-0.881336669652729	13.25775468853	4.39251824741023	-0.049909776138718	5.54830753769238	92	1	2
176	5.02688780502526	5.45688541745288	5.21227812624969	2.75971239315784	6.1753551966189	7	5.41428805976695	2.14352182557336	6.05982993465889	4.41534386368786	2.86105449479553	5.62949240246199	2.5741121394994	1.61654185592782	4.10812839987877	5.33565164215875	6.0490993135112	1	6.56555196989967	6.94152363477437	5.91887647848942	2.83962993229333	1	9.89561279218765	7.50403730039574	-3.62028262521379	1.28442766637911	1.46847970089289	0.920162026346507	8.53438977398388	3.43512188299565	4.03609135782663	-1.12667515396236	6.58699952691574	0.722277266578417	5.03268855900001	3.50838304598334	0.131854028000655	11.45782359212	-2.21652884158781	9.63440707978338	0.193094043999603	0.0154198125585211	2.68168397759886	1.426372973573	-3.01409650676845	58.75	1	2
177	2.77283924899479	2.44373210318341	5.29765318130143	2.05463445339595	1.31402139975167	5.87638428933866	5.51180433120574	1	1.66206579163137	1.39345955554578	5.13134450268979	3.01947668188406	5.09275013555775	1.95071146796502	5.22064395969066	3.54239175451543	4.09828825036987	5.57931515931277	4.55216868742891	4.601034576328	4.93278720143414	5.10594816328939	2.92286216974764	12.6206967125761	1.35016520007703	-5.3772735492016	4.55944418944591	-1.11804795571744	1.71736326649731	2.54936491601752	7.85559247400006	1.58221285124694	-1.03061777573641	7.1657109968258	1.67679052735616	5.89132462600776	1.5967414917356	8.40911810802182	0.66451418264229	-2.82298756443762	4.55937697905487	-1.34929473352294	9.11838167650553	5.09133073424235	5.87630607871557	-1.24747009531714	78.5	1	2
178	4.68958059384219	5.9330827827167	7	5.67271636781641	1.92354755990961	2.36284908501391	6.08592693580531	1	6.1489514698931	5.43379891140485	6.45900373443483	6.42225635538823	4.59639194396687	5.54021214902643	1	6.23905104254762	5.95128060140966	6.93035108655446	5.64934952525856	5.17145373357265	4.02540399089332	2.84129272527122	2.38681514922388	8.12389528854444	1.99675979788033	0.00589263354239118	-0.682564027815578	0.988984353086678	1.13879517789539	2.48830413914179	13.3690033010664	0.474498403675155	9.32614585067434	4.76857232737024	1.35375406962483	3.4933413724129	1.63805491315946	2.34281407933976	8.11473282758331	-3.62875024466612	2.77793248629859	2.38227174932585	8.71955241539805	5.32188169113868	0.939980103195467	0.14214830688654	78.25	1	2
179	4.06506533327811	5.82725138471006	4.21316833188822	2.39333285161092	1	2.89575406174651	6.44424877655454	1.88761462986465	5.80844369378035	3.18542225256321	6.03540899523321	6.50070131964374	3.43061492060031	7	4.12508369518117	1	1.06086520590433	4.13510542618862	1	2.88131563186219	5.53186796749679	7	5.72388060952834	5.85949273169979	0.0627967421128477	7.89736839838785	1.71158511025802	2.4771954163848	0.399839740789131	9.48230457210194	11.2377705801825	4.43034123251663	-2.18013972069479	4.35896717157784	0.743481656535178	2.16711570050004	4.59808969738088	0.132053122993802	-1.02681989135211	4.39107790824534	2.22527318551248	-4.37016891205989	-1.02834090517917	2.74575951916722	1.06672463876062	-6.67062596906887	69	1	2
180	4.35266284884641	6.88155965119855	6.13450764275015	3.15845414846863	4.07650143005291	5.44813367177727	6.93059877438127	3.33388460663387	4.19549636923159	3.35105986817766	3.98273483292991	5.6365630577354	2.98112110106377	2.17885535793556	4.95366962687426	6.88891412507287	6.92748018432182	4.1503160866869	4.99540697396366	6.3014307665089	3.49821373156322	5.16426254605719	5.70160694084425	7.62171502341671	1.14238688047245	-0.21590858615306	-2.00817676928754	1.36310235113901	1.80330675652115	3.6854942012426	9.08971645035973	0.715643378064106	4.66388830796907	0.742169905878967	4.81530718774506	-2.09518709165824	2.07834084012199	2.37116675918882	5.50892509150399	1.63980862655841	2.415884551999	3.33625134223401	11.6046355261031	0.694569505323491	8.60060272597202	5.83402830610679	76.75	1	2
[truncated: 5 more columns]
