# Supplementary material for: How Are Mate Preferences Linked with Actual Mate Selection? Tests of Mate Preference Integration Algorithms Using Computer Simulations and Actual Mating Couples
Source: PLoS One. 2016 Jun 8;11(6):e0156078. doi: 10.1371/journal.pone.0156078 (PMC4898694; doi:10.1371/journal.pone.0156078)
Supplement: S3 Data — Long-term couple and agent-based model data analyzed in Study 4. (ZIP) [file pone.0156078.s003.zip › S11/Aspiration Model Data/Aspiration Couple Population 01162016 102347.csv]

	trait1	trait2	trait3	trait4	trait5	trait6	trait7	trait8	trait9	trait10	trait11	trait12	trait13	trait14	trait15	trait16	trait17	trait18	trait19	trait20	trait21	trait22	trait23	preference1	preference2	preference3	preference4	preference5	preference6	preference7	preference8	preference9	preference10	preference11	preference12	preference13	preference14	preference15	preference16	preference17	preference18	preference19	preference20	preference21	preference22	preference23	fitpoints	sex	algorithm
1	4.68374470802219	4.57554636825915	1.61015311089411	1.1395283840692	5.96669438550232	4.55337230860357	4.81566837349249	2.77507233225776	2.27980124495184	1	3.97287931728865	2.89305692460963	2.85984561465646	3.79168702806996	7	1.62395735615037	5.43432920910734	1.40231742981931	1	1.90371979275499	3.07347774275989	6.21378306404403	6.95799868733276	6.76593736444916	-0.333591757734218	6.76551855302069	8.95045703535337	3.68478836491546	5.48904766944644	8.48466327257855	4.20440212024586	3.11797665251267	5.72834065268068	7.74856763383886	-1.40657886611323	0.434253910850888	3.50101471007047	1.9333411534058	-3.76153765922354	4.11450511702258	0.260573248281439	-2.77731407859479	5.75041612035729	8.21460220513456	11.0887954133641	0.134562623458275	102	0	2
2	4.49265775239583	1	1.03734566299604	1.72354666010973	6.09786737827791	7	2.64285793191748	6.78857698900777	5.13859633330116	6.46802564339571	2.12033517923746	4.01986484200843	1.33259134048043	2.80677872116365	2.55395109686625	3.03709992605	1	1.12515709568134	2.22121564691079	1.93372945564062	1.30589758638108	4.1839394759682	2.83919962981335	4.47664122987066	6.2736277421714	3.54260343152746	5.38832205924306	14.8732049539179	7.41305486511762	2.97951840943763	3.37770748019113	8.60110282472271	3.20334074013349	3.36999257042537	-2.12191950716007	7.18913258031169	3.8948387954481	2.06749686049386	8.21370163375571	6.94175433078111	7.15325755029878	-1.2512123928165	-1.28013353120683	2.73263452030065	7.64610213206004	5.04803768120534	91.75	0	2
3	6.01657290819116	2.8971158081559	1.37477175585151	3.62514833798676	4.27042018397377	4.49232567927356	2.92798517313458	1.23490352456485	3.65170432287056	2.21357798011795	5.75001173547599	4.49551262136042	2.54608804760651	1.39596318806946	1.28369748798361	2.43385307571032	3.56603199129509	3.85531841728093	1	3.88592919907579	1	4.36180016109406	6.12604273936857	4.77911255688134	9.4445486963408	5.72730911972991	2.92438364944827	12.5678578730433	4.7898899572297	3.09905616616189	7.10504519640211	3.76055910613069	-0.115994099516523	3.70218356869658	-3.06727089347402	9.23027776151755	6.36468021248197	2.31678545115408	6.4429486740604	6.61308644300675	1.16649180852902	3.58888863904105	5.2114602369675	5.66216682785739	8.65758567316029	10.339021457266	107.5	0	2
4	3.82538443265733	3.01805530993097	3.71938626182658	1.92522921568427	5.9237553194232	5.21187024682489	1.69713240248708	1.38901953684137	4.33489535130136	3.70539771113347	1.40058157928615	5.14614387499775	1.15689350865673	1.87307374946727	5.02681830305515	5.44876582398038	3.97207598538046	1.33815668701481	3.39174812797902	5.95453728880414	3.35633474746387	6.91817400275999	4.86474864384087	0.440193902581328	1.89692208181379	0.705072946498424	3.81717920992043	3.31685094692656	6.06262092008737	2.03129530289709	6.77518709007054	4.88876151385597	5.78905768779391	-0.693938438426842	4.79430935102362	5.05922408056719	3.9998598077453	1.7852206078579	3.66832382432896	9.14365586811148	9.21865180984917	1.56775779124798	-3.64281410341083	4.89873706229741	8.92315916710772	-5.903881294774	91.25	0	2
5	1.50037093294337	1.50467566433076	5.29648261441875	6.62616418209278	5.98356214318434	4.60242845153291	4.98147521512762	1.27028790861457	1.91970721386268	1.73567193937515	2.17958233727707	4.22378527437194	1.69627473517564	5.01141459303431	2.83164408701936	2.61461819789971	5.26276806529126	1.58404992178914	1.74719241078968	3.45087109674744	1	6.72517406011612	2.43674227736866	3.81144074547699	3.69889591862278	1.27376079736938	7.73168564987469	15.1522001478885	-1.35296832313359	-0.353123233777209	5.10764312102946	1.71003725051818	2.78047515742028	4.22449052377785	4.82447638058248	3.99559617762355	9.22581453833418	4.00115850652362	3.93551064110946	6.60337914787383	7.82816004274729	3.3445281299482	3.97829637559286	1.96464330883784	7.85450270163682	6.52577289554615	110	0	2
6	4.07758469808402	3.65983019509739	5.83145087434771	1.14188721393785	5.83136354139584	5.42356294320925	5.70978217713547	3.43255517585297	2.07453810724363	3.90833014533445	5.23979881991748	5.61668505926119	3.6486926791017	1.62366494005878	4.42083978382207	1	1.70452170172563	1.41828290933162	2.83478481242301	1.30725686944043	6.14488159412252	2.14438934728332	2.79134926784679	1.75225089056243	2.7624508002443	0.546818213252538	3.44098433884296	3.35995459023657	11.9554139433953	2.1312788892266	3.13357712465209	9.2854268203227	3.05048819915292	4.75752331651572	3.90455019595903	7.64183529802583	10.2570570717902	1.98612132309715	3.90513126655776	9.42088368103921	0.586072831508368	3.59698273753351	0.02875814030777	4.86800139609372	5.52270021842176	0.416612168060797	73.75	0	2
7	4.31474812113165	1.43503498375329	1.5296281582897	1	3.31591575540347	7	6.82533936788515	1.90952810117583	5.37535137061716	5.09923280930349	3.48866174452303	1	2.1707699251941	5.24547289655916	1.90961861562169	6.00565427925509	2.7250665361325	1.333042579051	4.29680213186351	2.02010057740437	3.86466951011864	3.19263733101479	1.96476675815179	3.93731126283253	10.7287740545023	2.74087638167055	1.34739725933634	15.1970356065739	4.42049386456335	-2.70990274292181	1.1889796296648	4.51912301965242	5.42062254401026	1.36553452049692	6.622837446927	6.16801645158277	0.453112865474301	3.0559246829303	6.66047090395973	2.02121820822018	5.7857814428069	-4.30148601174596	5.7587301632154	7.70664566423583	10.5573543859968	-6.27602071439855	105.5	0	2
8	4.44300897761648	1.86910736892443	1.20666551197335	1.57970423540559	6.6039133470974	2.91940293138076	2.67569439817654	2.01739512602999	5.03716857899489	7	2.33405235990736	3.80290840142478	1	1.28153713266686	1	3.07233649178715	1.18565769621699	2.63755927856704	2.76074792177964	2.00829598941459	1	4.09194110605409	1	3.77360927660183	6.29942996428412	5.28475045124519	5.96890425379738	15.5163010208486	4.88843719642483	-1.556652614432	3.15509082439483	4.75966843372747	10.8550720523864	6.60537514241845	3.18325752228	10.2474619766954	-2.19242376988874	8.03231801401858	10.7321868794703	4.56251259289818	7.72929138107482	-2.66776077139728	-2.55854563384289	0.716908716499632	6.39033827953992	-0.615593887439398	89.25	0	2
9	6.23329296027467	3.2050435782509	1.12866158916268	5.44500484080018	6.58029420145412	2.26554152508238	1	2.30305975178508	1.89203870384866	1	1	1.55714959769639	6.67894636798195	4.57055064415716	4.29471657588705	3.71486356595718	4.40518550400721	1.13505535529589	1.33865837407	4.89236191015407	3.76667676942172	6.58084416218408	6.26052473327628	5.67711125708435	-0.130013826440171	3.33150853046897	10.4222768590253	-2.34850333617475	7.40020831234247	1.34231062466855	2.15492135467397	2.35126643155871	0.139961123478573	4.50132327684759	7.7811345334498	8.84766874452803	5.66507278575033	0.90656169841298	2.07413151419538	5.5693273898554	6.52447833567857	2.00651575463445	-2.33028990968922	6.29835660919502	3.97911033688466	-3.45893625794576	116	0	2
10	5.15284335062775	5.4793258550634	1.25856479486831	5.64721293617993	7	2.44472015831704	1.07613097071068	1.85739255897435	2.93327178028686	1.33104283572172	6.48825737761464	1.56772919578248	2.2338440807812	5.44212278791414	5.36708492945693	2.36875421071922	2.25997410761874	2.5628491154492	4.76464483083274	4.38443403478568	7	1.606075063941	6.19495286975006	6.37227804535321	-1.45884830299254	3.76571796954843	10.5545273996145	-1.85838004032399	8.410542505788	0.267290900211263	2.56905894445092	9.86678164780989	5.5709994495332	4.37729038226882	8.44498210308176	7.86636392377005	2.03387871797702	0.659439833047257	0.200336329183333	5.78312093625676	7.21703474113887	3.22632216010206	1.03234899852209	5.60535667886167	5.18938821763068	10.1560052405154	99.75	0	2
11	1.90913856096294	1.95572338095113	4.15851994174262	4.06022030357444	6.71630108252937	1.3778332163621	2.47240361342048	2.81691732540549	5.37474786836717	5.94978598681539	4.21937200400679	1	2.89292532035397	6.63783030452271	7	2.31454918766668	1.51713076524968	2.61679760671692	2.28166478542458	3.13862777139145	3.72798822853557	7	4.24944688596543	7.07781106403688	5.3056616219802	3.19809766262604	6.1075786160029	10.1958817772769	2.70561652815539	7.30116704018788	0.0283711938250297	5.08308525912123	6.04565264020536	7.86658535314684	-5.0362446355899	3.60669432384059	3.5530522110299	1.93345166654452	4.804580840477	6.700137252205	9.04390727228454	-6.95354568184864	2.73018179837087	4.71091392574894	4.53606573620085	7.84103808391402	84.5	0	2
12	4.53707755311209	3.10691276280465	1	4.84901373994497	6.60623394865953	4.69893635199912	3.75466015716887	3.36262142597312	4.74355244687729	5.51155492901546	3.52768559520867	7	5.22757249866718	6.09250127653422	4.83148390807156	6.71794041804752	6.25598162657189	1.20495783223549	1.38357957125842	2.11907870270739	5.21423375364951	1.57552625701132	2.73684387086628	2.87615278718853	9.72757565522561	3.37416404462416	6.35418008841135	11.9080709231378	6.59227957534439	0.594371568626923	2.850659925848	2.16227804077396	10.1424305671741	-1.84477930244534	-1.66485299921989	9.22759849673962	11.1846032683526	3.63745026621899	10.2350684691857	8.18773708118745	-4.46832015571523	-3.47574079735266	2.05304350254965	9.55212248625924	6.71511148887175	-1.92142953771706	100.25	0	2
13	6.12504302200647	5.38805592421885	1.44534877732806	4.39413901754515	6.29222364028024	1	3.53569990386456	1.1066181361321	1.92818219362988	1.75394721546131	1.59222054625061	2.76524760872115	6.56043158662838	3.74039881520579	4.18435762414416	6.36312123324461	2.00593878117677	3.04693593611752	2.36842912431882	2.59558040137225	7	5.8473924834462	6.05764876854978	7.51849781664205	-0.631159656970897	3.28747456111887	9.0344027091898	-1.53429760256127	4.48094176259563	-0.654291282229586	2.01815290314102	6.23681514919749	2.27339308981508	-2.1474019156863	1.69317745904547	4.77547712828622	-0.59933729101664	2.49848244409838	2.96023678878741	2.04430961689086	-4.76845936082335	1.50109806295255	-4.42118282926143	4.18737333372184	9.83703533447973	5.0592948116936	101	0	2
14	3.45671418429218	1.45530169451089	4.49791560728195	2.21710676288088	7	1.80915371416064	2.39417739103335	1.12319084909126	5.07530411667837	4.40011509838948	6.30374168094883	5.10273489571025	1	1.45800075867605	1.74575704952352	5.13820971974954	5.93985143048719	1	4.34222089558969	6.44942921445045	1.07999936496606	7	2.98383536210201	1.28140312343845	1.64689291280245	0.428259679526032	2.92296397728566	4.08738091883231	2.28829743958324	0.185397345730534	7.56170155679152	5.13669962473743	4.9260633741743	-1.07966083952352	5.51691981148104	9.35035293997012	3.66109085336509	2.50313839930586	7.86808728231558	3.64748743531756	8.41358318192508	3.53817035317355	3.16580118914567	5.24714835333151	8.16210106808233	1.82510483850422	98.75	0	2
15	2.77931953883984	1.9601935779905	3.47854148503876	2.04555944834501	7	4.52989685720261	4.18076058256136	4.92930792104897	6.64813955157688	4.57011684573336	6.42854672225039	6.00804621611186	3.70629554561771	3.68627132964029	7	2.56280739887303	1.93759484979549	2.19266420757077	5.63338246195176	1.69545082277169	3.60532372406396	5.71323843183653	5.70212255577668	5.7783357735004	3.02137622110416	4.56604705227422	7.20102901023368	14.0709813155242	4.98399876403338	2.70971661372718	7.0571037342063	0.957420141397269	2.83841726635166	6.7245628066999	2.91935570847123	10.7778474614379	1.52925779689265	0.21281994110137	3.43739260525478	10.6875487702173	-0.490044280520448	-1.65672014950724	6.22776313299993	4.07228563795	5.88899723496881	2.49353215596902	95.5	0	2
16	5.99593990168318	3.993444027974	1.54499777886612	1.46984080031528	6.19455352555314	3.38720673032313	2.41292371191882	3.27825533295697	6.21414134342768	1	5.22684153471912	2.87437398082311	1.9928950392017	3.4041267667927	6.78993014563018	1.18193959785897	6.19529358254229	1.88001735842857	1.92350618319439	3.46400948022113	3.14471156555222	3.63238572676077	1.96791770178874	7.31002382465643	-0.255754086004617	7.27637335140022	8.68416207996223	2.86895925857188	5.01791173083927	4.10217033085126	2.94579523338784	2.61724352842614	0.310186053489186	-2.17881731385096	8.47861733386002	2.42410345685235	1.25164765744836	-0.759663770733206	-2.96846033400052	4.4262403789702	0.218174873276667	-2.82827192170869	-3.37058090098923	6.02811012336658	11.1804386822086	-0.166111922548535	87.25	0	2
17	6.17080826185585	1	3.69418742229584	2.47622779168857	2.63966943896788	1.41330420685624	3.09051491951226	4.71650267533222	5.24928008279494	3.3391705159197	1	1.79362732341277	5.9672004065246	4.64632129479545	2.49333235499132	2.5109092366967	7	2.08341021394332	4.89926145294348	4.12189359843484	2.32278677589603	4.13462322156208	2.9844853282135	3.5608539796497	9.85379965227065	4.76151999429532	6.42201813535465	9.33719743619119	2.21472717178002	1.85618335829717	-0.591982998159732	7.79882800115658	-2.03165143744769	-3.94748142962794	3.119583664487	8.08588004512404	4.15119753852739	0.556751462088015	7.17690244786622	4.3985727316047	6.72433232963993	8.06808031718763	-3.80329836468541	4.03492234499101	8.89504191213097	2.41163309528837	80	0	2
18	6.80892284505182	3.14606204694597	5.83861891517285	3.31388376897229	5.09945684328966	4.5495873331667	1.49230755213931	2.63131722445283	6.32220330838983	1.39934419622628	4.97257121801507	3.76804946037685	7	3.11927994091925	1.50242628450614	1	3.96291470763459	1	1.30433148164401	3.87138220877096	2.69310978668393	5.171138411081	1.64141061839453	3.31088507197595	-1.08974316230241	5.41249484995896	8.1227518705476	0.895089456317132	-1.40266084847397	1.51666201048605	2.46071994861204	5.76954880519892	5.90068419643426	-0.792208784615372	-4.04661104417402	5.40932055720394	-0.0310395124902462	2.2749470346149	0.0613471953330298	0.364872878851475	9.28562173238437	1.91941246256928	-4.23644071855097	4.30006044126926	7.73668138843428	-3.89934782478182	99.75	0	2
19	4.01904114184438	6.23963942296851	1.92433270422918	3.7473854472812	6.67830306235886	2.31292240165047	4.61018248948009	2.12961518295758	2.76253723493254	1.2057976010909	3.85568540294105	1	1	7	1.68310308818728	1.62920195406346	5.97980696374293	2.4582121137032	5.15438970643551	2.55070516510123	5.12314106344015	4.54857406557937	2.80556450574776	6.91680199081217	0.0194650961098532	5.08731643763967	7.63354860667547	-1.25759077620589	2.40250224762535	1.57961952757058	0.417676384207365	2.73298083534434	0.85901731354421	0.0992797342684502	-4.15801495080014	2.11275571328075	6.40915108872317	-1.61450643357942	6.78197218586305	8.50542646601278	8.01965042999536	-3.65589273422176	-4.00157206403916	1.38388002028947	0.925481868147488	7.76575213810794	89.5	0	2
20	6.31373635745284	3.68031233340568	1	1.62294724617533	2.25945969655228	2.41086056217463	1.64028035442536	1.70376520059268	5.41234372754716	5.09316772696973	5.73272851336426	3.13746107646061	3.57497208860528	2.15915217756341	2.75891928473985	3.55966236187009	5.15184108563811	3.58656442525876	2.92224072858875	1.34454466607704	3.47116772697448	6.16994486403071	1.86637817699998	1.82876099334759	5.14611352980045	2.21172966420559	8.82023299969087	1.74107857286765	-3.53292939810579	2.09392628439824	-1.93157874396878	8.42043125472069	3.67846601728504	1.18745196406961	4.07924046483546	1.78578255098601	2.76126179616025	1.6643404189391	-1.03154826590078	4.26076664095776	7.24947754859503	2.43781765596149	-3.96631727598149	0.692422013106797	8.43217812458185	6.64527911352477	87.25	0	2
21	4.00487019048448	2.72980251254331	4.85187754930863	3.00171924691958	7	2.60547858491383	3.90790375565557	1	7	3.19936880197221	5.65939390205048	2.06631957115328	3.02217685025296	5.08349831416095	1.2627884629097	2.78871675656654	3.82989616433416	1.78147956494095	4.31017301629763	3.72839180417611	1.94538762117454	7	6.86070225509494	1.27434128000063	3.68351175161803	0.121062539364355	2.44885783734504	3.33850940677361	2.320109733047	0.519230112290097	3.00747490250857	7.60358483363918	1.71004439978701	-0.932008524941865	0.228881362119737	9.50361093666513	7.62678452061767	3.05760116499884	8.90577022682285	11.2372309854474	7.94441377454917	0.862034976696534	-7.03435283332849	5.21252554189796	7.62819431058946	6.15921275458024	100	0	2
22	1.91148102074136	2.96735694586792	1.63442203562525	4.23705497683097	6.76974610999679	1.81915636633209	1.26991767837045	4.0286975785614	5.10811342978407	1.06589882527851	5.35921378438471	3.77701905337456	1.05709765115394	5.13300354703443	2.7784278023019	1.21240995310215	4.80570868796839	1	2.66979411033583	3.33686110293755	2.20514849649776	6.08470657471709	2.50241125536376	5.48648346202877	3.35312404678284	4.55946208146919	6.78046319985701	13.8120371121602	4.12113369720992	7.4000210014426	3.18946715317285	3.11279682185373	1.71630202690621	4.03289720737475	3.42271547742341	4.07130753321354	5.23635426079779	2.61750248711478	4.27014346807606	3.52469744304995	-7.61112573450524	2.55222078863112	-3.40559113141997	4.81657145418512	7.48803433800799	-0.104662297264527	89.75	0	2
23	3.15269894070971	1.28089823951904	6.17309463393685	1	7	1.84439970355391	4.6273802245916	2.82712203936559	6.26398196146206	1	3.19806449274984	2.74803100976664	3.92852704157957	6.317878416992	4.04174243199505	1.39687310400703	1.70922402558842	1.53067618716787	3.3797224647143	2.44816820630106	5.32329647789212	6.29906025019732	5.61107740981482	0.493527444024879	1.21249556075017	0.624108576783686	3.68077204257013	1.81137165440319	-1.14942310852871	3.38267225366666	-1.8987597746621	7.31341330718466	2.4352807655715	-1.96350507126099	-2.13431330524648	6.90375852837332	4.46333513414725	5.78744477836957	8.4040932314361	4.08004376708142	8.26632284995041	3.29585784226282	5.76010011849539	5.10800072983162	9.49338413969284	5.12184779402544	90.5	0	2
24	6.70332324009633	3.8024427542196	2.15737398479966	1	5.48853927231259	4.91812748585832	5.38205529104042	2.62419343234149	6.30884126336219	1	4.70154843403024	2.44630353609648	2.25766624942431	2.97029533086644	6.72041534291036	1.59463139294001	5.12444972584458	1.84268354979527	1.02406683727805	1.25558416757701	2.98460578518533	5.90977682717634	7	6.6635251962087	1.24449761278858	7.05106595212472	9.92498391674949	3.028015173358	2.14643693243518	3.99395349789662	4.55971957218804	2.08619970544543	0.528840707196142	7.33565248561172	7.68988859569757	4.03462046643299	3.74641869417695	-0.826079335037387	6.44043559485205	4.21951046696001	0.486344007321905	-3.4650087472276	4.7109128915778	7.04701513214789	10.1935073761654	0.0984468645569782	83.25	0	2
25	5.8660274531357	1.03777676603748	3.7145002960419	2.08377267978437	6.84594580780215	1.5136037707454	4.06654923623546	3.02472077757488	5.60156069542795	3.68113060775962	5.96706153781833	3.51037089228846	1.9303340984263	7	3.29981507526728	4.41802709249995	1	1	3.08555500950506	2.05513548373175	3.3742554079094	4.76449896212169	1	2.86525403569443	6.16727125546417	4.61980806141571	4.96844689475691	15.238766047137	3.13878126499964	3.37809299961487	-0.0955833537882561	5.54601216112456	4.46315750644511	2.47351686429944	-3.0466975676883	3.30049492772535	3.77580482696802	6.03793230190218	8.16085509701414	6.43400161577922	-2.46796360701887	-3.9904966919117	-1.35597594595052	5.31462189126953	5.96111951240431	5.45427635186154	102	0	2
26	5.37734325335082	3.50048752583507	1.61400211056225	1.94488542195668	4.03292262714653	1.07964165839503	3.07756981534707	4.23100094255183	4.40800286785674	6.21855788195954	1.76561591492463	3.4509862940972	1.12891271437238	5.27980021534909	2.316392135008	1	3.56389903356746	1.45566901654568	1	4.26773857564183	1.74193485439929	2.29189801757925	1.19429750111402	5.12813859171184	2.10288051683996	5.98179513916697	10.0722048530254	4.27675735184451	-4.58041707833345	-0.535585134361758	3.23927030146908	7.14557960454688	2.62943340474836	0.36227765881587	8.38192183455625	8.24709806222012	0.758837571126326	-1.83020903190706	10.2440999037106	6.48469992808069	2.22121074676243	1.18640761443172	1.85226218050605	5.70689279568237	7.7041813511966	6.88059470709676	84.75	0	2
27	2.04826086573441	2.3246062699563	2.21346303498553	3.1735276164324	4.90884150469668	2.69072715656066	3.64890321097095	1	2.95043820764241	1.04087105654925	3.36250542057241	6.48425414066826	2.66480682622062	4.17291090244248	2.92493111025478	4.13504818175159	3.80259845351483	1.09720439967268	2.10152536190827	3.68451962901645	2.27503207245836	6.31525845619875	1.09201307369778	3.74150852004929	6.51399028066021	4.55361374512503	6.40490188993129	13.8106951198558	2.96882855203322	11.4124160166002	0.118637141218999	5.79962884317824	5.3598477576926	3.61815557967444	7.3436788136396	11.383843686085	4.59501959643832	0.626334192234412	3.43888457737257	5.34939703952228	-8.56331520150517	5.46664962655506	-0.447592132760556	1.35113390149579	11.0341460965839	5.12991532708465	84.5	0	2
28	5.65365251858645	6.88046031492204	2.65440848074039	2.71065308514021	5.73590491618899	5.70730314441337	2.51582665860202	3.09334599889171	3.35318550897586	5.03503288748969	4.40494405013631	2.80520596015946	3.91751164765421	3.28271251593677	6.97062748502701	6.55454063235433	1.67124782472077	1	4.14087649108875	1	6.0562431981971	4.49606809991552	1.43134164089886	2.88405747495378	-1.67533312184051	5.8535693052069	6.12315314398231	-3.017988142303	8.02600809166665	4.78059474817419	-4.92947159980937	5.22815529950913	6.25207135179615	7.13163412277056	3.83825126220131	7.82120985906399	2.19850204778517	2.09678891674099	5.45153702237623	5.7019672644342	-4.55892029308588	-0.534891728913471	3.30522082649853	4.64037542853447	1.10721579144125	-1.85938081159402	87.25	0	2
29	1	3.24176509663784	2.15230098878735	2.99862693355706	5.87122350098572	7	3.44721293054019	3.55232037277865	4.7792592989107	4.83180267003832	1.11817400999319	3.04489304251463	1	2.17138632938002	7	4.01765316363324	5.5042276325385	1.98328252048376	6.22134063490537	1	5.09506570215844	6.89598371957446	4.76007260375156	4.11298312709686	3.69624589239742	4.11679999785877	6.76919319583992	14.013592290899	11.6181092355293	-4.88310630935693	2.45769780275518	1.98746463909381	5.49240688396344	7.16638714390171	-3.05734459823879	8.25655896282761	9.42370224397074	1.27883031307106	9.30258880092844	7.84322217085845	-11.0686820717004	3.9066979050395	-4.18174668919054	3.75054535057373	7.63604591864314	-2.89048175783172	75	0	2
30	5.44955300188242	4.49112985561816	2.73771349793926	1	5.31557460231054	5.51295461801011	2.9864970565891	2.59319603423906	3.16874971654443	4.61185164498725	6.56983506739121	3.55124534411545	6.69734099961687	3.76877271592122	2.98483898497113	2.93904748334339	4.78286267374703	4.18479434095688	3.14085480323527	3.96402099623064	4.06940472015515	6.44479726552837	1.59282131802233	5.55671544375343	7.46208093189891	6.8589900807859	7.30722924795036	3.9172094376089	-0.687371630463259	4.4581347142911	1.26384031602876	5.93122865538746	5.55252459692739	1.3962053704618	2.58255066643477	8.22248667367119	10.2659857607454	1.97221621287037	-0.857357978708694	6.02336699307122	-0.296348963097726	3.44829233436053	-0.936613659500957	11.3863960728417	6.41740822316058	5.30918453293936	81.75	0	2
31	4.38039902301812	2.88866561862881	1.60595798711557	1.20945218157567	7	4.48707823655196	3.54160279674892	2.66014020313044	2.73614411230797	5.25520923205542	1.75220781062419	6.07532377085889	2.18752793047108	6.40256981053636	1.77035873578965	1	3.20221054776865	4.01468367177556	1.81770540180849	5.69944166316481	3.06443894035285	5.43811602036829	4.10629370328303	2.96744884770077	5.95191149410608	3.05216187326566	4.1132135093519	16.2325177929229	4.86581378730368	3.36562586543594	2.22107089431686	7.95437329248817	4.56497472998201	6.06983373838128	-2.82058352181284	10.1245962929542	-0.327999634036322	6.46192449856691	9.94222650896186	1.52339644926674	6.54756492374987	-6.57603735434957	0.408299306584119	7.84909783429311	7.69619121586146	-5.1073557086122	67.5	0	2
32	3.04663139388664	3.73744740086018	3.59288321114931	2.29898169631434	6.7041777366391	5.08555735923627	1.35538328830897	3.32053196575089	3.30717825364356	4.84371667480181	4.94750568222061	6.43929000075752	5.16266183140747	5.86042786737965	3.19136247718817	4.28989806959118	2.87920340475515	3.12321609122371	2.61109801602025	5.09498660892003	4.79967017710575	5.73911113919839	1	4.46955738571673	5.86809929842085	4.06466529033087	6.08455687942763	13.6686273205816	-0.201911137844289	12.7616752772088	8.12337886413825	0.66538032288452	3.74516432846874	-3.69217264508816	-1.8105482399914	7.95304018680712	4.25236452161244	1.59997448407163	-0.868607040040118	3.2424651057384	0.247107350272141	5.82988880897641	-4.39714782808863	4.83809744833694	8.03011392283207	5.12205486187384	72.25	0	2
33	5.02488945189678	2.1367131352107	4.85760799170081	1.86414663346399	6.18094968644315	2.15616720737889	5.5910030201952	2.7718672531854	6.13002120753949	6.85265966752928	3.57559858087408	4.15776904558254	2.62787577179897	5.22801931841512	3.30861764819283	2.62238803620425	3.54857818706513	1.42755303380006	2.95373676636528	1.39493524351836	2.37017298995846	5.2596170859529	1	0.410422939872854	1.60765257388717	0.744510458552651	3.11789284591266	3.41568240327017	7.0047347087144	4.69696066149103	1.84308412494772	8.91238489389982	3.25269915525441	-1.26325439286386	3.7830958364626	-0.608652202350479	3.06571032870463	0.0956187002084821	3.37996661741742	8.21615660616365	10.9575929389203	5.67014814680137	1.06784465414451	5.66146747590137	8.33477478636758	-2.07537993825168	96	0	2
34	3.51928914641502	1.67868196965255	1	1.70083939183786	7	4.80158155291445	3.9121857343575	4.24951017595644	3.03181008558378	6.14319180214757	2.52276190114647	6.9622556822877	1.23070720388069	6.87199546208077	3.81228001120271	2.46191565755432	3.22189893888485	4.21904610013334	1.53749569187939	5.27236357817879	6.89416858377707	4.47283682821634	5.58880570149148	3.70412388187218	7.34152213587214	2.88659794112964	4.0630828581425	16.7386983588715	4.0742601382973	2.66219552750697	1.86361170904699	2.01452434951707	6.10674155753419	-3.51572883792486	7.02448190306778	9.15536231632755	7.43961837261047	5.79902827789953	9.06628523499649	1.73674337182591	10.0092262218634	-5.54458707204038	-0.311936420636844	5.03605684440457	6.51710715315704	6.93572123216194	88.75	0	2
35	6.87136019307813	4.09936699882908	1.40321697052623	1.12912095006779	4.71540445868935	1	4.86736455596195	4.93472871027725	2.99361648337447	3.29159390020536	4.76701615022199	5.55043059753675	3.60857412070758	6.10203147198499	3.26508429030232	3.372300388703	7	3.24642666103355	2.64682046948241	4.66504214542571	2.82785422305047	6.67244797569102	3.60072418027558	4.52420171541933	0.131922224277685	5.17196243126449	9.29764128269377	3.71332970269759	-2.4659348726511	-0.780583030253992	3.29974204199869	7.68294472430045	2.6712012253399	-0.449040197432183	7.80683526765378	1.45486410334462	1.53885982256083	1.4120852514597	10.9877818215627	5.35016739008666	2.88798379052264	1.65963307607321	1.32625617586919	5.37972379383042	6.67272723654512	8.27782390799299	74.5	0	2
36	5.19125248366159	2.84911780793265	1.19710594036761	3.06597381658564	5.45382118067418	4.79941648821477	4.32432250889334	3.30664096544115	4.29604830952429	5.79195883628337	5.05833519485845	5.75325153924077	7	2.49912400119527	2.93770964579287	1	1.24058736616823	4.6042097131378	1.38687552379891	2.55167496596279	1.45151739801502	7	7	4.74155908156585	2.21680578935261	1.80326707086864	4.47942491329892	4.03970216362803	8.52773769648903	-1.61425862326454	3.43747442663797	6.54675358857973	0.265956927028793	7.25702970476244	-3.75817075665467	4.64003172603409	8.0967275794749	5.96268646157787	5.50320231867792	7.30817723095713	-0.650789681726633	-1.83357196893485	0.765202024176273	5.67338553180831	0.939363553655393	0.294995605020119	90.25	0	2
37	2.45164596270578	2.54387162088919	2.60590811994168	2.52383611187898	6.80145764374327	7	1	3.1623616530414	1.25430755015205	4.97991294361151	5.22034036966254	6.45658325510394	5.85338543339468	5.93392410125531	2.57052952697802	3.24250898112992	3.45561764060533	3.81717915095643	5.90217344153394	4.73079741057837	1	5.93829948232014	2.44619571988046	4.97462941971572	4.87721818045548	3.94323411581858	6.52683132079271	12.9142393247925	-0.957192585487355	6.45032572860038	8.22174623325369	1.09000098040227	4.1180903317508	-3.75029554592389	5.07344420616062	4.34216450985503	3.12617332450543	1.15025439198839	-0.522837130441082	2.92696068684191	1.00738609436748	6.3667331046281	-3.64170611366827	4.94688656377817	8.59362556572149	4.26266646387302	79	0	2
38	5.91043809863812	1.20704506080594	1.71841426455904	3.45853853127773	4.76611639016964	4.38460294592578	5.55804923313689	1.87271281143817	3.74204561918562	1.27073658306729	1	1.94288657114017	2.14717153675056	3.78037745829173	5.73423101195737	6.97850790424974	1.38682579447049	3.30783306691528	2.17155880768913	2.89863150623091	6.54381284589877	2.24701321159084	2.86276692203195	7.78733917341018	4.28637486079842	7.03586249236351	10.5831779554342	5.13401596690737	-2.09200519533358	1.84722686769798	2.00303582985954	4.22048456687059	4.64849478250388	-1.23045133717183	7.34901472610247	4.87999038032847	-0.116704933629726	4.58025453101243	9.84676187072762	5.04370171541185	1.68704192515164	-0.759640536903404	-4.04782700409024	9.41190732572728	3.94465873702718	2.04679923387119	72.75	0	2
39	1.6836577440989	1.63310590427426	2.3872351175007	2.69522082232306	5.75288762618986	1.73619049959532	5.33291652114075	4.51820504654363	7	4.72383211141407	2.26683061526342	5.38461261433633	1.58947159081605	2.92889455256668	4.88607946776824	5.83515161717973	1.60124208596706	1.29233203532188	2.24742305045042	1.14551405606137	5.95796104322117	6.98899070753261	2.07553546502738	4.08626078630643	4.1905505851653	5.77716456703564	7.85834947373352	12.9711814831204	-6.1714721598119	0.459028429752769	14.0831696993183	5.66404266396957	2.04221149846522	-2.41898979056506	0.00473482859421331	12.1000297598844	2.05684620407758	-1.04749757359614	3.25521068252881	0.607520214167356	5.26258461646062	5.00785975919631	-2.71879023745108	5.48164150114684	9.17506637002777	-1.88014333823524	87.5	0	2
40	6.63348079532467	7	1.91171227658898	1.15493177933806	5.89197672419081	1	1.14340500154511	2.11450850655382	4.52008383812848	5.46913515237054	1.78818842604429	3.89042036144225	1.23824450101601	5.32680691257447	5.68306184569171	1	5.42565536573403	1.42112448495794	2.18966783133097	2.28144801463656	2.41633524490249	4.74421100295698	2.46315729459217	5.41253792190919	6.41558532365963	5.34356186459546	5.99499784570201	2.42565724558693	4.31446230854561	-3.92577623725379	-1.49805489614499	0.948148111233836	6.66587780452293	2.25498572211159	3.6846893245742	3.47683241627795	5.98398099178723	2.25171924336829	10.2378160146374	8.11055865158962	6.68714419723968	3.86229231043774	-2.55872265655636	9.14203413300052	7.37633412650865	7.30567661187794	74.25	0	2
41	4.59082502485022	1	2.70545103862401	1.45456650873788	3.02941817980944	6.68027539878847	2.43616262066802	1	1.38344175729961	7	5.68172258145828	2.52653723667462	1.71165502611672	3.16469424631255	3.71909476929767	5.97452420147085	1.06903998478974	3.60326651982138	1	4.66982718022252	1.72269390918667	1.27040908954949	2.24902069911546	3.42495424161634	10.7724350228325	3.56617600692358	0.918148575912436	12.6154902100522	2.36891423290373	-4.36267682058085	4.08565121848269	2.57900200535458	3.94023399629415	-1.07168801953748	5.56657404963804	6.96408012755165	9.42994513489962	-2.01713307630044	8.97992737024112	2.66260181033527	-2.75845900765317	2.30884136782762	-3.00141063822987	4.01502365980959	4.22265752358488	4.06161536067761	90	0	2
42	6.6403130091261	3.92648969704057	1	1	4.54815453489368	1	3.82561423594894	1.15044468070806	1.18724761944085	5.85758694670621	4.82497799060827	3.5157052649077	1	1.99252219970824	3.5945982020909	3.47109862833264	2.76215448654212	1.37395634607069	1.44021865468591	1.16101835406197	1.70346153747781	6.21133076840926	4.98933996453341	6.57057893169056	4.09960328431999	1.36229897654404	10.2788746476735	4.72385225001977	-0.0603316788670637	5.55864288322021	0.466614889649126	4.03564497994228	2.45286039266902	3.08557330662914	3.23611619804726	9.34245307023298	1.58759315214723	5.41253997649293	-0.691073491299184	10.2797819311338	4.20799461785871	4.21857251192057	-2.16338492376451	4.19616850387918	11.0036720295427	6.9888238596668	73.75	0	2
43	7	1.01323406184325	3.48835758056689	2.23503979643187	4.62835113340509	2.21949152626506	4.28879974270764	7	1.10941892362786	6.94147232522707	2.21954623093581	5.35776194458485	4.69922474745247	1.62913163006215	3.78968194836022	3.6755566061118	2.77608857896493	1.76675400149029	2.56062254778867	1.65441841771678	6.34658766124768	2.1499588624119	1.2773420091852	7.13836699373864	6.55194600926237	9.39630029035711	11.933950289879	4.0852912895877	-4.47080763785889	3.78443872393319	-0.674655189456425	2.24235686542754	6.69563495401259	4.62453739719837	7.3431521085629	7.57746574265638	0.818218290775616	-0.322124935912611	4.43727817133249	5.69939422979461	-1.33841390815116	-2.94665084770896	-3.62970435096366	3.38299768011362	9.71876184666009	0.621997855314539	84.5	0	2
44	4.73555367315565	2.50922902521548	5.69580507534176	1.03304822960237	6.43506783912997	6.50140889085159	5.25295223001644	2.61823271618547	1	6.32610936431594	1	1.5781981054331	1.63326437535019	4.60739556397167	2.76028513666179	4.46131470598313	7	2.12456927935091	4.57850597794136	1.44713664603531	6.23894519019652	3.69507354133428	1.4858145008965	1.51072968497256	1.74990008854761	-0.553137406028547	2.46493696714887	2.62781129847795	0.446055159806575	6.30074818928417	9.24000398831245	7.52468097849776	6.36052530056183	3.9603561488705	5.14274866555235	4.13404925691717	1.12621732347915	1.41500204366734	6.49348615297492	4.07974207583569	7.39326577389016	1.94483269428444	6.73801925015502	4.63664083886369	9.33089195277113	3.64013567980273	85.25	0	2
45	4.16737992753666	2.02215383768439	1.79825037972354	3.82377865542453	5.69331179683934	2.03314096424472	4.16280661718368	5.03258284417967	4.01438455787139	4.1618928297735	1	2.39242024985618	2.07817618199833	2.65730244071891	1.44939388379949	5.49634303060516	6.64517190557726	1	3.95472739132116	4.13403844209016	2.39522919552036	1.32533752187781	1.73435734338766	3.44095133222937	8.53585222447845	2.05350540406824	6.89984355554022	13.0973112014379	-6.63050091655419	12.52637395555	2.73472739761187	2.09062561216082	8.18588732356911	-1.91081380781227	3.56412575898194	-2.80653151479865	9.77099396655587	-1.53872215912676	8.60186442450762	8.93534536922152	11.7633847803298	-5.30790669719773	0.430573003303362	11.4223866920254	9.30370373950966	5.39488332995349	81	0	2
46	1	2.27928799740357	3.65454878957395	4.23716331404276	6.54340982595015	3.21349372425993	1	2.54727939315024	1.38397725847591	3.21851648014458	5.70359384331926	2.03958149037966	4.24761657957647	2.86356590845964	1.49933052002329	2.23138645056057	1.61252572683772	1.64911907267019	4.50720778498319	3.98266092431384	2.55724587077805	7	4.09458372962713	6.65152437233976	6.07436483296285	0.882459779961602	5.59024419755505	9.11836404472034	-2.40953532172254	-3.83447223189127	7.17958978492973	0.97702245956195	1.85370069578492	-3.795042812958	5.59619142003903	9.0602221319077	4.15148076914832	2.88673398708137	-2.63048629590059	11.1965380309033	-2.73053700112835	2.87834900021042	-4.0613992848184	4.67666439526215	6.35001776291984	5.59168399535939	76.75	0	2
47	5.67824599875156	3.52501495492387	1.44414173832478	2.757930893471	6.58972958645904	5.09832795735196	6.61073623022205	3.33890794801363	6.22752767338416	4.18294336043314	7	6.6456262303803	1.86753963504885	1.53288221491256	5.45143925504581	6.70675079499687	1.69343621425347	2.5225581502464	5.44818451772247	2.70652484036959	2.3686052646839	4.80645387069668	6.38949616970475	9.33552112134568	6.62352748998536	2.08887433368459	7.46695481295145	12.1213081285616	3.35604028110745	-2.90711596489766	0.77139883663428	8.9894481686614	5.67455221748612	2.67195351012145	-2.80311971107595	11.7907592629631	8.994581710121	3.16347528142315	6.56995700591904	7.77054962175666	0.598068245787984	1.95736809533246	2.33862325535967	7.14619765769503	6.4203577334942	6.49099555898148	86.5	0	2
48	5.7523418265926	5.25155350822034	1.44772685590326	4.39575915664573	7	1	3.38341537775797	2.99310733783663	2.00130842658171	1.78285001902122	1.90237728185338	3.36264031299422	2.87642120461062	2.46088384756837	4.46826969776922	5.17582222915653	2.50843680779483	3.1037615777377	3.40920055043723	5.31431312655782	3.79300797886984	5.15476291985704	6.52023158180781	6.96272788134138	-0.477217879345912	4.18517437197958	8.99560504162294	-1.56593252987591	-2.5352474187332	1.90651777191953	1.85420178762557	-2.28700318228973	2.82758600478733	7.67999895168848	1.63521901608101	9.82736902680026	-1.25141082303164	2.40974566165434	2.34349389240401	6.36953731646473	-4.11031841236829	2.59522116635157	-1.04660739414986	4.19649340431739	9.27978997737085	6.15460276185287	85.25	0	2
49	2.88993548958864	1.10019068885684	3.82622162083579	3.16312789881303	6.75085006553305	3.61704934536226	4.38528959186798	3.69164707732809	1	1.87473735814896	5.41639502925558	1.0421713347543	2.14989482751354	6.86051243213252	5.44394206090196	4.63212311732615	3.80885948350927	4.7331833734363	1	2.72870504999491	1.64307056673282	4.66531921883453	2.19083273392831	0.519323773278857	0.572834711401375	-1.18036290612369	4.95455720761658	4.87438406677027	4.6757032515769	-3.14643781576251	8.58896072907304	3.70420930737921	1.10027526158631	-0.280064244385338	-3.73918406502002	8.3918357415343	4.13070252929811	8.80767415005168	4.76375618119678	4.57612633595075	3.13923027513347	-0.834812298895541	-3.01757111128299	5.22068154491509	5.17753085503459	-6.91820043154408	87	0	2
50	4.09712064221121	2.98083639913793	5.09834155610733	1.958608070587	5.99493150493721	4.57135656438867	4.58174629268939	2.928801486798	2.50117847710175	1.31807253660464	5.13402312950131	3.02690615400894	1	5.24604715025507	1.58727950907616	1.38533163977681	2.45983160662634	1.21001404971558	2.38296170509474	2.2097391033453	7	6.82949286738087	1.35695528724233	-0.0809249639492077	1.55650967683543	0.141621633751367	3.75726418051686	3.46631174452208	6.50918250557748	2.01806920560875	0.173521205678574	7.63137474532577	1.72680964171685	6.64364653931974	3.45811176346513	6.23035185673548	4.73208629949978	0.959947586920527	4.36534117024592	3.26666977745149	5.3949548692315	-1.73111331975895	4.10528705712599	4.57389983361865	4.65201008053537	-3.37799531241589	86.75	0	2
51	7	4.4486235434141	1.98469853076551	3.8772421617883	5.39218569020109	4.31121401707806	1	3.96544166097278	1.64492523693578	3.56318826766257	2.25188915304831	2.71800622583383	3.62413537399924	1.74501016838826	4.14223792137956	1.97492629592322	6.45906809902133	1.78557430943864	2.56528579150601	2.94953896897059	3.09620428513415	6.60448390477316	3.03723740720367	5.60999095444159	8.21432022623582	4.8751133388012	1.84319999449795	12.9000649746324	-2.92223196950583	-6.04723733646173	2.45257893276545	8.39022758408033	6.2465192597225	-0.85986803788297	5.86507873996324	7.37019141025222	5.61805112266985	1.46411463012988	1.04418180683616	5.44071912959318	3.73588231976149	3.39641120778137	2.57697082534785	5.04657488157236	7.72367573102126	0.742623196467892	88.5	0	2
52	4.64351155476039	1	1	1	3.57502308478375	1	4.61925214161246	1	4.79946723931951	3.7236798884154	3.38680668016221	5.15707796253178	1.68350468839594	5.2111314944191	2.5321817536688	2.60421096912431	1.74310764691985	2.85585149420963	3.84620133558966	3.18880696380533	3.95653922165467	2.44485391956346	1.44876651694939	4.61521690203459	11.5999982606894	3.97175804980945	0.252181389527912	13.2481030669368	3.26029333372637	-2.44405054852791	1.94273829110413	3.03560112466408	4.93034763876665	1.83096426072032	6.78099331688538	7.71931321056632	1.6543081356813	1.91997126385178	6.99539816940858	1.20203249359093	-1.12707544327256	-1.95651762282643	6.66514054980735	6.14575744931039	10.0042253618749	-4.90900895942879	88.25	0	2
53	3.51437691005732	3.06799867260292	5.84234755499423	1.83338238741707	5.86290692764307	6.30568912348109	1.77161701993199	1.12175327933168	3.01744604477863	4.99216871497715	7	1.90176426244342	7	3.45751665153664	4.12000898886078	1.32048977843653	1.76700029630123	1	3.55709309639097	4.40164019916788	1.67193364145151	7	2.01042774134257	2.05036014048309	0.146336269233544	1.01003031089013	3.07818871689051	4.31851725668398	0.341236952862627	5.68163746236329	8.21732428937254	4.38330101726314	-1.05251362913411	6.99483652758621	-4.26669907609452	5.85560989400644	6.24661733750491	4.62915757110262	6.65171383506579	0.782715869867561	6.93230339327342	2.60074462677248	7.09432739853676	11.0989496473634	7.97922251599539	-6.62144121911296	78	0	2
54	6.09652643800362	1.63735952355065	2.97393444712594	3.26062013480381	7	7	6.27899981466611	2.23123768724501	5.86416363879106	4.00283025423977	7	4.91943509659191	3.06121089409974	4.5159409237459	2.46223020371303	6.13168616968419	2.2884801159479	1.4259472394763	3.43354729508981	1.39683937860126	4.24038855904658	4.98997805843798	1.32357044205901	1.96741971942421	6.48153555712054	5.09277912511039	5.83207061496042	15.2575288187671	3.56687396452873	3.27752571996171	1.60266321800321	-0.134607208749897	0.627896623691821	2.65148770441616	-4.65521503750493	13.0408208124765	3.6957105770074	6.08150718283554	8.22267087064101	7.01075208260914	8.25635450009463	0.91417926390972	-1.08645594065149	7.28584632197192	6.64942390864477	2.47637863769738	87.75	0	2
55	6.10451206997482	1	2.65612765188378	3.44662046155354	4.88636809038363	2.49740229310667	5.1395433867683	2.46944972227043	3.87439159259669	5.45272140466549	2.06174912735137	5.97331247046779	2.25638123655548	3.04497984367254	6.32429199581558	1.2861943570714	2.55961519871904	2.70966185832625	2.60556958223772	2.37162213767616	4.12023070527172	4.42008210914391	2.6637980411092	7.4619407203046	5.52159399034956	5.83125865336714	10.2649704738839	4.50257139099968	-0.409164557158281	1.02983338397379	2.126404774004	2.60412181230143	3.93235518680929	3.31704005212144	6.71035960265307	5.93472705315903	2.13566583293199	-0.617927929523276	2.35121303018259	5.13623218306466	1.19483710217052	-0.456194125771036	-2.85816836273609	5.83721981639733	7.58707570940057	-0.00589462215024367	74.5	0	2
56	7	4.81641634447432	2.84000512437834	1.23325962198009	3.84012877864044	5.28217557319689	2.65528764979519	5.12165043771742	2.00347750930857	1.91093166038872	3.96459589819032	5.03488984876491	5.69026533832443	2.64908481041208	1.69106822598098	2.06268892757589	3.82389656529209	1.80356886756442	1.61777991299225	1.04708291472062	5.23616705476413	7	6.53998964684818	-0.218483266556247	0.26606635972118	5.35197331374561	5.3659807517826	-1.64755938987952	4.72680449125018	4.43164001063868	3.57295447165524	3.63114014814175	1.79163093586393	-2.30106374455983	-1.83244047214515	6.02807552099644	2.16026962495327	2.140787836096	8.15685169824576	2.75532477655868	8.74702274721975	3.00567734140439	-3.71090791517742	7.31897208438123	8.53004809460642	6.72902238051519	77.25	0	2
57	1.35127028169086	3.13635212437601	1.03861128730793	4.28726741340606	5.46623138790512	2.60224992392415	3.81004815924895	1.20676580126344	4.20939419350321	2.96623712077481	6.2884246488131	1.31904412975961	5.48074838181214	4.22755504488868	6.9127921966095	1.78832964879625	5.98453602087043	1.29093954452792	2.37494903008332	4.77108245063706	4.20002539507887	6.31877014902614	4.77025785511549	6.33175178243504	5.24763329690754	1.28588719802115	4.94868014697722	10.1925315619101	7.25105662429648	7.6502951844667	5.05261454414897	-0.254720831336054	10.9300058522212	2.92418797078718	-2.92797715287583	11.3785870868362	3.89682483796449	2.49080834174755	1.71058118711204	0.242363066305602	-1.64629526655559	5.03361431147699	-3.42145220380099	3.82356256286591	10.0341284478722	1.84919011090392	76	0	2
58	6.70899565465433	2.5829583764713	2.92074257411759	2.80211478686197	6.51640955756776	6.5351400822475	1.7041013371562	2.36073597777436	3.98194496077915	2.00776085536917	1.5834310593058	1.82767399111929	4.46093203353718	4.87256028427265	1	3.61503779003978	2.25154159029481	1	4.64090753837533	5.85426258169626	6.25913280523347	4.23088243323201	6.16188742453375	4.69845830091885	0.513870728222111	2.59763440338265	4.76319004634164	3.81549653855908	-7.489965398015	5.73869279301323	2.19234668474285	-1.05720917242817	2.73392989706086	5.5168925407694	-2.38030697229971	8.26990329586336	6.23772412466101	-0.803436996321886	1.58614270043134	7.32505935530967	-2.93263613454807	-2.92832169443284	3.16629977864178	5.33502401317771	8.53931784678138	-4.69987900609374	90.75	0	2
59	5.61411237496892	6.65231941756746	3.95450910875929	1.79087252146516	5.35206146079069	5.90295681870808	1.46357564456712	2.50700569073338	1.28342755478432	3.74044065501832	3.9540099279364	2.54850543735573	6.06976410906104	3.43787338619651	2.72013775405544	1.63822424242015	2.04321053765663	3.40130681480469	2.92766282506321	1.73023303032504	1.37239917554529	4.99985652079263	1.30124414061107	4.25191341762717	-1.18135470982233	6.90617674193222	6.72538619621386	-3.58039681104691	9.17293600917161	5.68642025364713	6.67540933556714	6.44808057677323	1.14573837215534	-2.94222221113302	-2.20996388701805	6.13378614464305	9.64598058762623	6.1370013458749	3.35900052925304	1.6934712100556	-5.56813582481114	4.42356680753097	-3.17308227343686	4.29231443872137	10.3733932417197	-5.7042550431485	77.5	0	2
60	6.86969733707131	2.89176076627092	1.30961608609791	2.34107034404338	5.0932266988191	5.69097684514406	2.73660416568405	4.04218347993095	2.17319710192794	1	5.85827044855812	6.40648993663405	7	6.44601248562817	2.97998614646756	3.58466090103217	5.63283194587377	3.68814216329126	7	1.60670142403785	3.82996699384514	3.61656136347	1.72014533238819	5.1798285613935	1.9029258723128	7.13133562248679	8.75965096054759	5.05087980400968	4.2789056004586	1.1718442506197	-0.350570057070314	4.66774445328991	6.88792907167152	9.28303866822448	3.7314062505485	8.60840434230727	2.83830120575054	4.90020711329872	4.40721465513286	5.0237222628941	1.66593409917889	-5.18267568781542	4.9172136209776	3.9758347027039	4.43623886470671	4.35490637725055	96.25	0	2
61	5.42216801041205	2.51667642637393	2.08036663479317	2.34585341638546	5.51731613915057	3.18343880523104	3.49409337809351	4.31117573073169	5.5993313479452	2.91537511048985	6.15458604041086	4.43375925088237	4.32826478258999	1.5147216797873	7	3.24907821435419	5.50182362906321	5.0853876730583	4.02505538511319	4.08834795620914	1	4.5721745183762	5.18757424947271	6.30678525089373	1.7408392706711	1.07077826501974	4.37003292682272	3.07893703745834	6.8658831687979	-0.533050881811965	-1.36708620794008	4.10242040636324	4.26970977548237	7.05850891562261	0.782191796343744	8.6668166382395	4.73717784706209	4.69165928181647	6.21916200100459	6.65517789253362	4.25727681743264	-2.76636727051312	0.144260016341167	5.38360009673114	5.51647028588267	-2.71839814088341	71	0	2
62	1	3.32763636476887	2.79207510399705	5.09204668557612	5.21954184460053	7	1.19254200632506	4.82698743094238	2.23702835323442	5.77673879210019	5.02569958316128	5.80026722195861	1	4.92421887771977	5.93427712238643	1.69663981060829	5.26969039869446	1.51599152689913	4.80900690954732	3.08277307011003	7	4.32615224751225	2.56544650288645	3.82954291103074	5.02858765580743	1.28350088653555	3.38190352736633	9.54150503118625	1.97743284851535	0.0599490027925944	-3.42031259607861	8.03126623499877	1.94876542728028	-2.72054166864385	3.27984253747747	6.72316092216882	3.02508426350015	5.06854569785075	1.19919085883883	1.79511412650331	-5.81904776864167	4.93029311005691	-5.65151562506879	4.28096905546451	12.8073856026356	0.0342298737992448	80.75	0	2
63	2.91012502514732	1.70076038491	3.03882655552846	3.11638600863314	5.3265197198903	2.6505405396117	2.40704158073418	6.97404715627366	1.53362704138704	1	2.06950606538007	3.94574214975316	6.79316607668418	4.41282410189861	3.95389615794205	5.53553564880055	4.3775641256201	2.07555135850698	2.37848306095132	6.39599984126736	1.00695444658937	6.3838504565624	5.09742964835545	4.00110581114825	11.3992121415876	2.51156831002681	1.46290476582966	14.2812332621764	5.55213009429095	-3.23575321855946	4.29986453405849	-0.290883188332462	4.14007725143882	-3.38312386767121	0.43538624602004	12.2129848655804	2.00992283522282	-3.58896720285661	7.85996244032807	5.82719298357939	7.20672735615594	-0.292124380025555	4.8602057435475	-1.62898110320882	8.81036503574984	4.40627965829947	79.5	0	2
64	1.71733927500723	3.42640169565644	1.74003174889564	3.69986424422312	5.66445099876139	1	1.67022082829825	3.79311938497654	5.37747573013559	1.62486051208131	4.84200494836538	4.46576715765972	5.21592952457609	4.9622598164621	7	3.763109668363	3.856258226397	1.16822711705855	1.58528381600956	4.6845743011687	1.17963137920423	6.29561286708007	3.9153929615136	5.55577515328348	2.33540146365613	3.944678158124	6.70372260204418	14.7624740020075	4.00563435062831	7.93209481611489	0.348187818783732	1.51933537969585	10.4977366512875	2.04650105560813	2.44156344164442	8.37397192904958	3.93988688304604	1.46024023833601	2.82616652627062	4.61351955312748	-6.8192201663319	2.37919640553202	-2.67241330337971	4.80282213070086	7.36007566090973	3.21912694399913	73.25	0	2
65	7	3.32780196712364	4.26081678967486	1.67095479091314	6.45305784249713	3.05882269015622	4.87194117246881	5.58001443607308	1	5.1459440770966	2.58220258864437	3.65672225257273	2.67349136918576	4.65290033099627	5.35402051330581	1.45231285328843	3.83690613085676	1	5.57072670533167	1	3.2118116302084	3.83385491264305	6.7322460404417	6.95387884082099	-0.156823938663454	5.33372493463436	12.5897564391735	3.93890658807816	-1.00177606904409	3.18453304350189	0.737378956974637	8.86571815799974	0.673300772909574	-0.558987661546933	2.47549144452844	12.1375592031988	9.88875042372991	0.205599255654231	8.36112065238729	-1.31972541822329	-9.02104859492493	-4.59058118036678	-3.99506380380569	12.3888198608117	3.57575481776079	9.92906971228443	82	0	2
66	5.83473570509978	5.48857228595993	3.61129186022472	1.58162960983333	5.40092655617853	5.56398730292895	1	3.61610766359794	1.35837610535521	2.64007095250202	7	2.62625539786041	3.41744002296834	5.32253448007121	2.25706087515258	1.02552653570947	1	2.12261133784353	2.76186456775006	2.88073045161215	2.19277096738787	4.66489388151208	1.12624730136263	3.86496667150116	-1.33654425211373	6.12213732043883	5.6952244128856	-3.68713469836438	8.16980590742485	2.03387197152843	-1.06137611824896	0.159674446370803	-1.17070282747107	6.13180718031101	-3.0284106069231	6.10868611534	11.1335989541733	6.65221467907771	6.10223640704082	0.870108358653719	-6.31396341563509	4.72858980606809	-2.77241810821175	4.54268936872185	3.74875343623128	-6.29925699829742	86.75	0	2
67	7	2.2858338194061	2.59522227101388	1.14052084226352	5.48583159571832	1.10653383615455	1.79877181792912	1.99216400318134	1	5.305812524569	1	5.61785327264437	1.66381012177264	5.07090258444832	3.59395459169102	4.88476351917867	2.1236095975864	2.55014904544638	2.40309078825561	4.09460576175809	1.96578020238561	3.66707371330304	1	7.58567869160971	-1.02075900584107	3.54231767870318	11.8624110015738	4.29459038880303	1.71251297481044	0.369109963653204	1.60174727803982	7.25864764338444	10.8832102607232	5.61561537281859	6.68230018421404	7.44216860533053	3.55869471841091	1.09720578465982	4.16633576802994	3.25035862521448	7.57274729957928	2.60977675008507	1.5298377129111	6.35321462284981	3.37638558415387	-0.884997392774298	70.5	0	2
68	4.81140399281837	1.57673381922775	4.66323435866135	2.21467111163712	6.27403665027494	1.60812299445923	6.97784297611112	1.40391483315132	2.11322862673113	2.38187108763791	2.2882871889301	3.20358595195451	1	6.26253457734709	3.17540636575135	5.33772382796913	6.3160891902668	1	1.02828432737053	1	7	1	2.9577020599519	2.044194561382	1.29931805964803	0.901227456769207	3.30322375169701	4.12422694211835	6.30344732625245	-6.66876263731012	2.25619525001579	4.65862343011047	9.82735050207163	3.11247775074715	2.7298985851443	7.87586655397383	10.4449784708425	4.59134468090366	7.42400244093242	7.58081031231657	4.85227286675056	1.78180866645282	-4.73555521249928	3.86287595976517	10.7707033133903	3.19378771323491	94.25	0	2
69	4.399012790149	1.93014520472587	2.89536808632985	3.18191802188786	5.73500188763651	2.48551454737258	3.19565742852972	5.84342758341646	5.23002413505368	3.52231607158595	1.41093689855202	2.77726016693022	2.66463233580145	2.01524422371296	5.49732990391754	5.9657403130019	6.19952497276761	1	3.13176833525146	6.45165353154042	3.44456386293327	2.51762930948699	5.02665171353601	4.54416220197394	8.15992757208244	2.12040428500178	6.80811896795494	13.5017117948839	-5.29209868275394	-0.785480059146676	1.3727031648213	2.46508694123878	7.57899805338045	-2.84037081371481	4.55457035989273	10.1724180296567	9.13703376758847	-1.57669596411663	10.1093463940417	8.89965928881638	10.4321983099401	-2.50501071901849	0.381477648995006	10.6905637890272	4.97726808361079	4.29944875258573	82	0	2
70	6.21525743505599	2.78932269409782	2.7127807736226	2.37481161125426	7	4.93896507787047	1	2.39059916580162	3.66773808318284	2.985976697174	4.28688744772879	2.12095011481225	3.48603808000131	6.20082477778868	2.4002770488128	6.58222309911053	4.64905428354441	1.18241837855515	5.26883539359769	3.63124466877661	5.58769146207069	5.60328937939833	6.44237727979746	5.00865301265678	1.41256089032873	3.65756878701209	4.22216529574777	2.79901939208929	-6.86950999069466	1.46558536432464	1.87344843471061	-0.306886206796049	7.20164953274727	2.93733891152862	0.427628712438141	10.485989536228	6.02970086390483	-1.55036934066398	-1.99569252427271	6.51182541441625	-1.92035034670268	1.52496538444537	2.86997475651664	5.01391184800988	11.2303248616049	4.09707466454622	86.75	0	2
71	6.31768887392407	1.19376301022133	3.36578955477075	1.33094412177299	4.30165920606895	3.41957566122238	3.2918740317919	6.86064848313219	1.21707925735921	5.32395012152347	2.76837404107325	6.04966941725379	5.94730257903057	1.64069473056141	2.84721225462656	2.62655765985825	2.32373284403692	6.05618756212282	4.0628301885089	2.35105600868778	1.14426576919563	6.01656413261334	6.77391661602867	6.44313025777598	6.45112562887688	9.74081354002153	13.1485848939991	4.69124212681443	7.59089132491679	4.81231233622515	9.12828074091728	5.04942975336743	-2.09147145357378	3.91635971254884	7.21494863931149	1.49709209863016	4.60320526995767	1.57650540228628	8.45776366801413	5.46964694756823	-1.07156499308707	-3.6657834792137	-3.72459933994389	5.49171644881275	7.53571662686716	-1.16013644083665	70.5	0	2
72	3.20403660110833	2.44544806309484	3.96761180920501	2.19798933657454	6.42663375894743	5.8199783169523	1.74000466127474	3.9979829310512	1.52187044483025	1.62955258427535	6.49777851636117	4.35171614030602	1	4.47596393488544	4.46620283026429	5.58006122859374	3.58968268248422	1	1.29711678130012	7	1.40521042884736	3.14639477689982	5.00317496813813	1.81661989626253	1.3705770904589	1.76281373447961	2.95541065223998	3.64156649843933	2.75566389586055	0.318220561885664	0.152576955097888	5.07061869504647	5.25507774737526	-0.914329013788982	6.44275137700204	7.98991435315307	2.64308782573585	2.19556948898936	6.38263335843699	8.95446050395831	8.9010803897378	4.31059082538036	-2.07827155120654	5.016996283074	7.80355370446832	1.10255537110065	83.25	0	2
73	2.69435969211197	2.23943263736891	5.47858658086713	1.13268901795439	7	2.27609598895359	4.24437565401081	3.1972831086742	2.85793395108114	1.42677985238975	6.2156086303272	2.80487046523729	3.3562798350868	6.24151439464986	2.88012519811984	2.46339431754096	1.70376533911845	1.73277296500303	3.54597793182592	1	6.17042531906966	3.08260664448877	6.24778478306976	0.150831384994384	1.96880884630466	0.352268581224622	4.70179186886029	2.04525066073966	-0.805124852255177	2.99541596835596	-2.47395947447793	4.86477196211103	1.45797273350688	-1.08146559509185	1.57612508564875	-0.527600500584315	4.75726194405154	6.29218123375655	7.79843272666201	3.54614585615167	7.52325998841089	-0.602529549451294	1.42014489567313	14.1730292853904	10.390618428007	6.31936163368116	88	0	2
74	6.6838317636449	2.84120720970989	4.7307733295734	3.02476012266536	5.51288201697928	3.86434633029762	1.76570768221947	3.5287582050968	6.46231625078257	1	4.61662464213491	3.0480903227921	7	7	1	1	3.86004008787504	2.3955799931294	2.75616929228983	3.39799791074373	3.17342471613649	5.7445837560986	2.88917649814773	3.74620459478824	-0.85700853019704	5.04497930719581	8.2777348832235	1.54341267702343	-2.46209907157883	2.08123741191786	-0.571499297517671	6.66713170420351	6.87301746759158	-2.52741288706649	3.59803507959437	7.97592546884641	1.08069237874441	1.5702792483917	0.788282837550306	0.504721408069927	-2.49916137249217	1.47253937443478	-0.334637481925202	3.95951913814269	9.24821489057811	-3.18285128859357	83.75	0	2
75	3.96247542869562	3.459277661319	1	3.0405105738664	6.75999246052955	5.19696708122792	4.3310517559137	2.12704378716311	5.35107002908428	2.16935794657357	2.12918987209601	4.00395655736414	2.32083664338306	3.99019438115136	7	2.64389884365541	5.71517052673161	1.89447358598339	5.88608801584677	5.0160312350597	4.18922776592599	2.29747274157166	3.03629599071038	2.59442492067404	2.36416206941861	7.2326857795283	6.67865900203681	15.4329311839313	5.1260315649435	2.14166508267024	0.716561350209137	3.03952457197871	2.21230670154202	3.7228427748193	-2.51489929147973	-0.162929253540789	6.6602825533557	3.94201192446299	6.16061474066455	0.446614886630224	0.739936995796923	-1.10801215369252	3.32303427783388	1.34429254827288	7.25334246260165	3.3859604869264	77.5	0	2
76	5.67490690020129	5.95820969547701	3.07163682759906	1.71983899779463	6.81213616691396	7	1.21196083148341	1.61272490722136	4.68576413850169	1	4.96988853368558	2.10440760731071	5.39500768970623	3.9988952344815	1.16335029912413	5.25574680222143	7	1.89757025605046	1.10110911450931	2.80198639597546	4.21418536517599	5.99333402814173	3.98340425900697	4.20706636981735	5.36910837526235	5.05477267078708	7.54552915047626	2.99046272930096	-7.46922805979114	-4.52746799996722	-0.7387634536196	7.56827336191925	5.84337102894396	6.54477629140501	-2.18678949552246	2.03431809225585	9.91555098612244	1.79825952428971	-0.729652236932282	1.21244918012983	6.60515809916268	-4.8394615390089	4.90402055110026	4.16484662200498	7.00548502249612	-0.548843148601016	87.25	0	2
77	1	3.12315142575878	3.29018408400378	4.82015963483358	7	3.78897499217696	1	2.530947216453	4.41353088438182	6.09954396341062	4.976321213753	1	5.68181705621898	4.1163749648611	5.68066001659968	3.1605030681625	2.0453775368817	2.21742256419971	1.74869002127122	1	3.07899911462176	3.65895506642632	4.01993627056822	6.89042091554543	5.78190794874484	1.8474944817544	6.78140563624627	9.99849219729742	-1.24790728725642	2.0987966476959	7.79254214172219	5.70746110067624	5.11727655416798	-2.38802619178525	5.88125781388063	8.90348725592714	7.680204864992	3.98089610500588	-2.53903879063201	7.42236272233579	7.5566369662045	3.65450846048889	-4.30057232350491	3.97342058505487	12.3816990093923	8.56564033061814	61	0	2
78	5.07651636520232	5.74746655438396	1.01421846450788	4.0050513681988	6.67225071887878	1.30495506659847	2.18109552298997	1.31578409395095	3.04351797503847	2.86551550745998	1.16527046881425	2.56452435778836	1.9786898181587	3.1674023232525	5.70108901649211	6.44396689492929	5.56123026504882	2.72581350685764	2.47237298310906	1.85619790040031	5.84604604982918	6.19498200773508	2.1700327587043	6.75775653069893	-0.866192905673759	3.77323171298127	8.85558688542955	-1.44575367793365	-1.9158537720575	0.906221618415628	2.21772793544998	-2.63066378577149	3.71832728366232	8.31967408987342	7.34391235890263	4.51949728589157	-1.27645132200973	0.530013902336377	5.88516728710685	6.59955868649454	-4.22642019349341	1.47139023205374	-1.48454638654617	5.09933409145802	9.94594973556653	6.10403037169158	89.75	0	2
79	5.4911590616936	2.12705677778157	2.03958400398749	2.90049170379595	5.20133103133761	6.4941622570855	1.42836668319985	4.23788606001165	5.52766341733798	7	6.76907382083583	4.24687968348076	1.26975657752522	4.51429410943399	2.98764656226985	2.74746093907447	4.31232827365539	4.19202292501779	1	2.89515201622117	4.48742949541808	6.33860301722204	3.27584173430633	4.35735156869394	6.90162822843217	4.05081562078959	4.89803507044706	14.2348555584891	7.05113228322536	-2.43532028302655	1.71941975590168	5.30292013117429	4.17408085769326	2.95776689351742	-2.30664899334881	6.67233079791145	5.13702315872603	1.53064190656866	10.0036654661258	5.91896194905843	-4.96751580875948	-1.02223978553317	-2.36897915219642	6.40991814651713	0.887524293326333	5.29064931046493	85.5	0	2
80	5.85478826358119	1	2.18421761475476	2.4884128245791	4.02819698726391	4.09147338815149	2.95435027799001	1	3.81543227205913	4.73954053619914	2.53836725700916	6.39836906775883	1	4.97417822334446	7	1.77806426631816	1.45944995753498	2.86832117012659	2.59909701802789	4.92543698489735	6.90960112128044	4.42657771085007	3.20595798702397	6.86612505597486	4.24938268157713	7.07085028444539	9.55988685357654	4.47786025033831	-1.66780079354789	1.38795576015305	2.48802319296547	4.79343131676043	5.53298471171885	-1.96596424843827	7.58441741893044	5.85525297561099	1.44436600273653	-1.12918274095632	11.259945963012	4.79659835689741	-3.93568504841719	1.37905778644361	0.962182382802626	8.94160387123064	4.14480568132814	-0.29793165525433	77.25	0	2
81	1.33785213289528	2.92983607247897	1.32441614888509	4.03910370597611	7	4.2411422678718	1.64314287341795	5.739234287335	5.73589437391666	1.81397999064356	5.7567708916711	4.40934301093814	4.53367629428823	3.62349954177302	4.40068220960855	4.99966651667789	2.39506728947772	3.34537246593618	1.87561343721092	5.18171846213298	7	5.68452236140577	1	6.14727399255907	6.10536500620478	2.55110345047108	6.10354196656666	9.86841576409182	-9.29658057882806	-3.76257399315877	3.22416029704147	9.76330307552991	6.36571628872009	-3.99580418089367	-2.81670076852639	9.17949269796523	12.6171469856376	8.0822923180547	5.29446792959984	4.83384138270003	1.31790788963172	-6.33839004356089	-4.89977876378602	0.91809657457471	6.64373086994878	6.18126055336999	73	0	2
82	7	3.7429345787045	1.76053584512985	1.54232386832288	3.92545128640078	2.18394841450142	2.20938942347255	4.76739024150281	2.26193597896898	5.79226825083038	2.62638253173477	1.57395997367064	2.17509701009614	2.987265808032	5.55979010037351	4.60300360548838	6.68520059229743	2.52852804421349	5.83721284323704	4.52939656189959	3.18418395734138	2.85746794597537	2.9860730357516	4.42801080482056	0.783354851617749	5.79061415474092	9.95883248026649	2.81891968280749	-2.8752659838148	-0.391516629780165	3.55185078557247	7.76470209403309	2.32410597369706	1.62583693451907	-2.06160214428295	7.67449576098487	1.32694382225982	-0.563889956762791	10.1412380818063	6.16889025257482	2.37848629683936	1.432796711357	1.21738004872925	5.58209983159919	7.74882868235627	8.48360949902772	66.75	0	2
83	3.12816120770528	3.33265910358661	2.07315109123351	1.58921837509545	6.95473939253725	5.26315319369852	3.06864785118566	3.50755169303185	4.08300873651465	2.08760097436037	6.39666777698227	2.20334447314244	2.53835737603057	1	2.26106687625138	2.17223723925672	6.74596360746113	3.74938413785787	4.89181197650981	2.05434470417923	5.37133706032949	5.26813305719996	7	3.58776723430281	5.72941025162262	3.26204068280637	3.90351460902058	15.2406502357494	-3.85754200914237	8.95622235919593	4.76041455171716	7.86088764090688	6.57285726878003	-1.1834958825306	8.08442014365983	5.78121888396348	8.64112924445545	5.66521204154458	7.83295634138027	9.18469220902264	6.22040085048178	1.74087863401225	0.208379148443812	5.41498766186892	6.35953425197896	4.91055621960956	80.5	0	2
84	6.83800694434673	3.51595557786889	1	2.60225017295938	4.90106553834205	6.03200543580389	2.61586579588795	3.91783734534122	5.01212852537621	1	3.3596398253233	6.60585286339805	3.30328207182892	7	5.47168558437119	3.98644406074627	6.60567093907954	5.99790084910413	7	2.20613781993335	7	3.88201352446289	6.92342471695385	4.913729606296	1.65581794213592	6.39974253578121	8.77522109399291	5.33867364778313	4.35627815800255	-0.64919832757196	1.0816454931422	5.47566984925068	6.2964859412453	-1.28579061099614	3.40785027974374	5.19594224635163	8.64297513155684	4.4513525186005	5.03487134284509	3.69185185819027	0.883367675258819	5.71621476698585	-2.87612431500658	-0.560623576955713	4.3701231052987	5.25004317174426	94.25	0	2
85	5.30926814812904	6.57908640697833	3.87189526593627	1.79539890972167	5.71871919122409	6.17077244870938	4.24787365862921	3.08167519653899	3.47028828386151	1.25117261031418	5.28119528850414	1.24071728484027	5.47460416910237	5.75947266662105	6.33321219762379	1.49900270551565	6.96226351569823	3.03279634531123	1.6800085896296	2.63279912708895	3.469335687543	6.30872349667112	4.5332523159036	5.25554840584871	5.65888016187414	5.04544348347457	9.22111293704033	3.1135584173283	-7.530074554318	-5.01125325953198	0.701207214786802	2.45119356277019	2.30430374894861	3.18657880439725	-2.36694424378179	1.24496587864861	-3.1650771690224	2.08673409391911	-0.576619021376045	2.09415802953639	7.25031581257554	-4.80215205636341	4.9789312913519	3.74954400720604	6.40403039849578	-1.45935917666082	56	0	2
86	4.76776177173622	1	1	1.33273409847809	3.46828034303153	1	3.43621692096774	1.54139688792343	4.82706158101568	2.55506296284909	3.90142425474912	1.37618542894757	2.74470825431976	5.64147337923856	2.16085290705735	3.1924754271462	1.92436741856845	2.55209786077771	3.69697889781164	3.99017287522938	1.53378427830558	7	2.2631145858232	3.22180285603925	10.7918094610494	2.51056731494945	0.604087156789743	14.848379511081	5.04794893262569	-2.78262352728444	1.52239534007175	5.19869717574583	5.73082975679084	2.89057881100354	-4.52174204067574	7.50486811871335	10.8387856886526	1.72086221864507	7.27895600202243	1.97988188998136	-0.897778193849556	-1.22973599522394	-5.64665074229654	7.86467226218774	10.7188654314346	9.18650574389605	70.75	0	2
87	7	1	5.36511722984467	1.53565352614821	4.89967902481311	3.58071961410455	1.9739911119738	1	6.14092059024684	1.37959900949795	2.79790714695205	2.9338540879715	2.10262961999136	2.52239870803488	6.32799008013284	1.36696980250084	6.69917582365296	1	2.36252957500182	2.92418074651592	3.20771377062379	5.31071401307049	3.41268839404079	5.75989898077615	-1.22140172661797	3.40244063281623	9.42239746678441	0.599458567028326	3.25738251524285	3.53224490726032	0.303977580810007	5.65276155682611	4.10714876493493	3.25635147090772	-3.84480630875297	-0.89236124197478	2.88026399128945	-0.157400519615536	7.35472544863381	7.2634436573463	9.68051972176498	-4.53581108929405	-0.160418257193348	6.43189058516937	7.23111411834092	4.57417686659775	78.5	0	2
88	5.23553134881349	1	4.24784314765443	3.41404062574845	3.11522564936002	6.91059518425724	3.89497357567028	4.4955560098394	1.26012347845961	1.76734727515506	1.05824459213837	2.48806819949199	2.88848797831072	4.48680918905997	2.05233108011441	2.00098903538503	2.10970881812906	1.22109496617291	4.95688209895471	3.25549591395329	1.75109733962138	3.3151701795181	4.11933325914029	3.32158488372	10.3123364174336	4.53041186448191	4.57499619150073	10.5754040727271	3.56974624187687	2.206995597103	0.700942332559931	6.4849176148069	-1.3916388331784	-4.37287078306231	4.04325524054429	5.90753705341129	4.55110378316828	5.37015190223882	-0.172435268480736	4.90500064705285	6.45036376298868	-3.47054118621417	-3.66554967902395	4.12390755477136	5.39565400626283	7.03443724118029	74.25	0	2
89	1	2.97395069362442	4.45419050447858	3.7124860024228	7	3.39282943699997	1.13989340593198	5.84203568480571	3.8087791129527	5.39706274909736	7	1	3.49588209543979	6.75436787850216	6.49026116984891	5.65453598791906	1.73258517835774	1.75232380451583	1.78897813180127	3.03507596055203	2.73449313661044	6.11002283163044	3.63898020471137	6.59480001010805	5.07691094580758	3.84786501693914	6.12802900345546	9.79061928899707	2.69890527644241	4.02879475910314	7.87385340775173	-0.228648090098577	6.39739976071736	7.01733177417156	-5.63188625868699	7.25807342660386	3.34908688043656	2.70837240392951	5.26973871956835	10.1092742251171	9.39642612168602	-7.91949723619129	2.10313620808497	5.52660010996381	3.68428421280285	-4.39225565753342	73	0	2
90	1.15978400459186	3.83417452818863	1	4.00633049382188	5.88572210760761	1.088491492472	1	5.35551021248956	5.04975347148454	2.31752773197593	6.62132523848447	4.0737564981487	5.71963570057431	4.77610012376642	6.61762188522632	4.76433953059196	4.16205823310235	3.70211006578149	4.89885777875547	2.40113809991054	2.18710395052067	6.11452727347074	2.22594286488029	5.02246609885731	2.42025917602561	3.96773606325819	6.69029188734716	13.2888998121385	7.65613408584778	8.0869973122435	0.831988682820153	2.22936173754793	10.0067544888482	2.13438831206818	2.95381588947398	3.55698518713378	4.50810755529988	2.77546169597854	2.64542985797197	3.62618130745243	-7.98338634826252	1.30260131698589	-2.93657763220905	8.27064549867594	7.14880181385433	2.73933781938119	81.75	0	2
91	2.70472543809924	1.42951183281167	2.51735529901962	2.47869467546441	4.92303940914439	4.70594621731729	4.72427879539021	6.23919751482074	2.03585190864206	3.50367756872449	2.85402737053355	1.91778797066615	6.5791340608956	4.9044361810056	4.84363104199715	3.01032717251744	6.99950967283027	2.79394126765067	2.16876312376964	6.52156604645012	1.063753617983	4.0978775199167	4.79460276188775	2.92278621466102	11.773359013205	3.03404768553682	0.947171423167465	13.9218646156623	0.708191594750936	2.00867900118049	5.28986967195834	0.169625836958356	2.98589231750696	2.00661524707493	1.59204050863488	11.9144976005402	1.43565660645022	-2.25150946478669	9.48152608872949	5.45625534127659	7.96727324880018	-0.778703230236157	2.85794583113667	3.47363524485622	11.9932751718546	7.93376731674196	65.5	0	2
92	4.64468030909216	6.02358650489835	3.7563940549596	2.36778624061528	4.55463271996785	6.1996700204207	4.33594449583676	3.02406055165447	5.55701434036387	3.22937572126892	6.65021767222315	7	7	2.77468268031106	3.24032547076245	6.30931347694858	2.87601427739024	2.08829432371266	4.3474604397738	1.82848936907496	1.74109572661244	7	1.76277383566805	4.09080697630213	-3.57727916792474	6.49108308751609	7.17757108405162	-3.5868561094723	10.347830979706	-1.51480581798293	-0.205241722447908	9.17443089177752	6.13430053028357	3.12275901586728	-2.15640964972418	0.600421050914473	9.31200710573217	3.10443124763071	-1.51004525237485	-1.04158257755371	8.93858459176025	2.53303970370936	0.707908244719279	2.69579014859299	4.30098063107148	-1.58033184243497	87.25	0	2
93	5.59787855021644	3.43492507894046	4.37573247501925	1	1	1.96692282368609	3.93446139824744	3.11657024898907	7	1.08558330600482	5.02939041621959	1	5.56553507010681	2.80036822925967	4.99607907947995	6.52155009050435	2.24761677510753	4.07204880449101	4.04860347042002	1.67747914865548	2.13779590862366	6.08578933500333	2.64299780399193	1.57639154225137	4.0018231710146	5.3812899806745	6.97568269052107	8.41192419350654	10.8889185740235	-0.138578593580597	0.475674655913548	9.89908072781235	1.65568763602746	5.6188908089014	-2.36434845939689	-0.0177563840148043	0.769291377207903	1.7296870967803	-2.49464975234285	6.92368048378695	-10.3749089746923	1.67766067446334	-0.766227894598548	4.92687987554522	3.42727534290988	4.53665989630015	107	1	2
94	2.2475876715132	1.4033214801942	3.06672886777734	2.58033003595021	5.91847298633399	6.95541220334139	4.50910873544503	1.1290321848906	5.79296407085134	1	3.29184832841202	5.07918460607953	5.49580635777625	4.67860426741788	5.87398641736626	2.21632482698187	1.75464677077859	1	6.09338606791752	4.42254070676365	5.28162799257542	6.52023690486622	1	8.50157002071005	5.2844844452911	1.29624419598237	1.08993277765225	5.36577204357951	-1.83167032804042	1.83836572936362	0.539233551170203	4.15165097152397	1.16204620576409	0.731149950113868	-2.80687881565872	7.38903799793748	3.16440825112041	-0.274432844383179	3.220812555865	-0.00976268195135144	-5.78171954397769	-3.53230839641933	1.66416313405561	3.80821686425155	9.47778000127602	-5.20738357591215	90.75	1	2
95	1.08383851835114	1.34888304312435	4.43291412576983	7	6.70921722114002	6.27314021057749	1.85571805332822	2.86990837074518	2.06988637891235	5.9020262994805	7	1.80126449936238	4.77124383448667	2.55277362811586	3.2554369807471	1	1	1.17246129477839	5.34121270811303	4.07625881466773	7	3.0119196798146	1.03634125045287	10.6353769661158	6.43746212601122	3.06994783794439	2.2420703331841	7.75938843089169	-5.55361764484843	6.85545405305909	7.88762343544965	6.29561975131222	2.09624397249696	2.62305220199542	-3.65144912088662	1.40147763131414	9.75052579524415	5.9937145689946	-0.538541727177233	6.90050031273928	-3.55783392718431	-0.450969078247149	0.523066335885943	6.15078721166285	6.16791045081954	4.38353002049805	88.5	1	2
96	5.19668866257909	6.06199166612754	2.56304304808356	5.54001347563215	6.11418279901515	3.60065157731458	5.65786312108088	3.16292607198784	6.99589929901379	1.27832689868851	5.94657563454865	4.9899845282425	2.7296768157815	3.30970684158857	6.77266677468797	1.24265618491685	6.79808956956369	1	1	1.74374157736009	3.16143758923393	5.59167112504652	6.50688146011708	10.0672061278072	4.49958308765214	2.53242817411719	1.07639618824118	11.4078180454052	6.15666274537002	4.40725533838922	2.75105442579289	2.54737735228145	1.02140929672686	-1.16056356035009	-1.77866475321526	-0.548509022554845	2.75706212584352	2.10841406091548	6.62098490143036	3.96132170849952	-0.182470191886421	-3.22358617646498	-2.97979501826762	6.43161599094336	4.82333591890476	-0.931800624073664	94.25	1	2
97	3.45398157595277	1.9113254267553	3.35522835836811	5.79855775686391	6.54212196614999	3.81159434581723	3.39941167448195	1	2.4997602722006	1.85030272018073	2.40805915131104	3.92214228811197	2.34718373999174	3.72507884273332	7	2.41405201965121	3.48085615256492	1.24245748314503	5.54090030192643	5.91595642068544	3.60777320692864	7	4.12029730812163	7.7634285948318	2.99098967068213	3.53721139812286	0.964886800696689	3.13356546440571	6.09451870758985	2.83064570503329	0.419014077162543	6.74525227837998	5.25735544845075	1.89976184156659	-2.06892927945358	10.4512350023716	6.48382174040465	-0.63137200508673	6.25497906967797	2.78152925954397	5.83998434049428	1.90724666898927	4.38216541764282	2.31511039507469	7.56245874174697	3.23998044513578	89	1	2
98	2.54089465610221	2.37363403192318	3.20970546928997	5.59571752622975	5.61853731209396	2.24305836578068	6.56663167788576	4.85460636693766	5.7331247985321	7	1.74108410697024	3.44825320250072	2.14204534760309	1.47819703326299	1.30761912656683	2.79642495740752	1.24680606277486	1	1.33536110291829	5.04331712475167	3.34633527415563	5.21513188003834	1.58445382427485	8.54656196847294	6.44133082505779	3.14219830274613	3.32344264561879	2.42264941986283	3.67855172610169	-5.17929730842838	1.66706880475863	8.63504663037743	10.5809041570383	2.14948252863245	5.11582460406653	10.0747502557542	-1.47042231823649	8.86108894941199	7.79327196555916	4.52032378495944	-6.30230880171079	-1.75703756883947	2.79008995225007	8.54494438792754	11.7465798368872	3.55735980433297	92.75	1	2
99	1.02854378609579	1.78594958825257	1.63211028390735	7	6.97262212358554	7	6.37633016184697	1	3.61197744177556	6.41705889789722	2.20421511010041	1	5.62142784881051	4.77179281170161	2.64301886254801	1.9669574817955	1.47047610768156	1.95554437476416	5.68508824082452	3.21048287603149	4.49617171003606	3.98262645725967	2.3780293168534	6.77299230485089	5.4386478606265	3.55030348674369	0.522046779818883	-0.571304269773331	3.86165723104513	4.10770282606097	8.718281415158	6.27306448386878	5.44672635563068	3.71983409846639	5.18550591894002	4.96096667135805	1.05637839660968	0.781201763825961	6.74193590260758	4.40137499155121	-0.0784531268114742	8.48780814457803	7.49286227326961	3.76106507672276	8.63520097351867	4.77715485212285	89.5	1	2
100	1	1.44962902591462	3.55459789049974	7	7	6.50671084146738	5.34379511973079	2.98421927349819	1	6.78348161695984	1.81436341655005	5.27348221712094	1.38639377198102	5.5299000014316	5.390406544618	4.30510753476533	1.57961741563162	1.28019220927483	3.58995507627672	3.76510345133629	6.2179765616821	6.75057227260793	1.38775840360208	7.2846596448567	6.07485820827279	3.49877476037949	0.00401436965206203	0.154001954564644	3.89482704627118	6.92482610576228	7.14670170513711	4.62146069352348	5.54263682690922	-5.16390776230971	-1.16876155602584	9.29036132348316	9.46174499324766	1.60740660738523	6.92654159152775	5.56356870635673	-0.387108483544861	1.09381348945504	7.56630487760321	4.78968371646389	8.73164572125088	2.20225306635157	83.25	1	2
101	2.04755266982754	1.75343468259075	3.69531650798024	6.01542333404083	5.27634425480887	4.21282194598811	5.80043123859048	1	5.70765971313024	6.23945513409402	6.67460325078903	3.66104263799214	1.59817658641297	2.45455519952432	4.77550768571943	2.94133003975439	3.04968150343978	1.24012961825594	1.79610512629046	2.68762423615216	2.48286011733106	1.96825310039467	2.5217970780202	9.70780939972808	2.72423439101493	3.75033870378656	1.54093818458456	2.1501673222948	8.74227165911456	2.58253155698428	6.8009758158539	7.44807724571525	5.02958109819179	3.88544858947996	-3.00764845919545	10.9907482011408	1.69938213624663	-0.584765978184361	8.39175334205819	-0.0937409015387183	-0.0533211233793767	0.301204015594525	4.16773658927535	8.19826056110649	6.47434946924367	3.06040242483261	88	1	2
102	6.67020583770412	1.35807138601082	6.21571027136284	1.52673039169393	4.93041843010859	6.39392660130021	3.01875276595241	4.93877038149437	2.08471004607472	3.11032859509999	6.26908516777241	2.83927549486246	2.17081697804423	3.14185260482762	4.5644855431895	1.36483071631442	6.70960599237248	4.42977596194077	4.15516435499586	2.62330891007768	4.5972789861636	1.34610054063433	1.90868632418581	3.17812853998302	4.57183804377116	2.45854134758463	6.50637408789239	8.59697798957301	-2.7496120473728	5.43138838969764	3.62428184962869	5.11064230444994	2.07788905980851	4.7204553743303	-2.83388872181789	6.75519968658036	0.538120495728821	1.10384229889152	0.490954016261784	5.29749715587157	0.536937368377949	0.960931255116843	-0.0177445663651961	1.17700446378469	8.75950057940413	7.47521429299864	97.75	1	2
103	2.31226696347773	5.87374327760503	4.68292995764844	7	7	5.17311899517179	1	1.61604786531229	1.66088118071098	1.20366808507538	5.95972404054373	6.44948810007458	6.02169072670631	4.59053864316022	5.39921856501396	1.62661941404511	4.09752600619188	3.83556857301306	2.57952667034785	2.52009779010755	4.53452356629301	6.19789214310161	1	7.78774898073029	2.13054210536541	7.14666607851673	4.90147666808259	9.61662465387176	-0.225221998211708	12.5624987169187	8.19888977895736	1.36932748537152	4.63443814095456	0.307197432732441	-1.84860757173539	3.75604095852937	3.64149529683358	1.42844639007212	2.89983835424064	1.98108874999936	-1.59459740943915	4.95392418152528	-4.72841746441246	5.04734309636664	13.0082609844644	4.3545403577157	99.5	1	2
104	5.48095315241715	5.23641769578241	7	4.53818952541268	4.82519683347781	1.03547823172822	2.30514409303181	4.21849127480754	2.25714490346843	5.48168261788006	4.50925829872801	2.06962829353065	2.36268954741019	5.99531744334818	6.30655289640917	5.40118008906276	7	2.10409458932776	5.39682962439417	2.10797813654799	2.89655328393351	2.74135644505691	4.17847702084405	9.66417961379744	1.65373982903372	4.22772392036443	3.80202670549785	8.35077136040713	-1.77993051544627	-0.379955953415821	2.72994710882177	8.14150290877078	2.1100757088288	0.12593832276133	8.44255274593332	1.8267285853246	0.79189881561728	-0.922470846337556	6.4466998206015	5.97569650003358	1.78918468777554	1.94490669992308	-1.06475304754361	5.16801434701396	7.68644419885118	9.12091902164167	93.25	1	2
105	3.62000680349468	4.64973853511326	4.9521405845075	6.30901465473248	3.95863233337142	3.59955977385682	1.51480983375354	1.08811779152663	1.91623535398007	1.9368307352261	2.30436828774686	4.48643751866789	1.02176871498897	5.45140725589035	1.2627422849594	5.23631599259513	5.37169394407525	1.2841563989951	1.52010475984089	3.85175882572159	3.57302587426534	6.67816434852551	1	7.52603258948846	2.04931857903462	6.35603529788319	2.59466652538523	8.43258901930983	9.26457942417194	0.495640644840769	5.48436178910703	2.80041975783358	1.69356858890774	2.40841306551884	0.668315994919099	2.61771137382692	4.33586668945187	-2.56160273747216	3.15047704249114	6.6812402248359	7.80624521626774	-0.975292292022848	3.11535432951053	-0.523251310162395	7.86701468752683	8.55038346075574	92	1	2
106	3.27398430781905	6.03469465404195	5.56044663164072	4.4161552710731	5.19884003489779	2.31655237654066	1.66463371993769	1	3.97667645743324	1	1.76836757694867	1.96332060620827	6.28768635960606	3.26447683188357	3.79759084050991	3.80842857546333	3.89702769945526	2.48579760812517	4.1067180480658	2.8186149042751	2.73545356530056	6.70861544776421	1.53783616133994	4.42488231634624	3.52341061405821	9.4362187577348	-2.53992331276035	1.13408379119724	1.83823595114409	5.88397257162534	6.36420629349398	0.92660665202196	4.49400707928475	3.5831646040111	-3.75196262132769	7.13405818606708	4.13392621798689	-0.151258811192346	2.48109865088656	5.67177738258833	-8.24436467770152	5.01414415419423	-0.923027366288597	2.40897882755086	10.8113685986252	5.3648755152332	111.75	1	2
107	5.01635658251638	3.81455308683196	7	5.49362504338265	6.29482568134744	2.69538737886295	3.10648640589469	2.46158885777871	6.33257181490912	4.58289005732624	6.48884335218294	6.09713131741786	1.58086940220968	6.44374823057868	6.14701753531328	2.10130563220546	7	1.12784182472286	1.26219265416062	1.20410230888471	2.95087067660886	5.68243958637389	6.27713398925414	12.5271413627858	3.46121854504972	5.57891084127628	2.28551875894475	12.0467619119787	4.30137442233826	2.17798837880692	6.64955251429645	1.80241450741105	1.86332207567802	-0.565322832894028	1.69473012928866	11.5060943450568	2.77941212622375	2.02321651650606	3.42861640880363	10.5580206931085	-1.22082368094276	4.76164289238808	6.54442628641504	3.35206017063912	5.39652513822665	3.24966576958407	83.5	1	2
108	4.02885950859041	4.40320047501477	7	5.32082123104178	5.26529682903482	1	1.45730794910811	2.2745501276689	3.52616894856764	6.70604013642024	1.49810222128237	3.86632140048559	3.02846352487975	4.4928376942143	2.73662456368127	3.61615725504631	5.54681789092937	4.16263808905068	1.7927649419946	3.18586234160189	4.42338787492172	2.12396170595676	2.46503463999919	8.20813650610057	0.665894426669742	4.33454164050852	2.39678808935257	8.0811464069549	-3.09557279644973	-0.791339129300747	4.01310146336769	2.41543797558627	6.10056912512758	1.94117943956792	7.87823429852176	8.22438495682215	3.30203449747829	-1.01827467110156	10.9615263825788	1.00291025855291	-2.98002360401631	1.69877948898921	2.37114772944241	4.91199730220607	4.12566871629249	6.13698237644699	103.25	1	2
109	1.90994866799962	1	4.96518646946618	3.4884877852663	5.50026754946262	7	3.91484157052873	2.33536710158586	1	1	3.73696737880785	6.55014510703235	2.50967552933423	2.08527204355241	3.39443949884027	3.94212283050669	4.72883672035149	4.4638885431814	4.89958689832523	4.16206673540873	5.50916659071031	3.52388757584743	6.71682888048859	10.1098869029298	7.4900217042626	0.922582071601182	1.8731944315035	5.39738058203143	6.64807283853102	-0.80175808092056	-0.934567625778812	3.73101905359628	8.25927284840269	-0.564698927371766	-0.301480592978827	10.3859015579749	6.70089805639116	3.30652002713015	5.06357248716177	2.03782529004075	7.19905527380813	3.36502900459238	-3.47114378977706	1.55734718673636	6.28741115829631	4.37611434005118	91	1	2
110	1	5.43135727079705	6.88625399080974	2.84418731099637	6.65402693100889	1.41486350133295	1.40532112796788	1.25599705724848	6.22189730696667	1.43853052322364	1.3361398581602	2.86728286761127	1.43976121670597	4.52955396995049	5.18017824099263	2.96115566060541	2.79001293039481	1	2.5591760780374	2.49311871497553	3.61155335740009	5.29897630340215	1.62109297046093	7.9912583443118	2.91991670865979	1.76826239184215	3.33424813236665	11.5494351544968	2.87047486822305	-3.81186745407741	6.67580398870412	1.86883426813093	3.59850029780618	2.5677823453416	-2.52080773775639	2.76135929739209	-3.40698224586369	3.16023225069982	3.30598864838579	11.4095821213241	7.10434658356562	3.2453965211512	-3.67118853659913	8.18501162005026	7.61481794408704	6.13913394565013	96.75	1	2
111	4.67609257993146	3.5055155074932	6.55830343966993	6.46116907020036	6.00980819126299	4.55047862728701	3.53674290744334	4.69371256323148	6.16612353444937	5.58370942109176	5.28281824466663	3.77348018770225	1.43888210694419	7	5.08102618560361	1.82828966576443	2.03736275164363	1.71368951158242	4.22641349863942	1	4.96346345950751	3.70991244987958	1.90219466314331	9.58866711307428	1.27009695100443	6.55006143226339	0.868911626329172	11.7406293692591	-2.96249928198869	2.657836821685	-0.973522813216682	6.67762693587335	7.79997231742505	6.43567942063493	2.46352011657738	9.17992984476607	7.74903318012951	9.1620006674008	7.81317427164013	-0.319920831239602	8.19199639171348	-5.60975658738556	-1.0849086928088	4.66021025081251	8.03888793790159	1.45547713660989	79.5	1	2
112	3.07785781750424	6.08579043112474	4.31847083718394	4.43361678636431	6.55920489053398	1.77499804760376	3.14092175176143	4.83999845073486	6.30216833573507	1	1.19132769400179	3.80426845267431	3.98557426193222	6.22586665113582	2.8292167307675	4.48596575662684	5.4337475862023	3.15087065608105	3.08683827608884	1	7	5.25711053671752	1.16214016305172	11.3572937748749	2.48861256292868	1.99236632645161	2.64038844502525	9.87502498472592	6.66865546782931	2.41511083909246	-0.647155020192972	10.3779230953486	4.43148920079304	6.17369561086901	-4.11431492158429	5.93251886826947	2.84576086411748	0.504267474765831	2.59282638092001	8.59889963197006	6.46000614814274	-1.5991850912159	1.57054855670186	0.754914203783213	9.79293641318724	7.2225637559872	91.25	1	2
113	3.4316163893868	1.17522503498592	5.80195822519455	1.79714036046368	2.07204485798609	1.03006952266091	5.33166697327939	1.05053248336719	3.23848566829851	1.80294060082649	5.15195954318009	2.93200013970729	4.57758194208896	5.08449177407361	1.13419891304473	1.09956944282707	2.23157036725041	1	4.68689988832675	1.13565816159589	6.75544634056159	4.7043722652118	6.28907700105893	0.00193881193060574	6.74136947525408	5.19310664824914	6.625430419742	7.71730339310159	-7.93301466215128	2.44020587640119	13.5132211901102	8.53705251438085	6.67040313681484	-0.354821786560691	4.32769582807518	6.98810053791128	10.958166003329	0.942006012280939	4.1156065384028	10.7571657076623	1.08248416064985	0.91086043763493	0.389614641613615	5.38352078814388	7.11659277833093	0.571077667354277	87	1	2
114	1	1.63292545741946	1.14946783141156	3.16668053138401	5.967701261929	6.52128190035863	1.47932780671526	2.08391935544027	4.39216419235434	5.21874548719143	4.35646190447911	2.26544908777696	5.04914899414277	3.41108783525255	6.96507275225245	5.68170765068145	2.21339168068743	1	5.9673520336196	5.36219512407161	6.19076248220266	4.56191299400069	2.57252823276083	10.2994030570454	3.33902835403776	-0.624118347457898	-5.43607392293899	6.00592353495177	-1.7258202273863	4.36430577778459	-3.44274928109942	3.8686283691715	-0.13169655176879	-2.37244390698014	-4.9421396175002	6.86469942532513	1.18115566185097	1.4618847938674	5.15586178818278	6.01854032152655	-4.60048539393854	-1.4301934151724	4.43297695916591	7.95184697309511	1.53102307530108	-2.11083841819777	80.75	1	2
115	1.47555615881336	1.76991356266862	5.26229511998566	6.34979290836933	6.37289843146041	1	5.82001015611988	3.37028913531217	3.15794181764256	3.91523849224308	6.56083595900617	5.48051729154334	3.13715755970949	5.66693917063475	5.26922958982998	1.77472424191484	4.25456644523352	2.05594600380146	2.67603000567098	3.33133087565578	3.79258246173513	6.20728288581322	2.91459414088891	14.3058179571965	6.41547665421087	2.24121351921405	0.682344487813725	4.49436791003129	-6.04890865098537	10.2107922604686	1.61165298181061	2.95384907455916	5.86790559502008	1.78981021397759	-2.78054118099296	5.94866264248841	1.30295713018519	4.21627360502593	-1.2110128525284	7.02446803718759	0.219025499557933	-5.78346631617222	-4.57204914627721	1.99081428642471	7.79853785687258	-2.2790213460884	84.5	1	2
116	7	2.57803685502756	6.55559023200595	5.75214985505549	1	4.37503090627588	2.31917451054281	5.72142732838723	1	1.10249910830332	3.10987808807443	2.78713792984152	4.54630133597664	6.9014902402096	3.59398002266367	4.12222752537124	2.09425368934329	1.69944548274902	6.38329963988148	3.09533500246044	2.0280377992369	3.4047879982722	5.84695835369555	4.13997626851501	-0.649049978434707	2.17141333366243	-2.06082640732414	10.5842497627343	-0.376520868456097	1.57445697528867	3.74707720119756	0.523872809616539	2.65832412956946	-2.76090747622607	4.36927059891306	-0.756945449996489	7.91258145530998	-2.0115567581119	0.678426767132123	0.282166206344288	-2.3217037097269	2.7366290030592	-3.34966535820888	11.8736242652827	10.6824129069751	9.45625027945482	92.25	1	2
117	4.04350481457253	3.59572760515373	6.60091037890641	6.78124636728517	5.80502611751904	5.03088478740646	2.11702677021017	3.85233160539329	5.64038307665784	1.66233870296797	5.39598881392013	6.86337079357726	4.2411656998006	5.41509022606825	3.82106744136145	2.31315637686213	1	2.93435225068249	4.37033679492366	1.91318086876856	5.11992351050721	3.89225801120663	2.83136166906637	8.9301312288114	2.56008488204357	7.22758847179874	1.54332311990891	11.8130654816388	-2.87459772261967	3.00656210326035	-2.59053063953268	5.16685749891521	6.83421270851607	-1.46374992372254	4.16472611359059	9.27203153596106	7.773899825672	9.5987638574938	2.74348489869007	0.293363993261236	8.2943144991765	4.06352628956161	-0.341898570036049	5.49837617815698	7.6537192304877	0.557740381232776	89	1	2
118	1.11856803495962	1.33842377263843	6.04333194163488	6.10689566529173	6.91236979819026	2.05834359235501	6.21457878106508	1.59470858798469	6.33018077152459	6.00961931119611	5.28545417717092	5.09748633009121	1.88947251927896	6.44387888123971	1.43553486244928	2.74539573805987	2.17511231803721	3.25110906595497	1.0262138694258	4.09622659691115	1.65185414611736	5.97816431409283	4.02074639756794	11.9109751439665	6.9874580814454	0.457805074162742	1.36382196362954	4.51472404588074	6.58653272702945	3.51438485531974	-1.27872543503183	6.15368015115623	7.63813620364182	4.86307267570978	-3.87638663196786	6.33645859633682	4.53633709582439	0.661306392089414	2.21101238214009	8.49255210099163	-3.64319519795811	-2.8695637645273	-3.13839495540162	2.0882876767879	9.11069956397335	-5.33511095140191	64.75	1	2
119	3.46356921056369	5.65046728015322	7	4.7361924616534	3.87123394094002	5.56772597077674	4.30996613764801	4.74398353292141	4.88559387030349	4.0990029899965	3.69809395801043	1.05084047722754	2.1705813889869	1.56761954812255	2.66124441700845	1	3.26246582283655	2.51781878937331	6.02657176555962	2.91829960110101	2.82675899038603	4.09312384900379	1.76408420290412	9.24428004854592	0.924127511398468	1.70641622860759	2.11047060537569	8.56857048416422	-7.79098332823115	1.2320418161373	-3.65960944126374	6.89000091454919	1.08355175300968	0.96864128056243	-3.58993681449729	7.59375133344941	4.94982968717741	-0.168253997210004	1.60951091534254	9.68281894248937	7.64367624416525	0.322060252596253	-3.67901283076101	2.74030070550663	8.16482754182204	7.43237981642046	80.5	1	2
120	2.83807929127964	6.33700481222462	2.91823887055744	5.73373304837279	5.760607730164	2.76975427509331	4.36494300353632	1	7	1.15495773886418	5.04301389693238	3.79125887241206	3.09139822958405	3.29283203537404	6.98833448296428	1.31185756689531	6.47316415691632	2.40335454613503	1.41605247143275	2.97686805985645	3.44090125411522	6.78332723025222	1.32295220741833	10.621961544957	4.97139872426399	2.87461615781049	1.67162665287008	11.0195502649297	5.40784247131427	4.76549756582101	3.32585474466751	1.54506071910167	0.776824482551909	7.37135686798642	-2.49524732871877	3.91919342697004	3.56210612695184	-1.29651804663665	7.155711966816	4.25618440365078	-0.293229009183315	-3.53139555220568	-2.71011919494191	8.66628651766083	10.4500657865117	-0.306985172926921	107.25	1	2
121	3.7486620850402	5.4858344504605	4.53531270791033	7	7	5.49410949899934	1.78592617707484	1	4.1178726392509	2.04946327420076	1	2.52015043609061	4.70722875299573	4.13783227294187	4.62108983803834	4.30848729074655	3.5450384848277	1.57629689069976	1.89839954957714	2.36248992622565	4.54330317325703	6.74784667192754	1.57960572408798	8.22507765417219	1.74212138584243	7.06349552698143	4.08734066882642	9.1163761257987	-0.357449927712653	13.0456394366455	8.16496247700543	1.68252907027728	4.6787476754615	-3.88260459391409	-2.49605496225485	7.14624034948063	3.41859330279411	0.318612281276323	2.59091823431902	4.14214455071612	-0.663707030836197	5.42183259644266	-3.68178254136563	4.76134266365159	12.0175607971723	4.66313013634665	86	1	2
122	3.38440031064863	6.86704243180533	5.4102074916084	6.32339655642734	5.94203516937736	3.25025636544164	1.31238766280992	3.9162826537581	6.61465339855009	2.78261082297028	5.45745550694335	4.40517639952836	5.02403616030514	3.34720057524698	6.18661920563961	5.9812474435324	1	2.77328884870035	1.05712441022252	6.08153681994313	6.9611316241202	7	1.53325154178547	9.27234655390509	0.110174350046634	5.64424455349507	2.59839854897866	9.01107714916951	-9.1959295386474	-4.73266683799394	2.68322097907116	8.91550338702387	-4.08535691083039	-3.10103783958242	-1.35972178801523	10.0884498596895	4.55778863405313	1.44282791729794	5.08238950978442	5.58141814333125	1.25180313349832	-6.59506431744713	3.81203180072261	2.09147779829252	6.30151568709834	5.24823090252204	93.75	1	2
123	3.61746851847304	6.65581717839954	4.05510995022005	5.96033342664748	7	3.69308999778818	6.35139343720845	5.25527724119845	5.44011952920707	1.9897224031005	6.51707193600214	3.95007444582104	3.92748912874229	3.38556695920883	6.47569598528808	3.43680378935226	2.81122569504201	3.41396429154011	3.69270204809332	3.32676657818358	1	5.71087033390204	1	8.60072960572843	2.5527536350728	4.74561572717491	2.41313791856442	9.45630822377684	4.02777889651822	0.337020558110445	-2.29119387844757	3.6883445488377	8.49127610142003	-2.547371208899	2.81189135603624	7.62525113443753	8.39556347240258	-3.74570163933728	3.38163919266009	3.99076150776763	7.30199272251721	5.04864440538268	1.19331667232949	7.74416373338815	1.14282682386345	8.03025304605483	81.5	1	2
124	2.36276053025953	3.05721323019849	5.43842982359075	6.19392607295076	7	3.25901196467646	4.46847492752307	3.8808034281127	2.52912039746776	1	4.85070598443704	1	1.48770491777352	3.36301023872482	3.72576164763112	4.3239411234208	2.97053094316244	3.37318537147236	1.16039356701064	4.74057869283491	5.11201622055544	6.80448069642325	1.89496446990467	12.5770634934064	6.99622737547819	1.6902588688303	1.95269635641686	4.60510122797321	7.52259653288553	2.62825445170101	2.92077756528264	2.61041313770796	4.33621246244713	4.6954092425235	-1.04694951309271	5.72855090908662	2.86316502779703	-2.15370237501357	6.14741805032658	4.41456054912189	-4.29164868264079	3.29934570965438	-2.29786498256599	3.82122624801856	9.16366473130193	-4.64241003113608	79.25	1	2
125	3.0263326675616	1.13603808688016	3.97706142120645	4.13762339259606	6.62809769310255	1	3.22913809652036	1.7114558865017	1	6.17479094999344	1.92172856572374	7	5.80718359553725	5.27876114298009	3.64661863048205	6.05500978111895	1	1.40454057556896	4.75608568169632	2.4319825151704	4.46279782738273	4.19684626205726	1	8.91050898624608	5.2781988273445	3.37710055208954	-0.033849640245905	-0.731493250761393	1.36209790687293	0.382652095054031	0.740241771253922	8.60955271380475	11.0167069856557	4.48295902788856	7.57306299551975	12.6896760816408	3.15955005172812	0.607806572766135	8.88623123733385	2.8916570372081	7.06283225858883	2.37647113705103	1.36041817135182	6.34486336337815	11.4957186822754	6.13160694220107	98	1	2
126	1.17978028055473	1.23610367684902	7	2.4262437141786	5.53624194357822	2.64532621774891	4.42619049224024	3.30260818943239	5.14274233642225	1.32634222878772	1.30429826922983	4.73734795516481	3.9996809043494	7	4.65095641381018	1.14053130734744	4.43637373175172	4.49148183612738	2.65198025473724	1.89766267624788	1	6.94257467592436	3.26004606317557	5.08373186704107	4.03785431431819	0.292802429726665	5.5344184501101	4.28321121828387	-8.0060937876336	4.64355356764129	13.3088176263417	2.73404967502042	2.32902220573806	-2.67871403686872	-1.17159301068561	11.5049083318262	6.34760601275077	-0.0219429715463068	6.28165647083476	6.79132270182908	9.04011144592669	-1.42422728985284	-1.14555748162695	0.416604941251403	10.8707523985019	1.9998201079794	84.75	1	2
127	5.07544833479162	4.46271765358672	6.23596343633734	1	5.41234885127583	4.79881429552085	3.05565971903186	4.69352407820423	3.58337981110702	3.65648248048862	1.31877681160313	4.98408283356778	7	5.14878866447447	2.14952873871633	2.30764233910259	6.1477052907414	1	2.79319275252754	3.44058373914673	3.04427819810584	5.99344739432143	2.06889498012158	8.50785312341676	1.81020066510965	2.69847749586699	7.08518442481544	4.10805398123844	9.70572485502061	9.21431769038807	-2.01055715301506	7.93509939643487	5.11305805341795	5.1388617570471	-1.18987558468464	9.01939640962949	7.85453991026784	-5.34223100992672	8.16086494133697	8.83015342576719	6.24385823802066	1.56314210799573	-5.9410085788198	3.62816328337865	6.04041983115076	4.96321107170626	89.5	1	2
128	2.27898345992512	2.62710226663276	4.3488057610174	7	6.24939755431875	1.11244276822694	1.66558819426091	1.52864359647218	4.21375765706096	1.98115547105787	2.09827802757135	4.54043813227117	1	2.17476023422917	1.47180267548421	4.6821112861116	6.02941935029938	1.52457588198474	1.85258054105969	3.24101458695311	1.16503125435242	1.02024854623709	4.36885585098854	10.9161935893522	6.57090113638853	3.00514800165578	0.857496625244506	3.4541855735602	3.35287863549404	-7.12367148965793	1.93484994566267	5.65793666003361	0.964487113037666	4.08924293861512	11.0632505014678	7.05552598803248	1.62660663445745	4.18615775418757	8.87729203966879	3.78019092543196	1.35606153438389	1.35516912854989	4.19077495179622	10.0347324157285	4.87176769423354	7.48500782847587	84.25	1	2
129	3.3287655873396	4.75264455523074	4.75143793293823	5.79674432165365	4.13148858612497	4.41603058100414	4.3074731884376	2.94222508510856	1	2.16540118150984	2.67144960554182	2.00688622896678	1	4.91060526103478	6.56713794744543	4.87500641905225	5.58064823323132	1.31919438695839	1	3.25887239324509	3.40856881429383	6.86293702347442	1	7.36300800495092	1.37845276503186	5.89119589048675	1.86960234479069	9.21174940010223	9.4149586830923	2.48219186127214	4.72357458176937	2.74767104962198	1.31079896492112	3.78446000969643	1.23201071973648	3.79195040641191	5.42924828352353	-2.99825834351578	8.40845524538918	7.83469070440883	8.52055687639369	4.26346438766622	5.83420630103121	3.16376563312322	8.49344588984196	5.16446454432008	92	1	2
130	2.61783468316959	3.06844421755662	5.29954363865365	4.16870329378786	7	5.85894875187027	4.59083366958668	3.43779416479751	3.93988212131771	2.9781808989254	6.08740607297618	6.41715237065802	1.17665743696148	1	4.99602119960888	3.95914011636425	1	3.18005694314428	3.25997531340164	2.69438976786873	3.5364511671833	7	5.0232606070121	11.2960814224547	6.60215748599597	-0.297140266978232	-0.906907642110292	5.44762978122075	5.5892041889643	0.884661680438144	1.00077463204476	3.94964807443219	1.84464478550484	-0.092403042209156	0.576204915762204	5.10184559082405	0.106003074747728	5.26385703068286	8.14139442864566	5.87410829574086	6.26421854224053	1.90716060301017	-2.34869063540096	1.7546031562568	7.85171242981632	6.97875837194386	86.75	1	2
131	1.10797728759401	1	6.10678553250982	1.97158297083327	5.42849492427193	6.77031824389059	4.90563934697476	4.64904189274017	5.21738271883043	2.73592502105928	1.42031355612049	3.32032642321325	5.78807608802101	6.83910712581908	4.81544794209126	2.17900627022442	1.82026928181591	3.38123722830769	6.57945733450274	6.13577327375357	1	3.53356685653162	1.28933517857966	4.04947846916227	4.57850315497145	0.743771878872986	5.90167265577877	5.09189969604646	-7.13328932522668	4.7821760596533	13.1808053552893	10.0121838241643	2.41131847558993	-2.75509381087632	7.93906910771253	11.783603459659	7.50549843959664	0.396195243309728	7.03290925708222	10.9255213295193	9.62114098800575	-2.1164110479733	0.992045038845613	5.15223052084836	10.8336495714648	2.09568272849799	80.5	1	2
132	3.07250530451213	2.4662512965533	6.22742501046969	3.28784500738468	1.64903666832544	4.30528192481341	5.79565669468398	1.95508890804577	2.35523836332351	1.52226391902238	6.31053871582073	1.08544328799968	1.90109887184849	5.71555381454984	4.97156494953678	3.85148527788706	2.81320898331355	1.78806892545027	3.02036405224432	3.61252458599024	3.40491982911359	1	5.86866346173097	11.7220363294175	5.88221815587786	1.01201313552275	-2.13028451978074	7.88263642378786	3.98150776855048	2.02913614159764	-0.58832065664423	9.04498969999867	5.76896472788705	3.91556194460191	7.8463433288348	6.1948515917461	6.94811820689768	0.515048250244658	0.703621421033	5.94043420503721	7.0919637895634	2.17153942261466	1.08872311877917	7.83588625013342	4.63375887733699	10.2193943897465	71.25	1	2
133	4.23044454059542	7	2.11788851766259	4.80851301946969	5.34546628428391	2.42215031006763	3.916214640225	7	4.95313713997626	5.27143074489816	4.62487543362429	1.35275459461504	4.51398097520846	5.34253851077323	3.01281864840235	2.44111585933449	3.07589045389598	1	3.85658149020941	1.32133170476089	1	1.56336843018836	1	12.6597370039676	1.10902800322963	1.46851916504187	-0.31412148753183	11.4066095606291	-4.79562765566397	4.28908460355065	9.11798503326283	3.95755545198918	-2.13651650944405	3.58588373980534	8.80661162612201	7.47758099398614	0.730726007538182	0.346106057368398	4.13206984761505	3.56838321932104	3.73616721165979	-2.89861382503422	-3.46176205457283	3.59795275315635	9.89269796585902	-0.246047961445118	81	1	2
134	3.85560810998926	2.15080672259177	3.66242054982601	6.73528301127465	7	5.83269051282251	2.90383161381095	2.30000414607187	3.9886537464891	2.96843014010141	2.28366406148531	1	5.10869483759031	3.14239496327462	3.29914829168845	2.32191843787743	3.62462888337621	2.5701337015246	1.98098466029477	2.19761582163277	5.12535397043814	6.70108810324753	1.94154223258672	10.1374793160159	6.3433990730735	3.07327714531162	3.03635021154441	4.7607560581017	3.43929840407452	1.01286958023813	-0.312535014664563	5.15771157424161	5.35083063281361	-0.520441774629216	3.73622151036665	6.95387285454542	0.0273904298400467	9.75724364787479	3.97333978647423	9.32770460341731	10.1123147012465	2.98288684173454	-1.84601066558095	6.29692651238464	7.23957743740638	7.60281394827862	71.75	1	2
135	4.05636813572047	4.42545570587362	7	5.11650547744102	4.7779348412256	4.36040763933244	1.10656663403463	2.22243679918874	6.41651285095058	1	3.51481810176813	3.66455339201233	5.69659611078627	6.22394943949164	1.60428897847956	1.93751451900181	5.10000190924106	4.43795080883819	6.68470388192398	3.11826257207521	5.94315445711717	7	4.96820572344579	8.6515415106966	0.944556808465953	5.67465584250414	0.210998576823942	10.4151599666384	-0.971931021869612	-0.94972865310221	3.18598789582657	4.86838990439544	6.62319576048586	-2.70669215833549	1.06094597656614	12.3590849022745	4.76674535143801	-1.59180818651832	6.00022412046555	3.84617972568266	7.6697541183379	-4.77717183213845	-4.49034885027747	6.91547364503	8.05984380300513	3.54529228884134	95.5	1	2
136	4.0375602247867	6.39349186088815	4.26038489444662	5.56145913014632	6.96111160111256	3.13282492107416	4.79434085550638	3.55220563863832	4.51395522280467	5.71657330798407	1.87309905754644	7	6.60171862449452	4.96500982143896	1.43112285766458	1.43160801510118	2.15878812154014	1	2.36273524297523	1	3.11753269413098	1.84016930794611	1.42466577582668	12.7657105762603	2.00164305809063	3.464830098544	-0.571012281547267	11.5075984331886	-5.43652249091629	-4.54701239192702	0.203240046299693	7.50985964434255	4.5345138179668	3.1300627760486	6.33142809187616	8.41865674006334	0.170714667974812	2.0847451092009	4.9188898497256	1.77719433143737	0.139744203999034	3.09245122415313	-0.918461529972985	5.69208118940585	-0.202028070582407	-0.158985293839255	70.25	1	2
137	5.90438954309786	3.93724982967822	4.3659799225043	3.84647832586833	6.46981151184953	5.6185475676464	5.11414202629898	2.87306909815897	1.41529740594966	3.26874532232338	2.82953448232399	3.1397277315494	3.34954270704591	7	7	6.31834663792382	4.09942092903636	3.29619679965337	3.20010448298535	1.76584685890568	2.63848671567303	3.05630953359969	5.79426458154683	10.6976333503933	0.824124683242773	5.58803137309155	3.70418208540582	10.0719653713805	-0.917984585910098	2.42050868798947	0.094294856946419	9.86587586693547	7.25768081644534	-1.66820999960689	2.00885136926194	1.06289591730174	9.51715394168299	1.7356034770395	8.98727504355648	10.2420051230897	-9.10840788312387	-3.15989878883971	-3.24189857453357	9.30755169475552	3.96936518968429	0.564158688821907	99	1	2
138	4.28739935996963	3.70650014362149	6.94076289643693	4.62432033897861	6.00913112565581	3.84102897777145	2.56634140595181	4.28656649435819	6.78226129370927	3.58875936784867	5.70877377411958	5.09396881619984	4.99978695786826	1.54334134752476	5.66570204033866	2.07121444794532	3.71446003727059	4.48860069386391	1.92337421281826	1.88687074077073	3.85856705866924	6.03542849798876	3.53287834036786	11.0026865197879	3.1372649889947	5.28435832839286	2.70743792045485	11.4838982964161	4.7487645159185	-4.68957072556229	0.095990200801119	1.37761448594582	6.51673640438656	7.733962593945	-1.92112550819934	8.57892438746687	6.42589218854248	2.29066593708538	7.08886352843759	7.00648278348199	1.14817479424481	-3.36659818881392	6.19154265812105	7.0324334006158	8.74704056699612	11.1911382742299	71.75	1	2
139	3.80342534336113	3.30241686219054	6.16271991272775	2.43577489858999	5.07422976839645	3.8157533496175	6.28988690560522	4.36457212878892	4.96639656851831	2.99855001562295	6.10754215012811	5.10477546671146	6.68495648465213	6.95411882984507	4.9537125673695	1.61423824898649	6.05704497555197	2.85706136109883	4.14513030594005	1.72177732398913	6.62129134964112	4.69258153630835	6.0178802009415	9.29914465940089	3.85705658376666	2.98893364017417	5.38203560238232	6.97266978371282	4.50178009631327	-0.107661088874719	0.319003847788006	5.13673223399044	6.32517446940949	-1.54139138977616	-1.28271864788912	7.1052396287594	8.26894473595426	5.32034836529529	7.08810884105884	4.63088073185785	0.398973916160214	-4.79924840418723	-2.96876106666999	3.2049194795676	6.69049227447048	4.53324584573868	84.5	1	2
140	1.61453443657989	5.48132080495123	5.89642490883573	5.4791090522765	6.36601883312414	1.92746984655597	2.1310045139913	3.16655950129721	5.68592309176156	2.63742314629168	3.38791122100824	1.77583746992033	1.62477068310343	4.86243855049075	6.97450658339556	7	1.59076262786545	1.78019745180691	1	4.80843269862323	3.22010563148821	6.13103259580717	3.70484262589466	8.06163252915727	2.99608375282035	1.27674797991322	1.94184751089427	10.7153819402403	-7.78645122670309	8.14184588769218	0.759191985490728	2.1948874895445	4.45743482280791	6.10228492195666	0.577141041156014	7.94621765745278	7.02477021827626	-1.00662403676556	10.2516952044944	5.40752285263942	-4.86991126326993	3.80293250655463	0.411245698974672	5.87147645106837	9.44513403189957	-4.25121046779764	84.25	1	2
141	3.77951936854026	4.94661182188035	5.86446743856115	5.17277004121251	7	1	7	1.39919478826309	4.38141760545451	3.01335583696872	2.167105247225	4.76475079748205	5.61181541124408	5.13093419779988	5.81206500235504	2.65267527300427	1	3.86144904649753	3.82191585705033	4.26203165719562	1.97654164862292	6.58393802289248	2.329354564843	10.4875614101531	-0.670202239648262	6.41564588328428	4.08915866523639	9.96107616095042	3.3588486596026	-2.48627238946416	0.130893356167115	4.60367308200022	6.07981896955617	2.76874647445318	6.14672612831817	6.02209029357638	1.88318710793665	2.61970922535778	7.32205052620172	2.29564133855919	5.80148203499561	-4.51260578076788	-7.0963190091553	7.68197486489674	9.30089000487497	9.32599523642167	86	1	2
142	2.86528319493645	6.42194229548126	5.06826406451915	3.80234319981585	3.12477888411356	6.35297044989048	4.48677995861668	3.82248488964344	5.668587356832	5.08311616521871	6.75798038000721	3.90763991594492	1.16627981147652	2.56293916215237	2.78017358728638	3.65521099668522	1.52140940899414	4.0732583290023	1	3.19253431250464	4.38999656608277	3.9722182331424	3.06518910099778	4.44688601790819	1.95964826608303	9.30795350929449	-3.72654010631678	1.33276002393181	7.15342834288358	-2.69443846239447	-1.08047958557661	5.41615381923032	5.35123696935644	-0.599161778252831	-2.15253643876597	6.67024714207477	0.644686110477951	1.20605247834398	8.2872997557881	4.11954813166723	-5.26579224479014	-0.597155662846176	-2.17063068476982	3.046568960038	0.114419532486844	-3.8104902353786	91.75	1	2
143	3.2763806687468	2.81830703977249	5.12054941094193	6.53635672356857	4.78033597266064	1.53787244124531	3.77955161749807	6.21284916124007	3.88516571335668	5.87538824231285	7	3.77287135006156	4.08804699783532	1.39525603894005	7	4.51819526546774	6.37438775026085	4.74735213074551	4.49261353050246	5.08236864844584	5.46652895466072	5.66836956198767	1.89390034004366	10.7286978193301	7.82042153012556	2.67430842492997	-1.4214018175322	6.13484457171701	0.627787882367095	-2.29253700810866	3.06905580890835	5.50878117652758	7.43158054830574	-0.535101578017271	8.15955894509909	7.68308100440143	3.85230244153898	1.96085480021105	7.75662282915434	10.2208852221957	-1.25747285774041	7.19547757041625	1.34352426745207	4.30082270184359	3.84991190332518	9.87435552986173	84.5	1	2
144	3.07196642959197	2.43885627349771	4.63688110528912	1.00599046575683	6.52080281252943	1.97729160175452	1.49324184875831	4.93567741838328	6.26106655477354	5.4452837597309	5.86824778876865	3.11663348600833	4.1489830851637	2.29014923458915	6.89054658866083	5.21182581958616	4.32495298237878	3.82946152616519	1.77394325299058	1	2.14408247330011	6.04797837358343	4.78066827128845	11.0951025980698	4.74888336762012	2.09937653966857	2.95198411628445	6.27171533010283	4.57400665174485	5.32023703641398	0.688134965677024	1.96163747153903	10.1753447267859	3.77446133337448	6.09156974543625	3.35948552377802	0.0242582208439494	2.91811621981234	8.29877654375104	8.90380718307305	2.02938391543767	-0.88785405087649	-0.298896112358117	6.6885345675806	2.08493619031964	1.18370984312255	64.25	1	2
145	2.42696706082281	5.58491424981708	4.58901476025891	5.81060564423455	6.8144812070834	5.99267183911151	1.51969843446617	2.52708795714219	4.2120694774219	1.4511783001009	2.54193208240831	1.45242500113748	6.28178724769777	5.75406723421788	6.45552859584753	1.16188479075326	2.18006107741203	1	4.30141375030887	2.91023701098965	3.73886889287716	6.07185508487441	4.31305232399798	9.317983634876	-0.135154726401937	7.55711083144361	3.72171189974737	9.53751075878398	-7.6460446458479	-4.95575224756564	-0.349163619536138	7.0707204405365	2.89397685992984	6.32711783011334	-2.8536103325539	3.34859850709064	-3.62661472775482	1.32466480110814	3.67983832851904	1.26056849351487	7.09718569542609	3.14988550196896	0.300316659719122	4.99945118512338	6.83702921647332	-5.10279518015107	77	1	2
146	2.055814865247	1.96318268291035	1	3.82756545423172	6.70139066289617	1	4.59005657208765	1.50047459087734	4.17532627766088	5.36716911051943	5.90277326926353	1.98152500340435	5.15656872587861	6.40256954574732	4.57017469521242	2.27740383839556	7	1.58297891239327	3.07905099583465	2.05222260899905	2.08753383052407	2.59925749928606	3.34210817793693	12.4157429563473	2.18492444760405	1.05476773865698	-6.51890834553726	8.3743538564168	-0.873258126858854	3.5877235347999	-0.606788474288556	6.80929467571042	6.51640456403204	2.7620387782172	-1.47519302246598	12.0402975487216	8.52877934955171	0.474292405366625	6.76961776827068	5.44470471874214	5.56483783346757	3.68713397014006	-1.17082891050647	5.08102432808072	9.98585586750638	-4.26380014590896	85.75	1	2
147	4.86638571269391	3.88619032325009	7	5.45901971860416	6.59692994582497	5.47305798104553	4.72122494870198	4.78419974973606	4.1395125497216	3.5029449587414	5.52187694530837	4.41999900370265	3.15330443139523	2.20317691728582	1.43305815567155	4.12840820406156	6.78692323901411	4.1555002333028	1.44245280311055	1.81724164219142	4.00724833716476	4.69438865080552	6.72728001782392	11.9667402276716	2.6877333966897	4.11119054777194	2.84420695137972	12.3556008039633	6.44303661558702	3.08157914939926	5.80570207801427	3.14807797311173	6.75896389769844	2.85644639465766	-1.11518749242685	8.19671432701338	6.27633408365063	2.7078496279442	7.11761680549422	5.3670734468784	0.194352552806358	-2.29133508392186	-3.65460753931678	5.75853165618472	2.24499938639027	4.40365090581356	81.5	1	2
148	1	3.26809013786684	2.13777659306242	3.52360164800199	5.46785314876183	1.56452773297294	5.60328072838291	3.83756398677854	4.81861731786747	5.11049788247137	5.74629785330813	7	1	6.31328364632876	5.55792839001389	4.74125986596303	1	1	2.09096309822545	1.57336814268936	4.8076491067129	2.5201762169786	2.32311821661604	10.3941149379563	3.21007785559832	-0.883509284741429	-5.5475725472351	4.25381885599602	-1.20669946091076	11.1526960445677	11.4884320500805	8.04125036320717	4.37503120752	2.61893997537554	-1.03914395121555	8.91027153993638	2.52598863229008	2.61875910890621	7.72537391381411	4.85865573680743	-6.87485549583499	0.260848780422667	8.61364898004547	2.8285047403057	11.5473679851126	2.00616457311611	82.25	1	2
149	2.63513337310584	2.44294337666988	5.0815457030307	7	5.54982762874822	2.66124128998913	2.69166367724314	1	4.69504473838656	2.06672441890423	1.53206541733394	1.20229237682935	6.41021538573438	4.2073149174348	7	1.14215228695024	1.0600759740752	1.7385077754239	1.6737797207383	2.05669724700399	6.01540198123125	5.541479450096	1.32772815756168	11.2013777733098	7.18148195974371	3.96694694497378	2.44633010426383	7.24333659353723	-0.420609014250917	7.70961318302556	1.82557481832978	1.4801515567377	-3.4092310152848	3.15849762936139	4.21598751443104	9.99109949811464	5.25494593445868	2.60818762942643	7.39177946031712	9.30241721141508	-2.39702026838116	-1.39824633320959	-1.87412336911058	2.87550139481843	11.3403859471213	1.69437148211383	70	1	2
150	2.4046325233697	2.14611720552998	3.13925876187172	5.86928582381113	5.51259024328335	1.63366845673534	1	2.42614949731546	2.03734612823648	7	4.18695697434534	2.69235888608589	1	2.6465467330757	2.7007737737673	2.42685094891137	2.17734262355763	1.07004971606173	5.13333461956626	4.34991913265297	1	4.28311457661279	5.06494271082657	9.11111360009861	4.9418450399273	3.58345711595283	0.795965839021396	1.76828353103605	5.08203145303052	0.767495810510072	-0.852362143443938	10.8539954059165	6.13197536399066	-0.342236687458229	5.76092967043926	8.1953922381384	4.52776533981966	-4.61720161868132	10.4763303137666	4.71913628803084	-4.44520727662861	-4.82156822231664	2.9426386037835	7.87981393180545	4.44054050771572	10.8500802487638	73.75	1	2
151	4.77073526623736	6.29225652996566	4.75832178426491	5.34344745752834	3.24802131168295	2.37016174035496	4.37899250273113	3.29450295114249	1.72943918783856	5.18935418967898	1.97257681342232	1.09406208067589	5.10012872058175	5.31055434643798	3.01195707341731	4.80382749947458	5.40026372983227	3.55950676713957	4.37229062854663	3.78612152334162	5.21248130013166	6.96070007244403	1	5.50971632189388	1.37766372197068	11.2690865172926	-3.86115271157154	1.04511311608645	8.19301559572184	3.48190878917509	8.16950963438727	2.86574335222057	2.65831890373296	-1.60657434391437	-0.1618712250595	0.823551918169938	6.97733984599603	1.22270816028083	2.63284600032956	3.17189462953023	9.14547049378178	-1.71921107776434	5.35535817118431	3.64189396077269	1.98079404989753	10.3024759357046	81.5	1	2
152	3.31849252544607	5.61176829015697	6.68460468866091	5.15485959998683	6.01837627393676	4.27398793425442	1	2.2472389534381	2.88391912160064	4.13010693810697	4.77903486059049	2.7625906194671	3.13787071421901	6.97436092652804	1.73723806153504	2.24310395256365	6.58153208988856	2.43639134599885	4.2452495881001	3.91714278561642	5.88658097238491	4.45993388934167	4.55160387287773	9.09594313600314	0.972035025756487	4.76293361192091	-1.05861867731334	10.025081118223	2.80102947034302	-0.608932198500458	2.52894333889569	5.15649620584704	6.36353601114875	-0.0919567291764063	1.22344402701716	12.8400641476008	8.71694329990042	3.79348227410497	6.84429058316606	2.67653212020325	-1.97492693460761	-3.44806109115211	1.91677366034683	4.81683733882677	10.8819360080622	8.43130807142342	89.25	1	2
153	3.32903536883642	5.26818902768549	6.66254830526718	7	3.8662122043044	3.44168187702296	1.26053612926877	1	1	1.85785585298573	1.90278495929919	6.15653422117437	1.48752961597191	6.35945576712627	1.5611111750928	6.69999913996696	6.23304955980958	4.12736341459271	1.28762492960496	3.2211215445744	2.62546747466388	2.00733224391968	1.80774016733017	10.01162235072	1.75341983938913	5.76585621950915	2.85428511712853	11.8344269472528	0.746682821306133	-7.54466864538911	1.03150298514652	6.60094566461974	1.73140881124418	3.41232237762363	-2.49715915865841	4.55743111792173	4.23554536201426	3.53518911327728	7.96103911826261	2.18639294751686	-6.9735966246477	-1.16908178949647	1.67440894014322	3.65545518065038	4.75312447974133	5.33186622072061	79	1	2
154	2.52228607643524	2.18835027211535	2.58741681346258	7	6.59883906078999	3.86296883262014	4.7313485287339	2.5138833386108	5.44088209527636	2.98245458878014	1.73274787145255	7	3.99449759329982	3.22934376242326	1.88615307997294	2.75255050390531	3.36405985543425	2.04892330270769	1.14100143941068	3.33677652586139	1	1.57295101069655	4.12763544325032	10.6643037569275	6.6320485485165	2.53795453262007	1.72286458041198	5.75248803625172	3.99597756496624	4.36876940621244	0.0546409447752873	4.8127713755645	6.07056908616661	5.67751030778655	7.64087800472525	3.69365120904778	-0.033020774104436	-0.379196516745168	3.98817871634411	10.4883297943247	9.81185225527718	2.92152493912226	-0.495633163244095	3.35815168882963	4.85490334357219	6.93374781069917	68.75	1	2
155	1.81954056074629	6.20302584962258	5.67437339533273	5.11195588468325	6.76453735392424	7	3.87878860676158	1.85302394506697	3.29238686128349	1	4.22554270778792	1.37080687752361	4.90314167695461	5.97966654234002	6.4377086483933	1.54069794551313	6.87734852901163	1.01036131274069	4.72083875815616	3.77248115393011	3.98427694437614	5.30347088201467	5.30649611015731	9.39197484867791	-0.0850818277271624	7.72251111556822	2.98016829139631	9.95459031945296	-8.42048434448851	-4.70542628188868	-0.928456296622719	7.42669586038861	5.37512936460422	3.7705684468922	7.09057430321807	0.870811706529557	-3.01138773475237	1.83111030836659	4.20723197676362	2.88576907831982	7.67464316840603	4.06886021316611	5.49731770053599	4.5568483468175	6.63285502336154	0.208999344905466	70.5	1	2
156	1.52982830634518	1.0769670295346	3.31128283906061	2.44818829562592	6.21387789639395	6.77294243175032	3.98763540491604	3.40167828096385	6.08721379198096	3.41253540174306	2.2500768547325	1.63117850527265	1.26429649732306	5.42037367814733	5.43124609955319	3.31157761016076	3.06259578815648	1.38136404950904	6.4876231934368	2.96038038206775	2.67967001032451	6.80988006125659	4.30622448106737	7.9574485661678	3.71631251416307	1.29885555435084	0.484282222221019	6.19002066601448	-5.75514306873638	11.0629754612113	0.617091767752983	4.57807668629367	1.60996908631826	1.4123548788113	5.71980700278924	6.96324062495166	4.15522601787703	-0.794623726198855	4.11564523344195	4.44566898336648	-6.50370940165003	-3.55908173433531	-5.5171002156466	3.79609439619516	8.6133176509496	-4.86230628679617	73.25	1	2
157	7	2.27859371250662	5.74682530060483	5.78940901505974	1	1.92709219124163	2.72349739897496	5.37126572876515	2.38371060448767	1	5.37203077240688	3.0652442900549	3.35841128079945	5.38071067446231	4.33961934601223	3.73999887713511	1	1.01601935690614	6.44815531967851	3.08041408821327	2.85060345009337	5.5649584902476	7	3.9811959307733	-0.789673580029654	2.33715298217055	-1.26819080070839	10.3196900242346	-0.750472859945741	2.04987038353046	0.408152551623997	0.0625436142163945	3.37977556427497	-0.262434465329645	3.89733987964124	-1.4944709985561	6.69999037370449	3.73599185935346	6.43534232503612	1.17635027166499	-2.53745636554219	2.65857785892196	1.17855197529226	9.7763110734406	11.0249438312834	9.65614623856605	89	1	2
158	4.72628576570794	4.776214098252	6.50922589154456	6.31395704695114	6.13883405024864	7	6.6143262823307	1.06236917129729	4.05622552825137	5.97317239283291	5.58377275917797	3.31171616007845	1	3.72156313853239	1	1.72115442102332	4.48295196422144	3.70745600037668	1	5.68728665988831	3.31563126494741	1.56202920915112	2.07293081362075	9.27705712858999	2.38135282437678	6.784063203714	2.04563592091872	13.3898939692586	2.81388476716281	2.26150310063358	3.9828004154655	3.90456142947675	4.50105835227593	0.59026410184957	-2.61590813888833	5.67633009684823	2.5987061968322	0.531755288193631	0.585880557705565	0.00508971635056149	6.02328199824904	-4.32490351482824	-3.71985782847541	2.28565605090457	7.765349021992	4.87471053009634	82.75	1	2
159	4.59665747529183	6.29310102467836	5.22405465121215	4.9063835837421	4.09076360844358	3.17326955853464	4.79047102269401	4.11638212535633	2.62332780930806	4.21693555256357	2.38474060244506	4.31606116049055	6.99475249233138	5.61408828993314	3.59519392538387	2.93740576538422	6.91845482296389	2.15123931232786	5.18722473724174	3.28976913821576	4.24791515222551	6.55400249155324	1.14002653828263	5.89967929290491	1.0606797913454	10.5499290234437	-3.90477731015904	0.842925107391987	1.84297915178323	2.95515262672534	8.28054018941362	5.1126884959016	3.5090225681551	3.7569777762427	1.04255754633798	0.245544464967362	3.94798568270976	5.38238442975801	3.23269792661084	3.56756945853418	8.86850913068552	5.03872479335471	4.75466797879481	5.51652142116253	1.09003237089529	-0.823307243163772	70.5	1	2
160	3.85074560353133	6.17320822736081	6.50340150213189	4.94286419408895	4.24547041826811	1.74704373082316	3.51059991597803	1	4.25378424352899	3.00942825749251	5.14764752864462	6.24181388935447	3.56356653369397	4.29408164538393	2.49512349638183	3.06468465374016	6.12599617175037	1	2.46864521410463	2.4805859663691	1.61377391168978	6.09732776627288	1.4178803268353	-0.742420913968187	3.3937229018145	10.1253166530732	-2.74336022095542	1.56885488941538	4.84324204615045	7.31256472005905	-1.96840914525972	7.93547861596512	3.08491290526412	-1.69970801436725	1.01281813061601	9.48635839230559	7.24895699935032	6.63113814290319	8.41802331228218	4.88360939280827	8.57133520241504	5.33406685223391	-6.17711730930036	5.88345828451118	6.22038535540563	5.1144257279356	85.25	1	2
161	4.23450616138652	3.4871961200998	6.44279303241962	6.73272430096621	5.44587661763092	4.54829113229175	2.47162535065932	3.86818772711349	6.28672751274094	3.94078946353709	5.60603187160876	3.09648542207923	3.06903513898226	3.84591044346315	1.82054167599052	1	3.93834855725891	1	1	5.45890939273945	3.5983088808874	5.85736006702582	2.15156244369622	8.77752168413864	3.49536145100013	6.9284335634177	1.39847619398541	11.6385148413448	-3.83017391769998	1.17982186975608	2.75178139953817	6.28002398353899	6.98250797614479	-0.242079515662758	-3.69167374214827	7.62757357292633	-0.423227992688422	1.26910775046488	0.424848692789476	0.360115842347082	-2.34326986794395	0.7660430012621	-0.0851430481255305	4.10889131990833	8.42002217254591	-3.81360860823921	85	1	2
162	7	3.23322074632883	4.69940641975309	4.74911885541386	6.29089552688528	2.74391875866323	5.16943738841234	3.06828902405558	1	5.61091174000244	2.19057586596309	4.54863050452955	4.2653601221128	6.84785964032381	6.17384679452029	6.54144025425651	3.16262212329069	2.58933189444326	3.15468987829675	1.38776635282318	2.35698809253602	2.5017484246642	3.56984090456421	11.4008580088796	0.221526502199267	6.58709086687529	3.7751124455972	9.69847063037274	-1.78120485078328	3.35273820662656	1.62641415508776	9.07810681722298	1.46592897515224	-1.65385495238795	6.95675249272517	13.448664851506	5.85619305931425	1.68137201865926	8.93045861508791	-0.174130198157663	-10.5302166478885	-5.21468053355301	0.837741215329234	8.83869563066765	4.08977763310014	9.87358806875664	53.75	1	2
163	4.92809112931061	5.25507203019602	5.98307220811166	6.13844539285189	3.30158109391905	2.67888731670689	4.1377921791086	4.19422931424322	3.52039814190118	3.21319741369261	1	5.07266171073561	6.09312572791286	7	3.16916147608726	4.57509628656017	5.6106337972239	2.688258519735	4.66948853677842	2.9864670848444	4.85108671845016	3.11123461625918	1	5.81098521757721	0.209573198605335	11.918521763159	-4.0488557773849	0.983372873745566	7.45028944523086	3.03856474672832	5.53537416595409	4.23158897774104	2.47969845133606	3.87481237048419	-0.988059406438925	4.4956072367548	7.3631685573863	1.19553355448957	7.59788738609391	2.62850348094248	9.35183463775172	5.42231047386919	4.03269976700309	3.23360162935008	6.19874373367107	11.1359236225468	72.5	1	2
164	1.11731475633664	6.36083603171385	6.93203151161843	3.29930974157321	4.92121127730597	2.79616587732071	1.96716433806743	1	3.86983963335643	4.10459378271559	1	1.39771978610185	7	4.70388092732083	3.44048695727045	4.93497251932348	4.48303804766874	1	3.11647247910185	3.58467906082518	4.32677759153133	7	1	4.71612424842208	4.30488062325816	9.67307927476026	-3.08568895469258	1.11756955312115	6.77061851328915	5.94792816464322	0.875372201939769	0.52144265625924	5.44118849308473	4.69027487652174	6.72187867724371	10.7038820204825	3.5238876553832	8.23974141769308	3.47798062619752	6.42031658127105	-7.60232281056696	5.15965924371231	0.690884163721585	0.556841846949701	11.4375623353383	4.53698258587062	81.25	1	2
165	2.94732154782553	5.14744338828373	6.62737819072055	4.402504554824	4.15297532280124	3.31910712304654	2.80441597625776	6.30168088168852	5.96087632550941	1	1	4.17354477642845	2.90849028395792	2.29000768317237	1.28372517707396	7	6.25389779929315	2.73422692469028	2.45985420671383	6.19197636404489	6.77143163622639	5.70622136977771	4.34461391865798	4.39431982673609	4.88712697160963	9.44580545731639	-2.1302484922574	0.873284501343387	-8.63108809591749	-0.625000375060063	2.09721199967511	5.20375116103746	-1.71203598579073	5.47690964101544	3.47901441648958	9.6209656377086	1.79419196431921	9.12920898841609	2.42889612514266	3.14282932499197	7.40995363324023	5.06076599202964	-2.23843562923767	6.01790973950699	4.14000941875992	0.565060730889767	75	1	2
166	4.34199713282592	3.50567768548584	6.30990440096829	4.22298964864488	6.86145555773361	4.36920570906788	4.18934562276044	2.47007185232815	3.27549203618269	3.48158987391123	6.07054773282641	4.71638970976645	3.4356516793692	2.56955058269616	6.46309487112214	2.09315753460535	7	2.31353585346137	1.88818727790099	2.86948254652459	4.31593078725088	6.38030493369029	3.68107935550702	12.1130555313918	2.30216078396393	4.99982261005322	2.99542471115994	11.3621624209837	6.0527398286385	-3.96002334175349	0.0146743237360458	3.36510066897583	5.68917866498296	3.87761665490483	-2.55991519259228	7.23627671498198	5.32414354981979	2.94794437224626	7.0760176907533	5.31015332884079	-0.0612973504880976	-2.83532507462466	-3.21944402329275	6.44264013622342	8.64729453383056	4.5283607722848	72.75	1	2
167	3.81311194009611	1.11899161603772	6.22150244220515	2.24447729477342	5.7158900905339	1.56861006461161	5.38510668667755	2.75688939049867	4.58530688947092	4.37895863660208	4.89768562182913	5.40011317726325	1.21033478345374	7	2.00822030688912	2.13808269601337	2.01265406034759	1.66275189560549	3.79572525415504	1.52597439026733	6.69178357717448	5.59940743240846	6.32960198910083	3.86318183135688	2.4527005173922	0.246005588075564	-1.78258492805246	11.1215154109983	-1.04143464319737	2.00863703323998	-1.2376527127767	4.94142262586577	0.631693871197268	-1.23529024241002	1.69660711111759	6.73677211312687	8.81427869127761	6.08018396185828	8.24662161092554	3.77143924959034	7.35106766442225	2.95555839170331	2.11191245763937	14.0215931436289	6.59697559922199	6.05683572843151	82.5	1	2
168	1.92563109339529	1.77574294287327	4.61696879166348	3.36876320213359	6.54243236064135	4.70075251264375	3.89095755263845	3.75473128876186	1	1	5.79575969983396	5.56076231483359	1.76611391508898	2.09223851105586	1.57404873607267	3.35950581751393	5.5236877310116	5.19539016629584	4.93795167087519	5.66580150330971	4.15376204074762	4.41489595030066	7	10.2372469200967	7.71379868737849	0.934242645151785	1.40469538124999	5.48973876663123	6.81771049798176	0.806316762104776	-3.07411144344679	3.28839115734129	2.75763691934047	7.29823673002194	0.452158647556951	9.95981193146498	6.66879574456023	3.81191229210951	8.24980856446149	-0.288927720560735	7.79995056392317	-3.73308383868384	-0.559841286168912	5.10177487031494	8.4201931587263	0.78338785452386	68.25	1	2
169	2.81235545639014	6.96077644687805	7	3.97548238975238	4.47798265199843	1.32793310740361	2.20259628556619	1.58653944338302	2.60046894302969	1.37934877746915	1.57333433438682	5.94749237116574	3.1999734941834	4.32000025487481	2.8528930357426	3.68088920570136	4.17142421461282	2.48812632195224	3.1886398896175	3.3246628698455	4.56786702651039	6.73859212027572	2.69958604444234	4.5671396168371	3.94037217245298	10.4769786869772	-2.55024485470576	1.41267010693167	2.37441853595233	4.78678131238626	0.352227072698933	1.05806984824018	5.77173138101512	3.39398621644147	-4.36885461619994	10.6360433556955	3.82233021205065	0.888512489310453	3.33929935233346	6.34595614105285	7.69873070275437	5.11445165232902	-1.92624648072406	3.40275983298862	11.859193687959	4.53103371904963	76	1	2
170	5.43018412527398	2.48349553051511	6.53082866131922	1.43323763341483	4.69176582681999	4.19262590515133	3.92826138086064	2.35765097064367	3.0267974972419	4.95448695078475	6.6402880551639	3.02565679723165	3.07779432352781	4.61608099599235	4.68388811237104	2.66926895027519	4.48002833283598	3.4452321740125	4.0071832397534	2.43432610030524	4.12814026802101	5.32773975841954	3.42273245343618	4.44599885583398	7.00146695292173	3.04375709627442	7.13217664295987	8.4948399453787	-0.609718766715569	4.26761743941273	1.38630676505553	6.80087585827816	2.86153193287314	1.24900583402587	-3.43743929103792	8.78197014593163	9.76441933781361	1.52455530310606	-0.603797705382851	7.30912901756249	1.70226043044405	3.27796119684739	-0.895369608951093	11.2254431886819	12.7385644943951	4.33048375641179	72.75	1	2
171	2.0441152660459	3.55002774705008	2.80693569088339	4.85458502662237	4.53745158197038	3.51140920636569	1	2.35447337421699	1.37313300830181	6.44763588720391	3.47355962437008	3.04971847543394	1.3871043423262	4.75875406819618	2.99674705505361	2.57168875520153	1.86441643100723	1	4.02975154911079	5.18789436075783	3.78216732963544	5.11979690537044	4.01068125551297	9.16103792321576	5.05084915483416	3.26679807436262	1.18391832663418	2.41681686120579	4.33370473417121	-0.0536948284527696	-0.210855495624685	7.82817191359296	10.2001429866227	0.0787605767309195	6.61196003804828	7.40363031619102	-0.725228519948257	-4.17783215304228	10.1514489988606	4.22340683362128	-5.61310094023299	-4.27789502687231	6.2778644912314	7.24271991020792	10.1234309452453	-2.39464119972819	68.5	1	2
172	7	2.2646304543111	6.41900053559787	5.9946614946799	1.46588267591355	2.614623910227	3.04566503161797	5.81692732484108	1.78461434774364	1.04296269042173	3.52052940070166	5.76238253207211	3.87146399500898	6.40054469868966	3.8197635341181	1.27542503402534	1.29566746002827	1	1.6373323386076	3.43165041225052	1.7398197141911	2.85456677729554	6.78943965919888	4.53357450441663	-1.17487889674642	2.38669254017454	-0.401435504261955	10.0122051458486	3.16015738167403	2.26039230509687	-0.0702447501871616	0.304900690934192	-4.53808912203707	-2.20076824691758	6.26021447812883	-1.65880386334697	7.45865418096561	-0.356224582572794	5.94217086680497	4.72950007457788	-2.601485366276	1.82456121929644	-0.283655178224346	9.56954897720454	10.9985514007208	9.01233828989117	74.25	1	2
173	2.61454969314423	3.35921749631419	5.86177894827087	5.02019502527237	5.8382065150205	1.69742876307659	1.74361847092495	3.23114573226585	6.52950600664897	4.78227732989477	1	3.47047170529423	5.04237126362904	5.35618107296297	4.82876502526448	4.12766347039451	2.52560089280231	1.43654905882932	2.08131980201659	1.23241203435527	4.89808402388853	6.97592042383906	5.7442848979723	8.20523865962339	2.62586749351531	0.368391640962703	3.47266075280444	10.0392628774297	-0.884566189950766	-4.1555805600363	5.70180499029786	10.0535488627607	3.24846211743887	7.15472096224153	-2.81905002610035	8.59504858581201	8.14117616114266	-1.33145713383222	8.57782052915439	10.3992514164872	8.38205424709862	4.12567003527807	-3.92353217925306	3.35242398736364	10.443425063692	-3.13975041141227	77	1	2
174	1	3.01079875935949	2.82162665714573	4.25476967581441	6.65301941009747	3.86929726998088	7	2.06458627935255	3.64772218851528	2.29990931756267	5.56110145344988	3.33958602998557	2.90960823581884	3.91607129424877	5.9642585503181	3.17494757324466	1.52032127707732	4.54397862175202	6.15234241331854	3.33523861995009	3.85559295496868	6.1465829140663	3.62192760483024	11.8107722847617	5.69114002749552	1.65413793245285	-9.58506498631621	8.60638252086367	3.0776222545439	8.60702237793798	3.56382298511223	5.76492539783529	7.93845016271408	8.50260346803215	0.341288791192205	4.85422908390631	0.0499153130093971	0.906004593425342	7.7406443783773	3.17860954722059	0.391896416184739	5.49113743624375	4.95259261765377	7.98129357429612	7.87595776785424	8.03882823511261	67.75	1	2
175	4.6758878432369	3.02124868258228	6.51464156647881	7	5.65457367340483	2.17686232904041	7	3.19564308194254	3.8124797761054	1.43418953275795	4.93760921263625	3.95286126111643	2.76617760030331	2.80888062101334	1.17759769129136	4.14444271208354	3.25654353742918	1.85746613125175	2.45595383833634	1	2.94170393263173	5.98978093195041	1	10.7651668862884	3.4547702385573	7.26814204279243	3.95480169206419	8.57004254824674	6.77377717040072	3.11850917973524	2.35892483635225	4.69947599391192	3.04438358443888	1.19257240563061	3.90978497742591	-0.300755928020698	3.65647819481963	-2.22149629031694	4.71829590974415	8.33043137244818	9.28506550796999	1.93095017255675	1.62419387956379	6.62112152726455	7.48214464384691	-3.22904866401874	81.5	1	2
176	1.06244910560607	1.77323058045999	1.70792584860991	3.56274982276067	5.5429313021143	1.67222744035101	4.67658209454445	5.6372477039809	2.33682555881151	2.09202808603526	1	5.75804120844562	2.98562280266709	6.74194790987733	5.85663002428055	5.47051037497123	6.06989745557518	1.61562150384524	2.10533298158728	3.21010246638309	5.31355135917546	2.27508324915647	1	10.849559994947	3.91731025699179	-1.35187448548456	-5.29951183340274	4.05770084223143	8.68242283855145	-6.19278767401815	2.0318362506843	2.94152465050233	11.0481053864866	-0.915526377602838	2.82595210387856	9.45018604709473	9.79756322023247	0.603851480954376	10.1227846715231	4.64834269306464	-4.0068178641234	0.614520192651458	-4.61909365498308	9.81851451142993	7.19868521470126	-1.8372793156358	79.25	1	2
177	3.78616472507365	5.09831895595688	6.29380617693302	6.74575090724492	7	1.96237505256766	3.45915366880241	4.49235723123049	1.54660899080962	3.08844269087528	1.31227314705985	2.41681521661212	1.86003781398031	2.90245632209834	3.28873061663908	5.57112764773683	6.35698442907959	1.41285517956483	5.40731470120959	4.03297233353686	2.51472519287197	4.8723554388629	1	7.58787255191137	2.43402814473185	7.71000038543026	4.06255742045755	8.75712930894909	4.1325972014839	5.31178561086691	0.00774986970981684	8.37647676511356	-0.571132177221296	-3.9672257008177	4.6601205534126	6.5771846561143	8.12461441452126	0.713251300891478	-0.541113568296775	4.54365969568735	6.47897876377837	-2.62668204633605	-2.90801950438327	3.97555085647734	5.64215639570129	2.51817921045719	70	1	2
178	1.80365267595009	2.94743159258257	1	3.90236126797179	6.42152804471507	4.28705400741309	6.49635917210153	1	5.15544140487945	1	6.08552999785106	3.41574788248331	2.91138698566109	5.04309376036247	6.85585811419101	3.90870688247299	5.81395356748772	1.58987143976863	5.78515906662241	3.1161718699035	4.19092136342633	6.40229778248134	3.30195156922628	10.4631717196974	5.01287968767646	0.634944070736491	-10.3499151613743	8.87464841327297	3.19987916358305	8.60721830971696	0.00805776965749549	5.55366776075865	7.66030090726354	8.53915815595651	0.336698748834987	7.02622935380356	2.46233752378254	-0.820026083236957	8.61494077716594	3.80330276215594	-5.69590684974793	6.1219816867044	3.56307247437568	6.40007493650575	8.24996084018109	9.98638917369337	88.75	1	2
179	1.90934035498279	5.69910927197643	3.69850585261595	5.93850088721335	1.49688448128602	2.38103114319751	4.13703716376106	4.64731425876267	4.9156966793052	1.66476923166634	6.37167901429823	1.65012211987874	1	4.39791213591678	1.8409665177197	2.17744669902019	1.41411296437753	1	3.06390399320359	1.81310729638152	6.23464631001144	6.3691528847896	1.56542400643124	1.79622712309894	1.56942918469071	11.8015830359302	-4.81753835857562	3.73993065313528	8.06329377081075	-6.03614767308222	4.26994592630277	3.54674921641952	1.69572373670181	5.02802653162749	-2.31324545870911	-0.162577956431332	4.38970204180309	-0.470513874999287	-5.00485745116126	3.28136494805222	5.46857013990633	-5.42125759929458	3.81335044284034	4.95590122462819	11.3333744578785	-3.00161283108136	92.5	1	2
180	4.87569998960752	2.84758024473637	6.32085161037583	4.21192542170674	6.69502533588868	2.28062123778189	4.207765436709	4.21066584219594	6.81488811772369	3.85423854012519	5.79091657363871	7	1.72369078878192	5.79319629393993	6.91769467703204	3.37900215326428	6.94537629756236	1.15217641460361	1.90657461746471	6.06050807868859	3.37240822078095	5.89860638257439	6.51297069753252	12.1941882254263	3.4851578664778	6.02090191400812	2.63558945675445	12.3128819863311	3.8415270677335	2.81424695765804	7.11071348116447	1.02513863507572	2.45490554964628	6.96535513637605	1.54631918879791	11.2079713546993	2.42744419083609	1.98923958159515	2.5101262863432	10.9954480081732	-0.512325998758048	3.42503881327629	6.66388262351023	5.80875231966793	4.87243640720056	2.12962210440217	75.25	1	2
181	1.61159522861723	1.92208596888238	3.63413343029383	4.93438939189481	5.52188689075869	1	4.74759198410422	1	1.37795296450217	5.70826571410668	4.61425201205028	2.28061671383474	1.60670641163925	1	1.37122126311076	3.39513943386214	4.01783639128119	1.89376397795887	5.53937708496065	3.15014074663041	1.80624578990793	6.36042748077661	2.76897387112717	10.0768867383799	4.83683799403143	3.66684387079119	1.88864276760977	2.47501629219718	-9.09799404646024	-0.241320161904529	2.28080349333561	9.92764727240899	10.4610067288717	-1.04123610390311	7.15110635190951	9.64887923252173	3.26155058755258	-0.0481310120992551	4.94315413574084	3.7813999904065	-11.6902725897917	0.56968392217599	0.734247305283284	4.66665580468215	10.0484703860027	-1.82659550823117	71	1	2
182	3.53754289691911	2.82993592843017	5.20326037440283	3.58253236930938	4.24981566125381	5.68873197417574	4.76966250577293	1.18294902313135	1.63446806105109	6.46473354580255	2.62807078336954	7	5.63829263007821	3.34860035106975	4.02634096383475	4.7535072786739	2.81643144792018	1	1	1.88382995465271	2.44842365676784	3.84042571996943	1	5.77791871103947	-3.24084941270538	1.03754420158193	-0.471170568950749	10.6303169470662	6.40158746912761	-6.30195008431308	-0.164851322717748	6.62973890652524	-4.09965168774092	-2.74453937100775	2.00913905175585	11.2768395551073	3.65178633481416	-2.62595522700219	8.5125150657946	9.78689142408447	-3.28338052447015	0.151576704379307	0.63884886445252	3.081287597248	7.93479126803374	-4.0604682699397	82.75	1	2
183	1.91345012830757	3.22316578814696	6.36335106133234	4.59119110009009	3.55105744290681	5.55129688843943	5.27168742406152	3.33851435125449	1	1.81261449679637	2.81133596235223	6.79532765294594	5.85772612761266	4.78790636962916	3.44888320604226	5.03186153882273	5.57587320084889	1.36250634892156	4.53526578765237	1.9730751557413	3.04334410977466	6.17936725525423	1	5.51838080077172	-2.14720100881231	0.838690536231234	-1.27884313743997	10.921365933147	6.87364198473585	-5.21147450093896	3.29609513941381	10.4633645733499	-5.05290163608402	-2.79549983200079	2.01190771935435	12.7692483984709	3.43544714267614	-1.69932045359572	9.14848678898568	9.56067224844819	-2.9178028139891	0.564047702990852	-0.570855908644656	2.91242892830437	6.26476420116709	8.87393263142757	90.5	1	2
184	2.35350785354887	3.84900165523766	4.77165512758937	4.73921803773407	3.0250312095582	6.2181780557697	4.62440317460843	1.67904838248109	1.86036943517664	1.77432369966198	3.18344517286188	4.67470533903565	2.98662551142113	4.80896026884872	7	3.29754019648223	1.82478647064987	1.04448705269327	3.24061092990393	1.03343046234629	2.40277090872374	3.57179357964802	7	5.32357728572174	-3.01652766318769	0.173835965599228	-1.95437429899209	11.3064892395113	7.81126594747102	-6.98581736066794	0.355006037871731	7.32195058149393	6.60115432203309	-0.342609537235108	1.41734882126832	14.4545919259717	3.66565352014812	0.336149856181563	10.4039139203036	4.58133437846726	-2.88713069039252	-0.199104330253245	-5.83178780147888	5.479508415808	6.44893875650996	7.06828682834315	70.25	1	2
[truncated: 5 more columns]
