# Supplementary material for: How Are Mate Preferences Linked with Actual Mate Selection? Tests of Mate Preference Integration Algorithms Using Computer Simulations and Actual Mating Couples
Source: PLoS One. 2016 Jun 8;11(6):e0156078. doi: 10.1371/journal.pone.0156078 (PMC4898694; doi:10.1371/journal.pone.0156078)
Supplement: S3 Data — Long-term couple and agent-based model data analyzed in Study 4. (ZIP) [file pone.0156078.s003.zip › S11/Aspiration Model Data/Aspiration Couple Population 01162016 102805.csv]

	trait1	trait2	trait3	trait4	trait5	trait6	trait7	trait8	trait9	trait10	trait11	trait12	trait13	trait14	trait15	trait16	trait17	trait18	trait19	trait20	trait21	trait22	trait23	preference1	preference2	preference3	preference4	preference5	preference6	preference7	preference8	preference9	preference10	preference11	preference12	preference13	preference14	preference15	preference16	preference17	preference18	preference19	preference20	preference21	preference22	preference23	fitpoints	sex	algorithm
1	6.43968031055828	6.34801055175804	5.93967444965974	5.0500736170301	6.80616743957018	2.90551655439801	1.73503347391769	4.62987618194772	5.6695639015961	2.38766399096781	4.21065839836766	6.53437797166915	2.13858684493083	3.98610813637991	7	7	2.57000795921684	2.05665079280643	6.21118820987036	4.87959215526877	1.48623478710009	4.93462894700371	3.24817587122385	4.07947963690538	1.47653950103414	5.13545947769312	2.32161151504973	1.49292550808344	6.45782396105773	0.153131801294626	5.23709184845636	5.7378055132818	4.04639094927567	2.42689766935727	7.95737734333873	-1.63920690527979	1.40241730672693	4.00439294600717	-1.25042650127037	3.00551304895957	-1.48102364313777	8.39790690014869	0.846256910980129	9.67327444757435	0.9447334793593	4.36175039000636	98	0	2
2	5.14919955908008	2.29600671701983	5.42173787578084	5.54260869797083	6.2818889761002	5.82318964364586	1	1.82016986429849	3.04653197676706	1.94639869289547	5.14892807359177	2.54026848157154	1.92315488013142	7	3.76685056364059	1	4.70626549286596	1.55332165671665	6.06469157335456	3.50876993457584	2.69667532728704	1.8731816987808	2.32606397559457	4.7953115337978	2.67783690780424	7.25093640981162	1.99252896382665	-1.40433291034735	1.7341331731674	-3.0530832578122	5.41345626496028	5.50221606478109	4.87526642269759	3.06472621944624	4.12552765176075	1.81264906628576	3.79846749360728	-3.19148486558958	0.0290591879746317	6.82766020258804	2.27473108082129	5.04380502470735	8.78163014300606	9.53616948648763	-4.24987304244996	6.68867072058838	83.75	0	2
3	6.20980210303168	1.39192496941048	6.14755444923691	6.52648161713089	3.17056184917887	4.82516325997133	1.63490163425587	5.27414037989567	5.20133395281284	6.81094365167006	5.21023704795008	5.25565734202469	7	5.1260866655023	3.24412433583279	1	3.7382840507597	1.36817064137969	1	5.20110743285603	1.44967445645958	2.79490723221687	3.80656197118527	2.48551249914128	4.64882752528861	6.04995862902119	2.83188006508144	-2.19371775000149	5.54244253756659	0.472050263091007	5.31503673769233	9.59992636312326	5.27182608206692	-1.47089657849273	4.44211829443942	-2.79593720896455	0.223764930484731	3.26422474555527	3.45688512839712	7.7607096773951	0.385849817553037	5.66491384099161	4.5631732981808	8.18561098234918	6.54461101034704	-2.2629681087042	102.5	0	2
4	3.48021265417034	3.71784951201772	2.4724409319305	6.47128398087809	4.00963653938086	1	2.79535601865025	1.46810194722151	4.73213233207337	4.25648373371561	7	6.26412310776258	4.26775219167588	4.49680842332783	4.32890855153313	2.42174687047449	2.0383337435829	4.90518438844901	2.37007254389158	3.43541413093099	3.93710167317692	5.35216082536569	4.4756158544692	-1.46101984727862	3.93942940618475	-1.11376313745773	5.45325160904627	3.24423703473821	4.46143700959682	6.29356201422731	5.78872677043015	4.79985850431395	3.56057386529891	1.06976039870364	1.3142038854109	0.182932932212253	2.63321215937951	9.58138733436763	8.42272957167759	11.4949181991127	-4.77145789716135	-0.0699270870214238	-1.99204960647809	5.27009114429838	-2.11801565200399	6.81255945514719	93.25	0	2
5	1	4.42583992410451	5.03525419986765	1.61444510101203	3.09482564516822	7	4.15918527523388	3.77809822755719	3.76399840814738	1	4.27220417012537	6.38497146018291	3.99431050377381	4.55533997982723	4.87019955189566	2.03470649435741	1.13924952626088	1.40127869641011	1	3.67748628487884	2.80285785569384	5.45687449783407	1.29551272340855	0.185206557204881	8.78905329798383	-0.092780211154481	-1.87803167149907	-1.72053113427426	5.79317657243282	1.06704045920864	4.13470784563914	-1.33593367870352	1.2811786474891	-1.77175403879435	8.25231104911662	2.39422752857222	0.833420794688365	-0.536202516402544	9.40341497507729	4.38963248763926	6.36538141828385	1.57007434871091	8.2332229351087	7.8590149281976	-0.312839508547903	4.90962038962016	81	0	2
6	1.18794282466257	5.77324151731216	1.47536563309357	5.42366457030838	6.26665539672428	3.84111130040032	4.6932149422354	2.03504211189045	6.84126472725151	1.32501354398346	2.63774829712404	5.66359789536812	7	2.88221614569725	1.43439481360472	1.7689533335977	7	5.75656015429364	6.58790864987142	3.07896607281932	6.35620542866216	2.41884800724224	3.54980441528181	3.03577540171873	1.13821368794124	4.50271361770148	5.77036898763907	1.64773881916242	3.8165519375523	-0.634086046292073	4.19696984721939	1.48533657903833	2.86407481126714	11.5745847009946	6.31871747571598	2.552026870259	7.5712326756525	3.72984665724223	-1.97619285771262	3.78210775752192	2.09674221652918	3.49534266686573	5.32048497071381	7.32716352136309	1.89453445454573	3.4010212144935	92.75	0	2
7	2.30975146099634	7	1.69468931990833	7	2.53654882353845	1.53029362939217	1	2.68335733366392	4.3126189374643	3.86877245469048	6.99142184286825	1.97067259176749	5.13460145461039	1	3.77154163234796	4.21851222090157	2.09183418475842	1.19424577439909	2.32480424335037	5.69023646169163	1	1.96990645101377	7	-4.09219064154871	-1.23140124310179	0.393596057469597	-1.46529031949361	-0.240995485052199	7.86730838999743	-0.543706484086492	8.94076406331541	0.808855061787502	-0.993869529938969	6.56463227604461	6.57491109046099	2.54306126942883	1.69589608767534	2.8012008709627	4.75623018836701	6.37081249101778	9.12253304753394	7.20113388346635	3.94487963056685	-0.765961988995457	6.89934144207455	8.99226799258166	97.5	0	2
8	3.71401923478688	4.61122655105244	3.79163697922682	4.86373246795091	5.81586426991183	4.40179607761268	7	2.67105634484491	7	5.85408030750065	5.94962796735804	3.3559842714896	4.76960634729693	3.48699185400207	3.66657131365465	5.15825762886658	5.33156155965163	1	5.96463647649347	2.82397002459536	3.01250568873837	5.72139627288831	4.54474847369484	3.83708191993129	2.38862375223438	6.30535185251569	1.80911379908877	-0.456003243778209	8.46954727265124	4.22408672739666	5.14615146520216	2.4156915604335	2.78547157876348	1.55983791701674	9.32657822797867	-0.983969173717973	-2.51657563640934	5.41273133298653	8.05795323421409	7.29534433125658	-1.82224871538901	2.24045163861275	2.58898375889476	8.3162358025064	0.0573718439235831	5.7840264408996	103.25	0	2
9	4.55426743007205	5.13603114436881	1.39303357029852	4.16655306230668	4.28649618331912	6.28874891322426	1.01481749596168	3.38414540839471	3.08302297253856	4.04639894236101	1.10868994685025	1	7	2.7300707073453	1.51676445847854	7	1	5.59441938104264	1.69146072239115	1.66364491295175	3.87528867407244	4.71708027538133	4.10421285920398	2.12496487971385	-0.122895380745733	4.9591106980896	1.73026903125153	-2.46678464860635	4.7540643353476	-0.0657051903326799	5.5484578639211	3.07260538787809	5.57574319341483	3.34662722631416	-4.5084431514752	-2.41390324144244	5.62457904660286	-1.00716486937403	8.76236036873955	6.32076372884797	0.168547076935825	8.20924932762632	-2.97661994846354	8.22330401729652	-1.79364460647257	4.79553075813312	105	0	2
10	2.22755851566436	5.92691585037927	4.77666650040156	6.89711412082974	6.70414299420037	2.83437160602605	1	1.13531326952737	4.19662792272364	1.54815576379335	4.97040718023422	1.93850289161467	5.46634186984799	5.67525660839385	6.53972052519452	6.39049091123062	6.19549120098801	1.09910947076764	5.41857466597257	4.82546014889778	2.03661810034255	1.6614265708536	4.68102336385475	-3.36944730229304	3.36277251332293	0.164387556062278	2.61567467300956	-3.30081473242087	4.65276999344587	7.19536902202122	7.1561451659253	2.72740230547429	7.32318807437566	3.86359684808637	5.93953271539699	1.31673502257809	6.06098129015627	4.61819696320812	5.5654512349471	8.84106639828973	3.406863195473	0.0799884928051718	4.3313837784693	6.33068343823884	3.23307764330238	4.59351176026148	83.75	0	2
11	1.84568942601722	4.71991818770907	1.52970660086587	7	6.82202879442865	1.40115960998144	2.36936490961503	5.22532949653784	3.22618831368949	1.14336320315009	5.60551144244281	1.70685468684864	5.87403292878984	6.37280459279326	6.3543864451526	1	5.91788679892183	1.72260559679003	5.07354787204882	5.92317673493382	3.43023487870542	3.05686259722072	1.92198694186711	2.62346265204748	1.53804846267304	6.79366319053887	5.35687082931	3.16353300937017	3.06846635562101	3.28546946305277	6.6350079579279	-0.00361991563785499	-3.2064591825505	0.699409301599667	4.63104960360008	3.55035647146516	3.09886348557152	3.80997075892732	6.01403219363919	6.28751449631291	-1.57970824686137	1.21815162999118	-1.44445882055616	10.1549515221647	2.84752124660416	0.667708773331766	84.5	0	2
12	4.83718257091454	1.56350459719094	4.91061202350204	5.06693549841349	2.1055618975093	3.40801887357848	1.9088872590416	1	2.54531068791845	3.72221092637049	6.98805342136273	5.65478304154833	1.86444629876295	4.68774298734014	4.03387572367774	2.732498532458	5.76174237941462	4.16224045707851	2.49301471037797	4.55275157103209	6.52202798709092	2.2436272850503	3.73049857524842	-1.53491790057269	-4.87023282004111	0.128323799330514	-2.62667638742661	-5.39638120667647	7.07664939909073	3.62681627242644	7.81919249620995	5.55963042828069	1.67678647254892	7.01712430630056	5.56249478277392	-0.866632540676521	-2.80341273239637	2.61945108594849	6.65330642149205	8.9141994197288	0.298760262440323	2.03736371657831	2.24275867415241	6.7976004945725	2.01270324828538	0.694399099332659	93.25	0	2
13	6.50949544424918	6.76930598664941	6.60457487386314	5.30540961867744	5.26317548056371	2.29994974450178	4.82206041591979	3.71639241965939	5.05938341946196	5.02190837125662	2.65764681812445	7	2.48885060818379	5.81576707453723	1.0823521458963	6.40463822505117	5.91194941841353	7	3.20683093684404	4.26364221711188	1.03251394555181	3.07144549483387	3.30356533318889	4.32908793448635	0.0264024920615872	6.151225514412	1.95847934954514	0.338174021038205	6.04631610967355	-0.598037135705529	6.81313250277873	5.5930674090526	3.75807198023372	2.07210379964791	8.17481687288703	-2.32715247229265	9.37224928844321	5.05529121222038	-0.4167536197472	2.90396311436971	-1.46207240797997	1.02089167414461	4.1527239950861	10.0750918689507	2.4078209961277	4.58939889239489	99	0	2
14	5.15748870870263	3.82337176109148	5.43032948063859	4.0995326153844	6.64560857454151	6.14690313934075	5.30018768790098	5.72441079377211	7	1	5.87792241117534	2.09943614830614	7	1.26200764058629	3.89539816566077	1.6324429429486	5.34333583115727	1.39083517403757	1.06841979924836	6.52795942624985	5.6368422683978	1.01147097376175	5.72965637254598	4.61449347877802	2.09078619183627	6.94464447604854	1.65039069893039	-1.21039449694761	5.29640915930405	4.18253816036437	1.69149526905938	0.271836298399395	5.17245512152566	9.15112646028073	10.8704141599503	3.03650523319438	2.29701743851107	4.15802805800269	2.51419977930756	-0.777501585353441	3.65140220090046	1.48006751808857	-0.2997428851403	13.9422484946458	-0.371680136550815	9.73126698464686	91.75	0	2
15	1.95739896984093	4.58832892686854	3.1121713833454	4.80889029480571	1.94588914669949	1.48019674975717	1.31372540178945	2.04516545253058	2.54983200928959	1.38823268375027	1.02913981082671	3.8310983535269	3.54962865773454	1.69391972477434	1.24982704943282	4.93272241922412	3.95449458658569	6.03278352628996	5.3696060314815	1.48680836236236	3.55633219674659	4.050021338598	7	0.339317573962564	1.12013516768551	5.94975243378074	4.99501422173423	2.63329687939388	9.17559509507256	-0.855535023801031	1.45626243964232	1.33492040614495	5.46247500674706	4.46208058283953	6.8306561099874	-3.77087525661981	3.22106719105751	3.22440098263975	4.39257744134478	7.49333406992971	3.79455240739978	7.45935623565334	3.54627700250022	6.79102056829803	1.79260289349929	3.27848167526854	86.5	0	2
16	5.06877287083393	5.16991910003989	5.57521448687395	3.9479017658536	5.81446535277076	7	2.2497016281314	6.31979679386832	6.58143884634333	3.65782864887452	6.09588258788797	2.36311198155627	1	4.792340388188	4.54877957502645	1	5.78262044706235	1	1.68531089289917	6.98678852561128	4.95480324146847	1	5.16194982548758	5.05675448323644	2.21495611014934	7.87356805801853	-0.224504424962028	-0.109555430113583	8.86545300195399	-4.82973632493461	4.94882028364617	0.31889842234122	0.123444632630937	10.1170401847408	8.19077116058966	1.38384579634808	3.79450739046447	2.70132302559101	9.17716739275688	-0.494739558136413	2.59170011564108	1.31886583644658	5.55712117256393	13.8295569318921	0.433410440957598	1.339594386649	102.25	0	2
17	1	5.14314547823508	2.66726736522994	5.02088352051128	3.59036634942776	5.11315845943219	2.32540352900162	5.46636399006054	6.96744051294872	2.68589844950345	6.86797332880861	6.64756074740071	5.06663123189089	4.68303636825569	6.52027042740884	7	2.42818761234317	4.03345185095884	1	1.13590916996619	6.52007328786163	4.45271881156598	3.27046399961644	-4.85421330577446	2.08134738090931	-0.970246731729691	3.83107171110462	-2.04775718257557	4.28550404127249	6.39159547126263	1.27302478215905	-0.254190666661556	1.94739653933555	-3.53146961650841	1.17588227262192	-0.687135714875604	6.35288358303226	0.870791564572115	2.7166673836327	7.03908330354114	2.92184368560873	-0.23472120019848	5.46204080544104	0.771513488312355	4.72044906091739	-0.827176051760167	111	0	2
18	2.30930093376959	4.32113025545015	1.15537459291053	6.42645284625699	4.69990912986427	6.87120769289045	2.44222260652513	4.84883396199555	3.97726350429795	1.05420990225522	3.26215470236636	2.88207469862075	6.6126067567753	1.85535448604568	1.65961640998068	7	1.9787489141239	3.77295908076957	1.17344793862097	1.86539489633084	1	1.73032668847664	3.55463956471633	10.0572414775258	7.13107472593172	4.61964950937863	-3.82976454407883	0.939990410242893	4.69798058887471	0.297392992849731	9.16264189075426	1.91433631443999	8.38052907885291	8.9306308642346	7.19833325538873	-4.09020320590098	-0.450854366627759	3.44597754956287	4.4822760097626	5.49811607631965	3.29937383600002	0.916999799491943	5.48730050378992	10.0136389022872	6.86380934573421	-1.29110956777077	82.75	0	2
19	4.59330479890506	4.99240771991459	1.95888190882033	3.35313706898416	4.84928075918282	7	1	3.69814129988016	1.94029948789664	4.62853511164415	2.0885499177386	1	4.18449684616451	4.25255402854538	2.47249928963629	1	1	5.78584111287275	6.05697571151051	1.8478989352976	2.88375232829049	5.57702579256611	4.2459272075141	1.44339664425612	-0.819189580543783	4.55235195875455	1.93697515085056	-2.90419708032021	5.16317363807382	-0.181485554089532	5.7532491260096	2.11492049732958	12.8913864182913	3.94447783060173	-4.01232951141446	0.654231251940057	5.74261687617714	4.34321954833199	8.62537700060426	7.13597403970322	-0.427965594365454	7.03135908455224	-2.70880587223089	7.55156965627985	-0.95392831016231	4.1025148333175	90.5	0	2
20	1.90743635048127	7	2.72079586228124	7	4.28804191862765	1.29689169987639	6.15283712368283	5.83220038399864	2.64934000784282	6.49400145532712	1.39794913987428	4.55461409250118	6.60488246209615	3.89418846609881	5.64359120412705	5.07764058108324	4.14098268995156	3.74368497722143	6.50982522264652	4.49586711072034	4.36115475490672	3.03824135051398	6.4404599559502	3.03214993521752	-0.413566049742569	3.72740946232397	5.95553778755535	0.0408294467086975	5.86201776894886	-1.76643971058426	9.69314488218849	0.257799504886126	3.94009637170143	1.47768632285552	9.32071580876217	0.810982463433069	-3.59535973953153	2.92707064782739	0.113843863522574	4.55490431117628	3.1051435914185	2.38197011055383	0.697804271702442	7.16553285628521	-0.311570438968552	-0.448966641325346	97.25	0	2
21	1	3.82066035445882	2.41938703969976	6.65334093287941	4.2473366787306	5.04519019749724	4.85226198251908	2.8607747819587	6.28435519179105	1.60841553980988	5.54475546421956	1.21465880306264	4.98472507552744	3.01784966791377	3.44672325934786	5.28518980425697	2.85163311958874	1.80377259325056	2.64334875415589	5.73636741262558	2.46523910173859	2.25631608711654	7	1.15739389493477	0.136527705774874	7.52584856750241	5.07211143480826	3.35880522447615	8.22747382239926	-0.386927005267985	-2.37155485916479	-1.39417958423895	-1.4275390840436	8.35951443382662	8.03419248664698	3.49357011326024	1.11955597997865	3.86258339617534	6.31333308073685	5.61668870034042	2.63803045722625	1.3273316493583	-1.28719457729099	10.0408159399846	8.45488398841102	6.26943579206056	82	0	2
22	3.0022166478345	6.36847906891319	1.64771113114763	7	2.70479495897422	1.55170404538028	1	2.24687904553948	4.65670688651507	3.79392835755847	4.55194082326221	6.35225805669151	6.19397006589165	1.5422184515055	3.32239495493244	3.78162005151219	3.91275784863343	2.78432266349279	2.3698201093355	5.79528171725776	1.37230623317215	1.43501754450126	6.16693394524099	-3.45040430368739	-1.91547685572799	0.162524348884974	-1.7286356711899	-1.15686159783268	0.406521199830968	0.322762842911726	4.13251243395902	0.500398208065518	1.72076590011953	-0.878821965081343	6.16567646777842	-1.35388588013215	2.43143018202589	7.16913874240999	7.37716309663829	1.45432903436241	4.65304871439087	3.72378428154287	2.96987224453471	7.63716742849652	7.27179268727785	8.40877707185029	84.75	0	2
23	1	5.03899437497001	3.01355745256573	5.77490881964537	5.92913715307323	3.87668698945339	1.76135942723173	2.375241804095	2.21680108422624	4.30362665437023	7	4.33850316551204	6.24362498560819	2.5700581643775	5.23741929702506	1	4.93842985083081	4.78620243187873	5.17537166727686	4.79822995067582	2.99951994493585	6.96393853064792	1.56370428971199	-2.5632725892264	5.67491397999462	1.17445992219827	1.2822532068813	-3.8928961665326	3.77799988457416	-2.66839438897945	3.4082191045347	2.04828986084481	0.543073513695737	3.38353406718689	8.85502207143756	1.84668145248616	8.02594522268758	4.56984017177876	9.45389191518271	2.57576818621968	9.73258841641678	5.96342753590628	-0.500203703257478	11.2490061419762	8.17387652096965	5.91717897389286	79.5	0	2
24	6.15499688426975	1.68109139068629	5.92610328279147	5.4888837301885	3.16474524686836	2.34219883875865	2.02830038024608	3.07287719022019	5.06601068902141	1.5712298122475	5.15048196637994	1.33006604949123	6.31817510953395	1.75749003238881	2.33692557239697	1.97592349066754	1	2.44653864608512	1	4.14189999793809	1.74734323232483	2.1573379730771	1	2.26523608054637	4.36836961064963	5.5356328141732	1.47271091047981	-2.29112203198534	8.65548188618963	2.56728020768349	4.87475936170656	9.83735733612948	4.19787590897559	3.51778645557837	7.167790999374	6.50072284552954	1.44675566014561	3.55075215927866	3.58292480479023	5.51347652510479	0.183976068871371	6.09653981451306	5.19255872973035	7.82736128834081	-4.01634898458872	9.35605697627988	79.25	0	2
25	1.07945869369034	3.5798380044722	2.4208413599242	4.0775396965759	1	7	2.76472005478874	3.41758950830574	4.45837702805359	2.7173365913236	5.22465795583916	1.36498478356625	2.06548041855005	1.10957072884328	7	3.11687887965259	5.48231379004794	4.43395550651009	6.22926757727605	2.68363811446645	5.8929655946841	1.28072957388278	5.7449346917846	-1.2236673731047	7.1312636857694	1.03978247146811	-3.26787316972493	0.358340148442451	4.77300465029067	4.24156969901456	0.34523759180247	5.5718106494099	-0.118684895502551	0.607236567549544	9.98120802182017	3.73039031182363	11.4402302555365	2.7078349497974	7.36775931621091	1.95112570696107	4.12655732695127	3.46836245266678	5.42478354783246	6.60548252446886	-3.91229783141233	1.39618156968432	73	0	2
26	1.4396374356623	4.92304290825176	2.52652632640234	5.14186445516289	1.04229643748019	3.34770038570405	1	4.28247286222787	3.89604059964978	4.82912933317955	4.0509040374774	1.28463731233166	2.24071725013857	1.56357302397679	1.58311119625482	3.0958889583374	5.02016640686034	4.52745215922802	1	2.97230443444549	6.21522190425163	1.11691911166418	7	0.0254769393238258	7.82091545259388	-0.948143589823315	-4.68551108746343	-0.348847719828702	13.7067048932483	0.836907519522084	2.64329165808685	-3.18903963778246	-3.44972237766963	2.62750709864412	0.41620322413719	-1.76289414034155	9.46725872543822	8.22044393386047	7.6221726316813	4.86194280208444	3.89477347594322	3.81418152760583	1.06063189098577	6.86822927109185	-0.73819278085048	2.08368715674094	87.75	0	2
27	4.95975649235484	4.63929724096692	1.43219727708454	3.60720021323941	3.54123006668547	1	1	4.41184220992828	5.7166585709605	4.24689838153715	1.48430559405232	5.88731911853669	6.63711733500432	5.87848614858573	4.18930010827386	6.66670595630659	4.60348854065227	3.06789882158266	3.12954165716837	2.79585681193943	5.61537536498888	4.43966252536047	1.14519777631843	2.51130233121756	0.179001507505815	6.24316605076739	2.90171326922905	-3.56766350388804	5.6360936004832	6.76269566577328	-0.244069403896539	0.801844552064195	13.004507009766	8.95943723792491	4.0050794866722	-2.27370786085863	7.37176277095235	3.80328897106891	1.88526798976989	7.68617223244456	2.63397963322561	-1.32209763489369	2.08971189866835	2.55961677497196	3.08350644778915	-0.107998932202333	91.5	0	2
28	5.58589892321181	7	3.4429790285222	1.68430580244834	1.01013843010499	2.08441378663135	1.99435206208841	2.31856901972528	4.88249354837035	5.96641915407072	7	1.24846426185577	1.7558503411457	6.12385620611031	5.86107764771337	1.62298606561383	3.77546552396265	1.10103724107997	4.41229699826319	3.68168818606121	4.34943474054842	1.37227301457612	4.74129821232655	0.971085791365512	5.00914670479355	2.73479929260972	-1.85007137190839	1.37230605675202	1.65702606103284	-2.2257608503946	5.23675936348091	-2.73836888029903	2.56746566583093	1.41474784839582	8.93071565456847	3.52691049818705	7.98681765181204	4.90561902671157	-2.57313847478454	6.21919241924019	7.07116782059697	0.943803145964801	0.739336649319927	-2.03574411406884	1.34965403662237	5.41856540661511	85.25	0	2
29	3.51049943991972	3.94299922935122	2.10804684373482	7	4.92208145622112	1.8030784878955	1.60783560046928	6.16339917491363	5.57428015458005	7	4.1542438767359	7	3.68927386120021	6.51563883348585	3.82974479856718	6.63218269487617	5.49640059959389	4.35422315159812	4.75303305334028	6.27774868316519	3.81473248977099	6.24367277015794	2.33985226011504	-2.81948079631733	4.22941338517052	-0.472249655537316	4.69086010622266	2.82949587594545	3.47654958752047	6.85839449397871	3.34904290760726	1.08260124785805	5.08975919011535	0.753585838975646	8.6609950642451	0.582440308510937	1.798040090926	12.7696695960097	0.833624444438313	11.382384085337	5.89793329854706	5.75439773474057	-2.76938501853297	10.8982079185351	-0.981314807262857	3.14372830667275	80	0	2
30	4.46814425704169	6.3766063701004	3.69933421568887	5.58282881130478	2.11973533053294	5.2247386769578	6.65969777908433	1.2789157046488	4.60571935493398	5.34188179313484	4.58766549365689	2.68618875066072	6.12744770322287	4.23872542955223	2.38397783811393	5.21806686480494	1	6.17216120907457	1.27850912289489	1.88075944684925	6.94981218231146	2.80663672339725	2.94231653121865	-1.01045568733468	6.35499248255732	2.25153603446489	2.05729851992657	-0.863512679446974	7.96238336834475	0.297091912221854	5.50601935208829	4.81930134948876	5.88637580616257	-2.91117788264141	3.56776283956017	-3.6443937801814	1.96630701922185	2.00584257740939	8.97488517985931	7.99087984424067	4.10532731449242	3.02609114733388	3.97142177375741	10.6958698799029	2.86786805229383	0.475401992772145	87.75	0	2
31	2.45382961080057	4.15693194375371	1.48069599936221	3.21939220980511	7	5.53740401874351	1.76613101604697	2.70669451746703	7	1	1.62247867434305	6.07056424468416	7	3.7004042962845	3.18045755660643	1.89182493414567	6.7198871460701	4.84677941924418	7	1	6.15511203966958	4.53151839371465	1.96458697882009	-1.31432090885885	0.461944471351119	3.07627881336689	4.2346081267652	-2.55977711337101	5.50111774418518	6.32708712181165	6.24883999921312	0.998524647437881	9.17019670188208	0.254749503939566	7.71232087220131	-0.266878389129353	-0.584937217392729	3.24535749265546	8.57659104671078	8.39524059652591	-3.37363194492658	-0.825137343885511	3.61439371281643	4.910724309224	4.05153534554159	0.545021690589896	97.5	0	2
32	5.00204039493365	2.4561685093277	6.23418083227836	6.22805411842076	5.32592077382394	5.55055620533986	1	1.90096742401472	2.82640518868476	1.61981345189934	6.07697119900087	2.65272979404556	3.0005386399299	6.52387684850081	4.40432895552292	4.86912312227238	4.45235514773391	6.73406907567995	4.54563513596944	3.62127841641146	3.98893402427795	1.55492494854543	1.72992358929906	3.7849093938401	2.1211518848586	7.51058527868083	2.43926091017638	-0.0890035825238184	7.79580936512614	-0.515029105758004	4.25395361338527	-4.07968352789353	4.16498189475671	3.7701835183276	0.204626706176801	3.35245545973688	2.6531679443571	6.39438839795948	0.822010520474151	6.28888660495631	3.70358906721783	8.27916296131139	9.8793193123855	9.47789363931218	3.97121691035819	7.07476804012009	83.25	0	2
33	2.14222533859331	6.10877427513286	6.29367541224975	2.75078796257764	3.22063078507748	3.93508026231742	2.00234146994894	1	5.65620899092987	1.22948033064617	3.38537742062741	3.45120253227385	1.78103041786601	4.13908086701009	3.54944800486482	6.59437200916337	6.09714762997236	1.2365625004944	5.29002037831842	1	3.31835531311592	1.17736687465788	7	-0.192215746238187	8.28065394259787	0.44360690349774	-1.63562567870319	0.281814205843807	4.07635750867695	4.1787277756465	2.89106908643057	5.6619440486635	3.33561255021912	0.906881685725101	3.43639990198425	3.35618509412975	-0.232893415359801	-2.28613544288334	-0.964125726459963	7.85843608338016	4.23788009266994	3.89304221493322	-4.26962377853033	3.67949498119458	-2.5375924977207	4.78308826096772	92	0	2
34	2.90149022161968	6.99435482121551	5.57645385976682	2.23239270865817	1.17076665489528	1.55912504520522	3.99213746854475	2.29994876293273	4.74885061965682	6.59612560454677	5.39767055507664	5.38245884194221	3.57483960057823	5.07379667982144	1.49690255483681	6.38318958223666	7	5.81529512884342	6.60208389961493	4.02297036721708	3.94321315774787	2.37275807253236	7	1.15799551753316	3.9591705136349	4.39446888911528	-1.63460101345074	1.15493110672671	4.55119361799114	6.87112819513041	3.53600599685258	1.87165636507972	-2.49408286645797	0.240397795060373	1.94785607678421	3.28073785167087	-3.60875513651787	-2.0056138090067	2.06996642700227	3.48553600644627	1.95700469434116	7.95647650902116	2.73451406021847	6.07357620253774	2.44700642939277	6.19742043071049	89.75	0	2
35	1.62490821673725	6.64833193348655	1	4.05555460648854	1	3.8125662985731	5.68947854218389	2.25723073465522	5.47955990388456	1	4.53638935260669	4.7789629546477	5.48740916193897	6.11385603111693	4.09794829656711	5.83732283483906	6.72293894054213	2.91717856252679	2.9559353720685	1.5230847156569	6.28232315038456	2.3758234595371	1.5402873650292	1.70846854283983	7.06450718463047	4.97305999590135	1.55299199876006	3.64507462530396	2.71935948258336	1.43541567423032	6.34293960764687	1.0966315205852	6.83006088644921	6.80918642802277	5.08617343605279	3.14985212509694	3.32191792422026	1.64408828838119	-0.838001809882997	6.94804206300415	1.75060136383367	12.4992734185019	3.22681278534006	10.6599463411207	6.77164395570942	2.61750019376097	79.5	0	2
36	2.61850185462261	5.55867170888936	1	4.64726521196787	1.28313557736156	6.62456186822352	3.45050901428598	3.78591300510107	1	1	6.52929750858335	2.81379149728596	6.06289229029097	6.80210934629723	3.16100467390689	2.99369666479667	1.21037063049995	2.41586288821509	4.06428487972749	5.10330817618779	4.80906257925807	4.39077969646173	2.92931057945928	2.53312129734764	9.08692935758371	4.12368948418113	2.85902808871082	1.9161709451348	8.97943408144917	4.65707558891686	4.26394524655245	5.93971500438395	4.87308608957103	3.86103749228159	-2.83744747838859	4.10186505304489	7.08579888622841	2.039813114757	2.86244348284014	8.34052519849195	3.65000270945511	11.1366508490985	-1.41933723433277	6.7415630272749	-2.28210067410165	7.92426064039558	64.25	0	2
37	1	2.66735777330476	1	4.12718785156503	6.97272028840404	3.42934329507872	3.56140314508932	1	3.49566535051665	2.22770272203185	3.94567177953693	2.85605177180234	2.20285070006845	1.7000470778255	5.31682427626942	1	1	7	3.82025914085195	3.38196121329992	4.51059757390528	3.16900387474073	3.2728391045274	2.99274304801952	5.65598956117092	5.20759711510023	-2.30293427060465	-1.43432552894888	5.52388728550664	5.29123596082685	4.29354660304132	3.58741857505915	0.749005132202932	4.26892000627023	2.40777555911441	-2.357578926313	3.72977582611133	3.52144185146252	2.00830730261796	3.80604652030011	0.844619946390168	1.68356971095981	-1.36986177002633	10.0168109793281	-0.295008987792211	6.74600948284814	70	0	2
38	2.65939364151568	3.3346186629145	1.94637837050021	3.7104683691335	4.97905362681277	6.75663650450602	6.30108183855916	3.5914943187521	4.6262088823999	1.07630558034048	3.81941768921787	4.11793320955012	2.39522504556944	4.17504465379414	7	1	1	4.04157008399188	2.30798650024273	4.10440921039909	3.6804867934859	2.29547859817056	4.15154914479562	-2.8030248241298	5.33124825913288	0.81495448215994	1.93117071158332	-1.65580063366899	6.46808492864684	-5.34390907451749	-3.14441796064056	-1.9406409593399	5.99454327207285	4.05407536635986	4.62333433192895	3.86640969701732	-0.334295540299461	4.61800871732099	4.63454389260533	3.08285330552104	4.20021061023643	10.9128848933315	-0.87834211185	12.8644852115755	0.708174760993867	3.53598203748521	67.75	0	2
39	4.16098845900255	1	4.91291072875313	6.9304377092231	1.46143402212506	5.69086242051896	1.32018440707815	3.01923153036375	2.75265304215264	5.2394742238468	7	1.5642270851764	2.02627561930754	2.86651229182743	3.97510419087222	3.69095539857235	3.31341411228084	5.91454541006315	5.269045158832	1.80298524610098	4.29693056640733	2.80557059333233	6.58217549033842	-1.28106203345412	-4.72218138158024	2.06128889075053	-2.99656865559171	-4.27817432501058	2.10845030721109	-5.82141443229497	6.61266753368575	5.25369319177881	5.04182980504619	0.469479045446944	5.52185261663208	-2.35302773888933	4.01277114878496	1.52371499424009	-1.90734209401538	8.79764385460266	5.00021693595616	9.18058528095295	2.30262380485681	-0.11104203458074	-0.151979771754763	0.373169762857407	92.5	0	2
40	1.02182672716439	4.80690717128814	3.77839952579299	4.98206746307759	2.17382430012632	2.95690396650318	3.75448446078873	3.00952201103018	2.87531101799796	3.99763257925935	4.88098047248178	3.60410452873366	2.59166815787515	2.03622323963783	1.10667563844644	4.86701903830373	3.53059383572038	5.98126878427115	4.77890709281933	1	4.44139622409489	3.12072351112875	1.16866775581664	0.781025606463495	1.36213497798798	5.33403320459247	5.75631648778094	3.72188594950336	6.12576176505715	5.6790873127815	2.15346790547513	-0.511548535664222	3.15881955833919	6.53656315503829	3.22424134813683	2.5829167022399	-0.76325360921342	3.61667392307061	5.27522215638866	7.34559430842453	-2.16526159558915	7.5245639524558	2.32137700475349	6.32975140931733	2.86363342836602	3.44786671456433	85.25	0	2
41	5.1578352259287	3.03501886095224	5.43193109540857	6.78129841717482	6.58305984079319	4.72565371048513	4.55453297741468	1.09312527099725	3.14614897145321	1.65472280497616	3.72935483873561	6.12507502831236	2.85547924680431	1.49039116004364	5.57610637472278	5.20911177620614	4.90161599454749	6.53782826900932	2.38488692467619	1.47008394254216	5.14794881439252	1.9208491056661	1.87591117288875	4.01312001522423	0.87937986808812	5.06323037746359	4.02404233620176	-0.818648497836141	4.0505256355924	6.19133690267623	4.68429299468412	3.17708325905196	6.58593476417492	9.25556548458347	5.54541671522658	0.546713635619927	-1.27980010450468	4.33970214168547	2.37828407826575	3.28613516119081	3.1327569990728	6.29934830435847	4.75920132217847	5.20747494550684	9.55699038136022	0.267331647483103	63	0	2
42	4.2580861214637	5.73952661028525	5.41271294544775	5.63443772627898	5.86062261143941	6.69708089990485	1.90907125134449	1.54154789207526	2.17726121917895	1.87136142566893	3.50222609150395	3.74701689677478	6.37972467862063	3.01995038693247	1.26614577513725	4.92126032655445	6.34379397193671	6.74501943065777	5.4535203479194	1	5.20665942720883	3.11825460470411	1.94912343424308	3.97056779816907	0.170564450372156	5.79587965014952	3.34358046714529	-0.0881908785187691	7.92033061742973	8.64130300740128	5.01846635377249	6.34392364815819	4.3036478390608	-1.46457357047244	4.02276610855084	-2.31173088274948	-0.0618011163601095	1.59487056385307	5.57470613882736	3.94020756033577	2.30239053154554	2.37384176817571	-0.970716406203872	7.52119330669702	0.404491042759387	2.8583307111573	80.75	0	2
43	1.5800408277025	2.34927649752869	2.17757939296353	5.80114719616439	3.01557516835311	1.27176366897588	3.14846875158401	1.92956809564455	5.02788949342602	2.73483977166012	4.85751263074858	6.08526779658347	5.76347417326213	6.58627646347738	1.1763436246812	4.04701581874604	7	2.4206376639178	6.66693764394998	3.7651622009318	3.15080220550422	3.67801494980688	5.93363665571307	-1.61157752109556	4.4747822059701	1.82707531758451	3.72728831628159	-2.74854813566243	0.753587994889473	-1.65193542803985	7.00926110757672	2.75250557447669	1.19950370354442	-1.07914290433273	9.7821398538664	-0.397054797538901	2.66716294428681	0.37726941639455	4.6468585710267	4.23520768271466	-0.084357503045335	1.57040327844299	-2.31652252497737	6.81353209737115	9.1253777774876	11.2161663292692	81.5	0	2
44	2.40989152259498	4.87776273820224	5.03155137409066	4.76419588757958	5.7872967299902	4.94362479363254	4.18728519669479	2.85426937363599	7	1.23303790846978	4.53523938895737	1	4.59491630581903	2.60413708054449	7	6.26373752879158	6.27625992559523	3.17395040811828	6.7157853849367	1.47434995604865	3.68014752789322	3.66318714769784	6.71643010520761	-3.00753901215293	2.55224686142971	-0.127299721744488	3.51812664277849	-2.61107488097904	7.67614879630373	9.54457676243653	6.63801439659217	2.17490925073827	7.50498871004033	3.73837435812699	10.7882845996442	1.20756774510924	6.03887869185648	3.80977583502461	6.35660638877011	11.7050080809111	3.50046876584771	1.49687294433177	4.41974974108446	10.5173433748679	6.16211955087371	1.18501593661513	93.25	0	2
45	2.50347074004692	2.97989660918328	3.16114858876451	5.18893134267281	4.33280140321309	2.06540633263926	3.5951282706262	4.45117504604541	5.36737133040471	1.66699235107731	4.76757398082751	5.49918908059101	6.53011161666341	5.79918333769024	1.8758017282987	5.38208947151526	6.4628299825427	1	6.15555351092282	3.16695792263513	4.51156775345699	3.9861602279494	6.07497804403421	-1.22892864648289	5.99672515351208	1.29400501771527	4.40804633060236	-3.26941332152845	-0.196433362509552	-1.39245281167865	4.77871040747058	4.1785867658022	5.46321266838818	-0.821173241738559	7.28207680783158	2.05987181292101	-2.36070778499233	4.36756762904546	-1.10131324232444	9.46857110027999	2.00608171586293	0.487610540258698	7.43377429304609	7.98425460891916	8.97684606508986	11.6671272075832	82	0	2
46	5.10114419774392	6.03512877436733	1.15819581075442	3.39651419640557	1.14895718331401	6.22544681533541	2.66246351631619	1	6.55533343084701	6.19182717844641	6.06340522205613	2.26499546024876	1	5.48951675847758	4.07071314595618	2.21881782603747	4.17875297496622	7	2.7671612885323	1.44587551123241	3.76987863255082	4.16052954793406	3.67323690616112	2.02597995141794	7.13556409998146	1.74219434504866	-1.07516970660957	0.0987638060316166	2.09460160846383	4.05460538307279	0.0684611382401359	-3.15520846392826	3.91788714241631	6.56532907111384	3.98462733561355	-4.16253747396216	7.90512380961213	2.70378676978625	2.6274689151282	5.21656386239239	-0.0271569298937642	4.03852645266505	8.90963527867268	5.14114661795241	-4.6606795278493	7.08286548403227	81.75	0	2
47	3.69070840220256	6.61978357665113	3.06679856967274	1.27137399365326	1	1	4.01728382085789	2.63813568679214	1	6.40304366915411	2.49705610875827	2.18111648665077	1	7	1	1	5.96293263744371	6.12538449033267	6.88103989105581	1.44306211567832	3.11922147037589	2.02608865094897	4.12441976668168	1.09400555769598	5.25679515266961	2.07527334259834	-1.79468281981556	0.661344131811521	7.92488988405124	-4.83698324487293	7.7878661885775	-4.79617005323962	6.02355864277696	5.40952493051222	8.70137525569996	-0.492479005073826	0.150310871361356	5.37830641868229	1.8370539780201	2.92638270385752	7.98583281228569	3.92118188651874	0.319579991151863	9.58995396570807	-2.90410826675608	8.11751339714117	93.5	0	2
48	4.5949114871319	4.42772462520079	1	3.52743072034922	3.24124501606607	1.71619067899603	1	3.40956317960232	5.56236844621145	4.04882651232834	3.21567261054941	2.65908068922075	2.26346893676728	4.24339427557307	2.76843973059725	7	4.18392778688228	5.62581641086311	2.69571014381896	2.91693232676151	3.80183388690539	5.29832020603099	3.89632285849224	2.47871832309313	-0.276293436128235	5.75399716023113	3.14280220426938	-4.58037992430938	6.3411579633878	3.21670229432643	-4.44900636875491	-0.331058432553001	4.99413841165342	8.83071253772535	6.92379542912042	-2.83548478568092	-2.0779712172549	3.37529482053044	6.13808270486276	6.20818325150448	2.96625362857826	4.45951854421799	2.60677494985996	2.32542335453473	0.883584442226951	0.200476645462491	94.25	0	2
49	1	6.37412434814039	2.24248090011311	7	3.84703349676157	2.82043031036819	5.43804974790183	4.6770919961372	2.57365803283724	7	5.06404384785169	2.32353332759092	2.82058781629162	3.40028821015846	4.96704003960008	7	1.50541908779235	6.20467641318121	3.32841704347616	2.13611417925029	6.33309005813967	3.33059384773957	6.17637855837865	3.16448996076353	-0.460461421654904	4.52255271000858	5.86909793085703	1.82315228130062	5.6814612068442	-2.68279888727303	9.47573672809412	-2.45519255850085	4.41847896067142	-1.12664332330063	7.3954650720915	1.15399318555357	-2.5809864552032	3.1482894425661	-0.335144821208281	5.25225009452565	2.8690758084376	1.83297611847363	0.282131456292793	7.53351408411473	0.065707469520138	-0.306457678559016	80	0	2
50	3.15755465012995	5.10402579440501	5.24173018646573	4.92666186575097	5.56819525589363	4.10269559582407	4.49166356538402	1	2.83965318645488	1.29638192906121	5.1478090243956	4.80435471358353	2.84362637368758	1.68539912821142	1.8707752326121	6.25353956196149	6.44810911484471	2.0019031039751	5.3149714247761	2.19487267300604	4.99508456329366	2.5338129964682	5.96858364967023	4.20266081830499	0.706078741471605	5.8047938644607	2.30610816462241	-0.448513380297647	9.14293784539926	8.30151593805881	5.6559495912646	6.69189601427494	3.13970930123203	1.43232430083076	3.05380053722896	1.01322984624834	-0.524562878221516	-0.660364696348477	6.40238092373907	3.88313630359119	1.73508719369719	1.76338197585897	3.09230015615544	8.67870499864157	-0.856424119494814	3.14293812717495	71.75	0	2
51	5.14573147773504	4.48119067429084	7	5.60081783733765	5.67150203676981	4.99152701078889	1	1.64691072679502	6.44980996952461	3.26698108283099	5.70976062323935	4.18212452449889	6.18389715402007	3.58658803864982	1.85992305803103	1.98817459911587	2.07928181535356	6.45581160547398	3.23355013874847	6.29436892627853	7	1	2.25457902414135	5.68155267419864	2.63781069924208	8.41640721217885	1.71503884942857	-1.7599427234589	8.23503246991279	6.43615605547923	1.40216219886805	3.59820880151166	0.395480566818692	8.83046228633095	7.3603219511135	-0.14186573975276	-0.0694557454362666	4.77400540896984	2.04482784199766	6.85514478754716	1.46427271246747	0.780403409611666	1.95227756169887	10.2416987163086	-1.26092224765516	4.92847406413548	85.5	0	2
52	1.37421637291541	4.08390596183246	3.43148688076583	3.96351766218242	4.09623625401914	3.2201189522314	2.90314314492274	4.09614635569411	6.53543817106595	1.80761399698665	4.07018633149076	4.88984739618099	4.67255858807175	4.16600264077538	5.37945760686314	4.38335355783657	5.52632007981792	4.79788105329019	2.52547178966804	5.75296279542158	1.72135917617888	2.67740391492459	4.97358900601917	3.62366533890016	8.72154115455465	0.305030604096405	2.26605281667846	2.01913514403831	1.71655367375969	1.86309705056368	3.66392370262814	6.02912389186778	4.23952701529844	3.76547830273599	7.80096726846194	4.05466898549316	4.57913778509933	3.38467166994178	4.35953731600083	6.44083546496705	-1.75967868615088	2.01706421347684	3.88241192193646	7.96389574017554	4.14274912643065	5.25431828514023	78.25	0	2
53	1	3.69776123421392	5.18039987505516	5.16982502591098	3.25332889169006	1.80585543302894	1	1	7	4.30120929566311	4.26099491460038	1.42804736313574	5.14170764225875	2.38897819859622	4.67763544188888	6.03489082694278	5.54914620902345	3.75767779931208	2.33654180397231	3.92156105701522	1.06950563142495	5.1956168224925	1.76204357380049	4.11496743978321	7.53737887600165	1.92582075736804	1.2722267565016	3.93572193525688	5.21340273125591	0.867058553550374	7.61112841133161	5.58739686910877	5.61616682419316	1.27604284441554	6.08264571483208	0.65535994991871	-0.798537498320965	5.15985199477016	4.61764950703855	5.69863437911584	-3.78377880052058	1.94213166047201	0.774750164851754	4.16925070752648	5.48794519607498	5.86375042740565	97	0	2
54	1.25448051041614	4.7467839072705	1.98729307371048	5.28140245040403	3.34047013940888	2.15195588280334	1	5.06465987378245	1.63033046249039	3.55848572761858	6.55673492768191	7	3.18694897835926	3.06459418589808	6.50091122583784	4.60955696805285	2.04916368391368	4.76547859435542	3.42450000459138	2.72726089567681	3.58289372182161	4.251175054989	1.776752228128	-5.42996038687279	2.14837852017812	-1.29298373445249	2.84502227236573	-3.05270644140474	4.12755159045038	6.26585267897292	2.24383664572305	4.34034733899029	4.10411570544016	-3.73935923144947	0.755459948048014	0.307436004124866	4.07716809763255	0.829966329301042	3.01944105432149	8.31744456191898	2.63792817151322	6.16320790018564	0.80994279303604	3.73423316097313	3.86898887286979	8.63018300555347	88.75	0	2
55	4.53675733928853	7	3.3721654579608	1.11091953924827	1	1.51701762760204	5.11999321507504	3.10971073299411	7	3.21897459706533	2.61320737802852	1	1	2.05279199775757	2.30350848045898	1.96297416123473	2.11846886189314	2.79014337437458	4.70086130878416	1.74015313106778	2.93842047158097	5.83511167404764	5.96543828666961	0.511264379287985	6.06566988816841	2.07325738885014	-2.37046798750289	1.03508942531157	7.15119817220021	-4.62539222794135	7.28445912904565	-5.25935025789667	5.81268838170981	5.62190353235877	6.60070344266965	0.0381271230275543	0.479158959077137	5.36636091779297	2.47928832796523	2.07028410241544	7.2190662282907	3.70167347922492	4.43261633738683	9.55271109817617	-1.1866750598769	5.75768790108568	70.5	0	2
56	2.42192142162657	6.4401812496561	4.61082948641692	1.60804582215389	1	1	3.42278573282149	2.2381585208509	5.35959708313471	5.54864189664018	6.68275457243827	7	2.49460133070576	5.25253676756743	2.30292593626956	6.93340740357006	3.4559833562274	5.55612873875151	3.60560235861406	1.13925713669764	7	5.11767090870297	6.89989798945935	1.27159147248052	3.2663469543377	4.46815606853828	-0.912252930655042	1.21230961274584	5.34092659858176	6.04153566499651	3.0471220005534	0.866850704258191	5.53027264243935	-0.62249111376908	1.35944369411115	0.562658551978073	0.374135572382218	6.21691112713663	9.764603904653	3.38583638572238	-1.78606217532431	8.87222067939689	2.98471592563124	13.7103372090389	5.50503051867108	6.79888564113805	90.25	0	2
57	2.2109592621781	6.96203281842322	1.61421026316912	5.126434509747	6.66816151055849	4.59165087402607	2.62619854894575	2.57142543692325	7	6.90295516956135	5.89437216228572	5.25700518586677	4.02346814394841	2.70966566310573	3.93449492623086	6.00587803764082	6.93909628120453	5.90661685214774	4.36861272771305	2.87823914575989	1	4.18222499493258	4.57064697432839	4.1246131055228	0.84919353776416	6.55717047745856	6.10506450436391	0.748350879906103	7.57669142791596	-0.412830706921959	10.3481188614456	1.8470357075188	7.68550436198883	10.993845516353	10.897561391049	3.3848900939319	1.51000116151963	-1.01334348203284	-1.39941291693581	6.11991939434685	-2.2453476478337	-0.084814853250947	4.33200050887955	5.67763178036945	6.84424373184195	-0.0136708813812465	79	0	2
58	1.6618462008073	6.01026326670336	2.87085190040768	5.69263056181883	1	3.46248165340137	2.47685867012758	3.87281582736138	1.76375162432412	2.29098991460514	5.81773461634439	3.05334791055794	4.46951154810303	7	3.18827140082075	1.68228669304282	6.04823068609579	2.78696716460106	6.87870327577888	3.73793795773004	4.65382696725969	1	6.70523510755779	3.30097160130094	8.1507904274156	3.62145677062781	2.13951538776239	3.3514783604577	9.17459046999357	2.41772047314588	4.74101828811711	6.00894801317132	6.59937803577379	9.23182606158145	8.35727409917566	-3.65466936235016	5.1579591037344	3.49275842527368	3.68734861843212	9.7855567484949	2.42768685577104	3.66028942819294	6.10066465965728	13.5660837387751	0.948749668912865	3.33851990093792	78.75	0	2
59	2.19782362898251	5.65401807030723	5.30591232103333	5.50381115515974	6.5650002930383	4.75898403730277	3.98183628553869	2.19552719619846	7	5.53751537637425	4.73752672101093	1.03568537141949	4.54134471022557	7	7	1	1.3962681209953	1	6.55435559447158	4.17770267979189	4.23529475117057	2.69824104871461	4.23025900491339	-4.12028028091327	3.7257169246022	-0.119690171365072	3.27500280087667	-3.5266972844278	6.250612160702	11.333245041814	6.70330287923021	2.25055088889351	-1.40015489977862	2.97746191510823	7.72969650129247	0.573961971032911	4.68025357690247	3.89800486645897	5.28409415921535	8.89860643887743	4.24691284436473	2.82498190747071	3.70264817159627	6.205467174626	7.02068125032593	4.98308064005173	83.5	0	2
60	5.72939462651237	1.36092064307281	5.47631175623256	6.88015760337263	3.52131874154876	2.66500741746913	1.57847932677112	4.92156593806233	5.98309519569425	6.45344961942842	4.9229390366089	2.04599129618056	7	7	1.26670165982201	1.54643424361886	1.39377910966152	6.38376901227017	4.59505848263433	1	4.5756136128187	1.83023406372585	2.56120588764313	3.56047196712474	2.3515810588869	6.39762857156064	2.74771000553301	-0.148348173206522	6.68944812381765	6.12263509971915	5.85723109859668	0.00786320997621512	2.17690035106493	5.98212417018076	1.69787660717638	-1.87428808879269	-0.390724097076982	0.978370231376573	2.78347071400273	-1.8306706006457	-3.1217577023071	6.73745497291112	10.7321930002	1.22755501132583	1.19407329409823	3.81407091621189	84.25	0	2
61	1.33412792366461	4.70796522634119	3.25811996663567	5.62946658979692	5.44397093740251	6.28733643729272	3.30191064991639	4.25590678220663	5.22777631015504	5.31776376481623	6.34278413694417	5.0450131356582	7	2.97911687064089	6.04706004939715	1.2798039995359	5.09880339140586	5.05521164828544	2.11741871612735	3.41458291459391	5.75918928063627	7	3.42336098980875	-2.90579635035475	5.46000172683391	0.710092607471746	2.18903515227509	-3.46867025801434	8.04845957179454	-4.84394156867931	4.01896033143518	1.52091503315139	0.972804574636099	2.84344281374395	5.78380433531931	2.10455881123393	8.09329150472247	5.13089639038001	4.93821622211259	2.62520839949488	0.471091949078357	5.93257966037196	8.13671654352593	7.16500410616108	7.49408249662209	6.38723830932067	79	0	2
62	3.47007226497445	6.80779135457306	2.40173596495088	6.19706435832946	6.4027639573655	1.61503110712788	1.37721494535113	3.51021397009113	2.03791719748816	2.78541740408515	5.88708549697726	2.55843377247435	1.24863481622918	6.09542659252756	2.72953129734261	1.06464063147652	4.24711947169176	4.99902219505167	1.96143160482283	2.39837221884721	5.38466737348534	1.83000558386029	6.7816934059754	1.29872736593159	-2.74651068713731	6.16429228514354	4.8780345343849	1.34921242381179	4.83517399907585	-6.16865067067841	7.81409960149021	-3.21652287508114	4.71890815908856	2.68381872630423	7.79595486949353	2.64617145205588	1.30578856295777	2.92345666483457	2.08178918685137	7.48218492634401	2.99915506463962	4.54169693173537	3.87144653630838	5.85518236445276	1.54728265868401	10.6521192260014	86.75	0	2
63	2.16078303399233	2.51841267546736	1.94441516388741	3.63916703575652	4.91564044654274	6.54761247863992	5.71145549710647	3.61571749457325	5.26216799656036	1.26217321437081	5.63177864461115	1.49555643240889	5.3885767802967	2.39817238775701	7	6.64664695715757	1.18081334138542	4.58778548265827	1.2306107749497	5.00542508785109	3.49172149684598	1.32558051348658	1.12130793693158	-3.97959586798902	5.32954695122967	0.12859452741787	2.84762383609083	-3.09240953555931	9.88863473218703	3.87637562700198	4.81233892063471	-2.09987791215971	5.33287839774155	4.18638569536511	8.65223475907446	3.78586391776928	-0.699903370842294	7.37271413315542	8.57704724439177	3.59799085762999	7.22573139924814	7.61141552083058	-1.47127050042719	-1.4521969663834	0.377544216253799	7.39942365084745	71.5	0	2
64	4.56413118924678	1.33771712143848	6.52038789125242	6.91185051356298	4.72175789652782	2.21515579703676	2.26647355159777	6.14738015928992	2.74868426768456	2.65054132742028	3.97118119725405	4.89157114594378	5.74003926081264	2.16208263020646	3.08144345552419	1.38759935765621	2.06518713680145	3.56412686067925	5.74693267412489	2.13928578869882	2.09712074279035	1.85637551849611	6.86533114792726	2.27969935792327	1.68353262931675	6.72088385707539	3.65594241769202	-2.39975070081686	1.94124396936128	-1.07990726436599	-4.53860070481213	8.83364910258625	3.21526834275456	-0.095571491825973	-2.58998412012043	-3.30759056392856	-1.56002531285424	4.40844315538544	7.11209738518349	0.990805051798284	-2.37826742671221	6.50610645349963	3.96628399957376	4.28751798005065	1.85587196771888	4.7464700094014	82.25	0	2
65	1	7	3.28102732094581	7	5.76463589908387	1.30533803717092	1.15507819615746	2.60752857241814	3.63702420592929	5.50664001831255	4.13110271072081	6.65378317748572	2.33269224770832	3.97571487633777	5.19291078571831	4.77510406413105	1.73434306310555	6.58310056592604	1	2.28895708019191	2.59602757816686	3.52260899186739	1.61001675664089	4.06313215788658	1.04119724933961	6.91995218674061	5.09513195955562	1.39092449772938	9.53726338730371	-1.01482312838568	3.12853214396109	-1.7741880502553	3.96513993312499	-0.161882488316452	3.80811561375429	-2.42828125603483	5.70367328356466	2.54067157852408	-2.81975419210651	3.27287523071399	2.49086033352882	5.43963106228087	3.06316593030421	5.67620337057979	-0.401387671285104	7.43909808411715	75	0	2
66	4.31737731415909	3.22873095765742	6.9388409965409	3.83191682560774	5.23189217814568	1.88433854680598	2.51087281966242	5.39970523168011	3.70697099879811	5.7233012239553	4.35122979223086	1.31857242978962	1.52263385021425	3.80793247681892	1.76330000000033	5.65180282498267	5.9216143724009	7	6.45514923023645	2.41891513362373	6.4772950411535	1.45675126070406	3.39768612456395	4.78724875906563	1.94072489999533	6.34649834056264	4.17917143363303	-0.896097642421885	7.4163265417103	3.96075190455112	0.326816903349843	-0.937926615872448	3.42539178342922	4.71109179454658	9.98199830431161	5.5143823889093	5.02881712645057	1.78193943120641	-4.40595295652802	4.7336165527936	-1.18161043539662	7.90824902479807	-0.0643510351274377	0.865172805196046	1.54467493177317	1.56088542159753	87.75	0	2
67	5.55957603153073	2.70941070571049	5.2781719483431	7	7	2.079568595108	4.73856259665624	5.15423820751571	5.17161591563011	1.59216340855619	3.74179148648891	5.51872441647418	3.65945760631331	1	7	3.89503474590099	2.06823355965124	1	7	1.56191858726489	4.85214556010234	2.13870375188851	1.05352228467986	4.86305948765992	1.37732498757416	5.08001731179846	2.27406638300538	-0.656251523145436	6.11627956855587	0.993510666452288	5.79706243045507	-2.80258184365263	6.53884422974082	7.00584609413751	7.50239617654519	1.3848069848772	6.87537705035154	5.17312981386423	6.23220468705437	9.39336359916503	1.95345967472034	3.94964859698206	5.45756513262823	10.5629461263052	1.13216103344011	6.00401385926289	62.5	0	2
68	5.8122363852588	1	6.40821863403829	6.20773352565065	3.19919765497681	1.92216237021704	6.73276116004937	5.41447316177044	5.82550586637877	6.24444749620467	5.30643033766516	5.41595747634429	4.49826427990231	1.40227185826094	2.79489016413309	1.32523378859322	1.0285955817013	6.57402052987059	5.0868270976129	4.7563397261723	1.18995793753517	2.20068006079141	1	2.10683518824553	3.53447717576782	5.45386576456361	2.69977615661764	-2.81507548264349	8.31953574019575	0.704839007192821	3.99259795878061	4.79721366375912	4.75494624629466	-2.40252825409428	4.68203884691553	6.31254372986542	-0.304370846104455	3.23620489777558	8.77899185440304	6.06315708482243	-1.21548350525967	6.10188777866134	4.53999825841525	1.98665060805351	6.78234556047949	10.6614096720836	71.25	0	2
69	3.50361104817627	4.56907911957089	3.29569828355584	5.17862723668718	4.49320904632419	5.87928666826383	1.72245115740421	1.15853783452992	2.92182975245065	5.24874062305762	3.71526687557818	6.59146706435129	7	6.43664608005113	3.56845555086142	1.98891663257811	4.50118125825	6.94877064234865	1.9479191761039	6.72149710343283	4.44886565901923	2.56148639137291	6.30843686837743	-2.81053891558871	3.88978891923082	0.251112763204919	5.95986359506081	-0.679977247564369	7.92060035512853	-1.92236061334858	5.96178496859991	9.71860318439193	5.61128064223069	-1.38452378924828	8.24254088824285	4.7616431764453	-0.0347591628721913	4.9638812459908	6.16292940012524	5.92878729550406	2.44798384066482	1.70272960664086	0.531405469919936	7.26541889556347	0.064911123903278	-1.5297447555094	80	0	2
70	3.77186829492832	7	2.76838582021159	5.81650464380792	5.18668861405208	1.67460108629873	4.64266228363716	1.52069780131192	2.20850764742132	3.561736669784	7	1.49325410096298	1.97101657122711	6.28736893864529	1.09277191926831	1.38241645733963	3.16638731052838	4.35572896250415	6.80303224553653	2.13939447165783	5.19160501504651	1.95142710716588	3.50149761254793	2.21269156249522	-2.95182926016547	5.96422914390661	5.94641734527194	1.30546399046879	8.51605715320228	-6.07331787430932	7.54098275691479	-2.82165476241895	1.91755215336951	1.74152359887987	1.72596449756285	-1.30427569798324	1.22886865347676	3.42669334898212	3.22384034049326	8.30881401253427	3.0715299150689	6.48615662754599	9.58888728772755	7.07993459699357	-1.99672485678017	8.18461087241234	85.75	0	2
71	1	2.12785211468293	2.66280681496483	3.11552752058045	3.57215024779052	2.97543744318945	1	2.52978048008479	7	6.48224995177486	3.77985319009657	3.99555303937838	4.53317615391474	3.50677322681082	1.81635410869283	4.61518719685224	6.13156692027404	5.93193112115309	3.19013183100533	5.01523058439322	5.00106158087786	6.05756404228978	2.59478500077544	0.360983839213802	3.74168195302081	-1.28241213480965	2.71432709320252	-0.373622470537385	4.90230331480324	2.46577473414046	5.65815258095971	0.184680914034122	-0.825727463251552	-0.185441998215088	7.13094582421664	-0.343964974963718	-1.25620053496568	4.59666602742023	3.33937972208659	4.18062897255481	-0.374096651408539	7.21860115287252	3.84598598364766	4.68913189721841	1.64445486613532	-0.48492816990263	79.5	0	2
72	6.20581040875585	5.67825777057666	6.64789324528161	5.54178107374909	6.89962709221643	3.21112485760967	1	7	2.12163296168929	5.8492719185127	5.52834784240232	5.21162279892161	2.89181537020653	7	3.01156476075585	7	6.67575042701649	1.47540942981689	5.3782620055183	3.95966964300562	5.38854289992784	1	2.78674107994974	4.6308086689729	0.0362098869141643	6.94314905740244	0.672082572298184	0.443653009669987	10.008859979062	-5.19906310975175	7.00479657673793	1.22779859767325	4.90906022065123	6.24778418013139	1.64661202518974	-1.70227638641307	-0.222383565975409	3.10095711482326	1.65460840961171	10.3420416483066	2.76704758337051	6.81777036827823	4.81250126536928	10.1354093004653	5.75004116874478	6.41955134510257	82.25	0	2
73	1.66149402243831	5.02474376285822	3.95096522777594	5.08202135488044	1	6.91514547290034	1	4.27604080524957	3.68354313658251	3.15172936390624	3.73865536787538	2.04166009117262	2.91092699542723	1	2.40804331885152	3.57764571615045	4.49603070714412	4.18587787205216	6.8254370845927	2.91774727835324	5.92351116622364	2.95970413163711	6.83927213669736	0.197833535051993	7.66847296734199	0.146845652236651	-2.79100537027118	1.12192725511805	9.49944211816972	1.32772887977264	3.06436994049995	-2.80962473188068	-2.32832007841709	3.558364330339	12.9956260666266	-1.73287099879854	10.1915169865477	3.38562705946502	8.72180455814084	9.65943396072069	-2.0615896405472	4.52522827761745	0.169333482922109	10.3953027079328	-0.182393423043854	8.42282151101154	86	0	2
74	2.60553131719746	2.47583916101433	3.42132775226382	6.27695104054776	6.59878798397553	2.06081160131813	2.49462425886642	4.69633480906253	1.05673664682343	3.72026032948745	2.43570359513119	6.71444522217012	5.65441843598983	5.66043561151522	2.10359883152433	4.19133128388113	4.46696610052967	1.53496468163905	6.90157585466565	3.29281059703604	3.84485053856348	1.90165552871799	6.21458874043294	-3.27096590426065	5.14641411153097	-0.35631533611291	3.32880173846104	-2.19198030336016	4.20044305559411	8.71298695495626	6.17901683657072	4.53619316462922	2.48878383410557	1.45637817510959	6.98162943626896	-2.16450491914624	6.00989305195156	6.21727717368846	5.86406256807235	3.96683863220924	0.357657363475696	3.06203598117142	-0.110481490273929	5.99935349980939	5.80496283635892	9.2584804964289	67.75	0	2
75	2.51772718689721	3.09591939959327	3.27934420236079	5.23269269362326	6.23072737539015	3.05342719288562	6.84418416051915	1.2753355772564	4.729448741961	1.01347001240636	3.4303230520899	3.06103547813613	6.63630926897947	3.7737621721374	6.99658432554913	1.74752415074463	5.4451096892704	6.6463583557426	3.13899142336892	4.21442273572372	2.14629020372514	1.39081839371382	4.36891745553395	6.63393335109295	9.49812344083066	3.03206077334099	-2.60513064587833	2.45665279522583	3.86419939028061	4.87992075166225	-0.283939088433725	-3.04485069627467	-1.25226428866487	5.52677109268304	6.86434278861914	-0.909484010959993	6.51560261962694	7.23555729896844	0.679216456624311	4.42809908081315	-0.924942041572421	1.27525443323542	0.722094962292735	9.3096143575628	4.49019397604062	-1.67116502482795	55.5	0	2
76	4.17168168982245	4.57882735255792	3.79305298664559	5.04624387659391	6.11210788319562	2.56344533017361	4.85537432493687	3.22457731511121	6.94662924820368	4.95532546300697	6.40933821709875	2.82021586899539	5.60638894804149	3.76117261976523	7	5.34602408276732	5.19390519066861	2.21609855525867	6.30380935820539	3.32755484511336	2.96829777751725	2.94324792847007	5.85879654731099	4.37626800743136	2.76736654539589	6.14556588395804	1.65610424036603	-1.5573419506648	7.90279902140375	3.09948308931949	7.54697562299505	1.65562226830291	4.78404166736108	0.455458824275276	1.99232036460719	-0.846539268844083	8.28833637553824	8.508712422771	9.05015438931163	5.22146833611294	-1.49383904849829	2.08936331443182	3.07251494654362	4.23720982016093	1.36562290711591	6.12620324350837	83.25	0	2
77	5.91380216569696	1.82737962239186	6.79538439302687	4.35775448082068	5.90045099675359	3.81797940842404	3.77762546655229	1	1	1.50495809481392	3.14347349819737	2.53210675658096	1	4.92378348702001	2.8995611142494	1.47220909264121	1.0520890334664	5.80409220320608	3.07774638937632	5.15478001417244	1.82814993761314	3.18308657104034	3.54284892644232	3.21987730581315	0.732244868465796	6.49145634237608	2.43567187277991	-0.0405049508827378	6.06866707103304	0.0976612520509212	-3.86422503130785	3.92490946312282	1.18350747729503	0.769741550879897	6.64452239365291	3.5574905067918	6.94628055396916	3.10099831238587	2.88995158942925	-0.853379997856409	3.50754430260077	1.76503883786984	-0.677791959229097	3.12715424251482	0.64580857050818	-3.3688485203429	71	0	2
78	4.61211577011091	6.73731789689239	3.49291805450375	2.11809749589093	1.43877175441393	4.98167318598456	2.49858765742876	4.53137447980772	1	7	7	2.20751553822597	1.63443244115531	7	4.9766812643085	1.07371354930043	6.56074643811197	6.74085930681534	3.84536181028164	3.67104098273394	3.55114573475194	1.13856619413389	5.3224046773593	1.98851618995395	4.85768918286172	2.25320455072054	-2.44507733067649	0.836910138309222	0.53282638626372	-0.133989011470255	8.04761262971914	-3.37282912306356	1.9469504219589	2.28676863625069	4.32666017300318	1.97360887756646	-2.97177240065631	5.62166630145185	1.53562887409861	2.34485552302339	6.18131102897378	0.0764303678219478	-0.00726630292351532	7.89120270305377	0.946811992584314	8.29660430315032	64.75	0	2
79	1.40907649055085	2.87471832949276	3.66185084511751	6.20519623878653	3.53814961266864	5.16946267131223	2.8840611961944	3.42488251189353	2.90361122328222	3.41669039332284	4.27515702425521	2.45098415411685	6.01385859434805	6.42569324449064	7	4.11663406117174	4.42600667118455	1.31661250598168	3.98705809163669	5.33091829706154	3.59342894306266	3.0068870161876	4.60030949908751	1.27473887345722	0.135963183304822	6.10292640145893	5.25739821990561	3.44704686628862	6.00205995740512	0.449454933616792	-1.41389997578274	1.14435724128515	1.81973433880367	-0.77187636875435	8.92275420096279	2.2614602000265	1.0506833973246	5.23121399014847	6.54703425847901	5.8497889589799	3.43275651055958	0.939308513534646	7.90090956562455	9.98272719597143	6.45034667279542	0.154255024160878	69.5	0	2
80	3.8967620416796	3.79439462012161	1	2.17071460996116	2.81842282147337	2.13259555689702	6.24873286356991	3.17034846888115	6.40516475078257	4.19983148755855	1.52616741433231	3.26171737566807	7	4.55246147527316	3.18650333323735	6.82753098030146	3.91173360793462	1.82278864355047	2.23884440247278	1	3.59505247131575	5.03336509016238	3.90249156360662	3.43809138358524	-0.461035482704273	6.23631268679706	1.99445708254967	-3.64820184318006	6.08191219232865	3.56710053283215	-4.98692053266994	0.117226109880823	14.0889478737522	2.36028041686672	4.18153276234854	-3.12873174775458	-2.30754537663529	2.24639860404173	2.20059420518142	7.51487554982021	3.3158533541655	-1.82505967202893	4.31614110954184	2.83227139507545	3.16980599363367	7.61306267255228	89.25	0	2
81	1.7658254782717	5.21310530442583	1.97976410595082	6.50979399526369	1.0764740738475	4.3889711194902	5.15721333685129	6.40502633462741	5.62272335858928	1.28013340598223	3.82275279059641	4.4444356290601	5.37662921232894	2.28487722293085	2.26071536280873	2.83966451759354	6.73826157765368	1.96086589451487	4.26163498182987	3.60540043660285	4.10889021548615	3.44640280438122	2.23983110271794	3.3527482687203	7.61401654685169	4.23302628659006	2.73959358912209	3.89104475735686	10.2262378740498	1.90248163375115	4.60954653296516	1.6850835724527	6.76189517062871	8.76901427995639	8.54345316250929	6.17759302015576	5.01331137976083	3.51027307794113	3.04576911297721	4.17276591966201	-1.05286342665718	9.73118482316947	4.98712477664017	13.1262733056842	2.44043686122186	4.63551139250726	73	0	2
82	4.15156875789129	4.05685856308081	6.30745478024886	5.93246487440591	5.13811677168828	6.51033439808646	3.80121745872008	4.20187916388501	6.81013848811069	1.59077542793686	6.59361034838297	1.51181930529694	3.29942569695901	6.21671732222198	4.33542435073926	5.87904068455443	2.74416949500792	7	2.95531580914023	3.95441474739788	6.28083757127533	1.74387919975362	5.85052839671309	5.25949679429052	3.06377833562653	6.53743966745685	1.59289204120278	-1.4183032701054	9.03007442882258	5.03600027894774	4.97745002034263	5.12755561110993	5.99789627107273	-1.54102389949122	4.27265823494599	4.53619671394595	-2.63351476924174	2.67657175614569	-1.35232246123814	6.50840003311891	4.50461174275542	2.97898419692126	4.65185609310409	13.5334637094502	-0.438107770202553	-0.25702139315957	83.75	0	2
83	4.73439527120435	4.48506583728197	7	5.37320450413961	4.21991737986978	6.68695002651646	3.79797568186623	3.98829505943324	7	1.14195089096541	7	1.26278075929267	1.57367399799941	6.14249261858304	4.16777609637895	6.04015407712223	1.82895758310818	5.59729322463763	1.51696309791916	5.53843725324259	5.24441419378819	1.59614570966314	4.15243982452668	3.92831557561719	3.56850663197023	6.74490060826571	2.28795532064971	-0.656734239131278	9.72105314499344	0.134137194471343	4.41817189028438	5.57934013776089	6.38647904007676	7.16725977615855	5.42499433749377	5.52463277784066	6.38978583028966	1.90141767507608	-4.00837357100545	5.99409131727532	3.41388625571691	-2.97150319801713	1.68613015899438	13.332608800059	0.398237346362343	-1.31930321439601	78.5	0	2
84	1.77408383303626	3.63867360186141	3.24131297730024	6.12676036476615	5.86548030725812	3.32692377086249	3.55749390123554	5.34858973473436	3.39581666864114	2.549803916839	4.7792613831016	6.66308383962092	6.48416289973643	2.11086279445725	4.28632385350577	6.11670119737363	5.65145614976794	7	2.04476584237531	2.21180540602113	2.02355192220117	1.62944717664745	2.1389049646732	3.31726470738	-0.424139014534608	7.21706050065453	3.98908393422643	3.50253619201535	5.32931969568963	1.68036315873267	2.74665529811097	-1.19432281252212	0.934750385931636	8.09044377025402	2.86047097407594	-2.38699112018725	-2.60367870397133	3.07100742784702	2.32822170412911	7.51623114907381	0.535149401338211	0.305367784614088	0.0378511276154232	5.771156850898	10.1290679417076	1.22457225725657	82.25	0	2
85	1.01239619222956	6.4205976895044	2.40736947935887	6.34282858137842	1.39911540178173	5.87011918851266	1.38735595174588	1	6.65912589992379	3.39465900571481	6.10135039663574	5.41410805590777	4.66075251456108	4.23014795984349	6.48324747316864	1.83453116966274	6.22180049694064	6.22465034868044	6.75585606385896	3.06994676706628	4.18360251864265	1.02034951751926	5.44069468298338	3.18901004245527	8.4430503256367	5.69646480932022	1.67080748811451	2.2499333739681	11.1313719512248	-1.54775497185576	3.38712528105666	6.1504658582569	1.27957567049844	3.81180073660226	4.53570054929237	-0.0588196385184641	4.43304203832187	1.96004398129981	3.1926889593492	8.97138788392529	-0.537001308590403	1.13791228390023	1.87068560556302	3.71181392011941	2.58516657752083	3.91731895570611	79	0	2
86	1.95273305609403	6.25394491362906	5.03524226104382	3.20509443122139	1.02890105437256	1.17682666901459	4.25275270863321	1.78811774589874	2.20920024366352	6.80518647618276	1.25130001221589	6.50327172215317	6.60995207652021	6.15788157793191	2.63635054759332	6.61097297814418	3.79910275964277	5.58214100149811	3.69890023961963	1	7	5.09399747010682	1.79243099454335	1.59662693657577	3.00840252964207	4.11700592555929	-2.73206969825138	1.78457270750987	4.00234323234061	5.42426065052891	3.37377683345925	1.12847789326394	5.18088632667709	-0.451590152307433	1.28150694753285	3.9503221875285	1.49551423529774	-1.41170472439669	2.15699169377376	2.35344868278107	2.13478039048355	5.57763899951476	3.84650919172577	13.0597143052015	5.12529233432091	2.50076024079425	87.75	0	2
87	1.99902014360532	6.66757868111971	2.84120411357748	7	2.17366629710245	1	1	1.96918639744569	6.74742498129489	1.8007951805658	7	6.35034509007335	6.73988488979496	4.91127686692075	2.93796391245915	4.42696062752243	3.71104456475174	2.72157280020822	1.70697585181089	5.4054917015573	1.26282142333233	1.4380653266062	7	-3.40585736736241	-1.34686709772864	0.846896690778842	-1.70732047624873	-0.46435494212217	0.425842325185864	0.589646591243197	9.49912426065995	0.884530842182043	0.206932454034633	6.6362841196192	5.5329630318142	-1.02701820333486	2.20574272302693	8.40037216119196	4.64517599575005	5.74705522128196	5.16626618462905	6.87357492622351	3.535566787484	8.33244434401831	6.71483642379804	9.07863233963658	88.5	0	2
88	1.14033385527637	3.44198143136858	4.31621295007317	3.85117006997483	2.93331440068784	7	1.38638391153843	2.46518149832238	7	4.19162801309855	4.38672213223925	2.79024332745747	2.30759820792369	5.17116294187942	4.5803281162648	5.30662948947095	6.01087828631827	3.4669298523088	4.95553695271624	2.79143232589763	5.04359936082486	2.70234015727571	6.60422273051388	4.20481857139764	6.97845281121916	0.38021746814364	1.53018022715554	3.47001016730136	2.24097286788698	0.122337202586963	3.87359959795048	0.902923505619121	5.67602046691274	1.80440668052568	8.38207265898365	0.521584811474862	-0.0766070938585808	4.91027378380834	4.2908002799645	9.38995880068372	-3.08624451226613	2.13786926716874	7.4844616211121	3.69250590782832	4.8690770199976	10.2596252574224	79.25	0	2
89	2.87025097050185	6.53922171706335	3.68212187565485	2.91186827728912	1.18815278731602	1	5.09784509802074	5.28591341069128	3.50142932844489	4.36311897618145	7	2.41946139735034	3.99300829988555	1.488990821895	1.71954707540083	1.03709983228009	3.59163502479664	3.27855057390293	5.24047223580515	4.78921973030896	2.50539874883427	1	4.33314178278277	0.959872674606594	3.67477925267769	3.43491891382288	0.0542616549732577	0.515378081116643	10.4805301174398	-0.833267993739446	8.26637577754824	1.52478035557106	-1.07080685226099	5.72760241163108	-5.15320169432946	1.92892435181378	-0.692128413654922	5.02005597591998	-0.195067137048917	1.86652334479627	-0.987936391609078	2.08699707807611	2.13597273719376	6.437618312212	-0.0778423396915087	7.6310724751622	73	0	2
90	2.11586620337983	7	5.09176165075933	2.58141320113231	1.98062063985186	1.71105710821606	5.4597322106995	3.7041005636286	4.71347778706815	3.75392150051773	7	2.197589760678	2.05114636457618	5.71656013772858	1.01245628567789	1.91490604514728	4.94346644835175	6.10006306424532	6.10200929043076	3.0135058793916	5.80293083630033	4.27279319373823	1	0.337741893412783	3.7976328346366	3.25847250338699	-0.242052842556761	0.457112794904903	7.3929666918004	-1.15580103632102	5.58819267383838	7.3335758747188	-2.20706170258956	2.75604373875078	12.9089799553856	1.37203105689922	-0.859259538027141	4.56656285102679	3.30465713843124	8.51720756765789	-1.55286511008617	2.24783513473071	4.08840067181265	6.5908095800733	0.665028644141156	5.8414918148078	77.75	0	2
91	1	6.154751638749	1.42265315045315	2.89003078370889	3.83151686215187	1.12164506522463	4.85677523081346	1.40962029692904	4.43792603326541	5.71111662557065	5.27846423274279	1.21255385360892	5.16127215077109	3.90746335270891	3.01344199977387	1.62784836795617	5.72612129822748	6.88757398360088	2.42378731266014	1	1.6592424510636	2.14955813279466	2.61891131389333	-1.18711890642896	3.36965045495494	0.156242817669452	5.7546835370654	-0.870896717123841	4.26904850793602	-3.52571533110679	0.569443620087415	0.503323486874111	1.25348694196929	1.64392875042483	6.83829658048355	3.20424944236715	8.74884770336539	-3.08596178222506	-1.75963008728882	7.43636157211679	-0.969814376103278	0.676807865274804	3.17141373593783	5.63160647630219	8.29163734063267	0.986631116610541	76.5	0	2
92	1.54403177555599	6.68760586575001	1.3841448676565	5.57121044426074	1.69939626105374	1	2.36585849030448	4.90815998659517	7	6.64001745326806	1.95231355306948	3.61221104771142	5.4265030525634	4.09551826938203	4.19931170282992	2.40608347236902	2.44329003690863	1	6.7776318033537	1.67491499693163	1.24693992361997	1.24130127078282	1	-2.49983096788715	-0.864164228414731	0.742184892919655	-2.3500003792661	0.543071495705083	2.56641947796802	-0.244153662913731	8.61034611087187	-4.34445555411854	4.97785190182547	-1.23371041949312	6.75052235682296	1.57409835933937	-0.428636483764406	2.19647002048871	3.21904548022919	7.69994300491776	-1.57720577214024	7.88762003552144	10.9417585726018	9.90331961118726	5.49959066950959	9.56009108300089	73.25	0	2
93	2.10600885821022	4.90063662720675	1.17013981015817	6.52399887114344	6.15763388412225	1	2.73938816301708	5.24251491895946	5.85792715473006	1	4.8886101148276	5.64424204872304	4.10650662123288	3.83121327160972	2.55714118094034	4.18628769628761	1	6.3494773257024	6.15295695501897	4.07266436499398	7	4.82405171461085	6.05539656944896	2.51407919614662	8.27419105671989	3.1642311738574	-3.65777738059304	-2.37840342624149	0.188278785701672	3.86744505154152	8.2396475219739	3.32017608253436	2.62628911577313	-0.347455431608967	8.07823877821152	1.68909706641957	7.22504868233785	3.94860682628347	1.00931644715053	6.04587816360157	1.8953080350683	2.88984993821312	-1.49079359999806	7.85393723577585	4.6190488432942	11.0255766000943	81	0	2
94	3.34993572245075	4.48239808992282	1	3.32265237319458	6.81686055331636	5.71344018940238	1.37780222541162	1.58926345190553	6.28024829871983	1.21390191077918	1.89677369655112	6.26128542688907	7	5.53649003821651	3.36735818764076	2.56120559612296	6.47615540220916	4.71785594236791	7	1.06092227219823	1.08813809865403	5.78329698013594	4.9529909517464	-0.774246414719315	0.20289782639975	3.36436561284418	3.72281580670909	-2.09737966359742	5.8790827215175	5.64010245773477	4.83411996962028	0.601090772607188	8.75047913791125	-0.353452331709332	9.38037616750589	0.0639741150109023	0.312220038871151	4.88068383490135	8.56550586743723	9.57120010566491	-3.21809856973744	-1.59220396253195	0.52824201690237	4.62705011218518	-0.231101349419623	0.44282090183628	77.75	0	2
95	1	5.17584641801234	5.53383537315663	1.75744952851673	3.48563070312753	2.62067579112698	3.26466952990522	3.65891527465032	6.48899130650589	1.89444877900919	6.99370065307491	1.45118082611558	4.20233536413778	2.83088164197927	4.69454473541785	2.03434101275499	6.17296549407196	1	1	4.06374418212624	4.36605542529377	5.62892917032856	1.58837533749927	1.13988263266906	8.63301150679901	-1.14264074839223	-1.83533230793782	-1.2223771520532	4.67011098944849	2.58223039533275	2.08703830290974	1.39906430114767	2.24308650737295	4.33478577318296	7.07773862611069	2.98652487542667	-1.92102738122311	10.1271282858114	7.89210522728387	4.4948403976657	-2.81250831522952	0.299969107502968	8.92153660951997	9.36210449240972	-1.64860383963813	5.05733029915229	66.5	0	2
96	5.49579384676719	4.97173907107264	2.23066440661403	2.45574155158747	5.06524674625809	1.72117873580208	4.60331733484327	1.9348102348691	3.44641885195456	4.82313276011298	6.46088819318443	4.99306589473016	3.4567712189875	4.94364304870351	1.20726906658479	1.03467750055594	1.67596579052004	3.63299426328684	2.55892310096892	2.24270989991739	4.15595872246981	4.47971217584946	3.77434354024507	1.94763161839476	-0.65843733345757	5.55055671424819	1.96101242146684	-2.64571643709962	4.39917652077883	-3.1711560157849	3.74800900313255	1.87688804141863	5.21478822936787	3.94421947287622	-5.23834800513928	-2.96388699778977	8.53323535737178	4.91432803359486	9.00014864118371	5.89568239380545	-0.974060691664194	2.77700536826559	-2.76053136308323	6.26369481611446	5.75205316130263	2.51975432705842	66.25	0	2
97	4.71010312199814	7	3.93859177745626	2.95337934887106	3.21699903075539	2.14289837529225	3.12589687225124	3.90990522633822	4.743898178321	5.86157367761052	6.16879813656629	7	3.53865079030365	2.450046487754	3.89463405288863	7	6.37254085827743	1.33332637488125	1	4.64973425293553	2.87381637782806	4.32556519805026	3.3792080714283	7.59474304741361	7.88225854324814	1.87280517936729	7.46421408450026	2.55973761179654	6.2220022938725	3.15591090113694	10.7618926753961	1.9349749399022	4.51539927115241	6.31815236381956	9.48321259270935	0.665653296700234	-3.01458412001557	10.9504575068451	-2.30629817675084	4.52265805415317	1.32603300452325	-0.877207332861743	8.33198762825855	12.5200797919535	5.53549939776204	2.03878619186875	95	1	2
98	2.7329685287415	3.42824971792872	4.42508528529926	2.97580899031404	1.63324504289704	3.67534960109101	4.45797437435457	5.86214832467711	6.3395417642088	2.53696955364835	2.68567654581628	6.35759920441075	3.03217738470206	1.9916698506969	1.68202356693449	5.24426907376198	5.32493232897327	1.87442571510962	6.29571710619305	4.0549484240424	4.72089874998068	2.54299337064223	6.78041494280103	4.83065450636109	1.65583356370867	0.961777573941428	8.15153078321799	8.54628246270838	5.29302316310837	8.31586284820488	4.0496842625655	4.06343452793902	2.52902011106546	0.994593574457932	7.20307074900385	-1.13496144732321	5.3701102077473	8.71097178084105	5.39541096228425	4.93589326682728	0.627793948012994	3.14197446913614	2.8347718267289	5.83300646466469	4.92234179315741	7.09229819257958	104.75	1	2
99	3.45137275749258	2.54610096512789	5.82547350298664	3.73172379950917	2.0072641313321	2.56179546234834	6.31414781394344	2.57663713228543	4.63771328144041	2.98230159782805	4.82158701567073	2.92738066673283	2.65242711626062	2.62338286487562	3.20951532345364	2.41567552978766	5.17545777714222	1.33928158620402	6.33136963146588	4.94681989450057	1.74753970252694	6.04169813256658	6.81467461088141	2.00833915979585	2.79444222397256	-3.19565359551037	7.72073644885988	10.767825379373	9.09299148779268	-0.124553259984963	-1.07542714249344	-2.05885362860387	6.44612450848645	0.951042501669142	7.82220295405883	-5.84734455379498	-2.98315650297677	5.57768193977679	-2.42193202766841	4.42116704540397	1.84402196798859	1.44622278667109	0.418461219575327	0.000456617449263008	0.801015523691318	4.38164709080959	88.5	1	2
100	1.6115025523325	1.89447371646022	5.49079871081808	3.19593753132045	1.96925696356236	6.52636528927398	3.71541236276635	2.48855726295592	6.90743782297118	1.09148609170464	3.87905488924714	1	3.30191382850942	6.65180051284639	3.38765328279973	5.66056557219747	6.32332871669782	4.74995373689909	5.61194560923376	6.7515786214083	2.8213580262562	5.37528855537662	7	1.82483204406118	4.91632854162493	1.36680619465394	8.4492293161015	7.49144315559547	8.27505327687018	3.76378437217213	5.57335767742023	2.51580976972423	3.13668634701568	3.60891319759864	4.7907122298468	1.12685956291405	1.13426870797907	5.98580628587014	5.70940218280854	10.960294657624	2.54333502563138	2.29577148885189	3.31526197388157	10.1481804121245	6.44540970886819	0.674047725387789	115.25	1	2
101	3.04901031391844	1	6.6887605344099	3.70116669686375	2.59649384407397	5.55967513857157	3.56743010869407	4.2987936542691	5.93490608789697	3.81092923999043	4.19519869132814	4.77432749199247	4.88577061098875	2.1797625763096	1.37000220451929	6.7444780664055	4.21785262549771	4.28745167235443	3.24458977342837	3.03002430929532	4.45489214817069	2.72611973994481	1.02173478853725	4.98908341491813	3.71300189443766	-1.97025291275818	6.63339491247061	9.96547001943213	7.24433549733155	0.551813892428556	4.42097545848614	-3.81702323219683	7.31174482551241	1.91700930546202	-2.21560663371142	2.11115723555366	2.66939134148478	8.2453714787786	5.94715127033329	8.01487854028359	2.40136268849146	3.34418528987173	3.18812400409458	3.74153024269044	6.17053461377838	12.6326642299633	102	1	2
102	3.22891940509016	5.24550675686776	6.79209932337748	2.97388329980861	1.56046984332966	1.94293463964972	7	1.67976139139563	4.51541532041169	2.41426679648552	5.16899428366031	1.15414769197829	1.08907938733766	4.50571961871407	2.67085481501729	3.80824608933376	3.56691384093687	5.93925799376697	4.99573489022536	1.7055034855826	3.87811184411734	1.85336615349152	1.56881253566027	3.48273175223445	7.23863075627098	1.35948679708107	5.4050015195262	7.31714368576935	8.05113279100027	1.15710716970643	2.54816863435003	3.71803401934499	4.49328387473739	2.43615436791432	3.93777765631162	-4.21955165844562	3.94529462448902	-0.355873176665977	5.1820069830291	9.2835128112463	5.61683647929287	7.42695644228951	2.02389856701968	9.92642451109023	-4.05839221673101	8.77013711127284	104.75	1	2
103	1	3.21393698683403	3.6165285481971	2.5600268894778	1.29565715759999	3.58276409783876	6.27595949567588	5.3410649265531	3.07961196494306	1.38589497890916	6.04844110303972	1	7	5.38774966718353	5.08129798740868	1.46831422978005	1.60110380977912	5.93260851972682	2.89966465446251	4.6648935381833	2.20394560417669	1	3.49836556776801	1.28421462325458	1.67285075697601	-3.31333542905865	10.3884388166915	7.62432332895573	7.20145859682386	0.582258637110049	-0.135600144288108	-2.90628983918761	8.26104441755689	1.97715239922227	4.75792612329471	-0.309541716716723	-1.39347373464244	5.15969520131523	6.84355420290814	4.28587350883694	-0.828505312086363	0.571541482646876	-1.31428453976991	11.261929543353	5.21387269260097	-1.88688541343682	74.5	1	2
104	4.29224411912616	2.48316517397298	4.47408995671888	4.74209696773383	1	2.87791848213823	1	5.57048812443271	2.25969667149686	6.10598356804573	2.11569607131817	4.85300778105706	3.15744243543207	1.55231911978647	7	6.54853704956074	5.82645610245254	1	4.25428859059022	3.72150101877613	4.64895387245814	1	3.53317489466691	3.42108019328921	3.00550345230618	2.25480369046431	5.79852709641581	7.83251001104336	10.0639927653842	0.575695095875235	6.67695121710319	0.459760285502567	7.70189629251844	6.1637434197364	0.717084650505655	-2.44518585064245	-0.141769135096144	6.77420904110292	2.13716187058915	9.51084426863912	3.48145904493941	-0.17162797906301	3.46814094293608	10.8129583430452	6.43217462924917	5.55918165542078	111.25	1	2
105	1.57096223854115	2.99225371032497	4.8802380947586	3.70829641497414	1	4.85029355761574	1	1	7	1.69721177235516	3.04013671768486	5.00400721890996	1.14484939579789	3.11196245919554	1.61594173242156	7	6.12050779074275	1.61012098902994	5.84360144556041	2.15838195176727	6.5192801907002	1	7	-0.392080755803552	4.50676906683824	-0.424066882702641	4.6196936348899	6.06999321792834	4.92036608585865	2.67638184144048	3.42536791934082	-0.288339028775774	4.32278688947769	0.954267895632678	4.95390969172336	2.50921569713296	2.16077724336123	-1.28809594979264	6.21115791242348	9.2191741565197	4.11556682378455	5.2406611288703	-3.64716499867867	4.09845468334172	-2.88141614551001	5.10844854629893	94	1	2
106	2.43888747723978	5.06800702969772	5.91813490160904	3.1353044167302	1	3.11137548893518	7	2.01707210170953	4.15484722942974	2.57919161324189	1.88328110923494	1.69765331677195	1	3.90856847934704	1.70901410165635	4.3317691446375	3.91260491580077	5.43633388677789	4.82087377761324	1.53590495738159	4.15320355996022	3.51572332747063	4.19157954547206	3.80998540666429	6.56057954306469	2.13778792874232	4.99144510450508	6.53543324136697	7.40013548687631	0.388757596677965	1.86006631950308	3.84702247196142	6.24880429275276	3.46390588358382	5.09127653596751	-2.99980418581989	-1.66174817971195	-0.820493075298833	8.54021404802591	7.36012564101382	5.75592395946576	8.28850701225304	3.25665142048153	9.60359628395508	8.13529916114822	8.59852302802926	97.75	1	2
107	3.31391396282669	3.57380774773225	6.99831565912475	2.25117673397415	1.80151425435923	1.18522546221438	4.07213946030026	7	3.28471584056429	2.59249142171161	2.84172175374642	6.34609177508007	5.01885892321695	4.47328883626917	2.44059283954679	1.17352655231903	1.37232596057091	1.65574046838502	6.01832743916185	6.11743197612007	4.2411117040254	3.75364697118326	1.55448870372424	3.03382858615726	3.9754352705071	-4.66013754806927	9.42963689042439	8.39227517499961	4.09830506806932	4.24222444414352	7.39226628463407	0.300964034011049	2.3056336971553	5.57725311992405	9.7090955160661	-0.66281441625578	3.26117906809073	4.11219590700698	6.17460164004064	6.33710306540104	3.42623472363699	2.18529811414072	-2.39861539330404	10.2088127925675	0.863360097572153	10.5138529652214	91.5	1	2
108	2.00625268833233	3.15047267952241	4.24569691413024	3.61812592904147	2.37599841435329	3.29106388041562	2.78035017290186	3.01387729878746	6.94259965311517	1.58335762711971	3.06231483911668	1	7	3.97870061630251	1.69953978467206	5.74475101172219	6.12214771530946	2.81982560111963	7	1.99143224191118	6.85240651166571	7	3.78272407428818	-0.474193596091945	2.07534688523533	-0.529631229064251	3.75743728022548	6.31321137801998	6.75436639577765	1.86842783295796	4.78356549954863	5.37515722537951	1.81059954197785	-0.501321605886513	9.99916263037356	2.44596057791251	7.43196997783686	-3.14219561683425	8.65517043432494	7.82426496170557	2.00127853825443	3.59635543342703	5.6624922375183	5.55447423974763	-1.74734077228219	9.32811803822692	94.25	1	2
109	1.23974979436396	1.65128983629692	3.72116064628708	7	1	1.8441503985548	1.22866792727527	5.11361464142702	5.32712518300807	1.45105023863439	6.1149589264257	3.91585212604789	3.08853687121632	5.09169887451888	4.37665425651427	2.38843492389898	4.42380176925763	7	5.26051708970448	6.69483296976728	3.47743467617923	2.07598989294137	1.67375837590918	1.85311907858612	7.28693443149653	-6.80376344966816	5.40428493652577	12.2327796740877	7.06834371891351	-0.622566412791272	2.74653187367469	-3.5353696336862	4.93275231630502	-0.985168021314239	2.86325329492552	-0.0562390984144198	-2.27638578839671	3.43220196583024	-1.40802063727907	8.97926916737184	0.018651364002568	6.40082745093052	4.0346360867448	2.87136064245522	-1.13197491311416	4.80723890254922	97	1	2
110	2.81298614673245	1.86155168099886	3.78819929634949	4.24642633555897	2.85402958733159	4.6702508356531	1.78065386377141	4.18080565832467	5.76721849471711	1	6.73160015764833	1.78509071982061	2.76629308719512	5.25550624942219	4.59449256339193	6.76815677406583	1.13646694979087	6.40297791384053	1.85808165855891	2.92979950528187	3.96117251779118	1.54698556233484	4.20489112295297	2.64341989702048	2.33655073992224	-2.03193891965712	6.02757938737049	11.6936271502654	9.08637245252923	3.67180098906077	5.03145201867492	5.78894491786245	4.04279577586851	-0.617505951356536	5.02388444612506	-0.88965582910301	-1.3281868699541	5.0208417292675	-3.44902475233403	7.0871844377492	3.14667561347014	3.31038787920415	1.49489371690717	6.24935141540147	2.9796735540424	-1.3438896776439	96.75	1	2
111	2.34685031041877	1.63776925036156	6.74087556281631	3.93729130496105	1.40771109217973	6.61091243068652	5.43350200932128	2.75446212083071	5.68152231237999	1.2633611113983	7	5.33387720210606	6.49772987208412	5.44447743730567	7	4.8722245220211	6.50043775084371	2.15275764803432	3.29600757953706	2.51035397128792	5.12239566882999	1.23171432509055	2.91498539059435	0.936048959407447	2.57085450504526	-0.063552183392563	5.85061233254456	13.1507487428276	4.24843711363341	-0.236523538290633	5.001843998585	1.44431626188484	7.63616993440703	7.60451055090315	1.83446465475439	3.33322449767876	3.25308134836274	4.38441921427272	8.95042364331379	8.15904796565224	1.13381030437777	11.333251219963	3.68264129082459	11.5220892999446	5.8434878698348	4.57785878423212	81.5	1	2
112	4.94196433457737	5.60684548208433	4.40110750273252	3.8851092906742	3.68416491207523	6.72725401181185	3.37633983459481	3.60892997732232	4.64070660409629	5.54977896132411	3.55486205174473	3.87610054616642	6.44111666736101	4.89070014718987	7	1	2.51049061273643	3.74431855637325	2.38979976135542	1.21797831865828	3.38128590992683	1.20697083552296	3.8730016552924	5.49814689050367	9.03843490188741	3.97261673081424	9.76791454754126	2.61490322620882	9.56350506868523	-5.39900106833628	5.28897924081427	5.98498210335711	5.41452089106787	1.12046878183326	8.54433049060043	6.90942975475033	-0.136104736489024	8.2725279501568	8.83480746315904	2.11724370423182	3.51377898325759	10.4555566409041	8.41052353194287	12.5488909735071	5.904637912659	7.3440883538347	85.25	1	2
113	4.49492301492973	3.33124624938574	3.96503607497018	3.41991140340537	1.61513006394416	2.17225984858994	4.75502001775168	5.13460751215798	7	1.85978583065788	4.97225812176023	5.20960271928855	4.50610417675788	4.69533216197257	1.66504274172616	7	2.1659603236375	3.46770138549792	4.41042698845593	1	7	5.17752987586854	1.83218668874045	3.42585662589234	1.78283933362984	1.28380684429413	7.67582919047825	9.18212096822296	3.91766891220844	3.39987175854438	-2.42027176804652	-0.961788617035501	2.51145831215639	9.65178728812769	7.85423164488563	1.72066015589214	6.6223748736329	1.11162181298035	2.52182931513159	7.78216849109538	2.96456013104643	-0.961312506132699	4.41666568750408	3.76515128199191	4.12340817721933	8.01472069893087	109	1	2
114	5.05529681202138	1	5.75277031161973	3.26896551045673	1	5.66616456236248	1	2.3610760739048	6.33936282259639	6.00123057992498	4.39614140036855	1	6.15016263432101	4.46646243138876	4.81545378639114	1	5.8835159970969	7	3.94291896824633	3.00813235220619	1.09491770203312	1.07978891755935	5.05526743816195	1.38005909812744	5.86404660796257	-1.71482107681222	10.7873796456361	10.2666895123204	8.56880929878713	-2.94729062439193	4.07969862316152	0.366706496226647	6.40576539803962	1.38283218701511	8.6911003535121	3.49249665256041	8.933514249292	-2.47116389957446	8.93595048049996	10.0343121778327	-0.748724773139948	1.63998496269637	-1.23152883632197	6.13927227833822	-1.05103206408741	7.26709684111289	90.75	1	2
115	1.25890124788237	4.35156697442269	7	3.80102858070593	2.99620870438621	5.31013572199543	2.3724018260513	1.74096362578257	7	5.83267185458812	5.85127860437453	3.28294621872022	1	2.60850751612167	1.9291979592206	2.16176342118772	2.69936525861675	5.32968464806887	3.17660836441391	1.92423796604838	1	4.10570071688861	5.21311268386599	3.42746438674803	8.54888116996304	1.08793924282073	3.98450251347314	6.54639232191758	7.53842129909348	0.0995826858131151	6.22352530719367	-0.906478377320664	1.97897281816981	0.0714962849720603	-0.513823357465102	-1.33270121474434	4.58579180815957	4.83538719408502	0.392689882921692	8.02419498333619	2.9280708775041	2.95177532004154	8.33887036659573	11.4120971214749	-0.117766206058733	5.84002875537536	79.5	1	2
116	1.1993727874131	3.37536035225777	3.48048862382502	2.82822057457485	1.83392583441945	3.956817232449	1.10226728020993	3.52985578397347	6.74940661729269	2.38633109254833	3.00227346620698	1.6297949322438	1.08014512747635	3.79289379842835	1.36741118993108	6.1310374947488	3.74095398353648	1.46626454091952	5.90785437578978	2.21041648737628	7	1.24416709813026	7	-0.239049816337214	2.02428104530596	-0.569364743132311	3.72502720718837	6.75816099907854	4.87902733357955	-5.6145896998508	4.85834194434853	4.87622194804946	2.57095507572584	3.23878901433413	8.21412322346225	4.01942370216812	6.22978358672913	-2.53346783831316	1.22242462700911	7.95816675288705	4.20563197352128	4.6502075479836	3.42404121444462	9.68506291409515	-2.25275221619858	0.372696746040095	99.25	1	2
117	4.78659206224309	3.61547263375402	4.56415115859308	6.26001772147885	1.56878699309895	2.41004654835694	1	6.5324249886883	1.72642115138834	5.8033647618808	5.01896563903758	1.78201522254702	3.42905980689127	7	6.93678614344937	6.81165628405913	6.30327185319661	1	5.97755489818507	4.46367588429759	4.62690610557276	4.88995869462244	2.80988090079085	4.42974733052542	3.14900285965919	1.24900613500224	6.40759810589193	8.10515221181151	10.8761571492861	-4.2791227086272	5.25115223527353	3.02779383880482	4.09788366665608	6.03167424017822	0.660964987623949	-0.980047207030558	-2.11879699832885	7.70972730846309	1.16302820949841	6.76036619904665	3.94223557826428	0.0641927700304114	4.97029542010741	10.3502610346032	5.87506569185944	5.31919074611817	108	1	2
118	4.12516743008457	5.9218752339395	5.65016882740813	2.20903292765844	5.71017864951397	2.56393020212334	4.16363265876311	4.98635029838328	4.9871414394711	1	6.75948499061358	4.07138460612145	5.57503030687492	4.06769293981623	1.03339261027603	3.74843049910785	2.34568820059766	3.89165901434122	1.80575087265296	1	1	4.17864796776248	4.75009332902959	1.01851965666708	-0.97666854808793	6.0973985599409	4.66611261772538	5.28785972266884	7.54876384115984	4.46925217614971	1.07039139017436	5.27062517869149	8.49922355227864	9.16642820160964	6.81985105841668	-0.111380653319863	-1.3870866617271	4.70068011011906	4.689642563006	6.65756357468537	2.23796993435662	0.513455865478218	5.26689358067151	5.80788837166772	6.48792461132212	0.304200284086554	93.75	1	2
119	1	1.79656899411419	4.4172646388414	3.85519349284818	3.37836723470878	6.73220946593967	5.91283849686163	1	4.47762269541718	1.67333376615511	6.60350640510189	1	1.18205322946443	7	2.23399908904194	2.43403243462489	5.20908645681459	2.6073224955062	7	1	5.94186361620404	2.47463682128452	5.02249228346458	-0.806740176032802	0.420997933222977	-1.4988788644631	5.65099407741116	9.46286306768873	1.51895457268833	-3.59664509576658	5.51142017100274	-3.96786508068447	6.04362007199033	7.82359788260634	-3.38258414440997	1.38771461618227	6.66311158567729	6.27169050389578	4.11891879079663	9.69760087113187	1.82205250600691	3.91009618601617	-1.61813023579516	12.1639794003945	4.82604667441117	8.80972110903568	72.5	1	2
120	3.35556050755999	6.74838268335862	2.87888919168223	4.42429725388716	3.1585628963118	3.04486438678597	1.50860706056163	5.53252297617152	6.80032808314072	5.09807235326846	6.9567982288943	6.82170666432876	3.76970676683947	5.8654435423328	7	1	5.42659345951579	4.02975188355171	7	2.77327152645266	1	3.81783608256444	3.47810751842403	7.09689012328244	7.97189161573642	0.806759370579875	7.21575495751752	3.15666017247989	6.22606169356445	6.17986091462955	6.11689882028111	2.96343442034239	3.63431882098124	-2.41801592325809	8.18167030798442	5.31229623286313	7.30517421431627	2.16940230073445	4.26908636513824	-0.424483014018236	2.38725259838879	-0.212766188874596	5.64401488744657	3.83281952131526	2.33286584274809	3.31290252736573	84.25	1	2
121	3.18773304872241	1	4.95241454913709	3.55329279873019	1.83708303116532	1.78231653022222	1.05287559015362	2.61607190708178	1.82931823941043	6.79573086140819	3.98994797285595	1.99903564931056	1.20806699671231	7	4.49231183935239	1.65186569995509	5.57964684911903	1	3.05996160087681	4.0282317424763	3.99768135052363	6.32070714265756	4.42810940742698	1.2334693856607	1.69825998660531	-2.74375067644031	6.33940670761765	11.4543649018944	1.1448933523328	-1.87272786365627	5.05814142203789	-5.6104343887029	6.03672579177158	3.98719162001937	9.53655379095138	1.73721488443658	-3.10225492829464	5.2605572688495	-2.20802732117824	6.86089021719535	3.8778744751244	1.02004105816553	5.56783095683426	7.7169706399962	1.23186557101554	6.89751764595182	91	1	2
122	1.3004049544422	3.22011172987482	2.6307939930961	1.25811642185684	1.29460218779671	4.15403144276479	3.60868253133828	3.82553665875836	7	2.02730367520763	4.44306371358235	1.94670288379689	3.27807755647214	2.79710841180723	3.77087379295949	1.15719576916769	2.42256535420931	1.03033249629929	2.64329420413409	3.29344229085065	1.71192787902352	2.57886093757799	4.28619936478659	-0.319183349232564	1.64013828997103	-4.5313437879657	10.4986344249756	9.68352916425117	8.22423442443057	4.72555982485597	4.45213044847297	-0.787113180585806	-1.66915820275774	9.9559344619248	7.57984155006579	2.68550153854251	-2.35435486472781	5.53886528394333	6.96829684487615	2.55825323817471	2.24785147874087	1.29444687613568	-0.615880488757547	9.22657308945419	6.84972425682082	6.61782170356528	88.75	1	2
123	3.05569654744129	4.49106754016674	6.11056283174487	3.65236467413248	1	2.86581249526665	1.07995930565207	1	6.02444784807478	7	2.92654690235242	1.12216267282121	3.04651435615373	3.42364048482411	5.74287426926659	6.1027402297601	2.18706866515165	1.25894347593916	5.88933908892527	3.53544935862226	6.64177944951201	6.48818356195424	6.51733900918886	1.61095054568446	3.2152066516044	-2.41937452617358	5.03649988931746	9.77110300016298	5.64882253324117	5.12422817147146	5.5510636027602	1.18451535220006	6.45548368380333	7.94575585999708	5.4488136952911	0.433117925012415	-2.86966456996608	0.778956632503485	-0.213699353811304	4.26643381426293	1.95165153161244	2.16340341153978	1.8708659726713	5.17911025515228	2.25620897038137	3.8286405398013	95.5	1	2
124	1.78499885180543	3.2006801940933	5.62208679603482	6.54001197460299	3.1212185157777	4.24064813036117	2.11667220794095	1.3133061329868	5.13902814777965	2.02819950628083	6.5334976100609	7	1.48791172803354	5.0615969448876	2.98849723477158	3.79213745654137	2.10378396252052	3.55366271731443	6.23121415891991	1.52177664148337	3.40934774164307	1.19834656501487	1.14540122303851	3.28824138355903	5.35017958322506	-0.213948862148495	2.06813688766344	4.91657242428142	9.17116125700908	3.07580114701759	-3.53603503161823	2.45464990350899	5.50889190936294	1.92926200106584	7.1243722063803	-1.92996513539787	-0.429936258134515	5.63906840014179	10.0431176608284	1.6275870526232	1.74859465790537	1.13610193931357	1.01023746640711	3.5864683166709	-3.7749993174663	6.56573216562472	87.25	1	2
125	1	2.3933997760109	5.64785711520875	4.78392509731986	1	1.23524434495745	3.4166864415971	3.22456335556555	6.99340930956664	1.83651531057381	2.74972262964313	2.729773342847	3.69396242306276	6.91942618153848	3.78316074770493	3.41987840315699	1.04264744007287	2.0159006655858	7	1.75679237781989	6.11400509665544	6.33147737966346	6.06136064087713	-0.157490097255134	1.93850739933168	0.501867726817268	8.62066435412623	9.93480862565247	6.63407585957518	0.301342270455111	4.2480929497405	0.696637242018656	5.89182209812663	-1.96454338425794	8.85900375606143	0.332390397186368	-1.1953566460448	1.7523654093848	5.75618243485784	6.87604754650211	2.03385043247743	4.51053972605115	1.00081236751527	2.40193007130937	0.315490587422774	6.06803691692737	75	1	2
126	3.3825805091257	1.16067782953796	6.22581290800087	3.93381362285918	1.23866324766684	5.04221161273344	1.50704892741825	1.14567437231419	4.83762320786384	6.6601441700831	2.85320193572211	3.61900637731191	6.10794651397541	4.21595536173681	1.77742671001144	6.10477400280724	1	5.33065274455367	6.01320064854305	6.28947578492938	5.30830068801087	2.49482540724709	3.60440604988234	0.957248301905952	2.8793892153502	-1.5460046162507	10.3855731544888	10.0714392446247	4.24257550217846	-2.40069125096444	5.89645485893613	-2.24913856012894	2.29666638791432	-2.38622920843564	9.8186266037656	2.58066560511027	-1.00217425622345	3.06800086309617	5.99823314533955	5.59265973990868	4.41955191288715	4.71306268251723	-0.722631025593625	6.28035573304404	-1.56255148689931	-0.50307738315883	80.75	1	2
127	2.55536943028432	3.5404610909238	3.41183894892184	2.51669038691673	1	2.78180142432649	4.557970998747	4.97283612900985	7	3.37285391904468	6.50987197040331	6.51874450410145	5.54087951235447	7	3.76762964103841	5.32191836203242	3.62226537026853	1	2.15635574528929	3.28919160927457	5.47675171370512	1	6.09144714483757	4.42070596947507	2.05580589017336	1.16610668635755	8.21112348476023	9.56251552182724	3.66779859970119	3.64672260921755	7.6484368616447	2.77672613387064	1.56299715964551	8.80658843573668	6.45921528835319	-0.817602368332228	8.05382865590877	7.2614369985358	-0.256110604596143	4.21705869540941	-0.375540781581568	2.14419771259581	1.32223866932837	5.73357316243796	5.65413931638572	7.57196427050116	105.5	1	2
128	1.12004195691873	2.27198920530451	4.40094084372507	2.49646488700725	2.51273180127153	5.49133080833482	7	1	1.99092547890018	1	6.19203965368612	1.43163402691407	3.00645097631414	5.35383199018089	1.80867721169408	1.91764423422631	4.65782325508099	6.10231061177126	6.59410683871203	2.98034416910915	6.54491784836194	2.28585726192615	6.02199634044782	0.462584080418187	0.460275908216475	-2.92350130411623	6.07596883744997	9.27213782629484	4.48966773646192	-1.899852809435	5.67819057946115	-5.3337173046483	4.86772104140969	6.19941440482648	-3.4553907798826	-4.83232391854044	-0.552454924969592	1.57926916450494	6.62780102258326	10.0033353047999	1.98173972841545	2.97592424291738	9.77681493406164	8.79747717429586	9.04608186149141	7.90706706662028	84.25	1	2
129	1.81933743091823	3.70301325008587	6.86320620323304	1.25462034370928	2.46547971921355	1.16197035428135	2.54013775608888	3.38550637253913	6.52917333250346	1	4.95830994220696	5.60672360520857	6.88549726322419	6.98050617452992	1.19906666503954	4.34274321497293	3.0715659938268	2.64784842837376	5.81407493432558	2.73759019581173	4.19514358662729	3.63234278988589	5.94233341056295	2.1560112052707	4.14102237101132	-3.74424772392533	9.64605706119289	8.48426875372847	8.24027163681353	-1.49727416541204	7.80914307498091	3.14830756348397	4.48979514231645	-0.279152625168054	9.44613435159074	-2.65492483025127	-1.6630821690328	-0.298285698117183	4.82656661185339	4.02865965280589	3.25507400507856	0.780603827741503	-2.16185092920849	7.85125545430555	2.46010997650486	10.7924994519432	87	1	2
130	3.89003372164256	5.93137029407732	1.94789879205202	3.08494679798304	3.80654997496358	2.25934176653021	6.69407613252546	5.68318275876164	5.54931778573793	1.52606387980972	5.58096631470951	6.50786339465416	1.88803586843791	4.08692058124162	4.2938354102543	1.8296828718988	7	5.96635800053075	7	3.76156248191397	2.63749150552219	1.09167757594597	7	7.03177392990314	9.44484110460849	1.0760129965646	7.59600631796545	2.55885556322405	8.1262482968552	-1.71948266570918	2.38250290301491	0.404664731987795	2.87691248806645	1.20776759217523	9.06186726115556	1.90435978968747	4.02265155646859	-1.91380266302458	5.81675515747312	-0.56110292499245	2.94766693246631	3.45679257027274	5.37206514273415	5.31549984175616	4.70170946411648	7.57411423617572	105.75	1	2
131	1.79942143300822	1	5.37105246557683	2.02896241255494	2.59485100488889	4.22701693724305	4.0651026198612	6.49167777087229	6.17629495218311	2.35196408611462	6.02607436104831	1.20512531893448	3.60037140873462	6.60548148699661	3.06619317268261	6.72536767423182	6.10708138143854	4.66145116711321	6.10104300980397	6.82932303005152	2.42297747187201	3.76842784522683	6.09012452744698	1.20485518635342	5.27658986145014	1.22720711783568	8.0879173894089	7.70712858406379	7.24263896668137	3.71019569883443	6.18691852574545	1.74780791956595	3.01841002899152	4.3695323217023	4.97950258145941	0.823165555268153	5.66400533620034	2.8401281960414	7.73997327568685	11.6455940625836	2.08791326031056	0.822863178742916	3.16537743985168	10.6794584097398	7.55078078844293	0.811702069795466	93.5	1	2
132	1.33939638372876	2.46825167167081	3.71170459979599	2.8026793881529	1	2.57376259495007	1.75054958704575	2.06088101366369	7	2.27898216498422	2.85490020527889	1.93474589332371	1.32334968434952	6.09663239489953	1	7	4.08925514234745	4.05173580009193	7	2.40186199532134	5.74835608066134	2.10166936008039	6.68386748342057	-0.699721321648355	2.02522078972877	-0.765489542331936	4.56483887074826	6.81001318381124	4.51013104851142	1.26135993007442	5.04965930416485	5.44454933728127	4.56870148668752	-0.737079370174866	9.97573390825832	1.83065293600162	6.60828575516039	-2.1804236148013	1.32529793592748	5.54113488013676	3.19213714972861	3.717390991241	5.00392666022201	5.459134359187	2.33875961075874	9.74838496512269	91.25	1	2
133	1.65320021405508	4.05465792380553	6.20727926953396	2.50567733726349	3.19764884076528	2.4964493540519	6.12668526699046	3.49424383847166	3.86319525244749	4.58113781296206	6.86656374888019	3.67166469987359	5.7356526971898	1	6.23739667995717	5.61710532695412	1	5.45232823274771	3.38124261458617	3.3885091600186	2.73994292676655	3.53939561929742	4.45685521818944	1.61052411722528	4.82792730125305	-4.51704766342235	9.01431948599603	7.88514185908426	7.9782453815623	3.34109483133046	6.86950233602074	2.42730497339382	5.07441447777757	0.474734373462258	1.80075638957717	1.66780376723572	-2.06856242763946	8.03573191679685	10.2000373577698	5.03934074699013	2.24777826995929	6.17177371566602	3.59712876991764	3.01381341347779	1.05248398771677	6.50063913483907	80	1	2
134	3.63571454268566	2.50809993443169	5.88778341696807	4.61056114128615	1.47673291918625	1.96859681746376	1.78088969316643	1.19653192709146	3.42920327670774	1.79427222291962	3.81866689706871	2.36179627658573	6.32511221585004	3.1277075234692	4.61981727948269	1	2.24171985033517	7	5.50805055438724	3.09419886386321	4.6745886846295	2.46714505660573	2.85473606487145	0.703307932474158	1.48544926013068	1.21677545492487	8.6886455465966	10.3290471745836	4.24195274351456	5.56408629122544	3.69616285527489	5.11476021344589	3.7073202662782	6.32334041852316	3.24786093452685	-2.65457044111171	3.59109793790651	3.53306530590687	2.06304535721071	3.70448972455437	0.443266270065136	0.802842981710932	-0.176891130076708	9.6041407594436	6.1136703492594	0.614096030691461	77.75	1	2
135	1.29786703732795	2.97270747989019	1.97394878821676	2.46397693588639	1	5.38751750275381	4.73912761330534	3.87591581063355	3.37587547565465	2.54445852022027	5.63537238282267	1.41685489181344	4.49889163754999	6.98271026060961	7	3.66120962611315	2.95798367195446	1.70446947446491	3.83904287911084	3.98649188493205	2.22275144915844	1.22006436454827	7	-0.0105628646409145	1.48180035045623	-3.4118392839662	10.5347889850505	9.32167401271163	8.33790297204875	0.115082669786729	4.2413894924038	1.51428887116614	0.725254137708799	9.35404588327042	7.57538705802009	2.29379187122527	-2.61614423229699	5.35374961377225	6.43340056573524	1.79485718877663	10.7287055745415	6.76483562510877	8.41182846215355	9.14535585768584	7.7990182639234	7.34178454668874	79.5	1	2
136	1.19058305419636	2.83395631823935	5.420757277342	5.13275707862562	2.25299630403529	6.18632998053045	3.24111157850554	1	4.62851995648963	2.24648669846613	4.6077244759319	2.1576941698515	1.23474245606884	4.50600615064969	3.38078309048276	5.03571785371344	1	5.9726638885202	6.93863937765109	4.99610202887889	5.09295434694175	1	5.87878611121907	0.622404964430332	2.53056075816577	0.0858596725112361	6.5314064543468	7.30009160846543	7.75693759289924	0.0517546496105209	7.20288541399332	-1.69753502768267	4.27158325250268	-1.33648167557815	5.2125659784629	-3.45457330456461	2.91369033972665	8.67430812085127	9.10510824766742	7.80583717268155	4.2469374049762	11.3188158353569	4.77985297029234	4.90020130903875	3.11304154800353	8.5820637671225	78.25	1	2
137	5.44125474047849	1.49162079975834	5.74500905084717	3.6119700101855	1.53241556629452	5.99260977692887	2.22942096156676	5.90011547318394	5.70235887151644	4.71428094949109	4.31367755737975	4.83871123522819	3.99781645053641	4.0429573410556	4.86098480692715	1.4910541413538	2.02022913530897	7	2.80996924451832	1.85583471956198	2.17438449926655	1.30983442596552	5.47859476184617	1.57629761412143	6.23760941859881	-1.51395858368572	10.546000456326	10.4643071376209	8.26192703188717	2.61484657612896	2.50845230819022	4.33832791365016	3.96039038709536	1.63044436618408	9.10538204219262	-2.9055380204265	9.46601975227336	-1.95213373980233	8.59019660480656	8.69468823887329	-1.335320775913	-1.46238130066213	1.85755342766939	5.91317341187961	-0.490955514215375	5.80003362186957	74	1	2
138	2.173288609251	1.30255834782481	6.66571838988061	4.47070619591321	1.15723828559437	7	3.32720117366904	6.82511816859271	4.93653014825517	2.49500604439087	5.27838420805301	5.27800588145808	2.73533558339764	5.90054537863405	4.61925115327617	5.43488755960113	5.73331330110649	6.30493452932833	3.88317331907932	3.53622435081759	5.76793897667042	1.05387572071284	2.84548436659956	0.0642940181046581	2.55989600001744	0.585737589167432	6.33072748827251	12.268294036253	3.50336984584908	-1.34054822691716	6.97912342048975	1.03520331218509	1.34184690550006	-0.240122221127515	5.72228864810333	-0.756759404739786	6.08024705990619	2.33392176540861	9.67136347535441	1.21844719139817	-5.79995833195244	4.45282862255601	-0.196162420187382	12.9025513493849	6.72527023959763	1.25328422164407	81.75	1	2
139	1	1.11394587623755	5.85932172258669	5.00256224406528	1.55596039930071	1	4.14065239395004	1.74075405174148	6.82758249238054	3.35144903547483	2.02137453018286	1	1.80308932018884	5.22037529761684	1.30348657267673	3.4908009477409	1	1.61049474749741	6.71464864358247	1.33384729233506	5.98453800424718	4.40772358817793	5.77084299070533	-1.00174239804816	1.20179497315199	0.589272928712585	7.9559204493456	10.0977039800577	6.64155752696944	0.336358299727162	4.21525979802293	4.53544809508587	5.86758943509154	-2.42861761669433	8.6017633965857	-0.316817345031222	-1.64441519232888	4.11912017535729	-0.975624215368695	7.36726453088873	2.46168801546334	-0.187164879385657	-1.814790763764	3.77853112087652	-0.731798120849288	6.17400041195802	94.5	1	2
140	3.15576992841584	3.97344279350227	6.71187587045188	2.87577009581833	2.68897017163837	1.80673509191572	6.97650101674241	3.21402761334737	6.54880284912782	2.62566647607006	3.31063146580932	1.50929837215462	1.01901214950196	4.31574588914378	2.60410914890842	3.12611550844759	6.26271316366866	5.86354665841984	4.18902082844417	1	4.90045208712376	4.35932939902195	3.57687928624008	2.49908939772869	6.17991480904327	2.01732441078487	5.24212718510675	5.89205155572584	8.02014788334573	1.7422898599397	6.1771161309645	3.77403598772092	5.55979091314382	-3.24714008596479	5.57547006237068	-3.82444399026821	-1.8085442821676	0.370364051424539	7.62828505322896	9.53786840802155	1.19707789213129	6.59945782525493	4.11688981222328	8.53165646094507	9.08544434942312	0.307017558562671	106.25	1	2
141	3.20521030997778	2.52282996268236	3.33553669461138	2.73848389963957	1	2.24946709296028	4.85023528561631	5.72527295153949	1.67714564996245	3.34423223062937	1.86375426149602	6.85579386371365	2.65505778930674	1.86777671400837	1.09618449350781	4.82424651723836	4.24207330607883	2.28997051373803	2.6680521829038	3.79785915485798	3.5925356400287	1.00427412334275	6.05313498805963	4.28659745445208	1.83804565832685	0.98393790441071	8.20689596310441	9.38182956892028	3.77479873001198	3.50881094973272	7.30843311587397	3.55590889295091	2.53899360086908	9.5524427021382	7.19397663814635	-1.93057660436237	6.21110982850848	7.23620761398769	1.40857997384333	4.69009342484773	-1.52896108517708	2.87746706776479	2.23509920734048	5.90696950594689	4.54763771933787	7.20577720912652	94	1	2
142	1.27788286872071	2.58196066423516	2.77937864143983	3.24777659906024	1	3.82040501110403	6.55436816930716	7	4.38668508448034	1.20005033085539	3.68582341707389	2.84501141056426	3.70278601067429	3.22612954553624	6.31598883307935	2.05983522242322	5.45086005610563	7	3.06927141571458	4.84819928885413	2.23385011012094	1.17093314628502	3.14734406125633	0.756548908806976	2.49979941928853	-3.99020300539495	9.92672956063382	8.68708163440525	4.76622006326084	5.70688131409525	0.680075867559711	0.232093097390801	-1.60830165000154	4.78733738237663	7.65887327318995	-1.19404400355212	7.12209371414945	7.97534105182001	6.9592568074337	4.02783553113517	-0.728446724191108	3.35003607374621	-0.823473627174913	9.50441315515717	7.31746803528018	2.95479500869545	50.75	1	2
143	4.91257261198081	1.62871942804891	6.52765098053447	5.23488469569022	1.27643773683657	1.08964175702571	2.45301168154084	4.99363057781572	5.43692439192151	1.85186693351391	5.10899722265456	1.54506433656041	5.40257993325709	1.57543420815325	5.62512192821231	1	4.45075424753638	1	4.17865405378848	4.75275528913358	5.5283906728646	4.60966785128904	1	-1.40489075919361	0.234397205037067	0.0434115794947982	9.88341574982826	10.4004755116783	5.4182322847146	-1.72786778078396	4.48354067516597	6.80785581595973	4.15719623736514	6.34614718154801	2.94803500026524	0.419984815984653	6.10815544183644	-0.705499007358811	6.65289368092424	4.63666809579539	0.772702259120126	1.6007601770666	5.11035777381141	10.3197203176501	0.916928465479374	-0.0200158162576102	89.5	1	2
144	1.9180477332109	3.08683835428534	7	6.53142024112247	2.29672059773839	3.15928531551993	6.60516326624748	1	6.74416844609586	2.73535251548998	6.20636120804265	7	3.18178354994232	6.01329802780508	3.42099923606031	2.00503461478918	6.68799083063185	3.37404078462992	4.07469246968159	1	3.55843684150062	1	2.89736762854151	3.87409337477385	5.61321216384372	0.241619033435289	3.03294273241662	4.41895019607018	8.60132937641498	3.38747154228918	7.84025016908154	2.63651387564268	6.32281132447723	2.86324465023351	3.48323204628388	-0.0494020714730061	1.88273237701943	6.73789449708745	9.7640295536762	2.59304486215837	2.083177114939	1.21327696560671	1.90750792875413	6.85464428620578	-0.336989147932123	8.98655632096499	95.25	1	2
145	2.51211380855568	4.58515800019921	4.67473255189508	6.69146184584163	1	6.31169968951821	1	2.3429774424335	3.61823384046795	1.27377517982999	4.68131552855474	7	1.52819870028929	4.92392287089678	2.24316257232714	4.4584048368139	2.15611952411644	6.83119226539469	6.28366147320973	1.84448618583566	5.00860512582353	3.06652341108125	2.85221655944486	1.56359188329506	4.69183565781976	0.809619610130993	3.8802135449187	4.64102229431664	7.92956959437196	-6.45329573780007	6.80248782903395	1.89633445099932	2.88492654183949	-0.562038421863992	4.69675419437888	-1.1405077363197	0.172297672018979	1.46446200274415	-3.01059528450271	7.22947981825529	1.83647347396525	7.4564426403348	2.91966795823761	-2.08452202364191	8.27971934908464	0.310490330808647	88	1	2
146	4.00537985797485	2.5152854852532	3.54082636068072	5.2439089439929	2.90592828526693	5.64740445968581	1	3.43706292916053	7	3.47059323336897	5.3316065534982	1.20960703623493	2.56624061978641	2.1513584887794	5.18525898014805	4.73742179722344	4.8527683898315	3.75754264444187	3.4257365217574	4.12480842794512	1.43737901708222	5.35247468416713	6.12941814746738	3.65688352503761	3.32605690954267	0.821260209409292	5.94119776419978	9.04977658338138	1.23525264506028	1.41384961826332	2.94849111727339	0.920866177794829	4.74441550093626	5.42652045355234	5.13415839321977	1.29278599367246	2.09912615312573	5.77779494708623	5.05843849506443	5.80289349642145	-3.03373205333857	1.73237871052357	7.72350839705738	4.77505657348338	5.53467782123955	6.23879771325758	78.75	1	2
147	1.48412771218491	5.10605969962054	4.31132840902208	5.50778108802914	3.39749831955929	4.91099363939188	6.31958460350666	2.61806467613293	3.82779774927655	4.25780337917341	6.42543850604175	1.82077201932929	2.16436587062402	3.05963214839808	7	7	5.87430795462597	3.77933000461371	4.42470036135505	2.60657882554676	1.37204742791204	5.35058915935003	6.53639655209034	5.67745854644087	8.17507578523992	2.78303886967978	6.15115622183699	1.7035002937925	6.16823646667836	-1.75474512011468	1.37250789462778	4.45210163741956	-1.56359959617255	7.81851008620757	12.3988507306399	-1.49466908504578	5.78969899094042	6.63469107944488	1.07085465048061	4.25962366772752	-1.17789037252827	3.35887653478326	2.27049015399536	9.65417097225829	3.23527899443644	3.91383316695177	88.5	1	2
148	3.64770012990726	6.4443909060156	2.59101104403583	3.48751137282548	3.19997019021544	2.24674483140699	6.51234659963282	4.62692744891165	6.44454975397748	1.95158956118193	6.87079166587978	5.76414268963875	5.14134514523454	3.78021235846362	3.05328760980177	3.05079560493557	6.12977453467942	6.17036852178796	5.92341241154044	3.50932155978355	3.85028334566543	4.41983331598293	5.31595623347874	7.23873751896795	7.77315248891124	1.270180375912	6.83518683067604	3.58910243841228	7.94942254954324	-1.77537526030602	3.39207580996733	0.525808916867184	2.96866961995475	1.77471943666683	8.89762495155726	1.7111170274331	8.32011497950113	6.439500653196	5.92165328582972	-0.0628064732737031	3.9821912393331	4.60312854031223	0.699072139157702	6.31582779216658	-5.03991547983886	-0.887838776155256	106.25	1	2
149	1.49199069562105	6.16274760207848	3.82602867001095	5.74880108392552	3.30914014091343	6.85515021026851	3.97887541676752	2.16123700921813	2.35563940975043	4.67539159362108	6.40208872819092	1.3081803987594	5.52085672693925	6.73282712217484	1.35220749991385	2.84088320137554	5.1374480134441	4.33938351056501	6.81405047143901	3.93109506451958	1.34818335438249	1.81680098841052	2.45277995550263	7.23219096559554	9.62080088136816	1.80967230934739	6.78978975495368	2.07012325959486	2.95736368190868	-2.90017965741798	0.270202541603305	0.937225987568101	1.25384741095215	0.412699100533169	7.1533139971283	2.68893764168229	4.12205003509682	0.818243533470418	7.13378150654794	9.91174104994925	6.10076895983449	5.22850106776796	6.88721438670953	6.38203097020284	10.2488454226564	0.399149056853672	78	1	2
150	1.49800447805505	4.66466722199847	4.3624824131884	1.04165536285509	4.47149461495679	1.4384316561192	3.94400596449522	1.05526317594612	7	4.91423794005147	6.13126925489119	5.10416951303191	1.44507522726024	3.75596746559637	4.63928130932344	2.42843901949701	2.81152402950888	3.264360012585	6.28416282724805	3.71075515752795	4.46751983584332	2.74241957721438	6.87765113808367	1.10192311108253	-0.982755030170889	5.31952995812044	6.22705359115217	5.17922173828599	9.6736287893434	1.82187053171687	2.58096430716865	2.00175679207348	-0.439959207299231	8.47607896318148	5.06422003901236	-2.04941363880851	-0.622929437939098	1.28213474500786	2.61936957643193	3.09613046986554	2.5117169129601	3.49246719039933	4.58810701990776	4.68330023909571	2.09898948075856	-3.00779475302637	92.75	1	2
151	5.25523689689284	2.82316473034726	4.1163048758352	4.91772816682396	1.41989721144614	2.98419573864617	4.24538313895399	6.88311550775102	5.48458832971895	1.0281689577513	5.81669538149492	4.43430415149356	1.52656414543341	4.04556060415179	6.65101607262182	1.85981072963134	1	1.30527585538754	6.03731994927648	4.24072905747653	5.7107248669695	4.82004695800922	1.15828127870724	3.89786041577702	3.36588899469571	1.65386332458391	5.65819737780076	6.80258562179692	9.86446109705641	7.12412500996762	3.87549293226243	2.38328753749383	5.71757018249363	5.70272455531257	8.47946789631279	-0.903416180193253	-1.16224336933597	7.12807427341527	4.12374530939722	8.79361737927843	1.33683664533635	0.208442590495082	2.41494943902745	6.11029776551095	8.55886450975014	5.72798847242539	73.5	1	2
152	1	1.2211356124951	5.11503051340951	4.03851357509227	1	1.88170954339457	3.50494863957654	2.46637774608406	6.9177752155797	3.58079555275496	2.46792469356621	2.39493372163615	3.69265853424909	7	1.17375754886002	1.795312087721	1	1.84976847101377	5.72218362081536	1.77327059829281	4.81958581221802	4.45381579302396	6.16297878350044	-1.08977902201119	1.20988291384885	-0.336955138241055	7.72413587432196	9.75113738206636	6.10565496845383	0.147959448047867	3.58862620228207	-0.146706701684194	4.91458509253879	-2.19285364398201	8.14653680608846	0.251637792886408	6.70668675222401	3.33582383803186	-1.69545666220058	7.82167815895487	3.26589171251321	0.0931311146336443	-1.55484688676761	2.98511416321704	1.02448569397611	6.60576779222211	73.25	1	2
153	1.97221063166977	6.3012177994444	3.97560573119836	4.964603144523	4.67325561989707	5.17860759681736	2.7552123196515	3.14388655058951	5.31481290074939	3.4526287378442	6.62741591400205	5.62366089645684	2.6388202572945	3.33715714216714	1	5.93991571801035	6.15602515219092	3.77595972051685	5.76584025464284	6.41599990038702	3.3153647694576	5.4283239950081	3.29814290977875	6.70443727075931	9.01827133858481	2.92914321088485	7.18616899700194	1.60647922727144	5.00371126345363	-2.4037009100044	3.00543002663011	3.55262007270967	-1.32112589596404	7.98030847835454	1.39010130937161	-0.889611205926044	5.04735600314708	6.30060161137916	1.59611176808256	5.09710390953961	-1.83144036623709	3.76156399693164	2.68916048286961	9.76092137032934	8.38532515441444	3.97371455407214	89	1	2
154	1	3.91788419240844	4.94244353734777	1	6.03908764730104	2.64167768114914	1	3.42946848595845	2.78754160023835	1.7415620366551	7	6.66511497621012	1.36593288755424	1	2.55329174518323	2.4694121104412	2.93383118134153	3.57633813038588	1.37026470108828	3.07930655754445	2.66615498282116	3.05463492786192	4.46918890619527	0.417849592236007	-2.88168477410598	5.27937189724775	7.16418154280015	7.68655705180364	5.34580531284518	2.87195279227516	2.8561604878942	-1.5265835511159	-0.669791526681288	9.20895074206615	3.33022881430288	-0.156190874759394	-0.693988441638894	4.04187884233681	1.94708796801362	4.24929235152969	2.75154921386618	-0.841693216150165	0.872819907654754	5.7981868096195	1.3441628149802	0.288289388786931	84.75	1	2
155	3.09164472635317	3.26181044440589	6.24020894720709	4.22160325815931	1.4873900827029	1.90388565174132	6.75490292052548	2.2346489183025	1.50034207000897	3.91024424767986	6.18052816662559	1.19254949010462	2.49264121832877	4.48763882143773	3.10037345751743	6.22311960659704	3.49031400811403	3.69348740953905	6.55193110157251	7	1.02649912221839	5.68718734396833	6.74368828564386	1.06211499953889	2.60630889788648	-2.9878316894568	8.84161916357595	10.2610615402123	9.41558641764367	-1.28792372539077	4.78769703628579	-1.52583611027842	7.38852582146616	0.719184907139478	8.47407800900615	-5.83092974724244	7.20894589069906	2.58439261664372	-1.85690225214849	3.95500581014982	1.594668010616	2.13693600011974	0.81580173297188	7.1495793361199	4.24292655861229	4.98786781499714	91.5	1	2
156	1	5.25859200835359	2.29148575832006	3.95978727255116	1.66266813834947	1	1	2.95955402673581	5.37438300834271	4.13289694936777	3.75913097327136	1.98649088484585	1.51967959525453	3.94125716978241	2.92448498968533	6.23496358782953	3.17607289498578	2.8370787007859	2.053963261504	1	5.22780800607712	4.08999167235265	1.2172218208638	-1.22477871614464	4.35920298289673	-2.41947501988724	6.23258394377658	8.4044504983057	6.10304855293051	6.23349869927924	0.367196567150541	0.791485788906343	13.6288844767264	8.43653963352609	7.13152678913062	1.51529871432611	7.53615818751107	3.25094734473993	6.67302783226766	7.51259892157348	3.11524243177826	4.06026795865876	2.79311403284519	5.20586844825944	1.01652704056971	7.34207966455615	86.25	1	2
157	3.71660922073691	5.26200614286327	5.66759321836737	2.56030820439978	6.33391330162227	7	3.18009760824522	4.69395017788577	4.47963683023728	1.46905001398694	6.02436413860172	6.90943076016732	3.07735998271984	3.42062427818544	1.3141694910688	1.74365047179693	2.7045114678123	5.5127776578277	6.53980137166245	1	3.83813244781105	1	3.13528690698667	-0.488754401183367	-0.0660376568562582	6.62082427264074	3.37577546397268	5.48451456339493	5.01693784829311	-1.52152069762174	5.69226763524895	-0.453378268588847	1.35292662620727	1.50468197028507	4.86743513040637	3.23352767804484	6.6579814691654	2.8627433921914	9.77119776164402	6.68968450697091	3.075150425926	5.01171466909366	6.22430577329292	11.356662062598	-1.59007964349569	10.440257794585	88	1	2
158	4.51005716743581	6.52568963439904	3.31151044301474	3.53050945416761	2.9951663505911	3.04786034291133	1.67816290393829	1	4.6866543912162	6.88107930177187	3.23998272712976	6.85651875702067	5.01240771849484	7	4.96456925317533	5.49388461658722	2.82465459865143	4.5440855870285	4.74004605074576	5.0780245254727	3.31312414208356	2.31483338413694	2.2933931254454	8.41098451915725	9.16788375094569	1.35559077470988	6.64452879512571	3.21555864857895	4.46311108947547	-1.49838369934004	3.42177834099653	1.02312360518895	4.02037786572048	-2.85054823689468	8.22710010214688	0.957266852137891	1.57820457938785	10.7156298458541	0.916197470308142	11.9206122621868	7.01911059963567	6.68286744981314	5.32256131970803	9.95045418615917	11.1545480480374	2.8610784276993	66.75	1	2
159	4.78662140078109	4.65232055442735	6.02238330559857	1.84246051562564	3.60120166015872	6.92692570282376	1.8169420611297	3.30383162180037	4.38450157266475	3.7425670717044	5.93013100758859	1.11446693036781	3.1876108479271	1.07454948674951	6.12178071999363	3.09652326534891	5.66900216903294	4.81402102607604	6.06338567145591	1.50372721809012	5.60475330039894	1.50843466764941	6.00296353994964	-0.656331956278422	-0.387742209622437	3.46494312567476	3.24498505159508	6.66191019887231	9.37799598585051	5.55420790726988	2.88500050458131	4.75433057173753	-1.58785842458046	9.26366915791882	9.25138794925485	-0.201081902372756	10.6223114138601	2.95700558190784	8.35296334126057	1.78446002678517	-0.248366959081073	3.14939394006962	-1.67946854883201	6.28548890398506	-2.15187973753125	6.58059222780888	82.5	1	2
160	1	1.64584659390646	4.90966712574245	7	2.21311345803001	1.62524284560905	1	1.85623235782479	5.6982110131045	1.39014263816351	3.95247155048354	1	5.80826902914586	5.24095896974779	4.28687647528758	6.95360828460417	3.74410956098227	5.53381901930119	6.80367551963146	2.30275668322023	4.40420162847919	3.77145803860897	3.93201872430568	1.17427405719553	7.61877981678419	-6.2020685872364	7.24626265428501	10.2580402686635	0.267992190441687	2.8272355204414	0.641061974641355	0.939959452555361	4.33905769452544	-2.62535044522883	0.63477356707716	-1.10121376116237	8.39414465602411	-1.67527216076104	-1.96251961079735	6.3651494185427	-3.29133855260899	6.52375637651585	3.53215179023807	2.78011142536104	-1.60731752695586	7.20598063325439	92.25	1	2
161	1	3.51213111579438	2.93855288110571	2.95270436659509	1	2.98353843168944	1.21991069126812	1.09196458173487	3.1694688366144	1.14989872959196	2.15942593673174	1.63809517865385	2.10326497811634	4.311049857646	7	2.1395782378096	2.51001977149863	7	3.33394456535522	2.88577753474833	1.53372864339601	2.96935437945759	3.14694214097767	0.638306682917334	2.00205873285625	-3.65988463718152	9.48478440944549	8.52280416766327	6.6556525122737	0.95680634657661	0.687793231358084	0.970730102878349	8.88547482768851	3.0709984402189	7.44144001704289	-0.358861671446925	-1.97123340539896	6.95923724718318	1.26253830951627	4.36534818356166	-0.348239092723477	3.89948706446765	-1.36654930476294	8.76443051178798	4.33316547629023	-1.89596945136057	69	1	2
162	4.90327511599427	1.50054413612687	6.42629751185815	4.60672472026375	1.41845911129977	5.56485916710374	1.63810397303611	2.54408035421969	4.34376345998132	2.96078082107413	5.59088771401042	5.41740085401991	1.38770130093435	2.07788549218403	2.31625814626923	3.29506899098263	1	1	5.52836162251722	4.00689026590934	6.5999798621585	2.69046505343997	6.59795635053971	-0.38767403371176	3.91492881936164	-2.82485120621556	9.27088760835148	11.252957855017	9.73760292315727	2.16310575394336	2.1488277078778	4.37783016588044	4.58665174791417	6.80676570085148	5.34123569269961	-1.79263430951872	-1.27123930006801	6.43057275113652	6.75192385740672	7.80289287926066	-1.29837103469466	1.50769521544584	-0.156378193663073	4.38209537051049	-1.08695317843839	5.87802555586457	91.75	1	2
163	1.10774387118739	7	5.59010185114943	4.53568650306835	2.2698617212784	1.31820603329534	4.12689734294929	2.34195542790617	1.76133352301496	3.50359142205127	4.87995449188017	1.74251124807644	5.120074971363	7	3.12324169553624	1.77041716462765	4.2207132427158	5.95281679100281	2.83212998902751	4.66519346924507	1.45025261272993	1	3.49736537038176	7.86876461235307	10.183551771676	1.41581885807088	6.57689437217983	1.3630590904949	2.64723370267389	-3.12200020502181	0.478920573469643	0.426334636861216	-1.47143848475955	2.15202605181285	7.79472119454816	2.32501413204967	3.07064209564842	0.715427271140861	-1.12869107074288	10.4427668514968	-1.15597983686033	5.78564735703498	7.78077415953781	6.99681484785947	-3.44216471070328	0.435040291558025	88.5	1	2
164	2.50592839407221	4.58981654765224	5.32195082890722	6.73019901198344	3.86320074012211	1.12258725027395	2.62440143857127	3.28916362314644	4.28134223999786	2.16261894448808	4.65089428334421	5.76993231802175	1.58083223626477	1.17828631044931	5.0053999525273	3.00159715808392	6.37040639591768	4.65197081734305	1	1.44928860449674	6.88018570604939	2.83688479830743	3.18824933163283	6.55096896920715	8.51043979735274	1.64927503398616	6.71715904844024	3.83127980622807	7.57627638008024	2.56687923825527	5.38964342635111	-2.76790001094845	2.559948877656	6.99750668292975	7.88750588100631	0.155548536768793	-3.43648826735315	2.4981529902432	6.22217332979083	8.32285337924638	5.99047361949578	1.96459040442616	2.94938314218	6.08367594894288	9.62306404482561	0.182944806375512	75.25	1	2
165	2.67394537708639	5.24731853153026	2.28813197388101	1.35904740228883	2.92015649451471	3.53919753299536	3.2762653819186	3.66579131708424	2.38615440221132	4.69446432891084	6.64247852112339	4.55319176057316	6.09499484627713	1	5.27566095359389	4.90830588760586	5.321513126019	4.07389352360558	5.21796550062803	4.92706958655724	3.99833572974233	2.53130393887763	3.97154835080537	2.11525058453173	-0.207040371537382	-2.98469882972857	10.2595968622975	5.8379807080828	7.06109967034234	-2.66369842947391	4.13656008284346	0.240307488619753	8.97514869495857	-1.7778431409662	8.94655470364072	2.08755060938027	1.11881716446626	6.18518008128658	8.20758352918288	1.87874588222202	9.73045963089467	2.07282517532432	8.18686456694667	10.4214547996497	7.23622035083932	1.27996096440663	70	1	2
166	5.90570922264508	5.96468073309771	1.87587903918725	5.09728776159897	2.46384629112937	3.38321927638131	4.74227022518812	3.03403549709931	6.366508236362	5.52616195640509	7	2.33006591745243	5.27360844916729	4.17917567609525	4.12856698408902	7	7	4.95725120488324	6.78221567834035	1.72752071289024	7	3.87907543966754	6.41716069774828	2.44654347453522	5.77957012095759	2.33147730680902	9.36758009635193	2.36208354979032	8.88123515939083	1.86424334116978	6.9893303348925	4.78716871464447	6.95675590853962	6.86229781601638	6.36369608307396	0.901229454094162	5.57859764673411	4.82518828644988	8.79712062686985	8.11609643575722	2.25540638145768	6.28050470693027	7.26570927064189	5.18866606903963	-1.11090045152632	-1.10683324793851	82.75	1	2
167	2.56584777032799	6.32164406345166	1.26139497581813	1	3.45622290618317	1.63634357871833	1	6.02668272586471	6.16336741279426	2.20621885997386	3.60573174592228	5.76923860849451	6.03938266535025	1	3.44864545752162	3.1766411300603	1.87487265489546	1.13400938564534	1.88601475272654	1.50414819606354	7	1.49230725856832	6.66844328046201	1.4430017345853	-1.43843046601652	-4.69185634613262	9.09115252063926	3.99755376032262	1.08707899269835	1.3424501887362	8.96036836800133	0.584061357413099	-1.68273473406043	7.00080117403166	5.05084416599057	-1.45618714523379	1.87848861991442	3.07978426214432	3.63844666843026	7.33789043329108	4.98343813933665	4.28681182167826	1.79496516769674	-1.30014077523288	8.0347859121814	7.82766315361904	84.5	1	2
168	2.28911255733417	1.61043958860474	7	6.45982551213205	2.33559747847845	3.62883056387954	1	1.30984312884998	2.31355414419639	6.09422236788574	5.54787354159473	1.52332166077464	5.96693408355143	4.81836905025465	6.99856491094257	1.80666141324071	6.89286280405087	6.34195447453808	5.76868132456585	2.21901824288555	4.9178164155066	2.0858514146722	5.67031695478369	3.83709427639117	5.95090892433829	0.31562086040224	4.54942925437131	4.34022090890324	5.81171080183496	-1.56258112710227	3.70397504387509	5.65905611729035	5.12885654647237	5.17203634980364	4.02046321971605	0.935495137466665	-0.362315792616991	2.35986291993754	3.91034970775689	8.9393235613127	7.77498240146107	2.39861915126301	-0.691502540464491	3.16418499780273	2.67424474112488	4.75574025374363	93.25	1	2
169	3.85802429893853	4.13607526010366	5.75249459128271	2.80098155045905	5.35213724016291	5.89163232193159	2.48846136840186	1.28643915316944	6.69371677752943	4.235219280964	6.39939578083844	1.94531280521274	7	6.20174485007892	4.6885598612097	1.35541857298059	6.3207386569123	4.92439226885672	4.12863559934553	2.09946610046254	6.09714348544224	2.00001124743087	6.70976790144915	-1.45753153809585	-0.0942898565129366	4.65802394524998	3.98868581398533	5.24920906688916	6.49657779322711	0.936113705851187	0.704484856832559	5.03526025038923	8.59542803612974	7.28214874409846	7.97836279697897	-0.201165795488587	-0.499299502711809	2.79906076417626	8.88595901123169	5.92096363658996	3.54317718367056	1.07417263404324	-4.97109943465387	10.6849263796966	1.35802886348832	6.43180971894653	85	1	2
170	4.07827316607076	3.50181022861302	4.73290852739985	1	1	4.09538855403982	3.84365191526775	5.61240359330886	6.59791270176114	3.42358468934176	2.51062966128731	5.23102691197688	4.70541888663663	4.23172736881122	3.89958050302614	1.71707027392208	1.38172846111357	7	1.94540898223347	1.22762342847305	4.55873841132997	2.49994162491279	1	-0.238538289036795	6.35112284228431	0.331537784089763	3.0414519647143	10.9674581937228	8.30917335254537	0.0730840072413178	5.28622984104579	-3.02720978838847	-0.81204695246973	-0.771689171632348	4.53715671432807	-1.00589139710903	3.21337573533406	5.46583519313112	6.12077383763173	8.2967831802561	2.69707697907692	1.73146311441761	4.91559528750171	4.87800720728474	0.766769763760048	-1.07237095066068	77.75	1	2
171	4.45715728958321	7	2.84380256172204	2.81213613552658	3.78685817311749	1	2.43483391711331	4.89589724552176	6.27986415631019	6.35601174319893	5.37397390205678	5.77754923633717	2.9798051223512	3.63738421505109	4.52551350620872	4.59076552009718	6.46528093660262	5.92833841336822	5.65332265575839	6.39990913068581	2.03784807809028	4.61458660336107	2.90719256397072	7.14058594555426	9.1639969978958	0.298918986462476	8.09161278914068	2.17218346881442	3.48138952878997	4.5902201005851	8.88397100467547	1.28360596442157	4.2033909335586	-0.427756013485956	8.07194421885232	1.40047844077049	-0.329617064415461	4.52471252665153	0.33746902238186	5.69163927540695	2.19480497568192	0.168499020194585	3.25503000867461	5.47665674735494	5.1020741576126	3.83250998145033	85.5	1	2
172	1.09041676480672	4.43522554682105	4.40684718869789	2.67659764629595	2.48024142635421	2.84547232954547	1	1.26193597635656	6.68006388409613	6.22166766841988	3.78142128005197	1	4.9290568463269	6.37767493063006	7	1	1	1	6.60635603685219	4.61194669299708	6.66439847234922	1	6.33198815899047	2.15427822845126	3.45086668240374	-1.23214521021833	5.75473237351536	9.39044105006703	5.61216904852279	9.70730807653705	4.23964119842902	2.21942328828105	-1.293832441201	3.81065054707124	5.15000482456056	0.903621616015016	4.74990068107102	11.0320259881851	5.55323361756497	8.88018777922701	3.1415700875342	3.63801411384149	4.73501673780135	6.06530556944647	7.85835182962972	4.15058298268852	70.25	1	2
173	2.67414957735847	4.02952316720507	5.63287773083154	6.10681497179148	1.80878268397197	1.33818593043257	1.40133478438921	5.80637459002249	6.24622256029592	5.54272364251306	7	6.88038512931091	3.27893397890732	4.20276174495699	4.05766946254446	4.06700600948761	2.72896649885464	7	1	3.0023970979908	3.34805477973117	3.49640322781248	1	2.44721159550712	6.24485187373686	0.617432189528834	3.49803663574181	5.36124208405412	8.65488681854306	-0.719570448879337	6.34610046784068	-0.46529116518399	4.97844611961617	3.31215376036138	4.7725681445733	-2.08611768071479	4.28056072527474	2.89083355252448	0.127269707645103	1.76411616579366	-2.47539469470721	9.50902477846087	1.95683460423999	10.0362297071133	4.18708353007018	8.76045734144993	100	1	2
174	1.08765054373937	3.39159376980862	5.46629763176986	3.0342565568957	2.748915072288	3.70848625461085	2.01994412462059	5.39727140733514	6.26199010814571	1.40177539321313	4.52488384524249	1.16763417985807	6.44248024941233	3.87753426440544	6.56568008621166	7	6.7619537225843	6.21828653194587	1.68913370280859	1	5.53704895697562	2.11739099646836	4.69831727788094	0.24215304686389	2.02161575029555	-2.85867209730542	5.37667933294735	9.7881801074634	8.69523413518908	4.10565519030601	4.96592383160859	0.878885142663643	2.33279548841087	10.0819073189115	8.91505800057701	3.66767086436235	6.32127534939752	4.06015665115467	7.7392150537264	4.49141713332109	-0.877595181643528	5.84698765512829	5.09085588874716	5.92328732318617	6.91961224997475	-0.184221393912504	71.75	1	2
175	4.26315469719623	1.37236841336225	3.01233530225878	5.03230411723576	1	2.73428630754229	1	2.43168791917515	2.35186766035905	3.65620762744039	2.19565234536642	5.26141250603738	7	4.18074307399203	2.04349987130171	1	1	5.88823715613495	2.22653634991611	1.48964817859061	3.29529691440831	5.10319593767424	3.5127250918068	1.82782594133287	3.40501168948069	-0.479719083424498	10.602231793502	12.9192622361837	2.01734532815067	-3.43078409099943	3.34401830963945	2.14593999025182	5.39216750641939	4.28890616438819	-4.55307505462076	0.791330098972998	8.34548677203342	-1.04155364141011	8.80825192588133	6.708166506605	-0.428168413323773	7.83142330303995	3.21143154594792	7.50734120488482	6.02345815134643	4.16218203005294	91.5	1	2
176	1.52030192061108	5.64911792923117	6.6950884732936	3.40838880121068	3.30061140111816	5.49644423266201	1.4608419004519	1.88233141020431	1	6.67641956998567	6.92863159265074	3.7523612097253	1.47447026644849	2.92868805173964	2.59863078711982	3.58524236160458	4.85276990106819	4.75799017399906	3.72797022001544	1	1.59304379239792	4.55804784809078	1.85403060025544	2.75335011850164	7.55638598239637	-0.416541281188803	3.89504052083661	6.00421260752359	7.01696244525835	-0.318149413549239	5.85073152074802	2.84938549835931	2.91065666123321	-1.11409673475294	5.24227718514613	1.75754562992527	6.58194172195935	3.68277606428107	0.905162970292982	6.07410652304543	0.862017053877538	2.49613818870351	6.87666326599462	7.68800282652376	0.103964629632985	6.38105151874648	74.25	1	2
177	4.57696637764619	1.71388589611116	6.04719103898961	4.89168977994087	1.99650095225562	5.4471312792845	6.52787840209709	4.06837549783558	7	5.50067949498331	5.0879227916636	4.90117952823442	6.5876126447907	5.92845250704284	3.71637629809801	6.92677117563728	1.08310147274805	5.29193447583828	6.90586259236663	1.71303653484189	4.08217945024817	1.97553651152405	4.7351351218613	0.88648696370211	2.74097112017371	-3.06611249067057	10.5575371930375	10.3758554579596	6.50351131895214	6.16021396793218	6.44354734557489	-0.17974144891856	1.78167139015427	7.16598802642117	6.62345407466978	-2.93741791537146	-1.10056687542961	0.393117000537537	3.38550110018909	-1.18674764586987	1.88663561207894	6.72093632779671	0.447313647132284	3.15399035989649	-0.0124247480813044	-0.624298984161205	87	1	2
178	1.03479154765927	4.62232216909431	5.59246602692797	3.43314605511458	2.70054727801038	4.537828337198	2.45926028162732	4.26574298051412	5.04195583447602	1.59710252036336	3.27928326210735	3.24860937341572	2.73936085431784	3.03462146064903	2.11283556527004	6.18592228690792	5.71076597931619	1.22192008143054	6.66083795515774	1.738301272784	4.91802581377285	1	1.50691682579427	2.78308034356549	4.07884150070289	-2.00236477332734	9.4638112290962	8.38396152079435	8.91619465834921	2.73743995798311	4.37810297860494	2.87002596742845	9.8555930093251	2.08012872479097	9.26359476063148	1.7641143879268	1.32929052443934	1.68338264222106	6.05309206910464	8.83441531919046	0.701095761027006	1.4760712224345	-0.171297936450015	8.83468230639243	-0.227739914095716	4.6879172928099	67.75	1	2
179	1.62368494871437	1	6.52551553461548	3.40548602989241	2.27431612867726	7	3.65486736760789	3.78502241575654	4.92395489975663	6.96568443330789	6.14369731120501	1	4.57399326448001	3.20955331290242	4.98761150112013	2.93178877190117	6.80288624031639	1	1.50370843338086	3.98489142211465	2.54976019415139	1.25661293445484	2.0457890390513	1.11910357295442	4.42708034852554	0.893892958847653	7.16254609957353	6.95377430297345	8.83666078666986	1.1557152880502	2.45293387617152	-0.691859604730716	5.57398368126287	-1.82721413051388	8.4465894980125	4.24876014168657	-0.793245329592776	-0.754833407962358	6.28967988591024	-1.4207594427972	6.38624091573243	0.177395089817291	9.91804623782198	7.99535625188754	-1.45304141159298	5.40428379826711	85.5	1	2
180	4.8566071744737	1.39950241727997	6.96287458469182	2.37372279744416	4.97210311983047	1.99240789253466	4.37230032548141	3.12191690877385	3.61114062972179	1.87295632080265	4.70360877867943	7	7	1	2.46065312754262	3.59270832703618	5.02056363153071	1.21255205966118	2.94798982879013	1.5387805549947	2.06275469891929	1.74350881397028	3.77442746770297	1.27979238896184	-0.487536766254419	4.27851195961655	2.87911448733594	2.80546080321572	5.17152157604848	2.38251617093418	2.82656745968422	-1.31562244527292	-0.435919749042431	7.3097783509074	-2.78141781450942	-1.75636284937768	-3.62845630655223	0.856448102859148	1.74053551734048	3.22798883817754	1.2435708571056	1.56245654256952	-0.341451538767525	5.70271958461179	3.69064988240824	9.26862015306341	64.25	1	2
181	1	4.06615233282453	6.12847225425867	1	6.17459225010073	3.38058160825094	1.5999845558407	4.17199264023317	3.93967855470258	1	6.14783395721898	6.81476114664203	2.42898843143246	1	3.19450871385353	2.79707706540827	5.7748166751227	5.04961214014567	1	6.5818246925903	2.66318055771196	4.22587872069249	3.05650005568143	-0.525281197795782	-2.37444303558911	5.26405061524022	7.18916448683348	7.95173726180691	8.92896699078084	1.85297682173161	3.49186586136642	-2.12133976306476	-0.260325968790606	9.43503397307478	4.01091600732573	0.227212910797188	-0.206060105325071	4.75654790689927	1.50572630177994	3.95892581508223	5.66994591154647	3.47383270405095	1.61326752042431	7.07713033498163	-0.507427194876987	-0.216968266226231	80	1	2
182	2.28776271696905	2.21968834454951	3.74957638318898	1.42645865123454	2.74480154778359	3.08216534689087	3.21562257577519	4.53713701519054	6.49091180349124	7	5.32994614018066	5.36730698921654	1.74196594013415	2.0093888683078	3.09699867080454	1	6.94598791564745	6.41192209499257	2.89435475807751	2.39673642169085	7	3.27060112288831	2.93166228082188	1.22586526009676	2.51225591484308	-1.93317048842757	5.35947221836589	8.97724526117144	4.1344121990848	-5.64568497192051	4.80677360476632	0.878948685643981	-2.69304926169696	10.0232858233557	6.81069824038425	2.75126894194802	6.74100651483475	3.29927682812935	4.02352825892796	3.95268464911664	3.11439229768134	0.221941072953758	5.12149456088672	7.60893348538285	6.69137719193356	5.8926350746826	71.75	1	2
183	6.29023236588184	1	4.5537150871229	3.48731452994125	1	6.02567306409806	1.07777354551076	2.64385649981804	6.04810980205764	6.92567244555447	4.00609219823196	1.53787261875471	6.32191733620262	5.28662779758089	4.19045673885798	1.21654231336343	1.6855058657184	4.31070175967088	3.16849197814628	3.48999610190498	1.7202605783867	1.64323322637913	4.5792756387108	1.07157628378054	5.8211270976184	-2.8647705108142	11.1419302834076	10.1164816252319	8.31061709830106	-2.91720559147503	2.59592312450388	1.1049093107314	4.01154865460022	-3.5746444110095	8.20692381507432	-1.85944991984936	9.40009647685012	-2.49915376980564	9.36198216303241	10.118871433518	-1.16672673533087	0.844558886510195	-1.08648138439253	4.33540257043992	5.01493988610579	5.36320086496437	66.5	1	2
184	1	1.36233321095547	1	3.37337913187311	4.63574570403525	1.14239841335969	2.01653607249799	4.51493344565013	3.57910241686419	7	4.7143420933682	6.14585456524571	1	2.30949023668986	2.22232314085423	1.46879134129354	6.33490389641962	3.88665682646555	6.10487716076563	3.12638957118593	1.9292170463795	1.6136829218493	1.22246609928479	5.13940833392477	3.16167849296803	-2.74872358226416	2.30547847709155	12.4605932230212	3.39477517916905	-1.73071936460994	3.73070894259756	8.66301194131481	2.20470345856637	3.43838819019983	6.26014094305549	-3.63768170012502	-1.06223802905444	1.88129808953289	-1.2760996093326	6.57631478993172	-1.82767402423871	4.28990642788321	5.33393938039451	3.37180502522053	-4.33571792982489	4.66316600441559	58.25	1	2
185	2.29635943008662	3.18682575995992	6.34281996755464	6.26402199893462	2.52497114993478	1.69541809440074	1	2.09481310553013	3.07451225092661	5.94022875992469	3.5928096032464	5.25131887187121	3.0422954044381	4.94106978794297	2.90505084086843	4.0146079107203	2.29376388204063	7	7	2.28258377847665	4.54192853189632	2.26116722007101	1.73206255056387	1.55802052311381	5.79296930614242	0.746380612941736	3.7660105719402	4.78299766155013	2.08051811734407	-6.77575920140563	5.86276384244116	0.266302321032287	4.75501091543233	3.20918479167391	4.88425815181924	-1.32664265272992	4.45416267812462	4.79355886554922	-0.580866729654612	1.95905695204769	-2.16947943555584	9.50300461436271	5.21271555054082	6.09774078867111	-2.11667111621809	7.19115166431713	74	1	2
186	1.67952624159988	4.70186343677945	4.39708964112025	1.4142716876709	4.62410935383783	3.13520902373361	1.85674352619082	5.42978601286955	2.26192140984752	1.40844659132464	5.81253928208292	4.69076108196838	5.08408012714987	1	4.3173954926561	2.50741758163165	6.8929111954646	1.5655264369115	7	4.98253082002227	4.95120735883142	2.92180924834407	5.90408650677488	0.927933506273035	-2.6493314408664	4.59573290215274	6.20230238228524	6.51174304354025	9.7552705966865	1.62605502941222	1.33674129455154	2.33972992286906	-0.0818894134735437	8.62269292864926	4.61512853305487	-3.72899982184756	4.75009096763536	15.5323829532388	3.16553165767001	10.8546558441461	-1.1734253504673	9.39136818322066	5.31382320562209	14.1800116295718	-0.0258145414944542	4.24405120676746	67.75	1	2
187	2.06066872484395	1.50911329211684	5.38121819295387	3.27269707252608	1.35144468441019	7	1.68685776659327	4.8295249300316	6.30073783928466	1	3.17286764135836	1.29306789784332	4.82558913162107	2.89272367207959	1	7	7	6.15550097172326	1.28422362539398	3.71286137676676	5.28881347771043	4.32517637445062	6.60700993658191	0.249574354995771	3.43423985690841	-2.1329496584174	5.2365059307269	9.34865883472738	8.80438631566183	6.764052468049	5.52001003936634	1.15517198188119	2.21821892948867	-4.09920272525395	-0.254478062206399	4.35554420805899	6.83958715759644	2.28915732303024	8.75089165644695	7.53542806432977	3.28427848427391	5.91093361762817	7.89428848364949	4.31215061819278	4.30274552034406	7.56351289693468	79.5	1	2
188	1.51931339379418	3.63644797520377	5.46044791055237	1	7	4.76110774683861	1.18998115709971	3.71929824515549	4.20426881181936	1.82502194948121	3.66121478506921	7	2.26569497837019	1.39159500621165	2.47320714735396	5.66522633789734	2.46103688067884	4.60349100390808	1.71346929568002	5.98844747726412	2.09573766531658	4.22414241247167	4.47047344218317	-0.92053245999495	-2.69281372094665	5.01683535350203	7.00489555426692	7.83445921353311	5.129798823574	2.70948942359639	3.1949140350502	2.5638744755613	-0.460281641686869	5.72180722657846	9.55744528014288	-0.543313460597315	-0.192096828531075	4.77812094203364	3.42680861277485	8.78393074540475	5.99757950330155	-1.98090034802613	9.153288492601	7.6629616771642	0.170473217534623	-0.0421681452866007	65.25	1	2
189	1	5.71267921662404	3.06385781908361	4.34491992400291	6.41038337110372	4.37650747547182	2.58933118908244	1.7899866999997	5.83404791314218	2.05065489708534	4.62368986383103	3.42434090666358	5.18364511936189	4.06239530254756	5.87063312821117	4.74629135781225	6.17194120865877	4.82489684579074	2.54065343677504	2.92663368294576	2.06724665998836	3.9818720215465	5.06439841847155	-2.78400357495112	0.124025803260356	1.17707812558957	2.47966323417917	5.34290954938266	0.570038106363925	2.92262748359915	4.65644450636024	6.75297165287088	2.02815471604504	4.18468823484603	0.314801480121288	-2.92801823628507	4.24474065601411	10.655548971434	5.19228440498572	5.75337339411035	4.35310425087961	2.59988724707601	-3.7526300332071	12.7129926596555	5.28276656055754	4.7394624892875	59	1	2
190	1.55254009744808	1.5295554629368	1.79507180888579	2.44942877386194	3.88638788698776	1.06199944013789	1.83712660576664	4.71069876844523	1.22103452408297	1.62311806593624	6.68410992896755	5.03458758067331	1	2.9026811594613	3.9197436568659	6.78170882281301	1.23813689972167	6.01661982552788	6.25566403256065	2.52319217759009	2.046185213202	1	7	4.48158613669652	4.12149557654432	-1.11559360806123	1.45952956782827	13.2239133117389	9.62161859423552	-1.42126225898527	3.44772427655409	2.50513278521366	1.72749046773174	0.637145727819691	-2.57373175972787	-2.58869768414828	-1.20999217614084	1.09849948308726	-1.31496148669107	0.162523225904676	-1.71398057510165	7.17985278672696	6.68460648201633	3.03570913789133	1.0176825918184	9.05937858107329	88.75	1	2
191	4.96808056691151	1.37075511692224	6.21030074397377	2.27538869669396	3.66423548482893	3.35453436847363	3.41133891509716	4.90275812431306	2.18975298020203	2.05459198993297	6.73137443432082	4.28157072381537	6.75418772051018	1	4.29972882645512	5.7696473683188	5.8635588939107	7	2.18758247009875	2.61989459429853	2.31032223652936	1.49481692289426	2.92682623787332	0.853053629511998	0.493982149849698	4.34035503737836	3.57679896155816	2.58654728674752	8.20654896945242	2.26579676852204	3.72239631711879	2.28290811763922	0.248412498888892	7.10879543350408	-2.88195968769222	-8.23315507697894	-1.48943526025139	1.89464978570552	2.28989322102349	7.57403092052714	1.25508491544235	1.10644913848862	-0.501350419719755	5.11850519344105	9.61671062150169	0.818148716944152	70.5	1	2
192	1.75615656790073	1.32441331799917	3.99256117851685	2.85398931731255	2.26517134536347	4.40991965318269	5.25193306808711	4.74522313199818	6.72753130313838	1.20107144257663	4.45355306209211	1	7	3.67425870025384	1.40285013174403	6.15944820955857	5.90018032685494	5.22049091739318	7	3.11461243404905	6.55808052916641	4.77573400009582	4.60645859229722	-0.315070220820495	2.66354196189116	-3.0660729898749	4.89485161648074	9.87878489982512	9.00120516306346	6.54990904763308	5.51575591341547	0.0212261108673184	1.73411890180294	10.8369645295843	10.1766790725726	-0.087490726139366	4.88786470465746	11.3031406768349	6.81709359747349	7.8747139724092	-0.653565857596236	1.51230756532453	5.31205219434147	3.99056353685422	5.55543872697795	-0.822678062368297	84.25	1	2
[truncated: 5 more columns]
