# Supplementary material for: How Are Mate Preferences Linked with Actual Mate Selection? Tests of Mate Preference Integration Algorithms Using Computer Simulations and Actual Mating Couples
Source: PLoS One. 2016 Jun 8;11(6):e0156078. doi: 10.1371/journal.pone.0156078 (PMC4898694; doi:10.1371/journal.pone.0156078)
Supplement: S3 Data — Long-term couple and agent-based model data analyzed in Study 4. (ZIP) [file pone.0156078.s003.zip › S11/Aspiration Model Data/Aspiration Couple Population 01162016 103224.csv]

	trait1	trait2	trait3	trait4	trait5	trait6	trait7	trait8	trait9	trait10	trait11	trait12	trait13	trait14	trait15	trait16	trait17	trait18	trait19	trait20	trait21	trait22	trait23	preference1	preference2	preference3	preference4	preference5	preference6	preference7	preference8	preference9	preference10	preference11	preference12	preference13	preference14	preference15	preference16	preference17	preference18	preference19	preference20	preference21	preference22	preference23	fitpoints	sex	algorithm
1	1	2.38008812308332	2.21577375965108	1.84814112267137	2.85539556447692	2.97693409704637	4.97677298078012	5.52057951755316	6.85574176762956	4.83899585737202	6.54533354727593	6.06563652725995	6.41035326138658	2.79176953947125	5.09432110582969	7	1.34639751129742	4.04109210564411	3.52983193522821	5.20364911619201	4.53847156839741	6.33171624713627	6.73682253201885	3.79973793795926	-0.114759897694692	6.99974658975676	10.7875199466854	4.80266395901076	-7.9176053155898	6.86259243681353	7.45528666030989	6.09052297863602	-1.29059752094265	8.07196926778225	1.67224613920602	8.52584305134832	0.248088469611798	0.0637131853961622	9.59016508480345	1.43446480005502	10.3867399475651	8.87916272969866	14.1249315187922	2.13406429097716	8.91315025241004	1.10947960868403	103	0	2
2	4.96269983051295	2.1919868325118	5.68957565890267	2.86934287779175	5.70059392321811	6.13743491891893	3.45031699009601	2.53814341758262	5.13422981410786	1.62479228768753	7	3.32626915947691	5.14166215161733	3.36773401321515	3.6228366680768	6.06652972637307	5.47404855267227	1	2.25993239747914	2.88145003109514	5.61465168420631	1.83980674785844	2.18124893637639	3.19020552178323	5.75080545184481	7.66913860266574	6.09736483706648	9.18673252680334	-3.8587659168889	-0.22004541109493	-2.12323869639925	3.96190613686509	-1.90785028149842	6.73907636685429	2.07163790104879	5.08177683592702	7.03534077859401	6.27421101019322	8.06860643716282	1.87876088391262	4.7501535564919	-0.80760556100234	2.17755154106891	2.67951951370462	9.15085593740574	0.910879896162229	119.75	0	2
3	1	4.85941460450189	4.04986261135982	1.31584860039711	3.77823653311101	1	6.66776882423048	3.88792925101195	4.25232305570185	4.39944730809652	2.80055261466087	2.73635516540137	3.21914307645031	1.75055457034585	5.62031251999298	3.00737408417945	4.7078673211477	6.08824309371236	6.96104373988579	3.52181161608276	2.3059173295925	4.30704831528477	2.36857936332433	2.07823588024157	-1.39794231853897	7.91952500069302	7.63111373020186	1.40132253988352	3.36249222090883	1.11828863592218	-1.76883544906873	1.30947868635365	9.94805353425031	6.61875449878944	4.61972603399897	0.0235146894329177	5.76634657268143	6.5131999370094	5.69912094195309	3.80754738949581	9.92070921969225	5.90887976750426	5.81454766607493	1.14132942093851	3.52244320161871	4.45099947941843	97.5	0	2
4	2.45688585587662	1	5.92167382048174	7	3.79853973302325	1.14657793102321	7	1.40477571791292	2.98048895040383	5.05110255732566	3.48110115727155	4.22354119906082	2.46714556510754	4.70040021919112	5.38989368641201	7	1	5.02887681232962	4.71242645669917	1.48115822139869	6.54953079415575	2.69711352244042	6.98939293388144	2.68032004180129	6.15862699747764	7.56297051423277	4.48819877997542	5.6000069471574	5.02206239524043	1.92607302534608	2.68214236027433	9.63493585132823	2.27574502851183	2.44469614336135	3.59396275860805	10.5983746930454	8.85728236770899	4.70924670354194	5.64231500893168	3.55664257834806	14.5957763023668	5.77688341907287	3.93813023765603	4.33510846401246	7.81476634323513	10.4893695733077	97.25	0	2
5	1	6.07247818663578	3.29945006483538	1.98696037892629	1.8182451582795	2.57079078395189	2.14394483720298	1.61631518707202	3.41865165328733	3.99790610042692	4.62000056870732	5.41481612487634	3.91710525929054	5.7696993788039	4.32032417297253	6.86570568659042	1.79485942575461	5.78439922439734	7	4.31031997299589	7	3.02212625884668	1.77984351758408	4.91113613267995	4.17594116739111	3.42251169265775	6.59040585198427	-1.72436358605756	8.32021316607673	3.12056874604953	6.9804673804145	3.69378991404954	0.430157998844369	9.33375611762791	3.99529651847912	-0.774145189646261	4.51501558329278	8.28790324269792	1.04201657971458	10.1739240459393	9.09536144426384	6.60976738037912	3.09079399627564	8.64872408399399	5.10282708052874	-0.329441984705015	90	0	2
6	2.36691663094259	6.10771811018285	1.85088811717617	3.65713820251073	1.93259239156902	1.66750581099284	6.36416502466978	1.68608184266134	6.66527282441253	6.4564643644255	4.63312739422859	2.32036878448531	6.67423693629295	1	4.48477907162189	3.78532268060399	4.93880426893262	6.9382014505826	5.45050516098466	5.88695394919788	3.55121585885447	3.68297141694552	7	4.81340451846059	4.44134818593341	3.57776986655014	1.47105470980916	2.22419448616839	6.28362025593612	7.86357209481787	3.33866197469506	4.45825489860574	11.6801233170523	9.01388877744455	4.51904039017419	5.59669634118139	0.195073412285293	4.93054184888885	2.7279671721027	-0.694601150609242	7.64285788344479	-0.363113156798117	6.43019123991021	2.93924338409127	10.0700023064095	7.14183914111962	96.75	0	2
7	2.1437862198319	2.85615024230162	4.00407971120296	1.25862272324615	3.74010887284687	2.25006192017948	6.03327791065419	2.87722479775155	4.36770628364213	5.52416937741519	6.76764510549924	3.57795693296706	1	1.18197280187035	5.70480255295021	1.11340434604024	6.50730312698155	6.51319067864458	1.64237713158719	4.13791262698762	2.15238220307631	1.40928129578555	6.79021688211456	1.9790442203242	-0.284627373583954	6.76284465822694	7.50334596742685	3.35027130451602	8.05755297512295	0.807811915649	2.34474796640792	5.22171159026128	0.53695062955764	1.53423328308438	5.36017799873837	4.5007241372264	-1.44160912576716	5.3002483124978	2.21197079325982	5.39677285128047	4.30265695975805	7.6170421824731	6.22990998848999	5.12386893974918	8.56675067525081	6.50646232259284	113.5	0	2
8	5.22213812032926	3.31307459315904	5.98290664604144	5.42501213438084	3.76868538112836	1.52867401339547	5.6961336055236	3.03507457141487	2.12178067526939	5.07393713600681	1.75716059754584	1.63466044561089	2.29643972233141	4.01901949092384	1.33812066116952	6.95755420977941	5.39381319730152	5.55229178557062	1	3.67402488503729	4.86335020656809	1.68051940142682	6.36060214029743	4.58383675283852	6.22577780296054	3.04930190905601	4.21067065166163	5.17948923692014	2.7270798044303	6.61444632787734	-1.72068861823794	2.36501597666162	11.7045503021104	6.49870468888879	4.78891527734418	4.33038150417271	5.67936646493529	4.61936850553017	1.95087568551317	5.61797577808065	9.55241134908996	1.19693780561119	3.39627296771625	0.552435922945509	11.0837170901684	9.44576508226394	87.25	0	2
9	5.44151980937018	5.00597995457707	1.59035785681281	3.1605108973693	3.05990904314068	3.24094765652966	4.25048190461687	1.95660978627781	6.76934849361996	2.27438016468054	3.48057205372005	5.20159708052251	4.11644980717556	6.2774781834635	5.51131606207192	7	2.70371960336485	3.27484978779296	1	4.46979652377335	6.19767860455839	2.78116314671511	5.70103532162228	2.54276164725988	0.0983705942064888	1.99246763849988	0.793159368962458	-0.547058142485909	3.01156755018562	0.668822930870749	3.44995848606737	8.49633714723293	1.01420098474801	3.79899154743848	2.50117990757071	5.20617424701346	7.34570390224799	0.559830938562831	1.14942683860432	-4.07814724314451	9.87080755947342	9.78844464933806	3.57409958406808	3.178029093538	0.195107484885145	3.6466298863933	93	0	2
10	1.66571681288185	5.6151096212083	3.1205980594808	2.82280397372737	2.542119188644	1.799214843169	3.74882497264043	2.55839030611179	2.11341932428251	6.40693872827188	1.78560137732482	7	4.44873862258378	4.35106464146065	4.5232025328638	1.57107311671364	4.96251836125309	4.18620149476014	4.09055246805361	5.34969409022153	5.09103424914707	2.41976557955127	3.27493726879589	3.9178264582651	1.58389878589131	2.18224299781361	8.22018924310183	0.438333834068939	1.23246461244294	0.90096664501376	4.1572243252412	9.25855583908518	8.17660459730528	5.75621594329487	1.10874947157787	-0.761345016118839	6.09055585746019	5.97425745833464	-0.259057523497766	6.45687881269254	8.23077059032758	7.74015769344991	4.66090786229081	5.74458284718806	8.49420086838258	2.81032367508972	87.75	0	2
11	5.78748842043489	5.84629520595503	1	2.26421307750035	2.61038804549036	4.00364699915491	6.24340677313137	5.78435160988185	5.25793423442446	4.10701282142576	4.72131164494266	4.4281263285273	3.65029765738908	5.43486291647349	2.70270910973252	2.55549965068519	3.20572975261902	5.89439492285132	5.70738656740736	3.10899125015796	4.48876747281455	3.48755713128164	7	2.35485670299554	0.789083449655925	4.11276571835898	1.94738801391346	-0.107652555215634	-4.2435658532405	9.83189277856926	2.78157008780318	8.39066668143743	1.140650509579	4.37627741755897	8.5451086420979	8.43113492911385	7.28498174167599	5.28924224943643	0.860000968101763	6.23764805816768	10.0796179778984	10.9217341097092	8.54143397377865	5.08722962654317	5.82221240663331	6.58020159448644	101.5	0	2
12	2.6496777661063	1.62206636084499	6.15353883950869	5.68152548310808	4.46230119667433	1.59679394349694	7	1	5.85166182559346	5.67747370334953	3.40691830855965	4.53855163744465	3.30047588337157	5.17040459016132	6.47292061976892	5.15370585822495	1	5.73171121954224	1.66838832833622	2.70091232566182	6.3714225421315	1.07239655243663	6.9486740399016	4.22669723237776	6.78367549342271	6.3249054220305	4.91411786961488	6.21625620053055	0.824283963316795	7.97635871981559	1.60951155687258	3.24015004015661	8.66102702928882	2.70236094503141	3.42545906063813	10.8814014766067	7.85436990164244	4.30010184641284	5.82335232258212	3.01061764563339	-0.369892620022937	8.93249021379451	4.72264159338328	2.759524905565	9.02090081415435	1.94047334056726	114.25	0	2
13	2.89167890736618	7	3.67643824172978	2.37972564903061	2.4236160574387	5.38261385909835	5.36277448116475	6.66864869926309	6.15124153365758	5.86257460494458	3.62040345769227	2.2507500040374	6.34747904388182	2.56028219619789	6.72747089092093	1.02783996954358	6.61576833285198	1	4.24445289387216	1.54961521838114	5.05952280588107	6.12827200314089	2.73196783497232	4.31139534263616	0.448606259689354	4.96639175356878	6.17471810208623	5.47705662702037	5.2873086404806	6.79312228730384	6.39938252345017	5.37101109185771	11.4598670929314	7.24800192750942	17.8220074531844	7.83456339456538	3.04848357075688	7.86517836900358	0.205317650183137	1.43584798373336	2.65673703979734	2.43472788756916	2.00896065123718	1.90071220734813	3.19483872717572	-2.45462112158792	101	0	2
14	1.51952354889133	7	4.27321380025015	4.94407337722292	2.53892915147381	6.09537601862688	4.15866169196687	4.63495549176049	3.73808227847121	2.42387384143268	4.79805260145386	5.34071345691988	5.94295307691054	4.91101430219448	4.50130468130399	5.35168401603767	5.38487944158811	4.93652661344616	6.54427212950955	1	5.05656485322988	3.66512154221684	3.34343163135055	3.76760781927605	1.8344372121996	3.03818010350267	9.33638236121981	-0.6534055763968	-1.37717897544008	9.20817076361426	1.9436939309027	2.44847580788671	-1.86031053531415	5.21167488908219	2.74359508130426	13.9461297759156	5.60440230446083	6.09109496713305	2.56951111173575	5.07823372106362	14.058275932533	-0.683694397724685	3.3563280499962	3.95940801689485	3.33619991096969	1.37324889871545	88.75	0	2
15	1.61333495432132	7	4.48850063418017	2.40012053166925	1.13290494791188	1.56498303750165	5.67522536553069	2.48534079103967	2.75510537883425	3.02859979864898	6.31807657499315	3.80895838073553	2.61566300600431	1.83118105634446	6.35313110452794	6.73464472759292	1.35052575243	3.81375145276137	4.42008195028261	3.16688443933334	3.41439851352786	4.9368204754936	3.00012357525128	4.33149103119934	3.88571820135519	2.68550226924755	7.08438144638557	0.647761422981061	4.43090498016696	0.163455346711132	-0.112580356724675	6.7671155562153	4.69081683472089	6.21027909066484	3.39996513326275	5.68483999297148	2.99732447935354	1.10925330576269	5.88102257059493	6.30023826031852	6.71395867117355	9.83977524834763	4.85665478026598	1.32758007804085	0.155003479765473	5.18926545503979	97.5	0	2
16	1.87548555988633	6.60377412936452	3.34755229060243	1.81454103121747	1.63595096755834	2.60607200011328	6.83387791724365	4.95651187381078	3.2597298253474	6.51825916004055	4.54549821181602	3.06928354552765	6.15089520302238	3.58752803795009	5.74232519345701	5.2768297688747	1.46290942841896	5.97596571055255	5.15744126876411	2.25023483711734	6.70228391666549	5.70648920219533	7	3.64611883918256	1.82657425519464	2.49779757406341	4.229395924878	7.48678412194329	5.00645151171139	4.04779171239394	4.72887088257337	6.99525630479175	1.46701345840813	3.91242110155811	7.2365362678231	9.44118817445097	5.63652192736979	6.92907147788562	7.48077550731824	3.92165706759759	7.3947004503193	3.58607893240356	1.10505023236719	7.80579199217999	4.06166927313497	4.51546180230244	81.25	0	2
17	2.47315639592462	7	2.89836103867827	1.92870562693605	2.85770405344662	5.10397595364798	6.81272443128912	4.6554677217101	6.90825418755683	1	4.88230916031181	2.71185185559428	6.2878919284419	7	7	6.6790887793133	6.90691535689174	6.55735399673403	4.73846041554135	1.8019045539038	2.38842095394123	5.41260095223713	5.55393054693882	2.00885662149827	2.64076173542685	2.03738999725495	2.07007099644448	6.45175703327012	3.31821859285753	4.14621146675243	2.73887148247687	9.29057527747826	2.75353035973385	1.90841781040881	4.6231713151505	-3.29857447730807	5.76881556840784	6.23908995538054	0.772013208385238	8.20038347302861	9.88946761603005	3.31425808735457	3.31738267385809	4.19575703168927	3.38359405522762	-0.484986877482976	80	0	2
18	5.3152088756377	5.21462842243222	2.57903456356633	1.99035897136923	2.66729259979131	4.29975677696472	5.77908686754292	1.87823082613959	5.11016590571841	3.68580865376455	1.46072543959605	6.06902074609142	4.37812548702792	5.64219909222123	3.00950274233783	3.51524561111818	3.40407970204062	7	2.93660440784691	7	1	2.06607545592858	7	2.3294836857764	0.104521202971761	2.90928132438746	1.36014177062734	0.292763538201157	3.43128219785878	9.14325196699049	3.89741237679144	9.12310328089763	0.780013030136479	3.61422815155586	4.31125341094904	10.2950613739714	-1.42245023277163	0.33613761664085	8.24078402773846	6.34545279658301	10.129671089108	3.5384765998798	7.92317229151902	2.86145018176065	5.76287939282336	4.79425597331038	87.75	0	2
19	2.26024939539751	2.97083662662756	4.77002703325084	1.30376897565587	3.59850728720326	6.48672197066556	5.23835396749977	2.50054449821752	5.16734082468117	3.91362533206743	6.45120865999478	2.88469072851236	1.22273887881521	1.68242682554912	6.23185014544227	5.74950102772542	1.86078947760738	6.50259128534842	2.44567643562654	3.801012389	1.06008623273071	1.80039102612078	5.86317772290053	2.46260715975833	-0.158372393664049	6.78306412710322	6.60161385559578	4.10648318594995	1.78952462582346	1.36917451715461	4.11693583439116	6.32640222387053	9.52642745819087	0.347984822553095	5.59126260545631	4.59098481476747	6.54484576699285	5.78666271561102	2.70847282789577	5.14354131182273	7.17381628163063	6.75588161886443	6.20764524767318	0.799956466947002	4.21740933866809	6.13808493615407	93.5	0	2
20	1	5.46513597019432	4.41134306476716	2.7080275495612	3.22550168884929	5.80646075083139	4.59629816000085	1	6.21192676109812	6.55097184180033	7	2.48895555801674	6.498876488113	6.89316504607769	4.34283132274466	7	1	6.1785354089267	5.33395611103379	1.47851669505012	2.97577917800281	2.42588638311549	1	6.08303670336289	5.11684658078307	4.32881311785213	7.3903428148079	2.02678077688839	1.36225822071898	10.8313644756571	4.53766125468823	6.27995507749152	8.77519385946221	6.41523600169099	10.7433067498859	10.1072108764651	7.11557154048059	8.77169427785512	8.57879314752946	8.46173690842451	1.61395759904459	7.38526819602845	0.586813816846065	7.19548633251351	9.76462812369668	2.07392788109511	98.25	0	2
21	1.81640980621816	5.71500150728822	4.3919956601153	4.38288344194289	4.22032179567969	6.87926132980881	6.32789985541521	4.02226659236353	6.61653577639651	5.13877335364843	6.67624725894506	6.38153571370862	3.36488526940371	5.87881205242861	5.71796988331969	2.04662921190685	5.11633482635553	4.31503823216815	3.5725557916983	5.09122534405566	2.20668576737693	5.89190900419033	7	6.12766441436081	3.63776823261757	4.44405701902835	7.63975153048872	0.685726450862512	-2.62221299950662	4.9855309466662	2.51711679600448	9.11010791336291	13.818705737997	9.3792333680472	4.58644830938083	9.61885266950068	3.40475344637647	3.20815657810566	7.90606719249928	-1.10697904545357	4.16034735719335	5.96580359350064	3.84249317321816	1.79583303994157	8.70820827774753	3.33732255578782	89	0	2
22	5.21551784403199	1.70618152842507	1	2.81389222718934	3.08193222549048	7	5.20858602535807	1	6.29495212067324	4.94255509016882	3.31458276115025	2.94082591463673	6.06939239200989	4.19585786224679	6.04319176430289	3.31599092279615	6.60953797984218	5.16306919299901	4.67712748254472	2.31392459223717	4.74914786052479	6.60587202917394	4.57086337685402	3.20014118236009	0.266042057039553	8.52740735206611	6.63164112105387	-0.183469163982992	-1.45078126654571	5.03160186743376	-1.09939352203624	11.7486653714656	4.40959033107088	7.43303570681315	10.7862224699787	6.9060638376085	-0.0342425138731163	6.08254309847407	-1.59196336722174	2.788956346519	9.49368360401404	7.5797159878294	3.79358319046807	-1.33271926426667	0.651985725693995	7.37864476819181	87.75	0	2
23	1.57977666820496	6.16094430615096	2.74593002869037	2.40502365168447	2.96560842142765	2.23961476549227	5.20559935534515	1.44922476942063	3.60001909179477	4.84055324489899	5.55498865398793	3.53204350748838	3.70457274409321	6.71778028322105	2.13992125565858	2.02977232260541	3.06088182543185	7	2.88942964812881	4.67243605179061	6.32857101957857	2.9120900159258	1.61550192858299	3.88736573723634	2.34046819381454	3.162334374202	5.61461218515819	6.78216298937844	1.24260129460557	6.343746090034	6.92449387406302	4.44045084865586	9.29679002517921	8.73122539227119	5.77871727279968	10.3518795041891	4.2716729977042	4.54019208038144	1.0890593205884	3.40304488429718	3.79070498682539	2.02420559932531	6.07934688299152	5.01242722066204	7.15181537491808	3.06073920708097	101.5	0	2
24	5.12171290028007	4.24918950628949	1.04925453874179	1.99811446315803	1	4.46010714005117	3.90285217182684	7	6.62476107023692	6.8913928036396	6.03392202919936	3.94748413840944	2.17852456369039	6.50607220461174	1.69191880931026	3.47578081556616	3.7781587770778	5.53976402050296	6.78387459295043	1.72921684399187	2.26865072182291	3.41607523823978	5.54716442098753	4.93160643984476	-0.579498836149493	3.82224553369808	4.26849707733273	2.03048425863001	1.05900413863263	5.68946309249414	-1.81405417017547	4.59158213604257	4.00107327143087	6.96363249396828	7.03761616858892	4.20240412514738	8.13138545977158	-0.809075562418007	4.17098933685534	1.88933500277857	9.83205055720393	4.55741326303649	2.55652776064631	1.48034512994638	2.83377255590258	10.075042925925	70.25	0	2
25	3.14829742844008	6.86940128243411	1.96463608771797	3.83417226490139	2.46113605084038	2.43605669052945	5.62882512021151	1.80725460103325	3.52729549814401	5.54655394663992	7	3.31196343426539	5.5166149043157	1.06126228636889	3.33509492912379	4.32230799942967	2.59074877464366	6.57187749332196	5.53976660973417	1.18019837476439	6.73110282807647	4.03937127400212	7	4.57232017264407	2.88281479009007	4.43974331366354	0.0127124323682168	4.52112306810297	-2.11763865377469	7.20874456796198	3.10465867173301	0.792327688093028	0.562156923391919	4.8835101187506	4.14137485446615	3.40829463854588	5.48470458591653	4.66804242580474	3.47739598735845	2.29812227815712	7.76259239794485	-0.13675991744977	2.44675592941109	3.85349389723648	5.9669836715996	6.90519921196768	86	0	2
26	3.15906711484543	5.92011004118956	1.62310250721738	3.69129872890086	1.67866845068833	2.32234202507753	5.1520471851194	1.98598924782263	6.38836356174541	5.258515199114	5.0060536656059	2.17288837378622	6.70287936067535	1.40254994895053	3.36547388914898	4.63601689607331	3.30317556558747	4.84036054327425	5.32044456646538	5.53564922892105	6.81676605328328	4.27922896705677	5.99513230513346	4.79883671019589	3.54766643031258	4.05089788858734	1.0268746191495	3.4736475718536	-3.84159281171107	7.42492058172098	-1.71675067649882	1.81962197765299	0.572182101300036	5.20177973202971	5.87672564540292	4.49156166060924	1.10875148764266	4.44547797389811	3.1736467749639	-0.868100088056345	9.1849180553344	6.45086879201315	5.70205798307654	3.35403546600815	7.111391521658	6.74403794898664	87.75	0	2
27	2.87652023080261	2.41258813698026	1	2.48317195519955	2.45641806026056	3.06640553866418	4.78840272116708	2.0985588586773	7	6.20905024865127	6.23824786828427	1.44174504485497	5.05096382435739	6.06452424964607	6.13015567383801	2.14852733061518	2.94859933496996	7	2.44729173661484	7	3.32454613441344	5.46202599022949	1.33232488193499	1.3531927436998	1.11968853434632	8.07972861413288	5.84383015056934	-0.685378330158527	1.27149588154939	0.276412698361978	-1.8687227215555	7.41965519588716	1.7244000027428	4.43839007878322	6.91041426591241	12.0573249689087	5.28147992404249	6.25441696690651	5.99630138864588	-2.16528724720682	3.34178222370519	8.12201261147211	8.62957755939843	3.49237295979319	5.27937832082719	4.3642945213167	60.5	0	2
28	1.92919680914874	7	5.71160135138755	3.90583854317614	3.94690445973704	3.52968090394777	6.21479988893803	2.24243528366951	6.42260834445513	3.47257678329406	6.09844976083418	4.28929090503082	6.22733587815147	5.36278560170575	5.78236941424227	5.56472815077567	2.74518893847652	4.2521757364261	1.72464684144813	2.9130563002395	4.33046456702111	6.44798450580245	6.97323619883008	6.40901761715779	3.20827820271569	3.5262785107086	9.46773246348084	-1.24160710997309	5.72415858349089	6.57161963134362	6.08559870441856	6.15631723470802	0.244390806838538	10.2442871457561	2.96829814792963	4.24753033424982	8.23475744972608	6.68049851243739	9.78889503763837	4.12374335076513	6.07006345435888	3.70930921298231	6.40425095458836	2.37675451490258	5.6743861060373	2.44259622261042	93.25	0	2
29	3.76306745649245	6.21101602027007	2.69191738931349	6.36481500341754	2.26251620873387	3.12098910236039	5.60908314272243	4.21985534602224	2.47688245080171	3.84686448484998	6.80026166874299	1.56800617881556	5.74266154915477	3.64620027480852	2.43026957151812	6.17358768310221	3.18496072747546	7	2.91341497319237	3.88398816539412	5.71095196824127	4.63620031038381	1.38218792901492	7.50662699114158	2.72826884343805	-0.311949813256896	4.77648256885156	0.859994248515008	4.7841609764544	2.12391766657537	6.40275281633989	2.45530901559505	5.02968937448343	5.62211372642856	2.25648291888709	9.6261314309405	3.34890305060941	0.19580207505995	1.40965255315086	1.74308737094212	10.6140743912558	-0.11421105940078	1.73977167787068	1.18788350930166	7.65336724967847	3.48066851308591	83	0	2
30	2.1161333941218	6.84126500974511	3.97223132269362	1.22679697287237	2.44948073231567	2.15730169058086	2.54818789457357	1	6.71145872762139	1.25181400264309	5.92619074597851	5.26643854823833	4.24095466808392	1.38065022318268	1.37972829767565	6.78917221899616	5.56242140946403	5.86498942744761	7	4.68166656630271	6.36984216586314	2.92898652603138	4.8474543966748	5.24320478042373	3.9353305857788	3.53688175118173	6.94637374945196	-1.25908855471768	2.91291660111195	4.49566629841325	2.74290570931568	7.84992655675437	4.62081887978536	7.70892796942964	4.88116685086612	5.20874833731355	4.9292922672838	5.63787333862218	5.96990586063349	10.0786007169566	8.42499368549234	8.81668680837471	3.33393403008683	9.01936917370612	4.70337163702969	1.43112544548025	90.75	0	2
31	2.3440515434221	2.2203498639157	1.32398149302445	1.68740055590481	4.18394109373821	4.74138202021303	2.20939524431057	2.07877926733156	2.11984935070431	4.52089644369075	6.2957915447307	1.57570432884962	3.89796379810927	3.93333384442651	1.60818812742674	3.04611830458421	1	6.24213334857173	5.13521139416814	2.11247427684908	6.51525246163414	1.67161936592969	1.87677728882001	2.7065344782511	-2.34863315887267	8.35491414639869	11.4514967927197	6.26204521196535	7.1176501767479	4.81525795355766	5.08577676335408	2.79348467810242	-3.06022943468677	8.02748313160475	6.14592416996308	10.6180782944634	6.63408766628372	4.07298956395924	6.60192248471473	1.94977432674283	5.33926106698475	7.93620518710436	9.7804307663613	-0.221750160362564	3.57788273978128	3.53717318578139	78.5	0	2
32	6.53907355214829	6.3391336992401	2.08746822683861	4.52097173950811	3.70507852401037	2.09547362674084	6.19369040325463	1.52490397289781	5.19470800093094	3.96770713903053	4.10164720446142	3.1494344063676	3.82146290144921	6.04805379619797	6.47170770933373	3.14594869344807	2.08603620350821	5.39549748032556	4.20616213479449	3.84625187099916	5.9343755483329	4.60512895210818	6.46579775422632	6.19459667246194	3.69963514003206	2.60493986127371	5.01838277095508	0.473842769986467	4.34643501372364	5.81793841157942	-1.71197526093319	8.66248913273284	7.11415075056992	8.25535517728271	3.75970680275778	5.38429113107254	6.84193232779598	2.93766729964846	2.39287420633933	-0.683467459857409	8.70409995675766	9.08301050946694	3.12341514746329	5.01888789803139	4.44123739921741	2.5008442036455	87.25	0	2
33	4.99786866145203	2.45676403938557	2.27795765614993	1.99738751347426	2.61327028452117	1.6606650142915	3.06098738773663	1	1	6.65414706662561	2.03897356072155	2.49756794954244	7	6.50388387876949	5.15911728989768	6.61501500508513	1.63434067525556	6.22799004220868	4.11445502647428	3.44352345074979	1.79621894580959	1.60642820200014	7	2.965051027626	1.1511612938222	6.96516594477601	7.15305937624038	-0.0191691250681388	-3.306989685897	-0.24570249341085	-3.12318792029408	4.12650772745308	11.0142079840478	6.42396663461058	6.49524789956639	7.48782217767967	4.52361289626709	2.39357247104852	-1.38165263341562	-2.8504510767435	8.48246931433482	1.51703587968649	-3.81131949525841	5.91588339622012	3.38034948322387	2.31736747114613	117	0	2
34	1.64249841898898	2.16741730936891	4.5981579060658	1	2.61549868012378	5.74715875347825	6.51545119893832	1	5.55293532200637	5.18066207245675	7	6.77508191252034	2.89247191249188	1	6.0289099558629	6.20471021758227	1.72933288497133	5.52209944589664	1.91232399442036	3.08549008392437	1.54378789184424	1.54272896737717	6.57201332483623	2.35083017034297	-0.388356227409272	6.76870545400869	7.9405657357054	3.83506082360864	8.87025668260975	0.499114588411217	-3.23121778732315	10.9728075788555	8.47865193766128	1.29677577231489	4.90404777984841	5.60191624032769	0.0970957274674139	3.99549202908938	4.13043442268475	5.40374220202982	7.03698613046043	7.8561836162223	7.39158416006483	1.93200497072665	8.12786429385234	5.78303302819171	102.75	0	2
35	1	7	4.76419106124506	4.93870104226191	2.12686001561225	1.24582444525332	3.6783877164887	4.2276199308833	5.84975324057118	1.57554916186038	5.23269096615868	6.17168457993203	6.07460283955127	4.96941294771575	4.43103042082665	4.6481793843926	5.4409701962164	5.93558741537123	3.69582005411213	1	5.64229770028903	4.85456258146314	3.02022851328434	4.49124220907929	1.93446348222458	3.61333913970258	9.15587893409401	-0.569449358478538	6.34968666149577	11.2993293241236	6.35875460235663	8.6469001415625	-4.75162560336104	2.93832596031528	2.98554874291581	7.58020021635212	5.27087748866815	6.18481507684829	3.02800394492876	6.02353396844522	8.32899442320943	-1.90206859858902	1.90982240875375	4.37673354982166	3.29463328532256	1.9925735592251	73.5	0	2
36	4.03247828422772	1.37915273503714	5.66828801013063	6.41383789558414	3.81676602288285	1.3010702364392	3.67225764914738	1	5.77994572828362	5.31701906407686	3.65083539320244	4.03334240994818	7	5.8379969032788	5.89918842791456	3.89671776328435	4.26135737577426	5.21080608412415	1	3.24702386135113	5.49365895840426	3.56390228286485	1.96636548732964	3.50238409458215	5.78182554271461	4.55728348345269	3.18774998944816	7.48412642065879	1.50331883982784	6.23919589859511	5.36330540031964	2.52878721018121	1.62359441650896	2.3089906019468	3.38670238943795	3.73076349831854	8.13341346431092	0.0962729732503572	1.16501529854444	0.146878408453298	10.8895741978429	3.82339974050012	3.25624894879058	6.56758387360791	-1.00202477231659	3.64233869169761	95.25	0	2
37	1.92118290977204	5.49206525246628	3.4648554886035	1.60240068850437	1.77082705582002	1.39766897001554	5.01640511251647	1.37422257919129	6.62870134084114	3.29006224185402	2.00922426738958	6.59405731728665	4.82664072256546	3.86871266260609	6.55950112476456	6.07972744934466	4.93587596380149	6.59835635445068	1.41472577215445	2.23914367871521	3.19453912668109	1	6.48948585357409	5.71836453143515	3.32208270263038	4.56173471254096	10.4009628332568	-0.964429607027704	-5.60604468335871	-1.96984735282358	3.71142868219244	2.98696426932669	11.2498546499268	7.07858150186916	1.45815407574637	3.33116212675205	1.56277454055263	7.20807079926092	-0.626024648771791	2.40866775292012	7.1507370283349	8.56392497864383	3.67363083642204	5.08026994430292	1.86876597667936	5.97493390078024	81	0	2
38	2.00098425855697	6.49471090754222	4.50488576324017	4.68647196177913	3.67843671523105	1.91541631538881	1.87390977358542	2.31936410785317	6.05011468010561	4.79527511526979	4.55260872524916	1.0689327242783	3.97380972638275	5.65541878537314	4.6067892831692	6.14222910009133	5.68853273523848	6.80871370687592	2.34482713214533	3.05303473604192	5.9412633327579	2.22487817556423	6.1157481533317	5.52885599344835	2.91902720374677	4.44084133335039	10.3909541477566	-0.766354049396762	6.06432038736268	1.59338064627494	1.12907116684366	1.59775004015534	3.24670029265143	12.9932161265535	3.30378061861447	11.6487511738913	7.97993765228168	3.81174649989077	5.50900848740045	-1.20044127897494	0.340410807966267	5.50556836275088	3.17630857706522	1.84060279622908	5.27359860307655	1.78567489068205	74.75	0	2
39	1	5.70795750249087	5.38816681379041	1.81209155940904	1.64420780788832	5.53239787113357	4.45286365498379	1	5.93810362359432	7	7	2.39912611092654	2.69787295832677	6.08066487259075	4.72185415792311	2.04401067410256	2.21484490224107	4.1592764376828	5.79709117980753	1.80513745370207	2.26680029120693	4.95544458692094	5.25032961232993	5.21373047277074	5.14220406128284	4.70906295483554	7.72240561546826	2.35528573980648	2.63564557732017	10.6178206678256	2.77927619922296	6.42002863487022	-1.28176818402558	5.79878921095394	10.7056120809617	9.84311092885625	6.45182782780281	7.85873782866013	1.39385126646164	7.66938896135066	4.53963932512065	7.69948381829833	0.223676729992792	4.08356683834253	6.32995844204749	3.04026816958829	85.5	0	2
40	1.84662819666768	5.13077913268394	3.13364052328796	1	2.33229906422524	1.67790406945552	1.79668903845483	4.00372678893669	3.85422496239182	2.13448913379817	5.25834174219324	1.73377785775779	1.55763698647456	2.69780251956767	5.22967344840055	7	4.47612815792066	6.41655652627061	4.33426471280575	4.55127807089305	5.69958860891654	1	5.55209068621208	1.50197323805423	-2.02256759581638	7.88166164582148	7.81602734230044	2.01370987720798	-1.14728067852792	11.8287814999602	-3.59793491496121	10.8801702517713	3.9227611456151	6.61666170295447	5.61234726464807	10.4390343846446	5.54577438892522	3.37526756902245	7.96784857211451	10.2498395295116	11.4719562681666	7.75262204420221	0.514985127907848	4.76592059958058	5.0084921465389	2.96360628191683	100.25	0	2
41	1.87988963811461	2.10404982622301	1.65842738193045	2.5829844001816	2.51886847261495	2.82392492043693	5.79322917046852	2.36658472491964	7	4.38685198160259	1	1.77490934409356	5.41333579625435	7	6.12183596628244	2.4854773420167	6.93950451714267	7	5.66815087852909	2.05688070619022	2.90342565852524	5.77289820550287	4.47870726538096	1.65449819819102	0.150075144110595	7.87347319550045	5.46740305162936	-0.558088706756499	1.27200810743725	-0.121680026251912	-1.74437991816067	7.73158069525679	0.758979199365143	3.49792718621602	7.0176738693716	9.44603074517318	2.99686848210727	6.72590353991521	7.4786199768711	-2.18579093478447	4.69679191317128	11.5982627937546	8.9573541402997	2.89378142344791	8.82434453096769	2.87440557498822	87	0	2
42	4.03768315503956	2.92555388093721	5.10855119213535	6.08409027816731	4.06649294304529	1.34022072860147	6.35921903486304	1.25071050568366	3.77361695175582	5.4427085131901	3.11287561560474	2.74261844230876	5.0017371203836	1.48427309214723	7	5.88984392811378	7	6.08310522559498	1	1.961439675506	5.95598736225979	1.10488778032533	1.02452269458906	6.33224938456373	7.04179664952908	4.09131454554445	4.31330704755363	4.52423986239968	3.63747087208046	1.57550016049642	-2.93423622768505	7.6379471147483	0.499874098763351	5.87739879871772	5.88813893496019	4.30155460790723	-3.16166510277841	7.36052585508532	9.12567262041125	3.07535166489053	9.01577919793659	8.42546524642198	5.25903949529033	6.37439060978878	6.01753416368644	12.7818708586534	102.75	0	2
43	1.66251399603764	4.75830468005385	4.57458356744599	2.03187015906034	2.23532371143264	5.26796612348	4.5016361439704	2.02720873121257	5.84078761265734	7	6.6105460170631	1.54859841590165	6.80302544070771	5.96333048339645	6.56456078574107	6.86187875928668	2.96708622737485	5.10233636504338	4.97208337429867	1.84546880195005	1.4238857727352	2.83385852998773	5.81113990139767	4.85234307095545	6.44975361995814	4.65700243915283	7.70671483192251	3.24958936100356	2.46711628621771	10.1880226758367	4.14097723645123	5.97382707850513	10.4653585732342	9.6146922417227	9.67029882767856	7.66864864408668	6.71579340713414	7.81657994484467	7.6517760069468	2.06450881780084	2.17566330327266	0.380801244658078	2.0151755818091	6.63408903190873	10.2756493911887	2.44348560186834	81.5	0	2
44	5.0646163210856	3.42559229738422	6.3522429102452	5.45998582670609	4.59636624242995	1	6.56553295821601	1.17815251369695	3.47966806328765	6.27662052787292	6.71123223895749	3.61924803656678	5.00064892557422	1	6.17141000975767	7	7	6.86809162714209	1.25021318440649	1.45051977337517	5.42236144492498	1	6.84912627208805	6.05603085142223	6.73260995203598	3.73983738842018	4.91143865222162	4.25330555056588	4.86810995023015	1.54783955419815	-3.44323176594999	7.91400379186756	1.72460054101599	6.68271688660816	5.27490727054528	4.79494842608306	-1.19139304006668	2.31155018554684	9.07166148977775	3.52608924408103	8.15176179933969	10.3925320580531	2.90816088558299	6.61431784197801	4.50348851955476	2.59657148024173	85.25	0	2
45	3.21529932105098	2.95228588853925	1.41137417878673	2.71640157775688	2.98817987338664	2.89888456430101	3.75480361564431	5.82769582525671	7	5.44129270661046	7	1	4.47225789546815	5.42772823152282	5.29544501089637	2.49807562831619	3.27892063301172	6.35325503109405	3.24663758539736	2.05761054254949	5.5317966570287	5.57893785452722	2.02513314855277	2.5943952362784	1.19180106823045	8.73848596201105	6.27189170359904	-1.16678308795902	3.89215993544961	0.523573959415622	-1.81895934881088	4.38485417675352	6.63691553312668	2.90708423495703	7.7178009220246	9.70616758321354	2.08778081458246	6.50205607348769	6.43548342922493	1.88981657195793	4.9092681652091	12.0937237556092	8.80092478108119	4.06594962227981	9.25088020850684	3.73330875201774	81	0	2
46	3.53984653305943	6.97751371020659	2.29198441076097	1.40427956176205	3.65267322233551	4.72713615221462	3.50339329168099	3.02668060904607	6.98139783641491	1	5.03569529005327	2.11653240044128	4.15885100119008	6.56730443121892	2.0196417868464	2.27504175283602	6.80733967885976	6.53604390843037	3.16572845648568	2.57194464366932	5.04917813103623	4.96767279089551	6.46752901170639	2.17001174607565	1.57650057618481	3.41257068904461	3.13173964248991	5.56660573005471	-4.47376055813711	-0.0823441195467578	2.52400764370016	8.38148375283278	3.28696946624322	2.05666842325348	3.85480212945131	-2.51241787013903	9.34696181093827	3.02770222440565	0.967758378646694	7.73196284022179	9.7626114252295	8.84163968756437	3.00555396424724	4.25871838335088	10.8757011026191	2.61982552650474	76.75	0	2
47	2.1084376989286	6.45252756695356	1.8844199558805	4.41170218867617	1.41624864806631	3.89213144478713	2.98717167354693	1	1.55150320047258	6.38102361822353	7	5.02406864955205	6.52428435042753	1.32460840564447	4.43701172911021	1.85389127841532	1.53235768606435	4.2376752506961	2.05310809819168	3.15631060676296	4.44576734921451	4.92484680963062	5.73707076783469	5.54673306514141	1.94383638609073	5.08960035232009	0.842635852332942	2.6855541542639	4.66764759424214	9.94731844853726	7.6071680572203	8.67667494052089	2.32577214441281	7.85371630255551	11.6859606804837	8.79825504781256	10.9526033287481	-1.66093286911894	-0.646744758900809	-3.34597806439241	4.34606527519074	5.98804354174832	5.0279321081694	1.88880872031184	2.24776032240857	1.16647401220011	94.5	0	2
48	1.51429290045977	6.91872454374908	4.35324379545641	2.51541082618833	1.61724589527285	2.75923890390848	5.60020783319425	1.425754032938	5.30926031273563	3.75321830354541	4.06100469225544	1	1.29841476390185	6.03123798480719	2.48877035692724	1	1	3.68627863962159	5.48749556950489	3.97325271566493	5.17200955523572	2.35838825838067	5.16502801370905	3.90161394209375	4.31313084882651	2.69965816545004	7.45698333942665	0.780167130134833	3.15649490911696	0.410110796196702	5.85039215791535	8.64220170426607	4.81926974735222	2.86694361698746	1.17003243807555	5.45398500123389	2.70024466645819	4.96378428132374	2.71752780290927	6.69290313936715	7.4421339708523	-1.34473056641096	3.71201807874024	7.37574529821637	8.62569470585989	3.83859386070217	89.25	0	2
49	2.13290862475388	5.87739182262244	1.80651754939534	4.17625424394102	2.84872301479502	3.592678563741	4.29554844253579	1	6.61294932611733	6.59428875627566	7	4.55567476445778	4.95650387246639	4.26609407170921	4.60665138340185	2.3647908735587	4.29406142819018	7	6.73037289396115	5.52256242225048	4.36653170678638	1	1.99354344896563	4.77429040620811	2.00249004414767	1.86744009705914	8.28931842261415	0.354052928978371	8.41858413204693	6.40918157867078	-1.98895035932117	10.1798390968797	9.49575542389952	5.37997649882133	11.46867759479	13.8202798617761	6.03828851260269	6.48030770784415	0.134971892713425	7.27920674023075	4.01228409720596	2.31059801995047	4.33984041865429	7.41863557443443	4.56324444248251	3.15521837425177	82	0	2
50	1.38122091928311	6.39727693333506	2.52647941434704	3.79773105417781	4.14872999939158	5.3520264661389	6.4798735866228	1	3.8458657512596	5.75150502582323	7	6.16006454593062	4.3610458744996	5.42862295717644	6.2653148765632	1.61196544967039	5.4681901916661	3.72810469224776	4.59363305904191	4.87924429478227	2.69287311689392	4.89839353354262	1.80871407362108	6.19573260937157	2.73913197292545	2.75068145190532	7.35221117771915	-0.728817738354804	3.78973299672678	6.96292320197517	2.52825928891521	3.19320374507851	12.1044018024691	8.1609053132812	4.51277854845369	7.28764644694481	5.35942368647912	4.90489818033768	7.2349006739222	-2.75175933194556	2.81613597653589	3.26570077733754	4.33919055118626	-3.05161908943202	8.12205039573917	3.53075357607423	76.75	0	2
51	2.67569522131203	7	4.36113857364506	2.97284010979176	1.1958503818353	1	5.22931483899309	1	6.33462572102731	4.29282797005646	7	3.94092901086116	3.9813136759533	1	6.47416482864914	1.70734012223267	1.16278497733815	5.81448788518285	5.29404370981033	2.96870884968982	2.83427269751126	1.89658215598741	5.72561434834118	5.19919551229675	3.59315849542952	2.28986369977175	7.24559925686832	0.28871075976984	3.51486681246622	0.173754576968073	0.410960825408431	9.14824333088001	4.83349063106976	6.74547607282955	3.54502591737948	6.66496464386664	9.32425730480159	1.57390237494173	3.32350646356772	2.90919639192041	7.61198354610394	-0.73309352263371	-2.57274118801355	7.85985283392778	8.51181435322751	3.28288188166522	92.5	0	2
52	2.29385937602284	2.60025367331132	1.81545595688601	2.02084987834051	3.21331607167643	4.76688851227141	2.81290379277494	2.56222140750993	4.19072424518598	5.88666913961565	6.37372211886464	2.37259813737185	2.61146790294224	4.07079504264833	2.17935170728603	2.20262567668685	1	6.53883127879922	5.24298096874054	1.25087450695151	5.88490831052613	1.63249890600091	2.43693361007641	3.62258353212413	-2.07987765261406	7.95532118082837	11.9037862379432	6.50233729563433	2.60195405366335	0.841066359824778	5.83524356231895	9.56738934825453	0.966722085958803	7.61688401430626	7.26577839490736	10.5945407953902	7.02697055247399	5.15775251631654	4.53210519410234	1.22054528180167	6.12101307964198	4.03955814894602	4.18294474773779	-0.365643529375738	4.44754246946678	3.09799870709013	83.25	0	2
53	2.6261764606051	5.29873761507836	2.36446157400818	5.9080184215199	1.63873609721306	7	3.58854534085367	2.93129510174363	4.43305804600236	1.80285516658149	5.59203056220019	6.59504378649772	5.77998255725099	5.06933119619431	7	3.79834002791501	1.22750886359997	4.46895052248365	1	1	5.14222920422191	6.81920373508147	1	7.51068452195538	4.4923316669042	1.38468186179355	5.16418071061874	2.19812293644634	3.72440908798852	6.76831025859243	4.89523484339717	11.591298492492	3.85750890920378	1.3757417968088	2.96348706300949	8.80803886155934	1.57978420637644	2.15085552899257	1.2422643547271	9.76998721649277	5.3373052457931	4.22252471621799	0.316988596467138	-0.771263727233956	4.44755628396902	2.93018535282251	69	0	2
54	1.86106558110878	5.38882676592022	3.19075394863687	6.81738812963728	1.25194402801723	6.35971821871335	6.93947654303596	1.45941554615082	7	7	5.87721393883283	4.57684488994311	3.60218167315478	4.72188725356361	3.58867063457794	5.96714751006444	2.51577554998252	6.51584591758984	3.28305769716281	1.65327676607033	5.97555917580789	3.80494802341787	6.13289222753203	7.55271782348642	1.00147797563212	-0.718660506433134	1.5402483376602	2.61134494707352	-2.34784663275005	5.52985025261896	-0.097604472713201	11.8858056421723	1.81946060338825	7.73369711001674	3.74966622185753	9.24177547053452	5.15412782099662	6.4477281632874	9.45235624808086	2.20595821177075	7.55429604326094	1.67715711684855	3.6292860523989	6.91992489640895	4.5662864572971	2.87200107565705	83.75	0	2
55	1.56040444851754	5.20824573692412	4.57790577735053	2.47686055147182	1.43198206727454	5.59748271678585	3.84425110985825	1.3492437373525	6.24315083117035	6.56531953367078	6.81719017693099	1	6.93716259624873	5.97354968585727	5.08518935396351	6.65543956144254	3.08875670918006	5.71454850295786	5.02111023807009	1.82434665877157	3.9627678742304	5.04743766082312	1.26015086907508	4.22245742637304	5.81579753203244	3.29167391534681	7.333487426684	2.77960017964888	1.8942198122705	9.31596346112378	3.77742558564171	6.34632395805981	-1.2571734082507	4.91613482252796	1.61750264471078	6.98246965162333	6.19498789850829	3.56239389337341	2.56528042144704	8.10746775986198	3.46426477537816	0.269173408784183	0.952718355941282	7.54865996898541	7.08867514517852	4.16851240527499	77.5	0	2
56	4.96137324012224	1.51575361375152	6.96644112381067	3.30240931559152	5.78703361449702	3.8542987050671	4.80933527721697	3.07370668770098	5.39099859712406	3.9065089401937	5.67228160724979	3.1590923025184	4.13356982932594	6.61578278124653	6.88876787533365	2.49968998811108	4.05741298900212	6.56790625341846	4.04527263429911	6.21559249399238	2.29595666404332	3.47208304803604	5.93222878545703	2.74036575288937	4.53141656182501	3.05981443903699	4.57905298198337	6.10334243580984	5.90673356521492	7.71380195921778	-0.56588780040821	8.90561646268481	3.13313444742135	5.99484456888459	6.309652904231	9.06372284762826	1.06449169124016	5.27088747252805	6.89560188395017	-0.992302211441047	10.519879670352	9.49455201229034	2.22055257894848	5.26578715690625	13.1678165542288	3.80130786024784	93.25	0	2
57	4.63653864618549	6.62411406243983	2.65760357131538	5.68414912269752	1	3.01898639465629	3.97046162116974	1.36000900278836	5.85935784860814	6.59512997718378	6.24024531630387	6.67941778447911	5.32888366564641	2.76228442533889	6.24219931282028	1.17263929396144	2.77775033954861	7	3.24753677052471	1.41478592025574	4.10326735669336	3.39957828491973	6.34610004659653	7.62393193870641	3.20650559470079	2.73963060622984	5.60639009557813	2.52143716564312	0.118023114367773	5.64340501700018	-1.11545333931125	8.42898472128918	9.62139867367347	3.02981544074817	3.01630933045189	0.598659875384128	0.673686808905769	6.13790450299176	-0.355113678436441	-0.285076411531627	5.74095747922453	3.32652739045403	3.37141897311716	3.98445713572107	2.77362496373397	4.57758034271521	76	0	2
58	4.55218553802095	2.33983643217197	7	4.38521940523972	3.71235431311712	3.53830115637125	7	4.22316852346351	6.94630760842	5.53842727295096	1.94542700899805	3.41598030328603	6.40145756846715	5.3978591818272	2.71000098215267	4.0552423550081	4.81164487692146	7	4.53900086825707	4.26813235792061	1.45108803660587	1.7422600481517	3.27490612090411	4.71432527141087	6.70693340189823	2.34304948608927	3.56444622370961	6.63719444250811	5.87303618317431	5.80296083292767	2.84948367152455	11.0753741415217	1.30156434756154	5.01492722613886	2.05941627900704	1.79590047126576	6.32908557058569	4.56492040672828	3.38685397377658	8.82823114043432	3.24199638460465	4.02929165752706	6.59152758563094	9.75955548144631	2.37888627126671	5.17289724306515	72.75	0	2
59	1.87746650547209	6.95124076875399	2.76462307827217	2.97491403814166	1.14948114341792	7	7	6.4597988393447	3.43223641281569	6.49408447035748	2.33646748635943	4.86931237647158	5.11197529582149	4.97578782206983	6.99250384359225	6.76374766653258	2.8066536639301	7	5.07046113010734	2.15888173417393	4.15115637627659	6.35705427136658	6.90583882787781	3.9571099960892	3.56566786412299	3.9651663354875	7.44818439921681	-2.50873770622262	1.53315352981786	9.18201453571284	3.9744521387834	7.19903019775585	-0.0335245714898762	8.63130418015357	4.58816592130539	11.2980052081223	6.63882036914628	4.24916235413767	7.67058930140223	-1.50803851247726	3.71332782554246	4.72590090900492	0.232239065024286	6.81364278147987	8.65603819834189	2.38006244658462	88.5	0	2
60	5.65592342735555	6.88992456056812	1.93732043376833	4.03582326332925	3.72266617756694	2.13765317692256	4.51884346787678	2.98210813876485	4.57789533885633	4.6925945738969	4.65864730273829	3.71780585718811	4.17222214839603	6.82775160616066	5.10076145101793	4.8219618113002	2.36731372609329	5.76140675424471	4.26158763262756	4.55025846836958	7	5.06581799143034	1.54228058426876	6.51192562792756	3.52021444665385	2.54103226729164	4.24025978967343	1.51518081900486	3.44088142899882	4.8450788488598	-0.0799202764515274	10.1879558565276	6.59026850752667	9.12692754703565	2.9660623021895	3.69284672602129	1.49338419951782	3.07171358369616	2.18576921108955	-0.31161225238282	9.25611418236974	2.4830103327507	3.06212904831537	3.8318851209955	8.01328236345398	3.03381167753962	99.25	0	2
61	3.77478702358911	1.1110216332235	6.67061148394873	6.21629896494135	4.32973945156662	3.14186804562969	5.94442815328674	2.33116047753969	5.58104388601023	6.79560869851925	3.60547525711888	2.64766616240641	3.25053848326322	7	3.97449488599579	5.40750597742605	2.97272803696485	5.63041969522622	2.3796056823688	1.26745614334357	6.41723578662338	2.10126279328335	6.39147891700144	4.42584069882082	5.86157610474358	6.22809443827092	3.96022586395837	5.89441813085477	-0.585216019131697	3.43753367960838	-1.49503799390535	2.77185262439473	2.29483166599542	1.67997279686119	4.55794485015427	10.0050856121621	6.05307374420805	3.58014006647311	5.66108525574413	6.84085478535264	10.2129673190773	4.80932752927766	2.20078640123713	0.223278653918375	3.40845079477161	4.15363841521777	77	0	2
62	2.60906859605187	7	3.5231205820726	2.28186815793875	1.12075564164316	5.77994002746402	6.6354591819306	2.56406055961634	6.70917980342787	5.55278256731819	3.59653487925242	4.50485374221858	5.15292984766949	7	3.85076139180616	1.31756414030667	2.58540258382448	5.9747045370275	1	6.21750694193581	4.93049156977566	6.20477506072626	3.25144162150049	4.75330360391191	4.48444128834019	3.16615200443856	7.87723392766526	-1.85715790434664	5.43831489935908	9.11298421310616	3.8224629188584	1.00045186841479	-3.25438404975081	2.0175422873013	16.0054155329737	7.00433077208927	7.4471209854959	9.46585598184014	-4.81882783891901	-0.478367161459363	8.56560024569167	5.0751331445997	1.39591068151314	6.56149896412069	7.56767052898034	3.71319559659355	96.75	0	2
63	1.01436127690956	2.71237972146229	3.68378957334876	1.91290895259883	4.77290499484045	2.40482107784295	5.56985541830289	2.22714527744115	6.73143009357274	4.06905769726699	7	3.44221521283	4.06649139990352	4.2182159286608	5.03859716831554	5.17663407240014	2.89139880332281	6.89012207207905	4.21877424011821	1.73066198267023	5.65723269592286	3.57493297834503	6.51689416318223	2.3064360582886	-2.50724920667685	6.50868100636436	8.56424597958718	0.151377160559687	5.88359601597911	-0.721675004528038	4.04262915711995	11.6751942545743	3.40745928434773	8.12202916332432	6.04437786191055	2.18647691591691	5.56743952547713	3.64709015195669	5.73513702749342	5.20906111916156	8.35456165332594	-2.73714478613453	0.656705040490912	3.90022159622921	8.05750931818276	1.85915827428214	75.5	0	2
64	3.67608575898721	6.02750179091022	1.49128703316192	2.01756011848474	4.34341183385066	1	5.26762138772298	4.16958653030608	3.59724577190646	5.14946713437084	3.41691632994751	6.38178896879789	1.32699008716833	5.09268144057139	4.81593145085212	6.08483706188767	1	4.48495267912686	3.69213416435435	3.96802437217347	6.98535158446534	1	6.50254833270968	3.48663301047532	4.20436609281697	4.98554909252934	2.06221631067391	1.91961681211752	-6.48616531398304	1.11659861803783	4.47563610967655	4.31425036556797	4.3696209902558	-1.38892891764571	14.0063456709821	8.3831780385152	6.5041469025326	0.762236710656611	-0.625016052926874	2.70556952476697	2.78452723577992	-1.94674617534923	3.93089273214677	3.64423814559268	0.132347741385041	1.57228816329369	98.25	0	2
65	4.71597124053893	2.92646463534554	6.30457786792432	4.79769739315704	3.61036228424756	1.63253432651114	7	2.04807039638742	6.46040094856426	5.41257809022448	7	5.78596024614417	5.66151889569922	4.61407857274039	4.53986834698055	7	5.18645238645862	2.8774195820143	2.23988507796881	1	5.04944983112386	3.99136387562695	2.82345280974417	5.77736930224786	6.07471184401969	2.56373075583433	5.23018742800927	5.02761411425665	6.89906866420672	3.20077582882353	1.38508640315573	2.71224336939545	10.4242256686214	6.80371505529402	4.35558329458548	11.9881677456767	2.39182145033756	2.41464798409179	8.76351046510008	6.09881294146225	11.8714596405013	1.20995870108704	3.82391239103368	5.09725742828484	5.65779111083	3.66724744450184	82	0	2
66	2.83858557224422	1	6.42750794925289	5.92696618489489	3.59193591928713	1.73893119343422	2.0980233735579	1	3.82313553207022	4.10479942617279	3.27384605584776	4.62530719431132	3.91384603241035	5.94137271363862	4.10149702921172	7	1.12515112275256	6.04088192556308	2.28732493476397	1.41551575001021	5.08611075724017	2.56067789174757	7	2.9824095144534	8.14521703246319	6.39729769323954	4.79648589292476	6.50049843637779	5.95010748732716	1.0985010480243	5.56298369469548	9.94741974608855	3.36311731368258	4.02676975997068	3.70925311930468	10.8593551638502	8.71661779460841	5.77487136618037	5.77175631014328	3.83055033056087	14.5944411279172	5.10575039540368	5.21828286013889	2.61574352772285	7.78536038122207	2.48432777717416	86.75	0	2
67	3.28688563858398	4.41282326715265	2.82149939223487	5.71993429557662	2.18242643879538	1.71581104080764	6.37447745999365	1.05647147041258	5.66469357797097	1.87030023922428	6.29453434363988	1.16568757416305	2.55972380742308	5.65112246277895	7	6.33341437637536	1.58619439569888	6.68529018829409	1	1.76473580817126	5.66549223359484	6.88566110731527	6.5775876244981	7.69110558679892	2.55141997963432	-0.0155772651894659	3.45056638516698	1.43306821848557	-0.0897098489852199	2.14563107797027	2.42619354065707	2.40787992424291	3.6798937183081	0.69029405535071	5.17960427467501	11.760556786317	10.2673199680659	3.69292030724495	3.10178084375937	-1.43603031490878	6.08616021785062	6.95600956140456	3.28051716676288	2.68671307930931	3.41880261027086	3.12752243785443	71.5	0	2
68	1.94834929849723	6.27832942186831	2.58295379486392	2.96352442856797	1.24600954493512	6.27650128741374	7	5.51111526177874	6.3727417118922	6.28991691144664	2.34114954277306	4.55755856586295	6.89850942656452	5.52823498094082	7	7	2.44925758956997	1.08458170676944	4.0514389532275	1.77332538266936	5.30029795128874	6.70523126776464	7	3.02688899986726	4.41337698838852	4.44424366912614	7.04999781737731	-2.44183438932488	1.90972312219524	9.19194620978957	7.17370008738579	6.44723771438575	-1.41703014618793	7.27402242507804	9.97355862200314	11.0221031881681	2.95276513027069	5.34208543964089	8.0509062944042	-1.81735192349478	3.36693147216185	6.66991152869258	0.609890965733791	6.56032635688485	4.89005843460523	3.0534459378578	89.25	0	2
69	1.95210957003373	6.39504672788459	3.52711114986628	2.42286916432118	3.23151840851284	2.97785923230706	6.0086080367075	3.60856192049399	7	4.70409879761528	3.76733653433558	1.31102783399689	1	5.5642810420085	5.43116192788694	6.53824197814363	4.44578974061068	5.30120409015519	5.19980887329533	1.76138560941855	2.1597063449059	3.52504361811901	6.60840840700403	3.64708690517858	1.3904000113423	4.68393287416925	6.43726856551792	7.39734107877031	0.698612135451946	4.18479057513726	-0.655996728661405	3.12826574799376	7.40567973737287	7.29628469918351	1.14333036416603	2.35535989066769	7.86659211655776	6.64696549957725	9.53501542063631	5.42160671205936	7.74854016462558	3.92514029197697	5.7987777580971	0.192536226150915	8.52560076068724	11.0993694100353	91	0	2
70	1	7	2.64017286994325	4.7182463201417	1.58732856611026	1.37730838057064	6.53243370921946	5.13082271330527	2.21416040570311	2.46964189116946	4.75183941029305	6.5814848141051	4.01468142071056	4.42288597074877	4.87243079234587	2.84636375531069	3.86064849767537	7	3.01702690155098	3.83157186729055	3.40683777047841	4.64491775735753	7	7.80337023440516	1.47648856322199	5.26569298024721	6.92152242601994	5.11339465318813	5.23885788426658	1.8864449479494	4.17117865098986	2.90604012883008	7.87636653258738	5.95031184077964	3.14787881943617	2.26095963794185	7.63049897688454	5.93386847489072	4.31529133707745	2.08439260952081	8.96306159001211	4.15349577973142	0.733076499833756	6.67495605889426	0.125012414029706	4.93197671401012	63.75	0	2
71	3.34627024190684	6.71014263991558	1.47812772391268	2.56972428146352	2.46297613309802	1.72637034374366	2.92237085983449	3.96965083961893	7	4.29301956457955	7	5.21278211764008	2.97788228495737	6.33749421089722	3.1372230631411	2.9418060880676	3.39000762374176	5.21708903005677	1	4.99400759357652	2.48049159262055	2.54033858399117	6.07171577737168	3.97715152435727	4.25303757283338	8.00376263281887	5.40500787399619	-0.359170221434799	-1.78015428660719	11.7592873632596	1.20720932196155	10.8437123100815	-0.617616359287285	1.96609860925341	3.74680572733809	11.3262565236438	5.23334917153195	0.437652901005259	5.35768400486832	6.70729415163511	6.05289807529982	3.9294936505533	3.8163068716814	4.75004845462652	9.11020528092906	2.61894952856919	74.5	0	2
72	3.03470094658861	5.63383946053712	2.32991477967542	3.97975292453095	1.93248184786499	2.81634358171665	3.49987477200907	1.29428465296014	5.57488730425371	5.3488391284373	2.23238547382177	7	4.8718826004191	2.38286902540931	4.98523701617558	2.21861097786756	5.06972450408681	4.26243845023439	3.89839875502435	3.85004030642667	4.38251052048844	1.0295641407146	1.12654356351475	4.54254139364292	2.01072201371337	1.50291681325583	8.02811056899714	0.449814564879667	1.60710431178795	6.01101501817416	-1.31109347593143	9.31468550458447	9.01253842900164	7.24909556562001	12.5364409152841	13.2057080639785	5.45493006755536	6.34400031543366	2.00875279478932	1.55053797928804	5.84955467701464	7.67458925633314	4.62848643387293	7.39511310214566	4.12328293119559	2.82430000024	76.25	0	2
73	1.39154612339758	6.77898518832649	3.03571061207494	4.89384133229706	1.7895435000735	1.70174565055397	6.31606124400339	4.4599576323474	2.54996216805578	5.3431853076017	3.88382127372978	6.18249094151419	4.15284732994392	3.75898141696599	5.20977298756712	2.25471534350658	3.4191821080419	7	3.25995500769035	3.30587452903717	2.52381739847172	2.03597387057077	2.62713000237124	7.38740400479462	1.26632397031769	5.69126143209822	6.54548224245478	5.98182689689803	2.23432269520617	3.30294348319573	7.48348645191517	2.82196097091617	7.16734054658431	5.45175769015227	2.97224206837197	1.63439772515161	7.18162322468231	2.01275892798113	7.7438992201382	2.3138359397858	9.54551433741497	3.79823857993273	0.427025038020882	3.53598043716884	1.0506722430936	2.36212849941634	71	0	2
74	2.72555206293733	5.19900937534515	5.9037504567495	1.58318295305694	1.64859464518812	2.33435559643647	3.2091622272136	3.15586204564591	6.62116812456096	6.92503856175007	1	5.23782750416571	3.79148386487878	3.54918181830833	6.95101048763091	2.920371385068	1	6.46126719619843	5.77916993045789	1.93943545417892	1.58820439977089	5.09718056121422	2.41608164760085	4.04019868193966	4.68175764236276	4.20801760926465	6.65147637226754	1.1065339503427	1.51639679536623	0.152212158471855	2.60940052704312	4.18608336145254	2.37320484416468	6.15716934014727	3.53531146545423	7.63112714756541	3.05097771105692	7.41396275931372	7.57052145874567	-0.798186712074545	2.89720796462487	9.51001250675767	3.58871817616645	9.63344899218934	0.742206615671802	5.01323517958464	86.75	0	2
75	6.00783586718337	4.93214357821439	1.89633802565512	2.86057014205509	3.43786998109325	4.30707514450497	5.14867441398267	2.61292542335298	5.72289035382377	1	4.42545712566156	5.18256288760816	6.2859488881599	4.46666787745316	2.57458254844445	1.56596400004165	2.62279198309548	6.58532425501654	5.59474683767798	3.38293609095617	1	1.94531967555815	6.22523859099831	2.12924042940264	-0.7552427396146	2.53264445197365	2.46367048867295	0.385565946226545	-4.42335129418475	1.77044663090201	3.76117283964744	8.65784084880929	6.33712231715767	3.35233574524197	8.35285313994602	9.27124924227564	6.78507987078963	4.97635393884997	8.78094279170811	9.92900458087227	12.3761108527101	4.74537450726273	5.51925768255748	5.39945539007033	10.3388373832967	4.82282813659439	82.5	0	2
76	5.80034705740244	6.14701029721023	5.94214143354288	6.36729478735477	6.95116457306705	2.38750034526005	6.29681416715369	1.61835042488624	4.67646447298646	5.61235766472656	6.60599963498063	4.33495472660864	3.96383515234567	4.2286296464018	6.18145623003957	7	3.24977978196636	4.53543793464259	2.4312903155152	5.19035929011171	2.73973770352938	3.69014660389126	5.84395321916197	4.30088677273047	4.9011855259115	5.83761204077317	7.35517013315978	5.56819104027024	-0.595473313514906	6.63950730349797	-2.88592490874348	6.94867653582655	10.68263950525	6.56092645579431	6.06013769499845	6.45097014147129	6.4834982552736	3.77139251275614	4.69197891079031	9.06111786380923	10.055764696104	3.41510491537048	2.82380839891579	2.04706768228844	6.97089318480221	1.72821301777445	73.25	0	2
77	1	3.65097626943449	1.18373961500628	1	4.61555950648695	1.24266705358165	2.68412839062553	1.96295516471378	4.92743772041061	7	5.27367226282819	2.84370958152385	5.14861898305198	4.78762899596364	2.97413355393913	4.58222019028478	5.86783451546284	5.34405371021045	3.65083642251687	4.49692922671078	5.14374926975589	3.36665489819781	6.67086641055196	2.44729419102747	-0.799172974896541	7.08667796565573	12.8407021141705	6.39109099329482	4.41816010571616	5.83583503871521	5.41207336630133	7.53096374819139	11.4357252972537	8.0646717646267	0.55695718692761	4.48393059684597	7.58831322766967	2.21266410074431	2.69514453986454	-0.70873682017055	-2.71355636249825	0.384681418797609	6.14451387805416	4.09923141318913	2.25439844893367	3.97817582047617	52	0	2
78	4.14267944948051	5.89897429911503	2.41751442750362	2.16316311163667	1.5803323779279	2.74846587577863	4.61193980537041	2.75640365117632	7	7	6.71868206972593	1.74883172108967	1.50342442537458	7	1.76309966857295	6.34882047155164	2.42964860938062	5.8423761053351	5.43027872917825	4.53523155703555	2.58858325292064	4.92787811890867	3.6891341194861	5.47104413583035	2.39091032958653	3.71444812298494	3.20972809641153	3.84899559792451	4.06930511379922	0.408656010592369	-4.66717196996407	1.26371650982793	7.0953713904896	9.13090977027201	-0.400417461454275	3.04057534536427	10.6032077894741	5.61488840815762	6.61164392332736	1.79333908225611	10.1144712660157	12.1113263520161	6.41094592644893	3.94618471793373	6.88024592698617	6.65282259092254	82.75	0	2
79	1	5.43146664979873	3.03613257393469	3.04923197975525	3.74029236738317	5.65256744917977	2.14255379928639	1.24895964949331	3.96975836439556	5.46278593339893	6.98831675232832	3.99779592963738	4.32816125625797	6.08109763094359	6.78058257990122	1.83783284634628	4.63216367973302	3.34496727983306	4.81448591992908	4.02751218660783	2.89428569103986	1.23920364806549	4.36206930067225	1.95302548325915	-0.910997545649725	9.32024405435627	7.0067411578086	6.41511068336928	-6.58103087545468	2.17561600629995	5.25379857748858	13.5053980017131	2.53570404011523	9.34431114096082	8.17637397543472	10.9539875598754	9.52628366023723	1.10048572603923	-2.56488294485315	9.88497374267822	4.68529952330293	1.7575717549206	2.3469310000021	1.39115521081713	1.26428026724652	-0.520271247167341	71.5	0	2
80	3.72581462997515	6.5191861700003	2.94420492055553	5.8386632647611	1.42257772256909	2.41521011157636	4.67036746711426	2.47003903287116	2.56739474968852	4.19290399982246	6.0546888381432	7	5.0278043022705	2.02423167047026	6.43282770973869	1.91280102984683	5.04792447725205	6.67084920537996	3.62929858022048	5.65276128641098	4.92881997402118	2.07516830905513	6.25795039385003	8.08789119274666	4.24170136818198	1.71354963079051	5.83124798763452	0.7662830678997	0.0322155916413598	-1.22590940393016	-1.41664628678964	3.6289045896252	3.27071349051998	4.13815533813395	2.1905516259833	7.49099866903522	6.1411358279328	6.61953799282683	1.59249929825368	7.12557648172059	7.65780952686234	2.42955596395486	2.17785988845444	4.98193127024279	2.84406802779499	4.15803118278152	66.25	0	2
81	4.61129677457927	6.09335307215083	2.45227766312673	1	4.30387578415357	1.5295738286274	4.78677123886624	4.55757853644956	3.47670490512941	5.88478549112881	3.93320831962394	6.25283460677365	2.14218280856928	5.13036473303538	6.55685204198208	2.24446891490536	3.66339871636521	5.06603715779636	7	1.45273418684306	6.00248630436511	1	3.56498759715275	2.53002340184384	3.60509453876826	4.31245438651249	2.20918821933096	1.62411803587264	-6.35716266522983	0.211795787798943	6.1658502541957	2.83568895580166	5.76105647892905	-1.95675686791886	2.66104543891842	5.82226816216995	-0.881562504617023	4.11623143776108	-0.530108529673977	2.89637277577954	9.58666359177378	-2.1637929299132	1.00026976758704	2.96442884047418	7.5949321743119	6.78248337076698	91	0	2
82	6.11356836045002	6.76577835230316	1.69725490772725	4.10319614985496	3.20205241223377	3.04677275072696	5.21380835562463	2.19836443032558	5.09604090507899	4.3923252846817	4.39926763861707	4.28612463612702	5.88313495945066	6.80229380897812	4.83975485211189	4.13290829411464	3.45836308840807	5.35684722565783	3.92476517682844	3.14727006254463	1	4.70041354116379	6.94947790384002	6.60908135424227	3.18181090470141	3.80005503312833	4.19611614728714	0.202284720823042	3.04874245216987	5.77073454316566	-0.594182333963863	10.144921725247	6.12260591393119	8.98402119292148	1.68024777554518	4.36385236535255	7.80904274485859	5.49242111412691	6.70067815880089	-0.834543285309539	3.85927272796565	8.50994578153789	4.83581408711811	5.41513962546673	7.86544287949944	3.47660139484999	92.75	0	2
83	6.17820559161472	6.84438926469191	1	4.85511645859244	1.41679134854791	5.94652481357014	3.47302828245734	1.94657654676057	5.36389736298431	7	5.83054969329067	1.15819774990157	6.99425102702953	3.21623215594764	4.50038683601419	5.19855437325281	1.71435239724372	4.53744284648318	2.19460638475745	1.38573552549377	4.57757024515005	2.53669865225957	3.11017807773482	7.51171447590008	2.78942912144696	2.65171585327184	3.88133541842282	3.34629078700057	-2.42708320297675	-3.31099098555891	5.93202779934868	6.11487795074713	7.32002565098628	4.69903257303906	10.4040520568321	8.10680120462237	-1.19086072127322	4.13877998929074	-4.24398026949025	-2.41629074672127	9.13514906949802	2.63970206732481	4.41655272394198	1.21117182059189	3.75346138158749	0.792126631706118	66.5	0	2
84	2.98290578611855	2.15158732272612	1	1.63382134705078	3.2566616583334	4.85403492958848	1	1.70592934782849	3.38633650793957	3.57090566451358	6.79216241250441	1.2494863175362	5.67750194358692	6.01761696005713	5.37349646020681	1.99986253150378	5.11331685357909	3.83878959501246	3.60300080677574	1.2545643068501	1.37796261626095	6.72432615673475	3.76699909121244	1.04220416414967	0.584190740349373	7.60596369545894	5.56600390755387	-0.507943063921947	1.77752903317412	-0.783039761886111	7.98350444732079	9.3655810326569	0.838226668694224	-0.963939349680548	8.55103895069171	11.9440147864417	1.49447895998415	5.22140061111089	-1.89690755551095	3.91443320897199	5.39706103973226	3.39573509930574	-2.69116089308819	7.02793442317118	4.01399390184385	0.536005153508474	51.25	0	2
85	2.88758163989029	7	3.2704140102971	1.99400577651811	1.53486719462711	1.73067626207877	6.08334626801345	7	6.62529218646338	6.04294011004776	1.69422981148061	2.46810772662582	6.04198601237345	3.39485406185306	5.97230571568164	2.96314969800265	7	1.07096748787391	1	4.53265122641331	5.69323242365232	5.76656785625644	1.70318813776992	5.26342032202671	0.0252773689512375	5.11768222836728	5.54281768545828	6.64173584848524	5.35774327550072	-0.652569640596847	5.92020451520492	5.50828458923866	-2.68660195655142	5.89935939460304	7.23762389097669	11.1528522661617	6.81532574948472	6.19986391973167	2.92301943135499	1.47330865079903	-0.819457816696196	2.2873587664539	1.62012384477481	1.7416709738697	1.76452238555652	8.08130489054938	71	0	2
86	5.54353875098453	6.00437535850593	6.26265376707855	6.79332629946753	6.77419365699674	2.93988210189043	7	1.88101858053673	3.39112179189649	5.58371515874471	7	5.05219594757677	4.49204653532727	4.33620990867908	5.39741858690867	7	3.50607513023997	3.14409114204706	4.12831883173586	2.50282395650163	3.15538011444837	3.04677961572869	6.64178804485363	3.79721743666877	4.89860312332779	5.82879458111055	6.99743316770759	5.52904880052717	2.66787521952447	7.15654671126293	-0.186078173384699	9.81363346389277	11.0060600485204	6.39718310723469	5.05763375796027	7.10980823783512	-3.22864411338001	2.33011656999142	0.627001575737825	8.64790942531937	8.5883972176825	6.43542843257895	3.62417393237526	1.26252004584989	6.69378626594302	3.27756017814702	82.75	0	2
87	1.97450170937067	6.86711680555351	3.22584864650488	2.43859120844057	1.81645393255091	4.23559791773632	2.73249128943579	4.32576356539703	5.30873514833212	5.79125780334867	6.99017733088675	4.76530390311668	4.59556986384643	3.39177841585598	5.73911122997155	3.14161875248353	6.36093737641066	6.67526769637535	3.4967419950895	6.63740582564857	3.97093723233804	1.63297639125016	7	5.58562937222287	2.96240477113771	4.03030825529026	0.863357900632043	3.30014050425132	4.60902443049448	-2.6389423541341	1.85527382154994	-1.27767732217092	3.47615779359423	0.542134882330767	5.90142340435276	5.65297509883202	3.55768778552587	5.89249140023119	1.07157510414762	1.76974721416506	5.76369469675704	6.34852045977208	1.46976333624099	5.27766961679001	6.91153081770353	3.04228057707738	78.5	0	2
88	1	6.9378808309693	3.65258655468413	4.00047495732069	4.07401177998227	7	3.7361918917365	5.24438699390396	3.81091166453509	3.29564102300452	5.77505172982227	2.38357954006064	4.69185609235619	6.30201504645584	2.76832431367016	2.13625087146257	6.0347125264288	6.79222593376271	3.24274466601619	1.04281898609781	5.16115217626271	4.40545290685102	2.73662856823148	4.5126548793693	1.977601163501	4.0629669866569	10.2023031597078	-1.13103761333516	5.74456855684046	-1.05076065571788	4.922895923328	3.17590030438059	-4.49411662338207	14.5453519301147	7.0422859025481	5.90607220110091	8.60228469057515	4.07542324183988	-3.15711625586047	8.09439915313301	9.63733686043493	8.67396243995717	9.75953180558532	4.21489866592628	5.18305199804465	1.41113476583113	67.25	0	2
89	1	6.2330458378784	3.92038682587168	3.3591777393266	4.5402177397676	2.57444589480519	6.15694956954741	1.06568689576199	5.10939385406087	3.36077431736593	7	2.64600971033335	5.15656228158714	6.3976386653529	4.44866951216857	5.70878056479424	1.57783764379638	7	5.75849665929758	1.97007522946244	7	4.2430752596867	4.39123613460566	4.94200041331829	1.95521340583417	3.64398353363282	8.42290905599525	-0.833601648021325	4.23109713541862	8.23247914667906	-0.202931167741615	2.61193907939469	-5.9501677891343	14.1749287536179	7.47262122268082	1.430893607878	8.79261661442974	3.43762029458051	2.68965389051566	3.68098116552207	15.3976783654042	2.24343783209922	4.78054945619595	0.0779966205169544	1.97800089700695	2.7770423824346	78	0	2
90	6.545729534916	4.73378870517579	1.27465653697792	1.17652648666057	1.53081871703807	1.95218814867889	3.89767442180963	1.17558931658383	5.80742369603459	4.7334980221253	6.95779426896839	1	1.78100589862561	7	4.08941927479163	2.80968986826156	5.29129218625654	6.19568185163173	1.22012856369731	2.25202278750355	3.96836136064163	3.82170690634333	5.851360469673	4.05956898116983	0.120251333251702	5.29272977787364	4.62281626346844	0.160385204576445	1.37574330390072	-1.82620388744098	5.06291129837019	3.0988387151222	4.25790005910328	8.04460792621466	2.27004803630146	2.59721751316996	8.96577885423544	3.41586909423897	1.7133508011503	1.91006323184459	15.2318897091911	4.65230634446251	3.26265104488152	-0.716535903464907	4.94671360760656	1.24477027386925	62.75	0	2
91	5.80372647306311	4.23173658824697	1.66366792216276	1.79553052230922	1.76525858350779	2.29975589673038	5.25668798191639	1.51415979843235	2.07899893104216	4.83809891630352	6.22193899434669	1.17521629714245	1.65389839437315	1.37141972206172	5.24175816738437	6.63499576639386	5.49236780690842	6.50822373294723	3.91003820931399	1	2.9236455108189	1.42554918628861	4.99409489958478	3.3921452326468	-0.677736022615045	5.89019917569065	4.55986627591294	0.593425915873202	5.55902942835892	-1.72971417680528	1.16366230818178	1.20537167984504	5.108937584536	8.63267033540927	2.71112999820305	2.32838519024617	8.37555261670254	4.0705734999246	2.39839079745898	-2.31930496057617	15.5315300196875	2.4255233110243	3.13047975458048	7.26294119191246	0.677173014356758	0.739244606344183	65.5	0	2
92	2.94509623235796	6.7206647405476	5.83930864446152	3.87150611962333	6.42747696737518	1.16188125658128	5.68102315933327	7	7	7	6.99316203958173	5.37124573048451	3.52082757592299	6.23047293782415	3.82392154277056	2.46694754400403	6.4261228468695	3.78480406686639	3.00290951078122	1.32085888703501	2.30423594916419	3.78560289372724	1.72772153834766	6.14670945301016	4.24868768122337	6.00382632457855	10.6510979507516	6.46436109759232	-2.58363831130452	11.0097884577709	4.56521399993269	5.7169005933675	9.7944558774549	5.99602904952304	9.69504704026282	4.79822863294194	2.53379828347596	0.27125188434067	5.86820042606099	2.69874591547444	3.58472720051791	12.3707236806046	2.64236646473142	3.81647647999401	7.93655051212991	7.23917772625271	66.25	0	2
93	4.83570811692197	1.88382408144638	7	3.6436330681577	4.96136435633431	2.06887577477707	1	1.27324368761275	4.48055951929376	5.09044598744529	4.10080447688693	1.82879428636704	6.32876414942206	5.84424433169778	2.01997898550162	3.37153985931307	5.15192685751064	6.84093943987258	4.25166235699635	3.80377528978965	6.35601816801213	3.29423544071401	5.70487902432101	4.58151363616866	6.6655613985466	1.94762169770328	4.0704218125869	6.45068020083385	5.62037499771146	5.88001597784116	7.16779432650596	11.3681450782963	5.4074616628429	8.10139047293372	5.64870174146542	7.1585962894645	7.74849210245345	2.93983599009752	3.08831120709665	7.41021907702594	3.86045026978171	4.38265110181158	3.76485841418116	1.03625472457778	2.0013241835927	5.40773828775945	72	0	2
94	1	5.78308077381616	4.35702071648053	2.96849750724096	4.80854178947842	1.39739471850351	7	5.74454558757711	1	4.59002227373204	6.56810236124969	6.14833066554922	2.2176177215504	5.58782729611896	5.01549752602011	5.27791109238503	5.34277805240412	6.74436984112284	4.26991338915101	1.55361342113275	5.67553551284196	1.76998128583844	4.11456986284265	5.80552640771721	1.21813103228895	3.09078919310229	9.09114206447883	-2.62724755685903	4.50939928974994	1.05701767353316	0.00450108486555836	5.15177147695661	-5.23777711905533	13.4967698105032	7.46839494938405	5.96238691417108	8.56339662192357	2.9388705723891	0.751401386589873	4.35367995527377	10.6140317982092	3.56006259446749	5.3908419509688	1.63058691853643	2.25689906463699	1.2013999181456	57.75	0	2
95	2.53784733467425	6.15795533829097	6.67079803395648	4.02129634404107	6.72742060556642	1.36793440226444	6.5136712279358	1.37048236698805	6.36313709100412	6.81046034596214	6.80260712320428	2.03694142169079	4.51852904636784	4.93150962369251	3.95945841107676	3.27872057049543	2.56732412216798	3.96219092775742	4.22232383350068	2.2288611451187	4.43510900444931	4.42900160578707	1.33543899813146	5.87513544837008	4.09120130567227	5.07547331804444	10.2151891340379	5.99656371914797	6.17261290087382	4.49113930365213	3.7797506692751	1.14890415237965	3.19567030528043	5.4892232325783	9.37238925413584	4.01337072121225	2.71771319040885	11.0093439907089	6.32068908486211	7.43990969778759	9.77817180467469	3.9361863804555	2.75036732172728	4.79868053209755	3.28266056665421	7.21494700681746	77.5	0	2
96	1.20048959607216	7	4.9750622638901	3.53758720417288	3.35433114285554	6.33153342220969	5.42964515204229	6.16502294400516	3.6299654541393	5.60292902065005	3.50246454094535	2.2239562174642	4.1288797646324	4.06281408109707	6.23326849645659	5.82408971260645	6.13755582082782	6.94415489479892	2.34642402611347	1.79441024286638	2.87283866415514	6.57542577688331	2.74996435856513	5.21474152303089	2.10209946960373	3.51818211325653	10.654976009829	-0.685498565091453	6.64000250067537	9.82407134446784	-0.0536002586048029	3.06065683402386	2.71391194264555	14.4169791569527	7.92052986671498	8.97799324058833	8.52147771920254	4.38488947067318	-2.45687775010849	7.27956717096691	9.43170971758353	8.3816836060325	2.19784916906338	2.17023698217414	4.24724866189825	2.63245304506584	63.25	0	2
97	3.13332490574139	7	2.48883488664318	2.22148581896887	2.69248480537789	1.36941860882465	3.59859682540971	2.86937878163918	5.99378541704212	3.86090611469995	3.72978950106522	5.42894480948477	5.44409623985288	6.70218486272898	3.68779303036525	2.87643171439935	6.95105699493089	5.42673004020635	5.26584978244336	6.23049428699522	4.92434092349303	1	7	3.11977367650051	4.6828194069133	7.89548149654942	6.15319983029344	-0.831881762461776	3.74490395857997	-0.70679678901395	1.08712929857746	12.9367115581717	-0.213714272087415	2.85455627520339	1.91920007258258	6.38187395247288	5.13536209337216	1.18991138656954	8.34056267142804	11.7701587597926	0.178471814783382	6.02147240958662	4.47226372242853	4.54392640943868	3.86935615827699	3.06415138442199	85	0	2
98	1	2.10304298749234	6.21350094652076	5.32658428166859	1	1	6.74302703491508	1	1.62635053232506	6.82114140757813	7	4.21753267734608	7	1.55520812268524	6.3049626949322	2.08067865420836	1	3.21467018579737	5.84250238892473	2.97044902654836	4.12357605252503	5.8153754497081	4.5384353633	5.9540161974975	7.78521420267623	0.375204799791352	6.60587306657377	9.46785781179734	5.08615972474663	10.4818764509213	4.40522501789327	10.4275525683723	0.811733296333369	9.6961715476386	12.1495769072904	8.6045642191321	9.28972239505663	-1.72894320884784	6.16612689835353	-2.64461240890089	5.60909607662161	1.9349787332749	5.36708630519621	1.83497434438442	2.26097777371217	0.714423514490703	93	1	2
99	2.86037323286792	3.56375793171975	4.31147947336946	5.99385208694028	5.77558647479536	3.39001542551812	5.45689927870398	1.1540095601755	5.29011000681172	4.04077589850065	5.41643402567885	1.47238510505491	1.49807017187359	2.56305333730321	4.76343989200362	3.41851398659199	3.62165785829499	5.39053877104076	2.52236726775501	1.9227214816544	4.11088486699302	1.08216672626244	5.78615600566782	2.20026263626366	1.07759677134843	-1.50145456172267	6.84676533487796	7.57900496100753	6.84350125816354	0.203842010920945	3.19786806568207	9.01385908656174	1.35896000360751	-0.281791454387895	7.70551287168274	8.27478701095426	5.59494600077738	4.94617631872463	5.9967299586392	1.49102175992008	4.79939771699738	3.75183861227675	2.55540007135555	3.66982010268468	8.21102684623241	5.16155727412024	108.75	1	2
100	2.51073032041876	1.54141056830347	6.29804057278181	1.02642777530605	5.10070630995501	2.57516553423293	3.39800057760979	1.76744408526228	1.70760300864268	3.92879614254254	6.50026653919145	1.06833253585979	1.91031779465023	1.73880078785926	2.12009185499598	6.86392976405206	2.04874498075768	6.02191561472644	1	2.02630918160139	3.9296908654963	5.1276971710309	5.81452501973397	7.36224530849044	7.36354468302799	-1.47294497546794	9.88610484998316	9.05143407415059	0.65730983642658	5.17800588539215	4.20747662257751	1.4820558807072	4.14644941260355	8.83902205859649	2.50823897461312	9.79588367046525	8.53995612753439	3.8842501087996	9.57163913265793	0.748404779792653	9.32486711696401	3.92534740147881	5.54333463582552	0.25604734512486	5.15597898628705	-0.0564206177258081	93.5	1	2
101	3.91319421317145	2.40560900129144	1.45815357599636	5.73510268861989	1	3.5094794456061	5.58243667593999	1.45107437482861	7	6.24206450443698	1.72153583548598	1.57860630475814	4.02225866868413	4.78094499698591	5.60524311022188	5.42153716335718	7	6.43308728741085	5.22452904976149	7	3.54390053633069	4.91522488784943	1.73552862253274	8.31660559874186	-0.276673090784386	1.13487886952597	10.7129527517148	11.3254921534698	4.25764400249034	1.19526436716734	-0.45242887341468	6.59815483465326	6.12547925654625	2.52309690916781	7.17852357663038	9.52932941362531	5.18309281500426	6.60306247136047	8.19605528981643	1.97386985212921	5.40163616485537	11.6101047586308	-3.30780892694574	2.98621130319195	8.56054123847255	2.44811337736247	81.25	1	2
102	1.06379244243808	6.94938318531702	6.62331465024827	5.59289428852892	1	2.37179545118035	5.80639296309696	5.31031674603109	5.83386648651325	5.88504399870161	1	5.96655240346186	5.90682843344748	1	4.69283003048466	2.68339452448609	1	6.70116536871373	1.10455123269499	2.43752960223125	1	1.1276875524719	7	-3.85108570592615	7.43583527486579	-1.77433411723254	1.06915952107512	3.44686148814513	-5.79395290104849	1.94675976233229	-1.70933113975783	6.2563134327393	9.1102711243586	4.76505407670224	2.68401838821883	1.57015287659587	3.15803432325785	5.74877089884031	-0.551356500952441	-0.991110023060557	1.02237738060165	0.939154279130101	4.00384770776777	2.21502819861951	10.0160087011283	-0.608298409680145	101	1	2
103	2.99772234275012	4.58860497663862	6.50917513791214	7	2.79087324126133	4.5168560185995	2.11514711775472	7	2.59342579521524	3.9117903860505	7	1.97496836533807	6.26580943841033	5.82844312066826	5.95542283240428	5.33476271699352	1.55927300259105	7	4.57321540160336	2.96053277598129	4.60837292793956	6.53956811941378	2.45587037951914	3.14796036818212	0.819545432196386	-0.772728843839771	8.79757721586219	13.5826066045879	-2.78215111043428	-2.33547753553248	3.05651901190395	4.63558299595859	0.597125468923297	6.98064620837584	2.10838667676121	4.76364064365022	5.01804918253205	4.10733830303144	5.72874533294268	0.832196125503815	8.31398574925046	1.87555752524251	3.13010935058062	4.1750296623612	2.89378394239067	2.87224691104405	77.75	1	2
104	1.5345838883738	6.13119896588381	4.9422023586252	6.54080259914302	3.25013190020845	4.61921098631661	3.29136455316591	1.69721426587663	7	3.09765261993674	6.76449212044341	2.44413056719886	5.28084059188888	2.06077327904126	5.05619400105873	1.84567231561783	2.55053722951222	5.72131775599618	2.99262978791164	5.28703920016505	5.26469583980605	4.14521658546161	7	-4.66172584749771	3.94728343235754	-5.18698459115481	5.56608762226807	6.2969760617893	4.84862916115597	-0.358446765379585	2.58912240884685	3.48337863912179	-3.37761370519846	3.05365344220327	5.17475965579245	5.88521231059246	3.64384273336678	8.97606284840768	6.93565946862073	1.62924056655889	8.46950868327142	0.929056912362753	9.60387060771497	3.73459351963458	5.10371741591044	3.08744179762318	99.5	1	2
105	3.05155276707987	4.9447752991505	5.45535538911037	1	5.3784817350408	2.19142942167593	1.68879477554976	1	3.06223328277275	7	6.41346301106766	3.99013120866944	5.05897847695601	6.83045929405627	6.6306090012306	1.52414682276811	3.05758656042904	3.17160544401771	1.42048342453947	1	3.10924521717057	1.562683199291	4.5226463958704	-3.54078173997431	3.34666365715587	2.81898938250075	2.37331366790453	3.21452681461465	-6.85081359876555	1.99048287667659	5.11637498050895	8.61827927290651	1.84724812913304	5.86070797697618	8.13535377347008	11.413106007134	3.35488306212774	4.17256506031972	4.80536057456832	4.12441639094192	5.58243188847117	2.88623097764204	2.6993191056449	2.18451193126658	2.75659022866196	0.154324791416049	99.25	1	2
106	2.82246772376904	1.63420140445152	6.3850215602036	6.5433666396493	2.68870757769287	7	3.82121595798498	1.19480107586797	1.65097140883185	6.69407321243355	1.89771116485247	3.40363032413945	5.29640217332424	6.76387205672369	4.9021171955793	6.94005617927503	1	6.11676029435481	3.5638043453032	1.30996274644116	3.99028652606695	2.9838428885057	3.93156543679373	8.28951529385068	5.76921115382709	-0.27253336538746	5.28956800443016	7.49571266447657	-3.86360402208373	-0.993569928813584	-3.02688265511477	8.49373137791106	5.31651849042629	6.75805697866333	6.66354208222757	8.00829155001833	5.16519132568934	2.4073748791829	3.87245905820584	-3.90375067723433	9.38099136158211	2.66575729040357	3.57352365845632	3.51208238787116	0.710002654113965	7.6267979526228	81	1	2
107	7	3.93473723397744	6.58185708797425	3.43702171455728	1.02469201136676	1	6.10134613657874	1.58447622689733	5.90118803253426	4.95504940692731	3.62135477294518	5.534391477288	2.67099792969067	4.10152602971909	3.27460949496945	1.14254990749844	5.61218844748956	3.801703074938	3.70609985518742	5.49952112949696	4.22551588259976	1	6.6732044741857	4.8155423995914	4.15573366706241	-1.75413042321816	9.8310551098558	12.5730393765797	8.92366583896262	7.32532149221537	0.437206028820712	8.9337369545021	8.67872799058725	9.62113162499041	1.1348282519507	7.80374542276386	8.96079349230115	3.92689245002723	0.763354143967329	5.78256218884213	7.26360004497526	4.46560226835878	4.46017818600783	3.49884068401222	6.9172531099494	4.01481750857909	96.75	1	2
108	5.55852110842477	2.18703301808118	4.55480645122403	2.8097191186318	1.28370395918709	2.99663196676822	5.93981668144037	1	4.72170083614518	6.39410850733438	4.07019787474567	3.53515334852524	4.71110069620596	4.49690501763924	5.71567219459806	2.25693600708788	3.25925596359884	6.1661777436309	3.85661538955317	4.36505684653229	5.77293415754116	4.35546710372235	1.67805729609065	2.54688099544507	5.6566115315046	2.85883050921611	13.8758969905915	9.33471421565861	4.21067396619176	4.96063200125481	-1.33641307946098	8.84191751190978	5.8744645083875	6.05413656989957	3.43586901074724	3.32039157825882	6.46123408780885	2.8365850922761	2.12401648804057	-1.12259737637227	8.7645780882629	7.52239538332902	3.03141943557649	4.60319852031259	2.88145205707404	3.65583278210974	101.5	1	2
109	5.49590088787327	3.12099252090239	2.07598344074387	1	1	1	6.72557080258228	1	5.64500768814236	3.14163073729923	6.51342066437566	2.23657233180404	7	5.01644080347727	3.93183986054672	7	1.71500074442109	4.75240316044518	2.01539021122875	1	2.49509798362009	6.87111970201949	2.05751277850137	4.36208840921706	4.37918518571679	3.23714925900108	10.3124585337212	11.1867512084704	-3.44783934165982	-0.456960566040162	-1.09908189952677	2.75901479552739	2.71503527639909	9.29226884041248	5.53694975423972	5.05973414581737	5.68258671160074	4.57775974085645	9.7943710250081	-2.2674138938218	7.66331969557071	3.42836030539596	-3.67633038219413	5.72762333805377	4.33680383281864	2.0609181774688	107.25	1	2
110	4.15000826300171	1	4.71590810215315	3.75895926503754	4.24796763163446	2.98048802339736	4.8220153345062	2.31264299376817	5.85659058749597	4.37806858039982	6.90556446260524	2.98953708142039	3.61499556730242	7	2.62027111727838	3.95546715603482	2.79506129223893	6.78525492785137	3.45562569630638	4.56319888056562	6.05383574003929	3.61671837292001	1.86931905376835	6.42043365089989	6.14638550586791	0.264019991113163	6.8604255103426	6.17656547143772	3.36539964696365	6.47448497175707	-2.80014250260555	3.30255124764282	5.50274788787358	7.73142184184339	0.78743234104988	7.56388419439893	3.68645205403945	0.58210632746788	4.04085684625856	2.6993220190444	5.09104217197265	2.50664406282708	1.16212506150248	5.39377867495851	9.02817923409453	-0.741152392370725	105	1	2
111	2.06343325498927	5.54775426291001	4.21013964796861	5.92404397395845	1.08665522450146	3.00079789935185	2.56088220663134	1	6.78380773177276	4.61256757204479	4.08262086191823	3.70406342149183	5.74595144437399	4.60645178952641	5.31166607832526	6.3883548307449	2.99053491065417	5.94438086080578	1.83481379139978	3.97813137306102	3.91060074541493	1.9375008045656	6.14547556179486	4.40699197535104	2.81865792224509	-1.92773773818381	6.73999441448111	14.3079150872097	4.9559633627706	7.19960136177787	5.33117038556991	2.3225005667291	-0.747797157056686	9.84709075777742	3.66272497687923	4.76232614436085	7.73041896162748	5.13622076877302	4.7718045270921	5.21366079105115	13.2984658216255	6.92934079189371	-1.22160117248043	2.01113598009268	6.25788294479652	3.0428111412465	89.75	1	2
112	1.38765783877636	6.58276973413414	6.25260201131868	7	3.39204394999505	2.81755569616888	5.12915168831858	1	5.05805448628746	6.69472854680643	5.56282578983941	4.50042610343252	3.90086129960157	5.99707977126787	2.40618279738335	1	1.23812198582637	6.54521140312234	4.31983791283791	3.59797298725141	7	4.51257025074623	2.91901459309123	-5.79347316226806	4.76328192837217	-5.33743436688899	3.85344707508842	4.83938709544107	2.95229801011943	2.04203260843956	3.96240093899683	10.3593234398777	9.9074575550821	11.9256792974628	11.2016382767906	-0.0400134768533934	5.40294858953879	3.5893082097613	7.9726540049892	4.95649930978234	8.90297871783361	2.95608155897383	4.22593739646998	6.54778791335095	1.28465530009484	3.43917506316868	87.5	1	2
113	4.82828220284641	5.57166477581617	2.60253193157114	5.20037895124335	1.48164413157803	5.39171465960099	6.5971244136223	2.60815580011024	7	6.14920935800885	3.38974491619205	1.84959424294382	6.72824996163753	4.01155652316517	6.71683582531309	1	3.92398960197182	6.96021590185114	4.72024863082998	3.56196766190596	6.21561869299171	5.9564492731869	1.2728564736763	5.3392556605643	6.04715640132331	2.59362692698319	5.40845270203993	9.87216298323801	4.65691376417174	8.02331529672619	8.55824653529207	5.60407980004427	12.6216248376556	10.1752564995866	6.63052662926855	9.28435678286644	7.00812079904442	6.90966937927051	2.4933016413699	1.13540143748917	2.35563970743567	3.4470168939614	2.27605816151083	1.50419014072067	3.50035716961637	7.66768967715028	88.25	1	2
114	2.10160541675009	6.7953296179194	3.56601436691367	6.2788050046949	4.5739256869798	1	6.8951519244845	1	7	5.98730645950165	6.38438350815998	2.65493519924849	5.71329655213287	5.40237328834348	5.93850121573586	4.28582805210954	1.86349428681541	2.80058145628195	5.33036567249874	2.04177932223335	6.44870159140864	1	2.14657049179367	-0.385336277135892	7.0752556130899	-1.70801714107919	0.92627726251944	8.76762727489492	6.84428812196217	0.999143378405588	-2.69196309324948	3.68317150636767	-0.4868659561599	7.77769547451567	2.51724356856687	9.51444300987395	6.61069391327674	3.39027550123003	9.04736341465168	4.28749191056481	-2.0854222738395	2.80437429034261	2.98728945296209	7.30584051980249	3.13576080872551	5.5857112345931	95	1	2
115	3.81253194079725	1.30598654317917	5.96265122711661	3.10007752637151	1	1.35104460671066	6.25473072239996	2.54679612121496	1.57443171814385	1.46225604579901	7	1.53585007706475	7	3.47961530803423	3.26605007551153	3.10466052451451	3.24093836390455	6.6312486219845	5.61762629594063	5.42695166858525	6.96791984388616	3.34056221033855	1.5161292245242	6.71728331040488	5.10568095668835	1.01868316635103	6.10678897142265	7.59245370272898	-4.12391175635096	3.48905396289175	5.0084263298167	3.49172425459449	4.45886034609447	5.56188927310604	9.69982564099341	8.86501925227837	3.73120083066782	2.16041552284968	0.607362946406463	1.95231415499219	10.668753595571	9.70519973303265	7.12434367033581	4.64869328836903	4.59992481116026	3.23408485080299	94.75	1	2
116	2.33199279941829	6.15520641830571	7	5.27242183602567	2.52624539200727	2.59411959465426	6.10297848768001	1.78670726025464	6.65001642141177	4.78707190877754	4.00980638446012	2.57628004427862	5.68282856321896	5.08022404017799	6.66393536286914	7	5.49889178728673	5.49742349371491	6.74182580296136	4.54727785231984	2.55190206756523	4.82460210346146	3.84793977719839	-2.69720728587723	6.08398539624284	-0.963774293804194	2.1618122495719	7.7528781914343	1.98082051419559	-0.367177915975297	2.35765619776448	2.55555426521988	0.161683271966084	6.84040047535711	8.30506665068915	6.27957920405046	8.30745154924693	4.82977426661896	8.37427473004327	4.50365743857132	10.0203806113374	-2.2416197010321	-1.70299424435355	4.69114197872073	4.55125453185277	8.04321442104957	72.5	1	2
117	4.30867859913753	1.48378075045781	3.52289419541438	6.34611825711146	1.91975507564641	3.31616918112072	4.91382683118963	5.29947130849983	6.37759787490301	3.33687667309661	1	5.72906546835416	3.58651557634525	4.09739346797093	5.45564812393293	2.06838689463528	1.46320206678912	4.48314650042799	4.87103018437765	3.79643722202058	1	2.10200352633776	1.60872272939127	8.11202498975314	2.60661873800808	1.87620390199284	10.2019743635265	11.2217215041568	2.70479252907444	5.72779630309885	-1.61217496973877	8.19752767709007	2.53997223447537	5.18132547314612	3.46310110004128	9.19119449450111	2.80105659054808	5.70397695321645	7.09716931203674	-0.90181786799365	7.0055450872891	8.30117887549411	3.35674937640276	0.838555542463014	1.41357987266073	5.28892447395297	94.25	1	2
118	2.51869068201747	6.506803782036	6.88854135915253	5.42805968401839	3.27448496388164	2.67704714574963	6.31022200096158	3.60402853398803	7	5.61671135494378	4.28111474317047	3.01234764315402	6.08233884452769	5.75256451649915	6.45831831899203	6.94439967029309	3.84764222391168	3.55614566179422	1.5043254550153	3.02097499009844	1.36119620587695	2.06335333476889	2.64382337448592	-2.613326836349	6.23851676377337	-0.966358588592545	2.70028282339601	7.31514072669745	4.74629393246299	-0.161966132518638	5.75299051808098	2.04197853138723	1.39103230024752	5.95826314775749	5.65630664167506	7.13779522411112	8.94992115312315	1.19368116895593	4.88271605665566	4.87144094279794	9.93613740829211	7.75821809540377	-1.82886051332449	6.05122045480594	2.76216033433487	8.50264202926286	85	1	2
119	5.13122896456076	2.92745321644164	2.4485141816759	1.39954355340122	1.08863606641036	1.60689292073155	4.70396306670232	1.35011550396185	5.10969447916053	5.32954540398606	6.70193321734572	1.9200034581767	1.72079413310616	4.84417374609878	5.98069775798098	7	1	4.46118507751778	1.64228401632756	1	3.8509926201661	1.43464363357231	6.8785389391634	4.41898962377137	4.34670309394754	2.47371128714738	11.4080203331535	11.7100106361106	-3.08776721621352	4.39294323941406	-0.253431015049939	1.92476091649836	9.72148676435533	9.44135229988806	4.50163502175901	12.2009657321539	5.71728685909146	4.37133040629042	-0.508188450387565	-3.39265555659366	7.12721453633869	2.36386870840934	-3.19311762440394	-1.26619463241274	3.69339170897298	2.83017159716894	100.75	1	2
120	1.45565197380191	5.8487925457578	7	4.88880741851676	2.61738050530672	3.59220884455993	3.79528538346099	1.5327317490722	3.36478393948594	5.72249818295159	5.83442923858979	3.4760027857207	2.86307203982423	6.26721340878971	4.99424033341538	3.61183087060811	5.91703554660637	5.8419483749366	2.25324824294398	1.95363031338956	2.55982468170032	4.25664486034748	3.24031036735224	-1.95279728372048	6.40308454995388	0.151201479051311	1.19615131161954	5.46456640499709	6.00471274722138	-1.34620660929589	2.1643342176358	8.78264183697397	9.20693370163655	4.20687827395732	0.735327095509368	-0.878368571079492	6.59809817020238	3.74483680941227	5.37707364693115	0.318945196554756	9.43737746627784	-0.121997762863317	3.26771929486367	5.26660494583319	3.8237456349076	2.67173762026456	68.5	1	2
121	5.65039176754235	1.05484674282332	3.8259754830645	5.79953550831395	1.53779098868054	1.20183721331652	6.59995689199536	1.46760342180018	7	1.4849389896636	6.07423593616177	1	2.65319793409307	5.86666502164999	7	5.97877499011141	2.71026648764429	4.8985088372199	1	1.86109598470114	6.18316033326657	7	1.77695136628893	8.96838927240626	1.21867561380985	2.58892281588287	10.3763990310749	11.3339266199504	7.64738168007543	1.08943488204722	2.88217790667786	10.3868368486504	4.10657016909016	1.71712519901736	5.47705215912406	12.4084896941962	9.88000960786716	2.9725356136049	2.13755554312334	-0.22351008121502	0.40593938253441	7.50451968203649	8.14459163017701	2.87539278174667	3.62555500367431	3.17492853633882	78.25	1	2
122	4.17756032346203	4.36434202461466	3.82762376262047	2.72510125356571	3.39364471942073	2.08192251330955	4.60798696282503	5.42596350657261	6.24257360512613	6.0564244406936	6.926649565567	2.28876450790073	2.30930830663862	1	4.71162969550792	4.82448675469015	5.20402803836238	6.30201723025112	5.5884499570302	1	7	3.27889582851245	4.62055558365178	-1.13429258456207	6.63671805256347	-2.21709476656934	6.13297142992337	2.6006987258274	-5.61157712559114	-0.603846866218123	1.50249971766571	2.09886272996665	7.39564364253983	9.16207700268337	3.37488726104034	3.86843207465791	4.87342517767275	3.74716990161412	3.94730549073765	2.13854446851582	9.81929161136899	11.9681469215406	2.17640546326537	4.56409826027114	9.10864885842949	2.86660248092393	89	1	2
123	6.45915825391949	5.63521192416327	2.73470961497085	2.72605669896403	3.44048333491232	3.4627961439967	3.21347687084964	1	5.25589612362681	7	6.41605635624924	3.5701819262776	2.32649148276907	6.65195853567108	5.72256891559415	4.84789329124188	5.24255468741137	4.9706375888464	5.2979533974487	2.88133472027803	6.52877662006526	3.77121116375573	5.09172785598624	-1.75250322213815	6.41745005994999	-2.64632386357325	5.7992813276133	2.84430929435889	4.67632373347834	-0.84898399500818	5.2489471494336	9.14757001329733	3.87482908609494	11.393416237121	2.71208059406204	5.63709613467474	6.52050724608969	5.50420807093029	6.44126937200512	-1.14315398329741	9.92435007322884	5.06511070108245	3.52937670958293	-1.02933258748413	1.45602330820532	3.89357559145427	76.75	1	2
124	1.94327419773874	2.54209855640895	3.20064806052648	5.30373968781097	2.33341676986073	1.93939746700668	6.53294966988396	1.72886282456291	3.33192131296264	5.19836495924154	3.58641468496618	2.46356152667257	5.86880981692577	1.15303122967638	5.79167323793943	5.97933152310684	2.86665670408996	7	1	2.76608389314509	4.56049881846176	1	7	2.37374395377654	0.611677170102684	0.449117615095667	10.5316770257039	9.03644657490639	-2.89831934771881	-0.0311309051175104	-1.59835112726558	7.4719562513939	10.619274917285	6.75610055100468	4.6923976032224	7.76793155230402	-1.93280161536081	2.03103467281696	7.00509532791159	9.06455587653909	4.24447583729976	9.86604133721404	3.70261834139258	6.33181618087446	5.91594811181609	11.529626060937	95.5	1	2
125	4.34395064676443	1.62801354037506	1.64961744616301	4.47255566415262	1	6.63445901443508	7	4.25222301706965	5.43976665256751	6.37646171116899	7	3.46391824445533	3.8299501001835	6.62290927967063	5.93798344763229	6.1557675841516	3.71395640900502	7	5.3843337381092	1.86051969129393	3.96852205464975	5.01789333633116	7	4.48335368474023	2.48622838957302	2.70583098062591	11.6354631181917	10.4609744920343	2.51421397873095	9.36791308037735	3.78495845185887	6.88571230553753	-1.34391132256101	9.33128149933961	9.15667756210049	6.25411846367002	2.16364274977022	4.19275385082202	2.66200301240167	-1.74246076186059	7.00502332472504	7.39669819355988	1.81871054568458	7.67265090662186	4.56282316713226	4.97284372304618	86.25	1	2
126	4.31423516954568	2.16737481394582	1.46174458905358	2.10520395119603	1	1.70234743547484	4.83484563136009	3.67261109992389	2.57432045005908	5.88495182596165	3.08084808442679	3.78071458006397	5.10546073947421	5.62569027482181	6.25264741877408	2.55041144616627	4.84722887318128	4.36321387545257	5.27807257365908	1	5.05827412574545	1	5.52294629429979	4.43302685092425	5.46580886644955	2.37220475341654	12.4183720747792	8.95930834562298	2.35505202012769	-2.32581606938815	5.11525199576098	6.60708760178716	4.48893033259863	4.04219715375551	3.613655392921	8.16312094397948	7.98539839378574	3.76860421076373	3.55313743806064	3.11164119783655	10.5563639279588	7.0525684553244	1.70356211252612	4.91962826797602	0.726910900669723	6.92878251665191	79	1	2
127	1.1322164911377	6.65180283038053	6.03024490023959	6.84770088645352	3.65510032249539	1	3.7605285227384	1	4.59296171884866	3.89510963674826	6.89063909776468	4.48805538391418	5.20094510183835	4.63876094289138	2.93835568896398	1.68372314907041	1.86716800890987	6.69975111716364	4.75050509261359	1.36525844738045	4.5362352422066	3.64139798100133	3.16015968872791	-6.6684888037763	4.65039439437799	-4.62513533778231	4.15268785121907	4.05816180867691	1.39404831504288	0.667320275604599	4.22999259823513	11.4045938132441	4.14067521549729	11.8156829385848	4.75100939939117	10.1160995503224	6.51622414752667	4.22995577318887	2.37312518797433	3.91365641552382	8.10984623902478	2.12134007364108	1.16906329824129	2.15110868997818	5.85864593768696	3.66779758817251	88.75	1	2
128	1.99007047563857	5.47665487021959	7	5.32190333563524	2.80354242867257	3.18991627747476	3.5971488001164	1.90355965547647	5.47650107829514	4.46808241691246	4.96266011205192	4.9956143978153	4.58819782894165	1.98359834900019	5.04219183490029	4.6642655532685	6.49048307882089	5.1737000294347	2.48425417290812	1.67334683737687	6.189638082754	3.91247618321595	3.17457444228239	-2.36622841249743	7.49671683762138	-0.0797641569833448	0.891957812929962	5.78821579632574	-1.73415188851812	-1.85027184903517	5.00950272799442	5.8437608192719	8.08277585846837	4.90434311801465	0.366360294502476	-2.33014432200876	0.209673470994898	3.08480827903553	5.31336704904969	-0.00364391639827943	7.76686107994723	0.226108945905242	3.38214435941029	5.07594776199647	3.72546121322354	2.39437412997007	84.5	1	2
129	4.48888438023255	2.55970280458777	1.09241563613358	4.22950416327423	2.09164024964641	6.08342270466462	7	2.92332399814081	5.40784294534526	6.0820188504657	2.58561139548271	5.75029579945999	6.53877625620298	7	4.85948139207544	5.80894318737835	3.30177633702231	6.92011325404621	4.71959228166741	2.71142851249728	4.01638279277992	6.62938001846673	6.77043755820793	4.20511898813182	3.34237111535898	2.80441157510831	11.5657801008667	10.1003541976201	1.41288303029367	9.52690797048369	3.77041458595584	1.70973203842831	-1.81245057376436	9.18137025402083	4.6918992487713	6.75661532024933	2.26974539634571	-0.230066334585845	3.7415371015624	-1.06658863944835	3.92782886847018	4.68840360562104	0.116893019050539	5.65329590239929	5.46987075710907	2.1954952805942	101.25	1	2
130	4.14297662400475	2.78368789505282	3.92958795204685	3.40238915953747	3.99730020431572	1.37115036470034	3.06361298532889	3.08865053954638	3.83678523658024	4.4175261124005	2.5461001856415	3.32210203580944	7	3.69199591212562	1.31224879393743	2.91330283510902	3.65790422569976	6.92471198169449	5.72694088903157	1.37956849656574	7	5.34958822712403	4.14724245406718	4.45508811901707	-0.130203269299651	3.43788758206395	11.6383916044656	12.5357555131978	1.68172641213081	0.401084617081016	4.84756280617029	9.63161989738687	0.956526324691023	7.76243586908239	6.30108480683181	11.3802381555373	5.59916398936843	5.06746654234333	4.82632863376248	2.58921269199748	6.79793873487586	6.71414962867123	4.24082775798928	7.05773898192013	7.02666997539738	4.11522328629461	83	1	2
131	5.61681041953503	2.24582995346382	2.69316087657575	5.8229122796118	2.2868317429854	1.0980046154766	7	1.57063813023052	5.79066410313056	1.42079985694958	6.07211409893252	1	4.41400803356647	5.27835852413048	4.07707046543471	6.37131484104634	1	6.5285277073382	2.03046307274092	1	6.6681635195981	6.98928992925702	5.61842886033636	8.54974691557554	0.616645088723898	0.987010138740907	11.0569951659151	11.2101035533349	0.276146220865115	1.75833832376094	1.29594074136601	9.30644014076558	3.51946438789419	9.66698956089734	9.80478216138512	6.70532216683925	7.90811008424438	3.32531005531805	5.11904827861295	-0.664457154525191	0.399679988247421	7.78975392049567	3.22106423281684	2.37780988995903	3.88038339421336	3.3157898953959	59.75	1	2
132	4.68131526113627	3.38994302945698	7	3.51874130974764	1.7995336455972	1.93920994639742	6.09877686075424	2.29005117706133	4.25262496172914	3.74028472261797	2.43348937407042	6.96247440507409	3.71366534054041	2.40499357245303	4.25700640828411	5.28368450357415	5.65319696456907	2.55808029047481	2.33806035963735	1.96651098076929	4.13037398266385	3.86350324110466	2.70307507459977	4.26110429211458	6.0540237822651	1.85155837764299	6.80887354902964	6.09254792104395	4.77356028336494	-2.30638395151243	5.14449884316922	2.92383205591558	3.26896018166247	2.76115583351328	5.18974705565407	3.55693171015999	3.73367151126643	7.05367028557711	-2.74859550292533	3.54040220944556	6.39433798603585	9.90003889838972	0.28597556847164	4.50122826044948	2.19519245181743	5.79229358123135	85.5	1	2
133	5.23979729228581	3.16744807389083	1.76781092751937	1	1.44426576065601	2.23682020295638	5.85804645437718	1.11130913967944	6.8512100750064	5.08045451589024	5.30744288162348	1.6838939088845	6.71710127095468	6.09426684849985	2.82768750930044	3.22904949240098	1.281893508823	7	2.28103917488522	3.41078778457141	3.61254780524507	6.54068486997165	1	4.10613201992552	4.22291988716601	2.85681308337095	9.81245974740866	10.9708367293555	-1.92929351147384	-0.934521194525551	-0.701303898672055	2.94566893387793	2.92667648568618	9.17576376358389	6.37722846244421	4.64401683522066	3.36440466153782	5.43713922198768	-0.602774954784276	-3.07006590119637	6.12780232503276	3.56082937844707	3.87322022160236	-0.209440668161816	3.72836802752804	1.82074633492882	74.25	1	2
134	1.95785784271822	6.25173228464781	5.67986499727833	6.66968959269692	3.21741019626787	4.34746989246721	2.64308762314613	1.12542435701406	4.26777162217863	4.16661915580681	6.29433323623959	3.23547523718129	6.02859855725546	5.80252009940464	1.19966683727176	3.79682684625152	2.06496059096243	6.80691125573433	4.29895007835308	2.87691677551278	5.03509964508078	3.78059026808823	2.80268933975023	-6.73070665366004	4.80009714412998	-5.70691282163059	4.06859310560968	3.58550423149144	1.60443871344698	0.152162566579695	6.01667185946365	10.78198947389	10.2404699474845	11.0052582399026	3.39952966952691	10.7253647806575	6.84349921430648	1.42112831657197	9.6125188194769	3.7212513757566	8.57107317418192	5.50141747594636	1.43690892934153	1.72903488443931	1.8422175860891	3.44145096839902	86	1	2
135	3.97013620063879	6.87585239557801	5.59557120973669	4.45389736621807	1.24014197411713	2.99404814874017	7	4.02781154745696	4.47074043419016	3.01129119241932	6.96639827453922	5.98578171517634	1.56368596197028	4.63713073247198	5.5754408402432	5.11280643696604	5.21439085659034	6.90198232383861	3.80499754278017	1	6.63181035630262	3.33797161351184	1	-3.59844621995742	11.2212543281004	-2.80798467995379	5.34468346349839	4.75637759245101	6.18470492963629	11.9696282527013	5.64294810695306	3.2393984928835	-1.23258796355799	4.37561524635865	2.74831214384773	13.1752596917101	5.70558924242045	5.21858730303811	2.27358489105206	6.03064152127875	13.6411389588361	-1.33584350146139	2.85134711456394	3.00805531761335	9.44056713228956	1.43113445569478	84.75	1	2
136	2.27081617404807	2.15084652705744	3.55883964403485	5.67629453402193	1.63216982215078	1.05124814048048	6.35780788653507	2.30405168043673	3.86629960545897	6.23114923466211	6.65502482226686	3.93204931018903	4.9129424189207	4.10455053353006	4.90038162678118	6.81957926992171	3.22155723193731	3.85445316949517	3.7136751890929	5.72071623364385	2.45018514195097	3.42452222703842	1.46542136694117	4.87506271438915	4.26848872047512	1.54767212544215	5.96674047933404	10.3339705126658	3.65780876562551	6.54614788591657	-2.7222162739332	8.18971533820112	10.7326479602909	4.2396472564381	1.54669276559923	6.94264187836053	6.85474383260539	3.8295468908757	5.374584431208	8.56301128296038	9.14425488531443	7.22296882737609	2.81149956672057	1.03837501434692	6.86493325393036	2.14787798074687	82.5	1	2
137	1	5.64424804543208	6.24503621010551	6.60296536435438	5.39180358756243	3.90118878558316	7	3.02383290034661	3.57076424597383	6.08029936035245	1.28659243918312	3.83075265100096	5.28520620629425	3.26550992875666	5.13120746311532	4.9596481490066	1.20976712586182	6.16969316542737	1	2.452029911252	3.71132448304615	4.45703986721541	4.50359550290777	-5.28515002127545	4.72852558953119	-3.30686148561559	5.56059761765136	4.77982898246852	-2.04583798163235	3.98140424261366	3.96099266259672	6.41443870520803	5.60379175272806	5.3718325160809	6.86157453905573	8.55014961332374	5.46354299254964	6.58321239563259	2.18566637416558	2.65482921611507	6.81821051416252	-1.29417338550938	9.37199961980249	8.70560056371203	5.77483985183313	3.65756847245656	96.25	1	2
138	5.18069644084297	2.22670431785508	4.3317279737983	3.4487613471213	2.61061192904595	3.14549152940631	3.43671673645053	1.18497765880185	4.54497965492835	4.22410209609857	4.64847629187028	1	6.05769966933895	3.36650079630802	4.89579156618679	5.21304615167045	1.90062920685877	4.0440033140422	5.30197630805441	3.71069727867588	5.87702853040733	7	6.93145262610061	4.7934113417165	6.90499631718526	0.669265528150526	7.3539409744618	6.67145070750054	-7.59891466397827	-0.563821837416383	8.18644748456048	3.266332265725	-0.21670801123577	5.56193264138521	1.96500422504956	7.37707630841352	-1.1290060571869	0.106335319610006	1.90866787879367	1.64745544035937	9.79615351028306	2.69913034658473	0.0579029665099629	2.94457126864806	8.36773954770444	8.02208016604456	80	1	2
139	2.56585161717594	2.28249914284075	5.0598661740475	3.92791374244747	6.21561115585731	4.29366548543549	6.92691685990723	1.64650369916053	5.66893709106279	6.07598130946691	1.32833907706799	2.10955187895245	6.38515267760864	3.87623394513148	1.66022164739585	2.95571338925019	2.1191361390898	1.29466426282192	1	2.25379319894008	6.83390934855826	2.62616333751449	1	4.8937335929447	0.0239924224028101	3.56723198298112	11.4857907436968	11.5610085753096	6.04238433503208	8.54209419586415	-4.16706935695777	2.00842113686354	0.732959182958354	5.11727135991547	4.35656633110225	7.75649321448486	8.32919944429817	1.86956080955881	7.94993739333945	6.53785771374856	4.08896927116765	3.55492556595307	8.97481797660376	7.02732576504502	-0.465155298022199	-0.609653646567175	79.75	1	2
140	2.31852108735314	6.49634393041616	5.3887959150696	6.75130268501117	1	5.20198173818232	6.71085469295285	1	6.25540949670458	3.09783398965294	3.69863282444067	3.94268875355993	6.44037755318181	4.65869165508295	4.767826476082	6.0913539566432	1.2240504077718	5.80776710101809	2.32445737366335	4.21352936402904	3.58851276080152	7	6.49093122741093	4.84295861650004	2.35143542345521	-3.57108035631377	8.47597552417208	13.7306926967074	6.22194627405853	5.94566430059348	4.82279828922202	3.18975326911661	10.38121042868	10.3423552507494	2.45045896403752	4.70204046671041	6.74262598209202	5.13967521704907	4.67462833016305	3.91091221331059	14.4788351119426	5.91564070840098	6.40900602575126	2.28818494377448	3.44540266385652	3.63820739752469	86.5	1	2
141	4.68612993410436	4.84285837325744	7	5.79438868735665	3.03931044041409	2.03834257389416	5.50814377687431	1.27537893520314	5.43319918871707	3.7170127045828	6.45849127152242	1.75215716521009	3.38346544191297	2.69335203177551	5.55600289187338	6.28897762899285	5.66404052067387	6.64922203866648	3.28341533604406	2.24848974073609	3.61278406407168	3.88828006787597	2.89948570735864	3.80885094896822	5.13030022884579	0.808360068942111	6.66210958980297	5.11990505544437	-6.2708859087205	4.76593721224198	-0.440786867544024	1.55125761782087	2.45095452316333	3.08838492579236	1.70984511018104	11.6700135320038	3.95633880183347	6.08317796355335	-2.60130701981005	2.57543643888576	6.58505736264331	9.24471814097205	0.500499120927728	-0.763321584734039	10.6477232776059	5.18465779267408	85.25	1	2
142	4.01186329714928	1	4.90286989066651	3.95363810763518	2.89131876820917	1.42667546417587	4.87657278744445	2.84981290663495	5.96881610502767	2.338362536336	6.73651652245575	3.73535988031597	4.24234907137873	3.81849155828036	1	1.44746445490857	4.92223905047964	4.41603869223127	2.92425559471202	4.14808856599253	4.17998693976226	3.66325467363958	1.1218749184292	4.81961305430598	5.3899735709887	0.750224103945687	6.37950520789707	4.47055569088857	3.05750240942902	6.92616447532909	-2.62781632660818	2.78967283809054	9.47529267370957	7.47232865564457	5.04362536459108	10.0394287962109	2.67576430743899	4.27316073137328	3.91876043987862	3.47697987166746	6.00828784079621	8.93655852096558	7.01740014691712	8.76556222325773	7.88071030877617	0.39180302796852	91	1	2
143	4.76645614084549	1.93195758467355	1.57804155401509	1.27916471693702	1	1.55220404624925	5.69368104731063	2.73622993934528	3.27635452739732	1.96437774092965	5.0226939581295	7	4.64201264372848	7	6.35453831391599	2.00361203817029	4.97008001086323	4.72137146579364	4.56513544876175	1.72430395658719	3.33098281617917	1	5.75230688075347	4.30878920397615	4.84167408471048	1.56257754778147	12.5819492868434	8.47829824740854	2.12733985318086	-2.95507513103525	3.83963980314388	5.87933473455	4.34377437000677	4.10439347513566	2.64250883611684	6.25312745247173	7.6052781806255	4.52489982768893	3.42019126249264	9.84889183421133	12.0712232794222	1.71416190855997	1.29734608753352	3.43457811147708	0.818009825006374	7.09597560013994	78.75	1	2
144	3.39709274876355	4.59402698702507	5.38725074706819	1	2.92571849965182	2.47552591752719	6.53788287686526	3.438902436748	1.53588390555083	6.81548571326488	6.84443105524066	1	4.60536137332281	4.62593131861296	3.0029631610959	4.7951939712354	3.33558682851911	5.71457043333617	4.31052808017276	2.43765309534277	3.09963303756033	4.34398471517018	6.63480736099328	3.44334888975239	4.14603216321024	-3.34208406170765	7.01578118580755	11.4271172337465	-3.24752810575199	5.74655613607436	5.20185215417039	1.71663135341373	-3.1143822109588	2.34846270239195	5.75352282847483	3.06137647475323	6.40243528131019	6.00059631254678	0.0498689906580755	-1.84142942637989	-1.09487116583326	7.95316220464658	-0.313412452797463	1.48472714230503	6.16999928994668	3.17656845912407	92.5	1	2
145	6.06193679071895	1.98963530110943	6.20740043196648	3.82466803928838	2.29760239243295	2.54244893572661	6.98969831225019	4.97117108542483	5.27682306891364	5.52133087594931	7	1	3.24279756966825	4.69741163200836	2.83310539913269	3.58457633273481	2.42644453516202	5.09874483955349	4.25963685580939	3.69930026061277	4.65667767193064	1	1	5.86750186631475	6.14163819685427	-0.561208470828562	7.76077188788902	5.45742221919999	4.61978734200891	2.01948107676955	6.34542935634514	2.2720115556647	-0.0960847411382573	4.60341377261763	1.70376133120172	9.34737649978679	9.07160812560116	6.86930710428594	8.23473612200317	2.14377864863355	9.74028058803653	7.93799634622447	9.53786860585199	0.899183447461608	7.96941432880811	-0.709320641590161	86.25	1	2
146	5.26197191806178	3.96016218238497	4.01415981505381	2.3631714123236	3.56959756300713	3.18028006023689	1.56736531696229	4.14132961901375	6.82133492119655	6.41231163404736	6.71645776128192	2.48566804931406	1.78860559883627	7	1.34052224177248	5.28132034991777	5.11777824772093	4.05925187412153	6.50569676998829	1.24480687363595	7	2.00916234826194	2.96488122727188	-0.991339895140995	6.13179897265372	-2.3640532497482	5.84364846808974	2.18591940874274	-6.11077466432525	10.7542401316219	2.22919651623108	7.14298936171465	7.6312436646415	9.00621295604647	2.96727380391174	5.68706286705505	5.17602596598836	5.11680730198975	5.69763115603745	7.8804779550688	9.06787032033577	11.9957927940957	3.70159181058654	4.27163880620841	2.25972595121639	3.18848328707186	54	1	2
147	1	6.65767431636359	6.13318759549664	6.00621740456909	1.79685822432477	1.62520839469024	5.05071256291138	5.38862522108946	4.74947753294239	5.10930343710235	6.49796707435119	3.20038514950475	2.36834403272884	3.07562318603478	6.44536096849383	2.81524035522725	1.63518493528376	5.20357643584059	1.79263744881471	6.25944439814849	4.67813115657977	2.16498086843849	1.92697120588594	-2.59603759974811	8.0262589237925	-1.26516135763827	-0.438705311980951	3.02731568809701	6.88715871388898	1.98696664718317	2.96176161861021	10.9191052674521	-1.2625165347381	4.78970395600381	11.4131605309195	4.53906065913435	5.67294640397322	1.21672209214587	-1.54349959760825	1.4582911509831	8.50431913393588	4.59262552985435	4.66402170970795	8.89350882316508	5.29916478191785	-0.684371258618828	90.75	1	2
148	4.21896917322316	1.90185731626127	7	5.78693293669735	2.4701824548999	6.82731344612644	3.10569288902897	1	1.3696098390594	6.14721482525201	1	6.38984186646877	5.76646135126091	5.99157359583556	5.08237812336885	5.58986546379054	1.14224318283132	5.98260425390238	4.38722481849444	3.39690784487981	3.93265928652917	3.22408406003736	3.89295925195867	8.41097823028003	6.02865848849647	-0.50125255578714	5.54192969423293	8.80332268694785	5.80298515306893	0.672037181957265	-2.7129825875331	3.40444588216756	6.05158107166856	5.22769889619447	7.1259622234592	-2.32442611025813	3.5452397562367	3.32965096807283	4.46367739216304	-3.88218718530801	7.69424486438043	3.71279116803761	5.33256828783153	6.73745163600385	0.0170623631815325	2.79359381854784	76.5	1	2
149	4.88713516931945	1.52600361496381	6.64811819057666	5.04749318744372	3.85831435482886	1.29291787340862	3.47369917565087	1.4453663805033	5.0233187755478	1.91784419229213	1.9440612242273	2.53058949311457	2.7756410796684	4.1178836903377	4.51572110325542	5.78834938348283	3.69652594943576	5.27373692096401	3.33401655851937	6.84372345377975	6.35968306370436	4.72615780272861	6.72588544504526	6.55148679000698	0.0309398620489888	4.3155753005377	9.96787465339309	11.7027363096172	4.77855765411879	2.15463770608784	4.57717117843877	2.10739791078313	8.21303360875689	1.30448578512856	4.4094848578209	11.5344447998043	3.50950056453111	8.73276985334946	2.47977803882893	-1.65364661711357	10.0783920782489	1.68386315429856	1.16307228401671	4.57276846396456	3.46092800576605	4.68752647067942	75.25	1	2
150	4.36212295083818	4.76446455366546	5.08222096968187	1.30420029885312	4.68998502548033	4.83970895688871	2.89902616671231	2.62740621311729	4.58473918817756	6.87424870355292	7	4.58821569795752	5.12282939657305	6.22941362790761	6.32200034072837	2.00068305428595	4.11575856138579	6.2602451368136	1.09899849427402	1.19918995336288	3.30476638499397	1	4.82168018773063	-2.69667902179416	2.21182153805585	3.14632825817255	2.36268879009891	4.41367546709931	-2.41174960134578	-0.0905504207150601	5.34903204349429	9.10784162415385	1.3132719774354	5.28342745560606	1.27352409356576	11.3564275856653	7.9464400220074	0.388057814573674	3.57109183392047	4.89506946127396	5.06356316097537	2.56963848453503	3.40880431528954	3.51922569635106	2.86493798019434	2.82678491786713	90	1	2
151	5.49837342059513	1.1778686031654	4.76285322436302	2.84615263460118	1.69453571172481	1.61243014187182	5.11754240591014	2.18817508542984	4.37614741724389	2.77032385801091	3.94380943077937	2.23376848549121	4.08357532462708	6.98482123037543	6.11378577189634	3.94125074075969	3.04855253280743	4.55916758761734	2.29002794318108	6.91915658731911	7	2.79424246696737	6.26854680674121	4.57391719259389	4.6937083346951	0.908571635559411	13.6198082903662	9.68080704438707	6.21090170868272	8.25788828798246	1.10306328497061	8.2506621086995	1.64752815376367	5.25733595163508	6.46361681278214	10.809699193579	9.01561873701899	5.68305434434335	6.55235567734991	6.46810506310855	9.86229332280912	9.99433837008073	2.11131611298458	4.94731404966435	14.4862042069869	2.75496260448143	87.75	1	2
152	2.65482949642605	7	2.65992912825238	6.12165939718745	5.49028488233563	1.8983178402311	5.21157940028753	1	7	5.14400991092172	4.51503245885091	1.12441230647972	6.76393367545746	5.47167835852905	5.07912808294794	3.86938635298389	2.68145993690445	2.8804989586434	5.40785643653131	2.02532047254863	6.53613963699489	1	2.89190431279106	-0.94074268693235	6.58402411987617	-0.98327471306566	0.250827421167487	9.3751765437864	6.36046498925006	0.658881655386724	6.59529742355757	2.87544930512315	3.50038562126853	7.53229116918854	1.40684114052004	5.59953845077612	7.00088622718934	3.21951902868953	1.4923636563493	4.44631326941668	-1.70406308955219	3.57170263652154	2.08005869467677	6.57465451661286	3.00834979110284	3.88340495655052	93.5	1	2
153	3.25940297988645	6.18001824653066	6.57897588980931	5.67423757603002	3.07439117615894	2.80992570496225	6.87314466679256	3.37751812395177	6.95555587259724	4.1669902563224	4.1987194387233	2.84477640422201	5.75853791569623	4.32000279053257	4.93166528607038	7	4.02914707278005	5.16080649995918	1.68358677970599	4.26662588401331	5.47804341175726	1.9339643808802	3.64105923157176	-2.96094390849286	5.39948277630543	-1.59841630245148	2.1988985689464	7.28066003441576	4.14595172957627	0.434670349918841	3.92775845341616	1.53318696681008	-0.10535801692293	6.11999367353739	8.76514966901639	6.81377851209583	7.1218430595321	3.52674074792809	3.82837497202566	4.86470256638569	3.95674853559956	7.31595680987921	-1.43256315636553	5.98700929407395	3.70155896294993	1.70157585653484	73.25	1	2
154	3.37015672004365	2.35315320858235	6.94899961998523	1.84261120850539	3.30450525223355	1.25750401576967	3.28543049368088	1	6.16848276428775	4.76324559396401	7	2.76692258707092	5.20980156712203	7	3.46522324681256	4.21549214261649	6.87410976881093	4.67568503704582	5.86632630157092	1.48228544866179	5.08331559961037	2.73201356516366	5.89028333495365	-2.59109348080814	4.85419207891471	-3.9732109125166	6.05030785055524	3.47471200019258	4.35496017400686	11.3363772683184	0.855925445158809	11.2779178683723	0.541448015410041	1.41789137996865	1.74971592939685	6.86214097666413	5.44856352541899	0.0786628729211338	5.67585052301893	12.1173382294903	5.45107573706482	4.21924573993816	4.22635630222691	6.81543383449037	8.82750057817651	0.95621322748699	73	1	2
155	2.43662487416359	3.08865068638014	2.66011724466323	4.24622291494717	1.35925937621197	2.6893902263668	7	3.4270898087457	6.55365263257584	5.81336001368871	5.5824530111547	7	3.57486087111157	4.62860356054847	7	2.56282714500397	7	6.43023249126872	2.99593018624968	1.98310832231833	1	3.91844807081272	5.58754938210325	3.86143045369526	8.47513272034655	2.29919858424789	4.2351531328385	11.5641893101063	1.90180865427906	2.75140670595362	0.264017799456432	9.12972509874183	9.49797360961888	0.3598875985757	4.45942287991697	-2.81927885068769	4.87755920067927	2.79551966423677	1.03965633073773	8.56670778294941	9.72191260129428	7.71109997373533	1.62549681977627	7.05457362389076	10.0153663094931	0.718720696143277	90.75	1	2
156	4.3232130024211	5.69565220904492	6.94965581453041	7	2.6836165016787	1.83931310457463	3.17036678338342	3.97120734213599	6.83217072339329	6.48930114731832	5.10176436059	4.73702813667753	3.97033239811895	2.55942925027182	3.57408736979466	7	3.98874939817993	5.32216180089173	1.02314448480366	4.67837409503978	5.17863550628494	1.99846788752837	7	-2.76957767263215	5.65905832751552	-1.91734768417077	2.33935351180349	6.55137256074207	1.98869895240788	0.567914812590605	4.47865527432066	11.058555305411	2.88660747913484	4.44210415795728	2.58719244312302	13.2007187410024	5.15398281257528	4.04144688659206	9.06812832511777	1.07275888487054	9.57447169464266	4.71266951022916	5.62918817035973	4.52386861600583	3.06853415551561	8.0950510599906	89.5	1	2
157	3.65904102562428	4.30771936931007	6.85030089685497	4.15722071469044	1.68363170853702	2.36686606971957	4.13025846055248	1.06116734564391	5.96620804192261	4.68390669923097	7	2.57071373816863	3.94642224221501	5.9827734789388	5.62498659286032	4.96679488957301	5.65616600784458	7	1.03531489701297	1	4.31333161056431	1.6981430146972	6.09495670344737	4.72951626126386	5.04815654554644	0.663595702158982	6.12668345950119	5.72342584376486	-5.08155387254619	4.08067345889138	4.42446479561383	2.35750225708128	10.3860525205152	3.44641031338554	4.68421987210219	3.24259769533099	1.66176798407903	6.21509000347575	-2.92427025067777	0.821672977500707	6.27637949526222	6.39562684454983	4.33829400569368	6.55693202143571	10.4817067171434	5.24894470467511	72.25	1	2
158	3.14667749944025	2.40570242863317	6.95372486244548	1.31804501611014	3.49037691246248	6.67543224243075	5.56697111461632	2.73060782426814	6.84561024010255	3.13781718474527	2.53264784190243	6.65426753533155	6.32151966472303	6.76833369450124	6.56813976722638	1	2.48326762246984	3.74752584819424	1.12168763087164	1	5.58281644437879	4.35633971343046	1.31572277916093	-3.64875058767745	5.3905851900649	-2.37752206127435	4.08818038206362	3.41917649782162	-2.55485859974021	4.9650658100326	-0.701231054001605	11.8505698141971	2.42644358622851	7.50088314759282	2.98409964803508	7.46189415900592	1.41239486151652	5.49043458562055	1.14206121630345	0.494337462318996	7.27770635345659	4.09123888595175	0.226327875923882	6.48152981906664	4.19842985397061	3.21569242531397	87	1	2
159	5.27010754327553	2.91010178807898	6.04109778614586	3.92423395137854	2.49181227767055	2.41172837168614	4.24636951302096	1	3.77851468113395	6.18199810666973	7	6.27111648916913	2.66093882749851	2.65675253039363	6.61906102118477	4.73633585307137	4.6410147425062	1.76784433243533	3.60719547244161	1.47891228953017	4.99160976916722	1.09360571213769	6.3102445815386	4.31371527435394	5.59355911443887	0.63714968945127	5.43608801228066	5.3262354975642	4.97773458405739	5.88256542436645	3.86823978293761	3.8522566159383	3.15395655676534	3.85592667014291	6.4032960783527	6.08055692724532	0.390719115770418	5.83701213472099	0.0168572825519046	-0.772457144711657	5.32025964738447	7.5570835300731	1.95361601802952	4.04376252358956	6.05016722952292	4.21798102903335	79.75	1	2
160	4.48310639553568	3.44031681058271	7	4.35316655162651	3.68319980894774	1.98566524785466	6.19682709202732	4.41443784267949	6.02512817764303	2.02064024074133	4.67937374550725	1.73380941697417	2.62400827666717	5.00313455992474	5.40496550076639	1.25298785953825	3.98046820815309	5.35947169234409	3.73086325633023	2.95092921562646	6.29340390410103	1.01783455600485	6.01169665525981	5.62957513900737	-1.16000274126656	4.38504990291793	10.1124984374885	11.9000072838133	3.53165866830477	2.12351453518686	3.62186651033741	2.05570565231714	11.5227038841328	1.28096085601743	5.05557048840609	11.4294457845322	6.54399719268486	9.09662468810942	3.61197266633213	-0.956954185629678	7.0287291380725	6.81473458341436	2.01846469127256	2.39873442060482	2.00888531448774	2.47507569729162	99.5	1	2
161	1.73959718260996	6.72166345804397	6.51350721182332	5.80437128872998	2.69304165766516	4.18008982434069	5.2045952610391	1	2.26942174857607	5.55401870203068	5.44037420363971	5.03474947325633	4.05213372385699	6.79828241312283	4.42555919376067	4.52061765344983	7	4.68621238093508	1.57289161151008	1.10131615993285	7	3.12261026009959	2.25122479580582	-1.5678563038773	7.01124575144192	-0.0835078201319833	0.949687864983908	5.59041261493862	5.5484840205816	-1.35462036925611	2.95745574654476	6.91184440529305	6.44722246954459	9.79741016314086	5.30823867928244	8.9751369937935	-0.0495346652434295	4.55441763568075	2.84397285636369	-0.166806948017018	7.50320134234	-0.455442383640861	3.63440111329021	0.950138827426099	-0.161832284040757	5.63276132897279	77.25	1	2
162	5.68117231051794	3.75990041539309	7	1.37469847826698	5.40374418510158	1	7	1.57687156256694	2.66240243611396	5.07653273614824	6.13567847641755	1.01422573884159	5.38989053600602	6.36392979702189	5.32629516304103	6.19488973464586	5.62747143333697	1.78502527435361	6.5710646831727	3.64742621104759	4.98679533756961	3.81746172512178	3.00131818971386	-1.55627336180582	7.14929566756774	1.90098158185472	9.31668293459117	2.24611835831755	7.4671079452835	7.79709452519523	-1.71522742429074	2.05055045554891	9.39215752095545	6.70989463991399	5.2837570606847	4.6301584941706	5.79052893506861	2.95946131959218	9.0040426243493	7.63691551822334	11.7932277955042	7.76708631344447	4.3177969399307	4.07950102266556	5.54288495488633	9.51744947250008	58	1	2
163	2.51034315742413	1.51801230959456	2.42776375283762	6.18683634930448	2.06785723730361	3.59297040071112	6.26771180426188	2.08875889107179	6.08399719220058	6.32443656866025	3.2486853649635	2.540693750159	2.556772966201	6.40322665731723	4.07770066180668	4.89561769639856	2.75874386392916	5.62664182967853	2.40627813536578	1.53045435541581	6.38929954849837	3.42788672349017	7	5.05450678860542	2.39355693451728	1.04860876342367	9.65780539415544	13.2134072456956	1.08547740426393	3.62808867305945	0.525751359115041	8.79734333107563	3.67134325006904	2.47107106894057	0.794650522065173	6.34833257665458	7.06797661411952	3.88103491014394	3.64771970941494	6.0081960819543	10.0739603798184	3.54720422624624	3.0269128471437	3.24485602836038	8.92875654369623	2.35582257387082	80.75	1	2
164	4.00864021532994	1.6416268703996	6.99584689110124	4.13045458903858	2.15335679877482	1	3.52450637017965	6.90046137712561	3.93372280122949	4.16257439770751	1	5.61189606639244	4.91204007445649	6.40680220633456	6.12254794819676	1.90738682260374	3.85755945326185	1	1.24783753825026	3.85593724521674	3.00281452409896	3.88709079530981	1.05975920617465	7.77065731488465	5.48764622705796	0.947401055095533	7.96881007944868	4.82177559790915	-4.25414997154081	5.78976324948971	1.26474672697092	3.52000094207907	4.29989378501447	14.6471662183955	7.49602429926444	4.12056767483943	5.38440096858668	3.02306090421227	6.70867664905865	2.85405244380753	3.57933665615692	2.94568565925415	-0.326877505262799	4.50576584287604	2.98900454960671	1.16715609134847	71.5	1	2
165	1	5.71469350854523	6.77190751920625	6.4435200123315	1.51269553343364	3.41243413067642	6.38382947958125	5.60451171636006	6.15387425365036	4.56098602422354	6.81921781460394	3.75933120857453	3.07764148236261	3.17599296019458	4.4192965557681	1.20950240223497	2.64838221137652	4.84967502741755	5.46925906856668	6.12935724113511	4.26516916433706	1	1.35223099139922	-2.70308644944677	7.13991766558554	-0.874025118233951	0.256205237251012	2.93617329608336	1.3366863088934	1.20197986494295	1.46807712308144	10.9098120110721	-0.90633367069352	7.4453745703364	10.6717344791596	2.05913028779983	6.73142245119241	0.454006797107578	1.41428050067768	1.73841011469828	9.21094133915186	4.60709489662607	4.90490838866188	4.49214925022938	3.54569500088539	7.63852456873055	85.25	1	2
166	5.07392192762837	1.02345959532204	3.07656109736151	4.70949378804529	1.65896313257656	6.10464340952181	6.03759600237547	1.21557362571794	6.59450815327739	1	2.99667978880822	1	4.25563192095598	5.73060290961167	6.74451526241137	5.67745149432883	2.37161030761744	5.22559960454713	1.94659305115541	1	3.99311227843791	6.23392254017356	5.97100636170443	8.8692333531275	1.1129466734343	1.78377611654262	11.6417925135342	11.828592831002	8.43715264956797	-1.39936070570495	2.83403871244353	1.76674868856125	3.40109763007841	1.14136088952688	5.26359784763137	6.47649826208949	10.0861943695099	3.68132532153391	5.67409490009234	0.321300521104792	7.4373428966037	7.11046808629446	7.35631403852033	2.19296334891372	4.64360309247165	2.10340118267029	68	1	2
167	4.29301898745815	1.18741899895333	4.20048824021128	3.64191178350853	1.07310198602434	3.3225834515433	5.93047688661725	3.08060327507126	5.35957762858019	6.53014869358753	3.82748563207672	5.90362043335596	4.0438862883339	6.55478004933177	6.5565150029342	2.9612832055093	3.00390662832836	4.09318480985887	1.69162934235832	6.77011530032222	2.06714021358884	2.98202012455914	6.26268691977603	3.84720002042885	4.96878433068017	0.969033612280223	12.8977431245544	9.55440801248018	3.81467081368042	8.42512638923592	-0.247372031581556	8.70680748537273	5.94781483323811	4.4780852275114	7.79083372828996	10.5667424704715	9.06630435843545	5.45273627076839	6.68424327621218	5.41312138486864	10.0813921512494	3.90643291413958	2.27176086551523	5.18833684575018	13.8356574765491	2.83090545034669	77.75	1	2
168	4.4936667592224	2.52672009864228	7	3.08845862461943	1.7239117335412	3.19933295756429	4.61220889732626	2.05584778966565	3.13230455498348	7	6.72172894077835	6.55851604369082	3.4773514963301	3.45883224120028	7	1.33830850996653	4.62823957310797	2.86370879393048	2.7942692374918	4.37889412660533	4.82361850548595	2.87864511861068	6.98123459738177	4.21511610378512	6.16461304479381	-0.073099030044418	5.70247364303061	4.79974978462868	3.02920798944726	-1.77700572615667	-1.34686867231822	8.00868490203779	9.22892805743716	2.98939555764241	2.44288326318645	5.77199492077776	-0.240127805690153	5.39725921043649	2.17172745336602	7.45193763670226	5.77949089218656	2.89184639489974	4.68293021511421	3.84843618627953	3.09435170197204	4.15452070212465	85.5	1	2
169	1.80158951379612	6.53928488594469	6.98112664050862	6.57821731748855	1	1.92507949102344	1.73612421318951	6.49746095774313	5.63286438252504	4.97752020956302	2.04364838324306	4.87400331724591	3.21706312661046	1.04370319636669	2.04045810907124	3.86451970284072	1.07704564942985	6.80369717794856	1.38396306895411	2.11670830029574	1.39435252306314	1.14677348889595	4.61947721303583	-4.63923121549355	6.928240794435	-1.18919886939332	0.442279492797948	3.3352148393787	-5.95252391889866	2.64540921560608	4.63531573667093	9.79992746492317	3.21132151973244	5.24356475925653	3.43473333574241	1.25867155003799	1.98086858657105	5.26739341631579	-1.63575079245867	-0.418417689058415	9.40732458921577	1.76988418307579	4.98790983674839	2.71274523128331	3.45454155268307	-0.992711901296645	85.25	1	2
170	4.61001483494241	1.82408908895655	5.09149363611503	3.96764062806254	3.07569912062477	3.05587391227563	7	1	4.80592794610863	4.93577194167947	6.67116654915707	1	2.61641372116246	3.86407222756363	5.43216132999651	4.21591274988314	2.72037030188656	4.2400612808227	6.673959358067	4.94228949405787	5.7685295793133	1	6.38542822997557	5.04491078666101	6.58764412835102	1.10951179272451	6.24684741127468	7.19490051204332	-8.44221423694093	-0.0117139825810397	4.94555262466352	6.2596289773027	-1.58267447031693	6.12333789510394	0.716942703922805	8.17359217724993	-0.403439955003592	3.28903936711362	1.25772378575134	1.16007132219736	3.38502391453606	8.96851267347474	14.7606718019838	0.91258965713616	9.91875062726785	1.45573393831879	78	1	2
171	1.53449227400827	3.60197750227447	4.22979823443262	5.20465573668696	6.39496180904581	6.85607819915266	4.03746471685281	4.00717216971309	4.3420410058312	5.71021171882672	7	2.28836333303809	1	1	3.64545943879213	2.66424532212094	1	5.76407203220503	2.10188875084876	3.36465565598552	3.1990893286599	1.61824769258471	6.05713483402377	2.48775431703532	2.78710669854226	-1.5844182171957	9.86875655728359	7.65854083491239	5.69639393333863	4.440811843539	-2.82429662604313	4.49187492853049	-2.39552278884443	6.97253596422846	2.61502064478481	9.089961177619	9.61738422647608	6.50224692866003	7.70027412244744	2.0815992894961	8.41063709370313	-1.44216752398745	2.17713530322338	1.68185684809537	10.032783359342	0.613209849062803	73.75	1	2
172	1.5602918455044	1	4.21940076266712	3.71586042969129	1	2.51583722765986	2.58868379371018	2.31988293656009	7	4.39843652009901	7	1.77447663395269	6.36180781304078	4.76539362845098	6.86481665166441	5.0423096555545	2.4788709890712	3.14513839920638	6.29879283145362	3.87671682261437	2.19906645777026	3.01981527363077	6.00711355041182	1.17665053077441	-1.31432211829808	-0.29615437076852	8.25845663158302	13.5500553321541	3.94590363636933	0.0312578974512503	-0.0923787483444037	11.531197920957	1.04467643000315	-3.64036780815681	4.68278276593769	1.36929507671526	5.72225710482743	0.923531613707474	5.60354491154322	2.79108446436727	7.84754509240763	4.50175832387275	-0.21419338163258	3.33200835525836	-0.322894665009871	3.13053151025353	84.5	1	2
173	1.00860703829161	1.6151465999739	7	6.12098134267542	1.11150588429715	1.13842866904068	6.93792490710011	1	6.21319033803914	7	7	1.75681679887796	3.89166314191801	2.37448610090598	3.20604397886033	5.97442637907284	6.41042278677705	3.68227542942701	4.6015174947634	1.75714613971638	2.89137960399483	2.91685558280586	1.70956609038935	7.5496496238144	6.82588368297584	-2.79323194035911	4.83661278621599	9.40480093995887	5.8436367947091	3.78855705931834	5.13393785238381	5.19191276277246	9.92833664744178	6.56009760825208	9.02894973048625	4.61868335645432	3.16203714427799	-0.0640655435404328	6.90443805526549	3.66087332077481	8.69726579326133	4.23938940263526	3.83031564894706	5.67454121393004	3.42818670398886	7.22015773526744	65.25	1	2
174	4.12329782999103	3.64625412646353	4.64720958622233	6.35540922352349	6.21978046121207	3.39401525154965	4.20359809542193	3.34730672544402	6.01047398386615	4.62894824221795	5.87526720971671	4.4141862322828	1.01019428501968	3.30326066544016	5.29748230913354	3.1390615940034	3.29590410498464	5.40364385642923	1.94768410831637	3.18429952273564	4.1191029521723	1.18406092583332	2.29719197344057	2.19870466832796	0.697427411135297	-1.52079789364389	8.52646401276843	8.10136448403031	-5.50340389941833	0.635362936073121	2.21586283854991	4.75297961835034	0.182526713480987	6.58284980318508	6.71936274414682	11.8923196556308	5.92724265107416	3.83653098714019	1.94461530061822	-0.364546765726989	4.12186702602712	4.38667661430873	4.81483986609054	3.84245845241186	0.177343005394122	4.52432463287352	88	1	2
175	3.77131524849056	1.87879185016782	5.88162627282071	3.01120310631542	2.69142330292786	1.20017897609347	5.33338240455259	5.66607109434251	1.31050343040005	4.3370096036438	7	2.26945190547967	2.6345993272898	3.58499063699832	2.39133512917447	5.75692912861905	1.78982196944181	7	2.93520921075506	4.75063893523942	5.73122597600028	4.03969702642962	1.40977195702446	5.54106069952002	7.18708807485641	0.673319633749634	8.17852037035639	6.37973554980461	5.79239852724133	2.69877699121293	7.08753463554347	2.06940572568366	4.11443346946102	5.25500093388246	1.9795772315951	3.5620324658827	8.74368099846642	0.35026063364516	0.97060375349169	-2.56394994016332	11.2627688081461	7.51014607581857	8.73313659781011	3.46897420602201	6.27010235332003	-0.203303724896878	81.75	1	2
176	2.78314231170209	1	4.41577837033937	1.92995264053323	2.82530836977377	1	4.35424221345393	5.66410090058608	4.89846617531565	2.32373176303071	5.84539446778548	3.44230844612217	4.05418181987655	6.81689873189107	3.39432146880792	7	3.20220913508246	3.64909975709596	1	5.23945126366427	1.51670012361718	2.29527647508075	4.44279010045999	6.51900574758397	7.38869281990748	-1.6226483538815	8.84720075863943	8.21462094694444	4.69328834392673	-1.22646029804624	4.27700394406784	8.84843763518661	0.106011940324282	14.8081754305777	3.67388298811522	5.10985592294653	5.09029780086973	0.402321827123472	0.823075556234836	6.74475882073948	8.88815825193404	10.4744625341804	2.41410585620992	0.855466893134594	0.510739973329339	3.15100764438845	62.5	1	2
177	2.45022415876958	6.89572487102071	5.7675432699122	4.90807404428264	1	6.64300964114666	5.9488100934251	1	7	2.28667511438847	5.35894135915589	6.23066283312024	2.63454551171476	4.92495506666839	4.57153484545628	4.96586045169226	6.85893808483812	5.34204148208246	3.34800314310405	1	5.16966050785896	3.5595233087977	2.25110131454913	-2.63702420622075	11.4435236730064	-1.71045775556881	4.85091541978951	5.6718047126112	7.01031042996027	10.8655017213396	1.71280383696734	7.45866056553066	-2.21577019855712	2.41234936496646	3.37225115525083	6.40426753557989	6.45761612941994	4.39536111909482	1.40099831047565	13.571876779248	14.871263095986	-1.5510908093726	4.46113100701842	3.22747623472562	3.81225561795961	1.40317395642868	77.25	1	2
178	1.04050250697297	1.02028607391164	7	5.87818947642534	2.29125325252145	3.84318813395778	2.51097972545805	4.11083895433614	5.61325153899086	6.16704236045689	4.79052109048294	3.48369221181106	3.80605312510431	3.7197522002779	2.50776963261366	3.13357522554146	2.74822659786185	6.87515400558705	1	2.21794600607586	5.3863939596812	6.2130630661637	1	6.24767960680853	6.79893407601793	-1.95719047741089	6.31414512808523	10.2044473379112	6.73726937046453	-1.72608743241876	5.79399982785525	4.75104728919767	1.34441857898309	6.00854486893347	6.14084164200404	5.47225388740861	8.41831916001651	5.73469054752222	-2.02180855338772	7.53709172193391	9.82105238906856	8.7287946272877	9.69938012875403	0.886517963256359	4.44612664512459	2.1817387950988	62	1	2
179	4.22032219787504	1.69345581715886	4.40289541948603	4.96019533454815	2.04693427146594	1.95564544924287	6.42453807785886	4.24470644744643	7	5.43956752723156	6.79417461484812	7	6.45445472247056	2.92759665414912	5.82124232275477	5.8994093526635	2.30581944270941	3.51930791883239	3.49656299834454	4.17724472809799	7	6.8057183506392	1.40110784886472	4.7812276194953	6.77325607117366	1.0619274766176	7.30490873359367	7.4523721699444	3.16972482043182	5.68709884118019	4.49430114023152	6.19635574369916	-1.45948051767467	5.52791103783397	8.32977747260439	7.64773077602742	1.45789464726017	0.0959214057037723	2.20264897889091	-0.122154956127543	3.31006861228143	9.33903423234611	14.4154878370713	1.65804383618683	8.92490275039503	6.72817590689301	60.75	1	2
180	3.92090116551163	1.28918074455119	4.15339148028769	4.33841537402003	4.89863476620796	4.7995263009007	4.16640336595765	1.20413256152329	6.02589756482794	4.74818606388775	1.24563159820781	3.41919408063374	4.63189513231112	1	7	3.48514326931066	1	5.83872014619291	5.60902731516341	2.19459184216686	5.78750303386877	2.95265282039338	1.57799528805666	4.05704621745362	-0.811930474139538	3.14426690411241	10.9240368679052	12.6389464503542	-0.227351103203348	9.31163562981823	-3.13282378073949	2.24369298595218	3.21534969247766	7.89960553662302	6.04727527447451	10.8974932004709	6.96666895434623	6.63160786238185	7.82491224477433	1.79303049428359	-1.87440286317577	3.38650235926567	4.14948155914077	6.93345716031183	5.80105916542182	2.96733074654886	83.5	1	2
181	5.81758591719787	4.17657920387126	3.47517833106504	1.5432644178391	5.02244517968881	4.79501095661427	5.93592688440419	3.8549643009089	7	4.25535657330727	5.33857699751032	1	1.82881071059547	5.91241457998293	5.14472345272099	7	5.15588143627623	7	6.17717204921443	2.5653648389106	6.39093201817413	3.98393937610118	2.67698859090808	-1.7651306568803	8.10182706775966	-4.15969170725171	4.368560016517	1.50314582028253	0.832661820764221	5.92537095504118	7.76977119500709	6.20144955461726	7.07655802063078	5.56538409242781	1.96942883272453	6.75285717149309	4.67215102757597	7.37154594759196	1.68486884006126	5.94714389679196	15.6095993009044	4.47344913701332	4.93321366473694	9.81860779092366	2.0005023525648	9.39978652139873	64.25	1	2
182	7	4.42179517546245	6.70132221884891	3.80086317461882	1.48897639655292	3.86046068029709	5.54934978015479	3.50029881492233	4.64718948484402	4.21823514878804	3.362017117295	5.36473835465337	2.50619337284195	3.7871090286737	3.5576330500319	7	1.76043794663748	6.23321174170065	2.50429943040564	6.77077670399765	5.56206318039335	1	6.80952260718352	4.64820218807689	4.90311047166079	-2.67418611624014	8.86801404537137	13.1277605097257	8.47283694274464	8.07226397613391	0.608643505449781	9.13464360411348	8.38593684652227	4.69799223995577	9.71014235565347	7.27858545236873	6.74495094005323	4.91884047260547	1.01797948094694	4.71656663885608	7.12103045312819	4.78403802234586	1.98140088012254	8.95010049199321	7.14810586349354	3.34453834719339	100	1	2
183	2.76367249833342	1.50928243424195	2.51343918934345	5.45619046467584	1.70845991307676	1.79135541990603	5.84459550824525	1.24178787784924	3.35091091530242	5.22668177912882	5.6406236988616	4.95456487842929	5.467805317369	1.00911314198412	5.08834712381749	6.05674518826466	3.70437640093763	6.62977773356017	1.15303851953334	1.28209147824611	4.72815442341655	1.63453792557328	7	2.30585362575063	-0.731444851436265	0.119077732053988	10.6563886578395	10.3671858176323	4.33519193786751	1.20286953101309	-3.79387946072045	7.63318879123062	10.4333745593883	2.41227925675904	4.77926239332668	4.30920697777733	-1.61832635671778	2.73411753820901	8.8542112642622	3.56501625804121	8.33102331246086	8.1326313422462	2.7851622146619	6.54701894413739	4.05784017470808	11.1758732156761	78.75	1	2
184	1.83510327673583	3.16793249122884	4.5255897798283	5.27092834869494	6.97661060743355	7	3.4643798485084	4.16751452389101	4.57352373689011	6.66387736530073	1.11628794991306	3.65623189426327	4.55274457331383	1	3.59707094717023	6.11398226854895	1	5.59473648458918	2.01631009203082	3.45994382898351	5.79463288966021	1.27762591063356	6.56069994958643	2.49688427386346	2.9116495026913	-2.09474186753975	9.40944520501301	8.29908028903163	-5.13950963192356	5.30166218536946	5.63752777369718	4.45131293933991	1.54644675961296	6.03776538853041	4.61909041838477	4.93310968742697	10.3506104036188	6.7342553842616	3.86458190722603	1.46923447771777	4.10102427089442	-0.13529575370184	2.17420889749906	1.8466332028451	-1.9687773934276	1.30055152523583	91.5	1	2
185	1	5.61555435859021	6.70600611510117	6.76668821394771	4.96261526334732	3.73627043656415	7	4.17517959952782	2.61303076675498	5.85603648201994	2.02273793984936	3.5059551980471	5.50114377987297	2.2650238106611	5.18544759177663	5.87161942113619	1.32055763507896	4.86096398451236	5.52460556645483	1	4.20933800324346	5.35115243897762	6.20514104507076	-5.87455174187655	4.35489881403044	-3.73767580611326	5.78903271156986	5.63650130591638	5.66262732256061	3.28991641082509	4.37235195617839	0.83136990347851	1.34894441805602	3.05168760977933	6.69908548005542	-1.16445148067953	5.09057401158835	6.62752912297109	7.54287887313978	2.60730392138467	5.89466339616453	-0.183743819813791	9.15515202318752	8.30399803862648	3.87283422491117	3.87273078846746	62.25	1	2
186	7	3.26039542389789	6.68470017962445	3.78245960149958	1	1	5.24622179215173	2.57430478863134	5.80657890330564	5.22185623125507	3.52150712025209	5.69450359653442	1.61875389465803	4.49387455688455	3.69072509144577	6.92855198939426	4.95047521807798	5.96452144812329	4.92197914552647	6.61779676900876	6.6215284613385	2.19679037948617	6.62923635592125	4.13825203731944	3.98136319020769	-2.2250935284281	9.74497098861551	13.2094504918737	8.48683632172189	7.01184656874871	-3.99720897241573	11.8587519950263	-2.36211846008697	3.99178955305134	9.75924672939541	4.30661393644945	8.23225776288294	4.06838230357559	0.678820685492757	7.47303325699028	3.97687867374845	4.60918652524474	2.82289946569576	4.31762630080098	7.34112632748142	3.05416363965556	75	1	2
187	3.95974431205047	2.60803891872872	6.26563197220879	3.11490160565304	3.50984264249885	3.05401086538468	5.12196949159891	1.17463986714443	1	5.55586431165488	4.0657179923292	2.74607458242515	5.28265911694188	5.24354544883388	4.30720489319034	5.39557462610929	1	7	4.06596791693971	1.79902476755198	6.38610700784394	1	4.83691891509969	7.27567164730608	-0.222785273554364	4.36456185627565	11.8170422146677	12.768328257045	3.11216090597487	8.32795288049703	-1.9483997849659	4.32861727146758	-4.47732673114075	5.87259406546241	6.73000272055176	5.95035518799872	9.54186270128593	2.91925673346243	0.397498837279975	3.99590565218263	9.56269511899577	1.88173159966591	6.09989326916534	0.453983974572487	5.07698873686259	1.66557214607492	81.75	1	2
188	6.55470756937055	2.98691561401623	7	6.71769265708855	1.1518841260858	7	3.16654903609748	2.43900217644449	4.70511185616003	1.42586439781951	5.57965899054065	1	5.76344068139996	3.52157230270643	5.69317968238335	6.10216540550584	5.00725630697807	3.8649015650318	1	3.57076894009052	7	1.87016542546115	1.61489816680908	1.95216136199037	3.88459403590126	-2.93865618399149	8.33284379513619	12.4953130162871	-1.0676022671592	12.6596490621702	-3.04923472876387	11.4313193780492	-4.43945003193898	6.68794214955562	6.27763835453596	0.230884940122178	6.61199295630214	1.18176724063848	2.41198306592915	10.1033419573521	9.56102064277092	7.31552842828403	1.79763672630862	8.08318826005639	1.9459196961495	3.34910733565101	48.5	1	2
189	4.73021523060566	2.26199794373866	7	3.27629783643294	1.76641026631226	1.07905636184836	6.80890590183084	3.73114676545191	4.46287472738712	4.32221556362943	5.75336680425307	4.57246094079109	4.64361630091571	6.83867898407747	5.96319277760012	2.89979165105331	3.12757094737094	2.59725489237673	2.55782856077746	2.69118327511903	3.79384727165982	2.9599967400885	1	8.3381805709769	6.06251949988969	2.03323685539668	8.92700202907128	5.63180790706783	-8.950238781041	-1.24331862718559	6.56655076827766	5.92821647226002	5.44355053882275	15.9170377169666	7.75402188760253	4.8268785139628	5.33150361782252	1.02051520884865	8.19690734283526	2.47450575822293	5.57213124757008	3.84651735745934	-0.79540542118221	4.17477034949745	3.87992150950015	3.82270966444733	76.25	1	2
190	4.62078511337259	6.03866759375193	4.68058930751191	1.72043905335291	6.96253395635121	1.47110126267257	6.58097673828146	1.78925438880719	4.86825792230767	4.42064912112279	6.08551049410422	1	6.60176802568112	6.44222283285446	6.28684099751329	5.99588357461402	3.86433339399647	5.51364327302598	2.33036106278157	3.81273849603055	5.58309577281346	1	6.63560215004635	-3.66872286698002	1.98743088956067	4.07425621504181	3.55517723937917	6.12338304274534	-4.48133483370146	10.3658833764575	5.31341944612766	1.58494101670824	0.551184995345936	10.61167065057	7.08639260347484	3.90719302964388	6.94238884254219	6.85990914431875	1.09121469179258	-0.62324197224624	5.18104221119869	2.87123785575137	4.17933191964721	4.60045856602851	-1.94551719752833	4.72256498432326	71	1	2
191	2.14655841033893	3.23640202034564	5.26112503395067	6.05228066697692	2.53224426249511	4.27420430279492	7	2.0284313889537	4.31431266008891	3.32000649603191	7	1.17307767845986	6.56539400807119	5.56068182238794	4.7417519942799	6.68505746540149	6.57375833319528	7	6.35145661360546	1.66374516991442	1	7	2.84042473387422	2.50513619873024	2.11183526139415	-0.145126703097697	7.34952717813474	10.0169227729819	2.69411988177222	-0.989552594546262	-1.13523797460448	9.63976789362118	6.02754419636513	-0.205363733707496	7.46052483600594	10.3616408689243	9.0559574972919	7.66128605633853	-2.50600520674329	3.78565199958485	6.15559495257645	2.19080904090475	2.42487674582294	7.23059139490726	3.85401484569233	1.23144655118843	75.75	1	2
192	3.58439563787303	4.1112342991374	4.27669881815965	5.63538867964865	5.83115152002262	3.63662798295241	5.62212663776497	4.6892974513993	6.04559727182708	4.66226287070906	4.7313225386573	1.18948184341273	1.01532211214711	2.61218390081343	4.86400538546251	2.9481913938411	3.75926671054459	4.44351134663028	1.81570762931558	1	3.44113816451752	1.3557666123771	5.10387611489794	2.41443353523437	2.06528841373299	-2.07866105055233	7.41229066200336	8.15520762698277	-4.23146191344982	4.80669079435394	-2.85835635697987	9.08806797966138	0.972867178158132	0.556031075350704	1.5248769452752	7.20149383041711	5.69413874882465	2.61414765333341	2.58562234685788	-0.358013834211272	4.9262525057584	4.6094860836025	1.03586444731694	3.2993137377297	8.36965429220213	2.94211422106559	68.5	1	2
193	1	7	4.74937146941901	7	2.21367664383439	2.78209388405491	5.31795778701822	2.67526997748846	5.55900807564534	1.61334957508989	6.96784361081226	1.06937571913442	3.81273721934875	5.47768267149584	3.17101529274062	3.50137249929032	2.16433581644206	7	5.60462353877633	4.3747623958688	7	3.40337266801649	4.81714842445816	-4.20732767187346	7.13002007842034	0.975963498002158	0.774706947936341	4.35014309024119	2.91847387984428	10.5731274063538	7.00917243326155	2.98426448704548	0.295367237613654	3.28631022970985	6.30300316876435	5.27098327572439	4.84652497534527	5.99613863456288	1.77066356543713	-2.73154338172904	-1.02046101136432	8.87735554419657	3.6358493969662	8.31742956546146	5.7842906458074	2.02741454307461	80.25	1	2
194	1.6260715137938	6.95243947111391	5.9758407705366	7	1.41217119380485	2.34584453676687	6.49117295282369	5.49717003723699	2.50953450344409	4.65957406256879	7	3.97871393802394	2.62956842242019	3.66663053253746	5.49374137277379	3.59052553381229	2.5347338507892	4.83421429641375	4.76571109020404	3.13753021046157	5.41657445719514	2.85547260479737	7	-3.30763051618442	6.91580191972674	-1.44985938814766	0.820713564174039	3.34951049945039	2.0301401001254	3.11414966316827	8.11063706618333	1.78373070960334	-1.04803765719023	7.12015051014989	2.751921522286	4.29495480741423	5.51715957114657	5.07686152405841	-1.90963907729928	6.5704740497295	0.12321182426867	4.59384159776845	5.18107644764664	3.78246561862415	4.70267247635026	-1.21632433491223	82	1	2
[truncated: 5 more columns]
