# Supplementary material for: How Are Mate Preferences Linked with Actual Mate Selection? Tests of Mate Preference Integration Algorithms Using Computer Simulations and Actual Mating Couples
Source: PLoS One. 2016 Jun 8;11(6):e0156078. doi: 10.1371/journal.pone.0156078 (PMC4898694; doi:10.1371/journal.pone.0156078)
Supplement: S3 Data — Long-term couple and agent-based model data analyzed in Study 4. (ZIP) [file pone.0156078.s003.zip › S11/Aspiration Model Data/Aspiration Couple Population 01162016 103642.csv]

	trait1	trait2	trait3	trait4	trait5	trait6	trait7	trait8	trait9	trait10	trait11	trait12	trait13	trait14	trait15	trait16	trait17	trait18	trait19	trait20	trait21	trait22	trait23	preference1	preference2	preference3	preference4	preference5	preference6	preference7	preference8	preference9	preference10	preference11	preference12	preference13	preference14	preference15	preference16	preference17	preference18	preference19	preference20	preference21	preference22	preference23	fitpoints	sex	algorithm
1	4.29407367914985	7	5.83048269096121	3.63190578949808	6.45630356314033	1.59773794272503	5.56149709129859	4.29909131489855	2.34845484257485	6.66481000706139	2.18299940320774	3.80807962409969	6.21872754248837	1.02519186919408	5.95113071474523	2.6935825830805	1.74267136688854	4.94932234774249	5.67114786297452	1.83488602985042	3.16626824166795	5.18011476195929	3.78138736753199	-1.74465890708179	-6.5856079493189	3.66148479900158	6.99655387833482	4.99959566046659	5.42149359986363	-5.82134940544231	10.0781756529124	4.10334642798056	2.05074959419143	10.2769480483207	-0.846113073380364	2.28242156144807	-3.56160470341279	5.03187430167174	5.9546515880468	-0.620816511849254	4.16502644025057	1.05815323290772	-2.6453371693129	7.78908188476698	5.06457580019886	5.37875024870061	79	0	2
2	3.55506043465057	4.53714713052222	2.54204003551789	1.63504915784823	6.66736938780015	5.31755403642171	1	4.60766758163108	4.0125661881221	2.57565438913141	3.09055020541593	7	4.64573068659398	7	4.86773069806159	2.29174708466947	5.20957211397259	6.68337759078722	5.61456682655941	6.0396801943693	4.75389273706974	1.37640815808916	3.62932510785962	-0.223932427721239	-3.76332009155758	3.86094307773926	7.17047536777958	7.05968135836429	10.3903257283517	3.48521186013651	7.43063166188507	9.06849941890238	4.10302511224493	-2.9946471331284	4.82218890013308	-3.70702353790009	6.94543472385816	-1.15911191318488	3.10843361789661	-4.76027407837639	8.31611527971619	-1.86881695851828	-0.899942934260756	4.86271908452037	2.37990409884883	-0.692753211177015	84.75	0	2
3	3.1861590379691	1.82682202307215	5.40514495399909	3.09381088077657	3.3610915262501	3.5532919857427	3.03820003754664	7	7	5.19119085060601	4.61348091078335	2.2687539409217	1.69300594804263	1	3.75188437716873	1.36380450733984	4.74321128367837	5.63322471037113	1.11555266081264	3.96384115453542	7	3.41054684335603	5.40219785804535	-0.529727722732298	-0.613231052811716	-0.684057720622873	9.68863492557049	4.65220045841236	6.4949112289582	8.37656705287305	6.01703182052333	-0.755025223603992	1.96751856867327	-5.42119246486012	3.32185701045455	2.79462428964123	0.119210453517806	5.86592162468853	8.30577634829135	10.3921397753783	2.25219724759373	4.40354110139013	-5.22907135092874	6.04412541321912	3.62131742696689	5.60222141219594	83.5	0	2
4	3.91333289301734	4.66717460096123	5.25122396462384	1	5.75735696789719	2.35702887730843	5.94206922775185	7	4.60838926991597	3.52946385738185	3.81208587573988	5.45308320070912	4.94040477957838	5.56100260542591	2.57636164869003	2.98271842922599	1.99539958266483	6.26215407604616	2.80701849691109	3.57016351437373	2.14835032273693	5.80910396850019	5.49327973126826	10.9822430987939	1.96659246671123	-5.38536577844991	0.824614834722747	4.93181561764868	-0.721555262364292	1.88067036546378	10.8910782704968	8.40631921489427	4.93828751684826	-0.619303781697727	4.09176824789916	5.89772973050555	-0.919046266524623	6.554183287585	3.64262491608067	8.3280930294053	5.65778977773649	0.328522456499882	-3.3974145758006	-2.43882465181748	6.93897196498387	6.63316039867834	85.25	0	2
5	1.44815240086183	3.90888588897109	5.18013035458875	4.20916411542919	4.42251104880797	4.47702845832685	5.70431634476365	3.88030543154201	1.11999613885833	5.9692436882045	2.69360449406667	4.77089209544867	6.34411300756015	3.93370333877687	2.2183733355283	1.95494532951245	6.0259102980845	6.05226110765422	6.08083297167344	5.8743111080287	6.72230495440924	1.40474193586864	4.11971567223207	1.93963127939179	0.563047940050166	1.49273841240794	9.27466088708061	8.1449866791301	-1.29424418308041	0.431287367612242	10.9486544770999	3.47672470137556	7.41565932864268	1.79103503741231	6.13534448259787	10.1794877086098	3.33667449101302	6.90024254134594	8.90037641995867	1.53437743635928	5.17839906479138	3.26178573084313	1.18513793085833	-5.67654313762166	4.51907579908603	9.80469566609407	110	0	2
6	2.92943313929842	1	3.33067592121564	3.89772209743664	4.67857976261695	4.48561417649566	1.3047772923246	6.77505188234951	5.3619136822085	7	5.91777346973349	2.09324769114936	5.6033577294525	3.10690946665722	1.82644071473458	6.69798878738239	6.0918772940721	5.11467063390327	1	6.57458620421545	2.85802221344467	2.6793649625342	1	2.15957789796542	1.55301906817819	-0.229874365664438	6.81365554334789	5.75080738748092	-3.42637208252559	1.94326746579627	7.54296925804284	2.03265155684666	12.5141289071223	5.11438511958022	5.33524947183986	4.93343221091488	-1.07839860827979	2.08239339223491	0.551578950266869	3.67123525891193	7.6165394782758	2.86977133633357	-1.70858135707689	5.40929796944897	-1.66919525341667	4.53487363112022	92.75	0	2
7	1.1659219848591	4.47318671836708	3.88113257846698	3.05538246358049	5.04753633264431	3.01612227492604	6.67440718624869	5.18266081395091	5.02245477596358	5.4993237487724	7	5.88157329815244	7	3.22339044510492	3.83820034986937	2.56546580668148	4.1373551922517	2.11635067071594	1.36698680484305	4.10547757253336	5.86287151261322	1.37712247675176	5.90769124423235	1.65177203763303	-0.350203763953836	-0.756517632252666	8.8485840475009	6.76089191462305	10.56704432371	1.13943831888077	12.5038138274614	10.8884500976082	3.68316616924516	2.71899739462463	4.52355652684678	2.93613483703362	5.14974890284352	0.785487487578464	4.14767544139878	0.269564444502068	5.29305948054951	-0.135203296533736	-2.046780287702	-4.61287172870972	2.51675723362757	3.18869762761837	89.5	0	2
8	4.68965305868807	4.57483662577387	5.6289857958169	1.16749090673966	5.03688860608037	4.80823910324706	5.11670395104915	3.83851057038467	4.71077248143666	2.59027084083563	3.99126905280957	5.93997562580689	5.8339866881149	4.31302030382957	2.49003106459738	5.71544130458134	1.59368573463197	5.1105045585745	1	3.22227182194738	2.19737312468188	5.33190558191176	5.55171378494242	11.4624119890778	2.72999601979115	-6.88430311087933	0.115859289032365	5.07617338730778	7.34848073267115	1.23046799393255	10.5039982697851	0.0259186487066637	10.6023404556915	-1.66319003181571	4.27678392377866	8.73449633623568	-1.36928828943261	3.81348582119122	12.6332427332152	5.6687546020739	5.69849851568509	0.9751110754358	-2.19197664135002	-1.32172633518447	6.89693505881849	10.5168184024042	98.25	0	2
9	5.55659212196585	6.05120534230825	5.01358695372066	2.10510669444693	5.51107453441632	2.66905310733778	2.04657774636299	1.62484130945309	1.42279021397584	2.18370531563966	2.77774513104376	6.37210570446886	6.45859651015603	5.24793313633226	6.30719369883751	4.28299456221329	1	3.84855174130047	7	7	4.7697448652794	6.59239531551077	5.56538338519675	1.08065195193165	-3.80448729722118	0.646676287214586	6.365706061972	4.44745389801906	7.29222657464034	-3.88469814656687	-1.04789445169203	6.33166080314139	5.09382325320837	3.14271072583677	5.85399205520618	6.1636610665918	0.77823055525925	2.02871603299566	4.87505376200647	-0.11989122146564	2.36960876945893	6.90551844274469	-1.226182271498	-4.25132965844963	2.21263569590602	7.82972507902467	94	0	2
10	2.88433905714021	3.63118368595029	4.9153503060288	3.33293332168726	3.28198963769268	4.02846639665188	3.92232633647593	5.72157443264572	1.33849283596789	4.34539539285532	2.68897192222246	5.18522274795589	7	6.24536258349904	5.75002141739105	3.87330922795015	2.5011454066722	5.92181594705956	1.05228019390266	4.94312630067698	6.6135413780952	5.97544137300717	4.79292539650144	0.4092266474278	-2.54475693427735	-1.98082806681748	1.29727848359191	7.71240149479301	7.998135211882	1.46504855448063	10.0627967067069	-1.54001707117206	10.2355769251245	1.48139498689117	2.86782641855161	5.19756064361566	1.05472645336028	2.56040392462323	4.85259880796682	5.99323192303038	8.53173616306403	4.53417558134286	-3.73505091857439	-0.0917985200630627	0.844752880210609	4.51721965561544	110.75	0	2
11	3.1468396638104	7	2.07653287447462	5.76854857264019	5.58898808147387	1.48037301795852	7	2.15539829768362	1.75516658153451	1.31162389372607	1	6.36361045837483	6.18875842898568	2.68005758982456	2.83985757541637	1.78242161053189	2.43307423353377	6.27633351619264	7	1.94093177934194	5.60807954475612	3.3951400547674	5.0518892211491	13.4339153054693	-0.750548814032774	-2.16571485522876	-1.68024078307692	4.54411790034646	10.2678341350661	-0.284040279121033	-0.609385126440133	3.83881484498766	7.04713524089887	1.07468029780954	4.09643071950476	11.838970608886	2.5264833448894	5.60836402814764	4.11618997966559	4.82696410242103	10.98605988061	-1.5074566471117	-1.34348348024654	-0.304113621830836	0.686913746735239	5.4339918748423	85.5	0	2
12	2.30286927043131	1.29307226917483	4.9614788593581	2.14124634957693	4.93069956254531	2.20818910790284	6.33686922402423	6.23336009303037	4.39630388814417	1	4.31801231374992	6.19852786133461	1	7	2.15858987870303	3.40111888763285	6.74928304860284	5.58470185220853	2.52887311821318	1.90566860272139	3.73716321944844	1	6.8366453184013	-0.691693270078167	-2.19538121500521	-0.507121112659464	8.2396541922719	5.11963061179815	6.29472103314657	-2.91031824461175	6.48986785876111	-1.97646198200226	7.88235191865712	-0.0345338417484664	-0.610210230916166	2.04528962320364	-0.925527897951029	3.8187057415326	1.08851774890014	4.44042164534265	-0.222023446296682	5.27697633021458	-3.03606471151197	3.51721794082653	-1.25568677182017	6.8890007898198	89.25	0	2
13	5.09130423822303	4.56266347660347	2.59639995453045	3.91491298780218	4.54534228764431	1	1	6.85419464404106	4.63927711477214	2.62032762996689	3.20523885976859	2.9357460166784	4.59711801960757	3.43095153466373	2.06009917561202	6.41269302872386	2.77961620114639	4.41993980924495	6.21065514411655	5.8457283931149	5.35695492130581	1.48376858392769	2.60719460058972	-0.923242498767586	-4.30345173771637	0.316641868656464	8.10211567800401	5.75520068060496	-2.44209215523979	-0.200980725034813	-1.6334606831056	0.498121430292712	8.99465282730708	4.20073327379315	3.26737687425035	3.11935127915724	5.12966237763051	5.42086928992489	9.14017689018175	6.59665841224234	1.7395415743725	-2.21657920449856	-3.38992064371154	2.58432017669204	1.95537015172522	10.2600238955682	87	0	2
14	2.65062805007079	1.9896190453892	3.19685424389855	4.85871021291761	4.46104105487754	5.60717230132724	6.8228341822022	6.6039504965615	3.40467529718583	6.33380635585817	6.55915437665339	4.00032985096938	6.99375063020419	1.66281576403749	6.63651616941234	2.54285282578876	4.40680354935339	6.54116434502844	4.69637933244128	1	1.79821063446665	1.14194686295532	2.62194834153576	2.91617175553779	0.667102686276916	-0.607124930470971	5.28008206285524	5.1051968396097	1.07793644656846	7.21069630347552	6.12008734008887	-0.541705947045075	12.7600306934093	3.77910839231048	0.397426870259753	-1.77906403442988	-1.84065999557367	0.649051691821309	0.353161596148063	4.74052333306778	4.3945900699502	3.33140586619257	-0.555414260967676	5.2673946165169	1.0628553952017	8.89725199927171	86.75	0	2
15	2.50611916072508	3.94789831157143	7	1.38316565920398	6.44135086776228	2.59365099123143	1.13245952138452	3.95368584646405	5.1029619017826	1.83128579175842	5.45176500488811	4.69471968315761	7	4.05209561881629	4.81939001512118	5.5891284720007	1.29461325441205	3.71441640402916	1.65264419229744	7	4.96299281045939	4.80672014933661	5.79469248412251	1.70514583366679	3.17758095666278	1.96278160707136	6.0525118636489	6.82560837765796	5.45642177836476	0.895826994102087	8.0768921058654	4.33260806742292	8.01846179973517	4.97134125885525	2.77086959095073	1.79216359482973	-2.05371222843771	0.861867552586882	5.35890891660162	4.42800201238506	-2.52643694214546	8.11504769466681	-0.741622811694142	1.84276866269078	1.10827554839052	3.76564359810164	90.5	0	2
16	3.42194149193501	3.28801930207731	3.63982587481573	1.12856004970317	4.24617469169758	2.00419860143509	6.11326776164774	4.66478257668013	2.97925757729327	6.73651834157907	4.4791360923404	5.35258552991198	7	7	2.67650884738415	2.19480161923207	2.59975082918118	4.80435278028407	3.5055602575571	1.45208809848979	6.59916371627654	3.07470995857097	5.51476051657086	0.836154510084938	-4.09450364629174	3.46439482473515	9.51159779632562	6.61177149510204	4.54174574415601	2.27606002975619	6.04055306688141	7.59093427073477	11.0421519487005	2.89013988204488	-0.431567498204754	7.14760613402642	5.34943817062967	4.92220230772349	4.27067985418376	0.506589637830028	10.2073896091554	5.57596071631375	3.53491450805553	-0.298602152852898	3.92202608388058	5.81890741002039	97.25	0	2
17	5.72709690034875	4.9677678464868	6.55249228509786	2.80882436793118	4.52388425167768	5.56104832804455	5.42987121301715	6.66739213702906	7	4.77538936584191	3.69935384221292	1.2189209430894	6.94199448519567	6.51232279804849	2.63226305824487	6.12442829157669	3.42927597896101	5.2140454449161	2.52040814008968	6.25040801330922	6.47341993726763	6.74328950558342	5.74091063918926	0.2833985848032	-0.762295074661543	-0.229105094183868	4.89524996826144	6.89998445675072	8.20546104337379	5.25025113425275	-0.815621335505498	4.62882108395022	12.349177769102	0.234374941687874	5.24238873536456	4.71803193080869	-3.16612563031366	3.39861837776408	7.73696112458915	6.42977941442482	4.69562306923534	2.91797733427649	-3.68651646025437	4.40656644683571	4.07365094068782	9.55941031746059	85	0	2
18	2.49492601030988	5.14799674414217	1.75638875187895	2.53967327623181	5.88777746062685	6.75453352618668	4.9629080662119	6.46099902551571	1.3934561169781	3.07860970809046	3.02654572141283	6.65428924497191	6.45613909564292	1.52952233844379	5.46586417216441	1	6.00326495559905	3.4023972111897	6.38486529215878	3.47869112633527	5.41290275734498	2.38947929711697	7	-0.0159995101567443	-4.67061641116105	-1.40468055336194	-0.999178058517189	7.09327874225706	8.06899537520608	9.23186029855909	5.55729983056651	9.1554068201189	1.22588630807069	4.30367514492259	-0.947316077290558	1.28637914604772	-3.39913894714798	7.31808403980019	4.6345405899517	2.24622809238295	3.60245534269519	6.00807533693606	-0.955783413150771	5.98116090013615	1.39493992259018	7.39257232165213	106.75	0	2
19	3.26277579541913	4.97002784244373	4.89721109670338	3.29117049723243	4.16475447340943	4.33485128307953	4.01853165009409	5.79004972322399	4.71611173963488	4.68842626299437	2.12037716047228	4.88761564352904	5.19791744870049	6.48562574600557	1.86077600297545	6.02862945921419	3.58104799448234	5.93191986810317	4.07913204777268	5.73640245664329	6.02041553975677	2.61032514395944	5.88133310069563	15.1629468554801	4.71746387787266	-4.92617287547365	-0.0842500673661835	4.30773312594452	5.0617270733796	3.55217997538126	4.98789135827524	-1.11861756012377	6.01381787474445	5.60150341674555	10.9304861094542	5.83748069002885	6.41651041136739	6.57424332162642	1.18514775054334	4.09749560968806	7.7850698149066	6.16819578173262	0.75271003167339	-6.17193434050891	7.14791459576331	9.76706306451372	87.5	0	2
20	2.5372132551253	1.73638237194608	5.67330338723862	3.50520539823211	2.75411573807111	2.52706757098471	1.16459155823194	4.20035673317788	6.84523768836516	6.072409218685	6.49378009251607	2.62273637584734	1.56394616559861	6.73672740784669	5.07843955431314	6.68354318563226	1.93300266024662	5.04333907817918	1.8698338641621	4.26791439412223	1.57388003648539	2.81878574744167	6.08408832533177	-0.618730203226403	-1.1241999292797	-0.178801991950698	10.0143066826232	3.54766334673828	6.97965027269066	7.10799272742033	3.4252476619607	4.45827465892995	2.25042117090642	-4.65712706298893	2.62407037935553	6.40281841187084	0.607218309704512	9.15845465314199	8.15739995312052	-2.26080679775314	7.14756004416552	2.55223155153194	-1.6967855613479	6.89138396324724	2.78489789537215	6.36913289995942	99.25	0	2
21	3.7904395450345	5.14614926259491	3.71440337771785	1.80556929443678	4.18523137829636	3.07096877099163	3.12126675948756	7	5.98865712025045	6.30074141633325	7	6.6675946927002	6.5238153907779	3.84890158143236	2.22705623415532	4.0033775789635	4.80500926716354	6.35911257493945	3.89206142365331	4.64129314956228	1	3.56792348482189	4.32329943324319	0.696140147499225	-3.21090408278198	3.35079134091047	9.19602717721665	8.62422859826812	8.18429374249812	4.50106326809088	5.64637416323727	-0.254945665535841	2.28091890142521	2.56190258801372	-0.931157922782644	1.38990320414766	0.210377883957716	5.96078244585838	4.38457424459237	1.98796474092286	2.46730744593857	6.70313057001508	-0.790255939010438	-3.24161282440596	1.69499331131495	3.21042312258083	91	0	2
22	5.61450068920227	1	5.55952069608307	6.57652365997766	2.26026424040648	1.31343577384919	4.30085788547609	1.79101340515658	1.15792078038809	3.74188790618672	4.82719932321953	5.77911650659818	1.96586784473116	3.49002786424371	3.51941928441467	2.43172206270975	3.17035635831192	6.90197836641815	2.36609466803753	4.36175496177304	6.53690687714602	5.43491037512477	6.26196373357488	-6.08036842790522	-0.0112115731123555	2.36451548813449	0.837582595288562	6.34340832178167	7.62461700272691	-1.09622675030926	4.39376601816684	0.738039387796257	-0.0356513156115567	1.12798038525044	1.79792342490473	6.22458010423331	-0.501327394196143	-0.393703785761156	2.49346607067991	2.49415207260512	6.85216065776408	4.30857097902494	-3.64647141295266	2.98844807823505	4.19684322904592	6.15430386004841	91.75	0	2
23	3.72103626261526	6.51454959529499	1	4.40657401033566	5.01862133052559	2.64948684732011	6.52385753787987	3.03130980087034	6.12872445935194	1.58926975373261	3.73970353851153	4.49144705606215	7	2.42794363659988	1.47639246606204	6.52609916803486	3.08493559200481	6.8473250135975	3.09741057883793	6.75495785545634	4.79446603320181	3.70582614940055	6.32105516884254	11.3855902555793	0.894012778648479	-2.75293670962737	-4.65760667952319	3.50289529854682	1.80148650397682	4.12718027401261	7.18676628639679	2.32174907033741	1.46359057146213	4.88855259490169	2.40256090270752	6.25882758420323	-3.98848430669134	0.7561838632059	4.19391698201306	3.86479666048344	4.34586702425146	3.90826595255124	0.320603564710802	3.91180709204275	3.66060918051107	0.738809293317059	83.5	0	2
24	3.48895061910302	1.08747337995939	6.55042044058072	3.411224242518	1.96076736905431	2.90206427685877	2.59314093611075	2.36761019445601	6.74925104481566	5.88208609384367	2.92361635759548	6.24711247836529	4.31242074407468	7	2.18482757684673	1	3.33986580954281	4.31401096274805	4.29152221127133	4.80716686750475	4.92493886077457	1.97776873712141	4.55288179815825	-2.30642938512676	-0.145855934064241	-1.66719297260542	8.34744436767493	6.41544826004536	2.26584621571923	12.1015151668876	-2.52390818007471	5.272756196191	7.65989200879331	3.36604376447491	-0.250697546525622	2.17378738590005	1.04640481937755	0.892667473038155	5.7487886136739	8.45566937750753	0.739480043470272	3.56833834111972	-0.0595428080651888	2.8574821591533	1.59612604263736	1.93667170286755	83.25	0	2
25	4.47678436181539	5.12564093655041	4.9634085687356	1	3.95285887794147	4.96191955871752	7	2.93039145342712	1.94683508773608	2.62544770004682	1	5.48462253080461	1	3.51306217515289	2.46711201740531	4.51233144257184	3.09491810802324	5.44940647017526	4.90246896267451	7	5.72450653731995	1	7	1.76389916023586	-4.83464289514508	1.18066366635049	8.96871072498795	7.3349957242128	10.7204276493915	2.88862385412685	-1.96956415934014	-0.750039749446603	7.41749623451161	3.85385991593065	4.78747595875258	11.1418015785256	4.68513597015612	3.57975106983717	4.12366899247777	-0.422248357316025	11.3566209544012	5.01381287432715	-3.83581608137145	4.63452723886133	3.26890613772516	5.54474579319259	88	0	2
26	3.45539522278905	4.61843359354794	2.07250320169907	1	6.7768113968317	2.87376935742484	7	5.60124977892262	4.42396333813984	6.84645199935876	2.96336089614318	6.6701888415355	5.42040413307792	6.25253445244192	4.89732098189672	4.19764244873897	4.50857576659559	6.7437449644837	1	5.43837386893071	1	1.82889249881003	6.04182201301345	0.483267910092661	-4.03774977963608	3.7840566740093	6.6887869812005	6.99328318124451	10.4648666815466	11.0360111977977	7.23266368075035	9.17013556757813	-4.73687272082203	-3.61459277092222	-1.7637003767447	9.83483215247197	4.51191557868561	4.33836623127499	3.74352470520558	-4.70935528356387	8.27872183966334	0.115519881519986	-0.0512550186832005	4.49913921064654	0.885441524356434	-0.531342713535593	105.75	0	2
27	2.54662966605237	7	1	4.67057174461076	5.91605333930662	3.66558949541237	2.85066111961771	3.06192551573283	4.83268078675442	1.25818350213823	2.54953619973205	4.18197746526833	5.95977241424399	6.8397951493807	1.09432672782043	1.06781586421784	2.97967269591188	6.43164605797583	6.18746034351052	1.01080363548818	5.85846220138722	1	6.90298103404283	12.3798654303096	-1.54426232538254	-3.48481999988893	-2.99474015588479	4.79011299602922	1.09919326323697	8.15821085207769	1.73700427454523	2.82788645932466	6.63585699636251	2.81588741699638	7.22020484636555	3.04352425842063	5.82278580111258	0.347724357634378	1.64510727480975	4.18424184839442	7.13086890261089	5.54940156785564	-1.56977990155062	1.48841366091255	4.85021137805029	4.3862310229678	83.5	0	2
28	6.73684035390862	3.19561944852623	6.62542625390504	5.40314726336218	2.18062952283006	4.3001177628216	1	5.99641316286832	2.60537764095291	4.29214317500383	3.12790709949366	2.04598903713829	6.91453682779099	3.23996969343829	1.17091393773277	1.52066663696531	3.03620262832703	5.34677130000579	4.65669716657367	6.25577850297794	1.03891967575693	2.95422691625396	1.45629995135168	-7.88350270564178	-2.93645264724293	4.66373296769449	1.16832382060254	7.84203727064293	-0.493216342816192	12.0682434447114	-2.20649263828224	1.15540463451313	4.62137153531198	3.62473803300231	1.1641349247928	2.46320795930732	5.75470943871581	8.90277781508377	5.9087107117456	8.91408903215268	9.83049869854416	0.0405020713496977	-2.10439733264044	3.69570733667044	2.93438537931276	5.72647934206272	86.25	0	2
29	2.88771706207436	1.06472696729876	4.97551324193762	3.92598734531147	5.58961474162943	5.47610240055586	7	5.72821228221925	4.57680736037008	7	5.66950918258762	3.4942315761548	6.05695162326551	7	4.7495372966274	2.54406152615792	5.20201012668657	6.58677269834069	5.32269298936525	5.57349161901461	3.22684602347591	1.77875224070807	2.3658070000626	2.86268555044145	0.362420408030298	-1.25451109429951	6.14388553637839	5.17098175002919	-3.07385177108885	7.72528748251511	5.17906138575498	3.11282156229951	3.10052887369792	5.80953880494019	1.61642601379456	-1.72837267957673	0.00407820463496161	1.50233314660927	5.19124716068955	5.53270236572496	8.31093079904102	4.04022456743256	-2.60294753069662	5.10279470652182	2.71294469768912	9.44279233923191	89	0	2
30	1.65724552300274	3.4662023258824	2.06418679675483	3.17512350056651	3.41784869289372	5.52798825578677	4.13218132425966	2.17388697403993	4.67941442042763	6.6434807880614	2.36858800093295	2.75363931040109	1	6.68738112398433	3.31676477755123	4.21084092076254	1.01021494668285	2.75668565515375	1.88400979803468	1.5192607578933	5.65152461154121	1.94833885234296	3.20465372984054	0.291433507831369	-2.90340463446084	-0.694444045223019	-0.26047909068551	7.60250665820566	3.29448294311156	-1.38704390855666	8.60948127683449	3.59413220456284	0.493327281329374	7.58264527556463	3.2167533141009	2.26675141678527	-3.57880970846081	9.44161349895629	-2.05596778576403	1.72392779176921	6.46273219069806	6.27261477332272	-2.74216074806405	-4.86183570990837	3.61544532663716	1.18531241312651	77.75	0	2
31	2.66359805916602	5.17480474029106	3.99642284144809	1.82797478642884	5.22899724998524	6.70847664606002	4.02942652153095	1.70310110827923	4.61342029245249	2.42813374670082	3.79940981331568	5.43191108878371	7	3.02715804926987	2.6775900802496	2.03347926992691	5.47490251807131	3.48123843116123	3.05499867108307	6.12959423058993	1	2.23465675621934	7	-0.904065879674476	-4.57556102070464	2.77001808268212	7.90300957556999	5.81518953709361	6.70027866386715	12.317450546655	-0.75291822354245	-2.75904896130338	6.66682243667848	4.99443234263506	3.77557010088876	3.71945154853336	0.497816919950085	5.18180157082747	9.33522356018846	1.24130009017664	1.94975144692277	-2.57686792656719	4.76384322107282	0.8810318354602	5.52091361041599	5.06502760137522	95.5	0	2
32	1.55771475082078	4.17831044454065	4.59261302112377	3.38184136614855	4.55664504236124	2.40827002454848	5.51762194808474	5.01787944303564	4.85424557270102	6.34244085746724	4.12422190518716	6.2993310012367	7	2.75104472855398	4.9453447042099	1.39284554068953	6.04428388806582	3.98338527130702	2.07134019825145	6.42345139898167	5.29369153076702	1.87182739997508	6.09496245836509	1.17060355488222	-1.52303009095243	-0.170961729210515	10.8010153020494	6.25973799817733	0.235325502842517	1.47393085818281	13.0233053973664	11.2873036426156	9.14622658456316	2.97519392548487	8.95530104496258	4.25870851709823	4.29305308630861	2.46533554741374	4.51629158921946	0.933885739555864	5.70794273435455	-0.929356509957484	-2.12318421157479	3.24827619721097	4.04951246745252	2.88331281720404	99.25	0	2
33	3.39151899815568	3.98355333404695	4.05313317372747	4.31632664741289	3.99249209494833	4.07247248845322	4.11265712321156	5.92679299168067	3.08346059989265	1	3.72190753215469	5.38905259751903	6.88197592458119	1.99540333304499	2.69944417449168	2.6749320149738	5.64760825644025	1.23458928494959	2.27137102972551	1.66924750617467	4.06456225028479	4.29324577312522	1.00941140813494	11.4373469949754	1.89558063268181	-5.45324187996647	-3.16867376986623	6.28942844802888	11.2915874158387	-0.793201888198759	7.81428575042582	4.03890286572306	0.361953188418046	-1.11895005108816	6.04519792216639	2.73748376375519	0.280794733991514	5.55949084222547	8.38511714926883	9.22368425225328	1.60443642880942	-1.64529427319588	3.55742355689558	4.94910756005214	3.59265264763214	1.30463260105915	100	0	2
34	3.76576660405265	5.2326494197301	5.30612778122246	2.9758716131814	4.31161247867728	2.53920295760507	1.18262426626239	1.41747775561587	3.45631855860156	2.50107085599413	4.94664894443635	6.21453660422244	3.01330575380415	1.51365137086178	6.04253569654846	6.20864954485669	1.43017161620497	5.13868168954698	3.51481371651902	3.6819051742402	5.23258017252428	2.81042334075765	6.78113274330887	2.56311673749946	-4.69385133808116	2.24260375602344	8.711573260483	6.72181026319405	9.17838323353057	4.58865653944225	-1.97683799933665	-1.94080553740249	10.9846197098991	5.65403070144616	5.44775095902301	4.99609278493024	13.5783420490765	4.48309954149928	0.919927232385406	1.66439466100952	2.68900602780546	4.91060371566793	-1.86853392829889	6.36112491238628	5.12749308319183	8.0582284625595	78.75	0	2
35	1.37163341507907	5.87018396416581	1.94089351329987	3.46178147012524	5.32031748215699	4.28845653097671	4.89686072313935	5.21108774251958	7	3.31781694846729	4.10562306152896	5.39635605968202	6.81261367597973	2.46826257705566	1.07579333501219	4.36783204264007	2.56291779600598	6.63276547121825	1.33774009257307	5.38983093781787	5.6352862542633	6.56750595931041	7	-0.357350606419504	-1.03897242638907	-1.96920673810243	0.360094426160157	6.06057350586102	6.87368535262574	2.24149813468726	2.57794889091864	1.82078684818918	-3.21026299189363	-5.30197477654316	5.32892198283836	6.77781572855959	-0.0670229926679572	4.47543913104783	4.54378870123858	6.17810871320845	-4.10642318233265	2.49289839505448	-1.10482996791259	3.32575514685308	3.41530161078568	7.1694217566615	87.5	0	2
36	6.41244543551487	2.34641744472531	1	3.66383087374702	4.8654203897942	6.66969322748549	1.64746530853725	6.17290227865166	6.60374513640163	1.82635429107681	3.76770974277893	5.76396989937472	5.09276321208896	6.39401798744648	4.01995829467747	6.30356581446723	3.72808845335039	6.56113890406677	1.67953701029653	1.91318049649587	1.18296193640782	1.03303781582268	1.33075794074494	8.30377511947646	1.20003315111701	1.7905232473714	0.439585767582619	9.03629290985395	9.48820451183826	2.60452851527851	5.40955225889777	11.4598020601154	8.57614687566753	-3.27285982736595	5.70353190209933	0.946448334597489	1.54337159958876	4.78895887926043	7.38254579851192	4.34281751726834	9.86892064444108	-1.29092596620559	-3.03587710481756	-8.64483484757181	3.83592646087635	3.15787394463954	93.25	0	2
37	5.93641758621811	1.87831875934389	1.54864074815821	4.1182393939042	4.88263090358475	1.47056165806621	1.27703069062541	1.02093196741611	4.44027461287623	4.28434828894256	6.22760747079023	7	3.58628765694886	3.76499743051596	2.94130250462001	5.66854099103836	3.95197650115915	6.27637517447271	6.80784321187748	3.04465369848848	2.18278877555771	1	1	8.74993685156144	0.312676453577822	0.796439095350166	1.7108261835388	10.3375330359418	4.03317886493551	2.35339428229895	6.74008827852977	-0.359321235363385	5.75253703431418	0.238660623294908	-0.611477645691151	9.30467639362441	-3.70135856833261	5.69353147470934	3.25021518037246	7.68138759935702	4.04635539307513	3.69546585991562	-1.73197666449709	2.90516396853195	1.84717850815611	6.45338715171	102	0	2
38	4.14719715711278	6.86220628561233	6.09220693261963	6.74534050949583	5.62171393259887	6.13270323442009	3.52251063972519	2.50869991793418	6.97088435183775	1.28524975778316	3.22877933474982	1.315596344659	6.09813353030622	4.30764776878004	1.41154513819847	5.39838164325077	6.75915112516999	6.31589440757318	5.65966450316795	5.90045909231796	1.66186795013003	1.94462652953795	5.29128523088091	10.3484606965632	6.40976110200036	0.680583961398393	-0.411273843886863	7.08027972836619	7.55244680560291	8.24336529240975	3.55982853785249	0.0660901860021432	-5.03826375952836	-4.01134653279616	1.32057239055177	2.58344156626566	3.0917282230932	3.07343197086974	3.52324816079841	-2.36448521268526	2.53271832092733	2.23613516570093	1.74584925648421	-4.34697382728275	2.90086819717241	5.91871949288791	92.75	0	2
39	2.47734187279271	4.77208172843252	7	3.54462569426673	6.2688415777389	5.29616383587641	6.3763422083785	3.14454603153235	5.19067642348091	3.5818478208552	4.90257170139041	3.59118254411144	6.98175574473688	6.37047783973939	4.48107166727278	5.38250931447275	1.20377983973611	4.00769456005122	1.62617132321556	1	1.94888902951441	5.67795093527929	5.56842764346219	1.25178171182619	3.62948280372221	0.457761224381104	6.24935597196861	7.3371627095414	8.5141486405113	-3.90652840250309	9.3744014013466	3.70106891160723	7.3592394664468	5.45655368908375	2.29034383793759	1.17382713471109	0.324316564068443	8.7110097585965	5.44523326401044	3.95821236515054	-1.17096322686684	8.73635920801624	0.291863591211191	1.98492826674113	1.62534278414911	4.98308476005738	81.5	0	2
40	4.404840901496	5.06618318545351	5.04275092670001	2.01028919091537	5.10748322459835	6.5697324123154	4.24348382778707	5.83570722541067	4.54561509568679	2.93535464008636	4.74718301875039	4.72202410065447	3.52889906083869	2.31432077820942	3.37128952184981	1.76045419550239	2.76272725968708	5.41841909612174	3.92816595562793	6.18489410080925	1	1.40119807694185	7	0.762968222337408	-3.66709442750436	0.681219904514131	5.84290607076126	5.7237110738187	12.2696872774287	0.0625730221441861	10.7162247217608	6.39348779274297	4.42380142354356	3.297515239667	5.98869580852306	4.87014272660505	-1.96337105558574	7.17345015005155	3.45335860881058	0.53751346513054	1.62819254835062	1.13814730499558	-2.2268164192183	8.11105454407406	3.2700154738635	1.55486696146721	93.25	0	2
41	4.25659535886759	3.72137525644141	2.97335169418685	1.6000021092719	6.49105276401112	6.6093305088528	6.48684560452363	6.15046594701779	5.56536427150058	6.15861695710899	4.84770745387675	6.84831144101371	4.08676508577467	5.4447050868438	5.01569455433972	5.48472131129466	3.94234080984382	5.32166104439108	3.591822707575	6.60329177782275	5.37356140819786	3.46985699318786	2.6987797106304	0.608872416969579	-2.57311325242482	3.37505196329926	8.45389508562147	8.15104345199248	4.00985001643205	2.68513077102746	3.56986983271505	-0.562839901447462	6.56559730499763	-2.69746301059817	2.52827452650297	2.92004852413746	8.40591754737239	5.59581439546811	6.78633588564471	-0.797857427831943	0.519065989415058	1.25283606712783	1.98627043061323	-2.35777559980028	0.775287966246796	7.60976247325964	92	0	2
42	5.02523152347115	3.32193549670467	1.31905953658588	6.02957602820475	5.5650858098951	1.81074580556267	4.55381085260038	4.33579685633618	1.60892699541253	5.41175020521058	2.2522027794803	1	5.83857076850039	1.81491170254333	3.41037468152559	5.98394169982689	2.56481128377276	2.85895902648828	4.45159648307399	3.91516669240641	3.07887732991164	1	7	8.88918042210224	-1.2965213475917	2.68670442925447	0.987679253247607	10.3120216890317	8.2734131062255	2.27395700120638	6.61771818673038	1.26150380084368	6.69027793048695	3.96639361316719	4.26456297808676	8.69536736459183	1.54129409902299	-0.198567045915663	1.8973268199158	0.251301962491655	2.5888934864663	3.6044850167197	1.35122254200678	-4.59138077054879	1.76421190793295	3.30455807413481	79.75	0	2
43	2.49342083569655	5.77089111467439	1.98736380130189	3.1479245365597	6.03812978633571	6.82669650772091	2.88749811075325	3.61532389358099	1.30767310286814	3.17079797279998	3.21472915800931	7	1.36826555715703	1	4.01224937249831	6.36792985612525	6.63289282816631	4.09251127116569	4.77844084168977	3.23064297796396	5.17261199665834	2.06704728310077	5.78229761031307	-0.14399149156241	-5.34798751587771	-0.708148469164058	-0.426781955947674	7.01237055639055	9.2118623598488	7.45754830585662	5.28900262207754	9.86890956479541	1.35353578285254	-1.16959916621425	5.18749549791898	2.71765386599006	-4.16200695835862	-0.555537178295255	11.5060954501074	2.73338422557438	1.8960953041374	-0.680257208116677	-0.61991628128206	2.78850590765256	0.979010922304895	7.99395158905728	89.5	0	2
44	1.22304739918505	4.50828205019749	5.70486588126843	2.19426013712343	4.32642361443218	1	6.38229207292134	5.63511660165678	7	1.37076382068269	3.57928543281517	5.74070996954832	5.58008560564595	6.24105456732471	3.49559625049697	5.43368291765083	3.27932084786054	2.72373948857613	3.57951625286625	5.84040419512469	5.49903822018371	5.52994588825322	1.70613774357156	12.566397794625	0.108226016009867	-5.06919444043731	-0.638668707195149	5.43819910185875	9.63104723889319	5.62859357935617	7.4572448132533	0.581291048048365	1.80165263055823	-3.06955273038332	4.65634178333302	0.444601560964495	1.4915076180587	7.8664448028545	6.17375133251686	1.48398804287144	7.5297316644422	0.805859473292142	-1.94124389925696	3.29757601500057	3.56740078521801	5.66243768352879	100.25	0	2
45	5.16132907646862	2.26536475575014	5.40174601567734	6.1512634363181	1.1956424367163	2.22916336710397	6.34886146852138	1	3.23555681310202	3.8214577325612	1	2.77352019096731	6.56314576640762	3.5075581028701	1.47485585842823	6.79693092005538	4.93030223489106	5.42766599650413	4.70761936658566	5.54497268859257	4.32536331224219	2.2739231986062	3.76415507636002	-7.87141181005645	-3.77222242143833	5.20078538568698	0.020722831737545	7.36526910359088	1.7189222216158	11.9420675398205	0.335853988122365	-1.85751788629913	8.34297386635398	0.139013840442701	6.30860008306811	5.06531012233697	-2.05499280090976	4.56772487146769	5.77320005290664	5.80238049716637	9.46146770515334	5.34154981234491	-4.41123360386595	-1.54380619898338	-0.316385786969917	3.01039781874802	78	0	2
46	7	4.60509356858614	5.04207133250702	4.15508686428827	1.16314796669315	4.78319153579182	6.16911704651896	3.69312737721645	3.76639074508669	2.68528878835704	3.12781163331375	3.70426482979506	4.46965176786669	5.88792035656763	1.01126963573516	3.39081702633193	2.6179604817507	5.27668739117501	6.0248901856178	5.62081449833979	4.29863487287244	4.04579014739646	7	10.107706503618	8.47876049576096	0.0161132558756852	4.59163465140757	6.33856094139893	4.87906685699685	-3.6881778312646	5.87208420590656	2.6937391039947	9.91129353687026	3.58562301595417	4.57013742165205	-1.98377299775578	0.589796422955177	3.69854603040998	1.68526066755985	-1.57088310034622	-3.80470102013117	1.41164415356616	2.14522657755735	-3.48827985804058	4.67624728043376	9.29406137861189	96.75	0	2
47	4.06725903551135	5.55741856772592	2.42316878554996	1.96847090142085	3.95351013773054	5.55034215303672	1.91895104357991	5.55320980691469	6.32467716347532	6.47735070278669	7	3.94630487598895	5.49790397216443	6.86422700917571	2.82122245774224	3.69921101652521	6.09430329623954	6.90230057282957	6.76879467378513	1.47442498373003	6.35338634701248	1.79757618003344	6.06828606024396	-0.496396593565149	-3.32446669653255	3.06799657562263	9.20013210058584	7.8006479329568	3.79323504936026	0.248901635900826	-0.814678422730435	0.646500659718267	0.985411355741914	4.90126235001313	4.41286362346803	-1.16166423706777	-0.598678157865475	4.1841174376636	8.59327673272984	-3.31384243306126	-2.8316120141906	5.10102808476014	4.92595240047467	7.23916165337806	-1.63165655330829	5.14389145879257	89.5	0	2
48	4.75500783970984	6.1190153800266	7	6.76813576126153	3.39514798856792	1.50284286556141	3.77740372765706	1.20990413538	4.3982069010887	4.50975381531436	2.52848780696435	6.61034870086811	7	3.26737527427836	2.30022225137296	7	6.39766865239251	3.75477160982491	1.67165439480246	6.31893417287541	5.3463281368596	2.34849921082713	2.51427022074014	9.94512191912585	6.82027987485472	1.30202825881758	0.0955915259751282	5.04542120684861	4.69411944280576	3.38479801977809	5.19807139502948	6.58950555126215	10.3880571699936	6.79882928873381	2.51889981041393	4.64253986843323	-1.67393318012095	8.55851775820083	2.54993817718162	10.7108885714373	8.7715058782307	2.66829765860489	-1.00452447037788	-0.393998714016507	1.84868628946441	5.17908303222912	93.25	0	2
49	2.21280654154041	4.36534550661034	2.72162239781125	3.85363211683809	3.95155716760082	1.80109977150042	5.8927382071446	4.03915334065184	1.43142041114711	6.7820363546197	1.81339943813352	3.6106494766175	7	4.28620241956207	4.84787752173107	2.96082057806614	7	5.43125184207958	1	5.81546320413703	6.41884877263346	2.40040954587836	5.7801160349886	-0.398668348774572	-1.77680133453394	-2.76085246236246	0.32171537927503	9.11313021319468	-1.64538565064635	-0.803251095482241	11.3036005092207	-0.570209346558233	10.0174789631778	4.44133935277086	9.65253096545372	10.5004662643758	2.50150127239988	8.36199084043069	8.35195176132491	4.54488790845126	4.82463891653962	1.81706279991559	-4.44350434054959	1.56117148504848	4.83154537933769	6.22784296433464	89	0	2
50	3.83774696657148	4.40839124297738	3.93905956114485	1.80857073825906	4.8650503127616	4.44014852580727	3.96772141133051	7	3.3621556116034	1.99195473038636	6.20121513995002	3.86830600025246	6.67853344705696	4.77264788878489	3.48133323003456	3.97114556887568	3.61695596987876	6.33566396239699	4.53808675355526	4.53788816490791	2.64067777273289	3.18541489792314	5.49468399400688	0.779531308122861	-4.6470216327314	3.47454204796146	9.10711039378679	9.50424381980812	6.49221742555431	5.23388401190135	5.42521881189583	2.87690584403347	10.0639948093596	2.18972882531122	3.90305864616057	2.09726516210228	1.02293517483326	5.83140158588439	0.330409231541757	-1.482082515375	9.67676392908053	7.26097551076617	2.66480905647633	2.20461310481146	-0.463969230773694	2.39446733896271	68.75	0	2
51	3.71979547527348	4.40072715752782	4.18399068673248	1	4.90066057280991	4.60036491372658	5.73405960851582	6.4046245547624	6.4788876884483	1.09675514485311	3.9268723209557	2.86202751491571	5.89630234999219	3.00849207462545	4.9805830942766	3.48758555437517	1.97842629204697	6.74022009742128	4.01773145827894	5.65055838015139	1.36802618340671	4.99463598631079	3.43824876224839	0.351943299961915	-4.15184053639983	3.47841164757588	8.9578806546529	8.75511959772209	6.48865143994874	-5.72642069226134	6.16614124846635	2.32321228540048	2.34000494041214	2.79799338687391	-0.566304138789127	2.79908041657778	3.88645971996785	6.16693094708368	4.91992029731613	1.91432112410761	9.57544218272619	6.65653219559522	1.4824882532595	2.15757465392637	-0.0990697555214145	2.71509689409422	107.5	0	2
52	5.26946995943247	3.28555884533491	1.42354448653324	6.02193582022681	5.35978180439875	2.23206367579096	4.37533675932793	3.67953095581673	2.45413406316913	5.53833382371503	1.16883906396703	6.54995155961394	5.1431022740786	6.52819057661767	3.67017933222221	5.79019675122213	6.1908212761609	3.01622529022202	3.23322198354364	4.22772978559695	1.8859627930114	2.42042692109465	4.91662923859362	9.1586342011963	-0.908837248521695	1.45042145647517	1.17891570145118	11.2599742513014	1.06973856178844	4.36702724128836	7.32683815219922	1.98225732444811	6.71637803743038	-1.57972869433209	-0.555172449591061	-0.0568402041720361	7.50502275670791	4.13152787147647	1.92452982176898	-0.0793906806678336	2.85230061782124	-2.49734011327655	2.55619082182166	1.95601503200877	1.19975050141192	5.80304378792135	86.25	0	2
53	1	6.38763619091646	2.90533131458605	2.22078634965318	5.595262670603	4.46805387880877	3.09432139765258	5.49112293181148	7	5.36577567020915	1.54080637282527	5.18576603345323	6.41323701490917	2.78931733891163	1.9766862036388	4.93723453845931	6.18446271265602	5.81600379145293	5.73293101813235	5.04342017964111	5.7841991888744	6.57423350563968	7	0.0438680704092299	-0.406534007400346	-2.13316606417952	0.441696824153605	6.05327787864897	6.35640785964536	0.728449574947834	8.32766367083357	1.27930627432165	-1.66322787006766	-4.56287173861555	2.69296507333065	6.33454278176109	-0.397666443826345	4.61622079714006	10.9089691236159	4.1882429686695	-3.89795550285185	3.33564207312684	5.20936050395423	3.18394570701221	0.29637349443242	-1.55334963822014	70	0	2
54	6.88280482939605	1.64623978534853	5.85743794424523	5.95841106782852	1.37751767345591	3.11839540764574	6.17591629401803	4.44188615501787	2.1235638129854	1.51940594167802	4.75555444537885	5.51143204916962	3.37580279960842	3.38176422505455	3.32575559029377	2.37854008355734	2.98668641117651	6.15580370979708	2.38552243511196	6.9612026137319	1	5.42165867928296	6.98110697922012	-7.29061127965647	-0.190642898324642	4.70616984685781	0.0846187673699437	9.56038616682371	1.35839982237161	11.9296170487976	6.05027225813599	-0.251141581446623	3.3572082112388	4.53945796786745	-0.0902993858611824	12.972782441087	9.5491540830735	8.72726495648755	6.2830148878433	3.65299216193122	10.3296346198721	5.4253061896723	1.66820635648291	-3.1586627932457	3.55522591068301	9.24874115254665	77.75	0	2
55	3.27588615137167	6.21084960441172	1.9751034663993	3.91094155665388	6.55708768379242	4.08798038920088	1.23771460475993	3.09566419525959	5.39734501894122	1.23120380194634	5.02575128717828	3.78106361013999	7	2.91427740435671	1.11404506814223	3.36861419540104	3.00979531906324	3.75550371550899	2.8248434112827	4.97128080764084	4.22567008398996	2.49846984463715	5.23407371882698	10.7489453122373	0.0696059973041998	-3.20788398625568	-4.32962416077643	3.13402817299774	9.62293631875214	3.66500511620883	7.75655092145327	1.37958279523561	0.695765941039461	4.96893546811514	4.03012606357082	0.325803913181553	-2.43937329867865	2.1496342705472	4.35097421565592	8.03091622425997	9.6314036217358	3.9224826761195	-1.4624473049598	-2.10359980724344	4.81365884981134	3.47997229788104	72.5	0	2
56	6.76233413050013	5.9644689635906	5.74774220321365	2.68540694833706	3.10777568273003	3.83854780867604	4.53945957364079	4.71776966602673	7	3.39914881780677	4.70474328882301	6.12358826547685	2.6912505093363	2.63821817879289	1	5.42239908361937	4.22569078737704	7	2.59241919252316	6.77737864010986	7	6.07533108099704	5.90540550236495	11.0002055436276	9.30395511889897	-1.62809107615326	5.29234693403596	8.8115354680666	4.91684906159003	1.9639902409452	3.58857337907656	-2.32480158301507	5.93779162043704	5.24035763125526	4.95192655811547	6.12191142867124	-2.94003477522232	5.77246001741358	7.36947920772307	4.25282135283849	1.17996665440329	4.14923654754153	-3.19427403585432	-4.97343442402802	3.80436875444307	7.90553156191772	79.25	0	2
57	2.6029474530159	5.67645020923239	1	4.16968732236326	5.77467089510595	4.73824353780437	5.81433143407191	4.57668717436806	2.31341749785008	3.50807552740638	5.37502816984335	1.97989597707069	1	2.83008368928296	3.48966988988941	1.51548018779325	6.30200777047333	6.21671073224006	6.04328979405299	3.07949120012943	5.61163044668546	1.9907985249805	6.05304318878854	0.453822613436409	-4.14943709318733	-0.711203439249747	-0.975948260936698	6.83843192910296	9.28156303708592	6.49392730479484	-1.68273319456106	8.39062453912846	4.74160139924593	2.8928395087102	-1.12120725411421	2.66940039389025	1.94913736606574	6.71160525206778	10.7858971990539	9.60729998293222	3.8977970918131	-0.951000230095929	-0.135641379855442	1.91633480326912	0.605180473391093	5.40014462757011	82	0	2
58	2.66121513141644	4.30186653535602	5.69111046434414	1	4.90441567316528	3.67745246855444	3.47051910106814	1.0294155309443	1.38349551143998	1.66994608826217	3.06123069647098	6.95428132566424	4.71337835060448	4.96626125478774	3.42832208954948	2.53777149121262	4.71692345291974	2.41286969044902	3.26638310248788	4.02892042721047	1.69266866156425	2.01664508633727	6.14897863309158	10.9027411165971	0.417607234058897	-5.51539710121649	-0.822233788689601	3.26247176545743	8.52718154221711	-0.0954325016277257	11.4931803997543	7.73292144122114	-1.68883658447515	-5.13111342541062	3.07459158936136	12.6241237794315	-1.47279615580587	8.41196031547179	2.14430830803346	-0.578565164808754	-2.08375477149252	-0.493682522166758	4.45013591652538	5.17195956189543	3.47818577132432	5.52287419487694	85.75	0	2
59	6.45081864261059	4.72239676161687	3.80497184634285	2.77079730948311	3.01603330440244	3.43943594279395	5.44389508767812	5.14374471668236	6.51162214661596	3.71434813196277	5.11049217602979	7	1.37185169929592	4.49180184383108	3.70592231316928	4.78726493512112	5.29519032024697	6.06291046289936	3.65230788556869	6.68038560775525	5.875254999247	6.42159527316528	1.68573385665719	9.13829242392236	9.34111106606949	-0.29861483849874	6.20072224356764	8.46280100841954	-1.75332741849056	0.076184588836626	4.17384944687459	2.0062131604882	9.80378914362132	-0.451528760474325	5.10870116255457	2.44188464318809	2.70475475451441	1.12214211193039	-0.78883391346573	-3.06483257882969	0.773446189573639	5.75030049784068	0.948837396112545	-4.3174647284443	2.51449782094246	5.38042614694229	79.5	0	2
60	3.4955273588778	4.42956429021976	5.33040954593264	6.32883532510778	4.86685218361033	3.86028406121686	2.71768994797321	7	1.46208845883629	4.39286562942796	6.55793850888454	6.38486978292984	7	6.82384550363151	1.1587822162842	4.94446429692618	4.64781860030271	1.72150963461814	3.6348013458052	3.36148519718768	5.70026323261859	2.84378849428151	3.48402207955553	13.8521577690999	9.78552341097246	0.159435084360227	-0.139884970991547	6.61185748090462	4.76185057852592	1.6557454650443	5.18707341060052	2.95929322206705	11.694103046115	-4.12583256399896	1.36537760572611	2.40067923667286	2.54069308830878	4.19275829396941	2.18456400748918	-0.963705027480096	-3.91841465830872	0.0965085082596479	-1.64193721229669	-5.4680206244517	1.77948810328019	10.6763908660478	65.25	0	2
61	3.47840867646049	5.89502484881432	4.51548256180153	1.50450646708994	4.91847946464141	4.05236733162537	3.61082994713076	2.94614121568917	1.32313376330686	1.86307299797827	1.6036496259264	3.00651278244471	4.64264573651154	5.17877119619109	2.04328601493	5.4726426538745	2.68451901817122	4.54276054864597	3.83202194361179	6.98571156883304	6.62289056690045	5.49095033822361	6.30975356207993	14.1833788172407	3.41975374856807	-4.90122133065108	-0.855499777522447	4.18155584511478	-5.06783116760988	2.02804742695989	14.0061471216356	-0.383166981713928	-2.92330711280012	1.23338627596159	-4.79236913057697	3.47235626109618	-0.997697561127865	8.17743321598747	8.45134695927201	4.79401002969664	-6.09812966041476	8.32891329960497	0.371406064640559	3.30200954688504	2.56337159591558	5.96055965634864	85	0	2
62	5.44147933609594	1.36985600490635	6.37678140331715	4.8963505277843	1.17532792408075	2.2861209651222	5.88486412155162	1.98382777925665	1	5.06687366845687	4.24198442298075	6.02105180845278	4.51348809442393	2.35861556987156	1.98909598830562	4.44107359287722	3.34247661343128	6.6171932843604	6.45311155119749	3.37373478801392	6.51583102670376	5.98431256495098	6.41476690545361	-5.60549434965516	-0.444478582817285	1.7021330044296	0.900043991476924	6.47706803163365	6.11682865179263	-3.20191222628282	3.35660792557738	0.7934542179518	5.66314945679679	-3.52714315741126	6.9856592776589	6.69455023877562	2.70097661246804	-1.09873657970294	9.53830489568068	1.39170234964618	7.07609612648498	5.54328122565147	2.34589487456668	0.543722347335668	3.00212284166023	9.92435092050756	72.75	0	2
63	2.14427944229584	3.60545763508432	3.00090787304464	2.33106079657029	7	4.53953867853368	1.9627411774734	7	6.16515582734976	1.20217238972312	2.91331142806795	6.48587807409685	3.21303500586727	3.67225753275036	1	6.35911679177081	2.25006269773266	4.6120954976806	2.22822816006852	6.26027512758363	1.85512370065955	2.5918404995821	6.38033532446448	-3.85043518156105	-4.45782778213263	-2.716481927036	0.0991301335980229	7.22061070362958	7.60743089222183	-0.972131338608542	6.22961663636545	4.31444395631006	0.92678661598311	-6.40647710267586	-0.364401870457049	6.444450316913	5.97845296475407	9.83076632009656	2.70971452148195	-0.996418937046156	2.12216598656174	5.45799873654467	-4.9181236601499	3.4808031653329	0.668051111141633	6.55334207694536	85.5	0	2
64	6.28800214536666	7	1.18122046968283	1	4.36702059627088	4.40357598142192	2.40836333197293	4.85802237080309	3.27808794981734	3.84845087007691	1.3128475755466	2.31507857551357	1.19011930358725	1.69528083545225	2.89243197554339	6.10609913336755	7	6.84456603423268	2.6030665142532	6.18143525166245	5.947247774415	1.83399997995595	4.18468478866476	14.0390160593854	1.59301601475471	0.828385232176661	-0.378649545126021	5.26186029663192	11.5017875930765	3.8573232588311	12.4290337773617	-2.11615239181835	2.24053942624349	-3.39841094002776	3.47250135953747	-0.539590102044102	1.2979951415799	8.62903460750466	9.35307879254169	5.12181886801739	5.53876984947467	6.12432258805289	2.98612545277739	8.70593924973217	0.720590681688638	0.301746601443606	82.25	0	2
65	3.3097735179751	5.54298551473854	4.99150675511942	2.8231142987278	4.89982732867034	3.69436319889603	3.70057821505131	4.81855371227283	4.15848577016873	5.66889793382871	2.43418470177066	3.91752582645806	3.72264716205965	7	1.42093739216855	4.15007192132401	3.82260934010862	4.24497677648385	4.32014209270836	5.78406571782878	5.63262780376601	2.59171213600221	5.68108905216661	14.7710544101759	4.09148899984273	-4.80612494953248	-1.02061795175677	3.13627644522957	6.00318011927537	3.33237927358952	6.17582590628461	-1.78228101984556	1.50301613321053	2.57656711338244	1.50472833884337	0.665319546504678	5.63174465383229	6.45600935077254	0.939667944523612	4.87500192909061	8.48480040894978	3.43897835900645	-1.41903910014816	4.05200888502974	6.99314402113022	5.13087910360621	85	0	2
66	5.99842669056067	3.93616390805047	1.68397039576141	5.65588252992546	5.24052612616292	1.82306064232562	3.98397012429464	6.5804628725445	5.1057049725096	1.11046677990069	1.31781179863247	4.20251742884596	5.75292779698933	6.21219841253974	3.92604948521826	1.45136918186656	6.22036898217271	5.11008327149859	1.77123870802625	5.33800278752284	4.35988396587681	2.42244153139597	4.7707494720272	8.82138114142449	-0.231358422045937	1.32235708898334	-0.230688478288688	10.1713563647671	4.21235944677822	-0.206546216633219	8.16746354834474	4.37144183616521	6.27423856534941	-0.833827098588114	6.847816534659	4.89953000023596	-0.340465408262548	1.50921572509279	6.36700954272259	7.57386051823204	-1.57003495875785	4.9815438946088	-0.76340232739903	-2.74139813488625	0.884394941873952	2.57572843334201	83.75	0	2
67	2.56751290606427	3.45698063366213	6.58228231681682	1.08984293690297	4.16363047422472	1.64937149001028	1.8802493839837	5.0460316181145	3.61810264402406	1.9867919106428	1	6.61758235480368	5.2187621898438	1.88787828498782	2.17809359551193	3.16186845175382	5.33076745025583	3.76669608589485	6.57424985021828	3.66216251194903	4.74566936883668	1	1.32646583359227	12.468354605839	1.02937019598088	-4.03003307780273	-0.907815146364947	5.11044413470515	6.42745323057078	3.93144137802535	-0.555262902759399	6.92603961494129	7.30484735457057	5.0293337548274	4.67023169713306	4.33410341992866	-2.83297195440379	9.203075000469	1.88276694632367	3.24250350527272	5.41275245955036	0.29616059089695	1.77654367640442	6.72888877634674	0.28545742527234	4.32450885488336	72.5	0	2
68	4.40709845725745	7	4.17049589566688	6.67030185933439	4.86273722331529	2.22791415003768	1.44494245623634	7	3.21152037437631	1.99679053914932	6.38385252875634	4.01629960202136	5.46273062542969	5.74156842327614	5.32637638997188	1	4.62768159470572	5.56893065591889	4.1327641792694	5.96839430041061	1.62661929151893	3.27726687100046	2.40007715048549	10.5701837885104	3.58396172204983	0.498981234248314	2.33236876761114	5.77727104834542	7.54492810829219	-2.48727699873397	-1.3095776832195	-3.10325707384638	-4.2185412321224	-6.66455528442203	4.61505632334565	9.2614328645324	-3.2425206220685	-4.2557603353316	7.34734552539523	-3.2226140627101	7.46562873910696	5.43767106856081	-1.96445954760015	-1.52817006412314	0.0889753236419664	5.66518918837247	67.25	0	2
69	4.2929500964715	4.93456394867574	2.87665252832655	2.78330852438851	5.0078311138362	5.25115897515049	3.80345415722485	5.07531050345618	4.49476110827623	2.78052178554447	3.02435532511877	2.30656822429532	6.21171053105788	4.05136923483083	2.12227919204079	6.25295110273668	5.5176526853609	4.58498564283336	5.99071776632926	5.55121362366135	5.50385929909603	4.42592664751497	2.47978037286065	0.0665574822437588	-3.95389130906675	1.51339351128103	7.19054039194649	5.60405714919353	-2.40740150882481	-0.399428245165007	5.04007999551359	0.941397663429504	9.48799283493054	-6.18158210837192	2.76325926073788	3.43879025600975	1.14906787403752	4.74635151559865	2.41158180168794	7.21206811018844	3.45456000621914	0.281415369851872	-2.37925567571656	2.2619964981375	2.85807779444816	6.11205427190057	83	0	2
70	7	5.39226837892781	4.83419201307296	3.41671737107478	2.41963541992297	3.66225365546328	3.39662704185683	5.55163690767153	1	3.82584553131	4.99808474844052	5.63502046764038	1	4.1198102984105	1	6.41774748514153	4.7747454067202	4.47188514115902	1	6.74787650313779	7	6.94077992716454	6.9553557178475	10.1868439278326	9.73431070650186	-1.72528034371928	6.4727392572348	8.13856373277159	6.6891008314098	-0.521930974263217	0.73264927858559	-1.47025352729674	5.45918428978592	12.061002915073	6.21424144668105	8.42744619609184	3.52940125568541	6.21024956445618	4.71480008767979	1.13019708849047	1.01812215404104	4.55334771480117	0.677891676122997	2.59270414840417	1.97613716982787	4.00516902421222	69.75	0	2
71	3.54630296700823	4.48444326901479	2.36571764671546	1	5.71787827067364	6.88305584820889	6.46382370643481	3.16460333609501	6.76106337294696	5.80455579130844	1.33720007548846	1.33509857318794	4.4188682746272	2.8272604148365	4.0002960380123	6.62548508384062	4.16454480808426	5.17164637231527	3.35853096123614	2.77611056270833	1.12369693296967	2.29524253794078	2.55093085167101	0.748656221942332	-2.61463138332988	2.89692373814032	7.99056192417367	7.71827566227253	3.8985056096317	4.66030311968472	3.93568104407895	-0.856443473223727	3.40236525831124	2.97071745064957	1.9664247051007	11.1631669738805	8.64922929742667	3.44117013655753	6.4426274676026	0.204478354649756	1.15177538795502	1.24968863376883	0.057044979143149	-6.09832479100824	1.27728736435416	5.54081609074579	84.5	0	2
72	1.58688203301024	4.17450811291993	4.37501274028567	3.45593665439551	4.84664127850828	3.6724273574165	7	4.3697892955319	5.32193198037786	6.39236561068743	6.79525768575331	6.49609853420101	1.46318230225008	3.51411710028644	3.21021232333494	1.06939581431928	5.58793577848669	4.35989110528606	1.59597287875725	5.69349779773779	6.41445782062117	1.43964080895158	6.15182755705342	1.32791554136129	-0.294021263718591	0.787141436436702	9.83117014803516	6.81153012422129	-0.447348483211425	0.410122572758788	-2.45330436293309	-3.21752378042857	4.37875159855806	-1.01315081627396	4.20496929459118	4.08401360826121	4.67011354845506	1.47329383724819	4.38735997786719	1.80021017834336	4.79275189668577	2.8525904112538	-2.20133868293493	-4.79623812615225	1.83556213048285	4.33020959541928	85.25	0	2
73	3.87178918439531	7	1.32822305860704	4.33605689471495	6.07662357451832	3.65203881723552	5.4276260945942	4.80857845624301	1.16261384630363	4.3036493056966	6.83442593604565	1	5.88623942149783	5.88985917430461	4.04857438054764	3.42285483648371	1.49022596977488	5.82095371970223	1.4284541779069	1.37007745397813	3.07517534413123	4.17261048014905	6.3821927334681	10.0972079080456	0.848816707720243	-1.59026459423066	-4.32055599603341	2.12602594404269	6.30693982689413	1.01184678645876	6.83100485252602	-1.02851189003811	2.18322614543203	3.17169045463739	3.2357508270243	7.40851818673578	-1.00102032113497	-1.35695333169962	10.0266716136772	5.42573504510355	10.7025154869534	2.94924217635045	0.849855270109169	-1.63574810992712	7.50898154229781	4.8230202332203	67	0	2
74	3.76494407755417	5.66230504964672	5.21776262941637	1.45432152697795	6.05068693016403	1.39043506077823	5.03902229260552	7	6.38919142236767	2.00298959298522	4.31161198781786	5.1415334380203	6.00570911171549	3.62181745555458	1	7	1	6.88423652485115	1.99980761771609	5.61656440845866	1.31624935894701	3.52999897081437	6.38310780691705	11.4903475982404	1.33579309154196	-4.91912757517256	-0.0118879885898186	4.3959594303121	0.628430410814907	13.0954675740128	5.31911213271941	-0.916143671680173	-2.8913473611477	-2.64795269666642	-0.857851758572931	3.53328300214913	-1.80271417872202	3.42442315932303	3.08020579383463	2.32396998057278	-1.70224109152885	-0.456747231779204	9.88416890771822	6.47063562788737	2.71645821248404	4.59803645147573	90.75	0	2
75	2.81496932223814	6.29098658204061	3.02882451446693	3.45130924921309	6.74273355443465	1.54237402075027	1.54766440039739	5.25373710281562	4.3149097464996	2.15710698177321	2.79704120125513	5.78450966876139	4.61947447560801	1	2.19243018252535	1.86821845963851	1.44450637686026	2.77494606454832	5.787310639424	6.52578183402097	2.529242349105	3.74057676688112	1.68550173820045	12.9974382510689	-1.15567385230598	-5.0433971615345	-0.657839770984763	3.52265736091683	7.43774951165145	-0.559435592183234	8.24959271121522	0.558251554076352	1.55488165525629	4.59924669956968	9.54048871675346	-3.52622423304256	-1.59216620259994	2.34150625536459	-3.29244533825682	3.37291252707108	7.48448370302029	4.17576733293387	-3.57686231970604	8.72404156995403	7.22682055564342	3.17065984584895	61.5	0	2
76	3.34041031147387	6.00377517923284	1.36411974179402	5.20959514961064	6.65598356643206	3.1878072325365	1.38823049421849	1	4.05249974042413	4.96195453723048	2.93284722962494	3.91243583638583	5.65948095409683	6.85438988651379	1	1.93484998966568	4.46443168786186	4.84917154493866	5.7485541760216	7	1.4926168054983	1	4.24051913784174	12.5370936138921	-0.844712114621062	-2.81706543594044	-4.05141661980333	4.26734075987867	5.06168188184187	0.390304619561355	1.47117051411804	2.37690231227881	7.21632042014163	2.67370731627883	4.47845194407824	0.496514311614803	4.52020373509515	6.37440737060237	8.24698555369581	-3.00119074671906	11.0665300505327	-0.99504245998443	-5.34667850813392	-0.0573046952240247	4.05428167692107	4.0533887937795	75.25	0	2
77	4.07821886805451	5.29605109998255	2.52830360828379	3.96417026433942	5.79907815987279	1	6.29944937549748	2.44504186923154	3.13500070334811	4.04931407017888	3.76727356659931	7	5.52078555205546	1	1.52252578248464	5.60233616812143	5.35177814902132	3.78529403098402	7	4.24181701452043	1	2.13456711490049	5.0376997831824	-0.606901002474389	-4.39880280902251	0.927771187394343	6.2604172618934	4.7119235744057	8.13276019496747	6.37111893641587	5.54555550627718	3.40548826906454	10.5622260037234	1.16251130813064	-2.30383051563635	6.29235381081157	12.8860665973973	6.71045279495647	3.81788849484703	1.12505349069455	6.29472097209641	-1.15409685252124	-0.40087354206835	2.31068897009245	-5.82119766337914	8.22404526519538	75	0	2
78	3.6246411757617	6.27883391348003	5.33927843943167	5.87033067131405	6.24292297728877	1	4.75254653017459	1.03823075104175	2.91461412389175	1	6.11136853205211	4.36674978424404	6.35957347077323	2.75912209021722	1.7017740982737	1.02609058454919	6.29387616903681	4.24163914635828	4.17186130604369	3.08691758452551	4.73879259156586	2.11994060964538	6.9536124678992	8.84940780624203	4.91155401616638	-0.207245445985141	1.69247400874343	7.28886658268105	8.41082403280549	4.84992357242447	9.76366281060451	5.13351968951789	-4.31457748342144	7.49399011022336	0.198198471006286	0.63593099750116	-3.38665337011191	-1.6851483697547	8.25780892438949	3.15503195441736	6.52788145410045	5.75509504478004	-2.13989615516869	-0.664909884420401	4.726515316314	2.69621727713433	87.75	0	2
79	1.86967566985551	5.04884335068119	3.17676217902993	1.92773997214268	7	3.99224388152083	2.66074127173311	6.24958851763266	3.48847068156429	1.97081850806444	2.95736702604564	6.55163168401916	3.82293265478239	2.97235969687807	5.75825693480971	4.07066058644074	3.07409211024232	5.59645794012149	1.84860019448978	6.10193277161098	5.87985270701881	3.1697869143554	6.23085452646824	-4.17639094797519	-4.72544220927521	-3.84036378604692	0.125633827894773	7.99115167037685	8.01007084530168	-2.40012378261742	6.35275981907088	0.102397579895964	2.34128968954654	-5.99103254379587	-0.179278569267014	6.43140526282621	13.4410899169461	-1.69879257416109	8.37901221529043	4.43260767666254	-0.109839130338512	2.7935678380951	-2.09166606919441	4.65032118084318	0.407527540018156	6.53428853339696	71.5	0	2
80	3.79743085230634	5.92701991882554	2.35592147030781	1.4683394808146	2.44662985860345	2.72658065432002	4.40809862498559	5.42293934009456	3.62101815917977	1.72920256824771	1.75789001007344	5.20233337153153	2.07413273590872	4.57260446121356	4.81957638185718	4.54540168811215	4.49179094434139	6.34060596101834	4.05894907523435	5.789136402791	5.19439741913043	6.17036460444356	2.12618069918778	12.6164949287811	3.47751478940836	-4.76726199454922	0.0768402581845339	7.54160428170468	1.64198370714373	3.74485886431157	4.20254507062378	6.85267995898572	5.27047864564763	5.8620014730405	5.90886989132262	12.2067201323727	0.877605517277273	4.53268686832773	9.69634494981352	-1.3903555214982	9.27701818020734	2.24207273568246	1.98554635719934	7.20326861002784	-0.132607381823869	3.32769509303233	72.25	0	2
81	2.27400085598603	3.57342103246137	6.24953544366073	1.56575651007908	5.61203266425554	1.43096171838913	5.3424084204434	6.54249924406162	7	1	2.49910635785326	6.10054412468063	5.6526817423738	4.24631052503343	3.23633512918872	6.45061886761559	3.39536089729284	5.82520564680785	2.46958503173662	4.81611006791926	5.22285257659776	4.96157685418364	1.11497673384214	12.6424651569555	0.548032764166672	-3.56006641399798	-1.49204888835378	6.45146619920232	9.09035805634207	7.61494638713318	9.34836747750788	1.10997777924412	8.61033474720406	-1.82765561852242	5.19738298127708	-1.38451942482193	-2.74774776993893	-1.27884073401689	5.41231174551459	4.06077939181042	9.10174823793306	0.678668321384968	-2.49194244681546	0.492887464771634	4.81466641583155	3.98177541062788	80	0	2
82	3.87472623446323	5.60462902578433	2.40747836189556	3.10178237448111	6.84454537308663	1	1.40352104466893	7	7	1	3.2840753797717	5.06924483700301	5.58539014797543	5.58062536681315	6.16386256882897	6.10894405184089	5.01619603547083	2.70856280790616	2.51897727775194	7	3.56924956059904	5.26854226525273	7	-1.77854382743766	-5.13552967445007	-0.29674609252986	6.57898408999396	5.05596200919035	8.30197230110459	-5.24065560350417	5.52139286731114	4.17084499772909	2.02473866534611	3.8401934675284	-2.34620505641008	12.9292908084618	-2.19505569366029	6.06946229752464	7.44112669642836	7.69729171255909	-4.89650490122092	2.26641494411634	0.829141251728556	4.01032210947252	1.95701252133334	5.77164840209065	71.75	0	2
83	5.38548430491696	5.56644007973557	3.99708672623816	6.3077578047834	5.25951135520681	5.03311700519781	7	1.2692110210495	5.25370785263286	3.14504145283018	1.5604188519763	7	6.18100697193948	7	5.26678410546947	4.98642047552353	2.58939171518426	5.3564426383911	4.36921947774155	5.16093837469815	4.33053231334158	6.50847969200698	6.41470945894722	8.57242532459232	6.92163411260407	1.31241925207053	-0.608838862088346	8.56198060670066	7.72016449986323	11.6637216643649	2.26438748902318	3.68134150068609	9.78789529783072	2.74800115662853	5.6710924725898	1.30636527484061	1.12188354160529	10.1189458215488	0.196124299339662	1.50955405300923	1.30541561421014	7.07562764776251	-0.407231372841509	4.80840716962259	5.7763362141464	7.71123809698391	77.5	0	2
84	5.3298111975941	5.25390955920198	2.38070113171561	5.39303787644117	5.27122770607667	2.37682898248144	4.90126516268986	5.12927978190294	5.13648740444735	1.65552288101942	1.19828332812142	5.19301402344593	6.70588272386538	6.30232781673004	5.83845055489753	2.64262345190482	5.02888798724549	6.15235021264489	3.82469569840965	5.21179063339085	4.74021183672808	2.45388891862717	3.75766425382648	8.87081558556955	0.306342106043607	1.54619071384336	0.293916520735935	10.7574105809771	6.87329324704518	0.495915867716407	6.94781280067747	0.126854697467705	7.18769743030463	2.19376031492002	6.55322715860865	5.10231743412254	0.458742740698773	1.18947906388174	6.83661539317208	8.92753769862717	1.27961663380671	3.58293061145076	-1.6921834243476	-4.42918986481367	0.15707246185133	7.3594457246771	61.25	0	2
85	2.54819172490076	1.3612827357762	3.43916533507963	7	5.36529802152139	4.32569607639383	4.61034143558006	1.57271366594799	3.83375844666553	1.74230265743954	3.43734760529206	7	7	4.01742660259059	1	5.23320615305378	6.12958510124363	5.29397817783428	2.84570389369391	4.86837605240838	4.94481307253806	3.24152918854265	7	-1.02094080784105	0.811004933867174	-2.34841693650688	3.7568881433938	2.92135164113406	1.64352737934171	7.62046007208701	12.1705863199764	-2.73516457021558	2.67622379478425	-1.66095873330226	3.7346245438872	-1.42434062114192	-0.227891440047121	1.08517844753922	-1.71316993783282	4.59555210803107	9.97666066776342	-0.717965741358243	6.44523879171998	3.1800597761793	4.48311572914277	10.6070235218692	84	0	2
86	7	1.20498731236528	6.32432294760055	5.81731197443971	1.80809156880613	1	5.37554157922228	4.62566415286661	5.97516844802	5.34142503916481	2.00273912337918	5.40292086819942	7	2.97159289171755	4.46621479385825	7	4.64701167930264	5.06186599514985	1	6.81442672362166	1	3.252607165166	6.64166316359779	-7.08348690967387	0.267497302200874	1.75626650612556	0.819384968696075	8.61395384986644	8.31912942062637	-0.936012251421028	5.8501010287503	-0.134220076860335	11.4702172797657	8.87334936318363	2.86038446421764	3.23870394653611	-4.41972134225915	1.53591982575414	3.21409645344227	-3.7046366118445	-2.36410296255127	-0.876466155447177	10.4415695385156	1.0943498083758	3.84781548000348	1.07106141047127	72.75	0	2
87	2.83879954806073	1.45546912120887	5.20624816082358	2.85968614480856	3.47217244724039	4.37346404474686	1.12109274887321	3.64778464083236	7	1.4355410967454	3.8516028811234	2.32085724291599	1	2.03764170333241	3.4209467519777	6.12075803214972	2.87659560556266	5.41078638469522	6.56907443609716	4.17564195857867	1	2.96085312275898	6.1463147258353	0.171065377057468	-1.6497758371688	0.522845336181134	9.73833496378496	4.37253442289533	6.03827729052002	7.29775440654586	6.50590824861167	0.30283935733841	2.09215992434071	-6.92833109770752	3.20701407828891	3.39634452122217	-0.691271680553818	9.65449022994197	8.16092967189791	11.3830676439356	3.25627893493933	3.84355566031617	-1.72514223004253	6.89478021260694	2.04001198441953	5.64512048051467	95.5	0	2
88	3.58735067600038	5.80664307940709	1.20724934821128	5.35615615201902	5.89413280679517	5.27690042439102	5.51721259535423	6.7487117012031	5.7984950718252	2.1552420590651	5.75007269960293	3.68988122895633	6.48070746610656	3.86503673996512	1.23453831935171	4.212319405959	3.69243386751207	5.60957315840282	4.4809304502187	5.04845710928765	4.84082484527395	4.26693343006746	5.66667925296961	11.5701750230751	-0.471160949849326	-2.75971913364719	-3.91299443748678	4.37172751716637	8.73049460715586	8.15222849341013	5.89982065931652	-0.593888439682138	1.87324611026307	2.30797964690601	4.13444264939421	0.946575372133025	-1.64398110758211	1.60006647262378	4.84252325419208	7.66689024429771	9.47768013938452	3.75229676985135	-1.54363973130112	-1.18118105363261	4.06673723153754	2.1844321187316	73.25	0	2
89	2.32729671595395	6.74613269873845	3.00859639594832	3.20987729651914	6.1050388865614	1.22261783325912	6.53026903268446	2.04739855111159	2.68297997168044	2.1315959683224	5.41220180303204	1.48072650520362	4.46650138875901	1.0591953316989	1.20567536814941	2.9986484032154	1.09481230071041	3.83753020117806	4.31169002812423	5.74187402669498	1.88630629070703	4.13092748528302	1.40523575387489	12.3177412964419	-0.0178387706598477	-4.85247358553967	-0.942432864194958	2.813916538236	9.00860152389956	0.333643159648009	4.64622895423753	0.323139644889374	2.41530385308978	0.795893011206884	9.88953973230113	-4.92022906571246	-2.94563529047611	2.88183717092439	-2.6171025902729	2.93768953350077	7.10567197364424	4.59594013598467	-3.63620128283093	7.36808100212651	4.18198039711863	3.75582080946155	66	0	2
90	2.73505026008063	6.00514452617831	5.1406137703726	3.05146740133722	5.33671627654917	2.15338128396678	2.94410673472814	3.53364308597066	3.69047001740059	5.68854447227247	5.90697098790367	1.61518179566643	7	1.37690637727676	3.09388240433109	3.55332676894583	3.48700626212564	3.24627760015552	2.4290189010867	3.50494301230316	1	2.72264643145705	4.18855035135212	1.45570911770579	-6.53613364861539	4.08333156675379	6.37169102136242	4.65593266364634	1.12916096178385	10.7148567780031	-3.34107888479657	3.28218719103611	8.19548640811737	-6.12722825124131	3.72559467596957	5.22234935755598	-4.13788331991455	-0.148145466562722	1.84372086593629	8.54972033981238	9.32773033053498	1.6575872372016	-3.20156051349697	4.73900726921314	-0.657499043489125	-0.593848502921893	79.75	0	2
91	6.10823500161768	1.57773431564347	5.27293062379906	5.30716463430494	1	4.00056683950311	5.61865000680351	6.03152812987274	6.49282007748918	4.99886028737505	3.48298529336129	7	6.17820672397189	1.98268085899254	3.05285958599993	6.28020513865627	5.74771594294572	6.49749149609857	5.17455505298515	6.55650087500225	4.00620766403321	2.54664135817266	1.53830574231159	-8.02482981801922	-2.36784047566544	4.61960436215672	2.28071040913099	7.70162092334502	-2.09888585785219	6.80860483300948	3.33171821850508	0.155001410443517	3.88910202942353	-6.61083824886112	8.10347018551349	3.95175159908817	-6.74145952658373	2.22935081711945	6.41926607141453	7.10216143345231	-3.39388596428231	2.62586890288929	-4.5919619158669	0.544651114636308	0.522174342633133	4.76219837457075	86.5	0	2
92	3.62240291978661	6.31408743304264	4.72126762258703	2.2047382163771	4.54337025559873	2.7878569471293	1	3.82062409633676	4.07583963355215	5.14603289269682	5.24393829537371	1.65400405588193	7	1.51431438042465	3.81678852800003	4.12794910832579	4.8327130644406	6.68224946805216	2.98190656560372	4.12058731676471	1	3.50717322400996	2.97860514426709	1.38341311455982	-6.04241653691216	4.27366100510839	6.5383915160502	5.29125123478511	0.342421855945221	10.0871537938905	-3.47912781664434	9.38518539056854	7.68018811001547	-6.37379914712041	3.3216543505714	4.88783163338726	-4.35609721392303	-0.562587002165888	2.10979678472945	-3.9277069707412	1.73009493632839	0.451177814847967	-2.91289547793882	4.54019781914679	-0.407308713001085	-0.441649929077483	69.25	0	2
93	4.69371234417536	4.71413682072358	3.25068161830282	1.09465259575357	2.79303783270489	3.11080521601193	6.13970424194647	3.02901196721058	6.78521377773536	2.07691531637488	1	5.01222825336336	2.6141971656601	4.42603096558585	3.63967783870014	5.68694921477315	2.67181425428462	6.54924131404756	6.57627555355801	5.23439430606782	6.24628691482981	5.22229449687132	1	13.6073081895885	3.1783712117284	-4.46446814770507	0.0941410210898488	7.75349153462501	11.3340504587308	2.48231603487146	7.03111860532142	7.03534187256004	10.2421770846932	0.291695828819871	-1.15060882167111	12.6042567222274	1.17652470576421	5.83081425475436	9.97435150235738	-0.977294844358582	9.14880719760714	4.57056051401488	1.79715262775374	-0.0340374046530004	-1.32687762035166	6.29806901017864	69	0	2
94	1	1.92841845425914	5.47399109544391	6.42973295524252	3.58364927222011	1	6.57505164583561	4.98414524296465	6.38226939700666	1.23540218400304	2.16234945669002	3.35229355947832	4.16516084935197	2.7440711902824	2.47215132675283	6.54817692634676	1	3.15259922380073	1	6.90407004520409	2.32952540597927	3.90657595308898	2.63737997780317	-1.23177643896112	-2.51707142608118	0.307855777713797	1.34194804709424	7.13332316500292	5.30430412218067	-1.60552178399653	5.91477087913476	1.86934754961198	4.41964992456631	5.21875846397563	8.96361611691336	1.67937724971265	7.94793301274146	0.565686914184913	3.39173905932938	11.5927611782551	-1.34450787424641	4.51731653667539	0.447798280741655	4.74417929215706	2.61286158073055	7.01152481029402	84.75	0	2
95	4.61689116247393	6.88654461579392	1.76359719514658	5.25335815135508	6.07084203083678	3.64229287376161	6.72422065862915	5.25457387824886	1.45258156578766	4.69933175703907	7	1.81461633172986	1.53411766094198	5.52622617701563	3.4525770366313	3.33912020423574	2.23929575208448	7	1.32015625238075	1.1647865907855	2.51079020843316	4.65978300808305	4.42612214364081	9.88015704524943	1.74216282734971	-2.9099004333792	-3.09295196642884	2.85971730910833	5.49051452527039	-0.154777950956699	-4.37429503603069	-0.597054625932436	0.68824958545507	2.0494725281349	5.75882696487758	6.93253115442602	-2.18122342780448	1.59152998666274	8.82862526191665	4.26248377424655	10.7552425595821	2.11281864562832	-2.77122532294308	-1.71032332676822	8.99280755001611	5.78757039684353	64.5	0	2
96	3.94692831661054	5.8142579824357	4.9424784564129	1	4.74918823737353	5.24855882975683	1.93937964641137	1.48666497903048	1.1710654741131	1	1	3.45549665675548	4.74625888637748	5.31169568860752	1.4818748044778	6.37736738933837	2.78956371306411	4.05962090989633	1.72867818864041	6.46151237343441	6.36839650478267	3.51505993799829	6.02824753817759	13.7273920941229	3.25586446694436	-5.33730658092944	-1.095129026341	4.09475337350734	-5.35267505926015	-3.61555456081942	7.58368129155006	3.66266284446615	12.2566946227997	0.978517798398993	-4.80705430882001	-1.0517033724169	-3.265688307593	5.99313622900201	7.99117794959559	4.83207978546275	1.54226312296355	3.09241907464824	2.19182224194861	4.74976377076413	2.19734948799672	8.27407692538855	79.25	0	2
97	5.02500502608437	6.04687563970886	3.86906049600316	1.54534128659964	5.34770728980784	1	2.89886626220688	4.82377691012862	2.14495987245997	7	1.62088885483152	3.80910215537323	6.31246207252238	2.30022413654172	3.8148158987312	3.48160756648229	2.32330305943665	4.96970461668022	3.98575320397207	4.46124344617661	5.55880085345429	1.65025391359573	3.7036979213456	-0.0954764064758309	-3.7559577742842	0.390286397625471	4.87344226215092	5.93517996400885	10.0261532719744	-2.76562854809476	7.54734862970489	-4.69832757582782	7.03537694414841	0.590108571382809	-0.609877701060532	3.90032049293545	-1.23739761316034	10.0188927111206	4.02227922949669	-3.45794196988967	2.65460013922315	3.46467454222595	-0.515665056971061	4.37728811635684	-1.46535838227223	5.66433477820906	79	0	2
98	6.63342129490361	2.82421576396138	5.89190741451228	4.89139699115101	1.37223085980962	3.72798182231218	3.6147864406173	4.30919173033478	2.56298171845728	6.14110962996093	3.54563992139388	2.91980939836805	6.99232311667994	4.8046693683452	1.20363374393899	1.78363723772844	2.52397430272923	6.43056464391408	5.70097624907554	6.84431939372594	1.50789982576633	3.88508704620917	1.28264866069268	-7.2951225660304	-1.68745564236188	2.86755137882992	0.540532433712438	8.1850244585138	-5.07014987473933	12.1110464163206	12.9029086732703	5.19814550982781	3.47016567016834	3.51145917840652	-0.791981964770974	12.4312462458959	5.65428330479811	4.54976086781909	10.9168084824414	8.62936981068519	4.32364521085075	2.18213524699121	-2.4956420113186	-2.93499350207933	3.09365242648112	4.82101727039219	75.75	0	2
99	5.83200325009316	1.41512740978424	5.61573133526496	6.04174935848888	1	4.48840745141971	6.69745745429621	5.95943613731184	5.27061627214434	1.345472305736	3.65386778778633	4.48890969029828	3.4927985832976	1.3306921274666	2.03035421649342	2.26578808951427	2.35879205523236	6.52600799581427	1.18086143317847	6.66287995603277	3.16055892662523	1	7	-9.39843332465535	-1.96834369116042	3.83068623392649	0.399263514197275	10.2711276213947	-4.61426413467202	1.63261253464925	4.84828478042057	-0.583211732654267	11.1554051704672	-5.85403802127969	4.73336661273403	0.868423859160562	4.55891353159673	10.850663087934	2.36947388224622	3.0781004378668	-6.69174583301971	-0.822481271086402	-2.13135983057527	0.147408062525501	8.67343094973953	4.04683440256497	63.5	0	2
100	3.62477582029937	1	3.53055195068259	5.95681822873026	2.18092463336911	4.09518665649127	6.28397700883714	1.54293203362654	1	6.26270565346227	3.28966403762106	6.71080661286358	6.72179751079914	4.04308513779833	4.20718694752535	5.24922468451606	6.10482859157856	6.38467013577645	5.86986962611429	6.96123846745896	6.4957777566041	1	4.67659890600092	1.72325589037313	-2.345518218786	3.81210447066613	-3.13716620983751	2.3513976565145	5.93182194383455	1.01038329704362	-1.19272837387725	4.18084910155438	5.23423742180589	1.3593208837837	9.84318171995048	10.0579868981598	0.633914582360497	6.77600818367567	7.04845402006123	1.81964312272252	4.95711285962378	3.59325559531595	-2.29572835759694	7.35633399508075	6.56503880258704	2.40914566434284	98	1	2
101	6.39583269582161	5.64733722409411	3.76730566105085	3.09378719529819	3.55445627357737	1.76695470467996	6.94567017911109	6.52579976008763	1.79567954721341	3.02488770046862	1.2455776451258	6.81000872941287	1	6.4435850375879	2.78153867200946	1.89597470149488	4.11683421426718	4.62298851179252	1.88669889783122	4.58232119567593	3.48444060269031	4.24323171757623	5.38228474721695	1.22384395934412	3.25775490890839	0.466201121283463	-1.499411842566	5.44037729679351	-0.762158335861183	2.47020327557478	11.272776647391	0.028472411344783	5.1404207138906	-0.571691102404911	4.55537476177456	5.91092297972333	-1.00284125082319	4.18643777914044	4.23404989043586	7.61860418916772	7.02630962055912	0.477106428493777	-2.07418705175079	-1.2170378230041	1.87546603530645	9.6206711153684	87.75	1	2
102	2.66384137628375	4.73616832645925	3.06619461795382	5.17160680103001	4.96446845336667	7	1.02172676889972	5.57868382152895	6.06080070837799	1.57679220200493	1	5.98525449662733	5.1633375404552	4.35689315121728	1.83882581181473	3.70940069826179	6.28577997563281	6.34243926372753	7	3.69104935963273	1.42006817613554	4.64592953916615	6.97888690384463	0.58450743160745	1.14997586604469	-0.186626526231685	-3.57129680729062	3.28722785579618	6.58174261720764	2.470528661819	5.95590761036544	0.114669080094412	7.99876466296963	0.743205974699493	-1.86988269571729	1.51658585707809	-0.108616171384904	4.26986072039256	-0.887273039554344	-5.70177496694121	9.73252550873742	-1.53483384617498	-2.9958773970225	-9.19095183402871	2.46198846565512	9.49469735837294	97.5	1	2
103	1.15678969171188	6.58986578984663	2.09412883402259	1	1.21850284417469	6.25039230291157	6.97949142304299	2.44926228780459	2.54086993162941	2.50631820073325	4.08035283694668	7	4.96051398667932	1.35491770518035	3.2460572244634	6.22084954759652	4.2612041901864	3.79536329067768	7	4.68701240803991	3.04580584682849	3.16762805296719	4.93064097132037	5.42989275466854	3.79639329335631	2.82360356446574	7.0074508135137	3.94087985552132	7.68100665412285	6.00875808525997	5.8856655244384	3.92586219890925	10.2991518158748	2.38460958513138	4.28313637958068	6.44314222361188	12.5284430553746	6.99950606955786	6.94395431920404	0.328962217775069	3.95744595310181	-1.33417014964673	-0.63714542007841	3.10656723941594	-4.30264116736695	5.7954300267298	73.25	1	2
104	3.96029693755261	1	4.0160605486171	5.9955203473856	3.03997097368479	4.27213990666058	1.90953361734398	1.66710049914916	1	5.74055262657711	2.75028926919648	5.58860569195167	5.5172173624948	5.36113797571315	2.59932602183839	5.14402642227747	6.37245246526764	4.38819707397445	4.96726809464634	6.00569067646537	6.72032018813141	1.67092936067714	4.78874910241983	0.298286480647209	-2.27635251627971	3.58120515467421	-4.22834311575383	2.31113605713641	6.37590594188104	0.0952600538644119	11.3986318619952	3.58540866461375	7.86478795109677	2.00077815931833	10.7001802699873	3.31433809161711	2.84237388773576	0.496878067063395	7.88095576571443	1.79292333738917	4.89198243105853	7.32888171177879	-2.11464487788088	-5.71436241259908	4.61832485016455	2.00755950323147	103	1	2
105	1.73463938987057	5.80218804553791	1.797235923283	7	3.0122195778933	5.56009785272731	5.21335617301161	7	2.2058222719343	4.09484341568319	3.18653854964612	2.40207395281404	3.60289231143003	2.65918848607407	1.63669593408719	3.22924078017623	4.74152261459121	4.15405013029531	5.78481741557631	5.60630055116559	5.61817035132854	4.11459432042259	3.33520102284152	2.79015497321392	2.15053453510834	0.735299310693322	-4.65260753230478	5.69001809734159	-3.11253333804796	0.0437857046454013	-2.59033143643696	1.09467411471895	6.89082744279729	4.08794757952724	3.57134428653798	3.88037810051823	0.776119917829511	4.48263164590383	8.27280364521094	6.42376730932548	-4.56470734744779	0.889313428144303	-2.27596430280599	1.53178690076243	2.45361275314698	5.46481943929107	79.75	1	2
106	3.86432944574465	4.4241677084894	1	4.03876717730096	2.60914541015597	3.12784460074223	1	4.1080968702009	5.91920768762072	2.06076131856915	6.31914268525584	3.36577921599789	7	3.51826309359338	4.39324880909058	5.08551167738853	4.93799077192455	3.11888019978162	3.23015149057437	1	5.37912161727645	4.2498047877635	6.90153039546701	3.99103475397489	1.87105896958807	3.26625632282162	4.3941837910574	7.6805519744403	7.65199025909089	-3.42029453476341	8.34949840125499	2.00760366781458	7.61979454105825	5.14762506611642	2.76961620403498	1.73530424176167	0.596724079224261	9.04635764603187	4.76140519651945	5.43785657531563	-3.24172161557317	5.54128164627375	0.634968813796506	4.31607266629643	2.02629225041667	5.3927821461107	103.5	1	2
107	3.02890380688165	6.69453884252989	5.15271337444982	6.90489905551402	1.38457422913936	2.55841455805861	5.52027281653	3.29900806791117	2.66386707787007	5.69439229301626	1.3109503369702	6.23901958429732	7	5.81260331606765	3.36951790294492	3.4293063782811	6.06765944686878	2.44290144305211	2.96661256714232	3.72687761428278	2.93783622098519	3.43712337649999	5.33507636915229	4.00981033790397	3.45363443252665	-0.0119580578595042	-2.79785501213656	3.90747107504813	1.33741024228499	3.23189817030213	6.10486461575849	-1.12424010380553	7.17328184704753	3.36619666110185	3.77973280260214	8.72935939251149	0.724329213479366	-0.45874587898168	7.322732481764	3.21109009914204	2.71785309875678	-2.16259155875694	2.36213758524806	0.921491940440247	1.30965903047385	3.62820270622395	86.25	1	2
108	2.66710028749505	5.51450266604506	2.02296495565215	6.52997518700502	2.25133101219209	5.88932181338649	5.2333797925511	3.60269524687092	1.80532443520129	4.60818287423047	2.74069656133355	3.46214866197718	5.0639141555966	4.77092400319313	1.06926970887599	6.39462230376501	1.69430425371338	4.71609522884941	5.87557976322309	1.82652086275528	5.8789874302171	1.72685384479222	6.76964385178431	0.834093320411939	1.54284956440384	0.765948862661428	-5.54465476808915	7.49593110662478	0.00262815573177132	5.13389000229533	6.02539716864395	1.44267969462086	9.88128494735393	3.48238707232761	5.66253648329442	2.12363270466801	4.11442166286167	1.93227957675039	4.65597606758118	-1.35129615358785	7.49111601328389	1.39869510416858	2.52104034606255	-3.19667548250839	3.46089656765262	8.41179865749878	94	1	2
109	2.45206456081311	1.72307269193893	5.05275803592878	5.95849079466451	1.96291177373915	1	1.66210483622836	6.3942873732036	5.40566558644336	7	7	2.36497785748323	6.03034833727213	1	2.66165057853475	7	5.70565934616016	5.27157340869807	1	6.63972726279561	2.43167314020341	2.43541972887393	1	4.27692896418051	2.77066835856835	1.19657682690319	-3.20448234647195	1.13553329224341	4.93289231628344	2.19733748914191	0.255650745208491	1.89483191864698	3.79182301167339	5.89365096395003	4.99143436032335	5.38300143303806	2.43627581449378	2.05915580292414	5.32846967516065	3.51628075741098	3.73908374874119	2.54973482128358	1.47213689690654	7.02667018745125	2.96879375472515	4.70084061495872	110.75	1	2
110	3.89991871520685	2.36148074445262	5.64626868929359	5.81313854523652	1	6.11512126947168	1.333224814524	5.46728777790941	4.31462313017575	2.73661813094045	5.12573749737068	6.88212495967514	4.92137377003915	1.36048823224815	4.4114059453332	3.85717138068187	3.85446753187426	3.19416956701787	2.73332264911873	4.9268980126081	1.61688896255723	2.22042139752099	5.28963635524104	0.984045302522073	-3.19892818203018	5.44527538809769	-1.66172713938887	1.89334858093925	6.04288000773187	10.1280941610693	7.61812414297525	-1.40394157927964	-6.29536922247001	-2.71141066959193	5.00087786965949	-2.8924637935961	4.21564606191567	-0.73747948262428	3.17247153611015	-3.43107163806492	7.92158955815223	-0.377175158085328	-4.9624589174658	4.47931089115416	2.64841045126852	-1.08146156023905	90.5	1	2
111	3.71442011844516	5.76295502733749	1	5.35656452190195	4.01825407515411	1.84696286557102	1.06740873995956	5.6317889478684	3.39877030085658	1	5.47360386797907	5.05404855593852	5.57177941176133	3.45624319328048	4.88435489235101	3.71904971356062	6.42636480199715	3.59059384756996	4.53203407588352	6.63167867699691	1.27431865942272	2.08119717831861	7	1.35055798507757	1.04374517967004	4.03833083776922	8.53474078343087	2.07529337411406	9.9918736920426	0.644723887024394	9.462043807271	-2.6064719637526	4.4696206695614	3.65787158788983	5.20236870369648	2.33221150467003	-3.57762184555038	7.13334533721879	-1.19757465393723	-0.341941462628551	-3.57713832763435	3.97374051897458	3.20901430597704	4.81472280761684	4.08126941190249	5.24095824137485	102.25	1	2
112	5.3822493067429	3.65008373823559	1.43909776987772	5.93238245358718	2.02803586906433	6.17721990406122	3.18279379981364	7	3.11405302193975	3.21724349784274	1.01122903840696	4.9938970355199	2.74665089596575	5.83511818841349	4.67089452721468	2.15221735552244	5.92117249705749	5.73212429823085	5.39693854408708	3.21981098125008	2.86466110843367	7	6.38195522362908	1.20060939253863	2.02618096959198	2.27168345947125	5.24101453177656	9.78888360994245	7.68026691529208	-0.402681871769466	7.54792979579606	2.94898704362251	9.95226976808135	5.8139218867619	5.06952173784819	1.91656742738059	-0.929384808973337	8.05455630099972	5.21943778861807	8.2907609433864	0.925964537233538	3.89910909910125	-1.18766542341112	-5.38884307577477	1.06876752209978	3.23564829030845	79	1	2
113	3.98777544700394	2.33376968188036	6.27195322127516	5.32027292729759	1.63249691853543	5.36023969071172	1.14605480747696	6.25884867329862	5.55301239096019	6.01431281972252	7	5.27501115597412	4.17500720792418	4.85882046430256	3.62550171774685	2.68426254541695	6.14454809527396	5.89959493056876	5.04225699556133	7	7	1.50052019512525	2.04345072012551	2.40097618613107	1.63249684877842	0.773179759912979	-2.51690185050175	-0.0546660446399183	4.78451606701276	4.27025099297403	9.56885942291659	0.518246746935044	0.599608360508291	4.4529792671246	3.82771016789695	2.24819556420475	-0.346055908263025	4.03822916232484	4.17375556676666	4.01551659873092	7.6049592643534	5.55303754908731	4.92434243018934	7.4553209168519	3.35486389482329	4.73847273740875	98.75	1	2
114	1	6.59717316590458	1	1.03023403214901	1.79424741412899	1.24655092905004	7	5.62221469441432	2.58484451287387	1.29386964766437	3.50854727272822	2.89735460579722	6.45911452258285	1.17335433161317	2.68693052774268	6.0293469618557	5.37327131641831	3.06596336008988	7	5.10679611526628	3.5531054136339	2.62927520438854	3.9157130333703	5.92821909624112	2.43814332786471	1.044477690977	5.93870019520195	4.65112925021408	7.47577167992966	5.58036259416953	6.55105331542527	2.57952353633303	0.638187972872648	2.16072547384	-1.37021420260002	5.77917729435308	4.29739446214116	11.7750457247928	6.87637653584017	1.67768909394237	7.75523734453401	-1.82609167606781	-0.591744618856338	2.31816226279801	3.90633188459798	7.71456353561904	98.5	1	2
115	4.32502881584483	6.67698953600464	3.86817098170742	5.48970922546815	2.6987465549571	4.60279018874853	2.84894270655999	6.74009750390692	5.61529107806414	6.81401545844306	4.37766700650397	4.98379654648622	5.21990516457177	1.37583793170151	4.56335907697489	1.5885851287667	1	3.53978330466774	1.21336042019109	5.77637194501494	1.47797732074812	6.80042191406756	5.59358334150278	2.34114283488489	5.13346166013054	3.71770936255122	3.40289398207676	7.3110578240218	0.100135137025899	0.232413622409084	4.46131795190438	3.98329621765533	8.54096039691785	7.41296219151676	7.67685229855613	2.54088469696144	0.934903727339551	9.74027362376185	-1.93778395727741	9.19472566904088	0.238261879287325	3.80200674950248	-1.63135554720831	-3.9995952122565	4.22942909440261	2.27049967905466	85.25	1	2
116	3.17551629086055	4.46714370848816	4.39959218716156	6.51405957053295	3.01978981825459	6.58168534790041	5.89176104273414	6.5276960398878	2.18785319283241	3.51505033591251	3.21741555825636	6.50102750547603	6.47798652872206	4.41452771393782	3.51727095786475	4.84154642223671	5.04333253128286	3.45360960829673	6.89711730463937	6.26974652686775	5.97454481793347	1.62365105414	6.25929864681384	2.01064623076051	1.68770369676032	0.0376835641126556	-2.02356434923433	6.39249840200389	6.49807079288995	1.43284333427418	0.75502349310144	6.0811497445942	8.43971181880443	2.91709675838455	5.62993013934141	2.13458403163241	0.948994494763208	1.54239931251152	6.11160269824475	3.24649744061397	2.92339420613471	4.06016046235391	-0.655958424140087	6.99484314009525	7.17188916262943	7.69956457925559	100	1	2
117	2.30500582008594	3.7801193733263	1	6.03686370554385	4.9867700016241	1.99574050797924	1	5.18519224790384	5.17110310460443	1.05401864131504	7	5.74033110058665	3.81395085681499	2.40219091136241	2.68756789668633	5.11523624862469	4.97243780946896	6.864056801175	6.43845244797701	4.63816873126774	3.87652726963772	5.45320439965436	3.4022580957157	6.57117357763042	-2.75123336372971	5.35791186570972	2.88220451247468	2.71206583676479	3.64454661837052	-0.986342956976493	7.23621112327334	-1.73386188985405	-2.11026128636597	0.012130168777903	0.724213176549477	7.31478482217976	-1.73585146955743	3.4991656561546	2.14531490158858	5.09610313902849	5.39451901630983	2.45282808518891	-1.50464183609932	-1.28214170308896	2.38407288073281	5.31760525795608	88.75	1	2
118	3.99136700087606	5.601746478604	3.98986909348645	6.7159825998869	3.25498250169804	3.19103380675729	5.81790174100728	2.3179629999867	3.11408964425476	2.98717833478365	2.46575124560532	5.52282512879286	1.69011652502811	6.50355495662496	6.54887570952125	5.48158601628435	1.648639582619	5.79437475814891	6.72028795659838	2.92789247702653	4.6048159218521	1.6785031800682	6.11853605751756	1.92658345894401	2.50017281662452	0.517900578914943	-2.45917989254584	5.03852634477175	6.94345499879764	1.52343214053967	-1.22446262872629	5.81748653265382	8.73270040089993	3.75797669760238	-1.24038524425554	7.07141429252186	1.5579428015665	7.70465393330834	5.166757894568	-0.744814065147032	3.9360520776438	4.10354025153296	-1.89354401906166	6.30321100815443	2.36992103558096	7.5401243602962	83.5	1	2
119	2.40174187000497	7	1	4.27828331392906	4.81273762649926	7	4.4843673553889	5.67875528098672	2.9303810521013	2.1636214329334	4.73284305809478	6.70176746028299	7	2.97956007943763	1.33294878828148	1.34143263209029	2.20396895464014	3.95220244370674	4.7565506046267	6.91262425058988	5.72234210058351	1.66567071571902	6.88421307966071	1.46691038909357	2.70183951976935	4.08780397464864	6.95988960383385	1.18760660729764	11.2933369176042	-4.77521728026735	11.5806030197439	5.89779954612914	9.70080189872151	-0.941970219450309	5.68561685915774	4.59822744072564	8.70805140597315	7.27445253807735	3.63882351961333	-1.22273854505456	0.0138444683781027	6.53447084138614	2.90834323949519	-3.23962193921051	5.60876437939398	1.46620698508659	90.25	1	2
120	5.67124199520732	4.4070808532497	1.67438664565003	4.7985044197475	1.44641525690692	5.92188824460624	3.68185426781424	6.33537390983409	3.5412539250428	7	1.53175820626826	4.70912325453209	2.38178898985394	6.76201940609329	4.75387983529268	2.05229983839974	1.17824874520546	6.61539580209672	1.51350905684038	2.18394001876516	1	3.50773772020444	4.54462917967618	0.00528453926271244	1.27625365109407	3.30729313457529	4.45240919930081	10.325498161655	5.80635882861714	-0.714963599012918	10.2783615182897	3.9067876458284	10.4446342629094	6.21559705985429	6.47208885306004	-0.509828383128482	3.64256053378207	7.81440688478051	2.69687582010141	4.19716389673237	0.689341939234696	2.93904595173242	-0.253266033433473	-6.03070822476243	0.307569761081443	1.93960665209075	88	1	2
121	4.64661037596308	3.28643302670529	6.00176014888072	6.8995852544832	4.05473572455052	6.28444000415986	5.41424917962286	2.32598642715448	6.54589150987279	6.1769938703954	2.03498965932672	2.36711283294042	5.10220648996545	4.87971996412835	2.62325138714779	6.97823555302081	4.67253823807858	5.48262415277515	7	1.61967328784024	6.95572393990462	2.25007754540404	7	3.45444877848514	2.67757140156535	-0.357090094518713	0.357522754244056	4.7348523305862	5.24623624520067	-2.59107054212939	6.20415975540817	-2.5336383557054	2.58943554804524	0.448336072293462	8.85882432641418	1.20450521706972	-2.80360815030569	0.17978333520487	3.92702947414192	7.33002657762704	3.20713294827266	3.89179501305065	4.57898609074398	0.116343974189825	1.09758038838792	5.17607355842873	77.75	1	2
122	2.07351737184906	5.69976010372541	2.47982306729174	3.80571855735978	3.21554331424557	7	1.55170282740797	3.32674770501954	3.59287492647476	1	2.80648141321284	1.94190008134198	6.62279988335827	1	1.91327992753824	5.16381123799856	6.76103901646875	6.77955658455317	6.13591653426862	6.57185071089187	1.68477602969141	1	4.60935570922131	5.0534487118106	2.04392445506091	4.98847834332523	9.10210471637308	2.94507807083833	6.62882698817725	-0.0751993535519544	3.73287837589835	1.91861211348272	-6.40727330271109	-6.02968229275169	1.78658180872086	1.49455086953976	3.43025521600335	3.48219855711678	4.34532857572182	3.0998875616272	2.77409026058556	3.15110802867529	-1.82917492120593	1.1732211133269	3.16643681204914	1.11189004970861	84.5	1	2
123	4.38634953765889	3.13227772949941	1	4.86845058988084	1	4.57740296201351	2.06786150594599	4.32108871238023	6.7470342360637	6.29154891927807	1.69335645920951	1.401868291783	6.89052246477462	7	2.01224095447667	1.29509393894278	6.84622560829506	3.63917306742742	2.62962138992873	7	3.05451651016645	1.29991116562615	7	2.63005252630799	-1.04570078963514	4.04661221398319	3.88889595438209	7.16837607907489	-7.33901616734581	-2.13534895287408	4.63104261120599	5.14178385931402	0.154560991764568	5.49906727199677	3.96587936477146	2.71522807526721	0.771923511849077	2.70129587768063	4.92487430978319	0.545770497997683	-0.703662233644091	1.94345645841406	0.706969012847436	0.170704027291136	5.99673923014492	8.63347001052903	86.25	1	2
124	2.53830558001647	5.32125166952059	1.50603803820562	3.17658309584725	1	6.62018736953387	4.90569857349049	1	4.60593874049428	3.03977967318737	3.55443378352229	4.60614865810014	2.95664193124851	5.79056961283793	2.74110144500264	2.92113412083259	5.22638019398596	4.06054131550256	3.90961513850364	7	1	2.70708120735963	7	2.03408472031729	1.17434861106379	1.73919618085984	4.56890388514342	7.43852450343629	6.61003108354229	12.1663699933889	6.03829037012186	-3.31085385083815	-2.27963716994603	0.746712652327529	3.33009000825869	3.50247608816836	2.44636940980002	5.45301782852018	8.68032491101711	7.17380725149066	-2.13707684215491	5.42243300552187	0.430238044775501	1.88430760364969	-1.06588535122787	6.60787068450008	82	1	2
125	1.01813402714654	5.77155843685622	1.57141276005545	2.01486242303919	2.20326183772224	2.92237864990365	6.71615834541931	4.24525484463047	2.72762996667208	1	5.05017268554472	2.28212286184826	7	7	2.2810416811182	3.71360324691251	4.77921418619068	5.20075210265784	4.69855859854189	6.77057187714082	4.71282874264922	2.43534572897028	6.8603604990059	0.0638617279734498	-0.519302736479652	2.75340817414328	4.92105191646314	8.35753441935027	1.39119995777762	-1.04701770597945	11.044019534504	0.218188377331723	7.96814561216283	-0.416351594348923	7.49838977826602	2.7411818813985	-0.821377839252988	-4.61412938547166	7.28217530290987	6.92790279957722	8.55685403494155	6.12703563804082	-4.20272974893517	-1.75237213618302	-1.72760863881264	3.85701258670714	75.75	1	2
126	3.44563377147607	5.67235121656966	1	3.88701880456389	1.80528760445053	4.64491740697538	4.74454761328893	4.47896192300098	5.54936714971156	2.03286173272863	2.86134081682311	7	6.99230843096139	5.04679590416692	5.88065830324725	6.90922023696142	3.35284832732379	5.74392632149423	3.96327433323076	2.49252844262993	2.00551890346956	6.96228999586238	6.11563387652296	2.72488432652661	1.52459690836943	0.681871079398242	3.63979272102333	6.78386931342554	7.81602806043554	3.50110237195445	2.39077783071316	3.6174512469188	8.29457815917522	3.04438747106952	5.12509436284203	2.48476494811384	0.69328489255019	4.60447512628426	6.59053300562982	1.60110155122798	0.783996969962815	5.39218338832055	-1.61575560374507	4.63780086565191	6.13687169674772	8.79615326197515	100.5	1	2
127	5.63506073172723	2.41122341163542	1	5.05473879353313	1	4.55884615220507	5.87863474829309	6.05486924903999	5.61232685604996	2.26367017942599	2.65057983026984	4.60294483400522	7	7	2.89479981182072	4.12548737815451	3.16880146391155	6.8167472208296	2.8437550174157	5.3694749936199	7	1.43408921815557	3.86814301353259	0.923660785857151	1.52919356268092	4.30272481218461	4.71968689434634	6.67365122531041	2.11050154745186	-2.56448979467792	-0.682486957579124	0.100198835464953	-0.571016191075869	-0.543146838305254	3.75795228108232	0.622023190955216	0.998972067714199	2.86282972354785	5.59475591467831	0.128362332013156	2.17802478584337	7.97297262345788	-3.47007547050447	-4.08397589761657	3.89810317586577	2.7398720935807	110.25	1	2
128	2.37058592727649	7	1.18629565352918	4.38375860960506	4.76173155244651	4.350328918997	6.30675901265623	5.93841248124846	2.36785372611307	3.44521241863066	1.89019421096267	1.36670352366298	1.26714107358191	2.49266506999895	3.40139181062718	6.42703817261182	2.70492796257529	6.94300166112804	2.37600624207183	6.25975667338752	4.81841671378313	1.35153382950816	4.27965993587194	0.169930579107201	0.0174972464654893	2.32162839031298	-0.577022316496631	5.79804491517739	8.51452398179338	3.81602845382443	12.7936844263839	-1.25209709438221	5.81865122861343	-3.90804941232738	5.24965381844053	-0.380097651572827	2.85403517931553	8.4795272241952	0.819652568123776	5.04610864288435	2.01402213409407	4.99213387311338	-2.53193389566179	-2.98401805314048	3.47354429263766	0.972093697905105	98	1	2
129	2.76713841759985	5.52384895445426	2.60827331975515	2.70219480108094	2.3422053897016	2.59635680797317	2.05138015162509	1	4.5268520776634	1.64931939190639	5.45761571285763	4.1793545333505	6.92773057078811	6.64875805504865	1	2.26300990890052	3.26669431368408	4.38648267020388	6.85726425895109	1	5.34424631369865	1	6.45130101861026	4.81954245565587	1.09537608975193	3.39249665328768	8.87048726806551	6.64280454922373	4.74871903606561	0.909699840602664	1.40388491935817	-1.21546839532612	7.50691360658576	6.334747612409	7.00204391134237	0.250297302605786	5.05108019683771	-0.00870702062335238	1.95699337806626	4.20565975985315	6.35210235277009	5.19258407227452	-4.63505730388233	-0.319959342451834	3.93342299223553	3.54391210472857	82.75	1	2
130	2.87080178691339	6.9116077219703	4.12322574910088	6.34451699443089	1	2.3031948092985	4.94715342254054	4.00096986912154	1.67326752372825	1	1.42550802759299	1.39794181284903	6.52281891849672	6.2483446453533	3.88684630674019	5.78405014183833	2.96027461595736	2.91006230208198	3.14194758446355	4.67329602865107	2.10159148457144	1.8654675614914	7	4.44589974184168	1.98205763367581	-0.611168637907223	-2.08580103573142	3.55966523518578	0.831463425040946	2.8024050138118	7.46751063402827	2.11152859878619	6.07560723552123	3.72901834002055	4.10214553456404	0.508353691522764	8.28109365645278	0.0687586855865779	7.99644085725027	-0.639813837939739	3.77293435919799	4.50492205128835	0.0338066997144186	-4.65953689845253	0.179262484806023	6.29802588117401	101.5	1	2
131	1.09177524604655	5.5462265592707	3.97122447370445	4.04181611585276	3.84431508712996	1.68053538174647	6.81596395644722	7	1.94021673746716	6.08317617166148	3.19098692001393	5.23872666813657	5.94883668294356	5.72944068990585	4.49002246023985	2.18149010684804	6.24161261062593	6.1740893697384	6.43360849621916	5.17702183623594	6.72364388663486	5.24795074499768	4.82082549733203	-0.209450294863678	1.07370571621846	0.353287165744977	-1.56487307786108	2.66870733664962	6.959430209327	4.4450938483675	5.03110932407438	-1.45267425320379	4.43066615636959	3.16821489160004	-0.661477474435265	8.34183135578859	5.37900217353347	8.5523081858946	6.07954580801272	-2.3830988368486	-4.00180881715913	-0.668485874973604	2.64508814092619	3.77316524526529	4.20780105102146	6.71910678687396	84.25	1	2
132	3.76096377425451	3.57273971928266	1.29164987346911	4.15357973367924	1.6585688408248	4.00905670999442	2.15931693774012	4.85708978807536	7	5.99224629971297	5.2812653237091	2.61601258261876	4.22544364756045	5.36609829557274	2.09107467435292	4.10428938243171	1.43268001892715	3.1262169819345	2.82304486379768	6.51946464098157	4.26106151531876	5.73934797295053	6.26421471932894	2.41909210072976	-0.532061466993415	4.59524605691212	4.55677531829917	7.57386661529908	8.4308191237461	-3.42347996953162	6.52498704554402	5.2610816550627	7.18122942681681	0.922525487558206	3.84862174910445	-3.81454280015841	0.573892697964575	4.3842269337769	4.8914922302445	9.01074975345326	7.03829084226886	2.66088631173048	-5.19488286713432	-0.0510448913187965	2.42791165325963	8.80241114531333	94	1	2
133	4.09475754341193	6.87742917889217	4.5247350394768	3.39150786684436	2.619941010152	1.06016241172918	6.76965152093145	5.87998630358813	5.41862427913797	1	1.57437378547771	3.5468188453087	5.12023081942514	4.23983040122184	2.6895108725155	2.49858356540166	5.64811035086287	3.32498114349838	1.19601796269058	2.13121418188602	3.45873038131494	3.03079396932975	1	1.76234235036784	2.93720544915627	3.80786628104233	3.78523524404978	6.48583235535733	-3.69066097663346	-2.37642637058019	6.32681765751146	2.77632114303323	1.54845318510043	-1.31605572009068	6.03079052912139	-4.47746444847469	7.58263231841392	2.2834395452964	3.22268510543769	4.05028597038627	-6.71391309149919	-1.30341440065776	-0.0428339575391474	-3.51629922751895	5.45257512626671	3.09743209670218	80.75	1	2
134	5.02533279309091	2.93732773476187	1.65459609211682	4.72525916250254	1.69088171107877	3.4410051185955	5.1178990341669	5.07254189964595	6.07963793806149	3.02790386086872	2.66681804305377	2.68843811257136	7	2.46118943953585	2.59947697949997	5.36975378862406	1	5.75874336404682	7	3.93003192681097	3.86342427816167	5.32694310965445	7	2.50601758722242	1.83972221135478	4.15167903085315	3.99622415639657	5.51031853956023	8.71982129940186	5.17022740132213	10.3376714642712	10.6084700755949	3.20809317544185	0.191382711514823	5.68445521829493	1.6356552977527	7.9097076754908	4.22563794222474	4.02073165112112	2.99968680864806	-4.03969909212315	9.08514754595519	-0.626486833081748	2.06336658998824	3.98791083849319	8.42866226643934	87.5	1	2
135	4.41313455639839	2.9139798545655	3.96642694855592	5.4149183221847	2.36593786109217	1.50158328951534	1.74887028386902	2.63901243776828	5.79162917492572	5.28399807255654	4.99322025600178	1	7	1	3.39704355668746	3.60258335389162	3.70196324862581	2.73486024841026	1.81825500926147	3.25020379032	1	2.13445578646641	2.71213691100219	0.880713030303099	-0.568184220248822	5.68076857523932	-2.71607824114872	2.71428668456333	2.15171256826085	9.31549538036139	6.33466278305073	4.80844981872735	9.0087462798623	4.5134863463709	4.21762931621133	4.80523658588453	4.33387540712744	-0.119601058802827	1.36843830901127	9.2853887598676	9.04910496062541	-2.03610482485189	8.06144421525478	4.96853524508871	1.21824678175381	-0.137597022863762	73.25	1	2
136	3.62402119726541	3.42845116109198	1.21990448414336	5.91997963910123	1.54506579139573	2.92703990168093	2.15788912591017	5.50905685124764	6.25973173148876	6.4421972347474	5.3553447803774	2.59828589799669	7	6.44159626528166	2.6288423096131	3.76969928288361	6.52120576319854	3.90809704502558	2.55679999469398	6.94233050806915	2.52925215812411	5.94768425613022	4.7144120389634	2.91966325883968	0.0781217478617475	5.07450534776796	3.7992160311932	6.61162593488795	-7.08540612524333	-1.03418235076585	4.295087714216	5.2220711084694	7.18391933723213	1.74495618569246	-2.066405007302	-3.37142812646712	-0.967168847887754	4.86999093683866	4.03446198692906	0.664683613462214	-0.831268702963486	2.48630566358469	1.38863460015422	-3.96091336652261	4.70090376983747	9.23549881906437	100	1	2
137	1.86980095362401	1	5.02658657203965	2.66719508418533	2.55719016790275	5.59948115737221	4.43851609656058	3.11772037431962	2.49411836841927	2.05892685567285	4.68936446388738	7	7	7	5.44332472944344	1	4.58571812411016	4.93003081228663	1.86265393142632	7	3.93140332216058	1.40778599945928	6.78966847545959	1.65062133154507	2.5670189103377	6.15630162317159	-0.501037799675009	2.71319274705388	5.63159765349841	8.25560166392169	11.4512835666793	4.17969909185866	5.39597606631749	1.01353946760028	2.68594572121218	0.355409299606194	-3.01588820022184	-0.084369863265064	0.0353689526288405	10.7308601406618	3.36484682615059	5.87229612405735	-0.119756113464521	-1.61217168773444	4.30739857750022	2.79026406088415	73.75	1	2
138	2.46563260387039	5.84505117580059	1.74270035450709	5.44387388579739	5.45790213181409	5.77722382423986	4.12017660555969	4.08799495205085	3.15274232670102	1	4.35777452160238	4.46123749152759	3.46669278377912	2.95466539543061	1	1.7890540005926	5.98336113319712	3.3366678322585	6.90508850861142	5.80224506698516	5.79952185964794	1.43388576188505	5.92417290067287	1.13260443218643	3.71874379319518	3.63382110901244	7.89110715545348	1.0830171259269	7.61920022936008	-4.32411642892535	13.9790301301762	4.93979460497022	8.85301743499249	2.99200750505809	5.22714868067088	1.80977479146117	-1.98184906436982	4.93680096412851	3.6853814170234	-1.56183963331016	1.13826344502542	0.749558631243641	-2.77269797878008	8.50231587003192	3.64440198600807	1.70575405175785	86.5	1	2
139	3.62019804205834	4.39036975569444	3.06722868653459	4.47653977698018	4.91090473328223	2.4980346098789	5.16222899785679	4.58161851312273	3.2000309252494	5.74443804687152	2.38741869218323	6.2287592152974	1.43888009272693	3.16400640321752	4.95719362542142	3.12522828114491	7	6.00856308906882	6.98867031107196	6.21778727506326	7	2.15321248585819	5.75068873186309	-0.0884829802562105	0.814998531520522	-0.628893763415512	-4.46760591447676	5.2046735203403	5.13027046620158	-1.51001069574332	3.46265807153262	-0.764904644818756	9.52390553925388	1.33151936135348	4.50337845695214	4.43043401878558	1.73249219773912	8.64669818056189	9.13667970378613	0.613502629818852	4.43465546555619	1.92413893612794	-1.3428176671677	1.08533807796989	3.64514958390751	9.488903280195	92.25	1	2
140	3.81799050852694	6.62707741497823	5.46916983243328	6.91610504484602	1.35125564769517	3.56386765132781	3.36814246561881	7	4.79195290725364	1.62231534275549	7	4.06644441345599	4.75011601601381	4.18797334443916	2.16896203385001	4.53087564845947	2.75400759091958	5.05088921363928	3.60852242839855	6.11038563959627	2.53561544227529	4.98176326153375	3.89899413328977	3.53607159564655	3.01626668657799	-3.75933746841159	-2.34126185724824	3.04866604660666	8.36048528427886	-5.49354187278792	5.44119210801982	-0.838629385225587	10.9856232101079	1.99285314885027	-0.993124436374024	3.10001391170794	4.6049136363077	5.24522068976553	0.488890717095072	-3.12341543773279	10.0292880717608	6.46066189654906	2.0388165759842	-2.56781485026151	0.0905823657611105	2.51250541276027	77	1	2
141	2.2071521199426	5.93413098952747	1.25824025080921	5.05318889374523	2.84832140221577	1.4345686950824	5.49399309644557	1.03457835318322	2.89708932352074	2.07952538503266	4.72223698724648	1.78537743274653	7	4.20298287401302	2.08809336092902	6.2246393173044	6.85592181229059	6.11026006424309	6.03464558113875	5.74855412926762	1	1.30168652112796	4.53830301673761	4.95077420073006	2.2177477528545	4.31556423423016	8.28802061375458	3.80720650149405	4.874820318562	0.183821452585518	9.49517702139223	0.949222627415381	4.11715593852083	-7.06908720878459	2.75892446316453	1.55934714982431	-1.56195283768757	3.55290167293263	3.72353540843305	4.04908454749412	-4.21447472316162	5.72322496174773	-1.77485530032564	1.63971324051443	3.40706396029634	1.9826419116973	80.75	1	2
142	3.12301002133585	1.51574645074096	1	4.48608569107213	6.05516826423301	1.26645066725874	4.08216156141915	3.22842154064445	3.79779096088798	6.59501347394918	2.43345966025404	7	4.03930640386798	4.47150660537591	1.21353441202072	6.8690612847069	2.04845580359308	6.25858943083906	1.59195745646547	5.43933517733982	2.43658743285485	3.69546532415276	2.04224317325532	1.18883640866046	4.2495978288818	0.851525117311347	-1.62568770264909	8.26966212525306	10.9933770893112	3.73731800923992	5.99755347564919	5.72821846111264	3.97840545702282	6.4837906098148	11.0664563831639	5.68119477124014	4.17514105877318	7.68410973598557	8.29264018896029	4.42937238213853	8.65847936221687	4.00800092215937	10.7727641789114	2.11935747388064	2.30609143235258	4.8436382262293	96.5	1	2
143	4.10031724204042	2.70897855301229	4.52586628835192	5.43645216884485	2.1615385219379	2.29692052762834	6.78425005884155	5.32639252210554	4.25766808569791	7	3.91188668329727	6.90021430102085	1.2324947764555	1.01492087538865	4.44418561266932	4.51849232383849	4.86079736147425	6.73601199645092	4.33341257149041	4.34832687694989	1.09832488300583	5.60691617435084	4.93121272230882	0.604531452903732	-3.00992413715533	5.01675519093952	-2.4512353317924	1.21286116721025	11.2969323890688	3.23923365163515	6.95584948599648	8.45446134476473	-6.99130509011564	4.40849673666497	-1.51874065921316	-2.53941700796713	4.48855828799537	0.318359146820564	6.88134388122737	-3.85278588640794	7.24739223819363	-1.38653187859641	-5.07224664324162	4.5747365733047	1.59364247614198	2.9244362967315	86.25	1	2
144	1	6.37606052780184	3.60696876219089	1.06263346878044	1	4.25742243777209	5.96532042523769	4.3231840141768	1.52582862228641	1.03836149748507	2.28011040844248	6.94369362153337	3.74173692026569	3.61439791363967	4.00117960184467	2.84150585897008	2.54930110222935	5.85572101435686	3.01839787463867	4.44790682501946	1.14933147033638	5.67806922912695	7	5.43826662985317	2.44424432459469	2.53014884962897	8.80390100149185	4.7929178851103	0.762002179848817	12.6315623821095	4.80939362824278	-0.225968167401481	3.38559958511616	3.15100703929082	6.04197693236504	12.7340778493986	-1.27441391385741	8.40346835277406	2.2799514194812	7.62420690266769	10.1671813425928	-0.935685910914763	-0.314133974414684	0.55372512005173	4.56685989078371	1.79560151365471	104	1	2
145	6.97994742543732	6.70769947203241	5.48456888782311	5.60028768905033	2.86498922854017	1.57254417287334	3.46203677139561	4.62683011480776	2.52799070362754	1	1.26492356624746	4.98450339213506	5.95953568076569	7	2.42717796728418	5.83697878143279	4.07208621744302	5.61654291456295	3.21885766388971	3.89637129736344	4.17643189058084	1	1.55210153467101	2.81047064368671	2.99101453403288	3.38404534431758	1.81886426729726	5.82602876488449	10.3893813128	-4.36896036809149	-0.901863283939423	5.75148550258635	9.14044224848941	-3.96240452901474	6.46354053128991	2.56796870096204	-2.04619969745473	8.96062258656583	-0.197095239424323	-4.07938549600336	6.19195983292266	0.336216217047667	1.11519548504121	3.026011209424	-1.89176167359496	3.50384674857569	69.75	1	2
146	5.67790350755517	3.1046883698237	4.60724984236186	5.6710867012778	4.66474510237618	3.05934256331968	3.5838180800629	1.42929568605849	7	5.30946689513026	3.5355405569421	3.0366418161821	4.22888966054918	4.26485204275583	2.64005592863075	2.02678108960567	3.14523873351035	3.68867423385752	5.06245724751617	4.95981896880474	2.38272900921721	3.66946873517132	4.89004436144081	1.03758959382599	1.5994646079114	-0.897217035320329	-2.23501762365722	5.76423990064801	0.121835246725987	12.3075185499376	-1.81748804271219	-1.41540381145418	1.22359739093159	4.76262309571472	-0.153100493364453	2.77251568317805	0.257155728295845	8.73630028375736	6.27803500147087	8.29668414763837	1.49504274598167	3.62286975341195	-0.444746240771164	4.0387967192585	2.60591182529788	1.80419612602101	92.5	1	2
147	2.44673926958446	2.19479382520899	1.57640390365603	6.6708521844091	5.83646640156336	7	2.60015054968271	1.81536368695964	1.65984473335202	2.36601125800748	2.12345419368987	5.27748135085794	5.77444893672773	6.41379593646919	5.40655530355589	3.07022834655568	4.4067644181364	6.05417357671373	1.62141437440377	7	3.9857240299512	4.92293237925392	3.97707537541262	8.04155190409331	-0.976773437804378	5.30603649806455	3.24962891041675	4.6832504768205	8.09987457931787	5.0289316242925	6.37871610295333	3.96326559199561	2.25298760239195	-1.2835147220863	-2.38018979131639	12.814739351961	-1.32713287350466	7.03088123846763	2.77347815936639	-0.237885536936926	-5.25036192883079	2.22664600971045	0.385930989390966	3.71982037709367	1.58444555788126	6.36558010942256	69.25	1	2
148	1.74719477466445	5.41368827357566	5.40012783071093	5.71943089178372	3.28336649546362	2.55735699110337	4.94620360371084	4.91502536826062	5.89155043056891	6.44285676696208	6.48047844831217	6.50776459320894	2.81762205843329	3.03152471528341	3.79957493517234	1.20244932615215	3.9601030930221	2.28238598815517	1.12349155390861	3.94562436168701	5.1823329631565	1	6.3069942662313	-0.021508376909166	1.7176325334315	-0.992103233258247	-1.2261717681669	1.52718581497443	0.162356486997481	0.624459468666998	-1.00648485061974	-2.94166905640591	3.97757209513861	-0.0843767292057294	5.13848583951557	3.78354615666468	-1.52529900504308	2.08663487975976	7.69464947468422	-1.63740155810368	5.29899265352462	-1.21962216595907	-2.33672679435681	3.3569128117507	2.74521796891046	3.55474088977435	84	1	2
149	1.68187389332012	3.22818599058964	1	6.51282295568787	4.03444019023276	4.44980647495372	5.40506973769696	7	6.2789387068198	1.19762167563161	2.40043109657173	1.49515630008889	6.70331270298352	2.76009944658874	2.33931904044347	2.17879199274216	5.53809128617372	7	5.38782347439827	2.87858431602985	6.06769447758219	5.1153879417111	7	6.61988461579908	-3.58645499422456	5.50555918414322	4.24755284470194	3.94825663895433	5.50708522345614	10.1872052608663	7.30626113774949	8.55278847784881	-2.20584219628146	-0.126121508665592	3.19412318356025	-1.89707644041306	-2.28235867247555	2.98649782627015	6.12003338911248	3.76661792881328	7.41967005002634	6.0194985018451	3.35525363487228	1.68677911720888	2.95038518353793	7.26014023966593	72.75	1	2
150	3.65149968506825	2.65782175839917	2.62740253808766	6.16353542521267	2.41875143732968	1.1452284439172	2.62988394431125	6.04223179501593	6.18130843479291	5.39342861269372	6.30082161676561	1	5.69211905826785	5.54078730417746	3.03940601397119	4.09611440087938	5.08258296119128	4.62520759437719	5.50674053150358	4.05708911637907	3.01636400320871	1.714277899633	3.11969157590832	2.22389181531556	-1.48556442629984	4.75015995225266	-2.96933895727048	2.87368071538349	6.60953521107348	-0.172371500489077	4.98665060388861	1.79654242575111	2.8852080645643	9.7943330394459	3.26302820516532	1.89638411309568	7.26800887160078	2.51026515883981	5.88684249448411	10.2862363206512	-5.94877673530326	0.038553869555502	2.08450320163788	7.33244605429763	0.0222251925048157	5.78219861016564	89.5	1	2
151	2.82685674303051	2.44116271180866	1.04030082614383	4.31831701567621	3.35740266125724	1.33042401608156	5.12126688051471	7	4.72575395136873	1.19134700534087	1.43759910624749	4.34968246057123	5.82950874005114	6.0694311472754	4.34018231670982	3.34790876723544	6.01487927676778	5.56687298863036	1.91940892736505	5.99385118210403	4.58531802959446	2.79321178300291	6.82994056671658	10.1802133224693	5.15006051183328	0.385774193972124	9.70153365688207	5.53411890616046	7.50490993459257	5.2173345486075	7.92845598883182	-0.908111082316272	5.97372388888352	1.99136754642789	7.00745607713467	1.80784967735379	0.694613987300096	2.11941583047643	6.52160086907515	0.330836825365445	1.44156668838024	4.70279774026809	3.5307279979805	-3.33028632338694	3.36434483740249	2.59023315477256	89.25	1	2
152	2.55642321684592	4.57869668056984	1.49051000368397	3.19982209487034	2.14241401370564	2.90174292511105	3.46308326037479	6.3776259858131	5.09707619844079	2.66003901054322	3.70088745788576	3.42768911885269	5.72923941882185	2.41048911128596	1.07760193249659	3.52121791283358	2.66423212307977	3.09457706885669	2.71330782401387	6.40616805367159	5.51094232713663	3.76107125902511	5.95998966583217	2.6837972930076	1.49182309872734	2.53182337533723	4.7796799755356	8.57485406070684	1.32199741764683	8.01955718382446	4.87520538505792	-0.108881975380566	1.75196120373848	3.46782094986395	3.70658073164564	-0.302535719810402	-2.64066573339215	1.56682018328659	4.34457774139343	3.87769926743526	3.92995535783921	4.64330147716787	-1.23558368140039	2.41919537305413	5.08129662366945	1.16866323032062	89	1	2
153	1	5.24905694615062	6.17977106565603	4.10294848483066	6.70859038904105	2.26136253521191	6.44733223128789	1.58264456650452	7	1.64354458259896	5.16571307674414	5.81111133074069	4.7804336089751	4.22003461045604	2.71727041403607	4.07290259617455	7	2.67815838566412	4.84351087760476	6.92023393632633	1.79041922179994	3.59529639618491	1.70701917204076	2.47049793352971	2.75070006616478	1.71632392305642	1.44820659625642	3.03693263045277	7.58039993566973	1.09765652562386	4.75402746918974	-1.08810991855801	1.82467968456785	1.20946917974571	9.61902722123257	10.3672210614945	-2.61786074602306	1.87176406387956	-4.13198740137962	-1.08846235748976	6.13387918828642	3.15367621034949	-1.27328893457265	-2.50783970796754	6.30479035066018	3.93680476413485	62.75	1	2
154	2.23703313086185	2.13242355857984	2.43858738814019	3.77249734903726	7	4.13916741124827	3.80378528095664	5.32483986397992	6.15205668526116	2.38135493251941	2.49073760061447	4.24254629299532	1	4.18838376998138	3.31949728799241	1	3.83017232686204	5.63511398204479	3.32679102106765	5.57294689669994	3.06993920611503	2.63972365736568	6.90329420134758	-1.81932994678608	4.98997130136519	0.522590318514568	-2.73668384385601	8.668078520989	0.196290347260433	9.32578346016373	10.2191084677811	3.57705234644226	4.23277090888739	10.1869121120162	-0.414984792144007	2.56873327843743	-3.86278691353236	-0.293408011720533	2.08949721488882	-3.97072982854669	8.20919090437257	-1.11763258535528	-3.15311250125549	2.52869398967339	3.50572496255256	0.392478171027243	77.5	1	2
155	6.76679889097562	5.70236023097126	4.5856534449261	3.40491646242578	4.39474975546338	5.47712932572175	6.24806382225113	3.53729194086562	4.49238558617013	3.69965468410938	1.24403976267313	5.18807654422509	5.30520958999048	5.41203710683867	1.75308916225553	5.42851267508962	2.54404527567804	7	2.07575710930367	3.61369066279342	1.96721905943885	4.92130525634876	5.94264910876134	1.27311940872214	2.21353552523725	1.11001625993667	-1.81877699810813	4.55184332548887	8.34928144748777	3.05356676898267	10.4605473564665	-0.410087201560585	10.8242295980701	1.42482004076872	3.35304061366416	7.93106710540113	-4.32857846171161	7.02003063887426	11.8601758123395	7.36259965145423	5.50371763074792	-0.892671369493755	2.66864529234698	2.08604535798541	6.79289784515652	9.04210779000832	79.25	1	2
156	3.10443648005079	5.52005931245087	5.86734838802831	7	1	1.22849424756302	5.81310483380564	5.69470118290716	1.55299907204917	2.0967453342886	6.95736853438149	5.22483465141202	1.06640246020954	6.26148858560667	3.55294332358405	4.45191222768273	6.09012881079378	5.62925861963396	1.92513807357257	7	4.38685646042711	2.1256297901756	4.26705093709228	1.60806976770692	1.27616227262645	1.42258129312975	-5.51049275137057	4.15938174638643	4.55950320231551	-0.982340350729656	-2.38049147394777	1.37316262014491	7.17424364324502	-6.28446785662012	3.94423093458649	2.92486184033385	0.95330472197322	8.8794580140991	6.54799008454025	-1.73003312527098	2.76798711393811	5.03593310333061	-1.7860612277228	4.01531515216223	3.67688109252436	7.10333278296008	105	1	2
157	2.47630340482512	4.73015354740012	2.51817330985076	3.28073894433951	1.38154868595617	4.99683233866916	4.02302788288232	7	7	1.10104453220171	5.8938349250455	2.24989224518952	2.7445837555894	6.80322267087526	5.21556942750128	6.52249224012755	2.20795665319531	6.77384675677697	1.23591321134331	4.58246923358871	6.95924677384899	1.391940398519	5.40836936601239	3.55690313301699	1.04784666923887	3.03350262395675	6.82363932164471	4.35162688854187	3.89983803373222	0.156131624705215	3.68205139294834	4.50166551816606	2.47350451925946	-4.23029040191007	3.76940667619304	5.97925404857869	0.102681495360132	5.58839821519243	4.37585729768821	-1.83151286652747	7.7926651522035	5.50669095971972	-1.30308739447919	-5.88668505548833	2.83399300931326	5.80423160893947	74.75	1	2
158	1	2.34252005651106	1.67040942307417	7	4.29169306344797	5.03081303368745	3.12329435120261	7	7	1.52711436140442	1	1.83263851665337	6.68529260815321	3.14413394821364	3.06059864542609	4.89672210238018	3.24258373515327	6.55055955024655	3.52462213565183	3.18625311383375	1.63209390988031	5.95879485685123	5.34206127676752	8.21916803634882	-2.50113179201356	6.67549288678192	3.79534328446184	3.94035447928463	5.63110521173472	11.5689457132171	7.35998373898906	-1.27918280654428	11.489634321384	1.21052565373482	3.32250485303038	-2.22218582882158	-3.31686202303971	8.61431314534899	4.85376735362523	4.11667326862864	8.26253886140587	3.22066639287892	2.61757366215301	1.3623580311575	4.58757496644852	7.63498711163752	77.5	1	2
159	2.9397528910998	3.5896025389079	4.46591946080987	2.35531469574121	3.97375146093164	2.53992637849788	1	1	6.90613195134924	1.30103814789455	1.66251287834399	4.75337929392049	4.75400113163009	3.99926716641706	5.63700006162855	6.21648990583581	4.87559507626244	5.68783827243507	3.23988278581046	5.61381837879244	4.50441075575431	1.54618066469692	4.96391771130428	0.973877508084004	4.81063298052496	0.566109385772015	-1.34763759952787	3.96016718385591	1.19055461134134	-0.959483818143908	4.74105944534812	-1.76324147921564	7.10629377743385	0.791351487363421	-2.97707263616122	1.23561376700963	2.52114867006155	0.929303856281789	7.24900654650474	7.91118299034913	-5.66332047237652	2.62540925744771	-3.72170355343048	-0.729752841829055	2.90689714093071	8.82711712320922	78.25	1	2
160	3.45018393792192	1	2.99135231309329	6.06897337140821	2.08902488603632	1	6.74437750691464	4.35637549251981	6.31636809950056	3.8147862756565	1.23960882664454	3.30430880232797	5.61802618005077	1.8666464024253	2.15249194101978	3.55232813562416	1.5851025992077	3.30644842881938	1.45568972402481	7	4.12416613883744	4.33602670638927	1.53756297764532	2.08823408370463	-1.79924946368344	6.32024177514543	-3.63564966572063	-0.704236342225296	9.25477657339448	-1.5128908890671	6.5480419952427	2.1337517876211	3.61145714461202	-1.02600093406534	3.12179292093425	-3.16810784854795	-1.61389829232784	3.14515151597874	3.19383275128351	10.2422933049081	-2.04154583589881	-1.77330839554876	-4.33390272266245	3.72114306254807	4.99076797450018	1.63539734302861	87	1	2
161	2.13215659766435	6.07559955694096	1	1	2.09335530856174	4.00234752513564	4.48526952579657	2.38762110116167	3.81932594158941	2.48377137870592	5.30061392748597	1	4.26012854445933	1.33257309078274	1.6480854326242	4.36059952445101	4.37307202387099	6.32563047086311	6.7684194175099	4.72474074933278	2.27774581072177	2.16574568969352	5.61091098192128	6.93053128663082	1.55422113128212	5.69665341186569	6.47587063304051	3.22236989197758	-3.14173505247011	2.65615382708541	9.91355729445622	7.532377154913	1.94424215494994	3.523405704504	4.48827228634322	4.48137598926124	-5.17502631354415	3.07999386906005	4.82212496805425	4.18101642921769	8.06365483981965	1.11168454376501	-2.62652583938692	3.53829748763927	-1.54403116019034	4.82962254886505	75.75	1	2
162	2.64744619624709	4.45800916573015	3.88128704526013	5.65594334414017	4.26619114411667	6.9079730130616	2.8246326199993	6.31261619971777	6.90604514155371	5.01711928186255	1	7	4.42597144297729	7	4.88253354943959	6.19137917666579	3.22063119562274	6.72876350415082	1	1.45791470092179	3.22115333856111	3.47840301725457	6.88393912545414	0.588939386371505	0.174769706719384	-0.175684343964844	-3.35696237798995	3.63924332320894	10.0684223036564	2.02130912854561	11.4379022102656	-0.972657636953443	-0.424752761437162	1.08897266867741	-1.89244048670947	1.01144877034154	0.0176719733794473	4.45683757203194	6.17838633674626	3.34406015244336	5.85588111994765	-0.88931235007303	-1.69539012989567	-8.53950551526041	2.97322335618915	9.15269538474348	91.5	1	2
163	3.99429052054413	6.24137534605199	5.32711527728421	7	2.99833754891197	5.49278581664307	4.21433070128449	4.00309967264076	3.03500694203221	6.23027425004285	4.23438131568658	7	1	2.72392557588388	1.59661877944729	3.46737215099175	3.14162400675277	5.56156307006856	3.28032917196529	6.79736273770398	5.67171362675475	2.07938541305475	4.92660321786674	3.19252867819538	2.30862601681097	-3.81243707084237	-2.11576997699784	2.80971856294116	8.3372961537354	-2.27903852425024	-0.337129421509903	-2.04317938577766	5.76891815030752	0.867601757401966	-0.875327978165534	2.52604493588145	6.15733771101461	5.03315712606854	3.24770095976559	2.58048131997916	3.81890497527298	2.31892586777251	-1.86533045336082	4.85748519184006	1.39890639350176	7.48069563244444	83.25	1	2
164	2.30596857526611	5.43911726958802	4.06368551153259	4.77144254925904	3.1865860219567	5.40663018430066	2.81669410324392	2.28676319041358	4.48971787035287	1.33684900612739	1.96361443273597	4.72602765716173	7	4.62740979869055	1.3309682013076	4.00003217252427	1.49006373733945	6.12322969402607	2.6481425215673	4.11657294823155	6.54644918053938	3.54349992132526	6.60951117974309	0.623913526865626	0.544104476477535	-0.050504494375725	-2.62016758023992	2.18367346756076	9.46164731164917	6.93885028271775	13.2833626426503	4.03566023302621	2.88480620906796	11.9987397990342	4.12093102725611	-1.7917215939795	0.234022449139556	1.65298868621655	4.86943394196514	-2.15927664121394	1.79308591345543	-1.03282814031843	-1.30757645470611	-4.98657102456423	3.63837113695435	10.5434145975409	73	1	2
165	3.45548160879851	7	4.74735856788343	5.59639600051763	2.73322056493938	1.56764758881896	2.99018044757082	1.93941940324101	6.07196462148768	1	3.42000064013228	6.38289850731276	4.72341510523489	4.3846115055864	2.39972871171784	7	3.71924395108053	6.49519859163259	7	6.54692878484769	1.83340142852075	1.6002663739389	7	1.72418787476472	3.33993410486962	0.355439707794729	-4.11875623331112	4.36275382792978	10.3593313895349	-2.04882295621384	-0.191986796555136	2.14879593567649	1.75600173090928	-5.34429092963902	7.08182771077342	4.37036322604133	13.6558081718351	3.54882382592624	7.97854574059215	11.4835741431309	-2.93960470083242	2.20619413346717	-3.96318591813026	6.36827242057223	3.29598996573423	6.04674194041182	70.75	1	2
166	2.36255229718155	5.55382228339058	6.06774604085266	5.95439063317568	2.65455566649027	5.31460148243619	4.0461614645639	1.1803360498563	4.83108082390585	1.01565305277795	1.88783156589501	7	2.21609484526329	2.87861628762395	1.68038668521591	4.6811216003918	3.4544450060248	6.80238149005649	1.68720953679123	6.28773680009988	2.89244596737647	2.18465284576516	2.56897309242937	2.22573707745877	0.533724044800635	1.92406191388835	-4.37161942371498	5.95992181507697	5.48919251860358	-1.77733696403259	0.0521151064862018	-2.74272794707072	7.53339826693175	5.11855557400641	2.7815201001892	5.38043138060446	0.034520525429687	4.67021897727884	1.59145775866578	-3.71202467110502	-5.68857751181	5.36551427560825	9.33895604454801	-1.91532700429558	2.26122329151606	4.81427784505455	90.5	1	2
167	3.31560305022948	7	1.22453922508105	3.27664242914933	4.66788930236467	3.65885774452493	2.8944349967608	5.60742053287584	4.48212459129611	4.08448638004185	2.02059432680576	3.37506169478691	1.87745971165331	1.85538760012482	2.28412810204105	6.28548662919482	7	6.62756721893225	2.39923354490063	3.82593003350593	3.89865535942328	1.19515122391451	4.38124228378175	0.285010879192204	0.339842619537407	2.00159403514966	-1.05737831454965	6.10899324514973	11.22714639959	3.83447981461367	-1.74616261019403	-1.34438881353988	6.05889475112997	-0.0326508582218842	2.63718038917428	2.8409363829765	4.45503281699133	8.75281091370219	1.11052059408866	4.60815645874398	2.46326440078186	4.79527331578244	3.12711106863702	8.45426326643808	2.99022545844506	-1.40528592763938	84.25	1	2
168	1	2.21012235734748	1.99856664172784	6.78886356865708	5.17748969283104	2.23611347881284	5.93493085806161	5.69251497444377	1.24484848261773	3.79986423642912	3.88743434880913	5.77924002177872	1	3.94081832732827	1.59540704378004	5.83881527875366	2.72104681416754	7	7	5.05264830256989	7	5.75293499169799	5.67019547870255	7.35723420408816	-0.553253478489472	4.02096114151063	2.74573373277047	4.88357339730145	6.10131721104791	-0.453009680146728	4.81750505514246	0.751238791167707	0.0718543917291284	1.11868062276742	1.38049399122518	1.9728112861521	2.93700282157615	-1.75198510139196	9.34042022529812	2.21543538251757	7.39561395530951	4.22864605700951	1.83697912612201	0.154729490394741	4.06922781625891	9.80751197098649	83	1	2
169	1	5.47635537981123	4.48814221921682	5.21403665164329	3.641028048264	3.38411700059801	6.58187026835334	3.95448148361335	6.20715812121075	6.4605123104152	2.74660363365913	6.92409888473012	7	3.66799892995061	2.28137372423122	2.66988238149567	4.053816945481	1.93857518368444	1	4.27649310570725	5.99459274673107	1.71017571161269	6.35710167389325	0.458653504286779	1.05438467955004	-0.206179449582085	-2.18795578201237	0.44666236615396	0.87493672386989	0.733403003894674	-1.23448373363933	11.1447486975514	8.33607893509819	2.29671870660856	9.54048127057785	2.60608522524633	-3.064296343623	0.300218664726734	4.84081818404202	0.918739783740649	9.60119241401275	2.73248836990217	-2.2974786272122	-4.76584692270201	4.68803791017027	9.97755233476366	75.75	1	2
170	4.84978309831028	6.47644994315965	3.56796813809494	4.27297806833499	4.10478232373744	1.29118919035227	1	3.96595889470896	6.40704386208105	1.50362656847382	1.98123295688542	5.32999340952936	7	4.35373609346723	6.60012063038865	4.89608799477343	3.97691927528429	6.10460229896272	2.14870392856682	4.17477709259372	2.88925097613073	3.46040918673489	6.23170024199872	0.914177516814668	1.65973869511171	-0.614671003724592	-4.10784491675687	3.26504024859652	6.12788868348133	4.21971709868736	7.4695483844289	5.80670845854397	8.43184565066804	-0.34664436874489	4.66182525484314	2.06396559993482	-3.18366807981676	10.9027791667176	12.0903450054181	0.347441512328984	6.31786151903193	-1.81125731273156	-1.80879045317031	5.38879752001828	2.70805247068077	6.61503605453953	80.5	1	2
171	4.19987953407407	4.10433150169703	2.45857863585497	5.05707114041588	3.95238871762867	3.05308471058768	6.76248473965398	7	4.2342677103492	7	1.73446758912239	4.12586337697734	5.8238693033373	4.50980422387427	2.21239863833835	2.15192173296774	6.73822666995773	5.19760564741305	1.59926497103049	6.71784427572028	7	2.14844654068929	6.50581203889867	0.470932836416681	1.59491893685183	-1.1188443592516	-3.99287438949964	4.45210883286373	4.14672317316662	1.19265396819082	10.5899338152829	2.44863959952951	9.73614782078377	3.61583575212315	5.85666588689934	4.94044428667542	3.40813162113438	8.4452642945059	3.0355211525386	3.82104411185657	8.28722307568464	0.727165125147429	-1.07002426577683	-4.51267830814808	5.0433598586225	8.37517928229948	71.25	1	2
172	1.36111347888794	5.94179701355508	1.03678456528452	1.29034167769278	1.76803425107306	2.9136836018646	5.73193482477218	3.88252650757731	2.55385707322784	1.8491514249041	2.34297965466529	4.1829829805429	4.19646006783379	1.65756740394558	2.1314397453905	6.6723445360801	5.19399773702639	4.99079549897588	1.60989470393534	5.64963002373651	1	1	5.84753701187352	7.12566746587212	3.78334078774138	0.800671541205189	5.87277130312085	4.05978626972633	6.51795236931255	3.37917510382543	4.03598968623736	1.26602291463751	5.49488159085844	0.807333791151721	7.20638860552864	3.4219854311555	4.01603665695475	6.28437620112061	11.1384094451008	-5.14558543548229	12.5347654576655	-2.23326020633604	-5.60868962324567	-8.12259217012092	3.72195483266229	4.11841201057272	81	1	2
173	3.15701170031089	6.78916213484871	5.31978684659251	7	1	4.55527067552363	6.26045238116174	5.77259482746307	1.70720360983982	1.41612257443564	4.11896313847966	4.6837919328752	1.54691200173313	1.95340134450496	3.16887138265442	4.28897410604419	6.89967832457828	3.29087905093098	2.41254343980632	2.11861459264112	4.13938309778997	1.06597368863118	4.5042912716442	1.75803105966586	0.924156000187928	1.40148515160008	-4.47575090697834	4.95725226922294	7.89908634943518	-2.27132576110186	5.89203031808644	-2.32224693781469	5.17781476153381	-5.05863812378149	-0.300920875544488	2.02975598602719	-0.588726160342504	4.34450611110394	1.1350503964296	-3.30161813366902	-0.494001533566556	3.37931614885302	-4.24541309117008	-2.42992436935733	4.38418040824251	5.93511738832325	83.75	1	2
174	5.9481525481391	5.41362404709791	6.26420258634671	3.54342196712467	3.07287624088712	4.58840367204451	2.50052062690672	5.71130474373389	1.37932514256179	4.98973201137623	2.45258050597068	4.58126178871437	6.43406884248573	6.58149923181186	4.3801899738315	2.50610637320049	2.96862648286452	4.97075611586122	1.19378770794562	6.85645549326007	6.47018831346378	6.53838182014554	5.14776267807759	3.92774173047607	2.64008148980408	4.66879279713353	3.79511093977957	6.13594804414313	7.75412594915682	-0.697083376199916	10.0594649106583	-0.953842760969017	10.6748867052909	0.390669470013993	2.2560982745706	0.632750705204065	0.694865562209246	8.12814927834777	2.60528267414786	5.54868371182323	8.15085367874474	5.35600822899421	1.91729063980675	2.63503587539968	2.46912980068525	4.6650740018103	69.5	1	2
175	4.67259318905822	5.37608864457768	2.52367182478327	3.33480873413687	1.70360766579116	1.30029154130807	5.21278712206065	4.40127274619292	4.48809544706228	1.63451114240013	3.76736728965427	5.4068566437964	2.26021289406334	4.45137812605099	1.18947192068798	6.29366642685271	1	6.65333335462384	1.57690666589738	4.88899512594718	1	5.00506236160239	5.57424757326883	0.816728203885098	1.63414714634613	0.50233142125958	-1.70996755743194	3.83282664638452	2.83806059534666	-1.10251176687261	5.94072581802871	0.883305096052104	-2.05462137621167	-3.3297480376057	-1.57659408550816	4.45305413336853	10.0410600614286	9.11541369837984	2.7116074839048	-5.93742237107527	-2.41152299653111	-0.357368429458827	-3.33049912409261	6.88177242831217	5.43535285723412	1.10799345933634	77.25	1	2
176	3.91810102044309	3.64671281041841	2.16322457783266	7	1.62408784570053	7	6.13032909846837	6.00399028775146	4.13306708308133	5.40719071441792	1.82917053740254	6.06662178361225	5.46471600661572	5.41243489339114	4.73728277166434	6.00699212443832	3.94352417047315	5.27617586767492	3.98262749475941	6.45434461755101	4.30188244739465	3.38185574293623	2.75567744730418	0.887084768590833	2.71271608183837	3.5093427971433	4.03184667049867	8.99161676826912	-5.54395367012131	2.45586681931039	4.715851070357	-0.791888587804478	3.27310339723551	-3.00218807087534	-1.38004592963676	0.875993223386965	2.31443450236926	4.88821008582182	3.33793069616571	7.88471621940415	0.76368903625779	1.81990499650567	-0.5629667276659	-2.79571043622601	3.53967664111905	5.66407533353164	74	1	2
177	1	2.94084126237261	1	5.83145181758026	4.72805019999908	6.43742500386473	5.02473584627088	6.30899825515189	6.18536994612849	1	2.38890857077303	1	5.54757135865023	3.2081631800138	2.58833830201295	4.01188465129137	4.64417080511775	2.92879555211174	2.15198359163838	2.86844884676218	7	5.27808216041399	5.14224052558123	7.95839615396173	-2.05441448851227	6.69926480895268	4.37511023048888	4.29778787658562	5.54470679188393	10.5647434578557	9.10546946633385	-1.85598050800072	-2.41591481183416	0.966391492615262	4.27240957800917	-1.38249095407367	-1.22895343403077	9.46107625594418	4.19424306782998	3.4349819654872	7.31226553667766	5.57265692653584	4.00625884723436	3.32289303066625	3.71001189325092	7.7466847001826	79.75	1	2
178	4.71064563104959	7	2.92234280497762	3.97862323882129	2.57717917373157	6.34064969279504	3.61284315816325	5.44634848363121	6.1463392723511	2.3432665611878	3.69738508007437	5.52866199752066	7	6.36433179068497	1.05915619792519	4.01840189944899	5.6022069240511	3.12376014686994	5.18668173123127	6.736721962185	6.65251488117567	1.81342719349302	6.1084069919523	1.95206318962787	1.32056787298842	2.55973590182225	2.5250487166893	9.09007882841685	8.06935029587143	-4.64141213402913	6.47165528286274	1.21873297211399	10.0955699382889	4.56689058284007	3.1634560531347	1.97517484290782	-2.51203479052529	-2.04575124657892	3.29211297456505	3.5224255586504	7.23217694537394	7.23189290250765	-1.24684172760889	8.56989384449533	6.61712729243459	5.70837033273222	77.5	1	2
179	3.65116122173813	4.84771385546486	4.23589883496084	5.77805316547374	4.95233010850425	1	1.00789365160498	5.72296221673167	5.36363021315916	1.73382912288867	3.72466965924148	5.18082676288715	4.51585601904911	5.83512750170383	1.99989876383664	2.46897052905641	3.60495887814036	5.74365503950023	6.63138496495114	1.77518326643568	1	1	7	-0.0685749915514203	0.329215876244184	0.343516491438918	-3.77644310855797	3.21303639349672	6.62926871897869	1.86266290644077	11.5481051391764	-0.609196634486496	7.95792874549492	-3.36413831118616	-2.01005875638322	10.5806367786003	1.36200346861077	4.06512895989245	6.97854739054552	-4.21622830138543	6.67512857246189	3.23731217382655	-1.73057887319156	-8.00075650607442	4.97511067853868	3.05681215998186	77.25	1	2
180	2.60548483190977	6.84256475028557	5.06885439685545	7	2.91953208508573	2.62638877958728	4.09562254087627	1.21304871242574	6.37819545497956	1.51956251078763	6.03299168311371	7	2.48560932298474	1.93161338198624	2.41937327747479	7	4.1578372129668	6.27569838992545	4.97567432185787	6.38274120767614	2.7977288308388	2.50543085540276	2.83754517214002	1.12941124839265	4.03130274055885	0.361200283459681	-4.01205966842844	4.52045505972766	11.0651409552706	-3.0224656495164	14.6096822222173	2.14760328364229	-5.45427058731	-5.22457227510154	6.61690556710713	5.39307649538204	5.13866603951255	3.04528234705222	5.99065983902389	11.7202857017655	-2.67115084380555	3.08531800227004	-3.09558453029763	4.90777084378577	-4.19339771863934	5.07348285625269	65	1	2
181	3.38750540287569	4.19167288435079	1	5.94234243605742	5.64803465513395	4.18334231483823	1.790367037437	2.31969642644323	1	2.66668446928183	3.44980132639334	6.5962588780289	4.54662510065273	4.67937488786826	3.75663558380197	3.387257667326	4.12733776432101	2.97296245512545	2.84648075917214	4.5941536193355	5.07419353985328	1.99378195519941	7	6.87865383851518	-3.1115984954018	5.43923776629474	4.75912865357021	4.55503460252049	7.98926717471926	1.61902289796161	10.5832303053427	7.73838797322085	1.72240916608293	-6.18867028728181	3.16077736684042	1.51563738244146	-1.64564336983547	9.62241688748176	2.98742170646057	0.543584859471969	-2.88493881080935	-1.16479855569307	4.03672783483315	4.50549953829622	4.17804998986298	6.12519312113973	80.75	1	2
182	2.26803547786041	5.89570758907596	1	1.58758112458962	1.92505737091556	4.46817978093071	5.56374279384965	2.32725887885104	2.97017892075893	1.94620463244913	5.08597688999826	3.91481877460866	4.3376924584943	1	2.27753018368664	2.35858338105449	4.19311615757886	5.3023692637382	6.39726130282097	4.66150154317302	1.77752291057842	1.55645640634856	3.64645493469245	6.53938040081763	1.08456731024094	4.89497346466917	5.98102290853223	2.29341989995696	-3.7349343355353	3.54230033700534	-3.18568935456361	-1.4650156315791	1.56740145464504	3.98268519963582	4.01522853075858	3.97684841125063	-5.28113297315696	-0.993195313065385	8.59409789073366	4.77851521012004	8.48574180930139	0.296383742092296	0.186800035537648	4.55599291320224	-1.774947995011	3.57083380313516	67.5	1	2
183	3.21830460219604	7	1	4.21419217725405	5.63992428568565	5.38668682065393	2.52148672015575	4.83907231066899	3.12832807410233	2.31929004651829	1	5.15975994991136	5.18212497754416	3.91560562204975	2.33416698093484	7	5.84753710262635	3.40447614592579	5.1942752596073	5.65584024296017	1	1.36544951084393	6.96702907267999	1.09357664999922	1.75525402472989	4.41293936111144	8.0982395170214	2.3613144799167	9.81901754323874	3.63217675107887	8.79307508672625	-4.1976442669116	4.23274119929239	1.58136602447525	-0.940711333618016	1.82824353047488	-0.823242241843098	6.30510795680267	3.39213381983646	-0.513188336736377	-5.92106940337989	1.9473595907931	3.40211735643457	7.24396230063861	3.5985402343219	3.44719043423086	76.25	1	2
184	1.40006608722485	6.03627239674953	2.7950758994915	2.19219021254432	1	3.50970126451347	5.79726019215567	5.38296252334522	6.23887291772468	1.2050073280578	5.14498639372148	4.77574948688209	5.7894265159321	2.81664179391451	3.05276541005995	5.24086002505721	3.86004932820882	4.31605303593708	3.19930166749734	6.38541740931123	5.30411255065503	3.16696511773099	6.78867710096582	5.7209626203938	1.60296340002595	1.92793369941843	6.90821575969321	5.32765691176269	0.475738676971455	13.0815492277796	4.31542319847175	0.220787351188094	3.25544562012264	3.91486255575111	5.75649139246612	12.5348197761807	-1.31313395770375	8.84051033983033	0.857260853764888	3.47832756929209	8.37557356476757	-0.404682164731913	1.70332110289473	-4.17879539741515	5.07571597953967	2.03921401078949	82	1	2
185	1	4.48841902486958	2.34084147521888	3.91897625054336	3.18001825538503	1	3.209666008654	3.72468710266904	2.65481012055716	6.38100164163744	1.29079502637299	5.85532161547331	7	2.47716561114957	4.05906592168299	3.24332199865696	1.90876802594796	3.90936117827983	5.19860375124517	4.17463369434185	5.70748269270015	1.39907064115354	3.57202045497252	3.36380888614658	1.23552065232618	2.26501911921487	8.72341818959131	4.001418631984	5.03140411677703	5.38829311261218	4.53428258684069	-4.62771669467364	8.12996070506527	-2.28368636055285	-0.59231403527902	5.92434756757894	-1.38482962600332	10.9002847778197	3.79579496975215	-2.92336190283856	2.49037899384293	5.14093694179064	-2.11322755578905	3.65513581376562	-1.96162617451499	6.25439280361546	59.75	1	2
186	4.85134678478047	4.99990672691088	3.95133322892356	4.39622414543236	3.59312962820085	1	4.41920413893376	7	5.92215202864155	6.13465995961046	1.57794529338096	6.62253731285037	5.75300147220523	3.11921456888404	4.24666243805205	6.72351967146443	4.25659034714624	4.72882181397255	1	4.39457379063201	1.06068689947856	3.73324212132142	1.01799623185773	0.492594893331588	2.51932148396277	1.29806005116298	-1.54522427482037	2.34100743573499	7.11169849377875	1.75171786221981	5.8930543879498	11.9127400709067	11.1905878890635	-2.73201291266736	4.30872956119194	-1.48834404653761	4.6152782277057	3.45567375758837	3.16864834808814	-3.27300565161361	-4.69355786440607	0.675261604058281	9.62253578014316	0.209494323918713	3.45253316091811	2.43969557478876	96.5	1	2
187	1	4.75723175699201	1.44761663730902	2.57083283265743	2.01755982416796	2.22275604444456	6.67417987334837	4.28282221459895	3.98523777953498	1.57240859015698	1	3.64745846122262	6.58407029943247	6.1111466498964	1.78615907082326	4.66898134195654	6.62962025746036	5.14008336773977	4.80377047596101	1.29389026948427	5.17069426784702	2.55444743880991	5.88448914036255	-0.357442588910657	1.74324351531113	3.19639602997326	4.98452884965669	8.25269055915027	1.60589042804839	0.0504042459210047	-0.560248762565992	0.116892856798703	7.77958838450449	-6.5212525139535	6.15014946858649	1.92019252672102	-0.687204451388082	6.01416578277654	6.17985085277458	3.6280711646715	9.39603412783293	2.06868990170049	-1.83328888202775	0.0144980755122153	9.62746068464671	2.81131349719729	67.25	1	2
188	1.76044137766197	5.08582730203329	5.32888932587115	5.56649802899722	3.29016529535091	6.38564087409463	3.88345631121756	1.50740108345733	3.91104623568207	1.79997999781643	6.77627288211958	6.48668227362256	3.36734712467178	2.673840750133	1	2.46102834300672	5.55984461907539	4.73357813786935	1.18086006340385	4.56741977565091	5.90865485194548	3.16572626413628	6.64916637767363	-0.246605861770718	0.425460765454677	0.0541608755882232	-1.92913098309601	1.78384432244276	9.24603209252711	7.36762832079638	-1.59248113718749	-2.76418121632459	2.86022805093707	12.2438898603694	4.14093048158169	11.3091469895335	-0.0377954368274573	0.93675424109158	-1.19489531831591	4.5917283305868	9.06650341920486	-0.606194609578967	-1.50577180255798	-4.80382157263581	2.51251503189853	7.04162502390558	66	1	2
189	2.74549576712769	5.22090814654137	3.4762959250984	4.44193620596154	5.3369324426114	1.64627969582124	1	3.99618972399032	6.0567314497534	6.53210834897981	3.12799998011129	7	5.73952554439347	3.67283810374042	6.96141458223889	5.33643854934006	4.18480462801769	5.99633688180896	1	4.68710754448168	1.55973529345067	4.4940404503945	6.6259869481226	0.193141593269574	1.01941927643408	-2.19466077135775	-3.96288233689938	3.34780293432129	6.37611029407121	4.64121051595284	7.15452967349144	1.00638123276513	9.02363368196626	-3.39444246586601	5.77319450709053	1.56405836184928	-0.65475155759417	8.35482890416024	12.9142102293362	-3.56593109583985	-2.53351782333065	-1.62252793695906	-0.0789199498835993	5.72729423993081	3.55455590409484	6.4591932432301	90.75	1	2
190	4.40826754218388	5.41830073111345	1	5.07608204502614	1.49008660233993	2.33811009335075	2.60783211329856	4.97762174636031	3.23800641995461	2.11367789946701	1.29559724765933	3.80105478952491	6.93408729882111	1	3.39564261860288	4.76817418128494	2.24248433527186	2.50990994277076	4.98409644160717	5.26310850351721	1.70571090198243	2.10188924124718	7	3.43076247750562	-0.135393634029394	4.94360746774241	3.53850423485053	6.69979606561877	3.90007490354527	3.69393426314879	3.22950157597382	3.81598985748413	-1.71165913684773	4.52270200007747	3.59517716823488	-4.47708309389857	3.42981100945314	4.26507123474704	11.6136637863464	4.87269466642886	-1.61786172742909	5.36629009760598	-5.29582738010387	-3.98270741821913	3.34292738552324	9.25370187692123	62.5	1	2
191	3.6250865598062	1.26904647943836	4.57200908672742	4.83411108313396	2.12505890375541	1.06874569881831	7	3.76930103535829	5.21808397585954	1	2.39921114016614	6.04808910236318	6.80412927913541	2.37096053103309	1.28216645607773	1.8694168906543	2.97608840534077	5.7774180428081	3.32886215338731	2.49747420465597	5.6689241285524	3.04377426481264	5.31940675000773	2.72989741606379	0.940483440724129	4.35017324616076	-0.991337445926735	3.11643409558807	11.0209069760761	0.443821259551242	-1.98189239477364	3.03832730334268	5.97979301847416	0.738328667367078	8.38661268928516	12.8099961732063	3.30598758444978	7.03092143615061	5.28841092005888	5.27558463719577	9.51733878958166	5.51110449390393	-2.45281132919655	-0.989662180169851	9.11760942633303	4.97033756419472	53.25	1	2
192	2.28861993065036	2.97607848758703	1.27862362632979	5.78087477634144	4.84603306196247	4.58322298452409	2.2350131083473	1.51358544141907	1.43781988612755	1	4.94830913727141	7	4.07744076015969	5.23860181285245	3.14578658274857	3.28241604250229	3.91600805340383	2.2277386982521	1.11076085470124	3.6509018784786	5.57276531242797	2.20865862641128	7	7.43507910643232	-0.601597348648703	5.46818539709263	3.94252931252431	3.42883051720532	7.91588558158934	-5.98978424332148	11.8700181701586	7.47748524605324	-1.38233038040796	-5.27134444327685	4.00536381244686	13.3746012700768	-1.37267512362702	4.14593820689504	2.54216812312296	-0.18002928306791	-2.79126705617208	-0.947714427285552	1.80520246778236	3.52231645380844	1.42865123601937	5.47951683435613	82	1	2
193	1.77554623354671	5.8606874647767	1	1.48423380096964	1.1937093732544	4.62778146008337	5.11183222410463	7	1.08820559320056	1.11122206963938	6.10058841790105	5.97640599103866	7	7	3.63066928903531	7	6.08288720115148	7	1	7	7	1.87581447876042	5.52848966939887	1.35214107968433	2.55525355222498	1.80692832287593	5.87229917037073	8.97433157469419	-2.22720331564645	10.8413324230022	3.37669446389653	0.596677521165165	3.85024968447591	-7.65570241810643	10.2231114317223	5.05269615740568	-7.70087058559652	5.69719409732439	1.91327525334481	-1.50844263911191	-2.85503985687956	1.90131475994702	-3.53902581225654	0.600348401213101	2.75739884097161	6.87902475260138	86.75	1	2
194	5.06757103325418	7	2.9155255558937	3.76582297190085	2.53827913617312	7	2.63355459388024	5.76065917737063	5.02418645365656	1.43121735293122	6.24971021326504	5.73172935241673	1	5.63975433406854	1	4.9349996215521	6.819937699037	5.80578851549804	2.02607310507753	7	5.57825832920321	1.56280799542019	5.96518952408815	2.20031796728891	2.74576976819272	1.4044154134389	4.73541149093327	9.65874208666354	7.51419364391564	1.41144125788412	6.18644224064729	1.51950457820557	10.5267094858734	1.14414772224556	2.43301116741312	5.11329917283297	-3.23005599143699	9.34481949453371	-1.30313727654806	-1.2248816472691	10.0461829942143	1.49328257283488	-0.376290255920677	7.51467273983323	7.00203783158504	6.38896820542529	61.5	1	2
195	6.79483021063234	4.43042882556819	1.45475599791103	4.70964594518745	1.35959275784334	7	4.24434503515985	4.5649961672686	2.13444676178822	6.68675405473213	1	4.29707104394965	2.30181089356474	6.13279357786153	5.16311594355147	2.35826964319729	5.96233120959654	4.52865558452556	5.68014205018714	7	3.65551421041987	6.79749855568184	7	0.690265985119501	2.94713368014732	2.93752634584279	5.14616415450055	10.5185794754557	6.49664443222279	-1.00922277272389	11.0913913635416	0.22124206995892	10.4223423779004	5.96114282315333	4.5917237130088	0.0913304171517532	-1.2027667911714	8.26388538142908	6.12668861107501	4.6740767308986	7.06098267743588	3.35462613702938	-0.162200388583178	-5.52022968486891	0.409493010650637	2.56730772589494	80.25	1	2
196	4.62218545201914	3.26064257108297	4.1874231700985	7	6.6758889577431	2.91187933220531	5.21554523366386	1.92897782009602	5.49377274785435	2.14555997384066	3.32618096043374	5.02707284169689	2.37335902611068	1	3.15210862341743	5.0896573999715	2.12396350290442	6.05726430283798	4.54346226848713	6.39329495288303	6.94220707014373	6.33655546324667	1.00048768821689	4.58551128538638	1.73159714047027	6.65497092463769	-1.0061890474869	3.08556817436099	12.0518454192362	-5.00956108907785	4.60924643611321	6.96425691274841	10.7512821025291	5.16230820498637	5.82885042713168	1.25654086462488	1.6026149926308	10.1203757942267	9.70436199836366	1.13625478248664	9.95278304261714	0.764270036441928	-2.96136758825339	6.79855890127076	-0.185576580147833	2.90981750890306	64	1	2
197	4.2370679769854	1	3.57807298366782	3.87517152163413	2.34473867035521	1	6.77441717634933	3.16179468670203	5.91512845951241	1	3.165213492915	7	6.25001244418372	2.93877427333627	2.90211450552135	2.65021878975192	7	6.23729004007059	6.29223492954951	2.13988038440087	5.37523977756892	3.08639960293449	3.91097919153541	2.5507370624597	0.167963936193123	3.75165197589918	-1.23157387185574	3.24452484142369	12.1424317848873	-0.527186156525817	-1.48674431404477	2.70210179963299	6.53469545244303	-6.82299604027596	4.37511136351001	11.8019916265401	2.62128033550899	6.83166261223568	5.7118390102551	8.26743579900597	3.03068983660627	-0.905253039291381	-1.71117098658717	0.475349992244597	1.2693729799577	4.60409286079281	78.75	1	2
198	6.01337437602613	3.36744943986339	1	4.85606991778609	2.07169980394654	5.93994186559543	4.02715390538378	6.82670633075913	2.66772482809268	7	2.29553159127631	4.58269612271256	1.91437696030703	5.99935276378458	5.78326232593267	2.29328845282527	1.01099153742452	4.92290503941231	2.38344616218752	6.45014779657721	2.94569547192026	3.50931310453789	6.51590754310761	0.661081224418562	2.66030303498919	2.39666467494863	5.32732061149016	9.87579840428732	5.69220022741339	12.0581086338655	8.33453850045805	3.58092841385804	9.98291411415963	5.74080221013475	4.83484249166793	1.00346412315783	5.1935036882675	11.067339844399	5.45762171612934	7.71970792961629	6.12499166232607	3.47974964565784	-5.37207136147058	-5.55044165548034	-1.76623018157982	6.76123597020809	66.5	1	2
[truncated: 5 more columns]
