# Supplementary material for: How Are Mate Preferences Linked with Actual Mate Selection? Tests of Mate Preference Integration Algorithms Using Computer Simulations and Actual Mating Couples
Source: PLoS One. 2016 Jun 8;11(6):e0156078. doi: 10.1371/journal.pone.0156078 (PMC4898694; doi:10.1371/journal.pone.0156078)
Supplement: S3 Data — Long-term couple and agent-based model data analyzed in Study 4. (ZIP) [file pone.0156078.s003.zip › S11/Aspiration Model Data/Aspiration Couple Population 01162016 104100.csv]

	trait1	trait2	trait3	trait4	trait5	trait6	trait7	trait8	trait9	trait10	trait11	trait12	trait13	trait14	trait15	trait16	trait17	trait18	trait19	trait20	trait21	trait22	trait23	preference1	preference2	preference3	preference4	preference5	preference6	preference7	preference8	preference9	preference10	preference11	preference12	preference13	preference14	preference15	preference16	preference17	preference18	preference19	preference20	preference21	preference22	preference23	fitpoints	sex	algorithm
1	5.05787509508717	2.41096537070494	7	5.01152041977433	4.58748199673775	3.48064102757942	1.70349650340255	1.07080647604893	2.49095070732729	1.88190280878073	5.24652851413807	1.69443494253974	6.33993718860398	3.9248515334675	1	6.35478418290219	2.11034084539175	2.79576705455425	1	4.95171710444873	7	4.84751300458999	2.89780936957346	-1.57445918451108	2.18434690562107	-1.95856878261822	1.78174650848111	4.38233568401859	5.84659240389976	2.08634725737488	6.32557317472481	4.53905079838172	4.09563965247557	0.43230057469069	-0.437430802970855	3.73829774831851	-1.07889777380427	-1.59284340387639	3.48253734920718	4.00476775042451	3.99701148836412	1.56867230202237	0.461968144482661	1.57972465051999	4.6505128304449	5.74039840238231	90	0	2
2	1.98346266863964	4.35832600163305	2.29601462437255	1.35297912280559	7	5.09809455012709	4.4392760787345	3.21315798198888	6.58063096610863	7	2.04378925320515	2.14321298251241	3.4490211061271	6.04365129593799	1.59006966244293	4.61281047740383	6.90371613395054	5.00075051569379	3.7479177411312	6.32653616276673	6.41276636568551	6.16575863603326	2.11900954630706	-2.81056854997452	-0.347125653562155	0.848028987263961	12.2402122031097	5.43007250510043	8.2536794715823	1.83651199774327	7.55352142298886	6.96109099394183	2.46951862434602	0.841418941417492	0.208880860320376	5.57418416045893	1.95899719069542	0.844396500910895	5.10528163218796	4.08221555582067	1.377753638542	1.23566658910946	2.40804663517646	0.683023155321041	7.77099989189758	3.86404039844596	96.75	0	2
3	6.80071158580439	6.36281155436673	1.26307624954025	7	2.92041409586077	1.86607985998658	2.70655662403566	1	2.65039813449833	5.56518585215706	2.42922409138188	5.73041852469003	6.84193737605455	6.84227986320635	5.26172392555913	3.07038231647911	4.58313833581678	5.97520242801989	1	1.40669443873088	4.91685777419738	6.55441035150632	1	7.52118164486618	-2.11317803564988	1.73115283586925	2.7736309141799	4.69747764293572	5.31433843607436	-0.873904661115791	9.19270875683776	7.32572834281509	1.00763875664193	6.01395507994752	7.97812105805043	1.20938935508231	6.39194744764171	0.434585655476032	0.702964794495572	5.72117847788463	7.23745695799454	1.47052408859891	-0.0259322947577185	8.72451156645757	6.17662675612863	3.11284060171485	94.5	0	2
4	5.87584513565284	3.8026717885516	6.13942540673793	6.38480922103396	1.76543898454655	6.17592081727632	4.42406048020067	2.60680229177157	6.11285111476733	6.10114240371564	6.80517361356403	5.2832878421743	5.42217003195407	5.36911066597265	5.80725337164993	1.36307863788991	6.80501563935092	3.87451563202303	7	3.71706506692058	6.9387205069314	4.00787645912621	5.57218209449466	3.6118058183182	-2.54694244599286	0.450769860258985	0.425232483808598	6.42536810742615	2.51399648390189	1.82910184756156	12.0592206528688	5.98235792545325	4.40732652080783	6.11063415303059	1.24660526124999	6.34554149086748	1.03207231515067	5.28643851603197	3.03417874248318	10.2137415556878	7.16918363723322	4.30254335373852	2.73757101815925	-0.370215184501291	5.77217383617127	5.37476336160033	114.25	0	2
5	5.02475302216478	7	1.4585338840156	4.71231927573853	1	5.24071800517613	2.67201120270239	3.64106373587387	6.60578035018258	1.64618646735723	4.58242954889359	1.54095772814387	1.39324347425666	5.67009732286423	2.50361708977655	5.5255509802339	3.37841707102052	4.54534177072801	4.45644130563583	3.20085786760389	1	1.88817032721182	2.31674521140418	11.2705334191686	-2.48440253488869	2.29483148619721	2.60483983874919	4.95673769451998	10.6055316518985	-0.171459910955154	9.61491887262892	0.322939453505268	5.90070710019044	0.111093064626235	6.10517238348474	-0.792931463976978	5.56361590437857	10.146837130851	0.223444965721377	0.350019516901751	5.18217027254802	4.05449635258121	1.39656710420827	1.75492455377749	4.07936379600398	7.67492110252458	75	0	2
6	4.87951049762944	2.89039694774669	7	1.99418745397291	6.14753190696674	5.89240021859986	4.37728303287125	2.00999786844871	1.2451649240797	3.78063110404047	4.41684364505251	6.33504731442664	7	4.00338724212091	5.08471424918714	6.39961887752695	1	3.92274482937483	4.37666621399546	7	4.08979494042519	1.91280843436728	2.77426332817106	-0.108096963296825	2.58131360463465	-1.0709825634575	1.47441571064496	6.33843612765128	6.88425346972208	3.85621571497145	3.31043543384364	3.65702324562686	-1.02562003427997	6.76401116839708	-0.43367521044105	2.70119594891135	1.7698986531993	3.35346512357747	6.15647424243866	4.96257949346446	8.7088225211561	1.8706831354994	0.451729538873607	1.85005747427351	3.18484295779466	2.60546364460921	86.75	0	2
7	4.33193101369353	1	2.2811603433633	6.71151683743057	6.5454449166811	5.99836093477783	2.91523701013778	4.92419349042757	1.59324745066115	3.03514442360568	3.35166436001392	3.90112195398776	3.19918772040993	1.98313225062529	1.25968162711048	6.43782805589446	5.72092616679576	3.28146482008244	6.1142395520397	5.34024299604509	4.97899070069269	6.53908936456528	5.0869940207344	9.11833528699811	0.94229395053599	-1.90777350538904	3.00204264039126	0.193632915755278	1.54252092075963	6.48421319319827	10.7437276781756	4.68212330438388	2.74971188023827	4.89425782907952	7.3059218527825	-2.67978189319692	-2.81842850720859	7.78831078543429	4.22448701450617	2.85281384307272	2.85206645473519	0.0817875497084953	-0.453554417617944	-7.15098311339514	3.61790160611915	0.137767811809986	82.5	0	2
8	4.34797321222193	4.69965583537826	2.71981484136216	4.53728786090331	2.11462267207238	5.15469200565849	3.34826871639944	4.46130335529224	3.84054094226843	3.65767799443064	1	3.19753288707026	1.32317326961467	5.70842969213221	2.05249075708104	3.44771865915655	4.58190595619843	2.2834854075709	6.97772139957743	7	4.45780820128971	2.4863954060433	1.15199477687724	1.37639032369945	1.33183271199747	4.31119353124418	5.6864241202806	0.990131198254893	8.43277958602818	6.10129686379397	3.15011547394724	6.40290161915911	4.69872633619387	-1.60540562311398	-0.67354893633614	5.47658071876001	0.880729100918822	2.46399318403125	8.27862624847977	2.76028958564687	1.69357938516919	-2.02015785088793	1.3399849925154	-0.654834179294863	3.40954930806881	2.56600018673178	87.25	0	2
9	5.29316819155209	4.27018897208595	6.4529622046615	5.76386917909937	2.34671285806916	5.81387306590826	3.52180072370792	4.79662026648053	5.1991299136316	5.59389045011037	4.95307042213503	5.890970851462	6.41144323369595	4.95429608619743	3.48690849694973	5.66478453657707	1	5.83361944770811	5.30100937737393	4.50003682902179	5.94145893239578	3.91868255296164	2.91633920380684	5.16404662483724	-3.94082862709955	-1.57517880034393	0.150394527155959	5.51668804895264	6.07215471250189	5.72549982428348	10.1191714651154	10.3108871232203	5.06030826691383	-0.749514537566484	7.68212693345115	1.18869551765048	2.94103175967292	6.36325346619649	6.3893654708271	5.51647001338767	1.9471377241545	9.6503535794332	-2.37252493195336	3.08486974934995	0.144942378043144	3.96850767731455	94	0	2
10	4.28574633341252	4.02916670156512	6.21778594843621	1.6850416257683	3.71079203608377	4.71799546760788	5.29697164712378	4.49138408209144	6.87600823676307	2.14023506506923	3.0248792690723	4.44081286970345	2.44342708581071	6.91887194544028	1.12641631366814	5.26723082573855	4.34537103160436	4.47727317715019	6.49552816172354	1.84350150495414	6.71340142249078	2.69675238905808	5.44429412749248	-0.0226930170714565	2.60549340166842	-1.89520375441606	3.90079154646888	7.44695140976002	-1.34918047811029	3.15238191679654	4.94274891843881	2.59627235329121	-0.168176803035691	-0.817766112512704	8.92617430403468	-2.55387538400394	3.73714253117623	2.60281095097056	6.59631121260301	11.1839763780101	3.53521781916041	8.84946045232497	10.4886884422214	4.95381446737604	5.05261631444688	-1.10620618664864	84.75	0	2
11	3.68460697465338	4.38151206889506	4.33646070069724	7	4.62149907253616	3.35027170987768	4.84224037269251	2.84129903439083	4.0899666869678	1	2.97927166379272	2.60815079408123	4.03164546794209	4.55840259487426	1	5.6794568960921	1.85702138649918	5.67918445182179	3.59980476592975	3.96256700610309	6.07885806540817	6.75510613305635	1.25766126931576	2.60629446328518	-0.784011435892912	0.194679777518379	0.245218589040537	8.1040051931816	6.85906618672859	6.05182402876211	8.79707484607451	4.41684119746738	5.12868071871238	-0.393107330527023	2.68969747728294	0.580502018160546	8.49865280784981	4.03526869541076	4.19064068280534	2.484040616276	2.87144960376403	-3.10516475385153	3.73660137084822	5.21485441831193	6.66778056689357	-1.01322989942963	97.5	0	2
12	3.77032414012914	5.70531020443242	5.43247992943126	4.7396529914413	2.16100718119375	3.42087477871343	6.77001037840778	6.81166582032712	5.5662699037631	3.68346298366213	5.27461139989582	6.60796074971923	7	1.3758342392008	5.50445322048736	2.20225333803451	5.38980894732714	2.23508162007391	3.08270972426057	4.61611898700603	1.72775473916811	3.35165400485196	2.21979476345762	1.47171284061336	-0.974802256582378	0.972576837761557	3.1616201497362	4.79891313165543	1.67622910374663	5.69026531521347	-1.42821091577325	5.4953142827625	2.1805912497591	5.15884932256684	7.43674820831474	2.42115852646353	2.88937366935978	5.08528737690665	6.10939237643518	5.11128810357112	3.21189558177312	8.59292991233957	0.667816199842449	-9.14938187716066	3.89898651972538	7.99551308763057	82.25	0	2
13	2.70321369202269	4.55742286886911	1.56255236385375	2.66330845650416	4.32729454879523	6.75975388898245	5.03032490392903	3.9985625625402	5.73034996088737	1.09118392989659	3.33961445568198	5.99177267324426	2.87259370382992	4.84222589630417	5.59390372142476	1.07017271420041	4.94702527487851	3.51873874093269	3.32924026819892	5.85183942451241	5.08801924618188	2.68688171342093	1.32849279360976	-1.25760027565503	-2.52351235528775	-2.0099387382994	9.07731667697732	4.37958090943672	-0.929372240861522	1.7930734672508	7.46007156291365	-0.910373058506374	5.85308683426741	-0.844399773195086	-0.30364264216115	-1.68777489815783	3.45796072823408	5.79962539491088	4.4065462991895	1.01863508403835	0.804606772309563	-0.626318472620055	0.56275926619946	1.84366614860973	4.465974768238	7.72872217014142	81	0	2
14	3.86742260722865	3.04766304618319	6.48222506161923	3.47957511802604	5.26083554144818	5.9980663977073	4.80508905831975	1.51723957148038	1.08252798240027	6.10697797423243	4.32050356761212	1	6.25834394506151	4.44832242393595	4.08423278503913	1.11369133343438	1.6952325075678	5.16475884360388	4.65168173691992	1	5.21369249030972	4.31686135264171	2.16231539275443	-0.779196504101352	2.70193977843332	-0.0435518317403517	1.73544984997273	5.58289149214158	8.15829619618899	11.6276955594887	6.11192666552064	2.59004147039795	-1.51853173356776	6.71687766683568	3.95161815793128	3.67252831748421	3.33662013919168	3.75538235646097	4.69445942960395	2.06601639579393	8.81761116964044	3.5050561201048	5.03922120431171	3.81160259021145	10.3524398231442	3.55829572450261	82.75	0	2
15	7	4.82234871432634	4.34438021294454	7	3.07955709516733	5.370762142437	1.87458012114158	3.01226874167529	4.49111374426274	3.99057514057129	1.61272500643322	7	4.61722723561363	4.91375292261393	3.27205606161633	6.24774989549354	5.45887673995194	4.63117449467007	3.02008118209948	6.94418076236099	5.29935498281952	7	1.57440599452017	3.83573206502858	-2.3467719522142	-2.83051836262901	1.76786323561972	7.02110334647998	-1.92261213913547	2.52046232164843	9.82845996391811	1.79735535431083	3.89115685066321	0.663135915543911	-0.67225610654458	2.45547218542498	-0.415358692111207	3.05461869416222	1.17722201620511	5.11606952581194	0.567061070626615	3.48959777926383	4.62251432182836	6.50253022839525	3.52124969680711	-4.02842168692384	101.5	0	2
16	6.74730500079146	7	1.77531373318108	6.06365041462658	2.61189963848894	1	5.39287957181854	2.72218642757916	4.72223159034624	4.3467829557152	2.35494690339112	4.31176165983074	6.71143863881237	4.72771808397352	1.43571453544168	1.89314292580176	7	6.74905382342432	7	2.83302103732355	7	5.50555267907656	4.35046929509757	9.47316855243159	-0.533877689287375	0.983477962698104	0.386741177093523	4.41644965960835	7.75360016582349	2.03801550762939	8.28340792587353	1.23797706412631	3.18383922401763	0.641664690788532	6.69371699404815	1.82850421417378	0.833113607021499	1.2954087705203	2.56027894557861	12.9057857735312	2.13151281553973	1.50438238339307	1.09658785717233	3.44050123531323	7.6134112299025	7.04679181179409	92.25	0	2
17	4.72662809134301	4.00096199624034	6.35903766048403	5.56947842326939	1.18552594629633	2.4574911587485	4.03470148692151	1.49792046241231	3.4934930642548	4.68375388202262	1.0521196557722	5.39323238435499	2.11898417755708	1.85406134190251	1.91792304141756	5.07084396115627	3.19421746781598	4.99934437892965	5.26930598171329	5.7724519023025	5.42761965906396	3.66351962527628	1.28492776016787	5.15950650589374	-3.81313604637599	-1.73880367816647	0.610354107106112	4.59037029378638	7.46558449942446	5.73477762954398	8.42172737188043	1.16359167476174	4.85086446810005	-0.676769216013847	3.20505142785113	2.1377423106459	5.04071359055904	-0.844978941374675	0.217704262920908	2.87818502500832	2.02907222133933	3.21807319724748	6.92960720663199	9.01524260922035	1.21330711531513	4.78740119020931	83	0	2
18	7	4.98483101881056	4.03809640319801	6.33042730114408	2.73529592310011	5.59145384152494	1.90915025677807	4.82514994176745	5.5904504463906	3.62022623536286	5.76841641348018	1.09019168492443	2.31758838643027	7	1.61704712134318	1.86764673809199	5.43623391669449	6.86039229504778	2.30783925582023	1.03238538889332	5.58038928333301	5.74947775135346	4.4699746288426	9.73966019111168	-0.267558011926663	5.39160797953769	13.2144187216505	4.5173404909772	-1.45016514631753	8.64469116581226	9.24071974163458	6.46749765616771	5.22918856852837	12.1068628752384	7.45107314314971	2.57639818091822	-2.79526043158187	6.3551798631742	5.24460676029749	2.39476097571825	-0.19619796381532	9.3779053540265	0.6631276075799	-8.20483098388631	2.32205765270553	0.219199588306877	99.75	0	2
19	1.62324019076427	3.76936881124917	1.30001215028967	1.46134129939453	3.13780294731335	5.57177720095197	5.70519936107538	2.58074455364167	1.51051409413537	1.13170941058941	2.10279123082435	1.71796715026028	3.30904036360293	3.10164711573606	2.21001478882632	6.64476971281849	4.85714618561166	3.73433671244988	6.18989578967371	7	2.9909778197119	4.07557158358698	3.91547127892629	-0.127165169403162	-1.93362108246028	-2.48602169078044	10.0842966576892	3.78650220807169	10.1967266852806	5.80055687084849	8.60635333491132	7.49766081058627	-2.03068203476603	4.84170756794162	3.51088122803424	-3.03469981821037	5.29304461229435	11.5140380638672	4.1720710857569	4.11855019589913	7.56311672406959	3.2233877217351	4.73154591279232	4.18765976694892	6.15593370103957	-2.00428891809168	102.5	0	2
20	1.21255912888873	4.180292696044	1.9345515332077	5.67333494022603	6.7460768333267	6.9049719163004	7	6.65380913913706	2.13496698113844	1.7213813109661	2.39918738604444	7	4.8687123473953	5.53710796963414	3.94848986198792	2.84288566822622	3.11686503484761	5.47024948543251	2.6880286053958	2.90462564358034	7	6.59172887351781	7	6.99664683238056	3.55787663294131	1.95344011398827	3.12397166092143	-0.176017093039169	6.92399470939542	5.97137233946188	8.49150787304463	3.67973363709871	4.79962100244025	0.878778647809636	6.6290507171674	5.590400937435	2.62757081767611	3.61799397923282	4.23140309234057	4.04820484743712	7.22021197055746	0.231336839152875	-0.832961855976902	6.07452945950554	3.17881773148554	3.60874543665936	96.25	0	2
21	4.62889872027487	4.73152768949936	1.45188234977979	1	5.6150639868644	1.65198166300767	7	1.38037116777676	2.45993586203663	2.34556969512342	1.86062523435881	3.1278552150681	1.24918832698826	1.93384024527182	1	5.78722411635803	4.45897396529908	2.21653243570782	3.45375482799683	6.67161697779353	3.45812384888658	3.86326604733512	5.7366337926969	3.36499353622608	-0.700110992137358	6.98559886563845	9.08367157340804	4.00683363713493	-3.87970735623441	7.26954933692228	5.02322593522606	3.76266160853606	4.71642074407478	1.03708045129023	7.34468174463061	3.22675985289006	-2.04679833489221	2.34696374792154	5.50595750777386	3.99045920254116	1.35856501491511	0.79899398525172	0.370507218021165	7.34947702634387	-0.347472068575727	7.9029452039341	100	0	2
22	4.83463183333757	6.66281768016824	1.23555679898756	5.14862718450748	1	4.50574283077235	4.85191991818826	4.80875880632878	1.85226440982739	1.16844688143683	3.35820960474849	6.30493015858583	3.65134381733454	4.37969544490534	2.51708991699378	5.45127577989996	2.45402544568554	5.95291283847776	1.2932942038862	1	1.74038876178193	3.78728502247634	5.7885147611221	11.0501708407516	-1.54693230449655	2.52718915298369	1.31288975860852	5.11593302807602	6.42298795637447	3.40431955982914	9.93773101741381	10.2591623998518	5.91516129332487	7.21632296291382	3.39022991397597	3.74795505915751	11.4077902871741	5.78648570279456	0.305086732557268	4.209570887653	4.70321101247349	4.19883225735187	2.83842208739593	1.25418306428981	7.13619789169105	6.90152511532734	87.75	0	2
23	3.56855822482307	7	3.49275507240444	1.40533802484842	6.25504937881264	7	6.2639879849405	1	1.99688024416564	5.29363153373525	4.2684339061512	2.94732806097823	5.97197585764226	1	2.09696449532112	5.42892758836077	2.35424829917072	4.66410918402925	4.45057881267297	7	5.9836293101574	3.28362979426537	1.72279058069777	-2.29590280442516	-0.237895500751561	0.169612935366237	12.0250611576341	6.62065794600692	9.92272660471851	11.039167917077	9.36284529289428	6.31646977214421	1.42262756312971	0.719300996720671	4.8070548877137	-1.82837703488037	2.84244336533334	-1.70152088720373	5.7417501091611	-1.88319978035747	6.2398567098537	4.39623371583077	0.718089610554434	1.13985611663848	-1.97472093342883	-1.40594993604182	76.5	0	2
24	7	4.12987385782402	1.61196980276145	6.90077207735887	3.67765938737158	1.43867675896056	6.12211734343065	3.32663755148618	1.80777865440349	2.42788618332694	1.44730450805215	6.00132455448685	6.92829085324357	3.7133605476958	1	4.15183496613716	1.83342264066128	5.32759681901346	2.0327071697022	5.65100516839135	6.11309016345285	7	1.99376522528719	9.4639557735967	-1.37551862004532	1.38936772698414	0.649370556817978	4.16199879186439	-3.06304390948968	2.41378350895378	0.207383125210062	7.15341131679447	4.44646986740894	-1.35334382773067	8.33829416074124	4.82457316533955	4.81445971130386	-2.31244621142059	1.46527446410763	-4.19990666583851	3.07017141323234	4.53238475602635	0.656460705620946	4.08268186555637	10.9056265473822	6.69536641498039	85.25	0	2
25	5.22332018320529	6.33193212393295	6.1059402799679	6.48137601260663	1.55155163963565	5.55990383594362	3.5528414791271	4.59327162495906	4.84059045639612	1.67864442547826	4.77682901772698	4.82892779053264	4.43348233888212	1	6.64222235242063	2.79524999429491	3.25037334023543	5.51515722718407	7	1.56431264590394	4.66134431291135	6.87833347959291	5.94545747060667	0.0265555112444507	-0.95764877415261	0.547560459580846	4.11041135506501	6.01327428481665	7.02528381225439	8.9560878740403	7.3306571368632	12.6152915590396	4.32313894790232	0.448208156817244	-5.45454854121475	2.22730701101435	0.0908705292305601	9.29297532570101	5.45964336617813	-3.86821164364938	4.10725123694988	6.00240817766569	-0.470618167393352	6.33814545559277	4.59578180885163	-1.6816635712267	83	0	2
26	5.2414637482898	4.71553062245294	1.69912867251671	5.17954954721379	2.95924644188161	6.13615163125931	1.87011158395182	1.49352077233591	3.40884419758403	1.48157748812857	6.59777368212493	6.7170949352259	3.03155777766918	1.27511481853829	2.30539944350488	4.57349739011555	2.03621179738872	4.95091562498453	7	7	6.47410364453156	5.50190103389689	2.35653716224062	12.9929949298067	3.25443649925885	6.54799136945057	2.08524470750832	3.47515393953458	3.26441965662166	0.632433915952626	2.07532568330454	1.60741281499844	0.887934751633888	5.24484457763466	0.335054558605383	3.74850491450086	5.55874951604934	2.82951513036497	5.15058532115007	6.65557373971415	-1.02259465786537	2.00841602130256	6.27746839728917	6.78675075956713	3.43764873073154	4.10472148088667	95.75	0	2
27	6.22794286391594	1.54028838370088	2.85470471763721	6.67386617227538	5.12901288942628	2.24874517356926	2.04455030985018	1	4.08693005011179	6.66554143943053	6.35132580113374	4.05557429412945	4.20813802178353	2.5715483196319	1	5.60728380797148	4.33715671611067	2.8264959644596	3.4432846610321	4.64405041593262	7	1.78702345650239	2.77263387679002	8.35240544434252	-1.39099907557207	-2.02578293961658	1.05488052199207	1.95106171947907	8.1298644430818	-1.89741354269723	10.1118228359179	0.820225620321575	4.2942282319488	2.01580318320065	-1.74191009586883	2.69500372883546	0.31414554986507	2.67885059345424	8.22740824559211	10.3825549723888	8.03202295039008	10.6451471238087	1.95229423686139	-2.0599805632529	7.92978166641407	4.8963855100534	90.5	0	2
28	5.990282026389	4.87827553598932	1	6.13579716183741	2.87498414668239	1.55916123207025	6.15202763382053	3.50685180153037	3.81201080738781	2.23984021343786	1	6.95511000069017	1.93443604198371	5.21684351798698	1.71293100848995	4.98618090753129	1.43458146148779	3.03388038585862	2.73848091300944	4.00277340995413	6.17204920881637	7	1.14738667956844	10.0233660279485	-0.365085129877569	0.976944942174544	1.42111750602041	4.51978423723826	-3.14017521456493	2.69196336443369	0.981136301325029	0.85330682524628	4.84711230553224	-1.01685291914355	-0.00353038065252564	4.31628523155065	5.65706996520475	-0.717213332864535	5.4706695280909	-3.08958145382665	0.645068095389102	7.75341308864533	-0.0351922603208061	9.38070102986934	9.51516205510968	5.10661912381874	103.25	0	2
29	4.48360744459175	5.96243576893888	2.68401571988706	5.33436240369801	1.8645890330713	4.9688924546887	4.24114340860456	6.60455818068253	2.74866728856538	4.06808999422919	1.31584267876217	3.59993574926318	1.00098332358885	6.42565794227681	1.6489092282243	3.56112219254931	3.06617932931706	1.30264669518547	2.38319900237903	6.66963939037297	4.49363121539762	2.10080392324921	3.66865354471306	2.19733681205664	0.196685624117764	5.08211504262888	5.91678615479322	1.17538485191512	7.47915909757006	6.33947859904194	3.55771207265929	6.70215413049366	-0.187811290552427	-1.06432732272309	0.0133129388416329	1.89153183470387	2.3759687152122	2.38990167760278	4.89050107860067	3.46229337415411	1.97281254279233	-1.73880391311162	1.78909015166215	0.837596080067784	3.9247852907203	-1.05548775554795	78	0	2
30	2.0510963812512	5.57192082907982	2.55348924200443	4.76134868421902	7	2.35223826488188	5.04721917785095	4.7479200505981	6.647763612834	3.73420713021052	7	2.33153524596638	1.86483850041466	1	4.88391860115286	1.47341028048209	3.91927468904991	1.98254734981627	2.47448595555647	2.16445494359945	4.4352204340673	2.68580073406835	2.04142363180384	-4.41222198967368	-0.0916942671945178	2.43345470096502	10.2857398968888	1.41299055315494	8.20745399909832	8.81148901493562	-2.70068006727615	7.79049226333668	9.05743153505048	0.74622437112913	4.60874739501671	1.03239031410259	3.59219007728505	-0.762907242351238	3.67266696157026	3.78808502010741	0.879511860473451	6.07877946035217	-1.29044738964841	1.66222530957577	4.06260389700022	-3.83736899926663	96.75	0	2
31	1.86478045927097	5.98175766840542	3.17692362719424	2.52078070004965	6.98046648119645	6.54912429848427	5.53613618064628	1.52176009865096	5.00084617623763	1	6.22194661173275	1.49191563986595	3.88684955669976	4.68869939365402	6.78884716906421	2.50733944315415	1.87634072716192	1	3.39056616593703	5.91536969497424	6.93253192958466	5.88695430198095	2.19527707912794	6.00413990690687	2.54162594408517	5.48771564334056	5.9375836359081	2.52643088546286	5.84285028372818	3.46543711064031	0.25430905999905	7.46443144419229	4.94972868753566	5.02806638521342	2.48313065373394	1.33564702619961	4.1642012447411	4.5080027049862	5.24266098187734	5.50570497223381	6.12276514554693	2.01475460232826	9.19425750676005	-0.331670162987175	6.64173133087918	7.93278631433104	92.5	0	2
32	6.43379197959863	4.44398566669754	4.60170651341522	5.12382668198424	2.03272019665675	3.87801287292393	2.143997404214	3.01668118879099	6.580209329512	2.85267175945434	6.66843888083165	4.81824983573187	1	6.46583614595198	1	1.45397399446982	5.33630212739062	5.3822308586606	5.53564005843279	1.89673187028577	5.86131513377669	6.20660028404627	4.67383766126274	8.87138599452752	-1.72729350276355	5.08741014592137	11.9954280353242	4.43254860052475	-2.62893587096357	9.42081149170089	9.46178698165363	5.5806205738484	4.83440915814366	12.5301333343116	5.27797414024301	3.5503591298352	3.0363873520795	7.03672132404844	7.61972847379608	3.15539754245542	-0.707993905217432	9.7087171375053	1.28382367647934	3.71338626406755	1.66382786532831	1.06670339941654	77.25	0	2
33	5.88050841244986	3.2145866014346	2.65696155329584	6.61180387134103	3.60942162353377	5.48195427175843	1.04590438989216	2.34015055605797	1.23592388117234	6.76178360348381	6.209925240361	1.82917673501276	1	6.03438006467871	5.78954582325615	5.33548758243385	2.00605094099215	4.9640668428793	6.10073500810828	6.2025113251644	3.0648469407221	1.77602556978248	4.44973624836637	9.64766699202847	5.1493945906446	4.84657673025229	1.16441467609659	1.23965958386026	-1.31774782168076	2.10870377243055	8.39150466748777	8.82377175991607	4.60443669466476	1.65080882840411	3.07040737914509	3.23153966210016	2.55750801644708	5.21846231112374	8.37358186346283	-3.83920629502602	5.36517443983184	-0.00913303195411586	7.18565421999445	2.01335234755451	4.29316078925826	7.76752762327032	59	0	2
34	6.08188310445424	2.26126281577995	1.74398693257669	7	4.35707438553315	1.51236242184076	1.07214333425256	1.07329147801205	4.20630928216319	5.57325234376471	7	3.98793515280125	3.93083508755404	4.52026613465975	1.39176015355531	4.82546369186871	3.49524800829118	3.12568612113077	3.70885716808328	4.10906540876453	6.72540218549992	1.00327430515031	2.03547408809319	9.78752332356126	-1.19903431006197	-1.08046872120274	1.17627606000809	1.72658286375577	9.58223880888251	6.32687357724431	9.45483145328108	4.52790847806076	1.49500090741154	1.40398589308112	-0.670629833934956	-0.357927472982357	1.33422630097104	3.14747742117251	4.65526604467676	-0.935309336511478	8.4680153938928	6.64021786835872	3.19380059802778	-1.18131895312179	7.65482364879071	-2.87209870330047	85.75	0	2
35	1.99420122750075	4.48887399655775	1.13778057930319	1.54570283950995	4.28046595967984	5.34865205899329	2.50555039926072	1.35502370191468	3.29802892205813	6.98308315720446	3.00162859776597	1.41173292868215	2.2141539028652	2.25811456711385	3.30115744469339	3.92149957925488	5.75683756620992	1.03649686613803	5.94726055298609	6.97875144086542	6.99381295599637	4.37673091605086	2.72679236056693	-1.81505434326481	-3.03957277493653	-1.98367789745627	10.3585427189336	5.55110998015335	4.05418685559411	6.37347088528551	7.39589004344399	4.10004366730197	3.29967151715826	3.33579861936243	2.57539860506744	-1.38979537728878	5.09557242694706	-0.148037111870986	6.4140528731807	-0.877969694724816	6.19553452577739	8.93130228743498	2.14218573001003	4.01098452439405	5.49328906459239	5.69774376517795	91.5	0	2
36	7	3.20563776036532	1	3.76357196880026	2.20165034176354	4.13401214841491	4.37729414719832	3.6263827696838	6.5795103692418	1.25860194023656	5.39562065542628	4.54087556746421	5.03005489924608	5.23521661875631	1	7	7	5.330414616533	5.67953348027868	6.04824489149519	1	2.14801771011817	3.34952371129106	12.0901405440514	1.82847053620866	7.61995471548543	2.22022867985582	1.46765553482385	6.6110017622659	5.91855013376774	8.99878103933397	5.16601049882627	1.77823349682191	-0.874236931371853	2.02412038808918	6.38297813094751	5.36187325616979	0.0831837851295495	0.121058647632706	-2.66974512847453	8.31829354394143	4.18644416422285	6.54613318955282	6.71802771459852	-0.184907155298362	-3.9560158523822	78.25	0	2
37	6.3267948646248	6.19331085889882	4.28596931683817	1	3.52248451757901	1	2.41384129348657	2.92037357502254	1.73651138540377	2.1582385137791	4.21685488129772	3.95599181003845	3.06498820305324	5.85694799431193	4.59117709469774	1	7	1.90747128710458	7	1	1.29979279505302	2.99421463626903	1.00090763072649	6.84577158193385	1.90607795197004	3.32492847307007	13.1010439252042	4.5131905025077	-0.324104374573921	6.28805097752738	-2.15008662419588	8.74459755170033	7.03977929979524	3.90108330342879	9.35836080489935	-2.16686002573313	9.75856564200239	9.08785556335804	6.24012094075447	6.23346165556582	6.86922791189821	0.675644188487557	4.03084515790403	5.40417734072608	2.8014909010432	6.21900074561654	87	0	2
38	4.34035260648102	4.25755325407633	5.38297442084837	1.5288884351479	3.71833482742367	5.80170121921688	5.24154503098506	4.7399089910844	3.63370399987423	4.28647288803167	1.74049003784293	4.72259144656233	2.34741688846696	6.30012631667775	2.06708816610821	3.89371531037922	3.41016256445993	4.53997235247191	1.98123508608964	1	4.63189751630183	3.00169016837094	4.53415763816267	-0.470033076332286	2.28390945954332	-1.78165658909864	2.94554522701222	7.7415917962165	7.99874452178895	3.10129090456959	4.90238019941694	4.38246547144836	0.155458975037195	0.696025509954634	6.63281856860759	-3.26118041549554	3.67985170412743	4.12306281346926	6.40284077679125	10.4797091434724	1.30426395024037	10.194260184617	-0.144599967527544	4.93839794702073	10.1011001554691	5.68474317991342	72.75	0	2
39	5.01902628090307	1	1.4304959039459	7	6.1618675359188	6.30806762123545	3.28941935646159	6.04199813860428	1.72823837603178	2.11507899799976	3.23205103276513	4.92543436202429	4.73833044217414	2.63215808900817	3.64256004288383	6.98019446164718	5.09283083387393	1.71227226874641	6.79492916469162	6.11673858997939	2.99144440127745	6.67788511732949	5.46074463254387	8.81062969241215	1.46628199196975	-1.41938390226156	2.0546309025518	-0.11424185326086	0.969265304323016	7.29715677360803	0.342105100265246	4.97958125937293	2.47742658453144	5.51812269024524	8.95683916911045	-3.51654838295538	4.67233265908289	9.42474252056609	3.5660108095658	4.63994136494887	-0.673459386745183	-1.21299733818381	0.588658594032645	-6.29720175804674	4.50710702984643	0.607530587385066	76.5	0	2
40	3.26036658712266	1.83741899693722	1	4.69888248265025	5.30584871185228	1.56545429601491	3.4318535166377	6.95853560389836	2.78198086723692	2.1327767498292	1	1.55591339214015	4.34211824184887	1	1.79538620756639	5.57079582488764	4.75727507808937	4.69199518840976	4.86175047776363	3.75822099876184	2.72472974995022	2.65712694730361	1	9.32407664481064	-0.451579120372566	-1.32268811736955	2.76351436602174	-1.11917012925056	4.62849498288959	4.06134268221918	-4.32971745651928	3.71488606353444	5.46838158430751	0.389719790659871	5.27646318726488	-1.714256743713	2.90512254797945	2.92830014548398	6.95514647132553	1.02106971218176	3.61292420798227	-1.38140654069889	-0.284018460978635	-5.93428844525546	7.2030453936135	9.77789554286452	71.25	0	2
41	2.07809413154377	7	4.3582091478432	3.33655950880585	6.33991013830558	6.90768961575307	6.19872730540495	2.63073268238953	5.86128897948457	2.0709872420173	6.38104013942947	2.69515480529755	2.35628071154592	4.31460752462411	4.7580870808343	1.6340386408417	1.88266135295028	1.49353405946403	1	5.58119889634057	5.69260567647889	1.09333377647938	1.34482562253201	6.40504438934898	2.55601931792565	5.57940025614547	5.14614288982945	3.61631831531728	5.01386707841038	2.46059447711413	9.86431110441827	7.83156655133806	-4.30999256489883	5.05848921962164	6.9355726653816	0.953107684231637	5.04668984806232	0.621953166990718	5.0395863853496	5.49315308364737	6.32262204975173	0.759851124841025	-0.74368189689486	6.35182933541674	6.54130528502703	7.64692106004574	86	0	2
42	6.68286947674589	3.85017010535551	6.05017423021803	4.45215500723815	2.59366740023163	2.00788411733575	2.21084869925443	3.44576268028866	2.58993512766049	5.53625317952618	4.16771338766646	4.62297882486064	5.56352275724417	6.76002478245516	1	4.34967164135906	1	2.32450004146741	4.54695509788452	5.10064759946211	4.8023971418416	6.66806292134536	3.61190986748151	8.92323188219606	-0.134326972710766	4.96484724627923	13.3603917623355	3.41510370377394	8.75051532886439	0.415537117129331	1.66663800616372	5.13027675597638	5.44921132022909	-0.371333499365566	9.71007794828737	1.5544245396672	3.68599902398955	3.71378550351931	3.45264667593666	2.93839559424928	-1.36588793043528	3.22614688646275	2.04829159893969	-8.35867048296036	4.88744297579014	8.77172136929354	78.75	0	2
43	6.74987814477387	7	2.3365554822047	4.77266289807035	4.56113213046349	5.87498320334351	5.28765591888119	3.61649457580586	4.93880000459612	1.70985986930676	3.623444340865	6.71031005426955	6.72693785912001	3.16156164435736	6.46514201400876	4.95120762356563	2.65907473397089	1	6.90797102685549	1.69352902131316	4.25324355716201	4.62294427834448	2.33107755869527	1.96734410604485	-0.167203337509579	4.45236030926273	1.43552927510119	-0.205666447133222	7.35268254964224	-1.93315101598012	8.89597237327734	3.54799400230495	0.806017585928328	-1.88785707867554	-1.22373813245794	5.63733497131189	1.65289770042465	0.221380361092278	1.11018668273598	1.86592195890293	5.44123633674735	0.746062367836553	6.1029294628939	3.67171686505673	4.69601877885037	7.13083953126488	73.5	0	2
44	6.47374024742645	3.96566487749663	7	7	2.15339107610201	6.4680339083673	4.54974494411413	2.08313898037993	5.82739906873853	6.53847210641814	5.8406143178006	7	4.75586755486999	4.64400429282106	4.30626328349116	2.2358466916633	7	4.76889282775977	1.99192719571431	1.75233836189397	2.09514524456342	1.30724317399801	3.83263164185959	3.4116611596302	-3.19741658194848	0.719961338253571	0.546122146145427	6.18626039003336	2.20713487251188	-2.81466215501458	7.59059717873091	5.62804243401613	0.715153275066434	6.35927111552454	6.11865109687206	7.46233756596748	-0.502778093655053	-0.272772335036312	2.61619102487914	9.7142989024376	6.38055949869925	1.28756913158373	4.39018095606091	3.23925094654777	-2.73631074990541	5.46913417011003	73.25	0	2
45	4.45624033833237	5.64190333931127	6.30044428147587	4.47391060936037	1.47947600459709	6.08366053046354	6.66118219730364	7	3.55806583553345	4.4374094969849	4.74739603054467	6.54853044008289	2.26119619011454	1.279651258876	1.78581045821802	2.72233960614219	6.2091051638097	1.71021159258259	5.05782712198245	2.07704958021735	1	3.81308312452744	2.70993164923633	0.555015270349759	-0.488680158215774	-0.205886915305737	3.24976462042536	5.13028942554867	2.04649630243015	4.81238705364615	-1.63840066732515	4.96889877983568	-2.37100516792868	1.18002074315856	8.59025262381473	2.20783393194297	3.12954251571904	4.95706558453122	5.82944617344308	5.21388255467845	3.90961535359928	8.99911408742705	0.963122424392813	-9.56522957447421	6.11478977415436	7.35475939653129	82	0	2
46	6.87029744402333	4.19834325059232	1.61961419619742	4.94685234361761	3.32636401007664	1.54139037944945	4.07757183063033	1	3.98262659277882	2.96172780709926	7	7	5.15665979388472	1.94202736442304	6.43490837731365	6.50465980778514	2.80430442890398	4.53170446798733	4.87000404289517	4.82684332210748	5.71013296574937	6.91011342468731	1.29976546263841	11.5122836075543	2.46132066388653	7.23106574964496	1.46574081056076	3.6848618494107	6.84295825099673	4.68685046991082	2.68111603022737	2.64990142619118	4.79819018724002	3.32712260155509	6.83262572447547	-5.50499590554609	2.56446044650172	4.0628132114311	2.79772154325064	3.64145464488335	0.681605212829471	10.0075204339674	6.56815233730775	6.37155674314236	5.53623662452496	-3.52543759157258	86.75	0	2
47	4.1475989997347	5.20734272359429	2.02839444302603	5.90007887824301	1.34384818495958	5.17965840131694	2.21048884718456	4.71125854509272	3.8356575709272	3.8728843861525	1.81046762836507	3.02547503267444	1.53709894462673	5.84819772975943	3.44586775155733	4.02956049618294	4.20056466391132	1.91472118616553	7	7	3.46149536617609	7	1	1.04800921942537	0.207134428228337	4.19101780065871	5.41775899978667	1.96785468251165	1.92735046187828	6.81649303907718	3.96972780179049	0.68702503834218	5.01212266024592	3.63356648332438	0.446285069003958	2.30739492605939	1.01392807937235	-0.760159366876464	4.78960263220234	-1.21030179323949	1.30855956388562	2.5632696108574	-0.279713653100278	1.36121466204041	2.30643194364712	2.98742455303149	81.5	0	2
48	7	4.56468144230008	4.52283290402596	5.00816004612697	2.90115570833301	4.82303567082853	2.16676358335211	2.68781033976278	5.77210489027075	4.61908066425262	5.69870804022266	5.04396552259759	2.48994615113765	6.85024319076018	1.10544707116596	6.6589223964791	4.80235891147831	6.99196838740674	1.37374818076038	5.67992396842892	4.90414553118752	6.59874447398479	3.49207758676082	9.45358480859895	-0.224956011472449	5.25921280898525	13.1167183307397	4.06665694913555	-2.23623552782963	-3.22063295915457	8.80994335516139	6.09986087939595	5.62349787974595	12.4863143110572	4.88456341895124	2.85948665785256	3.0692901868537	5.79298540745878	6.17384406479116	3.58930220127499	0.128560498028901	-1.1361222731591	4.55330136050242	4.32410848289115	2.1072262262341	-0.0403264313549884	99.25	0	2
49	2.90519587613622	2.77707121322568	2.88796443458347	3.9652724432634	3.52850752003689	3.95091725820479	3.13087504213864	1.10240651978213	2.46607467968437	2.27872434897971	1.34225507731498	1	3.47687733553218	2.39607153184216	1	2.35022952867305	1.22213695125547	3.82115252490812	3.69568117977874	1.11966512910914	4.59354049077116	6.51706801760366	1.19136610406883	-0.621702122445953	-2.5305233996829	-0.153623040403642	11.9100657834842	5.41979333604366	6.6666650125745	3.63220796260527	5.37509795139253	8.10111398623048	2.71397242088883	-4.31167644272209	-0.535940164499244	6.07824179106907	7.14554715188776	6.20758599290562	3.73843347123997	7.6215781316625	10.3042830411349	11.1946339982589	1.21994349557655	5.61350314174789	7.69965650792321	7.40692854802773	90	0	2
50	5.28531275166751	5.61084428158492	1.63648914009895	5.86763004986431	3.19425524216564	5.08355469769949	6.26463312940101	2.50454504758475	5.52786305391879	3.21401648970842	4.93439616892733	5.75071899136506	4.91252237323332	1.00906244998087	2.00878524922171	6.46378359611701	7	4.26474229306363	6.77612338723408	3.08869436613326	6.77617290608676	5.14684165089296	1.80902975793418	9.05395628965665	-1.61402305366257	1.51206498769611	1.85158960158026	5.40143930556412	1.88372230719087	1.17244281805153	8.89791265719648	-0.0485028623809219	3.68618104617861	-0.551549765520201	0.199041996166457	-2.05526254549114	0.111623187689974	-0.14962438922905	1.27122724756894	-2.58249772047336	7.03075011563734	5.68140866044118	0.979603013755467	9.25591640826001	5.19516846436909	-0.491370823164083	94.75	0	2
51	2.01644253962198	4.06686057607219	2.08573779251552	2.2046361220738	7	4.13817683768516	2.93631716643322	3.63851314995401	7	2.12649025636171	2.05008817106799	1	1.27526327376938	1.68657493418138	4.25746871699514	3.6102852331367	4.64329793033659	6.63337878146465	2.76174313373076	1.52389115991802	5.65138933506233	6.66569104503573	6.60866497897827	-3.41428423826464	1.29819666819543	0.420392860240816	7.53157451172025	2.65428523094057	-1.10927192679569	3.93908498784368	7.63419097334869	1.79769309270366	4.54040693811007	0.336678054132325	3.01506842399534	3.15718246906069	2.43681577960956	1.47878820814371	7.3068514695685	1.1942029741044	5.10750997451856	1.99601791629715	-0.467105319750933	7.27589320656169	7.6009659198455	0.733522731258933	82.5	0	2
52	6.61099753649253	4.51904587839762	6.52208660763179	4.6609227131641	3.55996938870286	3.88465132980073	1.89516115756398	2.25791439548741	2.62451463385462	1.29268673379454	7	3.33101489973883	5.21785245724218	6.76041035290712	1	3.55254834656735	3.29094419197557	6.35091833370829	3.0060575159438	5.23373459661877	2.17496247736895	2.19544012105373	2.46291738769241	8.81012300156996	-0.471648472022023	4.08250962090505	12.6611435980985	3.20850731081798	3.30502983100513	0.428778656398766	6.52416135947303	4.97316387504117	5.34951822072759	-2.88908172634808	1.50901610642538	4.92374486336041	10.2265630532123	2.80336412071056	2.88992103011835	7.93011076105059	4.41732528054779	3.79648867187386	2.73641094749787	5.15898322592427	5.85005776624628	9.29593230842521	68.25	0	2
53	4.17420559299967	1.00629064514084	2.43926761078733	6.83954240608891	6.19535704963537	6.43443438971372	1.68487152539452	2.54485617919735	2.17381621180404	3.03582137397169	2.06992863346342	1	2.51493632380736	2.41359359896051	2.44520932938178	3.91030754431338	1	2.05163483553674	1.79580929181044	5.08734118662022	2.78863391249929	4.63717924446773	1	10.2365375120017	-0.450434057667785	-1.42541150284814	3.23689096983061	0.21830701318199	0.619296749544772	1.08072973298252	6.51828345607921	4.4480818080994	5.18285208308914	5.58264611575666	5.49781690726194	1.69776012910821	6.07482759553039	2.79453738226171	4.30384537743907	9.39491016283447	1.77909504917255	-3.27023729550588	-0.856787623061726	-7.72940071132421	-2.73445079498105	3.29135804084379	73	0	2
54	1	4.14327272658689	5.35168312620779	6.35499990201066	6.52422834917258	5.53848077528599	2.16122638460654	4.71838163298496	2.05526235949545	1.77291957179286	5.41722862287728	3.57694197084101	1.62088567284508	1.81391144454615	3.27304012747659	5.09273633998673	1.74994424891287	6.82769075163729	4.06139614876528	6.97268199200757	3.62298054252001	4.42177835233088	1.68787247030299	2.00364434792178	-0.457928091798401	-1.14333523099932	1.19456778878171	7.72790942737925	6.8144412457161	7.24175000869278	4.17881551464322	6.4218664371792	4.9869747080598	-1.31440194454644	1.68867244459536	-0.0177163607985867	1.51286051983372	0.316690500350793	4.67988673673246	-2.51398477729211	3.82193261586702	-2.14537138344349	-0.729144908343623	3.6417707283872	4.72070940732655	-2.86560124699328	95.75	0	2
55	5.77830182044487	5.54334810417198	1	7	2.64126076638172	4.58964730364336	1.39672309389723	2.50468296923894	5.92330361476598	5.82679104294461	1.91806402972128	6.27006439570354	5.14239945609896	3.9143231569374	1.1418869032802	6.33506502198886	7	4.99328605519792	2.70688884170218	2.20388256535505	7	4.24114100020781	2.04036057841859	8.62046652883695	-2.25891298629421	1.38249469527307	2.14639724212059	6.64528417990769	9.70720738354914	-0.660857655664476	6.86871968364944	0.813326293776148	5.17965195107934	0.248043178905651	-0.222646327478301	-2.55988991289588	0.729751668047212	0.0830334880855236	0.64306297503725	-1.99158422409798	2.06230183126173	10.0870763968602	0.721665003694395	9.4064731091906	5.35125115633603	1.22407264465421	90.5	0	2
56	4.63893888749761	5.25289856709147	1.26584755934737	1.22323006761559	7	6.3911390103571	4.32062500760085	5.15281240103101	1.56400958035343	4.15126393526233	2.13085311216552	4.45445111148022	4.04442940238342	4.34756150567289	4.42464810287415	6.58509905661706	3.61701619276884	3.01700451742096	7	7	6.57341687283991	2.30429941514268	3.47655830198585	2.70560031260042	-0.691359859939393	7.37350733439306	9.22033677446536	3.22258924162457	-3.33301877120894	3.32411725262486	9.64913197100837	5.385538663028	2.51042837969341	-6.18791909274271	3.56912504989832	-3.02885822125509	2.27872364430545	8.15948634884492	7.43114095841604	4.38313990914154	3.97798030573408	-1.44932373939248	7.79358276293049	8.508718439295	4.50981935389781	4.83779456138613	95.25	0	2
57	5.4466900639269	4.69559626673207	1.52920933298706	6.97103545175132	3.02855725621563	1	5.95215773901844	4.3089680376571	2.25218669099889	3.16997099410012	1.74840334357897	7	2.30845313585642	3.8834986636661	1.36790799882325	5.80283696879896	1.19730367184288	6.06316567974978	3.0933242128464	5.3103199583504	4.27676668149975	6.44617698697074	2.44707009348021	9.55629709272634	-0.189909860724565	0.47783393106972	0.644497637427817	4.98304119269942	5.02736316182644	2.82283679074143	8.99465967754695	1.03589864204196	4.92600462741125	-0.980633826235056	-0.39283723097799	3.45884240459678	6.60505981204708	2.839665486394	5.95977387667706	-4.04507065607672	1.19635169152021	7.34544150237038	1.14733815376815	8.56738646769103	0.925386266020504	5.61209403877081	83	0	2
58	2.4799673178927	4.41703243389338	1.47575215313386	1.52234544100642	5.73082952433457	5.36788795785604	4.79497408462798	3.8438451237111	7	7	1	2.18220769779234	3.13321001413906	1.31471158086292	5.32162683240607	5.53640923273261	2.85799557990901	5.03955200410638	3.89335969559555	5.70309740450314	7	6.03879958972206	1.73880650615402	-1.86966949862302	0.159548751773482	-0.685195236450455	13.0312711769376	5.42912045572123	-0.861925569610808	1.06509306441202	8.24077880767581	6.67108695200757	-0.914520445768888	0.477529361634862	0.585976326981327	4.8394903219977	3.39309057358424	2.88831219046565	2.94669889633834	3.23158738674225	1.07184261693624	11.3288560636737	4.0442010098435	0.985653243042268	2.80997785405589	2.27627391873025	71.75	0	2
59	5.95695002198268	5.65065533213426	4.58986313639011	6.09632758574892	1.86408574567706	1	5.22016501043587	3.21975068724117	2.5009658230191	1.43646368883874	4.81185142367294	3.33348747136772	6.74396749829606	5.48842775278675	1.78237996327667	2.22560802467236	6.18772530830307	6.06282522201673	2.25573197398521	5.9324282769523	5.6057364557298	1.41154224405203	1.53765061555917	3.42459540002892	-2.50234512963529	-1.63250570786513	1.500136827472	3.67332075622958	6.25454830338584	5.52452279163704	7.87405697728659	4.53471342773893	0.425069905498774	5.79805979952679	-0.449565396144179	5.43163121866192	5.38660866550269	0.768785815653852	2.44234747402744	4.18350391762195	3.99029219487147	-3.52049519059442	2.66823853309398	4.59355820539871	4.79918175576652	4.31450034773923	77.5	0	2
60	6.16546501343446	5.02682535809744	1.06808583007325	6.93829009798899	3.42772806807023	1	1.94037094947081	6.91072687116002	4.75237342092816	4.96790448469852	3.28907577041985	6.55551301905603	6.90390100496004	5.9530934774783	1	1.52520185266733	3.12814094382796	6.31466031992456	3.81046229987011	6.44649181551865	6.38324934869106	7	4.55248137882673	10.9973024117729	-1.29502566410783	2.02959080079049	2.77866315356078	4.20617849909003	8.04272844846916	1.47772896852381	8.2853318182543	2.2452941414809	1.97797667618779	-2.03077875992854	3.53101793542771	8.01752425013689	4.57593604875341	-0.151939025294625	-0.0192673038264733	2.55666612067292	3.07218211491986	8.92386626774542	6.90603238717888	8.15465263626304	0.268930465862532	4.15247174852392	64.25	0	2
61	6.94565519048101	7	2.22164049869443	5.91730481230219	5.00701740265163	3.06487637761148	2.73339186944526	2.10249525578396	2.12618744901932	6.43610210309257	1.1345217446178	7	3.78950862370109	6.36920205877763	5.7137320842037	2.39945834946709	3.06972691699674	1.55858113024442	6.68330785552484	3.23481662578974	1.39695358360485	5.28368224014997	5.57449408193485	1.89752529061433	-0.905437458484243	3.75598497688001	3.00271914362712	-1.69228168658302	6.23662017411	-0.452194567562355	8.24996979538158	2.57735445277544	9.52123930493502	4.34387913080657	1.65985152843979	-1.93215928926591	0.527705001446862	-0.431206005174187	5.60069934538221	2.90860385864892	2.7565659569753	4.05213413439913	3.75423034117174	6.69697728496402	6.28207081874263	-2.32812040425366	67	0	2
62	5.4699716719388	4.41356838360712	4.32127066498307	1.51990817572802	1.72258247051758	2.57862406827411	2.10620922928896	3.30536720665733	2.2348326712597	6.2597277286584	4.52896094824704	1.61940521307831	3.6485209070366	2.4995699401546	6.55418608421052	4.75503837440326	6.53097394779801	6.03325523006409	5.94310758943225	2.17089935678899	6.57802360800873	6.07755528480429	2.71051376202027	7.64909282737437	3.67416083348191	4.32613601546295	12.5576662313411	3.11659671023357	8.33580871948534	4.99809639970497	-0.681528059485538	3.04536626993391	6.94310059808691	-4.85953314879431	9.46350782747228	-0.970262769534754	2.88534067962913	-1.53707473218883	6.48027024589633	0.577647021907247	1.6023040460459	1.20575818250016	4.74784486224413	7.82135059122957	2.62975941013679	-3.5685473618957	72.75	0	2
63	6.24557509114823	6.09572213514301	1.62244769256888	4.9132707148803	5.82791885656639	3.61954181303223	4.13906580760386	2.1493223239816	2.00241558061955	6.7509438078257	1	5.44037560677936	2.9900889065481	6.22000521681657	4.72378949375127	2.34879935875126	3.53691172602598	1.0045661804751	7	5.58669038575066	3.63930216962983	6.22934205401403	5.65640663372637	2.46175669838005	-0.444418810785159	4.23193134803789	2.47558658891909	-0.730682874790172	5.84663620718003	-0.36352764603482	9.08338900846998	2.36064651728362	6.72315560606716	4.5434115675741	1.90845729201186	6.74480087592847	-0.379548367684138	-0.581097368389542	5.63395485688139	4.62674712525786	4.8478517951311	0.640444488500473	5.69915415145109	-7.09111884442943	4.61003026149624	3.77090489849916	73.5	0	2
64	2.76998234137721	4.68627321864695	6.46297292712206	2.19273986818036	2.63320230663277	6.8151631792618	6.37177319798993	4.06823928435786	5.61569516188703	1	1.53209429336772	2.09014020736067	3.09923565442559	7	4.72610729875856	6.02883947676445	2.10886518359	4.41066818610189	2.07770883746628	4.45038243333704	5.15942021323434	7	4.63171726838317	-2.45248842771053	-1.68291742928936	-2.06250285161724	9.61247143504208	7.07299896102382	-1.53934550608329	10.4480087468222	7.25254262684926	4.92854866824815	9.24159417420247	-4.49548695751611	4.63591946999354	2.61991590042949	1.70090929365314	2.69765781937394	5.73493131343311	-2.85676360117328	10.5747810350361	2.91256175910623	8.01597116216355	7.41138055624209	5.54061469462045	5.57894842095395	81.25	0	2
65	2.41988491240952	6.72866619845201	1.65898876796846	2.54366987029674	1	3.41082429266273	2.37144158947469	1.47318489106599	3.18829506357085	1	2.29447390194995	6.89277566907198	2.31295707852998	2.1814003159796	1.72271621447237	5.94693267612007	6.38623884409923	3.45112828720844	1	4.56538959381251	3.16888295588035	6.74746302715012	7	-4.59438407928139	0.847970213596201	-1.46305162742483	11.3201946550825	2.00395560369917	5.84484930831898	0.437110264209846	2.41935312342132	-0.469709593622934	5.93093500616379	1.07763240437612	2.22553234504975	4.40129365514845	4.04236322565855	9.69511213031547	3.67145347253668	3.80625085232273	2.38825410036016	4.77354394974354	0.558098539648831	6.82024906152137	6.03514981530757	0.837327564474398	79	0	2
66	4.87323428118701	4.34734495465413	4.80162840471775	5.48569235386889	4.30542138097602	4.14347479788016	4.84464302243975	3.37851361385279	3.43048687961305	7	2.39816367350342	7	3.78598250250912	1	3.15142800959043	7	6.1784370755288	1.78779811958949	6.43451657693018	5.70681117286061	4.87900842852864	6.03244502556746	1.21765656964181	1.5593812816179	-2.67111448162453	0.104393046137949	0.60456037216673	6.39108260778316	-1.68685745730287	0.508785958640024	6.06070346457257	7.77331241039706	2.70306476241197	-0.285801006996206	7.07599405377114	3.27067168389851	8.54297220424277	4.34593835478449	5.30772452402063	-0.726402442707631	5.39809569008402	7.29048789024461	0.608161965215391	1.26490319868077	4.09667044926173	5.99175946806397	71.75	0	2
67	3.76437984573471	4.41651969405186	2.69433430852788	2.33633178747239	7	4.02594151926253	4.41865042102267	3.94891979784832	6.9981828995394	3.82231874505621	3.68604879668991	2.96113563945383	1.07845266981415	2.08041991506524	1.20972857916634	3.23111245577249	2.82965942130357	6.38617733075673	3.22920270795472	1	5.48791797184588	6.70229816813851	1.57215638410104	-4.19928242058292	0.224084639271711	-0.367454905073811	6.88997758962906	2.63587485465027	-1.192898379029	5.49698887371436	9.77252734957155	5.81291510234427	3.60811366831212	0.484858747803093	4.55772105067454	3.07788020887268	3.06321603960116	3.22290536704916	1.15150707944456	0.456299990401461	-3.48065649852971	1.49882152823402	6.55961145800676	8.47041264215907	4.73894238933844	0.375744370754341	61.5	0	2
68	4.15491584210063	1	2.54218703062431	6.55929420912232	4.60067559725405	6.55056196975387	1.85782514431831	3.415226603638	2.6970208622027	4.9052876219619	2.34132271958378	1.67468165121551	1	1.34175165160986	2.65780147823979	6.32966534740844	2.64123965753837	6.17158474393449	4.50925182261089	5.33659795724704	1.45903657413783	4.60921417607146	2.09766861593871	10.6304126999834	-1.2473911318665	-1.81316818712561	3.11946079801924	0.255311159832102	0.58888011685961	0.0222713838446266	7.63941885823846	5.45568744071179	4.75684129536627	5.47573572204124	4.85243615999028	4.09964364879723	7.90035368700534	-0.0889943403977921	5.00765805001045	-0.606366477041848	5.61118152731129	-2.45439658753074	-4.34230770773415	5.8157766020634	-3.65452280874194	3.72057982635216	64.25	0	2
69	7	4.56739249653301	6.64431584885922	4.3240687918378	4.52272225955039	3.60073896650373	2.11249414920069	1.56987577729672	1.13286943752411	1	5.03930988714897	4.86524655551399	5.26651732243678	7	6.98904175965496	4.27451886729619	5.14263838284689	5.30413964147739	2.29943808224868	1.05491992656449	2.65195812504954	2.80691055340565	1	9.48732175524674	-0.0595202961103022	5.30819738738303	14.0924795587052	3.95570455354637	3.11914372912714	-2.60371709986694	5.9748982044139	0.536338921909689	4.00073604333283	0.751075903991897	6.26090000512033	4.96995649878203	1.90570874756753	4.70916843080486	2.95213090089464	7.21278006115571	3.49574518716971	7.16045770736158	2.56407209082669	-8.13534365191102	11.9691796478541	0.943800584615773	65	0	2
70	5.12667089526606	3.15564164245862	5.9663297529155	6.20261625807811	1.1748876669504	6.07452779053279	5.21248100008566	5.92852664014001	3.09002752128161	5.86723066390225	5.59828270994737	7	5.48079748367151	5.7648664685732	3.13069902016566	4.57858788706548	2.27789399940363	5.78118211067709	3.51841502078145	4.5971122208015	3.05865881379784	7	4.473031797707	5.55113365677103	-4.73099651750597	-1.51237481956266	-0.44735670610157	4.71027694879936	5.45727044336124	0.833734974984163	8.8392687802921	9.66848267121795	5.80771143068054	-0.604488771074388	5.93137936778675	2.31700244281955	1.56775739673381	-1.46987755326437	0.785134506998188	2.44999684895176	6.67076024764042	9.49958324763737	8.16039417663679	3.33762843590878	1.65415133253948	2.71543177311043	76.75	0	2
71	4.59147895205343	4.41728857708924	6.4322309196635	6.20584034868234	3.08713773598367	6.53620450367692	1.13965590931042	3.87243404800826	5.69300916775212	3.61247698857472	5.74951160594138	5.10216413012227	4.46252685059584	3.33671695214968	1.45047074452122	1.11308761189741	7	4.53772538629804	1.6706545247085	1.68605315713962	2.06903742907119	4.03127330223993	3.06489916122308	4.00487962942957	-2.87482865565284	-0.242136913876568	0.684946359645536	7.11385418516482	1.81701918366157	1.81035791760485	11.954569568008	5.1557019124148	0.423143179305134	2.22140178071002	0.239408031579382	6.76194613442185	2.99547029031357	5.52993016607339	-0.229115211698018	7.74249429149666	6.64009835200574	4.54618096980103	4.19050865712218	-0.482678266048101	7.07360055442933	7.00682171156143	70.5	0	2
72	3.97895636106551	1.17354591814333	1.38028889908073	4.25413276018332	5.13022730679748	5.8878916946465	4.40521800909989	7	2.99275885991213	4.8034851810075	1.35524828807267	1	3.70743750896705	1	1.84401498901528	4.1143208053294	3.94175102260489	4.86714387132847	4.89764562892731	4.41300859497056	3.46330311752189	4.79697303644624	7	9.28569355624762	-1.07523040626203	-1.46803680853226	3.55506756457607	-0.889194127847273	5.28477370707435	0.869219462528186	-4.02857045979721	5.52879034081204	2.41596767919302	-0.305144196455842	-2.42593157874045	-1.16951562721619	3.75783898051916	2.36066010594166	3.28161837124064	0.939290587627279	2.5500530807581	-1.19902190990195	-0.95615113811258	-5.2144126999494	7.60885836886145	-0.390769522397527	68.25	0	2
73	6.50587627276838	4.94307096391758	4.25331032480274	1.88372934988207	2.77564527927085	2.10953075449664	3.71825871631805	4.86884855589374	1.59308367412996	5.31727590150524	4.88088161328496	1	3.64093805396743	2.53233897089912	7	5.99338905707978	1	6.07505172832186	1.08912093365502	1	6.40543848861875	2.90734241598655	3.03058162858016	7.85656399798831	3.26213175112123	3.80953172471539	12.6421162692687	3.32516137406829	7.42110641798733	5.37241255892716	-0.705316266174757	4.9601392857618	7.62588883175712	-5.7390936628083	8.93373706105199	-2.27841407973318	4.58189876237386	8.76907408557016	9.64966592556295	1.10048038970576	0.937630666970972	-0.685445264738066	4.15104378734959	5.37952521167519	2.13321100250333	-3.62380748459957	85	0	2
74	5.63367936880324	3.27514302832123	4.03768630955307	6.77796937276105	4.48170234169049	3.84675178188719	4.93349988511544	3.27042085933597	7	1.83115284346774	2.00443492836435	5.5665865400497	3.79047667288078	1.94956779886445	2.81421909958923	3.52449922555142	5.84654081135499	2.33646778264303	5.50049731368225	1	5.48266759225434	6.43164022850161	1.32363098188423	1.09821747041322	-2.4816077134707	0.208618613639128	0.201747538443032	5.54761091555178	7.19222886695833	5.9023839569553	8.37509028357847	7.61772534276241	4.72033209790844	0.196375437485842	6.89185449812437	4.15893228850531	1.13804802498809	5.62326250443087	5.19984679553948	3.92063870156349	3.75868556678219	7.12372443893831	-0.370032483973605	11.0947773985986	3.4476786073762	6.75103415506984	59.75	0	2
75	4.16566955241822	6.80167899568053	6.43555807148944	7	1.31919583341697	6.28024627594449	2.22974794255023	3.71305009724584	5.57422744320721	1.20669205204743	5.2155920271779	5.91993819207639	2.48131665458964	3.64432469019233	6.54546457157881	7	2.13640000964234	7	5.33945310345281	7	7	2.60056557944172	1	1.11298890414307	0.967466315400894	-1.11152273968232	4.28046520085256	3.68581863543421	1.90155662897563	0.941447382486353	13.9936396961825	4.01285666316146	6.53949466904273	1.43644895610564	0.725477056552786	-0.391147712800871	6.26677644928084	-2.28976814374075	-2.34085310300229	4.64585876429288	6.11597164680751	-0.93940935582363	0.211402638556981	5.7253116743112	4.06124542556284	3.14469222768123	69.5	0	2
76	1.55785446120667	4.47209735280254	3.7762514588027	5.51628810289575	4.31186888045945	3.74549969572042	4.91686821915437	4.75224409346688	6.61820947462486	2.7210084234102	6.32662485168651	1	3.92744578315908	1	1.96453364257531	2.8244409043667	3.19009841821527	1.7633206831202	1	4.5398578596605	3.31936783603782	6.54091359278022	2.44773761863823	1.80421955134052	-0.925684079793876	0.137251448055461	0.473546954932809	7.56768903572134	-1.06759026543937	4.74923656554113	7.13499540877004	4.40479695929283	2.13412804868977	1.50703000876025	0.424292048311023	2.25288033310318	9.32171347519986	3.48315225046687	2.50199252412973	4.60685684920997	0.0176139211311875	2.15882939120386	8.46301043514769	8.25192557406943	5.26250536382958	-3.91933357744916	58.25	0	2
77	2.46398658115528	4.038156003104	2.66838642421423	6.42855571375203	6.87800160556195	6.45401559764258	7	6.29334439507421	2.334060646198	1.14583553258144	5.63473810102906	6.87641904835877	2.95180246003561	6.50930288603756	3.10773914243349	3.55094951937089	4.83837475541284	5.58157838692682	1	6.31641159460076	7	7	4.95883637527759	6.79528256306714	1.58057681775722	1.17233625511341	3.54967242263531	0.470930034766474	6.24121131465106	5.15885230338935	2.86414994776602	4.10914191855529	5.68286713023557	1.39179491803207	9.37446438443775	6.07986315442571	-0.917080456775168	5.35978916835751	2.94743318561707	4.62008250213788	7.43544285459106	0.251796334905508	-0.506269051558547	-0.233087672966771	4.99020840011552	3.84251240559131	77	0	2
78	6.74765179423182	3.75867065398872	2.01453098426331	4.37042679198442	2.98714490385878	2.77692567910787	1.54036702881192	1	7	1	7	5.31368656393398	3.91644171139675	6.23645647996696	5.42339557063655	6.71822686941779	4.04621096417701	5.90579260354859	4.76627708989375	1.69276260700792	4.73516478734915	6.95567930218924	6.90950143511789	11.7319822929135	1.97969691516605	7.34585099511521	1.27614839787713	2.19444010902871	5.60542794056468	3.79982076374948	8.1391859045073	3.19913767307497	5.57342418180431	5.21862735972266	7.5311974323524	6.65289786324094	4.01268544688564	3.77033923404317	4.05149535007245	1.2182303498773	1.71636376934141	-3.41501318907165	-1.77999284315141	8.3277545290479	2.13646100805656	7.17752264050364	68.75	0	2
79	1	2.2405664741335	4.41370352965515	6.42279903227619	6.60563352181783	6.58056580890778	3.75727300712097	1.70193419055173	4.07208119405201	1	5.32879513922925	1.18983433488008	2.4046655724629	5.73615764705934	2.79148091828532	1	4.95483393459364	3.30990955711762	6.33579666476257	1.74018993239035	3.66254373493402	3.68390243734748	1	1.75875466133398	-0.185945748991093	-0.580245063884019	0.752029879424602	5.32170911620372	6.40529203610385	10.7435952171031	5.71787266035921	5.85278573073386	3.05980090651523	1.50830484590351	-0.60314919349246	4.74877273074189	7.32222183133989	-2.07566322890482	3.42470759038103	3.19932755513787	4.33181727636749	7.06777507012855	2.07066764022451	2.53239735351153	11.4100843673261	-2.12917430584369	74.5	0	2
80	7	6.17315342348738	1.44580483415952	6.68716914452394	2.78420337428623	2.91988666059262	4.07641878149716	1.85676984962818	3.53703872436125	3.30836974834412	7	5.63269369013543	6.06263492407101	1.28294329070865	3.16312060172381	2.09755305690157	1	6.79975815776492	6.94968367104899	1.93232610344492	1.16194856812443	7	1	9.63854614996427	-2.61341507708499	2.71538156902993	2.05130309750076	6.49530603087523	2.91838182967404	6.54874916213082	3.28584209103253	2.25030258032716	3.17518737223368	0.668246286921106	3.20151087367236	5.32166150035541	2.64529537872764	1.68405468101997	2.11401258428503	4.71473513055144	8.00111984436382	4.5556570665998	1.08378375386768	-7.97056573929712	0.495407077693185	4.32241546683485	73.25	0	2
81	1.05259698896203	3.4067045807989	6.29820107148577	6.70929246071579	6.39234840101953	6.46568036188745	3.12603772348945	3.15776639995013	1.59593792365188	4.59463288733976	6.88936350862503	3.41935880990593	3.03999665541297	2.44863855676609	1.78493182076116	5.16895320488774	2.8171298593981	5.93054791632936	3.9530804285304	4.74761533002328	6.89043650906248	4.41191822116404	2.332207461647	2.35935108536142	-0.563298830147284	-0.284764319994787	1.86864553836202	8.49672628290126	6.86008932125624	7.22028771042707	4.37133511342285	5.16514333408905	3.93050485437821	0.526659360240984	0.135293521512845	-2.24972530369111	2.03735400853587	8.13371297168178	3.93009309850907	-4.28382970159209	1.75016904193775	1.13926275239342	-0.236604784513317	3.46141281605215	4.7587778073788	-3.12996977219612	77	0	2
82	6.09301171016938	5.90352839276743	6.55882657625719	6.62134169016985	1	6.01052526177223	2.08716266173982	3.08646494633133	3.25283026885485	1.45990014393753	4.72570775715319	4.31249824627967	1.40030822514431	1	6.52085752821725	1.67549842768854	3.86492992097786	5.11312037536093	6.2610380428871	5.70696516697733	5.31820352248662	6.51317327544156	5.52171317215878	-0.13512804568992	0.0388699237145301	-0.138902052807607	4.13918551819562	5.91462075928733	7.98907782679892	9.4685079724292	7.03431269099794	4.28038877822042	4.49153990438447	-2.97382481022511	-4.17376047201746	1.74956247147684	0.944550276312166	9.79060819052348	5.75117708224669	-4.2383475915842	2.18553997011464	7.18277446446766	-0.295465565581853	6.73172665116254	4.89041560377469	-1.31058126771914	58.75	0	2
83	3.01669516272918	6.03363624008115	5.46080962677974	2.37059547680445	7	7	5.98152824223481	2.08013159330127	5.95418183470897	2.19574887092093	2.02306262366724	2.97746333945462	2.9256877473656	2.07491158391626	7	2.35760613216103	1.16352177728013	3.4477584455133	2.6358536410377	5.64261230515554	6.4120359874489	5.55367946523382	1	7.27214756428745	2.7046570127352	5.89940187168185	6.47638991807467	2.64600642915114	4.8446856495696	1.34401249838297	1.06364644549503	7.61844758279172	5.42955020162288	0.427097857364928	2.81033973182203	0.365438566368973	2.15465016122787	1.27741181217183	3.02907044988457	2.28414043780706	6.19173506473453	-1.17455596828502	8.80780339558248	6.16613651792945	7.04816097867633	7.08224641287607	89.5	0	2
84	2.22472064076644	3.77493502593357	4.04801493283337	6.17581940757021	4.45387297256088	3.75392087251324	2.73264145740921	5.34944398591262	7	1.59772019854176	6.2101562858306	1	5.89476440722107	1.55805068303469	4.04645130331805	2.65606232168515	4.41219732521549	4.47417150470276	1	3.01120423666412	4.46326643798687	6.87836248987336	3.11735208020339	1.21871050207022	-1.11821525375043	0.716305759823523	0.148029581873981	7.68970383099949	-2.24192119839885	5.24667706783133	9.52887792238586	3.98205203545009	1.93977348293257	1.79091968719323	-0.504306985303109	-3.51952495738639	-0.544911898977832	10.3448777535465	6.65097303085402	3.55621539210469	3.81076969776775	3.05235007337715	8.68902789526276	8.49440934372708	4.6579744311514	8.67842349102309	68.25	0	2
85	2.38846893993024	4.4017142655783	4.22739579292637	5.16306396574578	4.27923350483523	2.5463652727442	5.04315880479709	2.64504988400532	5.31513961949407	7	4.97153538717958	6.12611575979918	5.3385817095007	7	1.20892213640544	2.46403688582641	4.40573044101686	5.79059604018025	4.83512666076667	1	4.98501484981881	7	3.06886337371314	0.988449951601741	-0.505133009311909	0.240865076604261	1.678153789978	8.78352606987232	9.16380891306604	4.62959561284681	9.08774555743392	7.27381187541279	6.57025738000021	0.831618981257238	7.37149166840185	2.57555374190887	1.66573060286889	10.8292543709715	2.59312768645012	4.42117248517618	-0.0446926361337578	10.5403015242162	8.0337047256115	-1.73072148174923	1.73043642318508	7.26655425180138	76	0	2
86	2.71945623451152	4.73206588590202	3.94590642722818	6.80273776794763	4.25640013012104	2.26194490914949	5.87096115079726	2.31485775608681	5.70938106193955	7	3.65506846054171	1.21719861577941	5.31734536204786	1.54083873211437	5.24611776732373	2.4895512092189	5.15578272496692	5.43536616689947	2.28622790847039	2.12607249555743	4.60343335825052	7	2.34412884549687	1.41314555317393	-1.47953824709545	0.534124565066841	1.0118180849686	8.18954063437715	9.99441395297847	5.81918578783825	9.53228419439323	3.22639829690002	6.5023436123875	0.424663053324606	7.54740217452965	2.79404787142838	2.16919144431497	8.72100520372104	3.20718707435702	5.01663490019751	0.643347169555471	9.21458667176172	9.10210731217176	8.43814545563035	1.41681401514055	7.27526471707294	64.75	0	2
87	6.87859527107336	6.84251932946004	1	6.60648863802882	3.25534272007051	1.05334701935426	2.48809636889272	1.09461051666185	2.7231150343668	4.45917112992762	1.38457631341556	2.06725324484688	6.98323889946335	4.20032014186259	6.8374881612926	2.48674538544336	1.57204371119177	5.20171406946409	1.16864059182651	5.36754554178736	2.68118603925595	7	2.29347219294733	6.87765308825442	-3.48277414469921	1.35145850020407	2.70608329286685	4.98865177138256	3.21015630918484	-0.948427062770094	8.34483173521944	8.54757707088911	4.13488701677686	0.695993672675531	-1.00090676113152	-1.04650810919476	5.19623705266381	11.2077639156116	0.684833708914651	2.12622534817165	7.53461756693265	-0.716438632946446	10.0088386433167	8.87234933144327	-0.0529178355157147	2.4167348961553	50.5	0	2
88	7	7	1	7	3.95479179612389	2.04744342608381	2.39932582775397	2.76007222224545	2.02502897377172	4.6086911209287	1.8180930374772	1	6.83054142025276	3.18615651749716	4.99258173641402	2.1605861813358	1.09035078510406	6.6353309334862	1.84034271183637	5.75255405468757	6.42233579988605	6.54944697567082	2.51507500889631	7.8309143176099	-2.84345810071028	1.02727785484528	2.29574288959589	4.08539704864856	9.42794120851193	0.309594720801268	9.11502733865441	8.98906783362679	4.53084999309311	0.590073702681728	3.5296869962123	-0.972217858385534	4.8286876793888	-0.583003424803781	4.32197729798588	-2.40384047265977	7.31672168593373	10.1640627289072	10.4446454550841	9.44007153646572	1.2494310090665	9.10884002836528	80.25	0	2
89	7	6.45597400390585	1	6.07634582946016	2.48492143430615	1.35526885207817	3.33816268875812	2.39757312091354	3.21734121499404	3.57561652359095	6.20476822528806	5.67779516826151	5.42047389739378	2.13579436747336	5.4902426512753	2.08008419819349	3.47427460063254	6.22642743806912	5.77695595856973	2.75017748839236	6.28838428647087	5.92851889276805	1.11701233492842	9.54780973702777	-3.66357914341303	2.26179772226624	2.35617855407514	6.22926577904958	-1.22162582193724	-0.416790827585269	9.70711125118695	2.38744834963722	2.40340383764437	1.77024316391027	2.82156885389772	0.079203086897202	2.08821114557252	1.26870631414184	1.60729248901284	4.95679455300886	9.32087976385522	3.99595674291005	6.23883670391185	7.34696548405395	5.58349003596499	1.79768397283623	71	0	2
90	1	3.97895700431256	5.85688663748094	6.67164860736037	6.28838619789714	7	2.62398661162447	2.84192646561403	1	4.862379904691	7	3.7995849439918	4.13344335734899	2.35016737480139	3.63995882857979	6.88393926777371	3.75860863009478	5.79784498270376	4.12542198230169	3.63386975438008	6.13522914247337	4.23837345949661	1.97790201043238	2.18840058556143	-1.41792158929735	-0.846455494926144	1.37113136213105	8.14844880853026	6.72029475530214	6.36806680709148	4.97485141767152	5.74523550552235	3.980003842748	0.412689429285353	0.104809136257597	-2.51914731395501	1.79906561405618	0.373435899903097	2.77963714672095	-3.77796982434103	2.44323902795248	2.2147330806271	2.90110663328313	8.3227555504775	4.26104183386461	-2.96806434800049	77.75	0	2
91	1.4719076707617	1	7	4.34528759756485	3.74795252283577	4.7257491411495	5.44963381466859	2.54275631064548	1.79836443680792	1	1.19763012294891	1	2.07493207506815	2.87371501343129	2.14757561287539	1.49312156151185	3.18693775434215	5.14687864523446	1.10631844587948	6.11692630493515	2.50527655994446	4.76600911316182	2.99831173768165	-1.25927114927736	1.53380647141278	-3.15762017891382	4.02812010083328	7.36153943243479	6.76502481735176	5.43134153103845	12.3563371040312	2.1744922291473	0.808034582861084	-1.12531310235644	-1.90973812272906	0.479628658013824	3.26784717807225	8.8766927734685	11.3675787761716	1.79875363095366	-0.810755872226865	2.97365531627846	-1.82682107626284	8.13709584927435	6.27425718555757	9.45980403839598	60.5	0	2
92	2.71053500562163	2.44603712436726	1.63862043748821	5.26302120007449	7	4.07515966202986	7	1.3143329875883	4.36577778968429	1.08070144094396	3.01142317126102	5.74783740617138	5.10253957150752	6.4039202860116	3.34816713665337	1	4.39707461412189	5.70142340264407	7	4.97628698584028	2.74392825453689	2.756906923467	1.75943929793334	7.64070420465738	0.186286239100907	1.97769612231777	0.877488801489628	6.35025722773965	7.1251895725123	-2.99755071783359	-1.66328673164807	7.12471213776514	0.195035879384175	2.97864272245625	8.32225044499469	4.36432391428078	4.4564274965279	1.23240746984852	3.37099883941799	-5.76906227718608	1.41531498829675	6.51446507013194	2.12675591641441	8.45631699036741	4.65966850444447	6.84202822522316	92	1	2
93	2.99946529476994	1.71927746657877	2.28913094890561	2.91631225092246	6.27991644483974	6.7842406924004	4.95832819833871	1.50965245729569	2.3906395785364	1.40415083860089	3.00064383095004	1	1.69440102063611	3.05899556003675	1.06763479927708	4.75456778095268	7	6.08553939173052	4.02219949055194	6.08373217265541	6.83085061566481	3.73676880558191	2.7518925000162	6.97647854033087	-0.416134207211395	4.34780428815924	-1.12553986403886	6.30677985793236	6.44579917075028	-0.413358590853953	-2.31696513496704	5.40286046233499	4.42485998734179	-1.36407059318955	3.88128886197383	0.879667262331337	10.5517031874965	-4.0981019792592	4.10974218454465	1.25906895328569	3.16296726821015	-1.34927997247095	7.39945522469443	2.48238746460734	4.73951851449539	-1.54294169744821	94.75	1	2
94	7	1.70370068249824	4.23725375031411	2.10843723894677	5.15367768400916	4.90783647752932	2.6972340476633	2.86440214435655	2.60145500016343	6.43609382744349	3.42648626145875	3.1455449349033	3.38077045012151	2.71591371555234	2.00243411898589	4.31474752672842	4.22334380144073	5.23194085903992	5.57679242297526	6.4882223570157	6.51879749442787	5.89539169069252	1.97473392682785	1.30876496600043	4.39528149766028	7.71891039574054	3.8123579826633	7.81002460929971	1.79670610076555	0.695724372268047	3.12641724286392	1.51054057687998	-0.700005232032578	0.97168268243854	0.681610065194867	3.97495408348422	4.84222865218975	3.16216831235244	8.91373899795577	5.31834166617354	1.72809213270135	9.15776541339379	5.55987592783512	4.66165921484125	6.33862329614059	3.1187816600574	93.5	1	2
95	4.49525003786865	4.52479084146358	1	2.44838898553075	6.77825757488792	7	1.65750515621351	7	6.01868834266562	1.40691376608411	4.53146506078853	1.9498431274486	1.52681823786082	4.6601538006037	5.79223940663024	6.79989270673928	2.10968933878062	4.87722992630558	1	6.38912202149831	7	1.93191299914781	1	0.00752163953357832	8.97160483199582	5.69986445331649	6.02747377897369	-1.7844051658367	7.14604340522832	2.59354131521904	9.3685196088664	5.0005545298255	-0.0469919627599758	1.59214468186643	5.12827938323358	-1.07514621321654	-1.36791272195778	0.06298534137787	4.67649549725279	5.0801966182851	4.55768301369316	5.27269510418237	0.355436904504798	2.13520064125769	1.43876756696718	6.21828794313213	86.25	1	2
96	4.98935114578557	4.62069710767352	2.52988935998066	6.12168381228737	2.97418103615085	4.05372377702375	6.75837716044739	3.09079829512852	7	7	3.97973355932489	1	2.75725103972881	4.14770740508547	5.37305968137974	1	5.24414771900185	3.86144074770861	5.53248415959455	5.09396781143429	5.06324432224414	1.44553798092516	3.44667056188663	0.997252303154455	2.86378434436883	3.60210365419487	0.94819503585037	6.96772656912404	7.15675923094256	1.74425844618832	8.17150991121373	2.65347506502547	5.09870236747143	2.64350032943696	7.61955930432218	-2.36936845627311	3.1453228185408	5.80778329498819	4.70388550872742	5.21135824994688	0.938711443547626	1.75924464600669	1.47302447791095	4.96770203325596	8.56020014939768	2.51051864784429	92	1	2
97	6.79914613761594	5.16090567845064	4.30726812870952	5.30184915407501	3.15213596023532	7	4.0931285839954	2.88511809602533	4.45416723583613	1.40796025572748	2.35438845381111	6.94330243987067	3.96777759074745	5.2574927537176	1.12092575651516	5.96992339326462	4.02885197527139	4.30075490698569	1	3.14136112575302	5.93263347602608	5.18712739291019	2.29932324509323	1.69333921300808	-0.183057709287714	4.31406120083861	8.17518317519878	4.82889369644461	6.56522455966326	4.46301533059489	8.58819961716205	2.86428454262458	4.67872703433427	4.32565222992621	6.99263318726016	6.33274119503894	3.56269529601893	5.15416071884837	4.3293387888478	4.57707293879491	-1.28332864926692	0.697748958243452	1.84811698444149	5.85833297186582	4.93285637686286	3.55787915911452	97.75	1	2
98	1.77394782811751	1	5.01835077649137	2.36699013943359	4.57912539600572	1.54786220285085	1.13433026397122	3.06907670683234	5.62570041488019	1.24514990677533	5.41070155184461	1.86494128438323	2.85581232588162	2.88503107600182	5.56946387055077	6.1993055650611	2.79573368776757	3.096061268688	6.0428468947732	7	3.72117656990525	5.68817219751031	1.15204998318048	3.35857946323294	5.94070147403789	2.95132013215087	4.10831178092915	3.69627587066571	5.50732757167952	4.3494216052493	10.8161924472137	8.1228590793714	4.72918118940192	-3.65308812368242	-0.486309251245151	-0.0629142846374396	2.71974414244326	1.10240627789951	2.16313691604479	1.5162808016073	6.12125178472634	2.59783284841508	0.997604901033453	-9.1404893676549	6.06237350936286	6.91154001052476	95.5	1	2
99	1	1	1.01948006158533	3.55209218072247	5.55172821544611	5.97932535008982	5.32998652474389	2.99092149608319	3.93734099381177	3.72135021363284	1.98194815940526	7	1.4967219962568	3.39471349599828	1.6329077174001	6.67825691730534	3.5098854084498	5.33935709108712	6.79298790705656	1	3.29741149699872	6.3731806125906	2.37356293067099	10.2535608826813	0.999381891513438	5.09580724419716	-0.313972659175292	7.66806065148087	6.19711363098706	-2.39174695620795	2.96732266500826	4.54042696563424	-0.592574107893701	-1.59297493619599	-1.51769740285466	3.10337216406089	3.11416537523981	-0.390493081294771	0.71063893476771	1.86952386859966	4.8464150933891	0.879518064624139	4.40135675716153	4.20818010223093	6.87831883576594	6.36008373727967	96.25	1	2
100	6.97887274889362	2.11257865181535	3.70471665417769	3.03290442261131	5.72108138940561	7	4.45736208318137	1.48681078190625	2.80171266899792	1	2.30783931478659	7	6.55959317154407	1.31833794167162	4.12296308217913	5.05337281899354	2.88714235031354	5.45493844751702	6.9021611807598	5.51083531503509	4.27999821625757	6.24312356905042	1.46030361374095	1.55561336706344	3.73989867680775	8.72786395029562	5.55615596228357	6.6044622710407	1.11777664918839	1.31212281540211	3.85979105877112	1.94081950413145	-0.684304997361409	0.285025400702271	0.623870330324635	3.85411004550326	6.15194330884947	1.82806571773071	4.86945290042703	6.02923813808533	-0.527386496038926	9.64758489689422	6.31199087637834	4.21695676414697	2.61409654426115	-2.12898497246781	83	1	2
101	4.52899800912712	5.14190575027377	1.08541192010696	2.27909013297552	6.73034816890987	1.64482103578572	1.09078802669607	2.85100978785554	3.52951396122593	1.16534456329458	3.06285919139442	1.81037820530235	1.84620606240728	1	4.92379612187553	4.3955536114901	1	5.90705171062099	2.0253455366892	4.96808529346804	3.71807176121758	2.93907690472735	6.97667706988696	-1.25663884239541	8.49176422355301	5.86470950583774	4.98237956970648	-1.09693834846334	4.85615753802604	-1.92802825514867	8.82611086536603	9.12738138379696	5.92038343431468	1.58534267563176	1.41672186503118	6.27472345094975	3.48699540225532	6.57463116614688	3.72474210625887	1.63012206444143	3.05635519107331	4.89158431798459	2.72374330195248	6.39642310759389	5.41257361940044	6.46165146061275	98.75	1	2
102	7	2.12697256555626	3.43659924386922	1.91751692525402	5.95050064397812	5.42345643508132	3.57885280187005	1.72141457336202	4.23126820599823	4.27628670625073	4.41724202899587	7	1.6039575565541	1.3111803482613	2.74511982223641	7	5.37298564694736	3.51719573080553	6.67089263313389	1.1429916092311	4.02672723589984	4.42671945168393	6.75817816266646	0.395900453619481	5.44301405940024	6.52205360989467	5.13781799529928	5.9404993760284	6.91889844006699	11.15829085683	5.05692641691153	5.86080656981788	4.62809691030203	0.348803800645371	0.633995981872474	-5.6317457437924	-0.390399411064925	8.55615141066093	2.97577322865349	4.30815390310579	9.45471708848624	7.36192801830079	1.44324342007413	1.08719960064073	11.7516515637025	5.66658638736792	108.5	1	2
103	4.53181892421494	3.44374571814604	2.89833527392989	6.77544892476785	2.47113448043682	4.63417711908201	6.27487150968758	3.99717886403522	6.86303450075075	1.49756752198254	1.23599582876413	6.12746604862698	2.85080672398205	4.57423319828535	5.42819115659996	1.90746255852186	4.73259777575937	3.47152259604552	5.61519283337819	5.11244885582555	5.96864853820714	1.08878602190935	1	1.36518984005925	2.50320246149249	4.51033129559964	1.3817012291208	6.82235136518245	7.46029042094189	2.14091789425624	-0.974205595109743	3.08744919776306	4.87685590221155	-0.0583010900796791	8.73700030546529	1.2089131503332	4.71421548860988	6.62283649044648	2.81766425519278	4.6356067435272	0.885200974358608	1.70975194645985	-0.169078156226358	4.58779295318172	4.69773343418768	6.92930307558648	102.25	1	2
104	5.06265146857908	4.3565065563755	2.37149021711688	5.47814302510286	7	1.58821809387447	1.7314257253947	1.63649398625419	3.42099493476868	2.66190248254755	6.47702037133802	3.40006484962998	5.73265120924357	1	1.28537143486841	4.48196734284113	1	2.33845563244646	2.9224417262173	6.73433727050669	2.81651686125835	2.95470284205077	3.50124855274731	8.97388958019926	-0.580138358476734	2.1974465758356	-1.46662882778896	7.95642936632342	6.18207636374762	4.99093052763299	4.24642224888394	4.60936089088093	1.75649106965968	1.29080583325681	3.53302800065435	-2.28381127509183	1.76136407484313	2.78355573331588	-0.186212291236231	4.40857587552809	4.73799135267614	4.24278469432803	1.73974094254217	-7.87429385764189	2.5026005994567	5.95601798812511	77	1	2
105	5.56339256608204	3.07250712098275	6.59562417580769	4.90822744661692	1.64334509686797	5.90381127086715	2.9046745584362	6.864669755966	6.49620986792996	2.27050378405727	1.37686607641194	1.92829706456798	1.72919726492843	1	1	6.07355230878352	1.10005212412671	4.5452886138975	3.50185082693104	5.05024318712974	2.95850770997991	3.77734294862153	7	0.239250661279809	-0.704417261051945	5.87405515037717	4.13209214616951	3.24582944640583	5.12536207107835	4.00964887512937	5.77320637502004	4.22715540305067	5.24139202021375	-0.0943050283580426	-3.25243856965615	5.42038933151297	8.17573816228744	4.84036843231371	6.70635737059637	0.488822303372557	2.27565942360784	-2.13585077360468	-0.962589227857232	-6.10305526572369	-0.934100969955487	0.201503574273468	97.75	1	2
106	7	2.27767314101661	4.26001603858274	2.53611459517818	5.9223174558226	4.64055822354925	3.42694170339625	1.89518142955179	4.2024887621549	3.62073736796205	3.00112856237315	7	1	1.90819844583134	3.48962516670319	1.47084117181509	5.01826117600392	7	3.15306407189823	1.34081051404709	4.09144955741429	3.43115417900888	1	1.00477549562374	5.97274780461075	7.4782487022971	3.58956185385737	6.62991574043993	6.57645043265888	1.90367064702995	5.58801998592523	3.90458203310703	0.0719034429988678	3.49993335444349	5.49602598460241	-6.75030363542828	-0.922315107227986	8.41857950637071	3.86306591707873	4.74946935982753	4.15292925556552	-1.08951344673518	2.33248535019525	1.10326645056828	6.42894325242867	5.31581194491466	91.5	1	2
107	1	3.71890640512862	1	5.27361734715774	5.42564657434618	4.42102668487547	6.77419455665251	4.13698278755201	3.02338997402432	1.57962332655528	1.72553848037481	6.35461575197133	3.27455232480724	2.26876092277485	2.80916463870749	7	4.79776117500648	1.67171458094124	6.12720942814742	1.68788716292632	5.18109907945583	6.98918319188064	1.70120753122874	5.84503907650382	1.07053061205215	0.382265703982192	2.44317235705116	7.79083849299512	-0.0535859488911496	0.0159328665478965	9.36639352146273	7.0230244208418	3.24347768619246	0.219417784734338	0.553098183780567	2.98522974264434	1.3945259508052	4.94302517830511	5.5065235967113	2.55535068691912	4.36708590043176	7.76132872901102	0.508315697048131	1.82170920530238	1.13172862423837	3.57640650880544	87.25	1	2
108	5.05580443921928	5.24537878858787	4.08002946094553	2.99980821812547	5.01378130231754	1	4.20758288160313	3.39641024289511	1.05825164220092	1.49128734987651	1.95534243465395	3.84905655705785	6.3288599882615	3.866361143678	1	2.10337090840599	1	6.31480330565504	1	3.83230278354218	6.59188348657643	6.35214864394007	5.50674098772557	-1.15354449105676	6.24912060587148	6.80198794735673	3.00955415100499	4.15018585035775	8.39632892541758	11.2009005704751	5.90986754417678	0.737183893328659	4.96470060462423	-0.368337445142324	6.44958267466791	1.0525889250806	0.650248823454542	1.26736946682625	5.77260737025538	12.7335544394632	3.48576539140656	8.49005924104079	2.42902941219936	3.21024535536989	7.0177062652981	7.94341581174422	79	1	2
109	2.64107704434608	3.54047100117714	6.73661679300632	1	2.05056611830117	4.78737397459625	1.54840931245524	2.77155415081882	6.19168261975209	6.20809476593773	5.38637485333243	5.49045987207878	1	6.85405968547593	2.10497852588847	2.03297264457434	3.15875746345408	5.20723484078678	1.31859754923408	1	5.40387385708547	1.99936379551625	5.33171642000141	4.1172412574828	8.62356177701667	4.96569014543284	2.83944318080341	2.72284935042386	-1.33168184859381	9.54129401454836	8.84405258726778	6.16164419961707	5.39835004135846	6.84526606092635	5.55591915738739	3.02163539089315	-1.96019285567285	6.91255998314716	6.56365372173028	6.63991099450233	-0.330180882607576	9.88060603666535	3.35691335304778	-8.25584029837178	1.22221213671849	0.426936921019276	82.75	1	2
110	3.3422253298004	1.67459623477939	7	1.711989717988	4.586412086735	7	5.21430930013339	2.73558572947762	4.54248877610457	1	2.74140134245526	6.53398613481549	1	1.14993827111163	4.59981964429305	5.60517829759768	5.95787342708493	4.81520543210395	1.75087797574381	4.7522898190216	4.94744647818948	5.97470379031326	4.31496730351905	5.70639902818654	8.55840498317778	3.07526703369759	4.74552031839193	3.54864231020339	6.65443876679658	5.45921290578799	7.01203889135869	6.02893341397717	8.53494129703939	3.97958539607658	3.85259568535829	6.71987963236501	0.835098987771704	-0.483815463312543	8.2641773810576	-4.03317821696133	9.81806875308133	3.1461124857902	-0.322153590165313	6.58911539721152	6.69779782734109	3.30166808161887	81.5	1	2
111	5.30495049130273	6.09913137505388	2.27768861709131	4.99967683614528	1	2.92645441613355	6.33805001601599	1.98903451268902	6.54945628333031	7	6.51085437478238	3.98539145021408	3.98172829343175	6.57419169889118	5.46832026305132	1.17493933615099	4.73375330915734	5.18806896580837	1.91033086417265	4.42786669148566	1.86836231928932	6.42049028957211	3.43534364053229	5.65824084027557	9.92314990601904	5.83549973859984	8.27536422037912	8.03705177185076	2.11464553550564	1.42950315668877	9.31275341305601	6.2766695866023	3.13823408099425	1.34203155076117	7.0679972936685	5.39456613515277	8.97458851641969	1.96236192031763	1.08943940646303	2.90319450619098	3.48715878251939	2.38065202247922	2.43122741330622	5.27267481248588	3.7069186708435	6.42297526415484	80.25	1	2
112	1.05099852138807	3.54776259564801	2.4852310794022	2.91893365429833	2.91501975037795	6.29981337425882	2.66354021621681	3.6111072091034	6.30978085994498	1.46580313248001	5.68412651777781	5.65349346434934	1.05372078552076	3.52096389965156	6.96892528378692	6.24057048553799	2.10350671798281	1	5.01690124243812	6.3885653370945	5.56369940180373	2.99220132143364	2.8768576567247	-1.79461857693657	1.39177716233027	6.95858089889409	2.31074707795331	5.93223317507125	7.07148316740972	6.35242996807218	5.59568697508256	4.97651072706394	-3.96233361799466	1.19460941477954	1.70585485507214	2.92333008786515	2.13722099851671	3.2709811545945	4.1192689037449	3.34707370567538	5.67892130295228	7.90734067822918	2.64682843079366	6.39173752660797	8.37310467957145	4.84195512434209	78	1	2
113	1.97177172942629	1.86748005022351	1.77942425535868	1.437309744694	3.7478458456573	1	6.30790550136297	2.36086532572188	6.28120336797733	2.88062171721129	5.0925806751387	6.70121133115853	5.36814210465708	4.5058321267482	1.65488565407998	5.24863117243717	2.71278632094857	2.86043344390083	2.39717252357296	2.97454927495773	6.02996317679584	4.37077204668082	3.62606094174808	-1.62694014484378	9.52605923096341	8.16624974780693	8.1816237165899	1.05613655925364	9.96181215920693	-1.47758749005231	7.74243308292199	0.761339885322525	4.06325269450397	-1.03828367227738	0.131512511445237	-1.95632011605208	8.41449220519371	-0.0890163114006011	2.75576148158487	-2.76819594963499	2.61063991324376	9.96361073614906	1.32051181694262	3.77029150244088	4.58129765371337	0.478375598915359	97.75	1	2
114	1.51772512606117	5.66368654182577	1.25003998694957	5.79368318680723	6.69160062731369	7	2.44608796525674	3.38692128711868	3.00640190888945	2.88755624188369	2.78288376998188	2.25503718556101	1.23601367921725	2.63935416535357	3.12148323291427	4.00721501007491	6.80105754108872	6.22946766144511	1.25530361789352	6.00742834392368	5.80506286740163	7	2.93219242086603	4.5524753063736	0.520477220479698	-0.771443698785362	3.95044195849999	7.80076238098784	6.82193045662487	9.21218326475478	9.31792920551487	7.9728787215547	3.28870310133729	0.986617447868685	8.75363386989054	5.83376312265331	9.22765517167251	5.48401403241167	4.73248809498231	2.96893402372735	5.14429715096242	0.0206105130846899	1.44674756276096	1.05507703903832	3.29951023109466	2.495229002502	83.5	1	2
115	6.65820387671371	1.4990400804467	4.48627203419388	3.41080834671351	4.06571842350931	1.53205403444869	1.33947549526745	1.24080687213667	2.23246088389811	7	3.99482650835371	1.51904489209585	6.921970090602	5.38985926130924	4.07414447073739	1.00842180247301	2.74948533517374	4.57778630119705	5.11259030818404	6.19206024606104	5.89589787199183	3.89397146027369	1.88409376537073	1.37895437424502	4.19734820151647	9.33026271990302	3.20676317041988	5.81234351370767	8.6188603933438	4.68650198503588	5.78790222009639	4.4468119922	-2.13255269944243	3.80041541590913	4.0953534055833	1.76255392909818	2.54254372284156	4.22895766285923	5.25749601642802	4.51845300197385	5.71408297449084	1.22038677679509	5.13466900368207	3.80962128569286	3.54575578602584	2.54901249774924	83.25	1	2
116	1.46660703798824	1.25493979416311	5.76868505240439	2.35768138905926	4.45559783691573	2.53781616247388	1.72794193617813	2.14232171903646	6.40307673502213	1.14924421532988	4.31532280507324	2.35984091356494	3.52684641174705	3.13355384296404	3.61401788409636	6.82149393482122	1.02305937377977	4.05422008726353	6.06845982719229	6.72736157355403	7	4.53079253162495	4.85911177624696	2.87737443292599	6.13176433429747	1.96200060109922	3.84424484114803	4.34863514677819	3.25566851446435	4.0560114133559	7.57759866359907	8.33674500002753	5.40738380305548	-4.48689086853952	0.62502960902596	-0.399450032219641	1.75597038696294	1.16729227705352	2.81472704080758	2.18641019670247	8.94468971460165	2.7823444161181	0.0789805847849308	-4.50680519697803	5.74155062862169	6.85234984371098	81	1	2
117	5.9405810138331	4.90803955792661	1	1.41990885592662	6.35966995045545	1.88957552850124	2.6226662197068	5.30809236665134	6.3396169764121	1.14414136944808	2.26737160993193	6.89356372110151	2.78320457570237	1.47795158970519	5.83340107059185	5.97813073646579	6.80094135829129	3.72810305725088	4.84143410004332	3.8106971502872	3.79963059128831	2.96955492420789	6.68353073007615	-0.0958209615931823	7.94301576909159	6.22680412738295	5.56769619114078	-2.07351078012255	3.63256598401707	0.246721885900392	2.16076030975929	-0.488290412825167	6.71605489307601	5.38120325479496	4.49356972567495	4.27485447517291	4.22872897649656	4.5131366041248	3.15610492656866	4.21277635646753	5.3921569262226	4.82390708490953	2.58012592424151	6.87807405382979	5.82535149964791	1.26553393589098	81.75	1	2
118	6.35746019014892	6.23437785561089	6.55269906117593	4.60809266829612	2.57564153582552	6.93687425702157	2.6915151492053	3.22143554960294	1.56184425265711	1.27117916357864	4.21632091187904	1.1095729409789	3.24119516033362	2.79245629370905	3.07162801942928	1.28917413624264	2.90679113500412	5.45623131821673	1.43668968429831	1	6.47377721221794	4.46350013731673	2.7259455906552	2.69462352251548	-2.60444824534703	4.01579688227047	8.50943839549481	3.35625515735688	6.03291492215461	6.89222743163691	4.9169622712679	9.08467004221043	1.11557708837778	3.15025602543181	5.23062512441454	1.72812423770625	4.84633066328165	8.04017734536187	11.2170911230531	-3.37879109930546	-0.0466367793486878	3.77201646114479	-2.32054270826661	7.62669563149838	6.08938869659555	2.84240714792774	78.5	1	2
119	1.72502122691425	1.51484565671313	1.31689071369503	5.78304683381932	6.92458182983422	4.44391398259312	5.04698947171303	4.96843383426403	4.32670150357631	5.4614916537184	1.36681317495121	1	3.22708672706393	1.58573421871457	1.31408698802128	4.5475545285896	3.36887079922854	4.73733575139812	2.33958868093317	1.64575423674016	6.67647962233942	3.04510069434343	4.44518533678961	8.79628058601033	1.13091283598855	5.44458796149045	1.21184483038107	6.23538695110794	-1.65927900772189	5.47903051584619	5.44309569553059	7.21666410034292	-0.0805246172772197	0.23839103638254	7.4487916038511	-2.16685977878111	4.11382163878184	2.35927517303232	6.17064622502754	4.18410379882444	1.07953511592326	3.61240575684348	9.52593234090335	5.07707460034476	10.2645986120361	5.14512069088839	92.25	1	2
120	7	4.08026657650057	3.7897673669678	5.85061298073245	2.58632178717333	3.07819219433582	3.56545156790755	1	5.45542333236066	1.60977669033934	5.49368850481919	6.8915450937542	2.58415280928599	1.09861900304449	4.23832207193047	6.84774209896798	2.9033655070773	5.74538724676195	3.37679151484314	5.95370084593167	1.90660862788128	3.77564343418451	1.8812681918377	1.63727074442449	-1.28016056999406	4.43180350242367	5.66246808696444	2.26033781188328	7.32052778686226	-2.81035767957576	13.3694007633699	7.72509501959992	3.59506016496737	1.07290681931856	2.53181166966717	1.72370242847353	1.14880601527991	0.314265870887904	6.5709218291626	5.07431653782344	0.494006794879368	9.70109405691438	5.70180880254184	7.42402817728385	3.47373264697968	-0.241619310447948	90	1	2
121	2.94245411633667	1.41635125625136	2.77012974247866	4.16245088380057	6.39024517406317	1.23128779202318	7	2.50363053973087	6.10532876375712	4.21200228188989	5.44887426097255	1.61622234400794	2.32844877721819	2.52526421843635	7	2.28563001815125	1.03168991814287	1	2.44316622727943	1.38203125703798	7	6.95085715554758	4.60517786376702	6.74603804204426	2.04165460345232	2.41857815479666	-1.14344154966343	10.0234910396798	5.33631268773345	3.84632593303133	0.182278214440407	9.52353043790142	-4.37979709175304	5.36790051875564	2.58110820046055	2.5765984052337	2.02331105088478	10.5794777505084	0.606456214467414	4.68811328135872	5.7052276989117	2.91543467742205	9.9104707696293	7.15630310406953	8.2911988225825	8.26987529475443	87.75	1	2
122	1	2.64479715130736	1.72406797332606	6.47643035472708	6.27474642385612	1.91366247289908	4.63717049845405	1.01383792193863	7	6.10732195556037	1	4.87458521716835	4.07699583659615	5.32312114449743	2.47493809092726	3.19130064830777	5.18376149974476	6.77852905709902	1.01273738868705	1	4.63875371819169	7	2.3515290314919	7.58374621565977	0.0979298722214513	2.67011709723049	1.75010753566775	6.55803265121072	5.31392299011433	1.59583171737978	9.64426402504914	7.03241142697047	1.88206350951662	4.7434138924449	3.82978039095806	1.30889421828814	7.28898251635485	0.773690583024952	1.50062285789005	5.89568115497382	4.55289589514279	-1.07991492664451	-2.36138921586622	7.48133102782831	5.49542547131854	0.93209492993571	86.5	1	2
123	2.96038846013803	2.23473869105729	2.85716100057363	7	3.28152948328329	1.96109923651147	6.50938440025324	1.2206352749424	3.68609763475233	1	6.13357643740554	2.95441354123424	1.64012053311719	3.23705062044513	7	2.64541848666513	1.0987916755489	1	2.2479045965351	1.11461500356314	6.01341772644694	1.31082271442386	1.41583549533733	1.68971213246919	3.90641942850741	3.28967440991555	1.36908044887421	8.68883554368715	6.78092924508623	2.85273021015922	8.76298072642027	8.49040447273038	-4.05244210299852	1.05236634022794	2.7468824851386	1.34501459547469	4.28556380199387	4.49709452679174	2.67830678716009	6.09703797104069	6.25400598465758	-1.0014387179753	10.3245644210072	-1.61485965693924	6.99707167482956	7.25623688524203	94.25	1	2
124	3.87457585695918	1.30270450933831	1.03256312737818	1.78592777797523	5.96828622548927	6.6137225029055	3.88186818399305	3.51420006945453	1	4.20514797286605	2.09084498792174	2.28392434940449	1.75072690792016	3.95941810480708	1.90086272278343	6.42151553064867	5.64141000514941	7	5.66664575979736	6.7875408668928	1.21016662825763	4.01467537667136	3.63038456627868	-1.73374123057577	6.41719769392413	8.03879791022615	6.47128367472347	-1.13716251294169	10.2926835962201	4.63534362614176	-1.88689192035304	6.72928964031117	-2.13415832399444	4.61670263522311	3.31845899126185	3.30466401068802	5.46678247258538	10.6465823475663	2.41773238887804	2.91958410031308	7.30961172132814	9.71308224012196	5.15278522518224	6.62616796660337	5.46448124307033	7.2648799993412	78	1	2
125	3.50219357344634	1	4.86648449403056	1.95928130587067	5.62099211847473	3.27583379411594	1.30752545942634	1.54802606438184	2.18023918466654	2.58279164915553	5.46940081171666	1.188807528916	7	1	2.73033240165705	5.94406349577594	6.42656002650372	2.95822212713055	3.97342881868995	5.55395997399509	1.57370904639079	5.61484951277595	2.9276025986435	2.82612286667257	6.38421218364442	2.54408435117146	3.58262581437602	2.11668740005592	5.93962648481951	4.69536040453207	7.9095395173315	3.15900851755412	3.18105746984579	2.59347719372202	-0.388905788963501	3.03639283171032	-0.374143142848666	1.08673474325433	10.8793443649444	3.42239718975041	1.12205152601926	1.69889805690574	1.60244294229307	0.713812354130993	10.1278956898258	6.06825812179152	75.75	1	2
126	5.19560981615525	1.35252086443218	5.18457700725928	4.42406711117237	1	5.07541618710568	3.0322818784581	2.0905238048849	6.54577569021621	5.31879610934322	5.48112574777599	1.24132383234858	1.14549736699942	2.35555717288851	1.52072854310358	5.56743886995575	1	5.61864459912449	1.60292976074557	6.24338527263279	1.89050376454649	2.30283403970354	3.87008589042608	3.24555358353181	5.45201842964497	1.87842350073638	1.53244313840001	6.56464854561254	4.30857557503291	1.96702636663155	8.16146575633497	8.55864106724503	4.17127268124814	3.41535372267134	3.8983253690245	3.24225482159201	3.13689493640484	11.8091784263205	8.6027896865922	2.61747474045356	0.015176853248427	-0.968374539936346	2.31774249987512	10.363961098266	3.30363443627778	8.615312628677	68.5	1	2
127	5.44867811593938	5.75292423755568	1	2.60610235549448	6.63476797637233	2.46616838079045	1.60507571405844	4.33669245377939	6.54795287773111	1	1.77057714883004	6.9135374472874	1.51821035786455	1.65344401336256	1.38892844689298	4.91623023969262	6.0699158835299	6.8139286819766	4.59808437249578	5.31008493402501	3.21566748275697	7	4.58539518732769	-1.26850211550298	9.08573850000671	6.39752408532858	4.79821258937111	-1.97340014272208	3.65726345099835	-2.44085209274497	8.04102004412817	0.0223870934644502	6.08184585567108	1.38162901529188	5.18669845157213	6.77986737989785	4.3298816310529	6.03806859548873	3.73511682487182	4.34239583276617	2.75330559373999	4.97075320274736	2.24283456132505	7.37762573754602	6.16221448248945	-0.260981345693593	73.25	1	2
128	5.00440897252159	6.96733726938695	3.4871374936099	5.26402069187497	1	6.56126988222154	4.15053994464786	4.06431944157958	4.29507556925567	4.80881421855492	7	3.59310914751815	4.8179961292412	5.78270535116533	1.21077501964529	5.75570623158586	5.66499260644484	1	2.87662178048103	6.63989003562335	3.49503687508101	6.34183212249004	5.54738226058343	6.76828655714838	8.55584296196164	6.21441533280588	6.20383246564091	6.18079708840689	8.62520638646496	-1.78198103750434	1.9536518764809	6.06718784698204	1.23562646035591	-0.513804482984957	0.643006837484402	3.45229694765174	9.77453088074868	9.38127932085633	0.947261840362808	3.68170737428453	0.800245120391627	3.03293258803327	2.84701395059462	-7.66231522586444	5.36872798099749	8.02598091003977	81	1	2
129	3.35263782261738	5.3749448632168	1.09057009367389	4.85828729631712	7	1.50430106140707	3.99904771534242	1.74175306747222	3.379236521553	1	7	4.57446741245218	1	2.91587758088906	1.00949052865929	5.66562860624299	3.97177893189143	2.18361300246339	2.03244011885721	5.69781893292642	2.45710789140681	2.65604642083499	3.76231943698906	9.54417341958096	-0.927992210693784	4.72592807628755	-1.38504038117561	7.20218858728593	6.54859555663088	5.52482319061659	4.59100674376967	4.43298129692449	3.17325411628813	0.52437369759996	7.47845170158845	3.56323439179401	-1.22104880022949	3.73179397064243	3.87619610034204	5.47349478379026	2.28392756812741	-1.48180026667519	1.83302885280691	3.89462191113651	2.87047953245951	7.92229241300307	67.75	1	2
130	4.30111752906862	4.37131646217744	2.97567939893462	2.66424805666813	2.0110369001001	2.22726165786317	6.0536865404362	1.65344842063783	1	2.03038868129321	4.5668555548958	6.47813098711293	6.06258488466558	1.14363135287847	1	6.90029457979134	4.4002797332239	4.31437573634863	1.11400227314169	6.98200771373795	3.93094253958269	2.94320174511475	1.26999507127967	-0.76471563940332	10.2852109950952	9.32288339248259	9.40035590587429	-0.419811644105165	7.46570401382038	11.1853404087738	10.1440395745271	6.3835075989401	1.70595726711508	0.673138581810202	-0.338620862082301	-1.81495864778667	2.46810018760583	-1.67468722278781	5.74267825422416	-2.13712139200429	8.07058656396372	0.575778509822876	-0.35764775702455	1.2889871018485	7.54193699732954	4.10549352336856	93.5	1	2
131	1	1.98765085775162	3.65547552000387	1.92220842293858	4.5101143071786	5.2376176036468	6.73084254805861	2.57283906238682	5.12630644555983	3.64582914290256	6.0084618693578	7	3.11361350321232	2.35412646273362	4.48051141554712	2.01029179203269	5.93618017947961	2.33392973044579	3.46667380244953	4.51624955895886	2.47846840513194	3.65196046139609	4.40019833842152	1.88218074129551	6.16689895766666	4.06579830899199	3.13451247386249	1.56850208319886	5.17040069787597	3.59229464920433	-0.985285337250419	5.56817999986248	-2.32894135535268	6.38470630127119	1.03960670843154	1.70059308125288	4.03989757321356	-0.760501579288184	5.40644419480932	5.11778090034973	3.61361523178743	9.63556511415369	1.20713743702863	4.8899956574445	3.92597299459442	-1.43945355047241	88.25	1	2
132	2.345274836461	3.73079716767488	3.09307484424338	3.5427033240593	2.28752133570683	6.40904690191197	1.84530010357802	1.27160965393571	1	2.2705999974799	6.66665951219801	3.59905083330632	2.52673186306385	1.75966478228211	2.10156775754521	5.40675564168367	1.9294738813062	7	6.39983151907335	4.50513921238001	4.27730647828959	4.57861775142674	1	-2.12837933731532	3.3595146291432	4.74667824786394	3.10650701836	5.48260254967554	6.27028921735209	2.71167364842904	5.00090769132222	5.12545922326577	4.77037632046377	-1.30429190969479	1.00834191873768	-2.10828894828038	2.21072357245149	9.26939097555474	3.28275602519117	-5.02279095927363	1.06047489070012	-2.8744647528104	3.23286035705402	8.10591322502108	4.1258552627463	3.32779718528902	96	1	2
133	4.52058374675181	2.3438841565964	3.81877454037671	7	2.11421156985237	5.22101599735528	5.10478311140798	3.53058709762587	1	4.28164580328204	1.21032334291266	6.528229705334	5.38204965127589	1.98419206108239	1	6.60436764619194	6.09615344408203	5.63802137072988	6.12313099977037	6.44420496401251	4.7697896727083	2.03952843650934	5.5239637755906	0.294379140773118	2.803701827143	3.90275150785498	1.09522061084105	7.62031852288521	5.26437051778456	1.30547268036143	0.919683035446883	3.67024362220592	0.960322013977162	-0.194544011314105	9.06008700775654	-0.415910732447991	3.51920440865482	0.16225180941907	4.67666814043654	1.82126483504003	6.39432552993127	1.93972137904448	1.52378160807284	2.58551444042379	1.68226091433532	-2.18050029127287	74.75	1	2
134	5.04993905516587	2.12779885599329	2.19783861762979	1.46692027019675	5.06716778512761	1.77011157871561	5.29917829379126	6.29099166965563	4.48860587144837	6.84849848877789	1.54625466595979	6.52754103820902	7	1.54726253834351	2.73977998561914	5.82608108662272	1.61501803993244	6.52198734632808	6.08594934883161	3.60473445841074	5.56773207198085	3.18333087802824	1.01038883184397	-1.3964979297523	6.94556402162584	5.23715420000457	4.80696895600108	-0.783663928755581	6.81955937005245	6.42882063726752	11.0965477117038	9.37236706314467	-0.416921881160295	0.129760093293446	7.53602386213025	2.92030415964248	5.1296967276043	7.38568390814072	5.96468921982167	5.35433504249998	1.98094904231699	8.88912495327993	7.25248005465954	3.07654251400579	0.153086397119114	5.41717824278881	91.5	1	2
135	5.62588142869939	6.29286034413225	2.68202833055026	5.95363630892658	3.41728448401136	6.21782094813718	1	1	4.39207196274178	2.68004122977451	5.97186564354206	3.45714200086533	4.98789688946529	4.05968557320334	1.25901506593383	6.19417414508291	7	7	5.96436641453402	3.61019293607197	7	3.12930691158167	5.08058093426869	6.21579232461037	9.6781116886417	7.71101016103674	10.2618193853603	6.55111353226838	8.09733960631355	4.82241318484038	1.43283098276834	1.88449327913302	1.72385695711402	-0.968242403571953	1.92451595030448	7.32772469177534	10.4899693530123	0.213983217779385	0.876256172208944	5.41454060295991	7.87597678526725	3.56268800291301	0.995343249546739	9.9093033997594	1.06565718607749	5.74715174065748	80.25	1	2
136	4.30520173239143	2.69062677819364	6.75470882938706	1.53311479659532	4.09092903691812	3.94525762340964	4.24321080292135	3.64556462812453	3.25869060634349	6.62339768240213	1.40342967040932	5.56900893562267	3.0229336772784	7	1.94847202760573	1.28898466091629	3.6394365525554	5.12055348715862	6.9767955393392	5.84462346217393	1.29629605838267	6.4106732136296	1.94182753838003	3.59135228539919	8.95061294175561	5.71377406383096	4.40369150879766	3.17336099442967	7.68009486663071	9.16861182640239	8.48002247055286	2.64634221852852	7.47375895311073	4.30571256478702	-0.977900889034854	-2.48352528730858	-0.208972046898547	1.19128848776014	6.13012159547091	4.99385057299146	5.22815539758315	-0.137258903006911	4.87845608143008	-7.69979809588863	5.45128859286471	2.5008936376386	88	1	2
137	6.4246650756352	2.39868328682507	4.16886053222178	1.98814122929643	5.253595203272	6.63813951740156	4.09743776666936	2.2465717112373	3.82251575677187	1	3.39300383980589	6.96136976065574	3.26150136559361	6.09420657937322	4.14813015578219	1.68178498842233	6.73769639006475	3.20238078444929	7	1.70025573126438	3.7947927372259	4.00097684636852	1	0.725784301805051	5.07127030434221	7.29854735255551	4.42749101112902	6.28816821860932	7.12831241583696	2.13507024976757	6.13574595137544	5.49872372672671	-0.862936883831755	0.997006979810002	-0.92553367225675	4.77920492906141	-0.983689816964894	-1.13974244057227	2.79263874092298	4.55355849652874	8.56014472256812	-0.987836594111642	2.31194270513053	2.84592514878946	10.9612803869474	-3.18308316215312	87.75	1	2
138	3.95385029648487	4.22894459105378	3.33425311883933	7	3.28457514219525	4.95015188547281	5.93697635286626	2.50644486803961	5.74171845005221	1.250701725426	1	1	2.69552396894919	4.51090500294142	5.63346766547518	1.72766452710209	3.92165037856167	4.10414965772709	4.84090335832781	5.32354553841163	5.25750926965547	3.35068628669056	1.03980658598146	1.51338059983643	3.13143421332991	3.35607060930522	0.99551723033015	6.41069616501637	7.72862661401405	0.646230710358161	8.33347808764799	-0.111355737317948	5.28576288894338	2.45067360806008	0.0965646200579757	-1.34370826225737	5.10173709848962	6.02679219967833	4.38312127227794	2.03367651533329	0.744957345297847	-0.645570871092884	2.10153730851114	4.68635709640114	5.4279026119442	2.79416712589225	84.5	1	2
139	4.07080936480508	1.57322012118812	7	2.23452244067524	4.03126972226228	7	6.24481489928475	3.84359024971513	4.77659029811047	1.63500806016465	1	7	3.51553625305935	1.50936426006345	6.44825784764022	5.0597374152932	2.47778010361422	4.50528430401248	4.94567034578841	4.35821185474971	4.38558684545448	5.53315977486301	5.51492831033777	4.36390015611817	9.33181863178625	3.66036696479141	3.97928617588752	4.43081384903098	6.53503757876565	9.5898350609505	6.87089079953413	4.7201479193444	8.64749844904942	-4.29611587494994	5.4823512364075	1.84378874280399	0.977725331875762	-0.164181830736371	7.11123331486453	-2.81074353863274	10.2983532888846	6.47075726185838	7.71814458124653	6.19286102098654	6.56407342685722	3.88136676206325	79.25	1	2
140	5.72765428974067	5.40293418208674	3.98905528511122	6.17692628982193	3.17363161368386	1.23355670811236	1.45034845258926	2.81037213580807	3.2825338098967	3.88225969328899	3.78204013710228	5.6209727283895	6.81843565272566	5.3514034235836	2.02627271172815	2.45619627495555	6.56072749142853	6.55021362640831	3.44212184981709	6.60153586064682	5.9340459389992	7	2.54429538781147	5.22748612569553	9.76184788832816	8.9841167282906	10.5413258774336	7.26160666591966	7.22680919381451	1.85069910422662	8.22983874333384	5.01819631790389	5.28564482418241	-2.37192197296036	3.33205772007333	3.16823927612393	8.85220906293409	-0.520438433371973	0.463361123185051	2.12769842410672	3.45885674519555	4.17977238023058	6.90943601950004	7.56375573244647	1.28078577689808	6.33105890731785	92	1	2
141	3.88652542545771	4.92519448382251	5.64652550787847	3.45435760607542	1.49320018663073	1.04450831766658	6.68507499918983	2.13296123824957	2.3817275931613	3.35115374309873	2.7909339616546	1.97127420752938	6.83017079145397	4.50394300829115	1	7	4.86115304463323	1.6640291071101	1.73882516010089	7	1	6.60708847691719	5.3604524672136	-1.11533391097841	4.49057531391315	6.08323374264433	9.21526369944402	5.24871009094231	4.06409640574111	-1.01959937221259	6.04234332326486	2.03808554343557	5.33909133091506	1.19134026839091	3.28067314829474	6.25787095748641	4.81008943728824	-3.96635669402636	5.12948048429888	5.338789402208	6.62853290316031	5.25705481954436	0.258443557552923	-8.4635106471831	8.34645657241476	6.98952311191348	75.75	1	2
142	6.54538720430282	5.13364326049716	1.5578606291507	7	2.04934332151064	4.90341599062621	4.56618811363431	2.81844476435084	4.96238712600097	4.84619544925885	2.73491863415342	1.98923240846109	5.67043620684309	1.95713659780667	1	6.86617042245075	1.53158391692231	6.94744760446745	1	1.14488099004141	2.71812083713867	6.96936560935386	5.2710836718687	8.24747245412327	7.28336638049477	5.52535129048676	6.76500168086216	3.54036775386702	9.28515255897099	1.7927758533288	9.08211349959257	9.47255942336884	9.20454317480926	-2.38702725268839	2.49103754311115	1.56674604576366	8.29486129625162	0.737125971669295	3.19732549966619	10.172113021757	2.91187798344758	0.624368811153369	-0.166883952778935	-1.92812632461321	1.44527475718811	4.24703021519791	89.5	1	2
143	5.18882272636671	5.36085516032391	2.47105189842236	4.99945198858432	2.16214423163993	4.94852662225675	1.9346360372404	1.41113461265175	2.67586592460606	1.6293304983738	1.01431251366562	2.78782255259023	1	4.35927950074759	1.73544138360695	3.16331375082026	7	1.33215812633098	7	3.92217633939783	4.28061925735481	6.62090601630836	3.83825653117528	7.81984856721597	7.03510129914293	5.237757235028	7.50803609944881	4.41842261181968	10.1763945665691	1.96035959580126	6.90275781681571	0.487855728043284	-0.524441191814758	5.0703788046846	1.87528662273996	5.51501036535238	4.81129770621909	7.33813224868741	2.84938891527887	8.89706841208791	6.29589661728029	11.2619705515345	1.0721155163703	4.78552196863314	7.41309166476033	7.06024594960948	75.25	1	2
144	5.51094619654595	5.96798980188139	3.14941149037822	5.24710076515413	2.51243576320881	4.53315971469651	5.15575112054297	3.56367674791678	6.34291288732131	5.17827612173326	7	4.41282186548451	3.38330190054962	6.7468133679747	6.92377620993258	6.02375366765379	4.6627675929325	3.12006791013742	1.96657613933138	6.88564853675829	1.43065073263679	6.20351110643759	3.13877630943529	5.49119330784654	10.4249681523463	5.18844889607846	7.82322151616414	7.09108820701759	2.5484828613673	-2.7988238565626	-2.56668298075679	9.06093075844161	3.29708206492548	0.659514901315019	7.02232851142333	5.05016684009208	8.6431156231687	2.52658293054796	6.01614841988714	-1.44519486483453	-0.658098750746207	2.77065586162047	1.10596003733549	5.31612932130115	5.11027397002455	6.39585460827083	88	1	2
145	3.66502435486795	1.7513350440539	1.920471890723	2.65987102139776	5.8292183363898	5.66640362169057	5.80327374139725	2.10869998287167	2.71875869958346	1.55209647026183	3.6278872655028	2.06993953810221	3.46856262297374	4.891882677818	1.48302822322624	5.27200160471375	6.53213799700283	6.33685821266647	4.45323818793833	6.74962780771241	7	4.51293482339651	3.41386398552101	6.67166436726139	-0.893874902769719	4.4743595184906	0.344440083527602	7.11191581750628	7.73434818606633	6.40737383209336	9.00536081273656	3.98814006813893	5.29823897633886	-0.881009118351397	0.570161711727704	0.355056057286018	9.97444239953272	-4.28685691695542	2.24106593907756	-0.0209875309177446	3.06587282440575	-2.006587045752	6.96109883783331	3.71888538767903	8.27360415468728	-1.7830378160076	92.75	1	2
146	3.28420646106015	3.47375038643824	2.56538297635421	7	1.86789542437121	4.17760918268756	6.37925182771362	2.89296410023053	6.85330251929115	6.74445836276361	1	4.72176171103909	2.89093742355568	3.08849976859319	3.74753223058327	1.61896761022252	5.43100429695096	2.99555086718023	3.90365175921813	6.40070986647797	5.68528091519578	4.19029757755978	1.59930663862125	0.921875662133241	3.12329973808583	4.27258413549503	1.08359464595384	6.87248797358116	-1.19515272793408	1.1911406395301	7.72139890560897	3.14033110284843	5.30754018762478	0.0670671839769152	7.6563218488717	1.66791593296487	6.14996979255037	4.53382203403523	2.88369916713392	1.39033724027733	1.34423802765855	0.957227720564428	2.0571889078731	2.59925082441328	8.46142901297546	3.93199737262605	86.5	1	2
147	3.80949053701397	2.26129968718661	4.11141600622085	7	3.03730739596593	4.68504985877221	4.19680185923655	2.74512988913225	1	5.43007577097055	1	6.86099006713468	6.04303595407875	1.95871321597992	1	6.94547941858368	5.81620877692969	3.54399524025667	7	6.48192589664699	5.1298764425091	1.4973362354582	5.2212520194284	1.17931423402166	3.19819922676697	4.63959467989064	0.725000838779061	6.94051963646763	4.73474169892959	4.98930024973973	2.2711970670233	2.21707107683947	3.91852338846995	-1.07924609875107	9.53472603177511	-0.982439278817814	4.06599197272254	5.70982475070127	6.43496980148264	4.96831023264059	6.46708467406825	1.76744899268261	1.97673599492235	4.24593405599949	1.60759086384499	-2.57189322225578	80.25	1	2
148	5.24377553308558	1.3313238476711	4.92080510443899	5.20023128877438	2.366384952017	4.4202207869538	2.91932368038636	2.99415219196036	2.19127524294527	5.26680246555041	1	2.26950687122431	4.98386442901303	5.86342831207401	1.52020827686333	6.11400527569162	1.33346948171485	3.69466983302168	1.82039520819301	1	2.47943031230251	1.61883846219982	4.79876346118548	4.04918997911982	5.5835180375796	1.37792734471679	2.16373062123496	6.73586764862966	3.39286633236513	2.60913499578334	7.33095384787323	8.55484589005016	4.52617352057329	3.32918874898399	3.42748720641582	-0.447316279937595	2.86469247335182	4.53312927056386	8.49208082139514	-2.59530424084187	0.796513838873447	-0.935084699016895	2.87215841331129	9.72414972412369	2.28193996746953	8.52872045132944	69	1	2
149	1.68583754401414	4.06593247708612	2.99875871524984	3.49334119461921	6.12871714811828	6.29835009526296	4.62705818771524	5.73446630723003	3.12442281373203	5.97598331832567	3.43633637747352	2.11477207129788	5.39489166933586	2.40254164235628	3.64936715581984	2.18092956670102	5.23973394389376	5.58525208860359	4.29786261586814	1.02508208485698	5.40771886346163	7	4.24777452600224	8.16112026751532	0.592993257453154	3.07082238052186	-1.40962707173712	7.8444391918586	6.27376083540997	3.25707592450601	7.31228670349911	3.86002372163097	4.49316930037555	-0.0179082906099833	9.65490064761409	1.41497145038503	6.05674269352234	2.58665233573387	5.24687671102031	7.59155417728863	2.91428644538475	5.30469562562044	-0.497997828979877	1.8196169975055	9.68716185805128	9.36454468844195	87.75	1	2
150	3.01158793942322	3.91786809681093	6.40280068610102	1	2.40458813210752	4.60782401003753	6.15756572797426	5.30962578629079	7	3.8573821290711	4.93632523367064	1	2.61938521889504	7	3.35644496154491	2.07567423954592	5.338295162383	5.97269264550428	6.42379348655745	1.10292561256773	5.41837200103826	1.86877310387049	2.69596451858522	4.32860997683102	9.26357967377169	5.16786679596785	3.55095755602244	2.40462621677318	-1.5930019233088	9.18050688923316	9.14147129386822	5.57400727034805	6.12074583723579	6.37789505357939	6.99042115852029	3.53679178080311	1.94756606579893	6.64866995054985	6.38763686288894	2.78674468603774	0.486496166003673	9.24742934434898	4.25802664152084	3.75554436391828	1.13764325660262	1.41790155070634	78.5	1	2
151	5.62441576011202	4.59214235552571	3.17956737881732	6.10925103048288	2.27923876784495	4.18357407470263	1.21453126867692	6.81634724595746	3.59017152347226	4.50217860638227	3.86822424764366	5.96331804017541	7	6.05968197432018	2.07854645176738	2.95230232192494	6.92747191279699	7	2.59860757731432	6.27052744725067	7	7	3.38129069913706	5.70555225190801	9.06695170213889	7.79969424001097	9.99461320872686	7.114105712543	7.3581155062708	0.613284868873588	8.47383482502588	1.75185976183519	6.14380080623929	-1.66366693981861	3.17180443073066	2.88934532595266	8.6520943215801	0.766551009294264	1.58931236771207	3.09623227826817	2.67269300814783	8.84642178611828	7.00332730124947	8.85644247766542	1.10185913744674	6.61800442966338	85.25	1	2
152	2.11185161431457	3.72804494602288	2.37510491498469	4.09848206108741	6.15855910195646	4.72663127103571	4.403797829918	6.02842522086154	1.24085038898782	3.25918375094628	4.29467671689505	7	2.00469783279529	2.23595668564427	1	3.78096114825848	3.35101571050154	4.47419173217281	1.41094035141586	3.22170480108495	7	6.63505292554095	6.01992510012282	9.11006850711241	-0.724974364661925	2.12077273410215	-0.740140924111475	7.713024542858	8.33966883753743	4.05894009540046	7.14949601093721	2.39794573642118	1.55952261449843	-0.536704981609946	8.94038768022737	-3.20775217650779	3.25569571301421	2.83876525446995	4.37216734700339	3.04146173790869	2.42394152400901	4.48582833663238	7.40926718252581	5.19535799042395	10.0750103166802	9.08948817775647	88	1	2
153	6.45356231207123	6.54104513373159	5.35269155687492	4.72417866233299	2.52373721295077	4.52830393836444	2.62400599758248	1.91664600675186	1	5.00218163998502	2.09026213674593	1.28808124052743	3.88134832893555	3.07205823587734	5.44082293710294	1.65430604115785	2.14638423386831	5.48712903262587	1	6.7913820781646	6.49992587287599	6.17321541785587	2.5919530221029	2.89702568507361	-2.11352843630051	4.14297383883327	8.98091094566149	3.02772386280305	6.32640665414028	5.50408133188769	5.3258334533774	1.88970639674826	1.50564392380796	2.75910115005496	-1.25253223497114	0.295726747662396	4.52569892319585	-0.279885177966943	3.07720404444525	-2.87245547176829	6.13318427210645	2.10928976088556	-2.27698782702237	7.8610694557803	7.46185250356597	10.8711806685493	73.75	1	2
154	6.63547465778476	2.30798980307117	6.74276512961519	3.24623338945671	4.71173934425017	5.23399855824998	6.89432139192322	1	2.15384329969856	1.41813867040855	5.12132521436209	5.74568959150748	2.49146740975415	2.58913627033378	4.652458359696	7	6.36637014259107	4.82822004732793	1.10289556285665	4.89048406707752	4.65878519269144	7	2.77247702437215	-0.107670856739445	7.04258291392481	7.99335529398952	4.64362219400686	4.54010574215052	0.538542162680057	0.976019735981795	9.11313230388575	5.26705193995003	3.28038067243187	3.46300360498986	0.537048292989592	5.31784154598967	1.63248313573816	2.00346426978802	3.61565858719112	5.69801698635201	2.06338110983153	4.6562012243506	0.776712897154633	7.84483585479598	4.51599087286311	6.98735572418393	86.5	1	2
155	3.39615496809611	1.44955703732801	5.58688050494106	3.15739897496167	5.25426965809392	1.18200970917741	1	1.15202958504707	2.60833001763283	3.32524125944179	4.66256837280503	1.71679052358753	5.88473280833724	3.56766788631507	3.00144915999026	6.36624352396937	7	2.06986194886866	1	5.79790034279574	1.4524153321861	4.77005088772531	1.46487298338064	4.01855647182863	6.62122423282	2.31445270206099	3.12867524566249	2.18641251417262	5.25613355500751	1.73034748092135	7.27484953692135	6.23886384783414	-0.136172250449691	4.60231399360284	-0.937958944011788	4.35742924445224	-0.076346739003718	-1.45901909830591	10.1557111089495	4.23405913881324	4.20550815482967	1.71784129237968	-0.12825723003693	2.32433640038063	5.50837997790534	6.04934483529779	55.25	1	2
156	2.76720182781025	2.98482731665935	2.2604773135663	6.21961303161618	6.44962705408434	3.73986223011999	5.85129209844478	2.05789275899987	4.88508459534493	1	1	5.23854751284794	3.82853991673767	1.06719954884999	3.49616666590822	4.39385098766189	4.56570067338664	5.41203433626304	6.59580540654897	2.00635498798226	5.38372697878817	2.74235930335202	1.71503876922243	7.58581898893735	0.78909919432759	1.12586262606113	1.35153250871457	6.06911044098152	8.47889155209536	1.19618248775723	-2.52966548300798	7.89100464684218	3.4444030025377	1.40001333730805	-1.57029392071895	2.54898431768964	4.55146829616586	1.41821386576555	5.63304203391646	10.4917216742338	7.23071126883654	6.49494452950716	1.22901628519148	2.81220162663771	4.96051794743075	6.36446725746915	54	1	2
157	4.37884539111865	2.94952971583561	3.34336579297774	1.43057506960898	5.11180992171551	4.94186896094448	4.38979020081187	1.32127420625319	4.6516333712809	6.10454283327295	1.97001079069803	6.23405044020933	2.53605717483003	5.28391871422646	3.36799179163499	4.24627975920857	1	5.95769011808222	5.69844959951028	4.74714869196548	3.51582888859056	6.49589170386661	4.16415682361897	-1.13128475107764	7.46017105539586	4.0819902109585	5.17437217225714	-1.01300122638586	5.72627533452328	6.19961267618415	9.08247456562214	10.3864007617968	4.7032254384952	-0.974784509222628	3.50005518790004	1.09338997506508	5.3573458310735	6.69030970075362	5.60861726704055	5.50372127161716	2.53396934674055	4.08753454362598	7.24164255950975	9.48054356601744	0.712458167468525	2.70335401566881	84.75	1	2
158	1.13552195798736	3.6549118811527	3.65784047481854	3.68516947269107	6.44889099185452	5.36369014282002	3.9239095027696	2.91678036372718	6.04033180959423	7	5.38482264121006	1	2.93099351841169	5.48868835126808	1	5.10791104880286	4.295474798366	2.65062283188331	4.421859833631	6.1397471214171	5.4148644677098	4.80887347273638	3.3330648761309	8.50659819292926	-0.457551987524825	3.12010880114169	-1.10725303944	8.65135253634471	4.74286804730605	-0.112748262459655	8.91875129740458	1.21645020834931	6.00274223128725	1.96227878938686	-0.994237589739357	-4.8090960198385	6.33732287983925	0.119110873377315	5.51364875560063	3.2286279984563	3.28171858465671	11.0624217339026	-2.46137948953074	7.14342233778605	4.83805851767294	2.6365436407073	83.5	1	2
159	6.60085096268277	3.30929688843833	6.88020775759595	4.53996494750821	2.63592110299964	1.33578528279798	4.66951962880357	5.47601321800038	7	1.99251813491327	1.10432893954256	6.54221909037763	6.43982630839461	1	5.04137813258541	4.25101572319617	4.18049779270678	5.53991291884129	4.41992896068275	4.29692670259769	4.36319820040526	1.94181118160446	2.01427956077383	2.98267739186696	-1.17570748925798	5.6431615743363	4.99205273382961	4.57432303977562	-0.483788109562027	8.44311614992551	-1.40736743663022	2.1016462806371	-0.606937283148152	1.63005430576269	4.60621529595812	-5.78621760648855	0.850102787060773	1.02207403449414	3.78870773228419	-3.98167374974498	2.06403207546715	5.56072048113389	-0.847419964545038	3.41917765139501	4.71288568414767	-4.78483083318268	69.25	1	2
160	7	6.8550736088008	5.99580697112629	6.4896260021425	1.21811661426446	3.7124278073209	2.58109330852202	3.25065456084982	3.70851473687857	5.1135008098298	1	5.71675380091793	1.10803713719501	7	4.67727961306611	5.66757682956352	5.71676252464373	4.99653484525961	1.46171543476711	5.71722959029787	5.43081641972186	3.9021976118599	1	6.03021110241971	4.15870426089964	6.46470611248588	5.77349717070208	4.29194055053348	-1.52374223578762	2.03959569397893	5.07757469360345	7.88464458162871	4.35382728339933	0.825115249780647	8.71169161332273	2.20506553694481	-0.0359079650778048	7.81373898520941	1.66087697983843	8.42207469192401	-0.315206444642184	2.85263684069225	3.45890426360823	6.65794641717046	4.34993697389875	-4.32171501650707	70	1	2
161	3.10771005288745	1.60833412139047	1.76938302850314	4.89614239966174	5.75817163391013	5.90055123896517	1.87757753043014	5.29611377432355	2.09500599494126	4.99288843810712	5.98682405519754	3.24512065482317	3.82174992801238	4.8987839071261	7	6.23224054921873	2.85559950933029	3.48829696149018	7	3.38144715151715	6.09491342365078	5.8903755021022	2.02331457377472	7.14950550825524	-1.91696687503484	5.43202838201611	-2.01010532378202	7.66067882890037	7.19016556392267	3.7493469682713	9.32943739565506	5.10565076335564	1.95046234758106	-1.53982271690016	2.6086964513181	1.97043373204143	1.65987430999608	7.38043051647259	4.43429485787377	5.92078509622105	-2.04814567571707	-1.36292301271383	7.69191706128828	-6.92071363312469	3.9937016773272	5.46779163961418	83.75	1	2
162	5.99114032904521	5.07732323048555	3.89945591171532	6.33573692543223	2.86424884992621	1.51707595496219	6.12770011736052	3.51788947760257	3.35629901032293	3.90359205181786	1.69427410925812	6.28959897366342	7	5.88511947845659	1.71461700526042	1	1.77951422248998	6.49055904680329	1	4.93826452471769	3.39523590077313	7	2.55944771167525	5.41742173270771	10.363692676484	9.28468550106838	10.3294245075646	7.32302605524653	6.85335091611178	0.814873714962739	9.51263157449131	0.71326223979488	1.33969165868655	-0.996347415850932	1.05363453144443	8.22950571889048	8.43533909794438	0.336451876136705	0.251779924931587	3.50487241551686	2.72058612338211	4.42351221857662	0.729485083624378	8.11076174088739	1.1439659960302	7.39867166983738	72.5	1	2
163	5.20356780488469	5.21384589349342	1.77275335366188	7	3.86894593478969	4.22452564007246	5.50375360412447	1.37128301414134	5.05122678942114	5.30334738341464	2.44403541987078	5.5068692851748	1.13476007315485	1.11259618294425	1.15643074300225	1	2.44522572696611	3.85515783664165	4.13490794745779	1.37612931037486	2.69249188117083	7	4.02945197646231	7.49621510860234	8.53200408968714	5.34686339304664	7.22728884500956	4.17465575364248	10.2496685523806	2.61410069527971	6.03842235504456	9.27989983261867	8.81626252443907	-2.69438386187822	3.25758206003193	6.41854868113373	7.85286804307511	0.368698978535892	3.75593335952142	10.3882122574183	6.05984023275415	1.87985911100056	-1.36464804839867	9.28515218460933	9.50602765792897	4.44379390083771	79.25	1	2
164	5.98786679419671	2.37941106401985	3.40291884596018	2.35364167964607	4.8876680136432	2.44860001758353	3.64195771333607	2.89036782618936	2.01513581772965	1	5.96002449045637	7	1.99979667321531	4.88836980870024	1	2.69793639764242	4.18948362552843	3.86294412706728	6.63108246234867	6.88545333889157	4.99341481813213	1.13884202621155	6.77724932600032	2.17568244115006	4.72541361743615	9.50160593777457	4.46237730258874	6.77852126598624	6.46770011914551	5.34727288679784	7.99428959868336	4.47082736353477	3.59288336616123	6.33143499615739	0.326725211792747	5.55014228724269	6.08184591370268	5.28540151387014	3.69395299998117	5.47904728948199	8.65827562933361	-4.1712544545717	7.98350700363486	4.56342623314238	3.79019628574561	6.43083068980049	96	1	2
165	1	3.08329171078545	6.68309564326492	1	1.28597227950533	1.91757219880979	5.85917244119697	1.35105212167408	2.77269998765131	6.66304050488304	2.56687835336013	1	1.7804613883166	1.81932836881019	4.6002480249178	3.6915105022477	4.93711935280612	5.60578238472849	3.74165879812643	1.8836257073819	6.51186165572393	3.18420996343603	2.25125723849231	4.38549522833331	8.67865841214117	5.05152188811753	4.32108415733178	2.12599279237508	6.24678327952023	5.5119284671483	9.23110947959748	2.30910491941257	6.82817793622642	0.224929864866117	6.94985807729634	2.18035237903768	0.0342019556179325	10.7549925261575	4.94783236241106	2.40002963808439	5.32615744557488	10.5264039153751	-0.0958051131819292	9.39057372202612	1.60546940572866	7.17776658364855	83.75	1	2
166	6.02630266233713	5.75591590153555	5.75477841626422	4.52761621805229	1	3.36883088364806	5.11815754436686	3.01057359025308	6.35064094868357	2.09732416463027	2.76791953036091	1.08980714072542	4.16236805275524	1.69886457298872	5.87543803877806	3.60385543193987	2.19255708905006	1.40849366187517	1	1	5.00435444957446	5.67537497997143	2.35041186347206	1.7721018501039	-1.08379275296704	5.78658676516993	6.96634382019962	4.79331487129202	-0.476365124584013	4.79448082943725	8.81005238560508	5.14487009523422	2.61189023710676	-6.22079195384417	3.20040725755459	3.3619521843653	1.85929463052683	2.93923891681018	6.27990222122387	0.836556728035325	-4.08594558498369	4.41806688165791	7.0618147762661	2.26976752201	5.18178618884545	1.98217624930067	63.5	1	2
167	1.15446050839122	2.03447198890971	1	5.60209208634263	7	6.53281156512768	4.48157552362374	1.52228738470779	1.91311551231516	1	3.29032007885789	3.96805633686898	5.57426132635676	1.98083188725017	4.72547574789299	4.14090851316465	4.99567806338932	2.985393000278	5.95015183757688	1.62888485036756	6.97958494049407	3.93924348830924	1.54162264578493	8.93557485659493	-2.84128140611282	3.20852530585188	-1.67364675169726	7.46698301362741	-2.79343550547453	1.40632352356114	-1.14040602988939	1.62004119795789	3.75236928065396	0.659399606740027	3.38289207881292	-6.44939148681775	2.38035223078786	5.92940211017316	3.91537202124806	5.02444290253682	5.51666569367913	0.886314188408413	6.00426479634502	6.71877707889993	3.96695353058797	4.33605547778205	72.25	1	2
168	4.96136939723584	3.46924647170362	4.74127480912269	3.16408884044802	1	4.36661581402315	7	3.96152481377213	2.72480445021267	4.53529215130909	3.26842694676813	3.01650149166456	2.5734138101478	1	1.89330925825071	1.80218003087149	5.46740594069356	5.07310797615676	4.30285812537307	5.01252896605466	2.14891889923774	5.25792932801007	2.41803102157323	-1.55864873731039	4.05275576588512	6.80438675053575	8.46428463507461	5.86834330019699	7.72940204930139	3.27653168921655	9.79190650990408	4.51988721499642	5.6873446409706	10.4469735829005	0.295569240317596	0.633414466325164	5.43098121409044	-4.5431737253624	6.75768995292029	2.85580359273521	10.8932090344366	0.89624670672293	-2.86361525355211	5.53132270554695	2.90948926493759	6.81962363133688	63	1	2
169	3.17787779916704	4.39715850588578	2.87756393602305	3.5907442270317	5.90366967190406	5.29105128506221	4.74743855681054	6.72264307572879	1	3.71469704039837	3.83007256068111	1.79497278722701	6.42720442376418	1.32401370156075	1	3.58537969608454	3.28604367695059	4.81613771505478	3.05912119396675	1.38746263649436	7	6.10315934489683	6.60497219026889	8.70954891171184	-0.601197533576195	1.77910931759131	-1.26740842483058	7.24711861260935	8.92347592843187	4.33508458071235	1.99746053935601	5.87147733250755	1.23671058363186	-3.30947406526967	7.50033413560795	-3.10769219615225	6.84024742844668	1.92612801482586	3.9265152247203	4.11899238240865	2.26367744820076	3.6869128020831	1.68233955689749	4.77125452313498	3.55320364391886	3.39459710446363	64.75	1	2
170	2.72779526528672	2.98134087528329	2.13614006062998	2.14354992339828	4.31155205312672	5.81387755502947	1.53527249974629	1.88661828149788	6.55304615202585	5.4872037203751	2.84115163184785	7	6.05361059263597	5.70550834156049	4.489845332936	1.83458355665749	6.12392017212584	4.20286744070939	7	2.00585032922191	5.80721972901074	1.52057865004529	4.41293747524957	-1.64464085138519	9.6132475140714	8.2630153650048	9.85218162502111	1.30112966476145	2.52399371890552	2.06895537578898	8.14042868434409	4.8049040145136	-0.119858454686971	1.83041548073677	0.600835717962453	6.49469516944902	0.648320571780237	5.27948320724244	-0.578066164946436	7.61959469144979	6.47183576926558	0.999827189213988	-0.441047336847999	2.64894684590065	-3.50386631937847	6.14957267206356	70.5	1	2
171	7	2.46885918549072	4.42629097198182	1	3.48560194844174	1.9111815195721	5.26875764013897	1.06016683175267	4.19837303746168	1.08127559791063	3.67450196628467	2.00972096667794	2.38537957186554	1.58643344905469	1	3.14554101143863	5.15075770117314	1.15405352429555	2.53210701581831	6.94740893340804	2.85710169107787	5.27300915922334	2.01672709192411	-2.02065988437851	4.90965427051092	5.06852628534271	3.37071926137016	5.44777323017224	-3.20730352564127	6.81569151198548	0.939075038521012	4.04209758740336	2.72442120836839	1.37699254125882	3.81624773786893	-3.1292318548359	8.29086083208717	4.37056616896527	7.64689643563076	-1.24425138017286	1.76214541548721	8.2495419688658	1.27602920648902	2.65049759449104	5.28835272660947	2.44358469491609	76.25	1	2
172	2.71267752391837	1.59839044073273	2.55778341358051	3.32877994440407	7	1.25771713747271	5.31813575287912	4.53521144466984	5.62656909090565	2.70071545440806	6.09060558308541	5.9959487958137	1.70955592009716	2.1847184421115	6.49231692890391	2.40210234859307	1.03097446310296	1	2.17568083009026	1.23046727411166	7	6.97038827865971	4.13118461258262	6.71359866780185	1.78231703730469	3.14469457780442	-1.37212223983955	9.0906939895899	6.32770142602211	2.9101773361782	0.786587300138402	9.42238301033961	-5.46142215692326	4.32726959843158	3.99502650723963	3.0515899697134	1.2475162466183	9.61412096846709	1.77406415237829	4.58388812548095	6.23291285285119	1.80296861574279	10.22959654723	8.05065161121201	6.43610072518645	7.88320038788568	82	1	2
173	6.57185038433076	3.53809400991367	5.10774391686613	5.52530924082908	3.178300684027	2.10303881841934	5.50326046418962	2.59340712006235	4.62851170792953	1	2.18651617217029	1.7687123850546	2.80353032271675	5.1804228022471	2.58894306631933	7	3.38104432508555	3.92220273493636	4.59273469440733	5.7938513255285	3.52316880073576	4.26695785550858	4.62224186702077	2.20810848631762	-0.992498549841406	5.81739370955497	6.23074710569957	1.62487183528668	-2.74838876429466	4.63107500695738	9.3385546117363	6.96164662485197	5.70422050911204	11.6200501868809	-0.774164764565736	1.77342157420562	2.36024550796765	0.548833127046006	4.66218192138009	5.98890065453116	6.26590768603538	10.6682338705538	3.64215185531705	-0.596099868490483	1.36549100506036	3.18703491710891	79.75	1	2
174	4.83917721887243	6.18641550954019	2.59230965497062	4.97977819340718	2.64447998820371	3.7609138980401	6.21768123720962	2.46208223733504	3.56875088253627	4.6855063449262	7	6.88171081765294	4.36434905367138	6.65739481143284	5.82847837737851	4.94572785448898	5.30993712436355	2.83147306952692	1.29128476692291	3.67255048279013	2.42648852214106	6.61780978470657	2.89546949148244	5.72594383335489	11.1039196275813	4.9882918472544	8.76402982004127	6.27068841195603	2.22053297950078	-2.69893910566312	-2.80090241651371	6.41859335271229	-3.6186979933237	0.576635220418441	7.04271407555309	1.84412253661175	8.1681154626296	2.36293539327218	5.91770418212598	2.4583941282511	0.0710823887602804	3.3795315929667	-0.130729462257239	5.50818980894144	5.0491723899271	5.03906243483826	63.5	1	2
175	6.60308167908018	1	5.17377598719695	1.99719232841942	6.48945887900694	1	6.10340579316283	3.33465960831588	4.34891350214934	5.34955951719419	6.2005261738962	6.1193718948152	6.7940353653885	1.44179702209802	1	2.77581736490023	4.00988239588288	5.41371152433947	3.69873212158925	5.6362127513872	4.47764145345667	5.93267852018344	6.81442366060468	1.37108326286578	5.72206919801323	9.28613878631347	4.72068144752702	5.01836032706751	5.42119567060868	5.99833966473792	6.97177802470555	4.21145427514756	0.293041615745679	5.51014092386158	-1.06782320598521	5.42329420287175	1.858065460817	5.11806820452854	3.08541585684796	4.73983977655662	8.69587412672552	-4.57551952556072	6.91033243491534	4.22180735343856	3.87833783218448	6.10673474019944	83.25	1	2
176	4.02550817808232	3.19457496920896	3.68394888347578	6.66098151701468	2.10227913246728	4.15679817051142	5.59462054813129	4.00712071761008	6.62394134536646	4.07793765211348	2.6040197876361	6.26937383779996	1.68655126875386	2.35922335635177	1	6.49788810795828	5.60380748923183	3.16567861314487	6.70696648123521	6.99819843322951	4.00639614096811	1.91027435416237	5.92211287046863	0.735520508517812	2.95537227842468	3.24268774851652	1.08646087496634	6.34360287502724	5.42487210008719	5.40904640931547	8.22263756131443	3.21840121418744	0.503763513751382	-0.96524687723778	10.0709506988512	-0.258007960565737	3.39663454477976	4.59255516783567	4.64244257659731	5.526144272466	0.119451387488774	0.42064164308378	2.58946643031164	2.52036266822388	2.21110151019124	-2.95200125698609	86	1	2
177	6.86833175739303	2.46851291065343	6.9823021845147	5.90274918419863	1.99215462943054	3.81540489376068	2.19388063357804	1	7	1.88757931772781	5.3843347972748	7	5.20636150351581	1.34588858083557	6.84543156935254	6.42481944720753	4.35167158956639	5.63405576549156	4.96768478423451	3.90676062212131	6.51810622563347	2.6925792460192	6.29137557827994	1.68645989773905	-1.71630972324633	4.80176966832548	4.83835086868004	3.05033267680047	6.48792353683676	4.39157617700603	8.1033632778638	3.1564005513695	5.84647383969533	4.65645025398697	7.97232998314153	5.40430815867516	1.55317160967145	-1.04104282846639	4.20122806617446	3.88554102273358	7.03984383541844	10.0593637161394	-1.97516997932416	7.56309490612814	5.14307198274075	7.24191361455512	75.75	1	2
178	6.05148663593201	6.82217499431629	3.21977427550795	6.14954283876143	1	5.60193323429471	3.76867560389482	3.46495558971491	4.58675150291881	1.46017382961239	7	3.6036457283618	5.4589929723009	6.65228245488411	4.41739384646958	4.674509121934	6.18466790778141	1	3.56301425847731	5.65162850095516	3.49243258468472	7	4.67454191071511	5.9459121724081	9.13563627852737	5.96710833671083	7.07216780164722	6.84087643135399	3.94833329695644	1.17229601895282	0.933175158834836	5.87381301375972	5.18509985430089	3.12769485163627	0.733683579186745	2.16679110250809	9.32125174031589	9.65896409494614	2.03704632089449	2.46598276716563	-1.37830831989306	3.33049615613192	1.47979604344128	-8.85208565192362	5.04273948319377	8.55380235341538	62.5	1	2
179	1.83446180934371	5.36422087920559	1.20007727071812	6.47380002609051	7	4.9457544416114	3.05186514857096	3.34381270071359	3.80081551831427	2.12113099025851	3.55158804441008	6.85963755359928	2.22776289619454	2.13871830519788	1.56234101024407	3.97847944754607	5.44196232351909	7	5.92884628813139	6.32812278579678	6.09442275788498	6.28831261032882	1.17445429687814	6.20225967157423	1.27884513938846	-0.657162714416605	4.55687420607164	7.97816862161881	6.40689305438148	8.66105747261063	10.1048322662897	9.04649242120609	3.10065580886047	1.60493133275812	8.32086889245477	5.16937034048863	9.90432722351709	11.1356471953099	4.28197971747259	1.85406971484729	0.946768045893277	0.854625897823833	2.48379989116326	0.901382277581818	3.51807921586082	2.83389297354182	84.25	1	2
180	6.72107458891052	2.92973047828133	3.43401944988622	4.82263400660788	2.8471498849239	3.99193988740974	5.16195077938435	3.07792084170857	1.81392400720756	1.56398735078072	1.24400097120794	2.18515013420814	3.59368963138302	5.34504550157387	1.85652585082601	7	3.50289215094375	4.31940778061395	5.40783884598603	5.76686186563901	4.18364295762241	3.54224512899213	2.0585829952761	2.87970988408792	-0.556267993763013	5.73279344189575	5.82207281006484	2.3531589309946	-2.37937482618525	6.90061760978635	6.558737392086	3.29044381057875	6.38552486166712	12.5338055456257	7.56037360078354	2.24567865898319	2.50792465146238	8.14079916616715	4.33817222120577	6.22880738109795	7.07692079633743	10.4184357398071	-0.0131439611717517	3.80743715553977	1.82818007529913	3.20537639237954	76	1	2
181	4.45772449447071	4.41585013656943	5.0427278892931	3.42064031646747	1	1	1.92469529746815	4.63147659086101	2.16223273351942	2.78267482073669	1.61683025255233	2.19867861055785	7	5.17490950503729	1	5.85106605347753	1.6493776770351	1	5.35737839859915	6.91375476551308	4.13242441314463	1	5.68552079493391	0.236804980975094	4.77798691598754	5.21270780998765	8.3197923689373	5.09502574452543	4.57884733852174	4.26598668740426	8.18179767134168	5.42225822651419	6.2137678946613	1.52584528360591	-0.725100671549296	7.07941465235882	4.59065515821353	11.221788817033	3.1574851335904	3.15392974290707	5.96980617327956	8.41906286740521	1.82709235886264	-8.49163611794918	8.18733277497921	6.81351740392664	80.75	1	2
182	4.10939405027041	4.80834407120971	2.44146392442311	5.6491267294956	6.08726645494215	1.8373670641214	6.77797961074303	1.84701231793295	2.07353722894624	1.87716992778848	2.91735549286379	1.28672060448912	6.01377827096065	4.90578977761916	1	4.09424459530288	6.20974118367426	2.69180324624068	1.64099028601256	7	7	4.54852574959466	4.11997371755684	8.45197304679113	-1.01830278212881	3.52889116701581	-1.5335067478007	8.0152309314954	6.36520146535382	2.39065707583152	3.97090040585544	5.2762884580563	2.69675024924624	1.01406182514176	-1.83278480062203	6.40508668391381	1.50106263980635	-0.418417650571684	2.52534615360948	3.55551060612596	3.93862460478943	4.05459631801685	1.58091570590171	-8.13158219881216	3.03827022672078	0.49587095672415	84.5	1	2
[truncated: 5 more columns]
