# Supplementary material for: How Are Mate Preferences Linked with Actual Mate Selection? Tests of Mate Preference Integration Algorithms Using Computer Simulations and Actual Mating Couples
Source: PLoS One. 2016 Jun 8;11(6):e0156078. doi: 10.1371/journal.pone.0156078 (PMC4898694; doi:10.1371/journal.pone.0156078)
Supplement: S3 Data — Long-term couple and agent-based model data analyzed in Study 4. (ZIP) [file pone.0156078.s003.zip › S11/Aspiration Model Data/Aspiration Couple Population 01162016 104520.csv]

	trait1	trait2	trait3	trait4	trait5	trait6	trait7	trait8	trait9	trait10	trait11	trait12	trait13	trait14	trait15	trait16	trait17	trait18	trait19	trait20	trait21	trait22	trait23	preference1	preference2	preference3	preference4	preference5	preference6	preference7	preference8	preference9	preference10	preference11	preference12	preference13	preference14	preference15	preference16	preference17	preference18	preference19	preference20	preference21	preference22	preference23	fitpoints	sex	algorithm
1	2.35854322436761	2.38527719626137	3.27770031426849	2.83204595733742	3.88242921119122	4.00469749939107	4.44972756198813	5.98332646887256	1.57747821484846	4.34171595190169	3.8812238415984	5.35308851355808	2.38971771602973	3.93193944969192	4.93230408469411	4.14916810933727	3.40238003759687	3.96966339178307	5.7637601090374	2.65872321703342	4.4522329131181	2.59554554680012	3.55604514501051	2.74627369120407	4.64323904269267	-0.0626387222578333	1.43801031226239	7.6676318177893	8.46730514077248	1.15614062718064	1.40243174568489	7.40054445949245	3.60621796043281	4.43460210140008	10.5424458767989	0.950458983216034	-0.0452230707002874	-3.03534762238851	5.3581772088081	7.28324529197263	9.13531960054456	1.57984721890949	9.76533728702335	4.63467068027166	0.0378238730050733	1.17991060991192	91	0	2
2	4.25809187820049	6.12122495381456	1.39256089124341	1.63464895130991	5.55978810095295	3.79357934787335	1.37858718001642	4.93223187970159	4.74342529134207	3.3342777119286	6.5138389416798	3.22563642871897	6.47035929539363	2.23973243764343	5.4654796207618	4.58997030243501	2.45259490820258	3.65661424158884	2.31908203329225	4.41124574107291	7	2.27908365020185	3.29560909714248	1.20923082435789	5.00338619842386	2.55305560268729	0.866056995012884	4.63811436781095	6.08715193124068	0.402859216519987	4.01884279739061	6.70275503365975	4.57792493101722	7.28891926895517	5.47507617574732	10.4820266771902	4.43498473249142	0.886924504505856	-0.513630884180463	9.41648376492652	2.05178672952919	-0.0932136065516828	1.55823524199732	3.51462768589633	-0.306089919764648	6.87584154384024	96.75	0	2
3	4.87530143629476	4.10087257466919	3.66683005608673	2.20010017704013	6.01995100676125	4.26469912640655	1.75824734753416	6.08825714925445	5.80865998971519	1.94559953169588	6.8799332605007	3.4295994666458	1.03996190061921	3.8378201925353	4.19585387826767	3.35259579110445	1.38724480728337	3.70834897198817	4.99255292247014	3.71175348445602	1.11359124610941	1.79839946043134	6.50677262705404	6.04442998791949	7.41623644160004	-9.35049357928569	9.67507927187848	-0.623570592294281	8.35725352137775	-0.883262344972121	1.97300789809674	6.59609803015693	3.24824915520674	-2.02963185275556	2.74264978940751	5.83903285525636	10.4695800268865	-0.378766774978292	2.3261173819066	0.557158016666693	3.04513406282954	-4.04018924810638	-1.76355236450405	-2.6962242008612	2.63257923763587	4.98686959212627	93.5	0	2
4	3.93604237009405	6.98938845688489	2.8133076236695	1	4.3527480594444	2.42038167380737	7	5.64424485676036	5.39386198407409	3.64379039338363	4.33075871793563	3.74372133456708	5.44755569185074	2.76259433636166	2.15033090958204	6.6415139244592	1.91005892927965	3.26688750024478	6.10653892219518	1.20529540220787	1.9882741530352	2.78741883660255	5.3213184699123	3.95594011331473	7.18921149440932	-5.17435014530751	9.49290409485672	-0.0702100281389088	4.90474643765737	3.03669198131051	8.46148296985562	3.79275896267581	0.368069000197826	6.26768436545794	2.2946197472058	4.45324915213249	5.30991214000307	1.64203715846769	4.9478964811089	5.33637107155386	7.62752879259362	0.3703796623009	-0.700209507354291	3.37166785432907	5.37076650707164	8.25339336624893	97.25	0	2
5	2.82691247682912	4.73980253717612	2.82876241193674	3.9025193908093	1.13083525012644	3.50953110969532	5.63920186578473	5.7992541817643	6.69772934585075	2.0150897961555	1.31929625386008	2.82649100250338	1.81293666548405	6.51291183312227	4.69475580482629	1.52040268028019	6.33650153070997	2.16909314995751	6.17225892423224	1.40092582058217	3.17511585248452	2.06479841588803	5.6368433506278	1.28776136928887	5.859761668313	0.362419189528263	6.84585638061369	5.87524709311364	-3.62300483519846	2.11789389390666	4.84721490563312	7.93536553474747	3.20026260349796	-1.55844959088412	6.90713281841106	-1.18457825548323	0.7177117114001	4.83045482970129	3.83744533872634	0.367622500831748	-0.0816599026920901	5.09383638723683	-7.51594830508796	1.05520852272197	5.91258663259828	5.29532886515408	89	0	2
6	4.36928564377047	6.61994877684627	3.18120924861452	1.18004483402788	4.98347201796487	5.04167937967432	2.2480599667612	2.94464747779143	5.75186334237962	4.89118548423157	6.25794518850038	5.82132831333625	4.59496251878062	2.74345090971523	6.92897503868665	1.83315247903964	5.77757538936294	2.64499150830805	2.12511786803427	1.78110937817267	1.92645161707537	3.15797025787207	6.4501217888432	3.23748786347269	7.16447692576438	-6.67524242365617	9.44843616043789	-0.708222700429197	-4.00225176329299	3.37118847258456	3.93307926832524	5.18829144881939	0.288776342121094	9.58428703179587	11.0733935917219	5.80902614278087	8.59767786696849	-4.71514773434798	0.461988759475953	8.79712464052069	8.03624776280168	2.87926053876856	5.80855839149402	3.10155581397628	-0.861046528105608	8.0788862962533	87.75	0	2
7	3.80821643498762	5.92428217503286	1.89792307088567	1.59313109604146	5.12856808434024	1	1.31011024384956	5.52284549701777	6.71487812531281	3.59992787859278	5.67013852045851	6.94639342731513	5.69288648586935	1	2.3555305211297	2.02124955215431	5.60771814237642	1.83253245567186	5.57103217583382	2.0606114537518	6.49608100695365	1.25804652735506	3.46046323503796	4.7125559070111	8.23556847171036	-5.6101294661688	9.60516033582672	-0.942457192760963	7.93260633343212	1.56740300236683	4.90992537083631	3.07236592932367	-1.42141838166452	2.31465957601781	3.41696759076243	0.53075286339373	9.43992189864738	4.04216066063112	-0.748751973498124	4.82559903421079	3.82180436071323	2.97672265825939	-6.70361458529431	2.48221717622958	-7.59332086258287	4.55522589868222	104.5	0	2
8	2.03822616497528	1.31233076771805	1.18200824081291	3.34372745333162	1.65207000742778	4.1528932761558	6.56829161970346	2.38184383250185	1.77667451071639	4.48152834857601	7	6.71039142264358	6.55941029214611	1.22225464994017	6.40138695995804	3.77598695793128	3.08945962545143	3.75024462588739	3.47271774326462	1.33018577375277	2.7211249342662	3.98755742899613	4.26670011509465	3.71020918866644	6.47266692300824	7.69626472455339	5.46233750051094	1.81654786054759	5.0372499552941	-0.738277752335456	1.93653912636545	4.06864785769912	5.28739735996352	8.96896986493794	7.24021681667982	7.44181573492339	11.7472820047784	5.25812656301646	-1.06321345694503	0.653570051904351	11.4414008687965	-2.42655654780457	1.23487241668034	1.84420216214067	5.11556431258677	4.03961560960586	87.25	0	2
9	5.8131955899243	4.04340966813449	2.47521549264476	3.00735882760689	3.98990830712126	1	3.59464553150543	4.00926392290948	6.82509430970338	3.51649918950312	5.14946977994465	3.75457686375393	1.52273476165977	3.29356876263658	6.00860966960601	3.53065403465183	2.68319588832358	2.43310113253363	5.86728322283684	2.58888538051825	2.12801651575209	1.1160035251154	4.0994416921112	4.02477991862268	7.6044060325039	-7.33349308015887	7.27494137603178	-0.676135900369884	4.72038549879165	-0.142988961624058	9.34907902181074	5.63212618847612	-3.22289930646952	5.09070090665494	5.32109835657783	7.28240335578363	11.3857715787211	-0.00393238531144913	3.63616971651371	2.70850229588628	3.22645430118027	3.15596258618448	0.139155686799078	4.95524804192208	10.1803662348211	7.20611169153501	91	0	2
10	5.03041130711539	6.57905161422545	3.29781338578362	1.51745253618128	4.62528750158928	2.54516056022949	1	2.06085806319521	1.81749958359692	4.53795830332976	4.4293044711706	5.76528737870404	1.8761335646188	6.83482783596963	5.78181402329033	3.5464284012846	4.64685192918205	1.55319170553741	2.89943547108782	1.61379813922288	6.66526288447291	3.64575248675728	4.37617220225329	1.24188667546859	3.5149066288916	0.372333640549197	-0.312503382712924	3.11543368342685	4.13805422633756	-0.0186015833946693	2.81588637348956	6.35342284950922	1.04095078117872	9.3340707354851	2.78240678752917	-2.44828420216297	8.98618974497463	-0.665870491317355	-1.07141852932221	-2.96551571242633	6.66048114681322	-1.51555179154918	-6.84560360801856	3.06766868003255	9.04108199367045	-3.11570015370604	90.75	0	2
11	1.19722188344489	4.97187815643672	1.08433616809493	1.61791992771219	3.73752384527629	4.37768822492089	5.71255690968044	7	6.64293712677795	1.93978690192117	1.20963094610811	5.14191578279759	1.68642144014828	5.33115937396497	5.63045340872276	2.37246750398338	5.57685612362684	3.56232939646076	4.74266322793512	2.68086698900862	6.25847090911402	3.08645701114609	3.44851201021246	5.31190667929998	7.833556156143	-3.68128665431485	7.60477823624772	2.24621245522436	3.84395568056128	0.447320575640066	2.41345088450974	4.23060896181324	6.24116519826218	6.19035191127708	6.43977312463678	5.88003146640509	-7.24597471365866	1.89631017381159	5.72002268300813	0.528494366211233	3.80648221320337	0.351496463211358	-0.266487999201131	-1.52320994601741	5.78155739679259	4.56867380681111	95.5	0	2
12	1.06717747836122	4.92230897831819	3.94216323726919	3.64986110168086	3.03293914517091	1.36853940917564	6.94941348881975	5.84612211500358	1.00924444939841	1.09786557628907	3.2378187830392	4.50390589555352	4.98634803859955	3.47787274921391	3.94878976414313	1.77305012648055	4.15634193701082	3.74624545571653	4.15050739094647	1	1.19966293629832	1.26461042162957	6.38272801489498	3.98667037167948	7.27105419401256	-1.46290296796572	5.89883946845067	-0.95430791588966	4.2054113314029	0.0612719700043795	0.744999989472743	4.91864452580515	0.831182012966239	8.73742339078437	10.1006036717883	8.29888790684047	-0.0362889842114502	7.52450073542597	0.337128093307645	2.86904825019555	1.72892867676075	2.39433634664251	8.86465007646202	-1.27385475139081	2.90421443152233	4.69570508430152	94.25	0	2
13	4.44258773849282	6.80808234357751	2.88698915482644	2.69849858579916	6.74793458195852	2.52013811961422	3.80114177208626	5.49825571195713	6.96405897249636	2.75219453334741	2.84187451343069	6.41579028450467	3.19396037643903	1.48786788304139	1.3792633541145	5.43371677735187	3.51289339847166	3.39465326679361	6.32600431923106	2.9684683499177	6.34007802981359	5.61757805906513	6.94669917031726	5.51401073527257	6.4089683385766	-7.30611643614425	9.21454767001621	1.74410550695062	4.06710031337894	2.24667194746646	9.28478615641617	9.27853276373741	4.57074907277507	6.15615583902419	1.93369738897807	4.86589266023655	4.39728936741325	7.8497361467377	6.21236422409255	7.30468230675872	5.21631671207146	-0.126607105554669	0.762493291547942	0.885243752060336	3.46240917824872	8.28989878097415	81	0	2
14	4.67019161559126	1.91746056134353	5.3339756101325	4.18891610036381	3.72927804981609	1.66196882855714	6.90674761409006	6.32054595828328	4.4022141594718	2.5307566295378	6.27927014917767	4.08157152396569	4.71552660805621	4.33476454200358	5.72866479116788	2.88743489197327	7	3.00427638037438	1.62104126460899	3.16751129462278	6.13043225623629	1	5.02364022289912	-0.334706909941962	6.42027088517617	2.50496872974833	3.67388948038424	-2.16299684249351	8.06584488736217	4.1898475488127	1.94899529832888	-0.99572093177717	4.4682594297098	5.34481650184883	6.56121308800895	5.56269259523815	14.1560980699622	2.2636874717385	-0.178982091032138	4.23701410457657	6.70647353632681	-3.80004208421889	0.723456496030455	-0.566014615172384	-6.57151010449328	-0.0955786930702692	97.75	0	2
15	5.43649897051841	3.12542462870858	2.20371655632188	3.48910018509006	2.06196502706976	3.31544593237848	2.95681673494903	1	6.91863359524954	1.87062669473448	5.56322782117981	3.62173411068079	5.6947946095911	4.15293255469548	6.88041528910472	5.35793789386146	6.22528617008726	3.55257385156648	3.86186533264138	2.92095548069136	1.4787407656761	1.32706860866622	6.14699054346003	3.63220359605971	4.47402214091247	-8.80738648980227	6.93055628590685	-0.243580272543835	2.01755500946836	3.91546307483564	3.79521453398973	3.66020321164548	0.509307563984413	3.04729347714733	3.90925555116468	-0.317300794022088	2.7167370786587	5.18873425151489	5.5783863902947	7.04225836876549	4.50051944407124	-2.35354132026621	-3.851823089773	-1.29241675409712	5.84382512309026	8.03127246339993	102.5	0	2
16	4.9896561025954	2.16788755630725	5.02776564127843	6.48537599783328	1.31292518095414	3.16228165475441	2.68114118020267	2.58064457188533	4.70170141987632	6.10416662203004	7	6.37422414908558	4.40849826771271	1	6.34380500286821	5.87801594605659	4.75206895356256	1.26682910608198	7	1.82915704871752	1.98548479114047	2.7434705051611	5.82544960015565	4.17810212331097	5.81279070172752	0.195581391550505	0.799662980376062	1.34546069036184	5.34896850479053	-3.81018976680554	5.20723844435805	6.43913616146839	3.73690744467658	-0.962114217999994	2.61076632417634	2.37799995219704	8.10008566998113	4.22688925601837	5.33498547937625	4.96023364580001	6.53922944747396	3.24391849148123	-0.667113923659392	-0.762075263083765	7.87698777430673	11.0147872732129	94.25	0	2
17	1.32820140358112	5.64714998561919	3.71427542369003	4.85648387383402	3.13537808487254	5.16058418921196	7	5.08711653792623	2.59941253940707	1.30277189510596	2.93087102150643	5.99123790390918	5.82332399715672	5.49588673718797	3.235926296552	5.05328930693689	6.68798002361804	3.92797639371799	4.21650150158283	4.54227300863226	1.6382428024333	3.8569585412775	6.7991085566821	2.6296848142181	6.04444551907071	0.898745841648072	8.03093805486278	-2.03244749030962	-0.953554505092827	5.77626985029129	2.35604725670077	7.52385930052904	1.27684301257919	1.02839749892821	2.21759664272744	2.5115257050904	1.2671317173225	-3.26934161634117	7.12279551469134	3.76678197229772	0.854682115169122	3.67485013140398	-2.38806352996277	3.50029535550275	0.222429703316918	0.498941385824713	93	0	2
18	5.25065056088195	3.38797767752728	3.65400085170379	6.77202350814492	4.36468499484684	1.95984027404782	1.21288950027506	6.98033427876021	4.78911412726483	6.8065100593155	5.88325803299833	6.0730004158597	6.75119865352464	3.90933619673181	1.16876947195928	3.78146273403217	6.38200968407721	2.9960364498964	3.84422844565639	2.31647064494237	5.63396477134175	3.44083662088404	4.22406468749251	-1.26491683379701	6.35824445368591	4.28408035651399	5.41346765702418	-0.471143328073454	5.5274982689176	-0.578581897852621	3.41605744317976	5.24617032678517	5.05548774401751	-1.26314226545193	8.06285866258706	7.49355386176975	12.501648258588	-3.54388032228509	1.97611387803963	4.63177903050713	4.0885388969055	0.419116999044582	-0.504142102130947	0.244140157437591	6.44968291539723	7.98108637310397	96.75	0	2
19	2.14023300977669	7	1.72977728871835	1	2.8595991396483	2.29385612778801	6.44308969659945	5.88498246778982	2.73968887370718	5.78434174475061	4.0746866541806	1.40173642676832	6.24604323741402	4.84962353536541	1.61106089608263	1	1.51711098685463	2.29081453312908	3.92733614523025	1.41080164230555	5.32505605331429	4.19069296925056	6.52807614868867	3.36085213906296	7.48449743437927	-6.45135710875214	6.857759133798	3.26136736440384	6.88315493855291	0.664630875379059	4.5397316890408	5.8034645797387	6.28235517470036	-1.23060883420188	7.55192632585215	-1.90686424285081	9.8242665972164	1.97340814687192	1.98011447526486	9.14851215680521	-3.03288658907751	1.66408294495363	-1.71038122455787	-0.0226667406357844	1.29343136291352	1.1800964954177	90.5	0	2
20	6.47212273088478	1.10588066878718	1	3.51178038513278	2.60244252614556	3.51926685506832	5.45344249627531	2.18088870841236	6.49690544999251	2.23732434401836	6.4304505910813	6.94910707823773	2.0637220579876	1	5.01166812914865	2.00842443400181	7	3.08025100405535	6.59851773968242	1.7076689758806	1.2951866653112	3.15970791798438	5.9554555357124	2.49799510423692	5.8160548014435	5.77064172087981	3.01906384310696	5.97398894618434	5.24776335381307	-2.02517688459656	7.43292349401959	8.08808201084701	2.38808437784556	2.26083115665185	9.38823755256205	7.27280931724843	6.72490891961729	-1.64787356933316	3.13438564899561	7.61644952663643	1.56026201961916	3.67490037931346	-7.61822954327186	3.84154879371441	0.190190176826329	-2.65440870739471	100.25	0	2
21	3.94344825275102	6.44149567073754	2.54162578184542	2.05868472655249	6.98754390598277	4.00557001635547	3.51045929311251	5.34384158317024	4.70910807915187	1.28215177997644	1.99832194082367	5.83075146107778	1.73227815140664	1.37176516510634	1.89072406569394	5.02382880207049	1.99775282565228	2.6331158947709	3.7303113973263	2.58722263035136	6.46131277366452	3.03184765017168	4.90571785017601	5.76100749239491	7.22551071737097	-5.73599528544834	10.2303610527557	1.08121666269841	3.95301234844777	2.08753741915087	10.1205226905635	4.32387257982553	5.56776406364093	8.84956063568585	4.2358412166329	8.29144523472145	4.98060850616137	0.030006433506554	6.56065317824452	6.10830100948191	5.46000184923718	-1.96739183457644	0.543742263493487	1.09984554773711	-4.06081778346934	7.40697487138975	92	0	2
22	6.15916731365075	3.93547722498259	2.76732662169683	1.53970558016219	2.027748777256	5.17333620248289	7	4.26000427883495	3.73419069970963	3.31578034736756	5.82404309464935	5.64820613764232	1.91703591829386	1.62527803297854	1.11785095220528	5.04628109919341	3.08899124413363	1.33623630653726	3.4658102089084	1.8164193003326	1.61996337923505	1.11370062040166	7	4.53547495931311	6.75761492918342	-7.8405120925376	9.260973391428	-0.902649996949956	0.296007008648249	0.196532403505621	6.19765708744661	3.6658725902442	3.51000349722339	3.98509261944209	1.48530120420306	2.29454566398543	10.0416059033735	6.46374269786439	10.5574087826859	0.607086893386373	-0.279601757313417	-3.31347787404596	-3.85085515944107	-0.413768157060522	3.55910415922963	-1.08916925589671	97.75	0	2
23	1.74036369822451	6.62860674838936	1.04833172166445	1.47022493873631	3.39524230490631	2.59197940553804	6.34943501619504	7	2.0273324042197	5.08741469797029	4.73645882963983	2.0788787836092	5.6857959469432	3.54833476116276	1.94046596456242	7	3.23635438532012	2.84617661838739	5.13325834123685	2.99426838515014	5.34109752802125	4.44677471622647	7	4.39898693411309	7.45341791300718	-6.37561934344351	7.17354378143087	4.12231440569778	7.51005652568275	-0.885283299673864	-1.17672472448837	6.13060677113601	6.08618449156324	7.22241918625703	8.37442544282508	9.48476580576502	4.40097449114204	0.530587073351138	0.956051136431341	3.04409843067398	7.33928020380356	2.2779330520315	-2.90793981693621	0.468805575118242	3.20200913831513	1.17497734048468	78.5	0	2
24	3.03915776744435	1	3.38435491706353	1	6.89016497637125	3.48789411368106	3.77070137006172	5.03096362396766	1.02621632418234	4.49300036002915	7	3.58525510134368	4.14189374606092	2.16055560923672	4.07896367896763	4.49469054634267	4.98166866638187	6.94048790423645	4.23685054761235	4.70522369866203	2.5391926718577	1.19381429550497	4.0109645273192	1.34094606142467	5.3112342217682	2.2499206202208	-0.402712919535053	8.19403938842761	6.2212526181937	-7.4521039132908	7.31760692140351	2.40258333329361	4.70921580198767	12.115198408747	6.45586933138557	-1.02868601265643	5.61570605447405	2.28278971518136	3.05086343628353	8.06402120601345	2.00604918120653	1.62684072858556	-0.728467293230175	1.90063271204544	1.40091378001596	2.65272847824961	75.25	0	2
25	5.00467504266457	6.5311440793322	3.04997950602621	1.9418015032013	5.53725961260465	2.8420905508758	1	6.04919327338312	5.782169070264	2.01119073412092	7	6.61651979778273	1.11389861424635	5.20314110503072	6.52825783564721	1.87711421386666	5.02102954169412	3.4759538125177	5.52064459261702	1.75364413771693	7	1.18242042212052	4.26362258901726	1.05444649349823	1.70135991102686	0.236096346621859	0.211449142819701	4.04237004462922	3.8623779008799	1.549019231173	3.42068385234961	10.1614480324519	2.30213118831105	9.39491932733638	3.45810068833397	-1.54958132112737	8.25462872563341	-0.208411662945481	2.21805735542638	-3.02520904864323	7.98759611979578	-1.35997052533424	-7.69501311619049	4.35956146463507	9.56446665453177	-2.8300600847671	98	0	2
26	3.44082685700368	6.59263570518111	2.85759700346092	1.86815415383589	5.10473168842595	5.3900094167809	1.88027538428893	1.03197342303764	3.07524652135787	6.95296631435363	4.97727538601649	5.03966761558035	6.3371527716205	3.38598999615967	3.68777677375279	1.95617402091383	2.20461276649588	1	1	2.46551531718678	2.30453614178538	2.96336683359187	6.54540169425768	4.09942736435918	7.54966188763093	-6.09779423303204	9.41825420176922	-0.822892990900755	-1.93356666513115	-0.154611012288619	4.85853362824317	5.28749465140565	0.377675456194177	-1.09190644783536	6.23249006208575	5.83613968366223	5.74430537719956	-3.87129230826954	-0.213636323345876	-0.323369863792705	2.93126138635733	2.37425966191787	6.70675138961671	2.5422749212275	0.898026210906141	8.63132783081453	105.75	0	2
27	3.26906354822657	6.32830328793244	1.261051925448	1.38545230545171	4.99745444421726	3.55011033943564	1.58166079424335	6.7744401735917	4.47989604219526	3.55234573635142	5.0137645431534	3.81858289716814	7	3.73709139136376	1	4.69533946257062	1.57322998396731	3.43184468956025	1.95563422173539	4.05954885835447	4.15422794596158	1.82884064495742	6.51977576054024	0.670081312248553	4.84167541304025	2.16032168644192	0.828286505597969	3.97853243814603	2.69988495853553	2.34578593422233	2.75057492756994	2.4237352034273	3.91118311776027	3.13297683622176	1.35726171397128	10.0679351828326	4.08159235384923	2.16793373713614	-1.17301952252726	7.97714735577323	4.10196124224147	0.0863502494103176	1.47465900136779	4.40370732470178	-5.13536758151978	4.86824125152193	96.5	0	2
28	7	3.988900520388	1.86486584952218	3.37566244069581	1.95831426829365	2.75106731960834	5.92331412476392	2.46280925224259	7	1.20382390975965	3.08197552949451	1.79301964114239	1	2.73975831067972	7	7	5.50523541434406	3.71208992825238	4.26939424484465	4.36415111365024	3.16421421412512	4.21240315792896	6.21029333608429	6.17118567761423	2.76534550598892	-10.5114331626132	9.27118627551445	-1.74692472132933	6.58103490804085	3.14049493571212	1.55329984755311	2.20707430106643	-1.0892334957858	0.968814087237695	2.38298051571312	-0.00690671079673361	10.5138371577303	4.43960456958236	8.46018943690863	1.74321147731951	2.72370128626963	-0.126744535627956	-1.8813947668717	-1.50589670101064	4.26000391865768	-0.591772413091157	76.25	0	2
29	1	5.48043105162597	2.33125588411628	1.39431884626205	3.95047859835161	4.49430383228974	6.91786204991958	5.85129077763436	3.9376327103822	2.29893739200147	1.26333322257014	5.55352625502606	1.55292600371535	5.72081663265612	6.16372603854054	3.68942034017315	5.94870033235946	5.02584736805506	5.94171836897721	2.31645101660063	4.82630453922671	1.42232006129564	7	5.05340806060671	7.50816666333068	-4.03180855318684	7.5303990142188	2.44550289009997	3.44164740786913	4.22007799854239	2.10686246563599	3.38109907481543	3.3900304028971	6.27996578040287	5.24164990022177	6.11193794621499	-7.28937272643919	1.94294018605577	3.76371682292122	8.06836740807801	8.26199874143343	-3.24996373747153	-1.76710811415966	0.192456320214515	5.18881536944738	5.51861923189963	96	0	2
30	2.85663898296401	1.78706239671222	2.06859010364559	1.69844515703675	2.03262853337425	1.06748919274124	2.75047132068945	6.21118400659799	2.1632585368288	3.56335257929511	3.51676958147902	6.11801875888238	5.75665004126736	1.29654161889457	5.30250234193602	7	4.00381260473196	2.72423322713544	5.64454973596014	2.48353367269496	6.03888272136423	1.08497284927932	4.82655243745242	4.03560274983772	4.74584849713974	1.55548451130907	3.59288784214149	5.8789932905161	2.35723578370785	-0.222176939800332	3.40098286494929	2.43146335742151	5.27389505033368	6.72049415219861	5.62027047468826	7.01222056543412	4.3879949050734	2.94506112284156	6.31554299588258	5.0427653956122	2.85759111976591	-1.29314742007169	1.99295625409812	0.318228512215189	5.94591906771447	4.76563731269457	100.75	0	2
31	4.91271937393508	6.55106845622948	2.8261022520837	1.9312970306078	4.31836214495535	1.79733998779663	1	7	3.38418855779467	2.32568094586877	4.39880936876425	4.7770403723564	6.66129265499777	4.33297626436815	5.90378036644606	5.11347611891294	4.34034196069199	2.36954125882038	3.08976716707	3.30589580991022	2.56026280512979	2.96045507625113	3.79784822115503	0.405872991290665	3.54088007412238	-0.158613513849587	0.942297328879738	4.19298065427853	7.44028412176459	-0.37247522040577	4.34068645919543	5.67908612471465	7.78426846184638	3.29212568436158	5.07212162618321	7.0471503229486	1.85447653875715	-0.527935156253299	0.258812139106957	6.50249295239515	-1.662115867572	-2.20945030163511	-3.2893209933146	-0.876182149317142	1.33180123183873	6.35534586115614	98.5	0	2
32	3.46206772305741	6.38560593870872	3.73306652696546	1	5.0169717632647	2.20802383756986	2.26000249339119	6.36494162813371	6.80004707953161	4.47288283538191	4.70959293133031	1.29960274123143	3.6649401423367	4.4213198741694	6.0604795906046	2.66142548486244	4.56761130495644	2.19824032076393	2.83551051985939	1.32892417960629	1.85758993193891	5.39089968972977	3.66454516359457	4.25131433750013	8.21818662016615	-6.33324592772959	8.90791740453492	-1.39968556728785	-3.0105613132995	1.72728220045074	3.97500057557531	3.52831765890483	-1.94016777726083	2.20713602149587	3.36696819705345	11.0431389588802	5.76997142856734	4.17954221102275	2.46408898926784	9.11362676695189	0.960148535155228	3.240647160516	-6.83908818126259	3.42076959114945	-7.17365986189689	4.82426345410508	85.25	0	2
33	4.26498890337253	2.99953035016786	3.31530823003016	1.671823585081	2.06089315234912	2.19285843049131	1.16490459253082	4.89189108798993	1.6570636116573	4.79793759910003	1.01792520089394	3.90657112724189	6.55646101308488	7	5.00234728527398	6.27857733723484	7	2.00929596469572	1.41363739721216	1.7796247534314	6.75244477803286	1.69447198197636	2.02708309348434	1.18874932895779	5.66593612945848	3.84968847978229	3.74860827567591	6.3538991809709	4.70316430904103	4.92803490560445	0.544341825563585	4.17893036975935	4.45958430010785	-6.83821475717227	-1.40664416073396	5.64739189424782	-0.123305803971179	0.227423520375296	7.4481956180793	10.3126765648256	8.78126268238436	4.15700730995879	-6.47349293848767	3.42161638128622	5.36870584191548	0.138990622097091	87	0	2
34	1.11476927607948	6.75092760833489	1.5499589944734	1	5.19654863931506	1.60251993571179	1.68698642952495	2.58487463134718	6.9213542853055	2.82218181069269	4.2924821243713	6.06680318697813	5.31245273958576	4.76919956131659	3.30958602324794	4.44271052419658	6.17361668451233	4.87326584429222	1.20207137517269	1.99054195232223	5.65415092616403	1.63958514011939	4.57830827936972	1.51674361952075	7.84356084609389	-7.2123085980319	5.71122249009198	-4.17514392154875	2.86778719297705	-2.61498359105113	4.07521761736713	9.49691928490808	4.89573541906223	4.12522709446802	7.99701741988585	4.16095536529572	5.96287129791136	2.8698704612072	6.63614561419931	8.01020249190837	2.28439001658845	10.5296830532211	-1.00837585627331	-2.46510045029106	10.1537504974712	3.73343672360455	89.75	0	2
35	2.45575525185883	3.88972138117603	4.37359516493205	5.95228039427358	3.82283637762987	2.78335341840189	3.71113804384508	2.62459998965016	1.72251572417632	1	7	5.04470341840985	3.87835710973268	1.58128194041762	5.04887040383693	4.18006310451018	2.72638370886474	5.50756357476987	6.44514834365757	4.01131391248118	5.68851658938566	1.32860646215122	7	3.35193525771897	8.41701971544597	-1.76659295060003	7.13603126653283	-0.211277695498955	3.16880584108301	-2.89885893505065	-0.00788263236194131	4.03853344919114	2.25787914078153	9.19220019541805	9.78985492820875	4.93151841113738	6.89939034935354	7.96983426899072	1.17304994638934	3.46976262671106	8.81470947545864	3.69364313275014	3.79542070704131	0.155081129835064	0.329031063420035	3.54031998017288	75.5	0	2
36	4.88559046008415	4.04462649509204	4.53478779022241	6.29558372097966	1	3.76298802824725	1.7119455489544	3.93515795721117	6.05300241591876	5.57376450496478	1.18609193966984	7	3.71980026452032	3.19854180646061	3.78341515569249	6.00086346121657	5.21541317883054	1.40731758741978	6.49762737662881	1.10799330190873	1.29286231999013	2.96072604572396	6.33409634757499	4.00508322023333	6.15493395382495	-0.26904437977209	1.15004752753699	0.824930539168461	0.669067652952042	-3.31255155104768	5.03764830528753	3.36254383527988	3.38282388293327	-1.18171023571839	8.90626164760927	7.90898568656118	13.1790082233991	3.98550028285593	5.72506819594603	6.79733138764577	2.84681233748574	2.8635829803228	0.359639349688643	-0.474690826505017	-4.00698348791718	6.97962276671919	84.25	0	2
37	1.57037955927022	5.22732511807294	2.9865435611439	5.7355524147459	3.38543600764943	4.78399335677083	5.27783250323164	5.32520505088028	4.00297503681531	1.08743980176788	3.33377512317472	2.50620561874646	5.99514726181868	6.61263293662284	4.88139562570451	3.06484597272911	6.45753180616106	3.80383256492881	1	4.07891401068765	3.63349853133583	3.77085014976648	4.28637107926628	3.04488609222343	5.90239474751855	1.45702371603802	8.54247835468151	-1.63238443962286	-0.573713015621893	0.0345620058013436	3.33204680499418	7.33126641505005	1.50895201532315	2.44261253390488	2.5090753187468	3.3066663018201	0.262216399631491	0.161226338161547	5.75731865023309	-0.186889268196275	1.2369230101765	3.85656268123897	-1.64008095388756	2.96231862079473	0.855682947938556	0.0816529406993498	77	0	2
38	7	1	3.64901489544618	4.06968072741262	2.35238905501443	4.82129137985636	6.88329319746328	6.31761774310875	5.16272390250169	3.97361317419411	5.13232393320696	6.51865123585467	1	5.86325114163412	2.14713312465009	5.86557669434112	4.02714571004382	1	3.185317719515	2.05617126628163	6.59374099882869	2.63800501835243	6.36314751549194	-0.892191704316702	4.65188553284361	5.61370024558638	4.56402205712986	6.43647406381222	2.79887819855412	-2.44259875215127	5.8378467692004	8.04575368827973	1.9870070814593	1.42048675512027	7.33953175093381	5.58781362091261	14.4076337824651	3.43151751081	6.36489986022116	6.01371371457002	1.84831427861989	9.55104140531303	2.57641310722619	1.16403148313764	0.939398903771746	5.32074678068335	78.75	0	2
39	6.86364942498421	6.22139525961745	2.66658609280337	2.96718955350513	6.67265258155471	2.89827700211627	7	4.60623800210651	1.98427904378536	3.91924654064986	6.7942236220921	5.32620403604168	4.00833657910166	1.61409056582552	1	5.65124815340282	2.79479012413113	2.1197434416378	7	2.19249089708999	2.3712224432496	1	6.84590750039634	3.95918689347089	8.54616482769103	-6.76764143038295	10.359986402681	-0.317524263101219	6.93476890998222	2.45054602942514	8.08490845984997	0.488465734745269	0.0656343457731494	3.62691444015526	5.0571943862693	6.4762837716028	8.69333652679808	1.69096147341561	3.58649465125204	5.28062652525468	5.59640194319017	1.80846601540862	-2.05674330211826	2.49016308254039	3.02876912581583	-5.116769176908	83.5	0	2
40	1.64052549303825	1.88700230555687	2.42174875992342	5.79806210642024	3.56489267331556	2.65240671441105	6.52228945808249	1.82648395248443	5.37277616066974	3.72200415779199	6.40080831015497	5.52774863374478	2.97537739467869	6.18284215568787	6.83522510031097	1.07553848438654	2.35358234631094	2.6941923234304	1	2.05777816214401	5.38949388504001	4.64927412236072	1	4.24003791514409	7.72294517911965	2.56215850222568	1.95240044638393	-2.06481781035123	7.5622780597223	-1.45692479105978	2.22184607469812	3.25622059778358	9.29923918312962	5.01214278029328	4.91549467802259	0.647263891023824	5.17172562297161	0.954519924617782	1.45804725561743	4.46911000023647	3.68297498720033	-2.80637410383654	-1.31447446417874	3.90079717711611	1.3409272233378	1.84373265293186	90.25	0	2
41	1	6.88721075965431	1.95720349219429	1	4.1040209477444	5.18134749822685	4.41767550675892	7	4.22906734826827	4.2893652805824	4.20602043283107	7	6.56386680643645	1.69116077853829	5.25997604372667	2.7645873467805	3.82592304472986	2.05867128684861	1.39710119028946	4.52796209355155	2.53386660343644	1.68170984338102	2.27819409906355	1.84324329689437	7.70127904002626	-6.96133970520138	6.62218249277688	-2.35601081943875	5.99403026294249	1.44273727650621	8.05363254002415	1.57629791111943	1.51674345937899	2.00237064900039	8.64598792749841	9.53026697219679	4.52131870199699	2.61711902137406	-0.42547119036491	-0.112221849135822	2.54830405974888	2.25453335980053	-5.57858555530506	4.12147951565468	3.09888247657373	7.03813875308244	79	0	2
42	5.70143896409042	6.58110627512783	4.19856982391912	2.97045632219255	6.09180124918014	6.21368911749318	7	6.26488942080234	2.41882621858095	3.95812545290799	1.79426600443364	7	3.99070950650663	5.62750043829675	5.17658267196779	5.18347568615277	4.7885493327125	2.10889124199154	2.30456580320656	3.37288196461167	2.64631484731502	5.30226397621282	4.4286662667506	4.29478409496587	7.93760800577645	-4.66022771535308	9.78644050333808	0.832759008589858	7.57884775844212	-3.21085462112659	1.01539163065637	5.39849227349977	0.600886149264135	3.13741560307662	5.49326811308629	6.82935738564065	10.2314232984783	3.05377988465637	7.23411735957456	3.04063434014967	6.44068278082915	1.54326825023528	-2.04448850559618	2.16083674847395	0.349062400593183	-4.95651823491966	75.75	0	2
43	5.43946960813142	5.28295692197662	1.47759213340579	1	5.58329040255833	1	3.03241382148505	6.03377306740629	2.59910294231845	3.49946796506441	3.63008342746181	1.64574777985531	5.06421316936891	7	7	4.25869520446468	5.95714388654421	5.12515322160786	4.27742526069956	1.59857188451891	7	1.41815852986648	4.01888822472644	0.638840109031011	4.06292819670058	1.33542588952967	0.59923187059821	3.0676463636114	0.480425527382377	-0.905991016018431	1.46281932530986	3.65681866018555	4.5427730522753	-0.811589107894584	4.9608250727687	8.27787599243578	6.21873444528823	3.06418234093003	5.44717642065224	10.3210434964124	2.3912416740611	2.99525927977114	0.591262038053591	-0.191060646212953	-3.5555840400283	7.61571999579456	93.5	0	2
44	3.98040370058739	2.4747106108345	2.99753776519006	2.32125439043893	3.94899979068268	5.45214915106011	2.2632684730172	4.92108421046729	2.38705321163402	6.76753674121073	4.24627439572207	6.43004197295451	6.99930146682304	3.62047071171572	7	1	3.42893274751674	2.14915001706601	5.21986308488159	3.00000048136839	7	1	6.54993210043658	1.45322062862404	7.57292081784429	4.11246569649174	4.0500329322375	5.04065071720414	3.82409863701363	5.76438485844662	3.02483777141527	5.45571128332903	1.97081781750064	7.30814513607408	3.42582838743027	7.80214218555261	6.68298150156887	4.1907882766308	1.5677073003618	4.04104139528902	2.32428895332829	1.00912958687544	1.23558881754143	1.90731519753307	-4.79233597168851	6.96030313343487	78.25	0	2
45	2.46691453052171	7	1	1.15977992685676	1.55491923710345	1.86345874514218	1	2.10188707151015	2.08452603131732	2.09301300971603	3.19063510976446	4.84751136968144	6.38751207950094	5.14269109521174	2.37587749249218	4.24248719935718	4.36336167583609	1.04799165798672	3.96816780025979	1.09774095735745	5.85030165563932	1	5.3697893253648	2.57430849898721	4.05899899330037	0.812846134137943	5.66378665692892	5.92616901647835	5.47728752964429	-1.2742873917388	3.27941426076891	5.21086667706777	5.78035657885776	3.27098552808946	5.21984939978177	3.99763399642877	5.45197589574817	-1.3252768126206	8.36423286438846	4.88828140612393	3.68646364174991	-5.99061051133033	-1.92186270262188	-1.65479877389383	-3.7286116761943	3.54799089210268	95	0	2
46	3.1182173650806	1	2.01226161088304	1.02796565524381	6.94713518529303	3.77498417534252	5.92653465043483	3.80606411124842	2.08276343218295	1.16014753488082	2.53245668070348	3.51390460945121	4.52921228984618	1.64077334332393	1.13268426983069	7	4.17667988880789	3.76042570705932	6.1977009844432	1.31207243237059	7	1.31921049302888	6.47801360966626	-0.435395734842764	6.74305863906033	1.48585107871878	1.25532276037972	5.04342056836769	8.88798175494132	-2.61653452878899	4.25304769613072	6.22056071504757	5.68826325622937	3.92003836926968	3.93859055395161	-1.99892709617531	6.03961925025243	0.925055986708532	6.12561820056664	6.27262925868118	4.3098495348237	3.52205887932085	-1.56394350214157	3.93033672124782	7.68099425494192	0.237954092584454	71.75	0	2
47	6.02399678993555	7	4.002307389162	1.67632116587888	6.11923657078869	5.80578976997603	3.60709268478562	6.9082745617812	2.41971919254343	3.73409634438921	3.51757093146488	4.8589703193993	4.17310617938711	5.86664251612577	4.61433016908077	4.62451432681744	2.4883415127959	1	1.96749236940942	3.61606324411186	4.88579221299814	3.4733655899103	3.72945138740867	4.144170341536	6.96068068103216	-5.94327317600604	9.40337793001966	-0.374045722090532	8.58751024863275	2.72463995051665	2.61038773477045	0.102796299013568	5.22381796273158	3.25771060312255	5.86531111940707	6.62887999284829	9.16821594810596	2.02791235581457	5.53945949527132	6.21003229364733	5.35635392007151	2.01133344180295	-2.80394547073964	3.71226361802658	1.12784213513342	-4.22530419588259	82.5	0	2
48	5.34296891899953	4.29261009927459	2.22575662571792	2.33174210840787	3.37101811381573	4.98464720641444	1.8546677846775	3.22987599906967	5.79326258678546	1.72291002850003	5.34558555549926	5.66634648463618	1	2.69426852338316	1.28403247299809	3.27543772649782	1.92768478119813	1.04760343948335	3.30685746110456	3.79845708193822	2.49555811534383	1.7084696334976	4.40678147093799	4.55010195031966	8.68551906008076	-8.37430863876287	6.49459323622982	-0.479314173721588	3.52603722824907	2.00929199634963	6.03676554816789	4.21984154527351	-3.12700924974497	9.03834168614318	5.8063720658494	8.94617984666073	12.1368486600313	-0.138977795128126	2.75366074282115	2.17954038937364	1.52204538257891	-1.30725214414502	-0.869985284964997	5.51068773233351	-6.7224368285835	7.59767646297424	77.25	0	2
49	3.70546468527842	6.73428683561841	3.51357167761753	1.84128008373706	3.97919550654156	5.95596671947248	3.13106906932405	5.32587683044262	5.27904829595515	3.73976475610506	5.34025684670602	3.50650898253044	4.53445314318093	1	4.98297307843359	2.48769236939076	7	3.25158342124352	6.12233484534913	2.82718915909332	1.84058702251512	3.01381978680931	5.83760799302396	3.48183807346153	7.62481584614347	-6.2162629322221	9.80396068220158	-0.970115561968003	8.58112959132981	2.35457012212977	5.37879607622078	4.59783582913991	1.04705529505543	2.71661833967148	3.04722083981761	10.0873450542839	5.42117533622285	2.15068061985807	4.30657602934254	1.53570693069536	2.02335636815547	1.41521351312865	-0.997364035362753	2.65373289812733	5.58210995701413	7.67286161526296	88	0	2
50	4.46314720519829	2.50780681875561	2.17832417173546	2.31929914259735	2.84673211918537	5.79478083935623	3.22863749633025	2.02715229223731	3.52082300026418	1.32845711069278	4.43747733770003	5.76908717802334	6.82719278445385	6.46628187612411	6.54809471485621	3.95374164363489	3.46842498812058	2.89627910338246	1.93086210485217	1.40601947233394	4.31757482924383	2.91026775771214	5.67278203422914	3.68706855448319	7.64901059243759	-8.4549165029852	8.54286499941789	-0.00154899348345175	5.47671651150019	-0.116158157231731	11.5035291336372	2.69866101929056	3.15925199573465	4.00815163064694	-0.532715516272204	9.27346398512254	9.08589067559959	5.08170841509135	8.67476314367236	7.53659480112269	2.31148500753126	2.4607780465918	-3.92850049718859	3.85868077503501	-9.49016129579022	5.90083864059696	70.75	0	2
51	5.26275088760549	5.71808951001864	1.7061975487317	1	4.54663887404608	3.52371150292544	3.01398778039933	5.57160826877811	2.67991265556256	4.10576352007304	6.75136026804099	2.01164861997032	6.43331561095232	3.55407434781018	1	1.01603359884186	3.08081307323695	1.35018413737541	2.58650103996322	3.0477506616301	7	2.97619904200136	7	0.3409162543045	3.79120862774957	1.77691607853824	0.627952356840122	4.63077492854766	6.49762423527763	1.5488784619898	3.6978659907999	6.14316366529006	6.75186938595688	7.65400306686809	0.718202339293504	-0.684474229252792	4.68777534465552	-1.86636189889885	-1.67561324490314	8.5406736898237	3.80287397823452	-3.47673473688062	-4.64837373961554	4.81318938047575	-4.39873828069489	4.55824794380034	85.5	0	2
52	2.59457626591119	7	1.83924780458671	3.29100611653689	2.64987010543812	3.04745769772269	1.92917344564443	6.98094299512108	4.30030810959636	1	1	6.8136772010362	1.97027273820702	3.67426283736109	3.28064092216098	5.06613191448865	5.69012485327204	1.4469892306528	2.10051221031139	1.10937245869495	3.03875131273595	4.7013342707719	3.91354495438054	2.37928546400729	5.38539999942436	0.749812418997197	5.50162619716058	5.72625525109013	1.40071631605004	-0.0596173606428416	0.88314121549609	-1.28415312269903	3.65275472758481	4.64972756561831	8.21398259827363	4.52920642443511	4.06940031247647	-0.775421660263607	1.16563531681095	11.4980437908333	8.19751909343942	0.279430237092798	-4.3923913294839	4.65594407529078	-0.390636283970673	2.77146794498159	80.25	0	2
53	6.67578119327965	5.66504253654298	3.66718373878443	2.27789138517415	2.46844220630952	6.71539980577601	6.87077195944941	5.38446925173778	6.75833167743778	4.28443551872232	3.56455766223554	4.8578210305724	1.7896379543065	3.5518740017883	1	1	3.80674717156097	3.16893257193446	5.12258430045804	1	6.20649682382841	2.75795249802333	1.85664589951217	3.53522630213998	5.51004888033965	2.57206436905422	6.08138641924021	4.66952102593794	5.40562812084333	5.96061206555502	2.64631944368133	4.79399260746839	0.167791030912577	3.28483022783329	5.57055253384845	6.02265978154392	4.18392522222277	-1.5164448119336	0.641112459721466	2.57012858596088	6.52502596396203	2.81226292746832	-0.673853676953144	-1.17749219587236	2.54018278254764	1.86621528284852	91	0	2
54	7	1.75501580875909	1.67677337437232	4.52032210884949	1.00127517026598	1.35191249123499	6.4199318877335	5.49237922779367	3.85385869858435	6.90187108369524	4.71469088155238	3.20080180842673	1.38978616392706	5.45340959286859	3.20993607111866	3.74075757272517	3.94091166226486	3.58482205971866	1	1	5.43371866585728	1.5617033183035	6.49173472407603	5.39741040050652	7.75667373348083	-13.0967474582311	7.84749310141565	-0.891335200049231	6.64342191402408	1.34661158637693	6.7128697904513	2.4684792979871	-2.28370870371084	10.0996307225231	5.27923756359201	6.30386118143212	5.40166699250716	-2.25021951620559	4.1148864681249	5.64376476298843	7.4025206412473	2.52546449630549	-2.21624328776423	0.780332312037864	1.85391041581028	7.67227124410878	85.75	0	2
55	6.88727046812213	6.54332936731392	2.65995232377949	2.52402336369847	7	6.28486489820341	1	1.09416923741066	1.12489295750596	3.24533952484829	3.76880657334981	6.15033165538605	3.72425510483208	7	1	1	1.73095950610162	6.1862401043383	2.76477594767464	3.63946188746845	1.24545795101304	1.25041447517843	1.37259684121172	4.72093162244532	6.94199035024445	-4.52305474826667	9.96372245206631	1.10719409906247	3.38406734632207	-0.386242076413836	1.58050170562516	4.84262665627256	-2.18757015716774	8.91687634344691	7.40994620105525	0.691391564523382	7.74523112584621	4.80873208311551	3.85456520112972	5.55233091136482	7.89659720371498	0.479983938881998	0.0050590606278553	3.43545783710938	7.64846849899758	4.47271595479796	80.5	0	2
56	3.94926108104073	6.34874380189678	3.17692769469374	1.60131872127353	5.03983031984538	4.97497982304853	2.83155546117755	1.56785355386717	3.97372686957031	7	6.40451056265676	6.17873353278	5.87321505570859	2.65482587654775	5.79975292661914	1.99392206403527	4.83239027465298	1	2.51349814184353	1.06192493176229	2.62781559784538	1.14930418529375	7	4.1562693333109	7.40441179827009	-6.59121363875041	9.50954798604327	-0.547967806244983	-3.0507418311913	3.04988353074331	3.43837941261857	3.82315356473357	-0.352624422052768	-1.01330435564201	11.0309415822091	7.04409023649298	8.86508514136809	-4.24537526566323	5.53765797463593	0.439862630006643	3.14304023453654	2.24044117810779	6.73065565851331	4.01312355778272	1.07119050266673	3.2829729312965	89.25	0	2
57	1.86272347786759	4.41823617008749	1	2.22606959688687	1.80941148102736	1.63741431161781	1.65125363912569	6.93660174196897	1.41291528077405	1.62134207200471	1	4.7157312211904	7	2.86248007472229	5.29798765941492	4.54463558898917	3.79981976638264	2.95525127848228	6.14801912993002	2.84152028180507	5.35434224431286	1	5.29396118009355	2.85369572195193	5.17641931544587	-1.46091708635659	6.21994886372833	4.98184226593202	4.36060863482243	-0.841699153283147	0.768968696342648	3.77372374228625	4.81915894804951	-1.55521272536206	0.283369664048609	-0.220346213030945	1.74341518526066	3.10673148775006	2.00091491983288	6.5699477129043	6.85006600570727	0.589178803770327	1.57203289075634	4.44857558774684	9.56361212372917	3.90864115434711	96	0	2
58	3.93280892826868	2.53583964406249	1.71616090342668	3.55472056828276	2.31395508170616	7	7	6.67703647988054	3.78345925101436	1.50324954066999	2.52928430941147	4.10557812178581	1	1.89256201981919	5.80953385740658	3.01651624469513	2.81370561742285	2.34500427200413	4.47859092762128	1	4.01776503182633	4.36272968513149	4.6691638712184	5.57166237987928	3.41701662729093	-12.0532043767147	7.58136447226292	0.204222503766069	4.21604914085214	0.192267584955678	9.19104740167853	5.32639102807253	-2.54069168915508	1.18553016774868	8.64779389978979	1.56680541725247	8.39491284825435	-1.5497089667049	4.03022118367427	7.76801432191678	2.56927165397511	1.29151972218474	-3.78379266247363	-0.748501285495441	-2.84109407513725	12.2178112231371	67.75	0	2
59	5.94560755766744	6.43863777472576	4.79515964812417	1.46712815217258	6.49743488029312	5.41723353548788	6.88849955159923	4.55865062894426	3.67416332812318	4.32914837894729	3.17802994450766	4.32615019007805	5.54854919088445	7	5.74155660555116	4.00105117933957	4.16156022817297	2.80073677961269	7	1.50486090042331	2.59101838239521	1	2.68641424628037	2.95654573987326	9.49293338441123	-6.94748605038265	10.2721916633152	-0.672402335056763	9.97380468895257	-1.59878162696039	4.63729490948989	-2.86469483352836	2.13034150969448	6.69194518030933	5.78691781854407	7.93752083944154	8.97935392453717	2.36267289331898	8.3313828133525	-0.204656557102289	9.45529865451366	2.99920009526307	0.572798403586779	-0.846271684860768	6.62568307757935	2.27164154941815	93.5	0	2
60	3.86259363714704	6.27324393146338	1	2.14136083723897	2.07978141573498	2.16744219638936	1.00596844664473	5.24272939947239	4.00302072442869	1.31447157810385	1	3.85574121257177	6.21660637566252	3.58586652524606	3.60162823897436	6.32020305619058	5.97626180714837	2.74988780967226	1.72495310914248	2.41646142583313	5.75242919718025	4.37090884732308	7	3.34964779583794	5.76819094466231	1.08338814969644	4.46985190780978	6.47344079220356	4.65227478322035	1.9467261372204	0.554671218211523	-1.01391418426597	2.89467618951012	4.02812465443145	8.01879825335116	10.0487058381539	6.0826781529205	-0.0732694704345256	2.5141659699599	10.8329077490446	4.37028379741928	-5.70826028544086	-5.2462187768805	-1.01622955421379	-2.97066291216404	3.99183038202446	87.25	0	2
61	5.32908943039854	2.9480473729645	3.39364506171848	6.30496018462665	1.54607267759192	3.80950822677693	1.95068037563499	6.13917163085376	6.35353577779517	2.96178199151267	3.77831126291284	3.51493501086783	6.53210908150268	1	4.82457198122311	2.92703994898547	3.24262625146304	3.61449955601271	1.29985150837525	1.2248623480099	1.2185985979356	1.40374773168476	5.15151640551485	3.81357680765481	6.79182036874959	0.334600372743961	0.23655497205958	-0.0438523480065618	1.49922600725277	-1.19929943801612	3.38840138146059	3.47222768128595	6.19731920111663	4.99079750363079	3.81932000749779	4.23377182636216	5.10965024344793	-1.21572237918024	7.8000958954151	8.74589883329507	3.54090634540708	-0.246161212054365	-4.15149715489353	4.04681080376153	-7.47396967671887	6.93774851293811	98	0	2
62	3.20385538540685	4.31108082692132	4.522306022844	5.81593349935651	3.51801184946486	2.26490575692463	2.35042249089345	4.58366929973066	1.73526927185175	1	3.31384374357921	2.64325430003445	6.63088546094221	5.30878581300897	5.27159808367694	1.5697333457612	5.37838650790774	5.6451203754378	5.62531643600552	6.25872209500224	6.88601716647722	6.36987057636846	1	3.19615841423608	7.23337018561555	-0.956965612618049	7.62244073976582	-0.701045036581961	3.09037678859032	0.529395367188133	3.04480512618258	3.44089508769023	7.00231151372169	0.801083352033246	5.94074764842261	2.69169274150528	6.14730328005889	-0.784909685068404	0.494312645955058	9.32775286204042	4.12086166067484	0.917154786372201	-4.09415806457964	4.88408144932423	0.950157281553877	-0.673139392634977	84.75	0	2
63	3.05334686346249	5.78673622714098	2.49451282383882	4.41250163582779	3.50232343941397	2.46951833918265	6.18875792716597	3.63590002344128	2.34274436021008	4.17147056828719	6.09150416786415	5.89222558197228	3.24139284833992	5.66514791804451	5.23783337394491	5.4005487515588	2.76282518674019	4.90791021947318	4.27970737608526	2.73581466327589	7	7	5.78911438310892	5.94268769885544	7.35166410607238	-9.25775435268613	8.97333456676795	-1.05218380892078	7.57460284286372	1.94917704127356	0.854654466779019	3.80063004175137	5.3219259354641	4.62649214636915	7.21080814351432	0.602872021704779	5.08550256971317	-3.07426810087009	9.69084074068269	6.69545278244244	-3.18630293860901	2.24666832538058	4.98366421597846	0.161484966254386	-6.14803726417345	-0.550838105396757	77.5	0	2
64	7	2.08265082396805	3.19559671435102	6.70474004176921	1.31880139708303	3.35730270882398	1.08613345980227	7	7	2.56243196014341	6.33593605354589	7	3.4134709367034	2.53873833167449	6.9517210184883	6.93745484677197	1.80574384320709	5.56273895354864	6.97204824025652	2.84579862563535	7	1.30283519363637	2.52955065387982	4.44199209611117	8.95336985082116	-0.02811514073055	1.04109687209552	-1.39654566727731	4.27921150313274	-3.56125866534746	2.61317996950736	1.19740021914932	5.6187634509951	6.2810016859206	11.4956998414442	6.57518039419653	8.96745450448051	0.369700858725935	2.86337000260395	9.51507849070726	-2.75218906212189	-0.00993117615583389	2.4634345664526	-0.434563698909056	6.16920165208624	4.39853454023067	83.25	0	2
65	6.88220825319547	3.38450629929107	3.99753535332692	5.31832989995115	1.45145926772307	1	2.97093917300321	3.67881730478294	5.90742225310219	1.72926302517229	3.40642996543341	3.7855122732999	4.17509280323555	4.31920287994191	4.91086705421666	2.01336891106971	6.89965037248261	4.67927326154647	5.45119067553697	3.52334830973361	7	2.035461838212	1	4.16274489756111	8.51019418862877	0.238058811132096	3.19693433464327	-3.74447109467476	6.90361351084672	-0.365192585954101	0.569322694403458	4.91977389814612	4.8623011777728	1.41877331048443	9.34916138748813	6.4282258851762	3.12474680994769	5.09911742016352	5.70612794176616	5.99677036387392	0.469557540195993	0.149942410335041	0.125058709497792	0.562667576614683	7.64337662906162	5.58022624254672	80	0	2
66	6.7882517003137	5.5590201194186	2.66322668410391	2.07517924984278	5.5228356425568	3.08154908825949	7	3.0575327672661	3.21390458334474	5.01912214943261	3.31605503493719	6.90460012024686	3.52893955658707	1	1.22662088880089	4.89861621438094	3.39906425838702	2.59673562794736	6.12210850476283	1.13105690607613	2.92515765496713	3.44707621720261	1.79142371941173	4.72194161911056	7.91912998070082	-6.15001647057535	11.2751955434901	-0.308612001229603	8.11113103883652	1.69009832131648	7.30458336234978	-0.552119181692107	1.05141494067269	3.12435863173458	1.87060719872798	6.27354569131971	12.6626493292562	0.83152493338016	3.78940731194588	2.20563351706002	6.17200780015748	2.74381178774839	-2.9455339065231	0.111159414547169	2.86987728350062	-5.21975207836361	63.75	0	2
67	4.83806261102156	5.22123421220579	5.3649170284026	6.38294421715938	2.68159743540401	2.12773890338254	2.26977842595591	5.03897451616287	5.42946363370241	6.40645052026559	2.00109984584403	4.43825683432953	1	1.85603833014152	5.57055966257093	7	2.69434056875976	5.67527359039098	2.33189067299192	4.3482755778966	6.2433692722952	1	5.4485173943957	4.25242538200538	7.51477340955327	-0.674475662110744	2.70133519391157	1.3271080567246	6.04667414777542	3.34356107060768	-0.826344885432539	3.51911943127206	3.82661973092609	5.34942421062345	7.25872231418454	2.73631879783459	12.8312438326695	4.12484798538128	6.12293672013388	2.79089221425025	2.67180865581902	1.32226321317626	7.14157201344548	-0.124499253526458	3.76707762135442	10.0577973187974	86.5	0	2
68	2.30147326488366	1	1.76558059829103	2.69442553144202	1	3.31744216010527	5.37687709617965	6.07898581871153	3.81370206550746	3.18017592950257	4.54828218681445	7	1.71795914338718	1	6.73469088229495	1.42397471450188	4.08694954354893	5.87721315063827	4.68295846582962	2.86834375365555	5.43338106582098	4.34236014461244	5.31472657679814	2.31793668165057	7.70080894144236	4.77337403355871	2.62472105248535	4.21040558189366	10.8033375344161	0.638468332343294	4.39524158680232	5.49954089914326	1.21660341782053	-2.53584777300621	10.3567447740004	4.58496740230855	0.656841411009621	5.19869414591184	6.03788839437858	6.01949345419723	9.25691371440289	-1.95427781773468	-2.93897150145096	5.1742251080921	2.83256774279591	-0.504018438169552	77.25	0	2
69	4.12988262803392	3.4662541679936	1	1	5.19365747008912	4.3814593559498	3.4345392955212	7	4.94717489126643	1.59715055524135	4.40565263453822	3.92056526104334	5.91004391980359	6.2502936970102	6.22053432244772	3.12185725841042	5.32063527244398	3.49020284370528	5.14138616838746	2.25717886026704	4.34588289413181	5.09920165098566	4.48163159465089	0.935096191789495	4.2481425379468	0.757879784073096	2.44009554750548	2.99172897695737	3.28254317827888	-1.31705072274162	8.37480422558954	3.31471751592649	2.29418723088763	0.237140425847525	8.0229294777462	7.33639541777795	8.0875522382475	4.38671687947838	7.47933354508752	8.1447040870511	3.70939737371958	0.325808208418514	-5.82123274927422	5.79027523333063	3.23939108067023	3.37914437061328	80	0	2
70	1.85447995356558	2.09943534059961	2.1435247053665	2.22130700267577	3.44975028956463	2.28167071637377	3.41490784302505	4.67433303856643	2.95278108253956	1.54735762611126	4.69134522317135	2.04116675430147	4.56573507121868	4.24439892523343	4.21812798321378	1.48817030917265	3.97726761767126	2.77406429454988	2.67188360653612	2.76527336502468	6.47331977096048	2.5730225633182	1	2.04148429732622	4.60013907493224	4.67451955774758	2.2359261355285	5.22743759658775	4.79996898960609	-3.30198775072627	0.271614747717794	3.89721530994319	3.17630609864587	6.59826524090902	7.84260865620344	10.7589175073991	8.92428885691451	3.70232688880444	2.16750549450142	8.52526713413504	2.63924058006336	-1.17124407975266	-5.62440047289347	4.18970198863915	6.85008173324686	6.14478888060075	68.75	0	2
71	6.74997229805909	6.88973236691572	3.53534249086859	2.56467353905507	6.66139068665635	1.17518247887523	1	1	5.42890452881682	1	3.23711370934001	6.9051294385592	4.9206874116339	6.45828469948415	6.07024415504666	5.10114635015443	4.21489788778681	1	2.24360967312168	1	3.25705676236395	1.39512926554473	1.10346714047494	3.88371191376488	7.81433268125339	-5.63362630984161	9.6092961776976	2.01253032888205	3.96153790595842	-0.284876308966121	2.02510120776369	7.9536737922729	-2.44066373935904	7.98883081403603	5.17738167159304	0.326960732823342	-2.88330491474537	-2.40219764356327	6.06446982267197	5.40911735577953	2.94354048046682	-0.4645527125777	-3.73469910666098	3.76996307874447	7.91723300762512	-4.37441522075133	75.5	0	2
72	5.40350514175568	3.88213767505349	2.13542162917225	4.399712168746	3.06500068941959	4.06987987362819	7	7	1.71909215306512	6.6090501778026	3.74483810958376	1.99013551812159	6.76285352682209	2.47563384807841	5.16846381330513	4.8284821137244	2.7013509334816	1.61027814797461	5.59503686872988	1.78122325489103	1.30132481335448	3.95313631700159	3.96561942897667	5.39513035910936	4.42250849254958	-11.5209857234748	8.18656204866976	1.10371122171534	8.34522464111203	-0.302885107886438	3.20497792280273	6.5014783713193	-1.61919357642411	1.58488119317729	9.29059357769865	4.57348506818311	1.52038964972365	4.75274382276715	8.55105808346848	-0.561800274833788	4.64886250859257	-2.85365394907207	-4.38479661987477	2.25080162063689	9.05206396390497	-4.58351005648327	70.25	0	2
73	7	3.20551434341918	1.99774031664171	4.96074522468982	1	1.4000027614329	6.62686446828782	2.84752642388251	5.89867463760288	3.17251036978556	5.40958043818562	4.92264907579988	6.09528535704728	4.72280019660288	4.71253383694476	5.23085799688563	6.86477783723845	1.62958602642665	6.46985662060785	4.73102176105446	2.19663412088992	3.71173661372662	4.71260707752995	5.85221856434579	4.1970244985796	-11.4383923250184	6.92393649556886	0.385011172400335	4.22841230536043	2.96159746793528	7.61616134095982	3.24503111804313	4.33472996115694	8.94847085091178	4.95263482713327	8.31343608464943	10.0014351968798	-0.300125242602095	2.37070532996284	2.15745474030112	1.3501081746325	3.40070816518619	-6.71446573184384	6.4803755052777	8.71564837058155	-2.74699624078036	80	0	2
74	4.8864277663863	2.80598011323837	1.03798144351556	3.33781464606906	2.21857148261419	6.45503899978651	6.9087788281239	2.09836011225985	3.55515347139071	1.75473423788847	3.04092383476863	5.01776975031039	1.10354461935387	2.10828205765298	5.78016570546792	3.28271139424882	2.87260829832295	5.55093087927895	6.00619846051756	6.91012388685341	6.49013659171921	4.35043031393179	4.16130282991101	5.34371867699501	4.37101978609616	-11.4679783636337	7.81085746955304	0.55489251901585	4.45591943399688	0.0300305525417471	7.45976824580542	5.04932185367979	-3.38704015362488	5.58996082144679	9.35190989156545	1.67973558090239	-6.29827154414853	4.55537931164389	4.99204456971799	1.69612006216496	2.43574568451909	1.47450033304351	-4.40970211650063	-0.948351192468317	-2.5233255443902	1.90615951855809	63.75	0	2
75	3.99676149415535	3.74947375281373	1.48449199264973	1	4.31121324517962	5.0205606489337	1	6.20509560814598	4.51566144271004	2.39071622494317	3.79062955572439	3.22566714064347	2.06137696637331	3.04092887893167	5.80524334325655	4.80111257865465	6.72076432402173	3.38509998220036	5.34523498319966	1	5.48099936173835	4.77071419738821	4.21891821595181	1.45047302969661	3.48280486209014	0.504011416795747	1.23456387365696	2.76406583573373	1.40703330727657	0.35348866178617	1.29977138820793	3.55082937916221	1.75945528155259	-1.26196729328058	-2.05632375935339	7.58263786332336	7.99763289718912	3.63230666982007	4.15598228584487	0.582588533491575	4.94447166781325	2.52366510172225	-0.220946270817728	-0.113126790656171	0.953697022182738	3.24515670780395	73.5	0	2
76	5.29206234341422	3.30448981558846	4.26459428882934	6.06272090647927	3.87558967698789	1.9740686724013	1.87309278450958	7	4.639771170273	3.4226949838024	7	6.67885242696541	6.46126146322596	3.12819626154882	1.16010316643757	1.98121690858567	6.54312319622965	6.40017757868431	4.73946102765784	5.66884670149398	5.62355533522865	2.83150846663552	4.17489879821792	-0.520341684894762	7.55666225830518	3.93389692348267	5.59152311876877	0.454860607905699	5.39081372457596	1.48250810958618	7.92796994325057	4.95508781680667	2.74536147026614	6.62332405270763	10.1435236938086	6.59238724871899	12.2614840752817	-2.50454271440907	2.22356278229977	5.97523076865602	3.62041381767258	0.0352888446252147	0.548955700418728	0.877828479195223	8.71807718788377	-3.08992685309962	81.25	0	2
77	5.05896228628854	6.69742889484409	3.31635143087551	1.72161117141181	4.80545759442012	1.45395226620382	3.3599445350405	1	7	1.58416624734632	7	6.32261471991943	2.44382220431736	6.85015977222504	1	4.22141241840706	3.45422157875376	3.87613602960551	3.26590549574073	1.77466497199605	6.62135839108698	1.21142577157463	4.06645418486825	1.63318937615082	3.87304154142205	0.470578496417198	-0.155736027970478	3.40411570102857	5.2397450344412	1.24223360786923	4.70289837250954	6.52613519874288	1.52287486883567	-0.120773993210505	3.23516227713352	1.76858859453981	4.47083351341028	0.307327624211577	-1.05826301794788	5.15550634968638	0.128216978958319	-0.987247397902191	-8.00747628052929	4.55854244652652	-6.6309018624899	6.25982099617359	76	0	2
78	7	1	3.26236748425301	6.57436251574354	1.51103988385018	3.54932430080948	6.34876913531208	4.56803188516314	3.81478796603593	5.78149746130486	2.46546231470286	6.14974745007917	2.00776852001517	2.41183366581715	3.38644630260041	1	3.36921352241092	3.40201835569785	2.65730383382813	3.79423602162369	2.27685806358072	1.04028626795778	3.38485285755638	3.17115729809919	9.90550604710937	-0.134661359655097	4.72529195507347	-0.305576060867552	7.66382393239716	-0.222764982333336	3.6594011285283	3.17019439746249	10.5017036171281	0.937147810455249	6.90374153586149	9.27015710862338	5.74169117414303	1.39072832439094	1.37851077513272	3.04687345484376	4.67614279338861	-0.931145230190315	0.388549224523399	0.318037252921221	4.43627590117606	-0.459103422262962	66.75	0	2
79	5.87343614184831	3.05528299010239	2.90589021141108	6.68526873193658	1.87525352018459	3.99797884335444	2.08478637420946	6.48120931195084	1.92329463733594	3.75472888722278	7	2.56784265580782	6.99384445683984	1	2.33230598874769	3.11562906863478	3.10236625998508	2.4003361290579	1.60782749172143	2.90356413670954	1.40039084702649	2.34814041114639	4.23337044713739	3.94704893793966	7.34378178893009	0.926802573062563	0.236919154019609	0.650069551816172	1.96060236849474	-1.99676558283784	0.298455490167664	-2.08591312874807	4.1566212936711	3.63160328699362	7.05714017175023	5.15002285732402	12.4996850213048	-0.312323556616938	8.15027441589559	10.201366579199	4.45247850602393	0.231445516878449	0.447459179155798	3.38220729102792	-7.69033408156854	-1.10631649325179	73.5	0	2
80	2.37832810347176	2.67709021771336	1.56165935829726	2.31636278685062	5.7841545330652	5.8498167464357	3.87600778938824	3.25011410444549	2.40126036670685	5.39575696627711	6.91751773735586	6.30346170765727	6.61477393468478	1	5.79418105630235	4.54381948777052	1.84574674393318	5.09910834949838	7	1.57093287003846	7	1.21693995147865	6.1087142182394	6.62804125794414	5.77955795474029	-1.68289592924766	1.94428860671538	6.88620610757859	8.18887144434079	1.84571548525352	8.47153510601576	8.98219748803062	1.90700798734884	5.39016760422476	3.19926946365575	9.37779197136653	9.52710557542236	1.03732118020771	8.03762025893183	2.96206051310303	0.0576506832671758	6.39525748722539	-2.35252159878562	4.92417494120387	7.33251710881338	5.26228010969914	70.25	0	2
81	5.97069390907097	3.29297976701711	2.21066713291759	3.74246585811091	3.31913428909966	1	7	7	2.44796732891901	3.35011548852432	4.30401552810387	3.26640912403761	7	1.69554262905396	5.9792428356465	3.97476267233029	5.40373838055001	2.12116812574551	6.31426342162963	5.16633180259051	7	3.78228800168225	3.2571187348985	6.16323564799325	3.83245766028951	-10.7659314296288	7.58408942156046	0.584246292051363	5.6048282694851	-1.02139543143231	3.53317268482384	6.21620587691722	12.4575032480633	0.81857633882577	5.90382663647927	10.7992815440776	8.0202509536656	1.59371327103599	7.43410931567088	-0.428733880548494	3.51359525088639	2.53686321144982	0.704306747316259	3.66587899039409	9.3906084298591	5.56756668383461	57	0	2
82	6.24773381974831	4.79963887397754	2.65367757002873	2.65603167909552	2.05228986076761	2.90155847276107	6.08853805121575	6.30779291908557	3.60586940534439	2.4529501569162	5.57489882907481	6.81187376473454	4.75892439969749	1	4.03154236846402	3.42690661348759	7	1.76602810845703	1.71906985756794	2.5060348907942	4.99853998283819	1	6.512462169759	5.31567911791866	5.64406372278026	-11.9200913773851	6.28622398052869	-1.01415617896265	7.23972006867545	2.7245675051566	3.83852256846695	5.70287359580029	2.39904411234502	4.02374785860337	3.67191031300096	10.92428472521	10.0290374941319	0.828208266815083	6.48007463563852	6.16807086159997	4.57334104668557	-3.17909743772818	0.06717028683478	3.0644659557768	1.81484009259895	0.384637969191167	77.75	0	2
83	2.85934896857393	7	1.39267155717253	1	4.42022357524409	2.35269652867589	2.11001747841494	5.96518272495348	3.97524316315909	3.74560055274212	6.09157830002553	7	5.45926739216486	5.33757733189357	3.59947991774393	2.87743341804693	6.2462942870601	1.94722067452469	4.16616397471547	3.90057306607414	1.8054648806013	2.54671607348246	1.61077710954248	2.22382297649829	7.07957288741541	-7.733640146988	5.60233245730423	-3.0732251422533	3.46839029891079	-2.43104360207895	7.99026362516955	1.31752050501896	5.24441006288275	1.62078670944902	13.1766043731651	8.33683737129903	5.18357130460431	2.85361999592028	0.32243057471187	6.93446804527224	3.49635408814332	-0.57135688448253	5.12379968203185	4.2595827620122	6.18858006212019	6.24352300054515	67.5	0	2
84	2.47500338564936	1.27207536536656	1.17610460837133	2.10210574707761	1.1037006107714	2.33196876430044	1.31714908028535	1.98417774012801	4.48484932631583	5.6083461073367	1	7	4.58968587308674	7	7	3.09410346463124	4.33431601231094	2.97010709784607	2.24572984043725	7	2.69561872008081	4.41092061145075	6.17827166141173	5.60906353377759	6.47509634956844	7.80412227295031	3.59441022039903	0.385537659918674	6.40800968173725	2.07334340664747	5.47861308729683	0.762029102634551	4.68879808790545	9.87625773784858	6.07095618920659	-1.96039965350471	5.55908563941808	1.84117685937101	0.622684259057338	1.34938128039555	4.53864349269399	0.229805055882308	6.06887922920474	-2.38538691466964	-4.07975999376811	9.94740342175325	65.25	0	2
85	1.76320474660943	7	1.61241840131571	1.09866800164714	5.72587820573362	1.6522454006499	1.25247518898881	4.33413092129775	2.56975362365237	2.95371735277249	1	6.29624417716139	6.14808197540054	5.68107958439662	6.28003862308568	7	4.93115713932858	5.04866871226734	2.99217015783569	3.26988031571035	5.50142788285276	1.64221821562092	4.64135011279072	1.136563455593	7.44928151871672	-7.3417199667869	5.95594943026015	-3.86048377073767	4.85620410793543	-2.57196532985157	3.89721847260531	1.71292886668952	5.50083668291729	4.25672881460925	12.4493340067491	5.86508727107884	3.4296297771868	3.21524459806855	3.90072852447993	7.55161299847413	3.93891174238494	10.0323760581579	-2.04637995323478	-0.423617424004504	-5.1575356537803	7.43891418617738	81	0	2
86	6.67363763308542	1.55348832798001	3.89917775262862	6.92311358759331	1.07962988531837	3.93126566365656	7	4.69979232013724	6.95418398720278	7	2.09498305819948	6.42093692552116	1.56299185791224	6.84864124522928	2.69374991154442	1	1	2.78922890262634	4.28839160561125	3.35633271737721	1.93423899734019	1.89342696007504	2.00072591351915	3.62558521858649	10.3764406784941	-0.0987936628334323	5.46603230744068	-0.102518865500437	5.5361900219084	0.118017976141724	5.03274802657537	3.93046613370102	10.2114723928107	6.16624334640784	3.2437826132074	5.0529633271836	4.95522458810354	1.37790332557192	0.84982783472385	1.7192897790394	3.34865435518866	-1.16404514975752	1.35431688956708	-0.666188012746477	4.57744839997296	4.53190219813337	74.75	0	2
87	1.61643434571316	5.92135950871383	1.68695437319607	1.17224837081391	4.6999640278973	1.94690444003207	1.6078621156251	5.85282181474934	2.47086850782121	3.63427731200094	6.36146467649949	6.080429183773	5.71333616717422	1	2.20451290473361	3.73686101735532	3.73495419469774	1.57917925863298	1.48125115436958	4.2356067634951	6.36585785256262	1	1.47679032792142	1.6668489114955	6.45936673199077	-7.41936476403251	6.20613016458859	-2.93418375694872	6.6295297507417	1.65123564376729	3.25604927684451	1.34715994386878	2.31567811961385	1.45727430933625	12.9349589031604	8.40074145230925	5.98093773680144	2.47364113163323	0.764969705942083	8.57231441562809	3.27054451763275	1.85683198141704	-6.35174619692154	0.349407278446443	1.35195285156118	5.54359725939879	85.5	0	2
88	2.57424392841921	3.22266763306201	1.81622131853945	2.38609332712958	2.27289511216625	2.11809816013399	4.03447561149912	4.35013639145555	4.21020854835109	5.64048107764813	5.80331404502092	5.30832868970368	3.22050481568893	5.16215204930814	7	6.82804726604835	2.95950871375562	1	4.9749988552882	1	7	2.27696080261774	5.32334937140765	2.60912368790038	7.51901433465721	3.97777195158676	4.05165625491314	7.6299965207247	2.98395011064	5.08425331429456	6.99381025685378	7.35293316315801	0.600371883276811	4.87597565224944	6.94275079499914	7.48832291471125	8.51736520773909	3.56530395665699	-4.18022076594467	9.27234469237217	5.12698484410071	-0.860197123006871	0.652110184641083	5.37398171540778	-9.70838346925221	4.50711770351572	73.25	0	2
89	5.91003442773938	4.27979591881856	2.64235123013538	1.74454311468902	3.5978293495719	4.09195455784936	7	5.6280203309096	2.96749237419206	2.11550811625059	5.90545482770618	5.57340943734876	2.91048059035201	1.21793102018145	1.91726165067602	4.33822273448784	3.33576319355182	1.45782390851438	3.45764984821817	1	5.30596377947291	1.21340080086385	6.906921122861	3.98730414173406	7.31509298325022	-7.59191099844776	9.57620802057467	-1.41130866745844	0.553988832417655	0.912179637612716	-0.329608505623641	5.12792169683723	3.48248582498369	4.95190540453885	-1.57484109137222	1.23015251936426	1.01615720011929	6.04391769759429	10.8882201398773	-0.197044023931417	0.594826636431408	0.490377253021302	-6.1425898912832	1.67023028014707	3.54544239602746	-0.17286883582361	89	0	2
90	5.77443861816943	3.15384184459323	2.2049802155459	5.70542125621153	1.09673150099799	6.8317879985841	1.98126713899212	5.6711293222826	1.72819415807984	2.71165810175095	6.65791894268639	5.39887070796813	6.31495491572139	6.43800136032626	2.56948938416779	3.88226213385793	2.94661950565522	1	6.02746087108323	3.99241889640532	1	5.07721847830553	3.22511016429909	3.72431776199488	8.14353088265343	-0.0136269420201106	0.0130862701962771	0.263955159629686	4.98160655360833	-2.14032232626712	3.34025480441561	-1.67313230086496	4.9410265916789	3.43323171382927	6.65751703400227	4.89954990551332	6.14006325591968	2.92909632076395	8.09466393250409	9.28720571987268	-0.0573578126848641	0.103770332034961	-4.34519612449756	3.7556200344745	-6.56840536210317	6.83667139104913	60.75	0	2
91	2.60040527005378	1.18842998645508	1.8667837362573	2.64364934479838	1.74760555505252	3.24980988711223	1.15443992828343	7	4.54919331299342	3.34588118152638	6.72494318927102	6.38978857451815	4.43268011515804	4.82208380926932	6.07234858315233	3.31338324016285	4.17334627299211	2.68942155418415	2.71322603980741	1.57939073440364	3.09538151928208	4.91515379752192	3.51849482249662	5.22822388005763	6.13727052034662	7.38515275298723	2.87708687853926	0.289261250953387	8.11738250245191	-8.54577035720246	5.79460545867096	5.39913120496638	1.3494553463978	11.6946350373193	5.27747716345157	-1.27281313408606	5.49074804128692	1.66389667432664	0.90848502377706	6.90092784830546	4.68914548214386	0.0710387488111582	5.21087025527351	3.64347617290838	-4.32265458067461	6.94452380577078	68.5	0	2
92	2.55330921564305	2.68478330844308	2.33132409358175	2.82704397456615	6.23483913128671	6.37450351069481	4.16219613430798	2.51850771691924	2.39200015692872	5.31809212381913	7	3.70357545952377	5.48250766344744	5.93958473593315	1.91950087472555	5.58134322002761	1.55430559497914	4.62638658743311	6.1805322633349	2.54009882131357	6.72435646258739	1.9424024137926	6.64152394049839	7.2305318131909	5.10817199979506	-0.899216170818697	0.152062677003392	7.73384892561178	8.05314071550358	2.44707763505094	8.37156878668626	7.76301913050773	4.15886039649746	5.79711571284403	3.80355140578611	9.57198239734807	9.17332534710779	0.750766621537162	6.57605011012089	2.99790663885231	0.311001571995496	5.65559081484835	6.23795712313118	4.81278815417111	2.26862490154192	6.12496123897445	45.25	0	2
93	2.54685076035425	2.59051398490522	2.58457376576611	1.32223152407039	7	1	5.2221897374005	5.9774873621136	1	1.90488098049297	4.92600199985562	4.54402358381833	2.13807245640562	1.53293320736475	6.77067639354562	3.54747007018942	1.35871804100076	4.92671628937257	3.23050140743446	2.25318518846376	6.15822547075037	3.30384370963842	7	7.32756916862805	7.35775672141043	-0.293527334029835	1.64447552809057	7.78409203369389	7.85443168301191	1.45170597190693	1.67274633303125	8.26267654025583	1.83201384387383	-0.804068237112192	7.77827575122077	-1.69056905093793	13.5769310354947	4.34927758343068	-3.42048568749682	-0.413247059031819	5.1766200609404	1.95414070616118	3.44556435361878	3.51954519319038	7.63364842884588	5.99866549589538	69	0	2
94	3.80826517806004	2.47126301148897	2.5611243509469	1.1755634207073	7	6.93492570690463	5.0760587129049	4.56271062696467	4.54660130823187	2.99190932052741	1.0222294510917	7	1.37507784245523	2.31523324006332	1.78503861938051	4.32125242723148	6.61843929293573	5.57875762380576	1	3.61053076424107	5.69025197650597	2.7132836433062	2.69082144921822	7.61183192887998	7.94308965546012	-1.6213795583598	1.73380039913498	8.20017675619598	8.1540911993277	2.60412788677376	3.04422689039438	2.28545400919602	4.64428850429577	3.74350269662391	12.8691352896143	5.17909530243732	13.3817387568888	3.04217415380119	1.90242811249916	4.52084224414714	3.61278629410833	2.08050200941011	2.96176825969408	-0.851010475444386	1.4682346756807	5.07130879119362	58.75	0	2
95	2.75293362694878	4.29686497410796	2.38225400325682	1.81296277709578	5.44707305840963	5.80019370804935	4.01402245974778	6.32195435956002	3.40438911745525	2.99690577627253	3.36355634756679	6.76578901015657	3.04988301724707	1	4.5371441088047	4.08578616582942	4.05019863162586	2.80242905545123	2.21690763167757	2.26017006975835	2.78619355443634	6.33923249477078	4.98550787034302	-0.76406506643115	2.12382999723389	-2.96528017375745	4.76861993372163	-2.72529399648538	8.45332545458264	-2.97307253404992	2.28897172370798	4.48078389820806	4.67736057796087	2.79460519409246	6.14728101945964	7.02911692676575	9.0828178880384	2.88126228568348	6.77175922877532	2.70029873260773	6.16825397130254	1.41637364555765	-1.63207499341596	2.83424336613139	0.0608389303358062	-4.18661604354797	96	1	2
96	4.00538735678843	6.46902081311621	2.28269508935883	3.47913522788645	2.5474187508813	4.41947349356907	1.22099442678011	1.43481496188114	4.36723488644351	2.84906785028203	2.58122623738133	5.38694829190949	1.4056110803891	1.13632339249946	5.4311351284377	2.64816010553861	5.6341798722334	1.69281218589607	1.38470632630328	1.47583582045336	5.41079479753694	1.42832129519583	6.81381493662902	-6.81196255878946	10.9290833203438	-3.36496856112291	7.27581819316001	-3.15416061368988	-3.27155341162713	-3.28291023234046	4.18186020021188	8.59148686736556	2.93086102917735	-0.134499935664213	6.94726869478128	5.23596747717456	0.401627057829245	6.79598069598763	3.18305131417233	-0.187877745432635	2.33689832325372	4.99195301522883	2.81548992999897	3.69552794699929	1.17687524243176	-1.06178324466894	108.75	1	2
97	5.60936997226324	5.27209571409374	1.05019997736818	6.21045334156438	2.79351823400013	2.61294320787113	2.13962372333585	6.27587380220491	5.0662097516393	1.56795081833386	5.08423838257977	4.3532700854072	1	1.36140335035642	5.1470858935932	3.86701625632473	3.58966916944032	4.04479535431482	3.45198276277411	2.51957583226088	1.47147371834736	2.3498738327334	4.91878746556822	0.801579833324485	0.455236458158603	-1.40417411146406	5.55176640460546	-2.33293011269968	1.06457488320841	-0.446356185813967	-2.11735383249529	7.95643473798748	3.11152070475243	-2.77188129544289	4.62552646358452	-3.36532412485537	6.65676672652833	-0.744000288648036	2.81979367680141	1.70889829958408	3.22104524485392	-1.78829803219043	4.58774744065524	-3.7186271964237	2.69130421324153	4.90131409783148	101.5	1	2
98	3.00348305596375	5.94422458978905	1.87316133040612	5.68599929506687	1.32973975959107	2.30634569989047	3.58467523311126	5.4906549053847	5.68610371898639	1.93820603383179	6.43706061784889	2.92004202048479	2.26197718576994	1.17133484258152	5.16498776402192	6.29072961647419	2.33822580940542	2.06310268621058	3.82922144216137	3.62114762591804	5.23016417506261	2.05584539205288	3.41908607396916	-0.000150888327772131	3.50218105525518	-0.25328196054732	7.14155022704902	-3.02075814161159	6.97654150389141	1.52344742369895	7.80290588992606	9.7167673074155	2.7501891846492	6.27743502812949	3.55286628431967	-1.43610268382337	11.7883541684487	4.46212814897444	3.66243361109934	7.11948704284489	8.93051102694774	2.55452017572824	3.53314372903817	1.74691796077621	8.06113183755475	4.33043977180156	85.25	1	2
99	3.67888506620839	3.87205511509391	1.83468096280426	6.38252627713659	1	2.4873115241838	2.31290032095929	2.66351732734318	5.86338922430406	4.25106161254599	1	5.87969387115546	3.76223082226485	4.64449234950647	6.57683756276666	3.82068218511959	2.12268456854482	3.34081717425146	6.72306310285851	2.8910856439675	4.46486725363699	1	5.11067766802531	-5.74172851257832	11.4836302616278	-2.67771292246781	6.76362806017685	-3.00313365623787	1.8005689427565	0.253507751649559	2.6893270443647	3.9363391717762	0.976498887945181	1.4037388394901	3.6400350258041	3.22273944388708	-4.35793511007456	-1.48967587088038	-0.719789426292145	1.41868872582916	1.90659499482355	-1.6303163034308	-5.09329927990124	-0.931799744575739	0.772232798394837	1.27310227881092	99	1	2
100	3.61375074033908	4.4502682133415	1.97887825423224	1.01806187249692	4.97289095228856	1	1.71706681715581	5.91651762834489	2.08733686361439	6.34880603756524	2.36016687574152	5.69928647062529	4.9012325773162	4.00491915852461	5.06071324992321	4.03981566821643	2.06903193500112	6.52487314345004	4.0299679987931	2.5829484352206	7	2.91669132465817	4.3350564687652	1.22212911296584	1.920255854797	-2.86972037621303	2.63619193194516	-4.837043261134	6.10986578576475	-1.50251277565595	1.97651208343141	2.76440220502957	5.61817604142507	3.60681705741523	11.064526686905	4.14231183121727	-4.27719341035425	-0.384243971121683	7.17140269371618	1.73481825171478	1.66369839249373	2.156127779217	-3.35569826644357	-1.88033847306122	0.626338296308405	3.77229745646269	88.75	1	2
101	1.60429374397809	6.80000956861988	1	6.28155672323988	5.48000368440833	1.82380810244705	2.78465031683435	3.64337393865431	3.30871196848762	2.58974903430043	3.03039440335703	4.6272482957562	3.22597824125368	4.55165379768136	6.04411744606148	5.26092475943045	2.63577337669339	3.03009187677638	1.90681956866491	2.87513310051723	5.50527725726551	1.33703269119928	4.75100995029393	-1.30155629685154	-0.674903571347215	-4.06490259444802	-3.61590179072926	-0.329516312340243	4.94095335342732	-0.820812788930405	4.01331907526111	5.11218138715906	6.38636132557343	2.89178639944237	4.96957198653971	5.7957815915758	3.13940588361307	-0.240339030318375	5.4065339404279	4.73250352184929	0.80921443007789	-5.59605481318374	0.484351335499363	0.102760022853572	-4.75092436460196	3.99589164639657	98.5	1	2
102	2.2819562108223	6.65550497905628	2.29644373238455	5.06473744661754	4.16406696962376	1.42688929229091	3.68418089532108	4.79777545655517	3.7989071181145	1.16538291371403	1.21880507833064	5.6433187469221	5.32643542275175	4.12631419830694	4.72818763575053	1.75677542464174	2.48428642512119	2.98728126375012	2.99827457947242	3.02635395968837	4.52105880538207	1.73331434550953	7	4.36324924406231	7.11718946482863	-1.29598157066425	5.23972297649411	-0.064445237107002	-0.89540492514417	1.11083826138633	1.47880119034692	7.35676962015507	2.15366326863982	3.35466179524233	7.34975959505178	-0.318919508396976	8.26175766979153	-1.14587190761587	-2.35193123914211	4.1235783858387	3.43702755560042	3.69804112630182	-0.721821145162175	2.61044902384025	1.45867679186747	9.44746778022477	94.25	1	2
103	2.65366956572484	6.62476920709748	1.93750874377398	5.08186241385091	4.93877719125451	3.25340935579538	1.73003925737951	4.7003005762213	5.77218183358975	1	3.5911664547309	7	1.81464161450877	7	6.47461022276235	5.08505772572042	4.3239673139508	4.75922045243096	6.08971646178392	5.24796555413445	6.46031988629354	2.34568614790894	6.63059238123435	3.39320417629688	7.88120051143462	-2.05909305593616	6.73068443800106	-1.79782794208961	11.8868269923413	-3.58343747548793	5.06211024261943	5.37173747901467	3.18674857265943	0.875413728137862	4.89756192897043	1.13835888620564	7.36156207969595	3.86918019349506	4.34702296291926	2.1489969011815	4.11030593892274	6.94731112105162	0.0335844909353326	1.41487274892154	8.84924439388068	1.63716023520642	105	1	2
104	1.26912259758036	6.06173787483924	1.66816453639363	6.49339668336719	6.05943507844976	1.87362581245877	1.27871236176747	2.73533239326627	4.26226857330365	2.5293527761537	6.75988276280976	5.22610926634888	3.06774456813168	3.99169881737519	6.3937304304952	5.61144537697119	2.68684059619319	2.63190695641653	3.87024873124539	1	5.39783990293977	1	7	-2.06686054281577	-1.00318730427977	-5.42485033511612	-2.46165871611265	-0.394596531499142	5.16061083929227	-1.15997077879463	0.196546683849105	5.58984681016413	5.99089095748779	9.60164236976956	4.82991194385268	5.66801407736516	4.59590980686766	-0.747692232161486	8.50924107205937	4.98637650479771	1.19267875339807	-6.18864561022573	0.698559194485099	-0.0364273403837201	-3.64640550602713	2.17887004481039	87.75	1	2
105	3.86932528624451	5.78078827981861	2.77602315294412	3.83392265137654	3.69114241745834	3.98458764109556	5.28730388627244	6.01281956650159	6.70756457660682	2.45277017672012	1.38892424197926	1.63221212861661	1.17328925128339	5.85386694698583	2.26363871782468	2.49395959010455	5.82568552573403	2.08689004858751	5.86345188526016	1.01128170039121	4.04402525922262	2.4143695831853	5.81732578005531	-6.22872650612001	11.5072835046847	-2.67103516405638	6.964044093326	-2.11414576698756	-2.68912611320306	2.58334874704057	5.44356500342597	7.92803050937381	2.89946827888139	8.61744131708595	7.65125996589588	-1.03514308059511	-1.042155577609	5.84069451068993	4.40983886827149	0.212556941930219	2.69649063754024	0.0993681311502004	-8.02931551614323	0.981683053183401	0.673917968710273	-0.677530665272583	92.5	1	2
106	5.58814735164554	5.189628275774	1.64148475271912	6.96948571714362	3.12875093931726	1.49046545010315	3.78902263634927	5.50452492368494	5.44736924983539	2.71293820625193	2.95114505762765	6.82613902170931	4.57192385230777	1.17626892093879	6.5440691604785	5.2741646194343	4.6185735430249	6.00595246026644	2.01511823326304	1.68076692157396	3.51621983487868	1	5.8502063526498	1.24074838297794	3.70879634861938	-3.22187817884334	4.78140960323943	0.644757926077953	-0.857789432513861	6.87823446184295	0.02694156871739	3.84385276071642	5.38041717409146	0.711002013566779	4.71284021321847	5.37440759188186	1.19440087803323	7.667682500068	4.51237974666987	8.95299632942815	-0.544952845617363	1.64391216889854	-2.48955262328795	-1.67585418123016	10.73174479707	8.13138589362908	85.25	1	2
107	2.80153026102049	6.47077153972148	1.10361310750039	4.34946774229383	5.0933992506443	1	4.19303593571348	4.81695833544343	3.07504263099572	7	1.01560869811823	5.17135029980469	3.97067397821878	5.65581387173201	2.40332149116788	4.98266719527072	2.57207417557758	2.24238969697903	3.05840994267664	4.90387088818866	4.11437507803764	1.56024131844843	5.36832448769634	4.04620656161823	7.89657113750286	-2.42472795889033	5.83977049024871	-0.43171195349793	7.21845544864688	1.94489022865932	-0.662993987981833	8.36743796937415	3.79241487389689	2.97434516879107	2.10226467930681	9.74506762928056	7.35594635662923	-0.735962094390423	-3.44912098207034	5.10452863129442	0.875908184149137	3.38955906183773	-1.93903899188073	-0.697124982823644	9.85581307118987	5.30364436559122	80	1	2
108	2.10455039863656	4.23041076170984	4.53401694939166	2.7207408521185	2.24054526307192	1	1.03283267172692	2.04638167470652	1	7	1.4572659863838	5.52534130045302	1.32229596525067	2.3166804735087	4.60871601860773	1.12506622864454	1	3.22490757013992	4.21373271476446	1.32522619781781	6.81369062378735	1	4.28059178719328	-1.16377488136703	1.07403896540888	-4.02004721592097	4.16127580377838	-3.61800233578071	6.12335378601262	0.409678942034617	4.62106807179245	4.04403524082019	2.14597371770417	-4.70214247637532	4.95773404118499	5.25836287967907	4.41953360078583	-0.46610886069953	0.324312207260471	6.91073368182383	7.52896608953157	2.05599796756651	1.52952802582989	-1.63623352898375	1.51400444863503	0.338468714973979	95.75	1	2
109	4.99201438253561	4.87813980193366	6.17499610127666	4.41760599844518	2.48746978776705	2.09110472702445	3.26388132514934	6.12620577588121	5.63254203210755	1	6.92747918030752	4.19894665751994	1.54436705683185	5.03947748702107	6.80237344673058	6.75635007662573	4.23381712792842	2.84611444356786	1	2.18748312062747	5.69484547317386	5.52987542497664	4.69023607960003	5.20807200083332	9.19411657510027	-0.574762195442389	11.0888531862888	-3.08303764931403	7.87801864791103	0.552282546626752	2.48616141891087	0.194173709439088	4.66049791738863	6.99236536515148	5.96229469230444	4.00219383675458	11.3123712326773	5.71931126007808	1.47341975061041	6.61220996206143	11.3545926716544	4.14432551904815	0.00924095422900473	2.26825853931246	1.4523640858082	2.52640532008784	100.5	1	2
110	4.46768680353481	5.04104293613477	1.52257152875798	5.9432391321313	4.13948989175651	1	1.99644077029153	5.38899091459544	2.30299744423787	1.82554852261136	3.85744028863153	4.08449414179044	3.7589467764854	3.15587724081642	4.38149957332847	2.88743975107365	3.68930596149411	1.21856366002765	3.38920919827031	1	1.37144757387513	2.64216517795805	4.04296007729879	0.925653361393357	2.25282905618646	-3.94080296690463	4.88196737059017	-1.41568623038476	3.17922252659181	0.0808855943552214	9.76860648136743	4.0043345922454	0.0899093294854608	7.57077006988409	10.9327781474976	6.43292620481569	0.345800704591892	5.77994323157536	0.552434573575026	2.29052724090899	0.60797450416468	1.7291814506248	-3.63912207801809	-5.46826356620818	-4.46162959486962	5.06747263187975	80.25	1	2
111	2.33341992147625	6.3790028881109	2.35179657624556	3.14810444419332	4.87923543999627	3.91570703342098	6.53637345933993	7	4.05034021577117	2.69121290234443	1.48750106711794	5.25755843282999	4.51332700266788	5.68999118370344	4.67041608770712	1.87783621223072	5.21712681758155	3.44420661370012	4.15525987729398	2.28084536468403	4.35695608087878	1.34605379638979	5.37418467779567	-1.43856273958505	1.33386729991529	-2.41154725800519	3.23292715676126	-5.4358736098592	11.0375699382805	0.104911915749805	1.7883514121108	3.74178959675409	5.78263455683859	2.59532304907903	6.15986057588838	5.59922877381887	0.508881722417992	2.88807158265571	6.00738965478349	6.93940810529797	8.27396646129151	-0.763476393814031	-2.07967905918006	-1.83355925800299	4.92424323423127	10.2944471676619	98	1	2
112	1.88833686230497	6.73540849452816	1.72430756033297	7	1.18565930225377	5.68498861686829	1.56228223504259	6.21966611956816	2.70849727526936	2.50731463061756	2.01478167086494	6.1738646507117	7	6.80098797289173	5.63531563459399	7	3.96258932109627	1.57400492695185	1	2.09633180371498	2.43810083696825	3.67442155830982	3.72762351422378	-1.27473022827288	-1.11537157795485	-5.17957196076438	-3.19267226837061	2.39845877853484	7.36859963844349	-0.89798138945075	11.4198257812358	4.78763910304421	2.73477962208121	8.21612860635202	5.68146956938807	1.49183916567752	2.01643772488588	4.99712761633788	7.16881372946032	7.18529397760224	-2.42340966732558	0.34380980616852	-2.75272587359719	0.973230453143792	1.34426546306867	4.43957638660305	95.75	1	2
113	3.83086889951462	4.94677928655224	2.83732494759667	3.62850575626247	4.13654389962459	2.97794947504043	1.01867265473169	6.60018053938178	4.91674624816963	3.90916508121408	1	6.13976635897692	5.64847177308195	3.72631859215976	2.8845702326116	6.21425659358634	5.91688826529864	3.39452666688326	3.95547830271432	1.85914448096914	4.69322880637055	3.88072828615499	6.80917775939569	0.350432597960109	2.62432595800923	-3.12777557597679	3.35282379503049	-3.57035936800311	1.67362845904015	-0.757453910608842	1.31630239892516	10.3482085215579	4.2151020038534	4.1782587517932	8.625890481525	8.76037779872771	6.24003116174364	3.97560917146289	0.995800925465803	6.40909712521713	9.70223955545858	-5.2770607904472	2.04565552567155	4.68747396432188	0.432083363510369	3.48785899589718	91.5	1	2
114	2.73491873455246	4.75618766717972	2.38490411271974	1.74830325061876	4.48571113759549	1.21307449796711	2.3766396452084	6.27969037602899	7	6.2539379249114	3.73709631762052	1	4.6668854962265	1.98953766686804	6.43221482949134	2.93570948911842	5.11938438350512	2.09055539056648	6.09387488835488	1.86300746180096	7	4.48891203696146	4.70763253112725	0.579995268295236	0.0807031784127603	-3.05873863322655	5.17286487934491	-3.42342353935543	-2.71335761526022	0.703784837027269	3.37501728916452	4.90471528846716	-1.09665725714786	6.32154228984503	4.12403982385828	11.1315713380906	9.314070712014	-1.19694906800931	2.55810650855283	8.85314320737214	0.840772030656249	1.52830895509508	-8.37795147778236	4.01397976584559	4.18498767500823	5.10417655489505	75.25	1	2
115	1.43507750632854	4.01110672103796	1.39074933064739	3.33347530593302	3.77927151828458	2.02898253814381	4.38141274896331	4.77808568231708	6.14874002893491	5.60282394746798	3.88429986473556	4.57847231016284	2.96419776340595	4.99425614600936	1.68340635989097	1	3.5821045469808	3.31385497513807	3.82925440447145	1.43787935881959	6.89360157027806	6.17566458024357	3.41699307807942	-0.147473709932448	3.82960427597757	-3.71875890239997	4.61572191610709	-3.8932516296326	1.88309441195211	5.6809178337563	3.41866996054614	3.30968874677361	0.394370178429278	1.34319209911194	6.37725252197164	7.76103061351748	-3.9057409608273	-1.25409274245183	-0.509749770014039	3.04673850288338	6.87841962535953	1.59758063073536	-0.457839273997704	1.2479776425703	3.08617742557934	2.42231936175958	94	1	2
116	2.88928178895491	5.50746228837327	1.2326342840925	4.64809717501605	2.84055779240792	6.86878071604685	4.51568173378822	5.7963273548443	2.36929231784916	4.50504913832348	5.54395441565563	5.01644025298302	1.88334878581514	3.38661026030753	6.37327337757496	4.27484124131765	3.17079922470793	4.09343505725605	4.47836947721134	2.70428393362167	5.15106024416322	4.07089723145245	4.88907387997383	-0.349468472623533	3.781187452534	-1.03428166320911	7.3974175502798	-2.12743964097444	6.09649621743809	-0.519916707040174	2.71629281256291	7.68692387119354	0.908115895799028	5.35115159169556	11.8556726251697	4.58115171038425	10.0863567950228	-4.3813959393019	4.33054678575477	7.6247197325941	1.33424810748606	1.2987872368617	9.99137487414738	0.366299337396033	0.0583970098397257	-2.25472950959534	88.75	1	2
117	3.13120881644002	1.9070329041662	3.88379359842885	2.48080447783881	4.84318336694844	5.48015490226871	1.06357093160546	3.70305452984697	4.96676553465521	1	2.60971323134473	2.5773687470977	1.86213855470295	2.66473548512523	5.2490945228444	2.9032051508231	4.89511806159511	3.1504452521354	6.17900498177786	2.02743031950075	3.14243905604532	1.87700299735906	5.63000829232071	1.21140458437855	3.41033725627281	-2.94280865119885	2.01672847604276	-4.21734295686347	6.20818059791043	-2.2217080366824	9.52135170979198	6.91366105902385	2.64839894012753	6.17008618311446	1.38966720398885	5.22655189980621	6.40089047455426	8.33073733857376	1.87436251295556	2.28867520781474	5.57416121523863	-2.62830489664771	2.64661252946435	0.163758614634482	1.66121886267682	6.61219390208013	82.5	1	2
118	3.26789662920785	3.47574277248066	3.87078167707357	1	4.28616924645662	5.04894866802656	1	4.29087386608638	3.50292198534207	7	2.97185650608676	5.43604343052057	3.47988639061959	5.85305415100715	6.80243165451825	5.30812764904454	4.59038699620513	1.19800866535961	6.51067256527452	1	6.42232492870082	1.06850207058031	5.59197512537574	3.02603738286377	2.35142862366433	-3.66159071866168	3.9254810625338	-3.60572050715211	3.78798374047094	-1.72145040345126	2.55972904068852	5.10669702187605	2.42164928901724	3.18756163321561	2.96493101568663	6.35148526871194	6.28532330091663	-1.44808021447088	5.75352121345471	4.28629886041381	3.94960448269169	0.870728362928877	3.33852171304365	4.13399160580247	-3.86817178692337	3.96233652921678	97.25	1	2
119	2.70762943984291	4.19171322954884	4.15993781964295	2.81297728057504	2.91443685515037	1	1.70009396365764	5.74258821580843	1.78782143505865	2.14800831928611	1.62766996663288	5.33043860627983	1	3.06362623755022	3.68991491887584	1	1	3.12263863805859	3.87449129802292	2.66592499982712	7	1.32188977469183	5.99491136565137	-2.35614527069415	1.96758336730102	-2.52024282638266	3.20849291194792	-4.05944964191476	6.96443353088796	0.613123699543915	4.87290450155517	5.06942017343887	4.89796560973061	-4.19856849007823	4.12297214113545	7.20488611090886	5.04256202724085	-0.953624658705822	0.253669578001918	8.74021860731525	7.85446930592583	-0.866791847625073	-3.93452874986615	-2.14071709613168	1.71819051832469	7.49041706118659	88	1	2
120	3.32266423013689	4.07802992210493	3.68391483102515	1.18398221256546	3.09529270969363	3.36210411248981	1	4.31083614949451	3.71083930447247	2.66494359084655	1.96927233435134	5.86757904826075	3.12843412663678	1	1.87446628274501	1.94382748190263	4.17359384095536	1.7809568954016	1.05727568688326	1	6.589237763875	1.49026360453485	5.72916522172139	2.76646067916185	1.97498755037049	-3.02240468515082	3.72893308105773	-3.83831670309552	4.92522506921856	-3.00884130390587	5.99621489333025	2.60306616629307	3.13489630470238	3.46568665983512	8.16582990148696	6.54406787549353	6.51719315724123	4.02413572342103	2.74990929396617	1.9426824099576	1.36376654744423	1.83463369568412	2.66175641112748	5.70684386368758	-6.06795128034997	4.62923042849837	102.75	1	2
121	1.71640338344059	5.94462827863426	1.62271494841046	4.86414396378464	3.97373789842499	3.48547463039811	4.36588356560613	2.75931744478658	2.193963158555	1.54053973889343	4.53827673071375	4.6117930051101	7	5.92416374167834	7	3.56786326410711	2.45234765849806	6.24875847916647	6.17868306566096	6.52875903237195	5.4406160539425	2.45577665818034	6.29553054414686	3.58272922937956	8.73242867412274	-2.32494139140222	5.19664636238398	-1.15286970168065	4.65752352426091	-3.08838762654242	1.11136941268713	6.68669768664585	1.46686120742402	-5.68022723066155	9.5009802916064	10.1642726258507	6.87712223237782	3.65353477477781	1.39682218598471	1.44338781144672	8.36178432163602	3.23127914060665	2.59387748352213	4.69714496672778	2.38458546959593	5.49356455400771	88.5	1	2
122	4.45526950119645	3.47450804947692	3.35647387164166	6.67165986513809	6.18465266090985	4.93404137047056	6.82441802302917	5.72352097776779	5.07937341931939	2.18835260813318	2.00929626362721	6.79624225808188	4.99016956016519	4.62355328561587	1.34565275618947	5.06292451596037	2.3563209375522	3.62360837270176	3.08696033211963	3.90403311654465	6.8702408816179	5.50149294359414	5.80159901674062	2.68288144458925	4.4935938284378	-3.21648247554928	6.79556909947889	-1.94345106609515	5.77443511911514	-0.535726044044115	10.4836881025268	-2.32803621675341	5.09822210869259	8.20673344178859	7.65627079069994	8.9167504002755	11.9624776054652	1.00393265068576	9.09992436772789	4.17895934097797	0.278425170125452	-4.72046465023384	2.65792630920347	-0.344462091912691	4.05177507179624	0.877771631202218	82.25	1	2
123	2.68217023689359	6.27476035335449	1.89443155809688	5.18487453749993	4.83252798453862	5.44468372271458	7	5.15117519856066	4.0737146158788	2.15888684800204	7	2.1673408147774	5.36766506459104	5.62997453893948	4.31009789038664	3.88969379345053	7	3.73062375373852	1.30885028338937	4.08973647787798	4.32888850908343	3.21180566585468	4.64297249398959	4.10340130235702	7.4645820931799	-1.5530316814676	5.60118220300094	-0.011158135966257	-0.588270045401787	5.92653799892794	3.0080008287923	7.92717385706686	0.884673542279414	6.98732292474203	2.45065495113919	-1.2411422783335	-0.107021210028885	-0.127475978095348	6.51301020864618	3.43307806432639	2.8932200482139	-0.891851149702922	-5.56189802230803	1.11892626457691	0.347932575036516	0.695937386287741	71	1	2
124	3.8016679936928	5.95443121563555	2.67703482032279	4.80354375360677	2.38681337875664	1.65648744941127	4.76777040753797	6.18597874922591	4.67913320229926	6.4949648344699	1.02123169006543	3.86729404071721	4.87176149206951	1.42359229292607	6.22038685752716	2.67544266569085	5.17013210603076	1.89527215018773	1.2016919313272	2.47598880246627	5.59835491435247	1.22775464801213	5.47189747017186	-5.86963427796392	6.37076984633137	-7.26586552887902	8.52585904821976	-10.1732150951182	5.43446957192025	-1.63462072145756	1.59572417505932	7.97166535804103	3.08607267567889	3.01219497343985	2.52551367838542	5.19338608011376	8.07266653254835	5.85395660686967	3.60878958520061	0.397743921546309	5.72284530916121	2.60920127468972	-1.15793923611436	0.0585058288452839	2.05764253715367	6.71744039270542	90.75	1	2
125	2.45369535392808	5.26647815242716	1.08309043205857	1.79807625259253	2.74003151087044	2.28880176882574	1.97576179698059	6.30014534065649	1.47714643362343	3.67497374936828	3.45070553189095	5.90938243893289	1	7	4.55784869529449	1.84378373275595	5.06888089138467	5.62035896538387	6.5517299426941	1.76005567994211	6.60736656611498	1.21951709362133	1.37056694918216	-2.40328340680835	3.87633813234781	-4.44344148422143	3.92639254879891	-4.19874042784138	6.04427770273331	0.00806929896689826	-1.15215921680103	4.40130243959123	4.42920512692945	2.04221328554435	9.6529871064535	7.34056216003316	3.7801433356913	5.34057948434611	8.14428390868257	3.29375027582477	-2.72018743802102	-2.95856751830316	7.04094583902456	-0.414423999401112	4.92588202986798	0.0131747816367084	110.5	1	2
126	1	4.70675423798209	1.444191200774	7	4.28588632491569	3.02816661698505	1.62411817457171	1	7	1	7	3.32494236254349	1.056835805666	1	1.168093617495	2.10405766377274	2.25489853933001	1.17308128308455	6.5860906645768	1.63742144840191	5.20682014621208	3.1876507797332	4.50353947570199	-1.35939720220625	-0.552902100238747	-5.75439553906606	-1.42567563004617	0.450713586440297	-5.58756936763876	3.9600787516855	8.43924530326143	1.46667308307208	0.807599082734505	9.89797887294991	8.51010385603086	5.99086430402425	7.89604781101335	-2.05815637274527	5.404893674508	6.48308866567468	9.19859500251064	-2.56521250661278	-5.15954490693686	3.06235983705979	0.686098658187174	5.27377109690512	96.25	1	2
127	2.24632672112793	5.31609877937321	1	1.93996057241948	3.38987836872221	1	1.17410835308422	7	1.28096427841152	4.09370723790057	4.90385286194392	4.7248030660232	4.37884395170762	7	5.62530650996728	1.5015898677962	4.68486153264025	5.5598245769646	6.95014573145463	1	7	1	1.16966641830672	-2.72069080316417	2.52072098756018	-2.49922381063904	4.24515940415658	-4.92803687896806	2.68524999049236	0.331798178561033	-0.00404250856238258	5.60983768617514	4.91234426017284	1.27980276924402	9.45394773501112	9.18725028894723	-0.310806260567442	6.44836081307497	5.19017916851646	4.10156113065619	-2.98808813074587	-1.21186390653742	0.500283704677726	3.07215270221185	5.32158062897159	6.63820533154159	109	1	2
128	2.78839035620632	5.8153288814017	3.20758047964069	3.55849744973248	4.25694868480935	1	2.9560300585256	1.26537643593304	4.59624533589431	3.7827217060329	4.77064661745039	7	1.02700597868932	5.36492562347791	1.68107564650007	6.09429749608338	5.04310524773681	2.9703216809458	1	5.80053004810022	5.1666451627299	4.87800893230206	4.91572270394849	2.2151072681392	3.1800400264695	-1.9698799409208	4.70416389153924	-5.01663592382346	5.00147248571255	-0.365097999758872	4.48075935048352	4.3760494276761	3.61523931704962	5.34321069751214	5.41950273524658	7.56580476075167	10.1093090850769	8.32240241720728	2.22249752148808	5.71837881880106	5.86502480778468	0.962418969864199	-3.562504497194	5.442787346434	10.5645750699369	5.7194622238053	95.75	1	2
129	3.44544255641154	5.94947498563694	1.65790454039788	3.67175200483826	2.96364931049536	3.57945368407927	1.48721947610757	1.9017999350631	4.57586605646059	2.93915151733083	3.17377664574183	3.56902231973861	1.06172193747865	5.93865602452022	1.86536786382959	2.21917388406441	5.2877064601156	1.5459724014607	1.57360961273905	3.12680689127022	3.95369993013951	2.3560317917771	6.56912182915147	-6.96978961969353	11.0831414555249	-3.33995910149081	6.85475125344996	-2.48832629570117	-2.84360371532778	-3.9377395132687	5.73707177977387	3.75501738962381	2.89152752829347	-1.04733362453782	6.63286608468234	-0.221255982272718	0.202874711223826	7.05063697228266	6.28821879997391	-0.652225639331649	0.397305870088813	5.25253448531095	3.0852384883229	0.169568595574107	6.27236869758669	5.24422739887206	88.5	1	2
130	3.73601808726684	5.59871412083413	2.5292319169157	1	3.52923419551227	1	2.30242722005215	3.47017448658751	1	2.94441353338777	5.64728439401862	2.83392944882552	2.50387965472648	3.74529009779214	5.77443312114884	4.31446129035904	1.63447262866387	2.44220182561505	1.56403017154207	4.40233138631783	7	2.1434914861754	6.65949550219924	1.57625976586652	5.227430398514	-3.8512015683621	5.34057790794211	-2.66813473415155	5.34522038865807	3.57721554074298	0.657543743381756	4.20825529558698	4.86526178114524	0.0993611279732121	6.20594108822471	4.84775159953577	-1.5781882453103	3.77686833702309	5.73942252750777	3.31620126234984	2.53220805483385	3.55707680602006	-1.37509936378633	-2.17049188228344	0.0901080459919752	9.0726569700216	93.25	1	2
131	1.63317108020394	7	1.91070094884039	6.24806463097275	1	1	1.73054041059422	2.93170552112092	5.61781152199469	2.81660802685248	5.46427837147128	6.54383086055458	1.98042944570228	2.95222205131652	6.52478681928775	3.33450032224987	1.1777315774422	1.66901985047008	6.12564095144333	1.89964054661628	2.75733574427501	2.05385774463717	4.5970728619956	-1.32377197291939	-0.830819192487872	-5.34655656351421	-2.73110125638749	2.25751632336838	4.63269728268497	1.82292939576957	8.72716196366972	4.13746911635123	-3.90463493375466	7.8215972014417	0.56370895262444	9.69604857619887	11.8998374089091	-4.74784022969011	2.75066295256784	1.98441333267765	0.895462721795962	3.06375958127039	-7.74002457013681	5.08924864301061	8.93857745603541	8.06219056040925	73	1	2
132	2.94790236284467	5.53131882790629	2.52537798521093	2.30565118687218	1.76024201379351	2.07633440684729	1	4.36645171866534	1.22526319339097	1.744165438207	5.27246020985365	5.08264505724027	4.249728811396	3.28853556651993	6.93906953750909	2.0634984781388	4.76444741461794	6.2589901720599	4.31454966957512	1	6.85948694279412	1	1.15068108783041	-1.89905056869162	4.05343382323591	-4.24306428727515	4.90835320300735	-5.19366382568326	6.53498296121969	-0.735740426951781	-0.671901712883739	4.52295824292807	5.2341604995569	1.93897457443365	8.65908152473087	5.55597427484483	-0.733001598579296	3.17760025172481	4.54062463600217	4.46135245361371	-2.13160106251574	-1.67034745898633	5.32566447198671	2.57013238855006	4.8960331163375	7.23111221543938	89.75	1	2
133	3.52011843936566	3.47885553582553	7	3.26827611140658	1.89390148477158	4.63520984776981	6.70184724277967	4.06642149723177	4.14969116210885	3.39734899584306	1.97839845759823	5.54721050832766	1.75578553510427	1.04420938446459	3.06311958932114	1.05738927267268	1.51336800965239	3.58779512536313	4.6703503533788	5.9662402259845	2.81553615273601	2.39064684772628	2.23754021109943	8.71530293388002	6.13436406356933	-0.7215494461935	4.40096417724454	3.18998703638577	7.98179408642075	0.101735505435179	4.94346593132224	0.781407033597185	0.940388642423223	6.76008177994484	5.91373398079938	5.26150834805972	10.4709501640729	1.90158676234612	1.54520983218984	1.83803440666324	3.43530549063823	-0.699714941569335	0.0813614162275687	0.826110916435342	4.86721738445927	2.97842610206931	99.5	1	2
134	4.80507576052324	4.79246209603538	7	4.18856109858708	3.32245852979529	3.77548220786484	5.43064460356615	5.73072996453066	1	4.48013991651426	6.85997392257018	6.11766822220631	6.42134267331174	4.18193296309115	6.24117033953278	3.95776225643131	2.6161860721246	3.84454341373707	3.01249805053501	4.6073526814569	3.39979048975799	3.88521192260135	4.070682535481	5.92981543740899	9.41774203818762	-1.48118729036786	10.2191798226838	-2.55790139229576	3.25040635161665	0.315057664221576	-0.15420564309917	4.99033804582602	3.98233126687586	7.52013294097585	8.48386480821825	7.89421306698233	11.0896755078613	5.47129229883534	-1.02373975080861	0.721829219812768	11.9719395800568	1.21882624495461	0.88587460231725	2.6749202878357	5.43746034501829	0.187659742973844	81.25	1	2
135	5.74870768668605	5.53146514249519	2.18346139695644	6.41352993730828	5.41395742367713	1	6.5912822878217	5.85220652040097	2.02585977020981	5.46097970882816	3.18142243580337	3.1406182366694	6.38435010471695	2.0237299441547	4.79804872938853	2.78340893486715	2.59148535690524	6.75510161985776	1	3.49295447538676	7	2.09309220672446	4.53242431143326	1.05236149044249	5.22084158232326	0.975998051968334	4.4290006584006	-5.86099472031722	4.77809571344161	2.08241829287031	1.97191616917017	4.88221615793052	1.99092784546649	8.62545782223028	3.0935152083573	6.58917266221909	5.45172230189425	0.575962096067349	4.03944669060121	7.10474057499651	0.886986793202192	2.94461752198569	0.504548012592672	2.91186015006811	1.29930565871993	1.99130421337173	65	1	2
136	1.21645380175976	2.78654313534784	3.05199277990712	2.53903187635995	2.61112356779054	1	4.28872765777319	4.44045206402531	7	2.4500808265199	5.80838880478612	5.15360744053817	5.88660450974383	5.6167520007235	3.05791689752635	2.32613675353166	3.10427278888562	2.19202099283846	1	1	4.42040486606063	2.02292195459069	2.59571962421156	0.0143131209577096	2.85967882358097	-1.21291517667001	4.79275999783197	-5.48998826815441	5.48950055476845	0.910691361942299	8.02482389742842	2.66726283553279	4.39544071590422	4.05259088762698	5.5535025468348	-0.00588185178284778	4.76975974057168	1.4776391813479	9.78196026732337	2.56771156354852	0.741842291662628	1.01221346599522	-0.117046884934352	2.68297291861277	4.5325386546521	1.77631938731314	78.75	1	2
137	2.91999533868999	5.75725881187601	1.97014356089602	3.92027675779925	3.04060089242914	4.91491466757846	5.688568082855	5.92281469206369	3.48295350264618	5.67951428865319	2.80393759023786	3.67778923286874	4.95806822898823	2.49241756153422	5.12712188396912	5.69502634893058	5.24611836984057	1.83905046366929	1	3.36435957075147	5.02718958228676	1.37250929518382	6.49301112311024	-7.15999385630153	7.54052113649444	-7.63016477979078	8.86349452485339	-10.382511147433	5.94011130688423	-1.45733262175967	0.585382970507999	7.63363585142079	3.5473230594341	8.05360999179459	9.14406670420774	7.31521141976767	8.19827665512206	-1.03830975451948	4.14004652310386	-0.00789652414216069	4.78762276266747	4.24518035948819	-0.654126644511688	0.227009909652742	0.760318631340942	5.82703671447841	74.5	1	2
138	1	3.60368351667754	3.2465093862791	4.06292149382096	4.141187244422	3.37338561994824	3.35301416328794	5.34200546194198	1.72183134493636	3.29554880386963	2.40434274505206	7	5.83977399443928	6.62522796133458	3.26623765491918	4.0390978900407	5.08042624249238	2.35982664316078	2.66661450297585	4.74982916699428	4.68773753214707	1.31090469462716	4.3399695065114	2.56326267055496	6.59795369541215	0.0964022918437918	7.08147319781264	1.70344694408587	4.66304222781607	-2.84901775406005	6.62515675590276	2.03429616718114	4.01435167958515	12.1134022449575	4.70456188840862	7.30192129884159	5.38848621941361	3.20079167537992	2.58869293602983	6.69503218249997	1.6864714033227	1.10675247944371	-0.655645144758585	-1.57115411289654	-4.21762953352619	2.46997286019893	90.25	1	2
139	3.68330327263694	3.91839666343363	2.82442554133641	4.80347840307475	5.14365626980251	1.08286687566208	1	4.41733846293711	2.04508237939464	1.21768328485397	1.61031970033567	3.4062727766935	2.10181416533328	6.5221354984838	3.69411446607718	5.47038256451552	3.38057345846907	2.26205641188359	5.57880333174577	5.96153862295978	1.08549623063056	2.44481664729086	4.52303064334141	2.4176159126891	4.79435654906565	-3.99819956485916	4.88783153812043	-2.25947122367626	9.22267159971515	-2.56106696589916	4.98855882527055	4.86191917775146	1.48212240009296	5.55007880030873	4.41617387174104	-0.183522182036298	9.25121224253529	5.72313660691319	8.18422637493553	1.9669815343846	4.76474375244087	0.186281210911033	-8.78982036678057	4.64985567404178	7.94505732108273	-0.164808480466696	85	1	2
140	1	4.82332419735073	1.71535904913545	2.39623508967908	2.63064866043275	6.41165139668493	7	5.27499697796861	6.69637088362081	1	1	6.59958176976966	2.31617071780362	3.87791823900888	4.01073836502925	5.53594489246917	2.67647951807834	5.36453790717915	5.11412838769181	2.11057119081596	6.0991623601765	7	2.65023509888758	-1.91982271808308	2.94204155777914	-4.22878118980932	3.48765664628475	-3.89446747239119	0.539387852334067	5.84458625791889	4.71957676532401	5.84225666510186	7.17806147710662	2.35300824180951	6.15678969887953	7.26961238011936	-4.29490411066872	-1.55688232667825	2.93318107765956	4.61068568230134	0.759315141978338	1.95054850993335	-0.939496021743575	0.978721174186865	3.57690841873343	1.40577745028458	77.75	1	2
141	3.09658131195261	5.94167699487392	1.31122141109895	4.18306908858466	6.01286382080766	2.5068150502123	2.40201673517456	4.78681096369182	3.43609665919925	1.903770543092	3.22638367404996	4.66806376591319	1.40446971531937	6.36913559891597	3.34274964087839	6.03781091574685	2.55718743487331	4.66126116707052	6.60226880967181	5.34116100890441	6.57279146133384	1.09651596258414	4.53178092562955	3.56421170664415	7.85658991644902	-1.9951050060603	7.0069391871008	-0.192566926272211	11.9484974264528	-2.7941546438495	5.67283551033953	7.97348423158749	5.23370159975879	-0.18099713899019	7.25753836940899	0.506536933569725	6.92920203495518	6.86851176232342	3.90050140059043	5.48545891011741	8.09554315944812	8.02169851117066	0.489615246417735	0.462639157039992	1.68212077897658	4.07824520927578	86.5	1	2
142	6.44264235706018	4.9221381683421	3.24594786008685	6.72512587151326	5.52576195844536	3.30538853210732	2.2274154697404	5.65534412251901	1.70527229275381	5.07014328681205	3.46197103085733	2.88438900571993	7	1.50411871283112	4.9783885498023	4.74965014606339	2.82813272762645	2.50578147236451	1	4.70367874280797	6.22087449993571	1.87836794870893	3.98085168011723	1.96336428413249	6.10996344451606	2.07062134711535	4.56850399252978	-5.64425175531871	4.57442908485013	2.77774453992482	1.88617043446176	5.27510924271658	2.0852877687285	1.28633134038083	6.8171895917969	5.85176010321872	-5.72978604341444	4.69821871508121	8.66567891216892	6.87700569032032	0.978105489743278	3.16062608836565	0.445517033341544	3.0482258430467	-5.74705036560473	8.47351699587523	63.25	1	2
143	2.96258742029948	7	1	3.91438277475548	5.19700012401489	4.14778699410983	2.56210980289861	5.29286549364232	5.79960901445339	1	5.95777290413631	4.97638477393934	1	2.5538406656537	6.67208198576036	5.75573564592519	3.27065427423094	4.68716591937222	7	5.14765442836419	4.18981402898247	2.05845609369256	7	2.94578287427205	7.58450540777771	-2.31381988368507	5.80622527311562	-0.614836461348218	3.4229459811455	-2.60027800232218	5.62994245635851	5.68320853065319	2.85980733978075	10.0134880845713	5.53982997404875	0.237635716896093	7.60524772895789	7.61137256916172	2.62489807797889	1.89686278880947	4.29893711226031	5.27491262488198	2.16686836393966	0.4639108226929	9.01030089277854	2.52532667657903	98	1	2
144	6.66762384049695	7	5.21996621701045	6.59575295562093	3.25668845580391	4.74140181949259	5.17440523306339	2.63830868434308	7	4.27030217258883	1	5.68165634727032	1.00391227094463	2.6576438259764	1.88001198130536	6.4183987967122	2.26219449829058	5.82787915981094	5.95658334572829	4.83136879520048	5.712219890231	5.42926569613606	3.14848668277805	4.11019080482432	8.15629069273057	1.23917777612725	5.10041947680573	-4.08488743587067	2.03819001655661	-1.47212186548488	-0.650469355039076	8.56687202130994	1.72947429955002	7.27608449277731	6.82688386534391	-1.75908073366253	11.0312909179241	5.09923869939643	-2.8533274687286	4.77810413834594	3.51417303529865	-5.78614157876149	3.34035792142665	3.60869918367729	7.25609656392149	5.23414039605845	58.75	1	2
145	1.97680755711595	2.46984697551451	3.12194029868673	1.4961092714806	4.52978890514726	5.7197070673561	2.68576977155557	5.03733067004866	6.63900191025092	1	3.4308304153808	5.83488486810374	2.23566736200717	6.4246392435915	6.58535680903674	2.29370944364685	7	1.70224543503981	4.98093632947066	2.31307269578964	4.73578994163197	2.67171688960574	6.27808976622354	0.483228792129209	2.40249688397823	-1.85771715197818	1.4081154677194	-4.46469137993849	3.47465093465418	-2.48247842094343	9.69976499950593	3.2458036780964	2.77376932575008	6.43108025781974	1.51605790559535	5.77918555472024	6.4510707655681	8.71387218249513	2.15663621455649	4.95299568025932	1.10286815610603	0.163796884831724	2.77045049982666	0.731564520652905	3.7799357239373	7.23651285576607	85.5	1	2
146	1.17601917300775	2.63953138486969	2.70271967847793	2.79311305601324	4.13086801165255	1.11105496566559	4.44852528708069	3.71319112829786	3.95243340353092	1	6.65579149967563	4.59366188134926	5.77321466274435	1.7113391078539	3.76996650060184	1.96564821137433	6.06153644715906	2.60335062809847	1.36734701014915	1.57914584836064	5.27409866861297	2.38630880647223	4.08907964198992	-0.896350049540114	2.50502037389986	-0.914169908918944	4.00501140982526	-6.83100718685789	3.56299891625559	0.599134411120558	8.04792439818556	2.50097232132735	4.7166213174019	1.17519983677781	4.15643031239915	10.3947579086097	5.2907058576695	0.531848651161922	9.9439033679589	4.8132252975544	0.315751161045093	0.214722800554792	-1.1125800411621	-3.43091482826786	4.0226455604699	9.30942999233001	87.25	1	2
147	7	6.650294260075	1	7	4.94592338984939	2.11310835711442	6.18009685737455	6.497192289679	4.46953497696541	6.06046891856075	6.03394055913989	2.38508892426823	1.73182169426532	6.69438656578922	1.04249606014198	5.36826634235795	2.13927337199634	2.54138936276005	1.13506370104451	1.39012674907265	4.63658771722815	3.02456104828922	6.04386009398451	4.86810038970398	7.16396887722182	-1.86094177726999	4.14411499010785	-1.32833712824578	5.2117143184991	4.53686475357522	6.89507837892579	1.2392300969829	4.57116149778581	8.3089042563941	7.8864033101238	5.79324645504089	5.48214320434028	-2.35372799004688	3.37782059857609	5.95079913162359	7.0017292732903	-0.993212289538473	-2.46203279058963	-0.487072226491405	1.74269293806695	8.72208715929026	81	1	2
148	6.88534804557325	5.87727208365623	1.08662871108137	7	5.06225673791755	2.20121858857652	6.47119724612862	6.29581358034356	5.00649435993633	1.59529897554257	4.35033824086833	3.38592832266164	1.01018246320966	6.6096725315822	1.83918440045674	5.6195159886568	1.17735272456131	2.22697731924821	6.20512940532589	1.60145577204024	5.57469633999495	3.24546339234363	6.22604952593459	5.41147475719279	6.66903889768975	-2.44684257392202	3.68284426801286	-0.160292196612021	6.05992269710773	2.2269563872883	7.3809823539261	3.01276720956334	-1.16463358175579	6.9353067135872	4.56422515016633	6.08512616403971	6.09094831601461	4.12225726133714	3.02584859313869	-2.74983274761658	4.40346342631944	-0.479565580502501	-3.23654624693144	1.04741782265902	1.7427161329004	7.51215388857033	74.75	1	2
149	1.82390149946125	4.31836307441548	4.14951855454418	1.40663053529899	4.28296910399821	5.38138584530919	2.60563403969627	4.34518790535512	3.64492528515719	6.59869758774509	5.72066027229248	6.24100844969961	3.96609710613065	1.50163395761864	7	3.88979462748694	7	1	4.97064403662538	2.03855761665099	6.74818936337939	3.09835862291528	5.70135637056418	0.900017928859722	3.92392271584241	-2.97747984329473	3.2580126680308	-3.10549708715093	4.31744204546795	4.50310244134679	2.57170683200534	0.966763306678553	2.3007068380463	8.40636841335609	6.99905496889341	6.14261691284014	8.69010340918301	4.1547946412879	-1.67812686841098	2.27773454786019	6.0541691524914	1.33526710250115	-6.50295179023751	2.42414606238038	-1.14225270906884	5.66308580390071	90.5	1	2
150	5.17110695120694	1.11152840145059	1	6.68888397793156	2.78092500672774	1	5.51029730179044	6.84248496103421	3.15267264365197	1.92643513911813	5.15326956543163	6.93719401509905	4.88031021837475	6.68416192953465	6.54731384902127	1	3.66327341149594	3.56424739415338	5.66667301746511	3.49460624314998	2.32743383683118	2.28392976395744	5.41251115185678	3.91954573094931	8.40945129911154	0.427258530140523	10.5259520136319	-2.46602346931542	9.59027773739161	-0.489599773417088	5.24325982663444	4.44604267018134	-0.486681541877493	-2.33625576864108	4.52659476770975	5.53710449813672	-0.114998804951773	0.211260059188296	6.96946589779927	8.47436542670898	8.4829153318256	-2.80081230029603	-1.32991031434309	5.02464862084817	-0.560876905665754	-3.30895768834	89.25	1	2
151	2.51076687217342	6.02493885188901	1.43725743492042	5.25551480988314	4.93325983213794	3.35471431716118	3.69095892036072	2.29003942675799	1.80271474070685	2.5359013663422	7	4.11925230775463	6.91189423266265	1.56058120582596	6.60817042765929	3.7187718330707	1	6.0507252950574	5.73007851296453	7	7	2.92961057888418	2.9743406235099	2.00593866193644	8.75958221684041	-2.52225978263013	6.20596966702362	-0.833621660911609	4.24044863732739	-3.09464973076295	3.76528533383484	5.03310566822337	1.88766442347864	9.69069142319217	10.1573593243023	10.9255267696437	7.38896404421648	4.18111532113042	3.7378309430651	3.90499862107006	3.095166506657	3.51256972161667	1.60551017636998	0.460656790810813	2.68264166133788	4.57435544993286	59	1	2
152	3.23994930315899	4.89312690911972	1.39871174828925	5.09101555214751	1.64211481130101	6.40996413776518	6.29470793019869	6.22142850277584	3.08394565773374	1	3.31511283623915	3.19885708080172	3.24512524364049	1	7	1.82204444367609	5.60683070845629	5.87245508390237	2.29567890175171	4.0899480506242	1.72364735213312	1.69169099312435	4.70832208039964	-0.202125848208525	4.41983686021121	-0.556942131339227	7.18296913544424	-1.67357407922875	5.959969803205	1.16140748303	8.4360321297317	9.69587411078912	0.234771295760793	5.68625500494687	10.552593945323	-1.14512417871654	0.128303855106692	4.04145432329601	3.03390148212867	7.31382361405374	3.05730530278359	-3.15726347421765	0.769084062259308	1.00075156022187	0.0257884179583044	5.31060319323237	82.75	1	2
153	3.09985142796157	3.84074540514283	6.71457640899469	3.55931645306054	1.02332426046695	3.36937557394179	7	5.3959138336597	2.51149943690241	1.09655178697747	5.44287961586256	4.27073029117719	1.18961822426694	7	3.9025259909673	1.32682597158388	1.90678882375292	3.04100133303911	2.3552138688768	1.99178021893894	1	4.32999557493171	1	8.06580729043411	6.9499956207441	-0.762606168547424	4.20310390082115	3.9671035088626	8.02723835542352	1.5367770492593	3.55077209339134	3.62782554492724	8.11577781352804	4.78331927338394	4.59279404866657	-0.264528042737658	5.93112476397336	0.176149525743384	0.964151757243388	8.41815336395113	3.5147346991201	-2.72820609049823	-5.96050819500685	4.10172699041263	3.84034875549027	4.67487587937131	97.5	1	2
154	1.78195872485472	4.76724514133016	2.4209225307885	1	5.0370252233992	2.34933689543193	2.32796762986427	6.87907262069924	5.64417073681558	6.62658814700818	5.34353634189735	6.75212477651254	4.05570903659662	4.63410909871109	2.43527059523459	2.10689556551366	4.66234212517751	2.21398654589325	5.84060586678418	2.53437506292854	1.49651228411323	1.81788442176458	4.85580070206741	-1.25723007109187	1.01120812707536	-2.15637281422417	4.95362784850534	-3.12786300197161	-3.77329051349467	2.15519920818639	2.99275059722879	3.7288338848473	8.30367078923131	1.57528387473086	4.97413304215188	10.8383317760757	6.42951186659175	-0.345712615015531	-0.112294832940812	8.86528953382962	5.31870031530392	2.48294470477385	6.46578857941888	4.28316977149887	3.93281656324088	4.87790034491636	89.25	1	2
155	1	5.7178141537329	3.25109440345065	1.25984606589237	2.55836867968409	6.32655759306534	6.672226505035	4.16249222301794	4.16473952912294	4.36571065314709	3.0317569328319	2.43751879134128	3.52573917879301	1.754286586857	5.8411618239031	7	6.20871842899419	4.13419748003518	4.99603747663472	2.35456862963734	5.22340479785928	1.46748638912672	6.41897210589192	-0.195843318909877	1.19311747284863	-3.76800718494371	2.64557677764377	-3.0297476477821	4.75210591168825	-1.51607193734402	9.26682624951945	8.3412364748523	5.14136501537748	9.25491757781733	6.13685618146496	8.75402103769642	0.851009568844356	1.34744354325306	2.59271432927119	2.17914492522388	2.32120266716718	1.67191968441815	0.914800150175521	-4.91224241031758	-5.28165486488149	6.79250502375671	78	1	2
156	3.69564723439035	4.52946498568467	2.58858881374506	1.37407774772738	5.38506010396018	1	5.59748097049059	6.19408460271229	4.80458246659739	5.90347609662434	5.55956553830475	5.91380225518286	4.2156620410289	5.62682560560847	5.9781840053509	3.72996202181017	5.63097465687123	6.52418952214132	4.75776259059771	3.44239863942005	7	6.16149267227806	4.68179086487803	-0.0344189498655344	2.14227239754009	-3.31082467827167	3.10906425399037	-5.08132747033234	6.73376439477778	0.86025930093248	1.6908693979878	-1.36816120044284	2.9143558799349	0.156664573872217	3.77033426158825	4.33528694779785	-4.59749017109726	-0.96913986416334	4.27303791052429	1.03304246442481	0.565982309850275	2.57387771015026	-1.61584125535957	-2.65988177102857	-0.714352868245596	10.188983651827	71.75	1	2
157	4.28536140161852	4.19080100511811	4.1952659608933	6.94227141793693	5.80215654008722	1.40894847026893	1.77959895080183	1.59988482722085	4.43975162898855	2.40944639185769	5.92142559991048	3.38218069620306	6.5756100090141	2.21318638953981	2.10827572313706	2.41751663466118	7	3.07410361850528	2.55531364988056	3.37366869379976	7	1	5.03606219956712	2.38784050117345	3.17826455656986	-2.65909669825225	5.52808661224361	-1.6702016068997	4.81019680474015	4.26249182652185	2.40758721402391	3.38329908674426	5.01242191487039	6.2949230434244	7.12376498212406	4.59103800612818	14.7603454994851	3.87165225112429	0.627097480853749	-1.38048007173827	7.29266889611102	1.09315413357095	-0.0108045853068507	-0.64545202353879	-3.35552463739086	4.72883172660447	72.5	1	2
158	1.24530071153494	6.32693390690723	2.80482545586901	1.16897580500514	2.1075763535229	5.99406629604197	6.69233806783342	4.6999788050141	4.7113904769865	2.14391410879102	4.1551912553885	5.69364775294514	5.58994016639933	2.99498363281512	5.52779627364542	4.13238847506611	6.8915974055161	3.09358422514265	2.40060562016099	3.37828806546892	5.38061820714286	1.46216588177767	4.29976599987897	0.448909615405222	1.30989269957107	-2.65544979884605	2.47296146028266	-5.87643512298061	3.75369429370315	-2.09590997081843	2.28908408979801	7.79976363331309	1.28526655022727	7.78274946511902	6.30750763904596	13.1728245915105	0.997133335284281	7.16989624097348	1.9782700636024	1.67439873773736	2.37864698129747	1.29070227357598	-1.41096673494853	-0.401721778453146	2.57036538227408	7.21099848701151	85.25	1	2
159	2.87580418189315	6.60099878613354	2.81637525885083	1.79064044636196	4.49489754539401	4.72820932715298	5.77854954216508	6.08903107639446	1.5046591949891	2.74384726299478	4.22142073827059	7	3.76675411584556	6.68303625537128	5.02549151275357	6.64270154076676	1	5.37773130845187	5.30193903023766	2.65375273079865	5.9821802537069	1.54850606510317	6.40456728046589	-1.18717338241117	-2.30381327805588	-5.240202839867	0.870986331205202	-0.993202994453907	5.37853899599071	2.7299167645868	1.26621532857912	4.76194706922705	5.65411743532071	1.68701444522336	4.07520221281839	-0.0106256214543141	10.9551568246498	-2.30808611615811	9.51407105528865	5.72131226067559	1.04075794136386	2.304382359079	4.92649583833516	0.916583061541016	-7.13383173888561	9.83775163848712	77	1	2
160	3.68415293865474	5.59848753814735	1.45552973099553	2.53346314941288	1.94685898859427	2.0115985570994	2.10221743377567	6.0676208346574	5.05365463079147	4.78256164827516	2.91209528101616	2.97144726728601	4.81973836014233	3.68204516471565	2.84547739257573	4.03080241706616	5.18777041761836	1.59369072900848	5.37541607786514	1.61642523051648	3.54981830034178	3.33019201127482	2.54757493638599	-7.13697733912639	7.78594801738001	-2.62213197022555	4.20016371756076	-2.48738917891753	-2.78712174697256	3.05047100872103	9.26429920777799	3.75158617987111	0.967818104074515	3.38894911372365	7.33466168909776	11.3546163594009	5.57531136058258	3.63118382436975	6.09396703612482	-0.767044269685889	1.24331647686227	1.81538686551791	-2.67023438056924	2.91876862436763	6.76415137523881	5.04612214008679	69.75	1	2
161	2.35958003958912	5.30477115633747	2.74127289061785	5.72903415365409	4.29525261397365	4.88548894768993	1.51416110285462	2.16634532149931	6.7646945290838	1.16788842967297	1.95915224143444	4.24518705004555	3.06527799441347	6.89388183679874	3.47622895289649	2.77284214268994	3.87956815478149	1.92786896616755	5.53535250267475	1.09664741621681	1.13667199786364	1.61520944604729	4.65492445619372	2.35825496102419	6.20545691598233	-2.4727233699786	5.28196499417564	-2.25483197044876	5.22445539340064	-1.44841838999352	1.76014625562173	4.16311846974337	0.809054408184246	5.43660835572957	3.98537948346823	0.0165259650505173	4.91023467141704	3.52816087010391	8.02298353895769	5.71401336756591	5.34502031748289	-0.267759797493523	1.66091741868598	3.61248258234599	7.80476224250134	0.405576138629326	76.5	1	2
162	1.79406128058281	2.8089716434363	2.23176250617551	2.05824603215936	3.60772344582184	1	3.15714415020594	5.13615084162766	6.87891723894563	1.81608403013215	6.05757905123207	6.17453712185896	6.33803968191356	5.43613132198467	3.69459236646655	5.67586730207052	5.39335564973252	1.38337455615931	1	1.3780708566199	5.66245912180609	1.09642614963403	2.27605020585203	-1.15241520764536	1.27879360654576	-0.469291108866103	4.47511447170345	-5.65879796105148	3.7293226478875	1.67596929336976	2.00640332932048	3.10673986734101	0.8845025717734	0.995670107161451	4.52979702299525	8.22242286177827	5.43800503459008	1.08187959860423	5.42574292010925	4.96853535311655	8.12413249002682	-3.98451507681966	0.0462574482955809	3.86047127175476	4.88110358826298	1.63110096385849	92.25	1	2
163	1	5.3281294703387	2.1739026222544	5.46924108535378	1.29723711912621	7	3.20816678726088	6.6740765945216	6.04288695258622	3.69872214381006	4.5512359324331	2.24481027407548	1.47626756934	5.39538826750224	2.79078568220117	2.64915520659348	7	6.03494902028917	3.77151693955201	2.0399127573695	6.70980430284906	2.6405236919592	6.05074188887271	-1.78084235038983	0.448264254544227	-6.75059292076765	-2.34075254794268	0.736556501058104	4.04514893988406	-1.40871444412321	5.13861921073142	7.70830656779743	2.60318584152447	9.3750996090617	7.26120033405306	8.83481833014832	13.9950374549096	2.92172499667054	1.63862380280341	6.33871037221994	2.01374775753007	-0.718209624902646	2.13593845028077	0.670471183760133	0.30328568822987	4.27381772244907	71	1	2
164	3.88360004766655	2.39105662947301	3.34505097518581	2.74364742513749	4.23388579849577	5.41486530762344	1	5.6682210442212	6.68749625516329	1	2.09201435425606	2.90749480507546	1.98541094926696	1.90064827599203	6.98710210142527	3.03606351905219	6.64496440584302	1.43274520777762	7	2.53747041604035	2.69694398401177	2.16883145519788	5.44911762740627	0.431048882000354	3.10788996741	-1.90780312448366	2.99089895026822	-4.3980929826573	3.25498496521714	2.82156718525061	9.17470216201514	2.47098519088405	3.51964160934334	5.58315667587018	1.89037109819446	8.69055153892644	4.81700647020533	3.3351974688727	2.23903989670029	4.52713876902009	0.629720678512134	0.669999940518691	-7.22421002540559	1.2447814240855	2.91651606042412	7.43273711730763	84.75	1	2
165	1	1.85928492012829	2.58295022188041	1.92772506060869	3.01263621198122	1.24122760193285	5.09763338597535	5.31849262187451	6.59578075363115	1.15237496367316	1	5.1811986654564	6.64840802352944	1.80243710531717	3.95047839882711	1.58307711526262	3.06397985618901	3.72361983850984	2.34480362727052	1	4.31245221434421	2.23696267297469	2.26330002520955	-1.24929268847859	1.78104451564177	-1.1423007347544	5.34713677335717	-6.30220443080748	3.97305302615758	1.11180254403848	2.17662838691978	3.42982496983322	4.64377103638326	2.87875317219444	6.17904998739303	-0.0944509060611163	5.29157359541345	0.267237079790982	10.3440313882954	3.01791687274349	0.503833702720558	1.18479873353607	0.14092756633738	3.58651879272825	6.01797280819961	9.35974781399052	77.5	1	2
166	6.00901973316387	6.59984979819807	1.83224903077003	7	4.87703535349198	3.42070497084459	1.62247720542135	4.95968089780476	7	4.78688876075389	6.60363309793817	5.18323246779969	1.3144714554454	7	3.51790283165899	2.47221620879653	1.34944143039208	2.96788601794777	7	3.73567449899083	6.37646546385514	1.33146375246812	3.86012212599653	5.46011130453623	6.80542344014793	-0.695165624609443	3.29790524772776	1.03288208678991	6.05392334296639	-1.68620078003814	3.40731323860331	3.65961878588158	1.37385158440508	3.68423701747339	0.846755296558029	8.50748784473661	5.02909173715318	-2.09598329683498	1.8869673706009	6.11055299843658	4.65746685738467	-3.69947756215634	-1.28169091108876	0.881641326528751	5.69037405579163	-0.806358810909171	66.25	1	2
167	6.5361265645394	3.40424248871783	5.69480588965879	2.03139807592084	1	5.68378549033769	6.98579892968805	1	1.35208375963609	1	3.08355608299691	7	4.98064373992436	3.57608761950469	6.51747783434933	1	5.24273210555929	5.56906307858155	3.34030039731219	2.14462309497679	1.78621059389704	1	1.72966468930654	9.48277162020131	7.16068950036921	1.14034600309985	4.08803112112682	0.786599663439728	2.98009723580472	3.33126035897641	1.17103557171594	4.87869478878927	-1.6120478216537	9.32887893202583	6.85364828695545	-0.873260571669911	7.45679646706099	-2.78954106726346	0.327474555226059	5.07986899029472	2.18068313200625	0.1758745647191	0.608407302923544	2.82557076805501	7.95907663849536	4.78192747741679	83	1	2
168	3.8740873051836	5.42630558534933	2.81475313650956	4.2129127791356	1.80640325982215	1.40200334561378	4.91508649738551	5.87731821383508	6.58315779721654	6.11335882676185	2.55446372009033	5.41941427194743	1.69640244109688	1.56344600234603	4.23140382197605	5.17003244458964	3.49486367610547	1.6344905347576	1	3.69983255463313	5.57015968112028	5.94843110946855	7	-5.60980659966081	7.71820460323203	-7.01433063520449	8.78408450735296	-9.59145742314669	5.62311039745837	-2.25371988139125	1.13538451147725	8.19151665067125	3.55288880936987	7.18975432615256	2.47035851075201	6.81446034105656	1.61892788075399	-0.758087815743125	8.21800829336382	2.08393238414621	1.67296496361526	3.05338849714412	0.974334843305614	-2.16896664762248	0.547971736528415	-0.609095067460796	64.75	1	2
169	1.19625221803423	7	3.93520988978233	3.90370865940963	1.29030092353126	4.0380457807356	2.10483800073029	6.59282166020377	2.57200129510519	1	1.38560604183449	1	3.58447415896222	4.30987410533224	1.61303781387523	1.72547243779288	1.17162672180625	2.4784539004551	4.25062992342831	1.26293668627504	4.96633463173577	3.48567963858645	6.81664775735779	-6.89462050878605	13.2865834669932	-5.93071871692953	7.12313065520726	0.253696097529116	6.783744419269	-7.65273515950604	-1.1682334488867	6.54707611898668	2.01632711148735	-1.81954304989565	8.12428058992325	-1.80012201315787	4.26096428641093	-0.20196836039919	2.32336604599376	8.93783365423405	6.85621939515772	2.65982600280002	1.87226841497417	3.85104190135308	5.31413184165329	2.92771129973929	73.5	1	2
170	1.48910121905115	6.37945198870225	4.27353720825931	7	3.64169535376077	4.85670933711933	6.53943095164686	2.58002672291364	5.39476467162308	5.90358269745061	1	7	3.77678934950993	2.63088345917573	3.85474832914391	6.6402089040452	4.3855815921582	1.81894730725043	6.97794917571265	2.06007568430581	1.63714999670869	3.4255013198589	4.15585855163883	-0.872872460644135	-4.13010110880906	-8.40184377550663	3.55415467028167	-1.59154224615765	1.38045518815339	-3.63046605322082	3.30489542663006	2.64122862729518	2.7205825335827	-1.95783915767476	8.79446608032714	9.26186328503111	12.6684937144751	5.46200977045233	4.41481210330845	6.39645932973085	2.46000512922522	1.80008297916874	-8.32705819005536	-0.524692060840795	-3.81219825494886	12.2358896100262	67.25	1	2
171	1	3.28196988970362	2.88671157624537	3.97091617491407	4.5834775206003	1.51578264680932	1	4.19576453383744	5.39785355484482	5.8853948844528	6.4269619317422	6.18896370653368	1.6123587897939	3.24937682495433	1	2.13790962989078	2.55825599041092	3.30898532659555	5.50378571491463	1	7	3.10858724769441	4.21214944795059	2.83492501434373	6.14641504638545	-0.610383945115083	7.19191011568958	0.902571898184965	5.19272408439442	2.23036609020366	8.86829159979427	5.68956353483835	5.58182043660534	-0.6553473621973	7.50624623468889	6.02064278433663	12.9448329271499	3.52056286940231	1.27324921152364	6.14128556168897	4.00022320043386	0.216213568715169	-0.895063365757586	-0.485572264649344	8.93746998473096	-3.36415793388803	67	1	2
172	1.67192685692972	5.5681261198195	2.05713162282802	2.25316717310786	4.39857751362305	3.86928103261959	6.77610738919819	4.82572673638252	4.72012359835722	1.00918488536021	2.9324346428687	1.36183236994601	1.53553811209472	5.98098151307516	7	3.24153634530952	3.64174139968705	3.1854324089912	2.68561918435081	3.46906446066109	4.68643986087487	1.57679450417086	5.74221450400734	4.32236654384967	9.3584093457147	-7.12201738046992	7.79545207888418	-2.24004671862394	2.90799328975809	3.41207798282176	3.46984112888638	6.95376725438913	2.22710668254605	5.82130710512596	7.86387674459872	7.61928747382907	9.50974745636772	8.47863956035575	6.08176887945838	6.00683375098966	-0.333485616419535	0.518582345460024	1.02807497261502	0.87756322634184	6.83894436546397	5.25542955234135	79.75	1	2
173	1.75028141409722	5.04195485703658	3.99985866982042	1.62773555266771	5.67681032029858	3.86182379770665	1.41870924685254	2.45575314340361	3.26558199899705	2.16446778141189	7	6.19367708950746	2.14799772787571	5.86022930232071	2.63418189562468	3.24745799223813	6.8580701492915	3.35178740031393	5.18574342964368	1.88094462185317	1.62070448526821	2.26575411918567	6.06383763896629	-1.05768087780597	1.41750107962272	-4.02666478531219	3.33953380709519	-5.05676761348839	6.22550120266827	-2.55188154720475	2.06131342293292	1.51733796961778	8.02529326765063	5.89906234806573	6.85626832383313	2.11213682808251	-1.35455473326453	3.94607588235262	2.36592178472259	10.3942740482226	3.76058074702035	0.153744658963766	-1.92975333667423	0.681377766622125	6.38009385868739	0.64607735826599	78.5	1	2
174	4.59424358156066	5.57625337312045	6.08219665959646	3.45899489559152	2.97826145159707	1.19017243082376	1.73564122774451	5.88349872436576	6.07085294659455	3.1876993226752	6.75800814727967	4.91243986921482	1.59445226556603	1.7887068025311	6.70989556496269	6.64527722714834	1.96315889527847	3.9239344518429	2.73729604333891	2.52836422470955	2.84974353077664	3.89072760111286	6.34178879695143	6.26425387725752	9.70591700312581	-0.882954265691298	10.4590057516861	-2.54129183955707	8.05976006990081	0.0530451651277213	4.06408029919976	0.325261584520854	5.13287095757738	4.75537320530329	6.84061748391996	3.167022649682	11.4583215387225	4.85144078257804	1.14999352188118	7.1959983230878	5.33827416805159	4.6596396842656	-0.202708456273468	1.73345650071277	3.46259808362143	2.92331658496838	71.25	1	2
175	2.91808210984063	4.75438314270615	1.62101516589096	5.02579416516241	2.33491959578458	4.78376907220537	1	7	4.44686697782164	2.76172527739719	2.49937874156235	4.0120589212306	2.07182059582233	5.87482389855314	7	4.96091324884035	5.57524313151678	3.03093233878539	3.83700749043695	2.32023281575665	4.41784591780505	2.255182920688	5.61291537895944	-7.42422100073574	10.496379632896	-3.61490611033975	6.00908638451983	-3.4846173828945	2.07899564245034	-0.959526605645228	9.13287703595777	2.74189886831169	1.93959127328453	-0.548453340713665	-1.33357547230134	7.58195378434724	4.91449154288942	5.14520289999196	4.15835880092852	7.74307975130453	4.32392972917351	-1.03071602826482	-5.47728547352701	-0.0237161509711191	3.62026335316639	3.71318506487437	71	1	2
176	1.09629133791793	6.046489134167	3.51552867568732	3.14095451965989	1	2.32017562086233	6.0240282750821	5.21993013953988	4.85257693863728	2.12284360311688	3.69441955799223	5.29792680368796	4.01410265392876	3.55134103422807	7	2.83260386001886	2.06637519058915	2.14972470217	5.03335653070743	2.29141348813493	7	3.32585116003282	3.31815510311594	-6.86780393198089	12.5461976890003	-6.53577969666872	7.39680217200726	1.40352965342818	7.11786158594437	-1.14857188885297	0.930977789131976	1.59236885253562	1.41502594814543	11.0511627931833	5.70444735994236	4.46124135989095	4.50580497171316	5.50987150458239	4.75149851082051	7.56104646733795	0.740694641373222	1.41935059342487	1.71075345433629	3.71807400601504	0.194088552564407	4.68547634945706	70.75	1	2
177	1.13917193712344	7	3.26004765003657	6.52470200736788	1.05647672578013	5.19173663593987	6.61474201476518	6.35799366330166	5.48361698528071	2.01268427954991	5.09993165654448	6.50275803329853	5.45972965989448	1.55395356882678	7	6.01627565334326	2.57205609376762	4.78694876278921	6.62262797762591	2.18774701917686	7	1.57392735710344	2.09098109110913	-8.85132997899703	10.9396784618878	-5.16701584021339	4.85947048273405	-0.887979416641281	5.7931877312905	-2.96495517150752	1.43250431891235	0.742385811056795	6.03940701437539	7.25341090522901	6.49078957864705	0.444006724418756	6.16119633595086	0.24550454755631	4.45673451014641	8.68964652695218	-2.24584421295135	-0.189943476233541	2.79814628146675	3.06346269166514	6.79259546917904	3.49089696669507	57.5	1	2
178	2.89883265261416	5.29634458670762	3.63012374229869	1.3238745170927	2.86325294191068	3.3041425417051	2.4499818518775	4.35067003499429	3.07559843262716	6.17566320523425	1	5.04599777171901	3.31458589176974	5.58628305191297	6.40070134666701	4.95886191104127	5.03967116587366	1.97901146725198	1.49521225191028	1	5.20951312298434	4.51010136828387	5.74806823775234	2.40277199274712	2.90135620965998	-3.17985321636577	2.74496532771823	-3.19593640424538	3.93469361837121	-3.03160385667441	6.51003271533124	4.32942732646054	2.91309908625414	2.52104983438353	8.26269680393496	5.95196452744985	5.21741017247328	-1.54118704675301	3.09548383131281	1.51257126656215	0.0299202909242832	0.952378169387154	1.4661009746898	-1.9865409087057	-3.49949830487708	8.0558938139412	77.25	1	2
179	4.3821189973448	4.28048750159674	2.05076121720998	5.82533858509201	4.38790275456479	2.19890617956104	1.76048570718367	6.83242492973325	4.49098816151305	2.02583320979412	4.75970591446354	5.88357439700624	6.85133728648455	2.68573449713159	2.96634287259606	1.07139546985956	6.09133786938154	3.85957157633332	1.95645476419826	1.06619149768061	6.7270453502741	1.8668661934718	6.91859940763455	-0.596733308499089	4.78518154903174	-3.23497332242357	6.42619911781879	0.265442422470124	2.65567228102564	-1.44116290695086	5.35277321811957	0.197234859689885	-0.408602224331198	-5.28970305244512	7.18577230486801	6.09041139015011	7.14549584145724	-3.04010432347208	2.05642354904079	1.24987588849114	4.9560290188053	-0.34367513878325	2.41600927538115	-0.226706457552173	-6.23203093396125	5.62390979814285	78	1	2
180	1.461562307746	5.74754811757873	1.94718947674572	7	2.73783564459758	5.26010651785001	1.21411695129854	6.83577891354065	2.74408718060705	1.22981748494009	1.41367741261449	5.60699656921512	1	1.9374534582661	1.87087813240656	5.03002992920507	2.75569122432976	2.61644908506996	5.02584849380268	4.00104769744655	1.34916800770229	5.03743589333373	5.75379806232848	-3.08593935892944	-1.42578615906097	-6.1360797011668	-0.827876614190609	1.86050633950948	9.77210861058322	4.18778880827664	5.15578670061696	0.503519743649733	1.4859846753929	5.39796410288001	2.24498730199787	0.0474156338995578	10.7441227788079	6.33830145654262	4.34931294341015	5.35693980290381	6.90808983278637	-1.03681590978631	-1.46274702530437	2.46845025635349	-3.75957923360826	7.44030189356813	70.75	1	2
181	3.87770008257107	5.91090376998207	1.80205199510194	4.3743649504694	3.59736341290677	3.36608190945365	5.7343815749621	6.09567081659884	4.97016280646827	1.75494464109693	3.22127829116667	5.25328606625321	1.64724623230162	1.31053084043741	4.64711320509539	1.55920071192133	5.28802382413948	1.18954632209685	4.84578678660268	1.30075270418544	4.84401015150887	1.4427302344964	6.63462498713969	-5.86680823338715	11.8420071996328	-3.01880847017373	7.33213802350091	-2.46439466045952	-3.55629697756306	2.46890903317687	3.52061476054375	7.25945685251613	2.84819589163899	6.75534153667784	3.39503953789729	-0.0172442959894762	1.01332613540683	6.5187532075535	5.03860731124158	0.145251962788891	2.22539834363866	4.35708409529694	-8.42884008668562	3.34042510522533	0.143060948961858	4.70665557398925	91.5	1	2
182	3.66844911075979	4.88828104712559	2.86852644029489	5.77322352258463	1	1.22103528785048	2.87317084749646	5.42749432234573	6.21205078474856	4.19395048210566	1	6.69756998041391	4.24045748157591	5.76747079249636	6.98946683724162	5.31354093542911	1	4.66072065943253	6.31071569386558	3.47960127902332	4.92807098925614	2.61782636627263	3.34426628975506	-6.96055500542545	12.0374005062971	-2.73491700973006	5.41057789305754	-2.72177962627258	1.69376093130648	-1.41883151379373	2.17899617859251	4.51376379801574	2.58326357781432	0.598776962302202	2.94345709794865	2.92122969426573	-2.51714155696382	0.089519430767358	-0.600194470540603	0.927097498103747	0.452982645528842	-1.74380533645511	-3.69455800768481	-0.906322550779473	9.20849213440261	0.802681133756358	63.25	1	2
183	3.0064486493517	4.61123327912272	3.13196126190104	2.6893160510497	2.67370218140705	2.81086208835967	1.23433944163708	4.36660086863339	5.29564717747087	6.17425881801535	5.41835414624722	2.03122085283975	2.77825382044604	5.85024956190303	6.21401298311368	3.12954144663393	5.36422472256019	1.61970992322735	5.30383235056971	1.47387544256638	1.55250721875697	1.75475805906118	4.96923967119269	1.50192270253017	8.331225941045	-8.40099371994891	3.11071838389134	-2.51136094101684	2.62028406532429	5.92991904729523	-0.580929796879862	6.40917680881748	0.0436021159131347	7.86216278110656	5.78358168317022	7.53480526916045	8.76545179980427	4.34419592094227	-3.2620934223637	6.91947467090332	3.39039972106144	0.971357386075532	0.488306180997706	5.30252346717735	-6.40520758030402	5.68194485179697	70	1	2
184	2.97740784759988	4.37607156336096	2.8914112187404	2.7829401002221	2.83280079594534	2.98814613175918	3.39654407992163	4.98176417317633	4.59544588196768	5.21649377144475	5.69043619722855	5.36764821512299	2.92191676534642	6.30051953279135	6.82756795870244	2.17888279989094	4.65991418824596	3.48877883574314	5.66271308879567	1.06159841799229	1.48547941373981	1.8159816015491	4.84767316627438	1.46845988377849	8.75018054464019	-8.15686016190926	2.94022909122506	-2.00852554630571	5.17117391882941	4.2048666279592	-0.477066250050655	6.8950390587861	0.684641202721499	8.06882188532781	7.29443246037845	2.35803710476637	6.6982766321189	3.86042967784546	3.93307696992535	9.43020163493994	6.13771969269001	1.56767746871635	-6.19691647336445	1.32512295276719	-10.8657316803554	6.00402423709523	83.75	1	2
185	1.32144623503259	5.78108511752398	3.5722371533104	3.81431846122935	1.0852531435045	3.91118980434302	5.63338572686114	5.64991573730963	4.84843825689426	1.34153221211889	3.75725476898875	5.24613339835108	4.59252316616594	3.92224813910316	6.90136699904537	4.14585268232268	2.56440428460247	1	4.97898839089381	1.21015429353932	6.18123220130676	3.47634811887808	3.00034666583839	-6.77276653319633	11.8172218279893	-5.7417963294887	6.65571502231597	1.04625703538149	6.74879782872241	-0.662584749413199	4.83992904454406	1.12288422633824	5.46716077830838	10.6540244661164	7.17723645488587	8.15670506670453	5.01879341426202	2.00856567363589	2.31474526783095	8.39877300096985	1.04666805172142	0.216098766791527	1.22976327334167	4.02124330303579	3.19169689448777	0.916119137161138	69.5	1	2
186	7	3.87783062346965	5.20425095213383	1	1.95483002126797	6.1686673059166	4.08915831203401	4.00557588964032	1	3.76281976142995	6.11362985972194	3.5259371226091	5.50241387749091	5.32042981526809	5.87468684230997	5.52922460588759	1.9637620504726	4.03736541638486	1.18509321088322	1.50672421916127	7	1	7	9.85181026119273	6.16763113061645	-0.28075989209707	5.95929436780528	2.54384864471852	7.82093600949625	2.45604545658163	2.38930781428272	6.35572375498279	4.40564912305059	6.57125534619776	3.09090477472717	9.97596538687356	9.01630139341729	1.17507812400885	2.80538375761633	4.95584887732616	-0.0844587544671214	8.49112084430916	6.80313401240067	5.80124899682681	3.48194452570554	5.08401026304844	89.25	1	2
187	3.37229100522183	5.77764706978053	2.56415080350626	4.33997016566535	1.89900299891592	3.75758207845541	4.96523785166929	5.77277073143475	1.18029618013641	3.84959848355305	5.15142714574359	6.15346457371615	2.76577164402787	3.3437106232934	7	2.41143317493887	5.86864173502207	5.20685668211388	4.68404797900621	2.77750380470229	4.13814331562659	6.39726177519786	3.89411274753808	0.254450473782554	3.70628550012558	-1.87361353521358	8.0112553587777	-2.53413912085103	5.7079669454552	0.655217861965834	8.19281912718019	4.07258857508938	3.58831913820862	4.3450429582168	12.9760088812813	5.32202820108945	10.1304706845885	-2.61156427133002	0.0551969115801431	8.76959947920911	8.77373378336451	0.840098790121567	4.24505357887348	3.34506579359848	0.26755125677856	1.01596972175701	78	1	2
188	7	4.75652220171121	2.61126561426514	7	3.44057336117016	4.20086311272803	6.36304240857244	7	1.98461843076128	3.53192754958294	4.04513791321859	2.19905734213127	3.91514511000945	2.36068341135726	1.49500247365984	3.0836513619208	1.76083765827148	1.93427496936603	1.85263368818621	4.60050348203124	1.53458982962048	1.07347089020039	5.71722858474231	5.09442390355915	3.77777184166978	-2.31720615061368	6.00010193600522	-0.943314660396058	8.77627841663099	-0.350020129270165	2.50673598976694	6.29910987194886	12.7225546886578	-4.66129187196929	5.81618372428483	10.6040377577801	2.94773076485178	0.168891985044829	3.3354291047098	8.13498671342709	4.34042980802134	-2.75777021769085	0.419590899562745	3.3691682746014	-0.888568705818385	-4.66084445380634	65.75	1	2
[truncated: 5 more columns]
