# Supplementary material for: How Are Mate Preferences Linked with Actual Mate Selection? Tests of Mate Preference Integration Algorithms Using Computer Simulations and Actual Mating Couples
Source: PLoS One. 2016 Jun 8;11(6):e0156078. doi: 10.1371/journal.pone.0156078 (PMC4898694; doi:10.1371/journal.pone.0156078)
Supplement: S3 Data — Long-term couple and agent-based model data analyzed in Study 4. (ZIP) [file pone.0156078.s003.zip › S11/Aspiration Model Data/Aspiration Couple Population 01162016 104938.csv]

	trait1	trait2	trait3	trait4	trait5	trait6	trait7	trait8	trait9	trait10	trait11	trait12	trait13	trait14	trait15	trait16	trait17	trait18	trait19	trait20	trait21	trait22	trait23	preference1	preference2	preference3	preference4	preference5	preference6	preference7	preference8	preference9	preference10	preference11	preference12	preference13	preference14	preference15	preference16	preference17	preference18	preference19	preference20	preference21	preference22	preference23	fitpoints	sex	algorithm
1	3.18158620757892	3.12143722559255	2.74564472450331	1.84618236508528	3.86580601971549	3.057125801688	4.53804001275699	6.18474572782981	1.24751483338034	1.14254271997283	2.07751590153875	1.53149978169292	1.60374668639486	7	1.23540053417058	2.64418808590267	6.28414568530142	6.02587923709506	3.58453870781307	3.69789576806844	1.43998332117497	1.39899210312815	4.4427640876476	3.920082513935	-3.66135080336017	5.54844746288298	2.75498961074454	2.83417530500206	2.58906145889152	2.93322323357125	9.41204818033201	8.74142364942504	7.53008250230353	5.64400310996893	7.3502737616512	8.9835080101969	8.9633216789813	-1.47056061719199	-0.463690994164781	-0.458358499434493	-2.21474690040445	6.13762751728909	9.6833115536685	1.11001753869382	2.72989085640113	3.67210963098118	88	0	2
2	1.55892971664141	1.18574259232685	5.77820711880066	6.99549624733919	7	2.62387336460127	1.9297548773527	6.37221496353913	7	2.37779168782089	5.42225535413031	4.57997796949064	3.11833728559806	5.80946710922761	2.51059706583394	2.32319695212259	6.86626907338812	6.6668665418286	6.94907126554862	1.68397811746678	5.94561081657382	7	7	5.54017222407521	0.656052519608832	-2.10509962661361	0.95417788467642	4.06711329210733	-0.641576159068327	-0.531205439550003	-1.93574076444481	-0.827493345775328	10.2830794924495	4.18470813134565	0.448360748901753	9.56920278967349	10.2571174262287	0.0622131665528671	-1.70136392872499	-1.59753294006514	-1.13514925602306	7.555066557277	4.48433817415142	6.66481649520377	7.64273624714875	9.27660834697301	85.75	0	2
3	1.13638656475353	6.85608041596093	2.28810609720784	5.01123921369449	5.75058855681727	3.60263846653187	7	5.89476286087034	1.07016185046329	6.30367016864963	6.10607186493964	2.85454705181878	1.79775816843811	5.55719442712489	1.81649296085975	1.41378312193793	2.59951389293432	3.90878502490071	1	3.25736277730019	3.07636029329473	4.62221900113449	1.65372499335637	1.45723329925405	1.35795071068693	-1.35394992577498	-0.194235404855756	0.744898296410201	5.32985199610928	5.10668139492618	4.30152705886723	3.07845220494214	9.85966405012912	7.19605357005711	-1.08828367890449	2.15493444333671	2.85683446268121	3.61980116702941	2.59358784811951	7.50319870211332	2.07954109178704	5.7588766805817	1.04669976906011	3.0307507364915	5.52897477115912	3.0088850061212	108.5	0	2
4	3.72624045466907	6.12227134868777	4.29432846059973	6.5798245664141	1	2.3425835487446	1.01889270663863	1.7731753821869	7	3.65383935282383	2.18834025738898	7	5.58794974058494	5.92474925440491	5.16828579424566	4.91420833054585	1.86415896681728	4.77469809008004	7	6.85998875773776	5.95900295212209	1.40843966683417	5.53624290939684	3.40129858330565	-2.36586476876594	-2.51105090249507	2.58685421860518	-0.289754035637797	4.12410478746182	0.0661345655597796	5.43257892242482	-2.40926243549621	7.45101647897818	5.95423021750491	2.54923446622414	2.47979732550109	0.260569263386357	5.61124083854751	-2.87017692800366	2.51199776832081	0.751457729046376	2.52550439327647	0.669381255725402	2.04254110180715	5.39888781288812	7.79898795627925	87.25	0	2
5	2.4023733926587	1.50839025993683	4.81659035803335	4.48903152240275	7	1	2.98293163846568	2.5800277600564	4.5921518370005	6.12970451730979	7	2.68312259525522	3.56375907153908	5.5595908513673	1.40994429127275	2.53149739817804	2.20273860168683	4.96423897636812	3.33179339214803	1.59274937408974	7	1	3.59247602766956	6.87909363469206	2.2737357302089	-0.180008629292434	0.75630831190249	4.69572842153305	5.89932937948686	4.39119555135459	6.42785100877345	5.49234903888322	9.81346946398907	8.35511225089096	-1.52554280747597	4.90019919599402	0.404632691799304	1.78330838793456	0.108955022714547	5.02008224513662	5.48460345768741	0.721323626856517	-0.14774979286648	-0.368272871069153	8.88730963610285	4.90022290725889	89	0	2
6	2.28921443580154	3.10288550763371	1.49455899492474	4.92508449046662	4.31508239210396	5.69356001038815	2.79178845787621	6.11745054476487	2.52335555576129	3.72011587204292	1.69578658625173	1	1.65036234333005	6.57901603703953	4.14361417737182	4.16534059811472	7	5.27972909285335	2.22815043152564	6.23431829628925	3.20075440505093	2.88505572324806	1.78846191009351	4.39562230662921	4.9058142355259	0.841294685840268	1.73766092116199	6.22250732523796	8.95052468444858	3.72940387321094	-2.67004040158018	6.65337630567501	7.59899180423675	-0.162904764565175	4.27590471146193	2.64723877398674	-0.905034309547927	1.94130468072147	5.99500522489339	6.02837329964839	1.76516249658759	4.39329427404459	2.55078493284629	1.01690924478738	6.49968517640691	4.74118264431803	91.75	0	2
7	1.85662938351077	2.09739461361747	4.62034426750705	3.46829177230571	2.29133391424356	6.05611863755361	3.13656966840125	3.57917490433026	2.74348331212287	6.77841046070927	6.13610779196147	5.13836329053391	3.36801260489911	4.0294351075159	6.24678489269999	4.16790093287621	6.15107548332822	2.299443731019	7	5.11729378367537	1.745053819858	5.66099293500754	3.56280715670401	2.55752698515949	-2.018096714715	-2.37615848475004	1.57631546940401	-0.0522659633146909	6.51703387726859	6.14427154863794	10.3777692174204	5.51574590425686	10.6444397088337	1.8866832232525	-0.128017342069901	2.86579367310638	2.36725997346332	-1.57532279147859	3.11811714303342	5.2845752133376	6.34518455792411	1.4500008266424	2.06904771657198	3.6608738116453	5.70255687983381	5.1678191605623	106.5	0	2
8	1.65708598623365	4.77049441928721	4.95675894238306	5.16565075496205	1	3.75121383886438	6.24133206537618	4.22005025274209	1	6.74715564123603	2.50673512830344	3.60963902766983	2.37035505676033	2.68418771865884	4.07965182693258	4.81223193886322	2.79042539621831	2.0724317457585	2.43645073095284	1	1.34967123457179	6.58785304921745	2.56384554677878	2.63535496344287	-2.21630267072421	1.36514678556551	0.662346072581538	-2.11578167753736	7.26205999611148	2.3975616836	3.9034237943084	-4.82955871175196	1.39137204351818	-0.192768810493918	0.570667744033063	7.64676817366576	4.08212244160464	3.69636301748816	0.635685937419643	4.12826398843362	2.68351351319055	0.291925490308554	-0.0227975719322764	3.88191736962572	10.0700888660635	2.29250177077351	83.25	0	2
9	4.38911066614239	3.34195763305717	6.05071724406402	4.58420083948818	4.6764873612418	5.50423703233519	2.24125645871908	4.35361372295718	6.49930568633662	4.11387493159745	4.48918261818963	6.01458808399545	2.51844004764972	4.97613216338322	6.28385513393427	2.54218523102296	2.90525731390827	5.29214290545814	6.23359191078336	2.03132455912014	4.79230875542197	1	6.68352440981602	6.37136488934858	-2.88380901891844	-2.42950397386225	4.30553760320118	8.03243617913809	1.87916301293639	5.3740527590417	8.39773103048708	1.98959430104589	7.38954347778571	3.0057212358511	11.3542431552813	1.31776571068144	13.3137635559672	3.38489305776425	1.32670266997129	5.51254188184833	5.04299930148204	3.28048496948182	5.12898901429553	3.30962282978597	7.91592364033989	3.66673149602496	102	0	2
10	1.23598762252234	4.60907592704773	1.50230641107985	6.8981960874303	7	2.82059255093237	5.2273725458936	3.47198845357943	2.37808834295828	4.28159878967901	6.43565970060065	1.45986817094942	1.23296239293889	1.76613046996943	2.76052729226426	6.54279516754793	5.94257319357766	4.06887563500229	3.85822966632651	2.47867875748793	5.39718886583671	5.41742307048019	7	1.02868987684007	0.151064902760065	2.34585719706961	3.20503158005415	0.89226285433789	2.53768847837501	1.9665064481207	8.29261216259991	3.32141457204996	-5.34233352623398	3.88997214814773	5.71475765890294	-0.525761765710915	2.78929480084911	2.14608433411056	0.0623556405160589	-0.675871168021661	3.38554502342138	4.61504268503853	3.9616154581459	3.60780211638882	8.17040409503185	6.60921651697619	103.75	0	2
11	2.73395783396984	3.57035328113422	1.01615629498263	1.52375579553821	2.14081200305574	4.59371243582126	6.36585394344437	5.41959491833696	7	3.48153803327065	2.12586876317898	1.33533769637496	1.67935538857665	6.5449742427554	1	1.88751455694072	4.74931651077052	1.35039083193911	5.45273335036561	3.446371079683	2.90534275206261	6.41178731374248	3.86087748367689	-1.09151189551178	-1.42051846646016	2.13338174209838	0.822811061955156	10.8704766576356	0.699217686558478	2.50736248439972	12.035879250027	12.6677842987864	6.46014293794455	5.84969042275361	1.57490257547864	14.2919878326546	7.21903628098167	2.80718545924831	-1.8590470352225	2.54876478532949	4.68407022348933	8.37086402208092	9.44001527679399	0.831118733351766	7.0456134276882	10.3630857817029	99.5	0	2
12	1	2.56457397973067	5.07186138890814	2.2846803240323	1.64648753797425	5.42788640602455	2.75261519839369	1.65428500159507	3.06214208431935	1.78031993688389	6.2013644778186	2.68900696120284	7	1.72045571027555	4.9561644613523	6.22090686646243	1.4142441638576	4.86987268987674	1.03774796062122	4.16279671562722	1.51910367691658	5.39849471429432	6.24402509017266	1.6072338978909	-1.79156834543604	-0.515097362254083	1.40104629046333	-0.354573088860391	5.30148930457292	4.85691918842713	8.92323410839188	7.76216998518649	0.216705005388156	1.53711831567339	1.35533722881631	8.80424001107784	3.99435080424405	0.863838070382152	-2.03365221331737	4.05953274703978	5.54700273125412	5.83749043183718	0.584285129579379	0.440469280852589	6.52587457069217	9.79382626830112	101.25	0	2
13	3.71953831899206	5.51187234611711	1	6.76753984677712	6.46042244155475	1	3.05532661633565	2.46625957903638	6.56116074811624	2.84025891679431	1.24050531651118	7	4.93250625269296	5.3915333877746	5.31116424029099	4.43385585190203	5.83559217122856	3.94650330032438	6.96563485040831	4.75007653575375	4.96990470167053	2.85498611277612	1	0.68642432321041	-0.0727079573937682	0.781446108388117	1.02264667748844	0.108935791920219	6.92428906203688	6.42796733369663	3.62730501650789	-3.32780717213397	11.1337294922848	-4.99182826011339	3.53348257208432	2.63525010758262	12.5369726923142	7.31258934742876	7.10676615072729	5.67374786979597	5.72267461072928	4.82538813074325	-1.85878272462011	1.37260743697753	5.88499298691351	4.32322012809053	101	0	2
14	2.53425141829569	4.64211366577415	1	3.02733255675954	1.50575279569831	2.77778439953321	6.84223043759861	4.33262249910348	1.64571399455941	5.64544207384519	1	1.7083652212973	1.67780164833083	6.79008913292668	1.29481852267336	3.66790916404891	3.23302605687533	3.51535355660964	1	4.63521862987643	6.90942808255679	1.24707440718068	1.13883579422267	-1.35039779666562	-2.84162630204897	1.31274895975294	-0.695900679631815	7.53819765748574	6.74693063149649	1.93128449695689	-0.28212374649923	2.73983603192487	7.56645830858196	4.90172395716875	0.676922649733393	7.62647612717655	2.74029886625836	0.961005243698756	3.29341439895702	3.18250006497043	4.3069757560245	0.219701732695606	5.79806642980188	-3.18383831842409	8.87202881640747	5.86288558684912	89.75	0	2
15	1.91459122290507	1.02664400546976	4.58697964905455	2.51391755299918	1.88691155970299	3.1309335466669	6.07494380869664	2.71231364947874	5.6163672425676	5.49312666489303	4.08388485814337	4.91138797764213	1.16456599181168	4.36412315022775	1.05272565271211	6.75422031813963	6.00353012732878	5.390797932681	6.51331119837919	1.39021483638668	1.79537928421861	4.78411557347152	4.66201672091344	1.23339218357195	-2.63468993492079	-3.34443339458934	1.75353302672621	0.275112730468766	5.76975723134975	5.20357114793687	8.33849998951622	8.05899392713504	-1.82336301158359	0.581210836866845	1.45984720251395	1.4879024211662	8.31493701624152	3.16917062604318	7.78726995633488	-1.85719935844121	4.93349288464758	6.08116620887336	8.8421158412432	1.93463599402833	8.71631163836047	6.02205774022675	85.5	0	2
16	5.22086463972401	4.74029702599653	5.1806383653546	1.1669016861775	5.74971699277354	4.30654505629371	1	7	6.3710199871087	5.49615876301299	3.52371030769513	4.13655283884304	2.52644735827954	6.25382370432618	3.52273424251458	2.84698493389321	1.56754422751683	7	6.60238286870328	6.51258323668865	3.3172191588983	1.53451847537202	4.25514248101118	5.25908287548139	-3.08323875430747	-1.27076061081713	2.93009741470484	7.96671977133265	-2.03058780008437	2.60854353625446	1.43289446399945	5.41268631889882	7.69380241334037	4.92799975592998	3.71997974465029	9.71210281709458	12.8417123844122	5.12038917331128	0.316318046920108	4.70616523715751	2.62522660129113	3.07008363692998	9.38989081332213	0.98758996417725	8.02146599514167	-0.771289243999886	92.25	0	2
17	1.73604777217842	6.47189212805557	3.65229666360598	3.88006892234243	4.50724916587292	5.1880408781382	5.4336894948174	1	2.24715453858354	3.82324022557155	4.74563174161271	1.00309003585946	2.99845893219438	5.56933478499785	2.91876493284391	3.05537907446825	4.48471150987287	4.09180639100945	6.14596342601456	4.44340273495947	5.07241120335064	5.11491068610548	2.29570778928579	3.07188442335804	0.577144488600233	0.431260029531442	0.0508635105134055	1.17010507045357	8.77215609219273	-0.40955587783425	8.90863036316636	3.15713282243605	-2.31359493130178	4.95001928575514	5.85159907859688	9.60350854411973	0.692536005212087	-0.22550623441215	1.33148291414432	2.50120057704097	4.61302235616471	-1.92477173326774	1.5982697434622	0.778949516206128	6.67449824968568	3.33213695831971	86	0	2
18	6.8704141164458	1.94776659598018	1	2.57232369828893	1	7	3.47971628761501	3.90216664013765	2.83162370940148	7	3.49348809859702	2.35405314789702	1.82951514391316	4.66513187018873	4.0144688838627	3.41931221275749	4.69349760672249	1.17004104003676	1	3.30791090297183	4.14455637146355	1.40811584229304	1	4.38139916786762	3.79655865024274	4.49705979374707	1.63578705681349	4.84786958877716	7.64352384365182	7.05580117840815	7.44505663695614	7.62144525733132	6.46005692748351	-1.98316892455409	1.8652329301406	11.0485693966215	-1.78338255022227	3.30892262222147	2.89743620492437	1.12198837090917	4.83204497628178	5.67386663993289	-1.11489475849436	4.5008303808723	8.05293449693803	1.58415648035536	86.75	0	2
19	1.37188242097636	4.62486194390564	1	6.21032957452941	2.05895110809674	6.30096642615573	1.08383090350816	1	2.20212847102162	1	5.18680472420826	1.28895572188516	4.55000792720045	6.04053753728224	2.48428914948095	2.57674842877015	6.58003495495873	4.2428142911262	5.94468131042095	7	4.51649803383076	4.82993454801927	1	6.59322700687781	1.51147277447329	1.60185938425388	0.494440619420745	5.20905994485785	0.916576939310067	-1.827530888597	7.94412476832255	8.2620728743551	1.30449466440905	4.83511316630963	4.9088965521035	0.678688469685621	1.66738096713459	7.11715779303907	2.12134118494746	4.53205728573476	0.257246004954023	7.37890485928791	5.69337402206449	4.95167335054631	4.8788648691968	-0.319945155101919	91.5	0	2
20	2.03278014047905	1.68303893203976	6.34650738360749	4.75234235496233	6.64559058812735	4.96237790920809	6.47596104416019	4.87208691526252	7	5.1555496299952	4.55750270687356	2.54152612617169	1.82435115276408	3.45643649234809	4.84805224373998	4.64772485528357	6.02783538426858	3.97699609434986	1.07091359246517	2.96464780268126	5.88893510632934	3.46642748462835	7	6.09357353934091	-4.85681485333667	-2.0989736257295	4.92872014704861	3.10389746346755	5.73037798920384	1.62178411299381	12.4734759891513	1.69136056521033	4.79928582273549	2.31800110745642	6.16317164425671	2.53375498089817	2.54302352503472	6.50856004773189	-3.36805271447864	-0.797659674332277	-1.18942706363289	4.0538720398955	-1.3753739964724	3.404943165788	7.62158703732614	5.05169110991985	97.25	0	2
21	4.34515554352133	1.61332091619919	4.60935878527138	7	7	2.81211188627726	6.07484055143369	3.64449062430469	2.89949830731795	1.56903314940731	1.76824254404052	1.40499551555366	2.42856896991197	2.73360957420592	1.98754634485095	7	6.99197924028736	5.51032784172956	6.39196070160051	4.70516919634792	4.31022298234655	7	6.93319699938614	8.19791915141794	-2.11682564317209	-2.91502928968083	2.60616963913374	3.82786563231472	0.742712340875809	2.10483141686857	5.89891511586659	9.09740850277848	6.85280133899199	6.02310839476141	6.47430368384865	2.88363174553021	0.935033892344209	3.79725299293539	-1.09151341396446	3.36678443709719	0.747070671440729	8.19017226540559	3.94920923106214	1.69054108489893	5.12350467675381	5.17801453827331	88	0	2
22	1.41010705374631	1.01410970168727	3.9063213108915	1	2.00030088385471	1.02169893635393	7	6.96422325450491	5.65926644635136	7	3.51528574461973	3.46797756643149	2.64618337455295	5.1322557998302	2.91136179678307	2.94922671720077	5.14365201205464	2.72252428769631	4.77999709169234	7	6.8353008379905	1	3.33626345502771	2.05249079518354	-3.7723712083533	-2.06830351429383	5.55908768696777	0.933575060356455	6.64415849820836	2.57948556719783	8.33737895891018	0.984419496586939	7.89503981679983	-1.0531977406499	9.08166095515148	1.69847990072299	2.07076402038401	6.92199265891137	-0.80558697054014	-1.21415937191922	4.41620063142041	4.31262428757068	0.178013992318379	0.759192385557829	7.60911547518339	-1.03139059420057	95.75	0	2
23	3.1035181495159	2.15007257607286	4.36604484968456	2.58873429737133	3.76988131259964	2.79257479818879	1.96645396421218	4.30570318266946	6.8853980495973	5.04514890194865	1.89218740956779	6.14509942373114	2.73330682735871	2.17730021257141	3.93426433356542	4.82652788367366	4.52663817017625	6.03369063640438	2.49007530602422	6.59682193684709	2.62745246395808	7	3.67012637557083	2.26703285502064	-3.12287263138083	-3.16382670863242	1.0057028304091	-0.577512378148352	-1.63915373877126	4.42921065644646	0.610537947394867	-3.34774625363926	4.69339340852306	1.82608552699306	-1.53545078266763	2.42729352864816	11.2766917277337	6.07264341076436	3.03979250027833	3.97880489508387	5.78904224971458	4.07025593996371	1.8555463083989	2.67725955782488	5.78611609118764	3.12046820112833	74.5	0	2
24	2.21707616788456	2.14143292774421	4.09694755917487	2.17790717697871	3.92518461181076	3.9508640690879	2.44708198563459	2.47654319525806	6.38015815575777	1.31802624802817	1.32564866367836	5.70206072710795	4.44529335111561	3.37323036789019	1.07438758007197	2.66223563085725	3.09918346775508	6.99457784776501	7	2.74779699304062	1.80213138587779	6.16534362221689	2.08330484984012	0.862809586049476	-2.32282840775785	-2.82647162205598	2.06918167768783	0.715358072237071	1.0410104866683	5.66440166394834	10.2882738337306	5.07625068933412	1.57585994444887	10.5155291950052	1.70293317146862	2.92215200114527	3.40167608580067	5.02374361247554	3.30899727236686	6.84040378839685	1.87226707081555	5.44688687703602	-1.25207934834779	1.84299950053996	8.63601956582706	7.91374883093135	75.25	0	2
25	1.67093554946021	1	4.33719636071806	2.86767229498628	2.03649595826846	3.37721060652184	5.83446710472461	3.47032148558192	5.66327462833114	2.15193732169821	3.31047759004801	4.9896397222709	7	5.30442172235776	1	6.3514597471434	5.28614601905669	4.81769125346589	4.81393359338454	3.98794942600085	1.37731005012828	5.35408432786177	4.61377032578882	2.4222811569445	-3.34987592255907	-2.54073590538934	1.86645578908435	0.136880266214166	5.26709290151479	3.34885871020813	8.45066809684254	9.34121061936064	-4.68848683753911	0.00691568982350954	6.9083223632852	1.70818037893041	8.01297348402327	-3.99285041934379	-0.376267006965917	-1.29586723003003	5.1337271066391	1.10410916469524	-0.243595202688562	1.89334849370327	3.79799197798687	5.49944307888173	80	0	2
26	5.81900972354906	3.44717619994367	3.99263273083218	1.21096245947331	1	3.21383839403841	1.82516726852596	3.7755528648313	1.73013211341324	1.64890718082537	1.85245573160467	1	3.85260131939632	3.07974547445114	3.01593316097581	4.7282346273056	4.49395825675507	5.13746233891381	1	1.41878149431819	4.355553372315	5.00996210864683	5.03428261696886	-2.82864530315425	-2.59158953091883	0.728856186123902	0.542998961540942	8.62494077929037	8.09354136056596	5.86272396325872	1.10249770149371	10.1287275597147	7.30833314311453	7.43941953650483	0.0118943971119073	5.77514598751944	-1.32309532177879	6.08094601123248	-3.94619701746242	2.75012702028403	8.62983647721942	-0.123848087480169	4.41220834824507	3.82173574558136	6.62787349282066	2.37004789483872	65.75	0	2
27	3.45284600608608	1.60040808942972	2.74668352289189	2.88775778350792	5.72515778684784	1	1.26339218204376	6.45436866604712	1.72585523473618	2.61481702590234	6.58491564614506	2.8898449954664	1.60746109251281	1	1.99145610068734	4.92747569739417	2.49551817102724	4.21831111400727	4.03169508632155	1	2.28073492801474	1	3.13630086878074	3.35277931709659	-3.01581842967457	2.31111695021168	2.18596041089388	6.01918586832605	0.281991137966528	5.39665537224043	7.22396736730521	-2.10076173103996	-3.04379483314751	7.32101244688169	0.0371376111512002	5.74926731429489	5.49327879755654	2.78820935550918	-2.33599701239536	-0.0111778401759841	7.45779106426387	-0.585607124553228	5.28291576964643	2.93008257021873	5.46839386050061	-0.703471447113864	80.5	0	2
28	1.57956032825669	2.0596637759584	6.43750306569261	5.57358683196261	6.41020170748076	1	6.24609809342864	5.03913490517621	6.16440794468844	1	1	1.67773272742737	1.14043615968337	3.04352007134581	4.77470017278894	3.72012458739245	3.55688430978215	1	4.24864670364386	4.65173291038536	7	1	6.35264382729696	6.73235857752061	-3.96312384718391	-1.3640456421158	5.69711735812377	2.9063380903219	4.45473435021105	5.98923810127628	11.7413123211362	10.4529799478515	1.97530932759092	9.92740986894188	5.36347321227302	2.85059244680552	0.128133962574644	6.21429249012506	0.748526708922356	3.78290476417844	5.30534973122029	4.04830946365018	-0.998796873135058	1.54950508223961	7.8089039968934	4.96368682097095	78.25	0	2
29	1.57131753145261	3.69040650402475	1	6.86176493537288	7	6.29849992923207	6.64967242514161	3.14544342071376	1.15730525464211	4.50750128818627	6.19069776136842	1	1.37497070473747	1.9744983119468	2.27188116933455	6.84112706529978	4.30435493368788	6.0158113075444	1.21275480698775	1	1.52780963210665	4.81466949013818	1.57130350287417	1.84926871034822	-0.571389856000535	2.15278237976199	4.10415051475298	0.795063779327584	6.25759544102928	2.43937213955351	7.82239164740573	3.58842674639748	8.41309245246025	5.40932987101138	-0.163047201656704	7.97250812289345	7.80256516010009	-1.54356981011996	-0.800258652592358	-1.08153585487341	4.67747862243788	3.72246440996252	3.91688626121196	-1.11836810849661	7.38679192410009	6.84418247634686	87	0	2
30	3.54119241712338	2.99642229584593	4.02775192164415	4.90593261987332	5.19540379765144	2.07683230700628	6.0441655116284	4.8900817358393	6.71449770342823	1.58598514689539	4.99717921937177	3.38177951205665	4.78786805151628	4.85693897625892	5.95669094111309	6.33949629920253	1	4.74935324737206	1.36351701046298	4.33546173763214	3.35068179926532	2.88122446149009	1.26720528533601	4.77979096464079	-0.115305240796208	0.247967025513347	6.56074481037145	5.87767786968395	3.48888717844517	3.46309024943778	-0.32717704637764	12.8204179719789	5.52030512301924	10.8979676296566	4.24707907370929	2.04364647928138	4.48204357559829	-2.85329901765434	7.32378250459625	1.88002541978948	9.60175751095715	-0.262956269190205	3.28000716420914	1.06883024599421	3.34264038118455	10.6930919760187	92.75	0	2
31	5.19007252033633	1.27434645726107	4.66708750898003	3.27388057626302	7	4.55402170851849	5.70808720567037	2.86166509664422	6.50749039572719	2.6806027423218	2.38675356952975	4.52733959610809	4.74535678839437	3.42842615906028	3.06713603879706	4.42229570443685	4.56593669170587	1	3.22023145407566	6.9922104633063	2.76454048925178	6.8498548211297	4.89320434103933	2.13680212157396	-2.62405572479024	2.22336716705536	3.33235686472318	7.39407226182443	7.44084760400703	0.486053413823387	5.88149477739581	12.9304003312151	7.44732169204975	0.929389093335082	-0.469109201223209	5.76557241148975	1.47293450202655	4.90081431617444	4.42778192421138	7.15598450691745	4.52058854924773	3.88468906555854	11.8575545500961	3.11933058327689	6.52431810288191	-4.6148480675767	81.5	0	2
32	4.0249837082093	2.25633601864488	5.5569634696796	2.89309806417698	5.5501295282645	5.29365533296808	4.01192139083371	5.21982846101085	2.85862862800579	3.93217616370875	1.14443157693221	3.74282435090061	1.5157783248923	4.31411621125333	1	7	1.36987651281048	1	4.99692396206434	1.21355387613063	6.0881254586923	5.89490769731879	4.46607540173048	2.00085350793208	-5.08202138803936	4.01967971583859	2.38025904906643	3.60782142130515	4.29508950733971	7.8475728923756	-1.88253866166425	2.60048987350324	0.53755155170747	2.29431185744127	0.332189667360611	-0.394020016767241	9.67813620384623	9.45670414841774	3.26058046213588	8.49830204205045	3.0072866372813	3.20011361011718	1.16116966666338	1.24536589955214	6.32046995683096	3.64345031415844	85.25	0	2
33	1.58558786457007	1.4207702213452	7	4.51552580034949	6.4365494220775	1.04706257435268	4.79131300685218	6.75481309942075	5.82436836495014	7	6.79127363844657	2.87274465843246	1	6.53527185102851	2.97132263058039	2.21436237657719	5.28106929929925	1.34299173033829	1.29380358326711	3.05982661804262	1.30390691112258	5.75481542375291	3.74444372563163	6.84277375993658	-5.22171208866087	-0.846463716013405	4.08783812238759	2.15856385985265	3.4087865657427	5.17981405487735	2.68449820004814	4.3342124966797	1.70268546477943	5.06568249015179	-0.33696482735808	8.9611871509309	1.94703987302928	8.72383127054096	2.6559193251334	1.14727215302943	4.90911844640896	2.02320431739515	5.18138878530466	-2.43584734218532	5.60959396796061	3.22272451160742	80	0	2
34	2.35132401133549	5.12337408712015	1	1.90932444809735	1	2.64851695199914	7	3.72628421236551	2.59480659021829	5.59755124539795	5.12089129705512	2.76752598301272	1	6.93344355658837	1.2251428641817	3.91329080715649	2.14828048487151	3.42793287439411	1.07575455910666	4.89006725788883	6.4269450601177	1.58314210698247	4.56806194500233	-1.52247254634668	-3.37463999579805	0.110965871897494	-0.664955628618758	8.11231138294852	8.01400550593675	3.60348629551017	-0.900090745466299	2.25313045209467	2.01712564663228	1.25928145818487	1.55594720158371	7.53356948908626	2.50192046744456	5.04325961411881	0.800004649183313	2.33679537227678	2.21999150306841	-0.965807210617607	5.079828433772	8.84389474099131	8.65409085258163	4.86527502585789	80.75	0	2
35	1.95297062487819	2.4636554703391	4.63503671860645	2.08540751944235	1	1.64499128053374	2.06759818213398	2.19396560295286	1	2.31430906187086	6.31078477192	1.87284436809806	2.0347881610223	3.04762988941809	4.99834618117536	5.58684956705836	4.87389926858168	1	6.55935183979227	3.59084033183808	1.58618664955285	4.09267100612061	4.83288314583104	2.56639282363845	-3.04773148085575	-1.21254786800139	2.44949118641843	-0.862256064157632	4.1936789102035	5.13287908562723	-2.07254853595803	7.69816239490408	6.29154410327339	-1.96744311728989	1.64404781478806	8.45392101331657	4.10636919084545	-0.657047091461987	-1.17244133894676	6.99545233851222	5.19474432889271	5.49697770762009	1.21192409575275	0.168047429929278	7.38668362046476	7.36085232023528	87.5	0	2
36	1.57204830962706	1.23067868637713	3.45210379002031	5.19320232417895	1.25074113877344	2.80004974313269	6.27029708734684	7	1.63634702781614	1.74513960211609	4.916475475856	3.27657495740054	2.93930327575477	1.61984503825407	1.26349014579899	3.89252021338766	1.84053490904143	6.08564784220273	2.29492510368166	6.02004726805183	5.05294119510416	5.77358742005331	5.96206811594895	5.58861290993656	6.42581088569724	0.883165910398349	0.24851158477055	7.23392261327791	1.53285787613128	4.63640443775161	4.92127140569814	3.22187993645366	-3.11646631604245	3.51443864480704	8.27387143667661	-3.75434704637117	-0.606945227574534	4.91329021098459	8.39633279927641	1.64908626524305	3.21948899369435	2.39323641308327	4.16856424796659	-2.42044650883253	8.59475604197053	4.91078082750371	94.25	0	2
37	2.91955375487609	3.39420056678773	4.9675774720323	5.97795285071828	3.66390375126249	5.92994799769793	1.08945546608636	4.90873620902883	1	5.46104762645543	1	5.37240922903508	4.29234541083202	5.95204093508018	3.74932169857053	1.30720871235751	2.11943607072522	2.11288018760389	7	3.51342501979728	1	7	7	6.88614424085736	-2.62747391311696	-2.27167790272859	4.51098540781165	6.87954609683647	10.5507447894617	1.53068646972821	8.25293599704878	2.06428474793829	5.22876280674071	2.27676424185412	10.5744688644649	2.19830844508474	13.2591767905478	2.90102564420555	1.13282612166153	1.74904651378699	2.02550442641277	3.00625323903443	5.6523740773292	3.29796380913807	7.17187065285534	3.37709358896551	68	0	2
38	3.39327223984262	1.5850255664978	3.56081355646542	1.8499247225058	6.0767944750802	6.44794523876142	6.38290226237646	6.50156878392491	4.837868554688	1.22121503817649	2.98840190364442	2.32546842795277	1	4.32697357768686	5.31458680824831	5.93785306301449	6.19250512485024	4.88160752669546	2.88755458950914	4.834329811921	4.72656764876831	1	2.9032592277063	1.87243371043926	-4.17286886926596	3.51257343629267	4.21199049957887	4.25987654076324	2.18965393309961	1.61124264487356	4.44802882962793	-1.61844623236039	7.66317936463607	6.11388236891216	0.578442103581836	2.87730242265769	4.37709542998043	1.24936102325275	2.11820144186631	6.30122517436064	-0.255817528664134	0.790702749352047	9.11260828663993	1.08641508430071	12.0861368943594	0.751200438448868	77.75	0	2
39	1.96939782799378	2.86664875298894	5.33761135552562	3.02108050325186	2.6565909986018	1.73979194384393	2.19275886951993	5.3516468762875	7	2.66944347874306	1	4.30954492385185	3.35584615620721	1.28960379925797	3.91429110093162	4.36410846853553	4.64856449380184	3.7762344660811	7	6.82205060556253	1.57090679593224	4.26290989706596	1.22819798981781	2.08819121166946	-3.78877176344057	-3.17296636896114	1.2480927605818	0.0486611018400777	6.12362868411016	4.13719406305377	-1.19439298957065	-5.23342348492233	4.74423331634227	2.01349544364426	0.823596255547775	0.426494019604777	4.75904449795464	5.85597518697859	3.25947505622466	9.41147055858545	6.07314369787948	5.49351449364208	3.32726914249667	3.50215267345771	10.6117692838532	4.65290254953769	71.5	0	2
40	4.0159499918123	5.58011393122167	3.8426220074581	6.62253277753415	1	4.07898471839736	4.56201683142292	5.63536655527083	3.74615409279281	5.83471614692437	6.17133457096842	5.42774932275159	3.48597960738713	1.5159597530548	4.3924690192728	3.26093640416038	2.81090756025019	6.53881822659903	5.82449140854795	5.76605274488931	6.9216958542542	1	3.15144473156917	4.08460961946718	-2.39860148326252	-3.32715933888565	4.35615298439006	-1.00792738267851	5.82998039016699	4.82454554189262	2.60862262582808	2.14435838641501	7.16685750311849	8.60460218802905	7.60352250636823	0.804123294022087	3.50019208022035	7.76274084251984	-1.34670502489002	5.94090715549846	1.07134331704756	3.01094971740405	0.4706244184164	4.27276616731075	5.52747886389381	2.34802981447402	69.25	0	2
41	5.64890122525062	1.2322996941311	2.07492577280194	1.21105307114971	1.84291322699453	3.34211897600778	2.58501175241574	1.253323577356	6.81552170625934	3.11450998950214	3.76082960493817	2.33126325539861	3.61262777702631	3.70145835547375	6.8646552638473	6.20378425289862	4.34446988092447	1.18792880220972	6.93277962953635	6.33391051561685	1	6.42202687111262	4.65917186508866	3.18725806846045	0.357706636031474	4.26449264109935	2.73086783004499	5.40912930285417	4.46113574962408	5.86289091480354	4.40379242719349	2.96605497404263	9.43282658155992	8.91733868218533	8.56874708449219	3.24324820571409	2.78150154221408	5.25584564414295	3.48206448649793	7.49846374582421	4.02030713579684	4.88233790053752	0.546942855397178	7.63176557509812	12.4690366182208	11.983882073174	94	0	2
42	1	4.44594684757358	1	7	1.48871111159346	2.89485181496104	2.58822013530867	7	1.63005530216173	3.5517491622979	6.5032007175062	1	1.99143035928816	1	1	5.96902287846846	2.34074839582807	5.29673144385994	3.54298204928744	4.08390627881791	4.29963209779278	6.15311247290502	5.18814661479543	5.96740175277639	0.470333831232337	1.19342274194639	2.9930636873427	4.7797484797671	6.46470380349117	4.77213802020657	1.92972144495115	2.15191360084366	0.571703317248037	-0.758245533943527	-2.41186738186816	-2.49999079898755	0.459444692059961	-2.15718047536117	1.74884105108299	10.5758339689908	5.62951731927689	-1.13693517416212	-6.0601627260721	6.01279877999573	6.91023683510064	4.89296970636777	95.75	0	2
43	2.21554427146272	4.57788165888303	3.93195993265817	6.44193270014597	3.8628417916658	6.24499056507618	7	4.095800238359	2.46376693128554	2.58888118263449	3.06910003372103	1	2.34085170963821	2.33670265977146	2.213987116116	3.73233149126425	6.10435079432175	3.51180011838083	2.53705645266981	6.0856756016806	2.95198958254548	1.19103686309785	2.08903708059924	0.799712640044304	2.28006309100332	0.831165877358109	-0.443899846017422	2.76296659341776	2.97554044056499	2.4180389671003	0.404816970235469	5.27694534066747	6.89477210692478	4.93395414771195	-0.0911369901087872	-0.437176234779669	1.12989331718408	6.9219251710485	1.23069033721471	5.1642523114334	5.98955257496403	1.90338199297593	1.8772557994873	1.98753354858511	7.62583847866784	5.47953653995883	87.5	0	2
44	6.5610149388845	5.87726601895621	2.8156114196035	2.67802201474104	1.89175439400663	1	4.61121540767935	6.21187775473775	1.34386510863837	3.01945816049077	7	5.14681820264408	6.77998796347891	6.63477247540675	1.92976551200832	6.857001654024	3.42135942614997	3.93205274930736	3.82279315653287	7	4.18646531280238	1.74590108207755	1.49949223191748	-2.83360621522461	-4.31781123970292	0.0954481022631425	1.74676965074153	7.80765588728874	4.90890137945752	3.49077121630069	-3.15051954943623	11.7442465406535	5.42004790180394	3.67856375453814	2.38267449668807	2.95041081081695	9.43509615977196	5.30694375412466	-0.473845445373342	5.53068961376441	0.968104687968153	2.73949589873996	-0.166235271198611	3.28014976229215	5.26597648521105	1.24578160894388	61.25	0	2
45	1	4.13217661838597	2.81500780491332	6.47981479199032	6.66820945701147	4.83196523152899	6.34344074366129	3.52138548508284	2.2140364941911	1	4.21095174173783	1.1743170852282	3.11377248184343	4.17966774446812	5.14188796275576	6.21334356887133	3.68330554252342	2.36046255109556	1.5969955072756	1.48870360703802	1.14543825258653	4.50040381411616	5.45696853390901	-0.265256280785316	0.0228761180943763	2.17655587504942	2.22928548740707	0.546147478783532	7.42818639516546	1.71378905119066	10.8607319925859	3.71322976382308	8.57247662605859	-1.0499063833749	-0.699536919754156	1.53960784465726	4.32339665504811	6.64239313213655	0.769406371098044	-1.72351102322208	2.48969470430666	5.7981085552482	-0.993623170061673	-0.19689821457655	9.32518398142332	-5.64119038798639	80	0	2
46	3.43751850642589	1.61185296002792	4.54332314617728	2.90685811249044	4.48027500886634	2.89741514185182	6.12210525106436	6.74495516483255	2.72443786906945	4.07261017907261	1.84447501459255	4.19499380457043	1	4.60976116245637	1	7	4.14274761280347	1.32361960145247	4.83520195872074	2.16595561742137	1.33673524226877	4.36017035923465	3.4612505587575	2.67752943408453	-4.00798051913357	3.61602093416253	1.7442795306349	4.10707629332058	4.08064866503507	7.64814892419462	9.08449280426165	3.21718567194003	0.0227561629357507	6.78199863252294	6.47777717740248	0.859681752395274	0.410711317966312	10.4065349187272	8.47214229278952	7.41916656826998	5.78100849862618	-1.84052943600461	1.18068809193411	1.2055996628526	8.87836986095592	5.07983760614898	83.75	0	2
47	1.6256719762666	1.51826110363775	3.82623196646207	5.89217555300213	1.16038395044191	2.70931936285253	4.5025099397127	5.09051129722656	1.18214218120987	2.52613634076124	5.46211397205926	3.84926833429446	3.07395003763357	2.31722932484932	1.22681758139706	4.61040427917647	2.10739376501034	6.6548803794069	1.50121169436903	6.54074886528938	4.16843082374601	6.30538868330917	5.17274041508102	6.0185674818341	5.18942332253291	0.909340577145928	-0.0952577605207241	6.63369167166224	1.43659261552812	4.80997386455117	4.23499437111677	0.580222820100261	-2.21039458823557	9.54730479628902	5.86234694729892	-2.03313678611694	-0.512727604399526	6.1104524330209	9.23522369148431	2.04549933503495	4.78335346106776	2.88629430786739	4.99792903134312	-1.21230068560744	2.36536446735985	5.17725145184755	74.5	0	2
48	1.55857016831588	1	4.65207681222099	2.22305896689194	2.61657535502722	2.67323624001031	5.08919251334657	3.90402020797725	1.48140019661893	1.52354607356062	2.94944255056278	5.47392803708923	1.29527680509564	3.93365826485219	2.26231020094733	6.92376933068215	2.89196789822133	4.19274329360717	6.27431531887272	3.84947985749326	2.18246114179739	1.43093219387417	5.52288593014035	1.19758285495981	-3.1597628424304	-2.78281343524508	1.95384668903663	0.507769932149616	8.85541608224993	4.03359299407691	9.78330132118925	-0.594072108995104	-6.29376900958261	0.460545091339854	0.251310945440248	6.30951750712532	3.58880117558606	2.7789423014885	8.02311541908304	-0.222580790374946	5.45140892721237	5.39410821804016	9.53939420594756	0.911078844430193	2.87803796046712	6.23442365002527	75.25	0	2
49	2.25724309039783	1	2.58125731003061	6.57493691661346	2.5073916825795	2.61605090076047	1	5.66787674234055	1.72242731389683	1.87727296171023	5.38816074235944	2.34488013728277	1.68763303407856	4.85289217895653	1.64395181584539	4.49889361254835	6.06683178080013	1.70018313672168	5.80290159221861	3.15787855145612	4.55917135860672	1	3.15577568173288	7.06028964572082	3.70289956899702	1.31643311713228	1.15565046748884	3.6244575222371	3.10111434718852	3.60600580110546	-0.891577439080118	2.55125737616825	1.91627007198506	2.2628292939238	5.91930321849583	5.19657089418396	12.9669822491496	3.52267364764544	-3.72576949036167	0.969299864272936	3.88583675539923	1.64985783060348	5.37581763244996	1.57852533406112	8.93434437341938	11.5929341549111	90	0	2
50	4.39834290224542	6.41743578787221	4.41711108716382	7	1.64770363305476	5.96668155040624	4.19599410046419	4.45691778473273	4.8372727828979	7	7	6.13562069707224	3.10650608295863	2.88508050801944	4.74592100880411	6.14847058779051	6.7104270609472	5.48042275770735	1.72130494951196	3.44535785237551	3.1403371090624	1.25099825826862	2.35645080274419	4.55760561206315	-2.86525015003311	-3.33162115278517	4.58331499265012	-2.39707337599552	-2.49485968704039	3.31684838855906	3.26799074255185	4.02974976164346	7.42270600145061	6.36073540141375	8.00527891137971	2.92813905011171	1.16310660078151	6.46955851368251	5.65531862098368	-1.82400517805272	1.46747964095378	0.897048033467789	-0.350086515496015	4.09731262068466	7.7254635029576	6.43378935060693	82.75	0	2
51	1.34159002808666	1.53007207453974	4.47351565413387	5.15682143827948	5.06873380958249	7	1.3653157693191	4.97249054739905	4.9150157886973	3.93989925547724	3.36440445414646	2.01397889433554	1.80064244893733	6.63542568815292	1.05241546041956	1.95107133621119	2.74722697957423	5.91941394647963	7	1.68457734659658	6.06742324986247	4.78876859027573	1.62752559829013	2.92679400041207	-1.7719178734135	-0.171109665193228	1.51254985094748	2.52985439607379	6.4085556747701	3.42629914797262	7.78797202757547	10.1302833823098	0.933872522648407	1.39838293643926	5.2813730251461	2.96478043854747	11.3066438230304	2.34189162365206	-3.89464245443324	0.431314901053419	1.6973231778842	4.90728192277587	1.74012388271572	1.25801371447773	8.68217998664517	3.92629631881848	79.5	0	2
52	2.40777905281338	1.42592182016161	4.74891915552109	1	2.78719461517154	1.38009481389471	6.28698163067453	5.30753545860523	6.23058815332982	6.82452299288643	6.42558950603745	3.26331922209054	3.03294985875206	4.42843986842727	3.78198085498717	2.07469824069464	4.76533141621769	4.87375013194923	4.12759307532416	4.76068494079537	6.6558561045778	1.57636080366344	3.13431471269335	1.67095299141606	-3.37309231366158	-2.15945538110298	4.87661536643182	1.0599962799646	6.77873117982033	2.37021602064922	-3.120951384645	0.411383132428063	7.49830033197918	0.156116638017957	8.24687376097994	-1.19324067503502	4.02232341076318	8.03836116441397	-2.64463870020802	-1.09255172048028	4.10995618705512	4.53100923946732	0.588512519746791	3.70723218008142	4.29195659699746	-0.692181633535706	70.25	0	2
53	2.35666433780159	1	2.92212039913285	1.54412766266368	5.96781443523725	3.21236974037702	3.7376704889988	1	1.08170425452819	4.63155908433663	1	3.15834264946742	6.68505555772053	6.86648826336823	4.22532642224951	4.35447241031122	3.06217293341359	2.13115487252794	4.82765138919451	2.38942423755436	5.24555637470536	2.15823916941814	5.11167015674356	1.6938249144461	-5.28764385062511	1.78644275894672	2.65888995105977	3.96724213410318	0.940924482055626	2.63789451821987	-6.95822627401236	5.61451809198797	5.33383386084211	-0.630082283854356	0.551583817013103	3.5432756062635	2.96295394689384	6.48502433598903	2.36288225712793	1.83645995982436	4.72818760539201	1.01111574774733	-0.170355845884367	1.25065981123356	5.10804861565026	7.03316132186076	82	0	2
54	2.24640976456126	1	4.15531907735196	7	2.2905039178078	5.81463741697283	2.57216685140904	4.81945572349524	1.83618434460261	4.92221589312465	3.53707264935199	2.85158343750929	1.71090397984343	3.78363979965247	5.9047611872594	5.56220049454697	3.41476733306995	5.40466203839617	1.54751771318681	2.86886931313212	4.18335359303453	1	7	7.41577598854584	2.81822674386137	1.05711256696942	1.17174614586578	2.80401826092461	1.27577857129034	5.67277948735182	0.573538665433825	3.61222401204058	1.77643146822766	2.12859338174097	8.34563674462385	5.05976934797165	0.135670746832851	5.43557641219259	0.431603564076809	1.76688382999244	4.59769834751321	-0.186456503672566	-1.31169149065297	2.79489476523918	10.5880950602512	5.4514386092321	96.75	0	2
55	1.79869987136067	4.37629760599408	4.88324872931867	5.0712492919237	1.01450306640452	3.31190036348258	7	5.12693937700462	1	7	4.88069289034056	2.66546794448402	1	5.40395834361961	3.76221833991599	5.02081658052139	6.52675128377608	1.65180418375702	1.60549179425768	4.0591923967029	1.70486523192714	3.11493789063605	1.09538500824357	3.76969765664846	-2.19877043687449	1.15071208007504	1.48265585316614	-2.55047134611327	1.04796507093524	1.14961645056216	5.07632319850001	1.21305987965145	0.410979667487263	-0.10256020102872	6.10103614470928	-1.46186218416539	4.10119357045453	6.90388159316648	1.2404684663089	5.48970114591741	2.75231749421327	0.425672362516827	-0.136384264135503	3.79856722186577	9.88556790772382	0.852459353723975	93.5	0	2
56	1	4.33296915889109	1.19526557144794	6.64952218847165	2.2119573511724	3.1170016383257	6.70387553884316	1	6.59411247130609	1.8194055856681	5.95340450431385	1.28516492672739	1.59115531567682	4.60860179355902	2.18305814747505	3.86056932450776	1	5.18185438584777	4.44006903836822	7	1.77432071970906	2.71061063966849	4.38671050160576	7.01573005285308	1.94141771606503	0.308203152794363	0.653032406238507	3.93750069145934	3.05309735272695	1.53767871740699	6.23569832945612	13.0359854420321	9.77915551031115	5.68439735498336	5.17710286171189	-0.373027691073365	1.84591523882397	-0.534147234825722	7.27054963843952	-1.463724290207	6.77889723488534	6.12667724993926	5.46949571248082	-1.8061126755321	3.46920502785732	-0.177143039228261	100.25	0	2
57	4.41954964736877	2.23878018405419	2.23674688669248	1	6.71455832182662	7	2.21794978566973	4.86717718694095	1.7487872572461	3.18827792317266	5.80015270087813	6.88718146939309	4.09140097341675	3.33254592121427	1.31398309231385	3.93679414655758	6.34732022194895	7	2.10594626897919	3.02138440095854	3.66031354280331	1.01634202636199	1.39280090432947	3.71323957055338	-3.68979424003672	3.91247562029627	2.51388109702207	3.46361282932121	9.19023704061599	4.4781787166507	10.3242353415636	-4.74782873825803	7.93994337834669	8.41233865310379	-1.83406877518105	1.23297048147002	0.0170538512468524	5.62188386589778	-2.32821293141199	8.05209050771983	2.2704506772991	2.78492177139069	2.49040955315233	7.12826160058035	4.14619750225183	2.97193460185035	75	0	2
58	2.51566142409372	6.11515507484328	2.13381337875616	4.70858842075504	6.39485364345479	3.14570946988332	6.92691686536559	6.8579864851344	1.20650388942874	6.61824921560312	6.16279810975165	6.08211193520168	3.04222329418668	4.82768998097786	1	6.19927215219923	3.19792593138357	3.86526146022989	5.65741849481664	1.62194909448678	3.04664250663871	5.5483754036594	1.13835272965631	1.45764589845476	1.23185433401916	-0.64073145424585	0.330721069118813	0.669882607405641	6.33149981477874	5.1365936086784	4.69147695060763	4.0551816533584	9.16335058158039	7.90651609163627	0.171049239918645	2.19590043532646	3.4930065611945	3.3081279016782	3.21254364305546	3.60743777032054	2.08118929204716	5.70042527445742	3.07400501804098	2.93092435804727	6.91214125272252	2.38491579273858	95.75	0	2
59	1.58603481460979	1.5542921450854	2.50263248714497	5.29135928396097	1.77331538903231	4.39687603717001	1.98493659630677	4.97951166878408	4.30000023747869	3.59389237448879	6.99456001454091	6.18350795109925	2.65526181237634	5.96390690485942	4.59771080931676	7	2.68518542752492	6.19912530951326	7	1	5.06014400193583	4.6785200124248	6.25320469693815	5.73092523220444	3.96251187948836	0.299526669613469	-0.534588158710174	7.5101139994016	7.2637832107793	0.133824556019476	9.31804213266541	-1.69000561177825	-3.58417004562709	2.40855897757859	5.95024432766491	-3.23275498545097	9.6375248631581	5.4265846880595	-0.609546076110253	8.30332465572184	4.90333259073542	3.15031092872828	-0.600290220566681	2.39686033344482	9.4209373707935	2.96199448656991	83.5	0	2
60	2.45530141383508	3.89797002970879	1.06185772417741	5.23616040601734	4.58751912364416	5.67333569790418	1	6.9643581787846	2.38211772380925	2.88468859795855	1.96028141520053	6.53097822940426	1.16572700769557	6.36868322197232	2.06190041641529	6.79120099571089	3.59764587535999	3.04140478967982	3.43429891873529	5.26167990802526	3.74659443261433	3.47732380975087	1.55989324005996	5.10870892903942	5.08616356238757	0.47658606363046	0.831580607178305	6.19780573743591	10.0831702638974	1.23970661979183	7.22977494559394	5.81728253916498	7.40861110681558	5.48045250287642	-1.09778314045175	10.5241230784282	-1.15862015851939	2.65110786629638	6.58637339100954	6.49020862303272	5.40891556796373	2.29514770862144	3.45266664099311	2.65716821158008	6.1002721881071	4.42193578155423	85.25	0	2
61	1.464121332156	2.47939061631856	6.54212875965193	5.22643374422658	7	1.76640534680942	2.72665061157714	2.49294067161815	1	1.38488594274955	7	2.30089985478001	1.49905189367579	4.59225558772339	1.2261750681208	2.74037844671572	4.40660977414929	6.28471650315328	1	5.72986625180203	6.12377281559525	1	1	5.90145089210539	-4.77106732383715	-1.78357109044764	2.65609699224841	2.19859852607188	5.42892324164738	4.03124999739896	7.66015251045803	7.93617212291793	1.56333376800839	6.94130793410867	5.10777035100014	4.66439930224303	1.72036403446291	4.60495852542548	5.44667852661477	4.9411129157323	3.2279474059989	0.901943243777628	2.51515257344295	-2.68411555951561	5.00751602713353	7.20596359493298	75	0	2
62	6.62138562093027	1.72225755725192	2.26593090673851	2.57820926061085	5.28139972379655	2.14369662089856	4.88334656217929	2.01134953976716	4.16538282537153	2.28254599388874	6.33260862960456	5.49176415296515	4.49986259015139	5.12881961804034	6.90779225396321	7	1	1.92305925206899	3.91477796729759	5.76611474864784	5.63669543744371	1	1	-0.293993392671429	3.6750425619592	-0.804493826869257	1.4438968586834	5.06139426563491	2.8511579945434	5.35143709260584	7.07973818029975	4.65906941250571	8.88633134395807	6.44566459095719	4.36593190708433	3.36139038720739	2.22201208525847	3.03782438579965	3.86960199754132	1.81269146173445	3.49229178019855	6.54627415907537	-0.645438077972722	-0.377093165920579	8.51248989316877	3.56198078720564	67.75	0	2
63	1.40734299396298	2.76049688797381	4.97047227445749	3.60361104333243	3.7543608734355	5.9293076813738	6.50353555458164	6.14705765531088	2.55709608756655	4.37819007194184	4.96239969961932	3.15128053020914	6.90246350813887	4.37623007939934	2.45358924011897	6.7638651757359	1.77403576458204	6.80816228809746	1.04048204004212	1.52904981450644	1.26422343345766	1	3.6050699452591	1.6620295176169	-3.12215540713427	-0.788751965116288	2.52349935215687	-0.509937098745694	1.32601789720337	1.21114213961944	9.05633099635023	2.24406594677829	7.79064143870887	2.7143490700375	8.2496284282937	9.73408582685655	11.2937605334296	3.1225713642641	1.23320704850209	5.42936445570802	4.49542788408725	4.44745546542807	-6.00280847304807	6.14585591774412	7.49235220268213	2.50530970412293	78.5	0	2
64	3.34883081180415	1.6896033158426	6.00560408562567	1.4918417202177	5.7669502483009	1.85761098563687	6.97850118311968	4.36946344418458	3.21279712158572	5.70721656127244	6.59785813944169	5.84232852895319	2.37762212153416	4.94167798509945	1.76787486872177	1	6.36051392486858	3.58596637320271	6.65504835345234	6.89669614212687	5.37545195253075	3.95811573371545	4.55627638120275	4.70021721193866	-1.9449702008704	0.716566837512398	2.13465457862918	7.77202396704514	7.79141823259206	4.00465161523232	2.81968161670931	-1.82341010794309	6.75908436615184	4.9931503185296	-0.509879921800098	1.18438305710865	0.945852519647945	2.378410791848	-0.81784452368183	2.28046191670183	1.40246615568674	5.49753882833466	0.199597851632902	-1.42237252497407	9.32482034819938	3.61062636311686	88.25	0	2
65	2.49445111156308	1.45618606026254	5.53678771813333	6.7504447758479	1.80253686437109	6.24436264881382	2.32520308578366	4.02440530732152	2.34969898786999	5.08684350183081	3.8743766627804	3.58313425081461	1.47654846176434	6.42377370119171	6.57474492587371	7	4.48704061331281	6.42883685934753	1	2.97661539869098	6.52278557716978	2.60094934046822	5.68847437725756	7.07948371135844	2.96031232112765	0.56922884799823	1.43206153452705	2.77774701875662	5.74397666155045	5.93966747658625	7.48458737319733	3.98454901428872	2.33956650659796	1.74692906737038	7.86039529971697	5.83441899741016	6.96283000320752	4.84790849853625	1.39241644999451	2.86916452607171	5.5719907595016	1.40792747828616	-1.77308254611399	2.79089898804717	10.505015097659	9.27282179397927	77	0	2
66	2.53147925524751	1	5.33880381306309	5.86986553765117	6.60323561665842	1	1.1661623233622	2.18905404049173	1.33693772080975	5.59037679391073	1.09130400058397	2.2012537130555	3.61777136934555	5.09457061102881	1.03560195150349	2.22169738665292	1.46501123567455	5.90104673850781	5.28391906919556	1.09067238039504	6.27901228246858	4.38680053212706	4.77688206533948	6.97166474682525	1.85347765803789	-0.928487745927543	-0.558953680756789	5.35859232638444	5.31099815264844	5.18699943680633	3.6742310263753	-2.01079713831656	6.72726727558075	7.61717251199314	5.27763432598175	5.51169037937937	1.65689419330114	4.21491987424744	-3.43092504728451	5.211943863054	6.39187319760547	-0.0423593524937806	-1.54374944221392	0.264463738066104	9.1204162887346	3.76776580830901	64.75	0	2
67	3.86453846864666	5.49590238562542	3.97678809351001	7	1.04902046085064	7	4.6111324884152	4.36774590701246	5.29751682792188	6.63822155347054	6.61106315608145	1.58483180679482	2.00980532253094	3.13248016841567	3.88387821746505	7	7	4.74612935689249	6.43702232533671	1.13275582716054	2.19564892443055	5.70269087952209	3.23371300438718	4.69965590396445	-2.54480074862309	-2.20896724987787	3.01143913733609	-2.86182169786551	1.60022434334901	3.88002153802842	11.667631942337	3.71439537584329	8.15397450418394	5.92402856843115	6.58473095642148	3.86591819080519	5.29196497157594	6.53760796854631	0.249801015886559	-1.43269808208853	1.31945265558261	7.57175451479036	-0.505996540017179	4.34411439374979	7.11510905082986	2.57356260048132	65.5	0	2
68	2.40362670801819	1.62216899917996	5.0278673976031	1.19330249131018	1	4.235314918422	6.57211823561481	3.37142070690826	1.36441276751992	2.26687457866569	6.30340189514694	1.41510453381478	6.30481377084621	2.15773851827294	3.49900158896239	6.16878774740012	1.68069940971031	5.02412219563613	7	3.56464459563337	2.21948731515909	4.46102506379811	5.15424001289326	2.97866567898653	-1.48208960885911	-0.3929941705798	2.01003358104951	-0.0515641586299949	6.36531205615952	3.46076240014676	9.75061023146937	8.47086632722532	-0.425373949044377	-1.74974859214558	3.12680662025971	9.08229723671602	7.59896612306691	-0.571000066270352	-1.99599758750949	6.61191907855315	5.85948219610915	4.448109833125	1.43590854276115	1.17583475094303	6.81713778032511	7.28475977174136	90.25	0	2
69	2.39609823153359	3.67255083174286	2.06556746146132	2.01063087769866	4.13915486864295	1	1.61035538472271	3.79064848565347	1	5.28306354321155	5.57567525825337	1.16234013575286	4.70630132400441	4.74627200662284	1.8446463868998	2.36459457720815	4.89209992480373	2.74875240299408	6.75111300661385	6.77602540179885	4.80667962775046	4.4738686298289	2.38011057721717	3.62833199825652	-3.39583654994718	4.68442738701929	2.54591094279523	4.04632149968086	4.2704619122058	2.99747595330216	8.31225779986774	9.95704872296237	9.61051820395166	0.525584594960041	-0.83201649984198	7.44816155896737	12.7273777254107	-3.05589126615869	0.880424292435009	6.93779727677997	7.71985681048255	0.690702752487151	1.7753690903359	3.18367053674923	7.72414404128242	1.03219670194152	76	0	2
70	2.92813311745989	6.33280924620007	2.79519689072898	3.12646182330068	5.08587296012715	4.46671333873668	3.0518578741056	5.14952860751092	3.51567642139151	6.21327022161538	4.59616628862391	3.01077582635809	1	2.15641630010438	6.32166771655935	2.99969664142916	6.88770404582728	1.82516267818183	1	4.31813471060093	2.45963562493563	1.50893368032294	1.05119573815066	1.37207026557569	1.36387248836349	0.0276138260825133	-2.50790574475426	2.841088075536	6.18303696600287	5.97693986881783	1.70007159827251	4.80237183158243	-1.94209591065585	0.478685475123595	3.27502304916191	-4.43500183882196	3.26505695572764	2.65305071791261	3.90167019682197	4.47165199810279	11.4760739216576	4.66342974056313	2.24163877631825	3.50290920721357	6.16432794264399	2.64373552660539	72.75	0	2
71	1.4933009633595	2.01639414502497	5.84938540020907	5.2228565935403	5.17162914279583	6.74178015167446	3.92529040728299	5.65676960808934	1.29266058720176	1	3.67860894255263	2.75976086706902	2.52315518352415	3.09266389993102	1	1.48452335055223	5.07321207076828	7	7	4.97068797156098	5.09764437352842	3.26600610809752	1.80319691134355	4.21514529731101	-1.4682693497858	0.15684735898999	2.05739180119203	2.91552274859387	6.15431452872601	3.91893006822187	4.91030057295201	8.53184320308161	1.66813914303048	5.45337719306055	6.68094158589547	2.85975904425483	10.9847916180084	5.56832231235636	-3.22163423766518	1.09597039021186	3.31692174247336	5.8222559093035	-0.46534941581004	0.595008597987554	9.08365189247876	4.10567608951853	80.5	0	2
72	5.3947111654034	1.15004413417349	1.29216400478041	3.38845704379357	1	3.03969470224388	6.05053117485954	5.78980388550022	3.67180112099947	1	3.48304624494696	1.38345301397645	1.80903311566297	4.01533930985949	3.95993937476063	5.70631180934083	7	5.76057473092325	5.64393893880371	4.95312644392519	2.45341506236726	6.00534155613278	6.08405353620358	-0.422625516616221	5.31359416522029	0.152307387977617	2.50688524676415	4.03027035656493	5.6720992483491	5.40181588730779	0.591404357481375	1.8180449146058	6.50273716651141	-0.115878369519932	5.36460707285633	7.22293145646381	6.7410669374734	-0.941121993011831	0.313552406324818	2.20351600209001	-1.17213324299922	3.63881990499508	-4.09661576353503	3.27973002872009	11.7609923099599	3.67997338341528	71.25	0	2
73	3.18198414537491	5.70686038663587	2.13500243786678	3.57686797938369	1.45771124194891	7	5.633175641139	4.81566411647355	1	4.67656545622871	4.16745730723285	4.01050872633978	2.90862720124564	4.77789627386767	1.81392989667564	3.87910831841848	4.57451858933253	4.39375190066609	1.9586320368558	4.12456466844784	7	1.22584807819463	4.96637671236986	-0.344908322897147	-0.853145888521645	1.48135349254446	-1.44437124532667	8.28631255698367	0.268731229916345	4.46183414950257	1.45300801954113	3.44843856975436	7.08984123165818	-1.33393357709858	-0.271920999010283	3.19177614590135	-1.28967130165283	7.07156240429821	4.37559985190117	5.08900971039893	4.58552099011207	1.75378045336972	5.72930689562734	8.68740943820498	7.63846295751086	9.06532985071305	83	0	2
74	4.60005101810123	6.44835960402306	4.96941044723156	6.27068778123589	1	6.35943534580158	6.21398062960545	3.94219553371141	2.47802592646398	4.01494018543105	6.35976611446398	7	2.43849289130466	4.12559863999578	3.9227214257866	3.38647645374791	4.82258328687923	4.37415414644354	1.44730154348512	7	6.61959644167435	1	1.73634862631697	3.84505039078565	-2.80464549748809	-2.05604505997349	2.50736137202665	-0.805718542906691	0.755384880802668	-0.61419525467748	7.86721856162647	2.74830380166861	2.64063392881343	5.27946733172651	4.30695961661521	2.59947358729079	1.77894116016477	1.61151651533609	4.42959397702267	1.75582948179856	1.25400901531929	2.97743524698872	-0.951007736754504	2.27491727274834	5.92224693422237	3.51885485720662	65.75	0	2
75	1.52091733888994	5.55422310469424	6.19492287670778	5.41174669215586	1.2023218200245	5.58091950319143	2.52842229062661	4.51945543209088	2.17850333106534	5.72335796569752	4.50593470388854	6.88004184946092	1.53934149964193	6.23159846076979	2.80555242374882	7	4.06215330129886	3.50167067942146	1	3.27655021541563	5.17255464480536	5.0237345983981	4.20166625446982	4.52405445579783	-3.66318344387271	0.845122593393415	-0.580676629096235	-1.9843949204222	0.598167189054625	3.03558927227297	-2.23901031145765	-1.4585791070042	7.0901213691012	4.18822947425075	2.16065897059889	2.78867900269598	4.46107415555797	5.98113328335968	6.10208896468811	6.55208364587369	-4.70647120075092	1.96455036683236	-0.294889557952476	4.50185474954735	11.876005940884	4.67134685425902	70.5	0	2
76	4.19689706595112	1.92653770496945	1.56396003075654	2.98532778889607	1.95172042077138	7	2.38809568674275	5.4769622862571	3.51563778757105	1.32062353261551	2.62245335241563	1.56552349531199	3.096548162845	3.44517022088208	3.86290208461499	6.64044511219482	6.86868000555947	5.04915254197739	4.04925371440706	3.7615914288478	4.15230154126342	6.71735180463881	5.06751379726295	0.604766076097902	3.92271140734147	-0.817484091917931	2.90221161238314	3.76612426450462	5.64248079408733	6.6586977193443	0.849711290180028	1.40449380695365	5.85327247305419	0.880171283498657	5.91764478777242	6.47958744245574	6.44095949922038	2.53582861286675	5.58394499978994	9.13250531736015	-0.43031797471721	2.99465526604874	-6.21389409440482	5.29815251384775	12.1841474099116	3.26831121695514	58.25	0	2
77	5.71527210845017	1.3964317605801	1.99249145989776	3.2183577862362	1.31648890827565	6.11373744297117	3.92283745337957	3.77945716675664	3.24864647708368	6.87391469417698	7	2.43976736032499	2.74853937464157	5.44239003893781	4.74332778734664	3.69050400883812	4.37831548315566	1.59592478474763	2.01229962946707	3.71105423842301	4.75922475031015	1	1.62071816249497	5.11262334117639	3.92737181385369	4.57661168560838	2.063326076786	4.45164967403594	5.15735246333495	4.29144174570547	6.98913301775947	6.8427442779892	7.56974564879329	5.50803953386664	-1.46096428266822	-1.57756069315185	8.85652754788166	1.04880488284205	-2.3921038681875	2.0729848337462	3.85602781127217	1.80259962844491	1.42787615930413	4.14419789926398	6.55804103909282	2.34580149016414	68	0	2
78	3.17368504770483	6.50476959304445	2.38847035878882	2.40745721523494	5.59209409920722	1	5.34615407767898	3.22363420800542	3.80155137526061	6.01248928495746	5.88917390196096	4.21607931757503	4.0628277486186	1.46844449399872	6.07454639346178	2.38780155938434	6.9917114946926	3.11547565413781	3.79786029153791	3.75997688700039	1.74109494883211	1.8761969341667	5.93203055778026	2.26565822659643	-0.119141741781882	-0.357908866743318	-1.06999164997717	2.58938537071434	5.42255957568094	4.97499184819009	8.88268591241555	4.88881933520233	9.72181164227654	1.01719502791484	5.98457859006991	-3.63211101560247	2.8515807486768	6.65434298627506	-0.660572212224398	8.9766863519304	12.1789104245078	-2.2847749751509	1.05111401513457	3.05723650289001	6.40074424742769	2.09778425785672	75.75	0	2
79	2.15550235262335	6.17740812386304	3.18927801025687	3.02796070812996	5.54473970485842	1.58635155179758	3.15701947836985	5.86607029542748	3.61800335590238	5.56987030497622	5.78262300342432	1	4.03958643648679	1	4.36841275977805	1.70632279198285	6.83542040031504	1.89161853039305	4.52811949476967	3.95596720212683	1	1.25162710857107	1	1.84544290443748	1.4394718135873	-0.247752387227135	-0.945343730073409	3.06504617923718	7.76358892427977	1.43550646509748	1.07978860381144	4.84578764729575	10.8958272457352	1.48867319761604	6.71475531494431	1.15030477927303	3.49140695228751	6.28547284552506	0.0744445509345829	9.02531052804142	2.69364192943388	-0.983606849640632	0.0949059902883957	3.64560179861289	6.07046842972948	3.0154230454986	55.5	0	2
80	2.4243865716325	3.97779342207731	1.12971573717101	6.03817959252401	3.81335098954017	6.52274035850959	4.00908954716964	6.25699597661659	6.46388688483239	2.99936912892047	6.12214930116559	1	2.95846087386268	5.5089080994421	2.67809071079135	7	6.33161947156928	2.65201203529063	2.60441265347197	1	3.11019729664992	4.9785865787455	2.03250879031552	4.76199891629955	4.45832999013274	0.768849566688943	-0.502092698523871	4.58821009598495	9.48590744980276	3.34775319373803	-2.60912765471555	-0.716392645669895	9.02773838014832	5.74040512721372	4.75187547526118	2.92517870063453	-2.40499778172625	6.69058917163861	-1.9121390058296	2.17703573111068	4.80000588623543	3.83790138201194	0.119175537264269	1.74912658887926	6.57374351581637	3.29402131721256	70.25	0	2
81	3.10359409291208	5.47838402595762	6.6510592757687	6.90847048934652	1.62453465210347	3.06680919385707	1.49519295444696	4.2080776282191	4.00037304063929	1	4.76720798518587	2.80800689073373	3.30447964784402	4.10355732543279	2.9970908777855	5.76526330522939	6.46878957183456	5.6002908408872	4.69004197051701	5.02025737684739	1.34272259991339	6.44893587379786	7	9.00507963190304	-2.5357295581885	-3.75191313563908	-0.0614452697686909	-0.406564693961088	1.77934723426776	4.87241268348022	7.86420078674932	13.0865147579688	-1.37185027921856	6.93550991021099	4.49216849259274	8.34981108230141	9.59635635023689	3.06489240091636	-4.25315582412078	6.15146599945675	3.17778139692084	10.2206048343704	4.1719572354152	3.6667502175505	6.8693408861065	3.30668565244536	84	0	2
82	3.81378482214149	1.06687808985926	2.85464141989568	1.12165405935314	6.10398034560188	5.04344824499541	4.2637127306331	1.45188519939315	2.1267878320821	2.62209896050005	7	1.58245476442391	5.22080360052577	4.41185547466446	5.19335891963915	6.56339790080647	6.89311800718403	1	1	5.0396463046248	4.94768001890087	3.47412479998038	5.78417719404396	5.30347572125522	-3.83985020278209	4.93245683060803	2.6305433744497	5.60713847623554	6.69690146921597	4.67239648755563	7.24446709849041	2.53750087935627	5.94745221430125	5.20703840333084	4.53329527807999	2.11271459067307	5.77528263466067	7.95953817318616	-3.26329066634106	7.40375373145642	-3.84007529886746	9.08457160735847	-0.179613920466363	4.34922718209061	5.40212599652255	7.54754224192171	78.75	0	2
83	3.26512042596595	2.38327840336627	3.85382189742174	2.77756347064025	6.06015899499742	1	1.50582992191081	6.87181726718734	1.50813995146914	3.1713991463453	6.47834081837205	2.86500899544089	1.51228382265183	1	5.96091282492486	5.53823777674221	3.4247217613369	2.00620345678766	4.23901909575182	2.06044336608212	3.22942056765659	3.03733992670188	2.9031191787325	2.75253755968526	-3.4584059563082	2.30871569480392	4.21565709497835	5.06186916393145	8.32031755397473	5.34034502063249	1.57933833667068	5.82034245783305	-3.77136013881387	8.3872800289552	-0.410476591591384	1.80973003234554	9.25708218216817	6.62311706825734	-1.61719892947867	-2.03237244534658	4.66086517962917	-2.05670296404014	4.72787092930769	1.75718737199023	4.68455776874697	0.104844208850568	73.5	0	2
84	1	1	3.84217290982146	5.58489903838506	1.87411487140626	5.78155055888129	7	7	1.15245983812983	3.45438154784876	2.57153512986123	1.89403420394105	2.87569856063797	5.09309046733093	1	5.02332264279257	1.46223458820234	3.33276419516938	1.82527778266795	4.1056606511096	7	4.07986635247044	1.65971239770954	4.70152574372165	4.93270351171165	0.307309796241798	1.65850757553734	4.7811523531087	6.72623987514512	0.60746929143515	8.16987127748724	-0.530343154367559	7.94171498610982	0.927741988140989	8.31669057787732	6.58288850872394	2.75797085518385	-1.20628713103289	-2.23036511029977	9.07441033797564	3.47665143007584	2.09907477120437	-0.0372138540978452	1.40053062302484	7.30913952733691	8.89798189577969	75.25	0	2
85	6.59208095079241	5.16657077139887	4.04863025452571	2.38789241485142	3.50209814829384	4.44840056178695	4.04419744940602	5.243060348496	5.81083731157021	4.33889183686349	4.93691070664713	2.43010597991063	6.92288748566386	2.77609673417749	2.73008025777645	4.81165386465941	2.69877173048374	3.04851649689324	4.68016899396005	1.57887418047066	5.12761340185051	5.78007505458149	3.52457102538467	-3.19483633266749	-3.7936379769835	-1.7531439210593	1.04207736054121	8.49353643066753	4.66488691265492	2.51191657181344	4.57656517995329	-5.35066175963566	10.3787003668388	1.53090122029561	2.02315749050301	7.10909324814252	3.88455514518657	5.83240695615401	-2.71674353819719	1.54106097121115	5.29532245042172	0.847864125395666	2.59969073513544	0.506277079938208	6.50669222162938	8.54909447789706	73	0	2
86	1	5.12597850319524	2.59774471493465	5.58425420162462	6.96804834950134	1.16014120226826	1.14051122734196	5.31392411173005	6.15592677475653	1.41221321766781	6.40271970351506	6.0069967152357	1	2.91743326320319	2.50362118500753	1.64850414636521	1.25259335168308	3.32838040164105	2.20737386903223	2.24652315029713	2.17759379926358	5.99220500269115	5.11508308663648	1.64313042709645	2.06233798443133	0.121436851435873	-1.82715163737194	1.94818138712775	7.46475243247563	3.21085414818465	8.17009637031454	10.5480229969312	10.0090026076014	5.13860635801408	4.9981625728355	7.42365530064207	6.23032259292338	-1.70504098657186	2.92644633725094	0.287158098470902	4.7550443645614	5.13221852505584	6.70404661600983	5.73991080103232	4.90650222247904	7.30598617386212	65.75	0	2
87	2.77634778882659	3.18309303837731	3.97638689665714	1	5.78039221687296	2.89368734765448	4.59384277889007	5.97497944867499	1.66535137008157	2.05194002280672	2.7651734980207	1	1.44307837687271	7	1.22103941972887	5.99977131434831	2.15647915447907	5.79193544999212	3.63006303229308	3.65873620597697	3.63950925334226	6.26137747340729	2.2773857053369	4.07667422608945	-4.18826950604393	5.9077212837917	1.92110148125772	3.20332316982137	4.6506175520849	5.07024511154837	1.2171067986845	10.6797042627738	-5.63628326111353	6.24377207490849	-2.29044702938812	3.06170812676838	2.52370265585229	-0.93030382467766	1.08544847272617	5.41937182050973	-2.06576437134799	7.21411690618347	10.5189685878136	2.98500824238607	6.91609392650396	2.78492840495968	58.5	0	2
88	4.43647565556701	1.39286346876616	6.9438023103036	3.8718308429546	1.20815407895367	1.92576807013494	6.08044057624501	2.20261934583204	6.46500975722729	7	5.76963451381331	1.66510948927233	1	4.31495320184952	1.12876942197127	6.24378744473605	5.58839264549233	6.28402693535423	5.68756382343983	3.7763941556101	2.81281927417381	3.60400204416235	1.6485515817368	5.80321323523734	-0.0815699468538197	1.16658585828381	-0.16228923713123	3.96053181457725	7.62445475840636	5.01118704918789	6.31146051766729	12.6806957351353	-5.26060730396749	4.48740042746884	5.4468814937379	5.05792611201804	5.97274895147346	-1.02904243358008	3.46447424478864	8.63884971546349	7.89295872950437	6.64051536345329	-4.28886849587836	2.67925911213516	4.82260743879485	-0.344674678327311	71.25	0	2
89	3.5823691140989	2.92256038176685	1	6.74732422541747	2.16184200108793	6.07049949994388	3.40305173075156	2.7534734172067	2.05317535602424	7	4.29237417611348	3.65199588846228	5.63981506362373	1.15139329046454	4.31211117089509	5.47403416300633	5.2849656308165	6.39092967090356	1.26909139635215	1.0095589526119	4.93873940833812	3.42834649526196	2.97882776964198	5.26785929831244	4.34660637991939	1.63204647157464	-1.32178048283399	6.19002468557239	9.12500711468378	3.66985558498168	5.45960105234606	2.16966458821349	12.5200161730065	-0.485140562684086	1.94117260935826	5.3769433139917	1.87352038380974	0.876648201685597	-1.32904042141256	0.570142195914435	3.75179965118766	8.21020147667729	-1.22737401466851	0.77655839735755	9.37936990675614	-0.166583341470937	86	0	2
90	1.97799283598446	6.15808342840479	6.300187376642	6.14348206418364	2.0753289573518	1.97418406910285	5.5053427882959	6.92594718450988	6.97639256719496	6.71031672753867	4.16648132670605	6.53068104296957	4.8125320882339	2.34682673058785	3.04084865464463	5.23175790797143	5.03086749500245	5.7201573715172	5.59861437038358	4.43738323476547	3.72926865213027	5.63660585568239	3.78305695021498	6.97487730874872	-2.39606258654143	-3.20458816914881	1.83702032284929	-0.329377821450023	2.2333450519138	2.48767468248489	9.82028031518587	-1.8287904134104	10.7333397474499	-1.28781824191441	6.23593854594932	2.47654397964052	2.92705108804526	-1.33649855229371	0.980992861756031	2.60938659033192	5.75966517902375	4.41088356937796	0.285660535762289	1.80915718602624	8.82749115331337	1.3940199889601	60.75	0	2
91	7	5.94643935922904	4.50565964792429	1.38075205740634	2.78035834256711	5.51985021566693	3.79420450819828	4.00783087195588	6.9352420205442	4.47354242151192	1.21518493734187	2.55929013945657	1.75427302339492	4.55060754421278	4.95992020621657	6.14000765368423	6.97239683390634	1.45703214541881	5.41164968553273	4.46664031181009	2.61197050591347	6.34832662405428	1	-2.80270663661204	-3.61496030776721	-1.41809661794374	0.152899317209613	10.3609680883477	1.45585391711008	7.54526479629499	5.35108459502659	0.0409680025606371	9.9483825116677	-6.15640463169878	0.711640811767808	-1.06992952457257	11.0553659066313	5.34854421940041	2.82247206709678	2.11323032218277	5.2809347159575	5.00490175872687	-3.3136916714085	-0.450050571691108	8.56430299173521	2.80149366082573	73.5	0	2
92	1.7380684694706	4.25661727763217	1.57986694138924	4.50608110642767	6.86923244920345	1.95007341961696	6.58744655049729	1	2.47558330517829	3.96915632724119	7	1	1.52472260437755	5.47013885137473	7	7	5.68951487185041	4.77479793228979	2.93671740780251	5.76500232710052	1.27980803001108	5.33101008700417	4.05204333731983	3.23433094131501	0.759268288881506	2.65925409827356	7.25652626570213	3.26606964696068	3.81895293792843	6.1518938926269	2.37617627144822	8.2871372046497	8.73071350666243	6.25598678934837	0.905319584099361	11.0235812426812	13.5186671208426	2.23604183508591	0.927499477893382	3.69394436573236	8.43516369169076	2.07422709460767	5.24327041700126	1.71551156210886	10.0869385318054	3.96058168774531	70.25	0	2
93	3.59175554599186	5.9134829115738	6.06648400572102	6.22565528113989	1.12767871844696	1.31260032343737	5.99535063947003	4.92532561334954	2.48499228920878	6.27440324283007	4.5250025354569	4.87893152147168	5.63813170297151	6.26106424528721	1	5.85572681702155	6.10730891605294	3.18615236189693	1.06589520867516	5.60750784507991	4.73853718777531	6.60263863953098	4.63193536587224	6.27751278568108	-0.92653573088476	-1.04050344075959	0.544304101495243	-1.67017726629289	7.41617391679198	3.45897545253907	7.40551162683432	9.80278356269852	4.08215828652484	-2.38579347937869	4.24249412037103	3.16023252489786	2.99568317152496	-2.30515877631971	-0.644743058541901	3.24796563543844	2.65661721763845	-0.681248582702332	5.39371345997682	2.00207700894274	6.26061786265138	3.50823713822023	73	0	2
94	4.64625304419372	1	5.12014379380551	3.34067376983818	1.52033088691807	1	5.49848474993321	4.743055391675	2.86857334811844	6.01333069441766	7	1.00799564500091	2.21273165159855	6.23016475053766	1.56592986899369	4.76404861940963	6.07480320151413	3.44465035652609	6.19218755066654	7	4.01023528788736	1	3.69627211066087	5.31461500682137	0.234296808680166	2.81401620984855	-3.57647178174625	3.26375931464468	7.37825519754283	2.11088671477711	9.3811036700787	-2.4831637806632	-6.63009717900862	-2.71250298149492	-1.69557636218499	1.62707017793178	5.78569327664709	0.322809556154177	-0.158439040975364	4.29438418545266	-0.874457520541702	5.15563613616745	6.07180397499847	1.11900476388563	7.06023618543263	2.83776102308356	71.75	0	2
95	1	1.79538711298567	3.6237546100167	1.24649059941993	5.18285185401355	3.33398549307227	1	4.34836822658671	7	4.0820976218152	4.58575861440689	2.96603881206751	1.7790408017252	7	3.69974972182217	2.30430338006358	1.4821491807276	2.65777653024567	7	7	4.80356857775915	1.22343705289251	1.89146066002042	-1.43883640397242	-6.46499081249678	12.12180058784	8.29391772777841	0.613024385201553	4.08697155354205	3.49070292370896	3.21999127026753	11.9843253079591	6.27070776498232	7.32127034760905	3.89321259145472	1.14223985154471	2.64418568233956	1.93704609497721	6.55212102067515	4.32764799782226	1.33530870203637	3.78183709424975	9.5580044658794	2.28299002834471	8.01261783688248	2.84032925842891	89	1	2
96	5.02146920286946	1.70764472447018	1.38679018444609	1	6.45047341254777	3.4244578642236	4.12431366501179	6.86788956554983	6.08103948396141	3.96133457562517	5.7422587440669	1	7	5.84494783478219	3.7275585978815	5.64157711216918	5.93305625601563	3.58350651157083	7	4.63314211662869	2.8073145656036	1.2438925312475	3.80471719053982	-3.78749513274416	-4.34231402341478	8.73948875915305	8.76467202052043	2.35026397977029	6.09940315960565	4.28922048674912	6.36869980186907	4.45544361752729	-6.70909432957301	0.63410414850946	7.13613662086817	3.70613550683267	2.81275220555451	2.98265082074809	1.59911860009204	-0.326521192478811	1.06366681437914	5.5970768868308	1.48622045796424	1.72395381932099	11.4050781966573	2.65714294648168	105.75	1	2
97	1.02774832212347	2.74551303759372	5.09542501273354	5.68497717157607	3.72960715460722	1	1.17463322459155	7	6.59224923512908	1.94239360978156	6.01032109276828	1	2.61154387492948	5.00609775620444	3.36134660650453	6.07249950296274	5.09832492055191	6.26223571199197	5.94422844767707	1.98982642178158	3.54572202611312	2.77043922969803	1.89240139769829	3.62468310112347	8.29047423343767	3.73793801547758	3.23446748328407	1.61950013511445	6.46888699329552	4.82515291361504	6.90175296222678	2.25034846671965	6.80432399716476	-1.89786424382545	4.5874338083752	10.189108440341	10.3476491920292	5.00057380626931	4.22356984106011	0.522321811942094	4.44114811048046	6.24393267435011	-1.78512009276705	2.29574698023295	7.75834458510932	4.43095711780992	93.5	1	2
98	4.17624133199682	1.60146287983131	2.87837931836798	2.79909038724147	3.59660565545658	3.21337105224364	6.78660726891243	5.50391869292045	1.18733972386709	5.54659410427136	3.87937777037384	1.48649134113779	1.49719703217675	5.01294191208143	1.00555200302525	4.07140017318054	2.16788543428974	6.28768702940514	1.42227987711511	1.61328691269873	3.43871612634601	2.98692212029168	5.86808763453057	1.90785892960219	4.06361097304459	2.66343853525949	1.57357693733689	0.325033214332746	2.14150349644901	5.03638496363815	6.07774055093098	-0.606614787252767	5.05486946578524	2.00023388224595	-0.37672691375783	3.25249314186255	10.0125208643543	2.32305581590012	0.279794785430431	4.22159969515826	4.46590482957867	5.01743405251209	0.9103580655731	3.43782853200056	7.86436023156778	4.13416037719768	102.25	1	2
99	1.61552510786081	6.75785945286937	1.03245161996373	2.96638371087269	1.87686253856022	2.704348311873	6.32009864281259	2.1138762596611	7	1.81883619807653	4.01845356704785	2.0586745575999	3.76077426887838	5.45941406414162	6.52439524319966	2.03424139580936	1.24701993516449	6.04753334202139	1.74010778892046	5.16325770167658	2.37640491437845	3.05812805607013	1.81564916730354	4.02072871489701	6.29571305750539	1.59196492008357	2.33070896328969	0.583750130812764	3.55933424985442	4.12257502842598	1.60138671988034	1.04492034283941	7.97583876310428	-1.06041468413585	3.68021926779356	1.55306029100638	7.02169055493089	2.9404425750225	8.23766933563904	2.59150371995225	4.54063938868786	0.279865798138416	3.26599292890718	2.66801519622248	3.05210662969955	5.09017978270835	95	1	2
100	1.01360417520977	1	4.01684915880598	1.9673878800877	5.07428834125479	2.43117497740023	3.65029992898448	2.02980379613713	6.50494392903422	5.68665661078997	6.34980508326963	4.97827408040832	5.72971866041185	3.72965678218962	6.2557554323599	7	1.21806777681678	1.06799014861261	4.03113856757	6.78585721695485	1	1	2.86840547505218	7.78618478187531	5.63881297959675	7.87892703827545	3.40040423558597	1.6684078397751	5.23772247563572	4.73001028169297	8.33616415150984	4.9132955500019	8.53589346078296	6.51924878495181	7.491743203442	3.61821283468713	2.01160312122776	2.59870663463869	3.67023909048795	-0.471555321837963	3.84017195753107	6.06901012055157	1.19475075674851	3.33675803824547	8.4199704654101	-3.90839851683741	83.75	1	2
101	1.3738667084166	3.31730443591509	6.53001168803963	2.46487124405647	2.52341431647595	1.76200441820259	5.38053299182211	6.11921445678753	2.11493430394583	5.20022050902987	6.2732245535302	1.07920827935094	2.57712925181541	1.12293862960514	2.33521309108806	2.05672825424999	3.61414949206625	1.95435252607027	6.81566180471161	5.96634540267076	3.05973472382693	2.60198016439495	4.05492683922667	8.42122189992832	3.97628106686198	6.81047986742754	2.14724496757595	-0.171401388018713	5.10495939479266	6.53594339641021	5.23044327152667	11.8977952981422	9.73253171284165	4.69545302764308	3.95138815123013	-1.41088729797087	1.51849675087491	6.70427297324239	5.82857578221158	0.649530247048202	1.96907433717605	9.41880622699104	2.62725378327401	3.82460870404267	5.66683963249854	2.25433752539832	91.5	1	2
102	3.0412104519071	1.82423227634421	2.90434965136824	3.21370176260962	1.57179354210106	6.1363085383618	1	6.68635299174203	6.89684869882063	3.36576131996854	1	6.79807318638662	1	1.34189141481599	1.59554482178849	3.54423237721434	4.50257872908807	5.10821948911537	1.01985048818853	5.39523706196212	3.75737958237926	4.28552532327677	3.24795751173815	1.55380339358776	3.18239103345955	4.4131304231079	5.76045824313909	-4.08536581941972	-0.462780426643704	2.69448829162089	7.77929825029872	3.13364417846527	9.44444932494121	5.53016356288762	2.36058920051433	0.957068731865728	1.3181172523714	1.8904828113113	4.53425187417949	3.52693710451007	1.5538854347562	3.85565960169816	0.992721514963026	1.96480312756564	5.81843103516443	-1.57001073045851	82.25	1	2
103	1.7680009815342	2.33269255674761	1	4.81501206958681	2.20932934552545	1.94834861725073	1	5.79386031782931	2.48177506612564	6.26763743246272	4.64952710062845	2.82493775387051	3.98585093663168	6.1536123721148	1.06745410305341	6.93506577136036	4.37383810812165	2.82631999416502	1.06918330913654	7	2.29352391411792	1	5.18237479032322	8.02739411870315	5.34076184298568	5.37667553042103	5.44182306894642	-0.248426945843882	5.51653577544679	6.40975534584107	-1.641039772801	2.53807125665362	3.3157356435181	10.5513730527997	-0.292557768270759	8.23554182931199	11.0732701939248	0.996002439234741	5.18416870447057	2.82762234975261	1.53868802074528	4.57747832024926	7.47015551159603	4.74990125119194	10.0319537063593	3.97838218364746	78	1	2
104	7	2.47053259763394	1	4.57490986685055	3.6247166820754	5.72712693041038	1.4291627755155	5.01838743906213	1.81194610063078	3.19607924529645	4.60389069970036	5.04861499612599	1.279472823358	6.38067169253552	3.04143996511335	6.08792813309729	4.65697777188726	5.90360481055204	1.29516567386785	4.34047570402695	4.31773344688608	6.75886095529164	4.0610990230763	6.27555533054045	0.875665007908812	3.99421185108774	3.91772461613898	1.70431919110533	0.687626864819295	2.0710973897133	4.05832785694851	-0.714540937857052	-3.32338721498807	3.69942505143154	6.53232277932822	7.5352392065581	6.26073493390376	0.87013726156463	6.36622526799796	4.95121251719447	-4.64004084871337	6.85636645242757	-0.538486962019026	4.54692334262787	12.7160369597721	1.95363378496888	75.75	1	2
105	1.45863581008806	1.1906172947192	2.8523259461994	3.38461059438562	2.27498429643733	1.5653539428645	2.02118577590612	4.64269687449205	6.91801640827171	5.22344188888458	2.14336554828451	6.07297362922197	3.45708544574083	1.3168759710526	1.16541030541364	4.26420537897051	1.77402829380151	3.6750265508763	2.01424395607438	6.70982024372629	3.47884217030525	5.02652946156296	2.23768176267856	2.54851169449835	-0.67113084250345	2.23104751953327	7.67884472593083	-3.41759051635216	7.12356930696192	4.85069701638582	-1.05406102001044	-3.44304810667874	3.87803989655046	4.26083473501055	-0.515798064503547	1.96238800205362	11.4369168732406	5.91993282861912	4.09772704737079	5.0009647886269	5.12613993828781	3.56780318642069	2.91389848321496	4.01283287237198	10.4269747011078	4.47340979835992	90.5	1	2
106	4.92977449532709	3.42560566663073	6.48341218961256	4.57148664608763	1	3.69324576990605	5.44154464340392	1.88736272530563	2.82182266992079	4.75097129942416	7	3.2812966152614	5.19988260926624	3.8548614222451	1	5.91848154333663	5.25589397122066	4.64111775729246	6.62423427049361	5.19805808513756	2.70543114847795	4.06907166823089	2.88646380365368	8.96600060674291	5.42648602480837	5.83169654646623	6.04016778718275	-5.28768553294811	0.0682680274906656	4.08350575982006	0.0620180262439156	7.41837036091519	0.142266529408771	2.37899889362162	1.43843428581285	11.3522766148285	5.94287379793334	2.11047474256866	2.91376375616374	5.72459738388034	2.72832157381711	6.43488581727834	2.76144656853058	-0.690053489764443	6.82385933737636	7.28278663674167	103.25	1	2
107	1	2.68603757705305	1.57580870302805	1	2.50152778635393	2.39827686925179	5.95786892200206	4.02548970374053	1	7	4.87509503404324	2.31442739396867	1.62553592660141	1.8321289702073	4.73350413625484	5.4852339217728	6.19084497260874	1	2.88243727735225	4.46337839471879	1.22052401341533	6.91527409433725	5.64438845309498	7.36774486773152	6.30846659939903	6.10829083873758	2.60554351469141	1.31299234885889	6.61426080482608	1.92816451669053	2.76655963629065	1.70625622751128	-0.0105217254728218	1.34984507189895	0.261682720169357	7.85627008032865	4.2680699719861	7.00346908707682	0.148904378655208	4.05255035652714	4.77183776272653	0.801462167977872	0.0779117985354336	4.77856340788738	9.68117708610104	0.782731936903629	92	1	2
108	4.53406974316136	1	3.47371656585154	3.71258599486333	1.0524820894641	6.06603054168329	1.67375616464139	6.2252149644703	5.95320800565103	2.67497305777616	5.95979128570891	2.69848827969509	2.04592543678168	4.10439894482275	3.10825039914053	6.21454898055523	1.48951545711012	4.79839419939508	4.59631336792386	3.71033487119491	5.85513282793891	3.3332331302277	2.22773697762384	7.94884040914253	3.87812282291801	4.57226847628615	6.72723504981966	0.538375612796498	3.47616787163668	3.14513630046618	-0.64812948904897	4.32210984464371	3.60599818239938	5.90717443218379	0.20239755592531	0.969928787149114	2.21149246696231	-2.30132992673	6.91302364767276	0.230743785172404	6.20117343345003	5.76023746573112	5.35996999503673	1.96472088203221	8.58446040525821	-0.0529327355805891	86.75	1	2
109	2.46433886500125	1.36946582713201	3.59278558428327	1.77198227263278	6.61263748207623	2.01775547342707	1.26206485072201	4.98029422608327	7	5.60817173936148	4.69954592126461	1.35550301241976	2.84027631994176	7	1.80735576513384	4.66547241304418	2.57618108302887	5.17033945141564	2.71981014619632	2.22698734458377	6.35501917572981	4.59943160125865	3.15285104223702	-3.95994660613813	-4.03490937848958	12.5190161773718	7.02917285641668	3.35127783231887	-1.26218977139103	6.98595846662551	8.28338323403818	10.0995867415633	7.42872590047376	0.4919195554237	6.09956076284987	0.210623098282702	0.404935865851003	4.12815455641167	-0.899651881094872	1.86442327000178	4.43526504336477	7.16760181784302	1.56811980457097	3.81411445759562	5.18876647642402	5.08462000520483	76.5	1	2
110	5.35139775048015	3.98998945002537	6.49395897633183	3.82901077989255	2.94792887897109	3.07712476067601	1.40103006750954	3.59413106912392	2.68654020752913	1.76247543758528	3.99747123137781	1	2.73408909789793	4.44784261729709	1.69005562545516	3.97503999455954	5.51310430389232	4.01858895218348	2.84070675910398	5.9083203043009	3.3708809859504	5.96496629648311	2.48595995736918	11.29406241666	4.807535261081	7.10603647852265	6.78107970614697	-4.47484708075323	3.4282685663337	2.15144206252851	1.36793059568834	5.17854534590053	8.07329592157226	2.9056055534756	0.0572339300358842	0.333247022758948	8.98059238201372	6.21912500124699	1.51920029296698	0.0811619764917457	5.02900955326067	4.41132349697566	3.48437718095636	-1.88570358298239	8.90893505680565	-1.59030213561975	105.25	1	2
111	1.26181045736981	4.43375421485272	3.83370733641716	3.46205632150433	3.06360404770298	3.81345958768858	1.70817355011207	2.28357435029625	2.4870485437367	2.93169991441337	3.65038838338441	4.41827720933824	4.39521949680625	7	4.39345765016436	3.04170702127727	7	4.80397352337745	1.09729401754113	1.53725811003152	1.53435603907239	6.34152546177701	2.46213535443692	2.35585655353555	4.66249353100333	1.83763726678382	2.15878511254636	1.68983498989757	1.35052152152513	6.85207239100606	1.91822309014897	3.44928813334042	8.27942613709794	10.8667361228081	4.45903294113927	10.6152255988378	2.96095750937264	5.06419352901534	6.14280363379212	5.564761311816	3.3668521824599	1.02219893741091	6.29309292562552	-0.314332940399119	12.3537828336101	9.83614128889916	80	1	2
112	4.66261748906653	1.44449376226039	3.83464142160621	4.10412614898672	1	5.28459987234694	3.37868011240899	5.12921188343042	5.91129932218544	4.39343897332624	6.52147008948497	3.56332666593088	1	1	1.79056073129729	7	6.94277998828456	7	4.86600027757853	1	1.00035491196938	4.94037646476216	1.27637149517173	8.40408962269321	2.96697136586485	3.80616265838875	6.2633455328545	0.384346725545808	0.442301785060493	3.16367579225178	3.70615193634507	4.49570772471349	1.90767504410333	5.68255820543319	0.121684874880995	6.26806346934551	2.50243380177851	0.244662860841372	6.23576046578922	-0.756038350046101	7.81185572920254	5.83393016059442	-0.786247503480062	1.95446711819571	6.24079285208191	0.943737602254401	83.75	1	2
113	1.35607966369097	1.50944387721393	3.26231406792154	1	1.97530223410711	1.29752286875412	3.64904829940961	4.69361055481442	2.58170235506243	1.4564987209413	6.50855204402353	2.34881542933188	1.38858495508142	2.26200615582167	3.99613943937316	4.47704274095149	6.98558583609926	5.26764880071447	2.15317981763699	3.02301546785681	4.34742525782943	1	7	8.10037931519779	4.24468365284945	7.45305906550954	4.95357732607807	1.96688054984275	7.39592588233709	2.80002837268741	2.84768204723046	-0.528383594550749	6.03381957476016	-0.830759105025332	5.73810847583583	5.57044015243614	5.46395510413438	1.72894191804729	0.145022266428203	3.66241844955424	4.14305905255514	3.66695278936909	3.40959131439585	0.559842862383428	8.13533581863323	4.3752262492938	79.5	1	2
114	5.4310920409488	1.49053955368602	1.60797962278244	2.81399785518221	6.0084945371291	6.7306749862879	3.15552724294113	6.4718560119976	1.94899643461096	1	2.40823417029298	2.19793930584846	1	3.82045944864797	3.51784648170273	6.86498424329886	1.40243049657114	2.93861965576458	2.53854460074132	5.06335821381157	4.43598419197044	6.00813862506063	3.40026594750485	-2.18716653132781	-3.035661315249	12.7080533327034	6.30515853042258	-1.03210556913233	1.77628283783194	6.75099919014388	9.28862286249598	5.71721510078623	7.01698771489537	3.59507561683607	0.579840201051852	3.68634043172313	3.82369679083347	-0.193657549761158	2.61220311466039	6.56114851908338	-0.926302486528838	1.26184219087505	9.43741751720964	0.575166902833201	7.12045271222403	1.83101998287422	90.25	1	2
115	6.18193227409016	2.62307207767893	1.40301431384292	3.54726821068727	3.74335873202854	1	1.71223188679398	6.0246843565709	6.41083920050582	3.03666505883751	6.79228549756938	4.63539900611516	1	2.39256177870234	2.13854551703893	4.61418210335619	3.6059336147614	1.84527360944492	3.31369539041898	2.71554044406996	2.63365113571616	3.51010344453869	3.78386323532524	6.17971577156891	0.263197954567498	4.29068095033689	4.47966382222709	0.43958626744059	1.19837017744211	1.77894731934169	3.8489037835421	2.25117580749234	8.77601412640948	5.0433148210586	4.79745686792581	8.22330909862193	5.96367588389244	-1.75700623923076	3.53043498169929	2.84509462506935	4.4996246733466	1.96636487917095	2.89744870983502	2.98645219058142	6.84962025640407	2.23089599188409	90	1	2
116	6.17462353950839	2.00999660899476	2.88257462008632	4.50261661916531	1.62826011343819	1	1.44601436779221	4.72448473285853	1	2.26549285497313	5.02684775526663	1.87681134818851	3.05554360458358	5.90235242251677	6.89810479300591	4.53097995652891	5.95276347783628	1	5.40100691071464	4.17625487921539	4.48229297535373	1.79760138736081	5.14977141768241	7.00163443044841	1.56413896248137	2.30842134613983	2.31030475292265	-0.101357821834357	3.33380171665616	3.04566197613693	0.857107683534601	2.37011762047455	2.59142382802269	2.70179600163843	5.55162295262387	2.09483673942057	12.3358580603851	2.65824540593852	-2.33582586519906	2.17331429045327	4.902389583798	8.83416900463159	5.14504642931158	1.99714216385736	7.61477361587064	10.6609864044575	99.75	1	2
117	5.16265986678423	6.12391130952413	4.6612942661636	6.6786683509298	2.96031257935656	3.3391993620896	6.11385714761213	3.95101330248931	2.11258094263318	6.72538421210194	2.91295701853852	1	2.33531759887226	6.27492942415252	4.45816394431811	3.85144734445331	2.46726565538685	1.07417242906682	3.52935175007053	1.45629113384098	1.42226386337102	7	3.95890959298665	4.59087828385729	5.92094377859821	7.67491656033837	2.64476319150634	3.13549230720962	2.84156258265771	2.01699383622418	2.26850170476297	2.57674524263668	7.89938336957679	-1.49798646447172	6.97873378626292	2.22427607024118	3.43619207581748	-1.15046960189714	-0.237087211682199	-1.4661755370206	2.39313766505156	5.56701415510452	-1.24977512964705	-2.00417168399933	3.86400600616487	4.13842729597227	79.5	1	2
118	3.83063203842536	1.31652494534224	5.27333686609712	1.03272810812167	6.54243990979338	4.50785121888346	4.61255981768623	1.6983844885035	6.90235421800331	6.88170188688859	4.29662872037789	5.01506679073147	6.11504397086671	7	2.07052025800436	2.06616441355535	2.37775894763744	1.34926540697512	1	5.8794903286	6.32492649042992	1.8848883181659	4.2134353793999	-1.71437035986328	-4.52135713904895	11.4354417020591	10.1328461050348	-1.83884139047649	4.69917939625477	2.90128083039145	8.20801173095389	-5.59746826171542	3.16886283477037	6.74829746989562	-0.309637235110764	6.03429060508252	9.3415062742043	4.37207749377472	-4.83401971744752	6.80056179421511	2.62925694298812	3.41196820246245	-1.52167663423952	4.62705303713045	6.92775006965424	0.458969082982359	87.25	1	2
119	3.47462369997537	4.323513517783	1.01367717011213	3.28665315005453	1.93685761927222	5.16680864829003	1.82676614209458	2.76344851417342	2.20606060980648	5.01615854389533	3.79533307387861	4.59651258343662	3.25727545875591	5.19867712702808	1.62333561977318	1	5.37328353887691	5.46634376315634	3.53223189603414	2.62659573864193	1.11979972334337	2.55848047760194	3.80028150320699	4.37447811311439	4.57552291911222	1.05748652462884	5.07330763335875	-0.16889259004122	5.86259706571794	1.24148272613705	-1.52938035878764	-0.0572617487933353	3.32072701491555	5.79408841234752	0.270393870879206	2.00615218386238	0.684966057866925	-1.37899736262111	-0.684510664195891	3.44374287659424	2.5311176477938	4.77342136915499	0.905590876997551	2.67382610570884	4.43816012451117	10.7437507455861	82	1	2
120	7	2.76505563676841	1.72650967277782	4.63191497175338	1.47017687404121	2.82870894512186	7	6.5992189470062	3.3698301014217	3.31976444814943	4.91747451648979	2.2298410774351	2.34927518198496	4.69175353622921	1	3.84111598330952	6.45707378199065	1	5.08925742120941	3.84676122881751	4.65593942326286	1.55151326384658	3.05240085077379	6.21630313968119	0.81623109835909	2.49950228804051	1.53227997036824	-0.693781348636253	3.17234985663943	2.24399440078251	-1.03993850131912	2.44848468945663	1.49507865870102	2.7450272439031	6.50660173557518	5.56091894967194	12.3022975169117	5.04941897127612	-3.12122544633771	3.4119714285531	5.41155972863554	2.28269359872078	5.11301447535142	1.78342202498449	8.10366996564785	11.2813272493799	103.75	1	2
121	2.92221904162154	4.70730111113909	1.80287303234222	2.70004277744586	2.93609023441286	3.97920919963571	1.56854880029797	3.01561995288456	1	2.13467447494112	1.21128883211136	1	2.02133563046405	2.17539382503067	1	6.8729753825048	6.37394194712797	3.24923052975218	3.87806569203026	4.24726623206946	4.7483927960849	5.41195847767057	1.06514079499828	1.96669018261871	2.8192050859564	2.14063777446358	4.51572860578956	1.21812540444395	2.47237697825428	4.40764750434136	9.18312847438514	7.3145527221345	10.6415032798672	5.33316563636512	7.02186664210512	2.36828180597434	0.932070433628938	3.20709704292855	-0.707835957615689	3.63606048187435	4.85535838824843	0.0903892748221952	3.72774355729538	-1.74355707827851	5.57440710169854	8.77946119277349	86.5	1	2
122	1.7580689336578	6.47619545704971	1.79767929487541	1.43701625912712	1.27654757230326	1.57971132392781	6.32873888936364	5.53459248138281	6.36396452390691	1.74723661992472	4.59752355083661	3.22525504607715	2.82164443121812	6.12578606457011	5.26256905440475	6.17594859894547	6.62791480498865	4.89147427297725	1.40607390859768	5.36735188867633	3.57129554634842	3.72271624388894	7	3.90160963835216	7.05790331611926	1.91441844367554	1.82894639366329	0.303463175144554	4.39542200385408	3.07238432936768	0.842488386568694	0.0813135208240691	8.87692732470773	-1.44338249787522	4.27555229298274	-0.865643692310111	8.28167095069427	4.48939928496704	4.90031275318905	3.94358413040159	4.9278178501789	0.386420534222714	3.16795527875756	2.95155591443685	9.78331075172651	4.95400354100127	83.25	1	2
123	1.28698585877108	3.02486604295727	4.0977521555286	5.94186650245639	3.94043018898992	2.52732067408686	1	1	6.48934235102057	4.30458304692242	7	5.02971306130589	1.31342129445645	2.66627941588669	3.94654951047863	4.72023575787143	6.48674465313262	5.04838615114505	4.59598385279065	4.85671697152887	2.18496995542264	3.77878134746138	2.88216292967706	6.30301961281259	7.78974644929576	5.97183785576541	4.14872389748293	2.13152547447279	3.86958716428291	6.8647814905134	1.76251797858341	8.84427056189488	8.58040675327903	7.38977451397316	1.5990592649148	4.65260335438342	0.943217968644687	1.74654355467549	1.64578851509553	3.93236044693177	5.09092490248775	-1.36732240327911	5.74446823665946	-1.13087622017348	9.15634349398777	7.66611810464545	85	1	2
124	1.26035095241731	2.28732681738869	2.69543194030701	5.10072391034242	2.89905940535256	1.5402872659754	4.16110147747821	2.11618767542218	5.08518327485845	1.46800825592136	4.03384614760587	2.42424988022657	2.26989058163158	6.40445302979118	1.40751652400903	1.32667829697998	5.92883098177826	1.67371088507711	6.50396408497168	5.02629454659662	6.0361124935137	5.21008206961496	1.29936494970326	4.9487526982846	8.42934902814536	4.1860373034223	4.19451964970783	1.25261139826754	6.23932177702043	3.27716870346821	7.29633289547843	10.1097333036869	0.380746798765958	5.97307028512733	6.2457810428548	2.96486908717441	10.0050789259308	5.08131060382587	4.89678935494371	0.703270176639152	2.56074599443196	1.74255106161121	2.84678096426418	0.659058688028276	7.30040669131183	3.39804996017461	85.75	1	2
125	2.33100303990684	2.92472198117686	4.67017895599688	2.76316456585362	3.49056871656786	2.21663228699332	3.76593721747998	2.99717992641606	3.49842255724219	2.24670695906612	5.30860817802132	4.48361230551802	1.20730283819299	3.72584736968983	1	3.29005564263974	6.15754031544902	5.83255279516142	7	4.50098909958802	2.39927265835966	6.21555534544698	1.50592538080792	7.01256741383021	2.52156277841171	5.79540596389396	5.54114252747249	0.443797860806881	8.05964087630894	3.54377184756292	7.90802186094055	3.64965950518816	6.36093634300676	9.56610721804275	6.07998664149763	9.27347263655934	4.10613600778519	-1.55039597732293	1.96001830518166	-0.591025932997629	4.32716732666502	5.41091678369347	3.93859058291657	3.7772545624618	7.04931125307411	0.988499406069568	95.5	1	2
126	3.14686900306743	1.90791319658111	3.12924864296886	3.76202471885329	3.37298884807424	5.20190561880727	5.88161362519002	1	2.11839843672316	5.17292345587271	7	2.30753030831305	1.44784974563567	1	2.60029068109789	4.49910368985177	4.7926858617803	2.29849645594323	5.42686566316613	4.04292004180314	3.19000565647311	1	2.69037998681137	2.90584385868644	5.39766672380967	2.78056560254881	1.00808680508919	-0.393501563153396	5.62690284814047	7.78893573824685	7.34010031109076	7.16831652390181	7.38641648706252	-1.49546610534581	1.72583970407583	10.8202497183289	-2.27725347767163	1.58736378172386	-2.25627535840303	2.20051375690365	5.70876530440735	2.23003105431809	-0.758659887815085	3.6902791736639	6.25499635818938	2.14313787245999	87.25	1	2
127	2.2452593311656	1.07554332899695	3.43640001814383	1.20869153174315	5.33846730677777	1	2.83967913648458	4.13388689044779	1.00022383865464	5.13378766416422	6.80327628419467	6.28666041304382	2.93833263465525	4.75984696727884	1.93110377180552	6.62897290526248	2.40435016958338	1.83338667703244	5.39485114065202	2.03261990039792	6.41943517486442	1	4.98636324774887	7.59703509543153	4.89365942538508	7.68365195256114	3.54672830627443	1.93536884858904	3.60469370377113	3.95893952275854	7.61120200339919	-1.60831363817931	10.2138732213614	6.84945995422404	6.24943263081529	6.33485040351274	7.95269777755093	2.40479382985182	0.882721754505274	0.313886547008919	6.39076440255185	0.249972011328439	-0.943757739664488	0.153539406510598	9.12357180770438	4.18286058406528	97	1	2
128	6.91846071740527	3.88674402798506	1	3.22006241117215	2.49545781100158	1	6.93777521514636	4.36110920085468	6.97025109376708	1	3.87363424908007	2.55999104247006	1	3.16921901292989	3.99455116244799	1.45626609156938	1.79380598490371	1.02083497445701	2.42759735907235	2.19379516244667	4.12937752507439	6.34455533671979	6.7875636877342	6.57760513721026	0.803207131658484	4.38091759264521	4.45074021279227	0.414657566714515	1.31998567208467	4.21346384479149	3.80160518663617	0.731676764988241	-4.08662378983604	5.14465910368676	5.78240915654002	8.66426545665159	7.42277405984375	4.98473236857235	3.35237639630907	3.99690577612762	-3.92016948144927	4.46631602880428	7.10124756959803	3.89928518350209	4.45936595942432	6.52774725654682	74.75	1	2
129	2.89969591719038	2.49275821826775	4.71168217071238	2.93346234013173	6.48944543756808	1.35980026202154	5.70732397948855	4.2438475286873	1.59055069667143	1.55288672102031	4.74402371020926	2.40269151236901	1.42936583957748	4.66203318945692	1	5.19795821927702	1.63349621141164	1.64848235809412	2.96982206533643	5.97506211134403	7	3.26889348060213	4.27257211173395	-0.98384266997824	-5.38292543659273	12.0267010747434	9.49520386927025	-1.7341869048199	4.84957361018035	3.66558530621486	8.96411792187307	3.68597500518424	0.95445904646533	6.89524380617114	8.04168413994334	0.9846996271404	8.61102666050633	2.15962137302715	-3.44368999382954	2.11648861307991	3.79577260869271	4.11895720080314	-1.11191498945618	1.7503757042409	6.45439233464223	0.116047609651839	90.5	1	2
130	5.83928808843686	2.65349767706165	1.62283252745581	3.64719909140426	1.19334894219929	2.71487656998976	1.96177186685045	6.55236257577232	2.29271549767768	1.44334721569005	4.17560183632524	1.17411681438352	1.5157873826068	1.08366524859638	1	5.66014665669575	6.04341588579593	5.61382129600092	4.75503199760891	3.92033522745069	6.01351089977027	4.97623066174237	3.63933809539519	1.75361215347144	2.14179160438476	3.23842381832452	2.30078918772561	-3.59269642186887	1.90680617646404	0.806493007370415	5.43907292698713	3.88900718323403	-1.50335973733191	3.16129284920329	-1.01553501725435	-3.04633229628946	5.8573594207441	4.28639217749503	-2.81489754748268	7.58859985359374	6.94394131447634	0.365339572234643	0.026822342864493	11.3553221536779	6.00712111449596	4.20282240152743	97.25	1	2
131	4.44544362602398	4.57858298431946	2.4790962243359	4.4281621033557	5.94135465430655	5.15756167822082	6.7656350345814	2.92107193128934	7	1.5375861741559	2.43708203511424	5.65949674090601	4.32306889343435	4.29510478217137	1.97998541965596	1.33720696737693	1.54386197706246	3.52465041865409	1.07741185031719	4.30719378702348	4.5324292213847	1.48458844386239	4.32209670892323	-2.82381852578857	-3.43361473630559	10.2347696980505	7.31261116497215	3.15730212959554	2.1701043581888	2.85072984663385	7.54803537278564	0.312911226013547	2.51349294389793	3.97979180340106	5.5719883483067	6.39846939563642	11.3446894469665	5.51201472204967	-4.73197327971703	5.7737790172903	6.98048919628894	4.30587469547748	5.60084914564009	2.40861505518129	11.8329870799357	4.91685940873655	101	1	2
132	3.27464529577309	2.34781720816637	5.07033862501018	1.26811496809935	6.48345113637123	1.5910571938015	5.2107225609244	2.57451699874099	1.33463768604783	7	4.69009554441271	5.4459480521628	2.40324203909605	4.82638096774641	2.26104106337199	4.80322531554139	2.20162723387359	1.32844766065047	3.33437757700417	5.80589113578469	1.91930097019432	2.2313649027412	2.17110928877844	-1.26973088258969	-5.40222889224636	11.4225660534202	9.51237137166001	-1.23409261199922	4.96139304615513	3.7301703260499	4.30519410667886	3.7505996954327	2.69113109467067	0.836140837326807	-0.562607565880593	6.21798551422828	8.57449719762116	5.08089437975251	0.283791009632061	3.07434253112913	3.69910949088556	3.56883572890321	3.66341113271274	1.10188368964812	8.25124778959502	3.12371225922883	90.75	1	2
133	2.15680547389012	2.03424605362233	1.03822941093911	2.38912362255809	2.96159619814635	2.15878185775652	3.99958258571288	4.39677168863607	1	3.24156998100678	6.42549347501637	5.43695419379455	6.99514740002138	4.90223690426552	5.81366054834493	1.54278333326773	2.59679822915969	3.46539558029325	3.4351948348167	5.91564037584853	4.43764144738058	6.47024557369803	2.63612178536246	2.20861087144	1.17074374266902	5.55663121711919	7.38081944627175	-3.11535609574541	-1.86626393970943	4.4822350733423	5.1195269390249	12.1857109411644	5.55798134994932	3.09224459609513	3.12466432034744	4.10304614929777	8.33837357237456	6.91310763666254	-2.0258995089885	4.52308496541764	2.02549766552218	2.43065146674562	-0.0434620984103051	4.21063790348112	4.45792773390841	-3.69191893825802	73.5	1	2
134	2.21517185903327	2.75146843391331	1.51294700322633	3.86232610259054	2.46518867473875	2.64999606834257	6.24299957113241	2.03002240051833	2.33859956151659	3.44738736797208	4.96422670926213	1	4.09483440954056	3.42459637021639	1.73741097186953	6.11453884261824	2.69932554336339	5.38102554241455	6.00220516127955	3.56408619172413	4.87916418068517	4.68773848412731	6.34043022099905	2.84857393332071	2.22850069834467	1.56335677987503	4.85993572735348	-4.46733955043057	-2.43362577931187	5.37358565658704	12.1398893126016	9.54120990776417	5.0175332118921	5.03530757520921	3.33619204567627	1.65900978658155	4.79307936115037	1.15331714943818	0.869133822373651	0.810235527829037	6.51913438938745	3.97168857272065	-0.186869988717798	2.4367263337769	6.36541644414012	6.41481086219713	86.25	1	2
135	1.6218015465871	2.79082262011494	3.44097265302994	3.31365638193936	7	3.56556625311219	6.10425451524272	4.94859414109402	6.46167532821937	6.39666988039422	2.37406010371196	3.00935744095025	5.77762003660322	6.90840377310827	1	1.89633347642793	6.75079138440682	1.68586906689192	2.76815842069275	3.56556557968614	7	6.48162858937179	3.21368593838503	-4.26949354897746	-3.9013593364679	13.4966060770691	6.52093589605125	2.52270749088931	-0.954064082080382	3.54135498848161	7.9458346353061	12.0719437837604	5.9079225823769	5.2813357645884	3.15000993495321	13.562207160564	9.62740597975158	3.52230784238938	6.17834733405789	2.35711674584231	3.92051792347202	9.36132645723873	3.10177477226523	1.50301268426193	7.07545415637578	5.03842362984786	86	1	2
136	4.7532674588794	1.79212422294609	2.08917429463015	6.7841845732065	1.33921422648886	1	5.42580522041928	6.01143729863493	2.31426611662137	2.99793522843325	2.87132053230208	2.92172518526264	3.40506795936466	1.4270611677369	1.90897535019066	5.16155036518106	1.57790827817234	4.13153344779032	1.20889138791105	3.76601747317599	1.5992648034858	3.94936833386538	3.84407056995994	0.572006858629721	1.2724117746882	3.29250722804034	1.69643719465939	-2.82907115475946	1.74208195229461	2.6940048753565	3.87678110492575	12.7015754160206	1.53632531360613	3.903987044155	-0.586090954302827	3.62508311324576	0.0304856074274303	2.93245078474161	2.25304287886953	7.7103313878149	7.05120545932613	2.83600130010424	6.32974325968849	-0.79302490451504	7.76401674838411	5.73788637610153	81.75	1	2
137	1.9879867048814	3.38043207791438	1.1798738230517	1.34917359830219	6.37685811526702	4.87910903349761	2.18398518452495	5.02322896598039	3.04849381289447	7	1.85972753618609	1.50849907235385	3.56996651877039	7	4.00889340868369	6.846354711472	1.88861685102152	2.07829985248132	4.41078129604071	1.22767964072392	6.58656389467105	1.39244573694194	1	-1.72433951762654	-3.37670853245246	9.95929344717593	7.91468676127186	2.48314569795174	4.05414503736709	1.24974565416426	6.91345068220636	1.52353992273806	1.23363322479182	6.98821107499251	-0.162161369200948	7.12704107918218	4.29789354784654	1.94667936938817	6.03059821087791	3.20494068455349	4.15239566780148	5.71814536538548	0.892511461337198	2.61790277312509	11.5988676157781	1.17152087878632	66.5	1	2
138	3.39974902911617	1.8742358261595	1.73781897964893	1.71556353636244	1.95730784064854	7	6.54665457350302	4.57733074975151	1	2.21479550750622	6.43929854635126	6.28230211805161	3.15249692764897	1.49625472391111	1.92511966846059	1.64501764923219	4.88074499084052	3.39284484519321	1.72490080721271	3.03911585714739	4.17408183290783	7	1	3.14719492610308	-6.13727256197448	11.5183349989229	8.09438207386403	-7.63832307623934	3.26153341944095	4.28666165818097	10.1343794394479	1.4530566464376	7.65929735076371	2.2222955497499	11.352545922342	1.48413774523107	0.515119317734321	-1.14991313426942	-1.60699853459252	6.40790189267371	1.93808136838129	2.83850628408125	2.64186087857454	5.07352072663398	6.10362691291539	3.40712852594553	77.25	1	2
139	4.84442722997727	1	1	1.64176514016012	7	2.6165562392336	2.77130853974316	6.94626784512363	5.48635548824818	5.01777938491483	7	3.39530213164371	5.36041573620718	5.32570864170482	2.74524820822999	6.85256117510233	5.81869344384969	5.66054161773526	3.6733499895311	5.07373264673701	4.61266774890603	1.77883820376768	4.71911450052571	-1.76662635209293	-3.6005462116993	13.6855434721258	8.3967718701317	-1.25966306161904	5.97317449010943	0.963189243920032	0.237592715922576	4.54134618636039	5.23931433468508	4.44245698644442	-3.43533462059856	4.18855052351207	4.42786848948402	1.19753458960884	8.69553617938842	4.29952996573212	4.59390467889599	0.678342495722319	4.46488412290055	3.79462198090404	13.4253783512645	8.04144016862909	85	1	2
140	4.8535450791754	1.5972216230861	2.08810399332941	1.44827430951924	6.45728079563222	7	7	7	4.42895142835917	4.35220771819417	6.50937947857251	3.00792420126444	5.31767889562831	6.73968330424244	2.18545192258461	7	4.51578669762378	4.42090153650949	4.18446277085092	6.37065204699114	5.11575724950237	5.98453612117985	3.07249601531796	-0.67519308358928	-3.12300848303944	13.3162832698419	8.3027905518654	-0.399878907062645	7.06368078548348	1.65759116468923	2.14932571725719	1.96573309457176	4.09207991473768	6.17394917255847	5.46546704283737	3.46286109660779	11.4134563888306	0.606024305714913	8.01048680430417	2.93243277633671	0.569674517045736	7.32409267679803	10.2139918755723	0.193266937462454	13.0907205146031	8.13206680116143	91.75	1	2
141	7	6.85264008290615	2.98132333019259	6.2909725638286	2.1358182930546	2.70859164612093	2.59676538031104	3.69999253197608	4.54426196826055	1.54110300765097	4.55957177878308	1	3.84738103723158	4.47781582642455	3.9646574662519	4.17994747945596	6.24997827897967	5.58527105959908	1.01823059023143	2.03318484475837	5.37087443655728	6.02781898923607	5.71729701596693	4.38723243103691	7.54726106857865	6.89177910327124	5.32487630152241	3.98667967807891	7.8236094975471	5.06586758236223	0.697281592000532	10.1915034229057	4.17266793789952	6.67321338583341	5.9639570961334	7.02647852544908	0.152587998050104	4.56749671499857	-3.56565093988907	-1.42099089249483	9.26701711956208	2.00713156487852	-0.182611751036578	3.39725939257048	3.57055060697215	1.16716291804705	81.5	1	2
142	1.20131426379077	2.02439073239535	3.24656059369038	4.68173693098166	3.05468023890365	6.18533129135276	1.22423088226859	5.7550744075517	3.1598243201466	1.06743500656399	5.68215103190581	2.39522311085863	1	1.80363211852839	5.93401749566504	2.11223138309939	2.86710990063288	6.75447082526347	7	4.99998129536151	1	2.98827780982388	1.62086706013088	5.70801818945157	8.49317364558072	4.17037739550346	3.71269924974979	1.08319358010642	8.20516407230659	3.45990638644036	6.97471480768217	5.18545461772609	1.62803401526026	5.80368876669137	-0.331344506719358	2.47892271387808	11.0055841669238	5.07989642684725	4.02578355233105	3.72340617774554	4.04217402611494	2.85716061791304	-0.15235843432634	6.67270898807824	6.59845945237831	3.53019200460597	75.25	1	2
143	1.94253824723063	2.95525598805115	4.74108483639087	3.58861845960704	1.49361511087197	1.74145116260497	2.01711543770285	2.76125708049551	4.16840760165265	1	2.05155718174113	4.78416723999977	1.25067679446273	3.15860470715912	1	4.49978150303986	3.18052184101225	2.6845336601065	6.90358908812013	4.79873176035086	3.7371091051451	5.75409073321609	1	6.83326065702476	3.16237343332704	6.69313339743998	4.09103776940695	0.62054780139697	3.80920586372985	-0.0756740723970216	8.28842172295843	3.67757543048205	6.33623454917568	3.91806717786735	4.52466178096036	9.03701207679105	5.75657931315486	-1.43111024517656	3.40979476602086	5.65960639596082	1.275727031188	7.62511715949583	-1.78632060725788	1.39122000320306	6.0302193316116	8.69425455061154	71	1	2
144	2.30286129249314	1	1.19177372781591	4.43588759226169	1	4.84936967163327	7	4.25383409836186	5.79902559059621	6.17234797194392	1	1	1.97599889613193	3.22568339537549	3.90632026604236	6.55698494301086	6.04125268552075	6.4174353626008	1.45728576392749	4.30057332649017	2.33423325877352	6.40657555978076	3.54723868322464	1.28215749222779	2.24694321518812	3.65265627817404	5.85337151679931	-4.06514081612294	1.32330261974005	-0.334161575220592	1.79644814515435	3.77874564414101	7.52437448302861	-0.0278019940467875	7.16437048093334	-0.109236654915156	0.130659856037315	1.93115717271555	-0.166638798059453	5.13116724809725	8.33959628951132	7.24212889355134	-0.528048864553967	4.79574918791399	6.66083833045552	3.55379628684517	64.75	1	2
145	1.0529634196857	3.24897332205571	4.14341721140399	4.79443457149667	3.4586070316872	2.50650378164306	7	1.36024171439786	5.95306645256809	3.92730122638969	7	5.02991901334292	1.46563993807588	2.00972446973298	2.92757358049001	6.01736542037955	6.72692801859851	1.26190894254478	3.25093668283413	5.40002767439971	1.99803326767826	2.77672948489208	4.34329093787114	6.2593214963239	6.94655215487466	6.00175789252801	4.30401625526872	1.81095001356256	4.42828388361744	6.1199639087008	1.90379232217083	8.44690521380761	7.38347559562328	-0.173011093755641	-2.217165478266	10.4951248108543	12.6965352839794	2.38697131995286	1.15791224130579	3.58691289460822	8.0245071453414	0.695052241143721	5.54460955870405	1.07285544558759	9.69323664237351	4.97943411731436	88.5	1	2
146	2.4767568672942	2.46480473681547	1.72947022142009	4.58640927508779	1.73522177990606	1.88959943468973	7	4.98650126948074	2.12156228650813	2.82345027982896	5.34368953841395	5.18750848196321	4.23081378305558	3.16678400977906	7	5.99375647275842	4.80915515931266	5.15271137546602	5.30523444905518	2.33479103445077	3.67480646525202	6.60663090861908	5.41155805006151	2.29581128760995	2.6107128460734	2.00827407561131	5.16379512183415	-5.17797063041233	10.6280482277377	6.28002842434258	12.1692177304781	9.22467882365861	6.02963539621428	3.64052001997789	1.02689694862574	9.15935724547889	4.69300128064242	2.73149914489645	-1.90183753839024	6.77547880583413	5.57387562853941	0.0342247125355899	2.58322934857319	2.86126014953233	6.48309820168767	6.06998694294322	72.25	1	2
147	2.04894006468305	4.91570543932358	2.80002901087569	2.65570072440354	3.45285593399938	6.93116413607551	7	1.13653139358574	6.2446780384318	5.92205407901478	5.54027698537643	2.01094674365574	7	6.9930268436729	1	7	1	4.23301604785596	3.58309266590815	1	6.81726475542931	7	5.02332808115601	3.36721223511444	-5.61401413919702	11.1162971331629	2.27929057579606	8.35864962870319	1.30534946360292	2.53661317846445	-1.14702287872441	-6.7676905421534	0.313674023723833	4.54686119629665	1.77829408831233	5.5899351499776	3.9254043590733	0.279123492859284	3.52623427846362	2.96444090768534	3.52427166729552	6.57770650144841	-4.41563159765497	0.984108911994239	11.610924372241	7.86948766051423	79	1	2
148	3.87351464661898	5.22247972767331	7	5.38473648329231	2.22140863222041	4.03887133776177	7	1.62906715362867	7	1.55618252432163	6.08128528528407	1	4.15641692714994	4.81401069319919	2.0199053781447	4.28130690461271	6.31221562694975	7	3.99711036451384	3.10196387866762	3.07926505449692	2.56704798521043	5.02016901625112	8.95250324257172	5.16776111487466	5.21052248827756	7.92263650912864	-4.71611370423749	1.6698823559551	3.99939132365491	-0.848099077081542	7.49193260560063	9.63739068354242	6.17711867364677	4.99642623532728	3.80247234134532	2.69517582765357	1.9725150401609	7.02723817927213	-1.17694849806135	3.49808393990898	6.23096249534933	5.63883056537825	-1.21420244649933	7.92620774159711	0.556788596719849	95.75	1	2
149	1.98115527929848	2.36668460920868	1.411906598541	5.42035322918359	1	2.02019871665015	1	4.72530623742549	2.32661400147792	6.43597166607332	4.1215404747547	2.33986564296924	1.70624864057936	5.00943426317652	6.59974556151428	6.68437394962448	5.49355007227885	3.332611677477	1.22202818169021	6.05722932577183	3.06382441113711	1.64404791223028	1.70006543817899	7.56657917374082	4.82473532002224	4.6789427409666	4.81014686631998	-0.471317060426985	5.81681578138235	7.8796608925477	-2.07159570882762	1.97682960197032	7.3735213843544	10.7727454188833	0.248515046082303	7.46266294224882	11.0087514382339	1.03773179830879	-0.743071443609761	1.7755939692451	5.08579029134543	3.47622861876879	1.21270378390185	4.15983486311356	5.18959821911966	3.3047837563875	71.5	1	2
150	1.6504732667274	2.44842415594133	3.34842236993676	3.70448085478935	6.85496632891004	4.86562787246852	7	5.78106096620211	6.74612810423017	6.1503578399247	3.09555461060184	3.1781847407023	7	6.17221868343138	1	1.10998191116472	5.04938529533028	2.43021090708624	2.00863470578579	4.87177078164572	6.39670738137138	7	2.9855648859962	-4.62282681651554	-3.74807821608151	13.4040762393267	6.78117556044816	3.30844964302768	1.10756429117824	4.25033470217866	13.2055498044942	13.1314746877366	1.66987616877273	6.18350603061876	2.05105059526532	0.146613226568391	10.3357628047078	3.72107523258291	6.86228129587724	2.12714033637017	5.54005475329137	-1.24933194037496	8.80776096155289	1.74130583899924	6.94744027098765	9.65476082798209	78.25	1	2
151	2.25357279219114	3.59149083221277	2.26739102852944	2.29285268424261	5.52982659852359	2.02798925341776	1.97639285344604	6.25551101441021	2.90255591504446	2.68833453755076	5.77129388206829	1	2.43317602385038	1.37401229125459	1.24566630423319	6.1959198401731	1.95819933261706	2.28327484258511	4.42645775089106	2.92433180862273	4.18269547205204	6.20067589349605	5.48183634035328	3.15502491516611	-5.48298966017994	11.0651249918339	1.88575395800672	9.48463920992315	1.05174941842847	1.74442128358402	1.94099641027564	1.28760147593051	7.74628624181479	1.67793508345596	0.680679062209482	6.74310405883273	3.43167684109423	-2.86897724696238	1.63195417004097	10.4963548179131	0.869075678542689	1.25618975625397	3.86851403227334	6.00309857713268	12.381366497257	2.43828724199138	71	1	2
152	6.20808440610234	3.7656010474431	2.16091549735882	3.39374587152983	2.87236366887727	5.13997956013776	1.05431227228743	5.42539878087762	6.56496347246146	2.84161431205637	5.67697156382047	3.98488197693504	4.85150543617723	1	1.7983866697398	4.66893215438572	2.09405776994923	2.66096780974463	3.4573423367874	1.54066878137295	3.09650949387908	5.32142108109779	4.06763832966085	5.29201076424879	0.723332890278362	4.45934714544481	3.74998687119731	1.23906245663415	7.34436436294255	1.67614219978434	7.9657297340073	10.576419797014	9.41924217458518	5.21551152254892	5.64841741436799	9.77114717571073	6.74818798701383	-2.47718705450595	2.79712419650026	0.655725644305048	4.57102311549379	4.76864419798408	7.37478244063183	3.27472769944912	6.99642011849946	2.45818534944195	89.75	1	2
153	2.44312530295516	3.67340755562893	6.05164213678432	5.02819013832929	3.6489919567816	1.33243811371186	5.94964015966432	3.02240165686673	5.84293194470019	3.52672269831255	3.04769463945349	5.8289127248799	1	2.8106704578528	5.44351061078905	4.22785584629269	1.97815761338197	3.74812253688638	3.72137122887059	4.14167681104431	3.31037706834098	6.87067672710017	4.03704207219876	5.31467778367934	7.92747915671061	8.83299940503516	6.19591023391407	0.999872480492015	9.99334293016704	7.89513833368305	7.29229429442964	2.39475699273288	8.75895973245084	3.48221389872251	4.52436173846523	7.05474978327761	2.86671881626085	6.74786983412185	-0.879252666495577	0.00283783072908217	4.56480103601652	0.561793763376954	-2.67727190235789	1.59484557715276	6.3294426895246	7.00993694774119	71.5	1	2
154	5.45467172926194	4.47775781755948	6.14465784691415	5.03484745426479	2.35500301796214	6.71848117443877	4.60665593723056	6.38040122111275	1.42751692013148	4.56449129889081	5.2257306762456	1	1.41277880270555	2.43319941009057	2.54260790942027	6.09219010995915	4.3659919815827	6.23478612217681	2.09910887317929	2.93992112975942	1.99045283629462	4.77244556540826	1.99544695535731	11.9984348672133	4.99332551523124	7.04848915391191	6.18030852400112	-3.27821720460926	3.47854092428043	-2.10445400347473	-0.143703840843111	-4.5491618165117	7.77368853938318	5.50921983738358	-0.838313549687286	-1.91752782788507	2.36572836915948	-0.22007288395949	-0.417601018790749	0.0909867805264589	4.2161061496977	2.48055529808608	3.82211719693072	2.10890073925032	7.54584962613771	6.80139759834247	73.25	1	2
155	2.78411559200108	2.39741052646814	1.27133315916784	1.15960083096183	2.69421722143134	6.82283068020274	7	5.67241880324884	2.07439764791335	2.69608237119092	6.61215883825151	2.23298831624741	5.29357768560355	5.38365889357527	1.86128895064387	3.48085053001585	5.56964262681917	6.15173611127571	1.97974737666711	1.63880247483276	2.60820563474262	7	2.43808056656183	3.95939213518355	-5.86403179171061	11.7122166714553	7.77680884984492	-7.75990234714801	8.2489140829825	0.789522107591443	7.57843278855069	-5.61291044188943	7.74534924557524	7.53016111418866	-1.97805831031244	1.80757751211231	-0.415422173075727	-1.35172422614921	-1.95650277384278	5.68065060189103	2.35240537726528	2.33465195034629	-3.34959769200786	4.70679767240491	3.56124531986396	3.37946099317067	76	1	2
156	1.98846292050355	1.33276783174453	4.75789721369749	3.54054728768689	3.20933410207908	1.5971243594368	2.30717027580792	5.83625986657231	4.13035069656032	1	3.29013601625231	6.55324051974978	2.32053893964752	2.35220096053544	3.38773255181284	7	2.05211620230317	1.82609186395962	2.93455432792273	1	6.15107055800754	4.41681950183772	7	8.75657988451689	4.84466020761987	3.24613548996677	5.13287644514109	-0.247638675319381	-2.30239761114458	0.479035493238467	9.55866986789415	3.72077523558911	-3.19792788928907	1.53539673538529	0.296991388408588	10.2493301808504	9.38765141026447	4.11750006491639	0.0613884046458167	7.34299987396834	5.33868453612962	4.05185768719967	-1.41136546407731	3.27157215202861	2.62156580741204	4.61396833460855	60.75	1	2
157	4.34204997842398	1	1.89017702268663	2.3586944908988	2.22401737928396	2.30220261715361	1.99731987693298	2.8911308673795	1.59176184612624	6.97965438033104	5.51745739323338	4.5891634886402	2.75137433864687	6.46868695864623	2.22431437132155	2.12738465117662	2.95839472266084	5.36326896386603	1.10132293252898	5.536429140348	1.79563226658227	6.07200371598338	1.78246258069782	0.442343537236245	4.7887107130353	3.91716917667049	3.10097824802068	-1.96187692689942	3.50724076682624	-0.14738134131663	10.2919892573767	4.36661414850886	8.46140403450913	5.76925467620449	-0.748778547967313	-1.02812822189779	10.1446258713189	0.627788611792291	-0.324168021201026	6.07149601595116	1.06462860176198	1.49541914184832	2.95667375858878	1.22720364456365	8.23917367278123	2.68778638488029	80.5	1	2
158	1.55597362941133	2.25355530379962	2.8654417478659	3.39453612372567	6.67865572379248	3.47465028544739	6.54564017924656	5.37725857538077	6.02289188841537	5.12757139456677	4.05231505052514	3.1973582641447	1.79546891940879	6.6350616839101	1.5452099656361	2.47760445622852	6.55821639022652	1.8333187944785	6.3158512812219	4.39614029332807	6.53820727191094	5.65058031948467	2.72778312968368	-4.10497295467635	-4.51513271999257	13.1329135905449	5.59370563510297	2.88224324917263	0.752616564798042	3.5837730270517	12.6434345979942	13.542299442217	0.267760699521459	5.58086712063713	0.379980019480244	-0.640504681089072	8.90310401649733	5.83642214123026	-0.945067834309784	2.00400755654368	4.76410246828322	-1.07642430221797	8.56076260001693	0.901296820426115	7.08913619230539	4.12454634855534	83.25	1	2
159	3.16373362950313	1	2.27789720482961	4.21982035158059	1	6.72543139015242	6.36185669851715	4.84291825162493	5.60960898320786	6.39247447667203	6.7930482526112	6.11696702100495	2.64699336315342	2.76761902665571	5.3518361666815	6.80268852826244	6.1157866272454	6.20180724468971	7	3.8725596439347	2.44606885354779	1.39587485197428	2.41288566965749	0.906733775795403	2.19354570113035	2.8344348435842	6.36007511602195	-3.54594261529906	-1.91010640893091	4.17543427933743	2.55870338295389	-6.11548925995104	8.19580147451286	6.56929243766535	6.89723331869936	-0.754799182072367	1.76471912328321	6.0622753603556	0.602173646282016	-1.01743041823437	1.23072622089009	2.14888187040486	-1.2345300177253	3.92167859099069	7.76931463452711	7.05878361026615	75	1	2
160	4.54832792752269	1.83048670318302	1.86064551937356	1.5319085644318	5.72933980109402	2.55709778282906	7	7	4.65311310333203	5.5896300325322	7	2.86843348925391	2.070747993863	6.47161860623333	2.63141988904886	7	7	3.48404311013834	3.69869459163004	6.14220956703649	5.17623299250149	5.73646888448543	5.7672749603227	-1.28477864463295	-3.30105047615543	12.3003635827642	7.40894630508064	-0.265681631887584	1.84161592363658	2.13147042282359	2.17840625115884	1.73139182988802	6.18753047337127	4.07303309205938	-2.15668163959756	4.10950251255509	4.29409018771181	1.19896223938799	1.46462380818029	4.13828036555251	-0.243842866116184	-0.207771201649326	4.33422776274424	0.0114061430048462	11.2804902063185	8.28366935051905	90.75	1	2
161	5.41591118572246	3.37583002775879	4.78903674798424	4.07680011522131	2.54434151590588	6.84322500850582	1.36595619626685	2.69932244191549	2.56701011741856	1.3935643273342	6.4785657547746	1.03464445602011	2.87340694395482	3.36214528957102	1.4878444721407	3.24462926758575	5.21898417327217	3.95757217479641	2.17256796258526	5.37613594502945	3.52558157906764	1	2.77166410587808	11.6118053845218	4.976841013633	7.72696075086122	7.23557880404498	-4.39453067808123	8.00186583370508	-1.41764582998693	1.60897656161186	5.19698637778992	7.35272338309175	4.48562000873699	-0.664475646777696	0.976039903790963	0.934378767667958	1.07341939734749	1.10789937927521	-0.104272607087332	5.40693821853334	1.95211792409224	2.14353940547793	1.99195807172061	8.58777587079714	5.92774624044585	83.5	1	2
162	2.26496010221604	1.17414956609784	2.61809672913865	3.19484358477932	1	6.21107435519475	6.91602102381325	6.3671362734861	1.8527326801967	1	2.70461142257056	2.89317128776386	6.43337171409261	3.61348198868799	2.77861381884047	6.20524864911247	2.60176740508822	6.32795397105141	2.66138805437091	3.41117957239392	1.36603741915244	2.05095197202664	2.84944473094249	3.72064065772926	-0.209042094093872	2.13587680528521	6.57669591630933	-5.01997383008986	4.63521834456367	1.7717952340223	8.39941463622221	2.27551932981444	7.12853145556396	2.59585615135208	2.92027477900031	8.23856211074921	2.52873079096837	4.3539351843205	4.72104196592473	0.562121549534556	4.48364623267881	4.53739916093993	-4.57360014647366	5.27925118473186	6.07158000348825	2.2686705836633	80.25	1	2
163	2.3652726475745	1.38849792317248	1	1	5.19124291240562	3.92085516186465	1	6.05372632825651	5.62855127848529	3.95351564608174	4.1565430807933	4.55199148721589	1.27059098370707	6.63312601670214	5.2602333449257	4.09181545470161	2.07479594974529	4.72649709269489	3.0309538561135	3.70535494972813	1.16238599501263	3.69071864646173	1.90825272640916	-1.32160603015056	-3.6636259146955	10.7225066400568	7.67783787049263	3.48479005644677	2.09872974924207	1.23246222782994	6.93939767414241	-5.0751107192185	8.52447638853346	4.29594481847749	4.61571328811112	6.19389484836099	9.69367208037988	1.21552753025018	6.74074385077279	8.32577928308525	3.28856110553997	5.06972220802139	1.28159929960624	2.7678975420677	4.65461559351179	8.14571905228435	58	1	2
164	3.9288179333403	3.37740044699193	2.97679918512762	1.4120402467365	6.83137986970914	2.63664368735916	3.20607626848556	2.60138149007358	4.64552838745338	1.56575106234498	6.11098950753632	1.12586678298756	2.69475250204582	4.47450017885643	1.24890113505903	2.84171969272256	1.09591356313905	5.30141236692427	3.41804900603048	1.75425037726028	6.68961476471323	1.28664031905806	1.30478590851352	-1.59266956419964	-1.50427629020968	14.3559637731547	5.53224928376883	2.19563851312815	4.42570295206536	5.03277951580624	3.05148772648955	3.78884558104009	1.46719848194231	-1.30081393293826	3.84825783447648	6.40928052868239	6.43394085719004	1.10699222705819	5.47869390013564	3.86383940256552	0.784492035382663	-0.31249021307748	-4.4376753611353	-0.79141834077559	5.6469482697884	3.12600553237822	84.75	1	2
165	6.10221388084115	2.84898919956496	1.64463757002275	3.47958017455916	1	3.11558000604893	1.65407046122067	5.90349357043336	1.76203548720003	2.9131448599238	5.91974931937373	2.28417284545851	1	6.20989254391449	1.71148168594341	5.10642681756245	6.24680856930867	1	6.6623351023175	3.98406426872307	4.14050841008044	1.08735913793026	4.72410813117932	5.94570721156354	1.06487013257365	2.70962302338457	1.11714396492693	-1.34517478939473	3.82896246056614	2.4160685088429	0.954893083859153	2.2738310679165	0.506313863448434	2.52731380651389	6.02534734870861	2.22326770876691	12.7146063239922	3.06956088039467	-2.60550000882877	1.89448513126694	6.86200219332822	8.26368858341694	5.77091520229468	0.85553871262886	11.6856960050698	11.2308407711546	91.5	1	2
166	1.27123876997075	1.16291347919843	3.27451934850525	4.16948090516119	1.55090905413934	4.540820054439	7	2.36940369007211	7	5.87610276677929	2.15432228733063	3.36036332009154	3.84730137354752	4.29677142942535	2.45979812914345	2.40825684933692	2.40406047071506	5.46761715861137	6.28497749535352	1.64507890078087	2.72705144652289	5.64289338175945	1.37531175277436	2.38667912850799	-0.123806166543297	2.48805719926691	6.8407922452613	-2.49738098624187	1.4713589710983	5.1055635556431	10.4184965467184	3.05769930128616	-2.35970510342632	10.5988800741435	0.822833891445166	6.58168407132205	11.1358598781694	4.56544002919738	6.29749251575109	7.42168363241429	2.11511778134099	4.74485304485107	6.81137579493426	6.78680533294966	8.42379445619447	-1.17286956305182	69.25	1	2
167	5.28576024311508	1.7033134005585	2.09599581352905	2.36441919558458	2.65636254495885	2.66691244822807	4.37624028938208	4.75193964568386	1.9788268473165	6.96976323019117	5.92990823460466	5.79998411270994	5.85797359168316	4.77016818705786	2.49224332173871	6.77458985215147	3.41775560058895	4.75640387416075	1.17879140616975	5.19000105733191	6.91116713829439	2.37402868301699	2.29241963156343	0.535726806416489	5.74838443796397	4.13025918793489	2.35828063134941	-2.66480872516348	4.46046981282485	-1.16132041680486	11.744099564604	5.42844629718269	7.17572481980148	6.85940414395845	-1.00340121458417	8.79473995215832	9.26085163703102	2.06538222494723	-3.05503193401258	-1.01569887988235	0.703933092734268	-0.549639295559251	3.74002762318719	6.957752276533	8.32389778289402	-2.51350028740048	84	1	2
168	1.06361499004772	2.99417199323452	1.58548011472014	3.04922235983375	5.98358351303265	1.72372262009671	6.8206612406422	2.22134936420675	5.93516364395734	3.394953991785	5.22859829891933	6.05779392819002	2.34670400204247	6.7581525847822	3.41128586863427	3.23980657064496	5.38340570438785	3.19780860606984	6.36410117419652	3.67535820335007	3.59951007100661	1.726097327778	5.08234038538574	-1.76657972839724	-2.18227597261539	9.9814320405175	6.73061213889826	3.12533494536771	7.16793507214087	5.39210230236659	10.0934553841655	13.4395070086909	-1.76388735050306	4.66586046181968	5.50340789787414	9.53178054767469	-0.27317455947312	7.60763906248552	4.78639292387999	3.24738199185237	4.94427021840087	-2.5172354222398	1.52631581000943	0.409143966217965	6.91234051695451	3.28665971232835	69.75	1	2
169	3.47580355688179	2.18738136036828	3.0781910358037	4.26405859476532	3.53574851919526	4.99841141031831	4.05210667073609	6.99025177336465	2.63061192834087	3.84946601146855	5.69800882757739	1	2.22608207981013	5.20711487609161	2.69788316620425	6.52209007455542	6.26215357654097	2.9216095653505	2.97787817344875	5.58959638686101	2.45226343381442	5.10355023913746	1	1.64187855278779	4.68546074877784	4.01441147094287	1.27322696364542	-1.42609977658501	3.80540799857828	4.08622454510864	-3.92698747848116	6.06129642310753	8.59561678282539	0.0841134009410749	4.33506394495496	10.7488386699939	3.556942265172	2.49615393834436	5.98745442383693	2.69821647737708	2.73129088785516	4.16956096280295	0.593230107403415	1.27117268642216	5.50867362311068	4.25415010782288	86.5	1	2
170	1.61435124582777	3.48498765952294	2.814459305043	2.76723872845026	4.05507310850354	5.94693087223489	7	1.50455438122591	6.93785387797929	4.10829802309052	5.84991149010092	4.87987100956605	5.53239574569359	6.7314202660341	2.1046713496069	4.63822841876486	4.27944679229251	1.99892272714048	2.88444839304896	1	4.85944269357769	6.78687236001826	4.00489933194182	3.2258912514429	-5.0703754276343	11.7570305325531	2.51933593311474	8.22755748033222	4.78228615839968	2.04727547322691	-1.51762374981797	-7.6191751899837	0.334705989418487	5.05983044746224	-2.62491495900821	5.957603662699	0.240904375586179	8.38498136396403	2.4939137410311	3.03944956596989	-0.271987423790435	2.9979071818734	-3.82789014474998	1.13580802283395	6.61954733796799	8.55834223044813	92.25	1	2
171	4.96889410615563	4.11353557371315	7	5.73939701950093	1	4.45908716723095	2.794702087504	5.65816067874412	2.89366518481841	5.65362797338708	6.09008843352394	3.68866855958059	4.69038321048855	4.0363450358819	1.6164764779248	1.5649351014344	5.75863042174944	2.25697922621059	2.9504110377703	3.73743915583872	2.11652111028593	4.08760922764721	2.25208204012986	8.28861660887186	5.99972114932028	6.37771207707432	7.6028251754542	-5.93629131563462	0.958989370202755	5.37101589191427	3.36962422882557	8.77179048966373	2.71711962749703	3.54364345248064	2.18864684936915	10.8169058484621	5.57398755085991	1.66363923797639	5.55786231691142	5.5626183308481	-1.94959683835221	6.61977460413181	3.78161134600892	0.0221775601446904	8.43866596274403	7.21033841879045	82	1	2
172	2.86985373061095	5.3734755400786	5.64020338536725	4.2526840536926	3.93318573782815	5.46117298486156	5.21730781625213	3.87808591025673	5.36038640797728	5.37892649305158	5.08558157072367	7	1.3453998111311	4.00490505606856	4.30025657673988	1	6.7711351727432	3.63547119078488	3.59467846925294	5.60835832031996	3.60534109638938	1.42977603128863	3.76135111540298	5.87691996596783	7.15959983527606	9.06809388478501	5.74026268239165	1.24371724319274	8.1158068525546	6.56727460958154	6.46513861506605	1.206696966354	8.10905503790545	3.3885062567094	11.2856729146107	8.36172136986281	1.39141430057331	7.5761607661969	6.53879456126777	1.4372251899069	5.4239193221028	2.54605595556503	-0.33914763388274	4.7692219814153	5.37916282614897	6.82383986053989	75.75	1	2
173	1.61595825536673	1.23079427089499	3.0184786169958	1.63531013049697	4.28946879500175	2.13523037051311	3.84164526639448	2.70250155964375	4.61120630468462	1.48709510763984	5.75441088486773	5.81096043751823	4.58613495987328	5.61374427158833	3.41589569451281	3.36409388211969	1	1.0683589779535	4.47921930948099	1.82671621376373	6.31589108988667	1.27857744745671	1.83294975576618	6.98822751525538	5.51795084194038	7.5531150107677	3.62407306276953	1.32320475588575	5.26183964547616	2.0870752491548	6.99165535074169	9.64719953218748	6.98590619086585	6.67321807895083	4.72079228460102	4.68094564749246	1.07313981445084	2.03771924207874	0.124949031775642	1.96730751217121	8.31866525926543	5.69917902678952	0.028915744743592	1.05017240434774	8.40405354973877	-4.79410478579143	80.5	1	2
174	4.01015742489645	1.15002264048139	3.77199392239095	4.27960521290801	4.12532738734927	6.15526821237105	1.43180947471849	6.22292442436831	3.0843192406272	3.00024174248499	6.60421805774131	1.06672073289722	1.7501565664092	6.13179690368808	4.59633575163427	3.918060070646	7	5.81560993917498	2.32493731753383	1.22045992365528	2.91444903128915	3.39404639680078	4.28589567466601	0.679340541615817	3.71399177096764	3.57387850242611	0.507612080602553	-1.65581716514324	9.09935662377377	1.09284039410336	-2.56225640130118	6.00328552304347	7.29987806133503	4.72200972355077	-0.966426355561053	9.78277289141076	3.79633248459916	2.3373455833271	-1.57981675245484	2.00515189435575	5.51729396409374	3.33671906125408	2.94266052723328	1.36983111553896	5.46516951000659	3.54422912457666	77.25	1	2
175	4.33585705993064	2.9393883458001	1.65252363366546	3.83720879473246	2.3265827232378	1.77455803748553	6.2635495691445	6.26884180680236	6.59472428218295	6.54474238234533	2.95019992317641	6.00174232377836	5.8904130011496	5.41555203817611	1.97732588700747	6.11541092162503	3.80327625326943	3.62017841055316	5.53143881356889	4.23350924028197	4.42334349892853	4.76631212600633	6.29118284816848	2.52474617556799	-4.2870886103833	12.7388613432645	9.90507740836636	-6.1029544838894	2.56135401843073	2.94146696230786	8.63901741083032	-1.7744201002048	8.78910254404655	0.00594733737909314	-0.843037373520605	1.96992262363486	2.17775446685828	-0.946964371844275	-2.55149897061361	2.27211085768301	6.07860611181356	4.99480746568805	0.917285068443928	4.63641291582545	7.03903333358765	3.53099902250487	84	1	2
176	5.42957273069308	1.62244971759358	1	5.76580963410971	1.02518554101278	4.36624490968156	4.94551051091683	5.29775988505916	1.1263584419727	1.08006225865792	5.74251622599978	4.70300671786888	3.85301908549658	1.87834633777205	2.73772615685649	3.88529144503441	5.75161343810846	2.04400878484899	5.92895602552596	5.75167828238922	4.66072373602941	1	5.51450622240076	0.9842991733413	1.31692495665182	3.56217613445701	1.74999122072629	-3.07575564239502	6.82244591654268	5.37688624935377	8.2819697061341	0.888862601799863	-2.51068298889312	8.29027434430521	4.85961361920372	-3.05023619298344	2.96162152116334	4.43319003833955	9.36214264511208	2.31908987780263	4.11795815546595	2.91005955335111	4.34384864648768	-2.79552954413445	3.39242618978063	9.16178554734516	75.75	1	2
177	2.74420902402279	2.66905557322201	1.94902917119629	2.45920861477335	4.03400338724148	1.97783106805797	5.95109125428268	1.49890373981628	1.91216857624216	2.95567851483604	5.33861305722391	1.2350932000001	5.96115064649202	1.2381228444745	1	6.60153004257852	5.53504817222991	4.13029488886183	1.1698014844382	1	3.59956101402608	2.53166944120553	5.08662534380402	2.55607163671114	-5.36050256889724	11.4826663084243	2.59528606675648	8.98544633216157	5.53030865900203	5.78130191988935	1.62218462259415	5.88268169748962	6.29087907681207	1.14967499510459	0.739054093016073	-2.29418355105458	1.10578987638582	-2.4458184865916	2.03118627972243	10.846923392151	6.02085820441934	-0.590294284615643	-7.7436236236364	5.98978752138219	6.44716572155109	5.33672621091789	67.5	1	2
178	1.02070844559594	2.95002639746739	5.14862084081294	4.64629525024148	2.43507131374587	6.16176054467843	1.12398738965115	2.3428366588054	4.67703972768986	6.97086072355633	5.71184244985086	4.80711424817305	3.04364508646799	4.83975047161083	1.72766512510023	7	5.28262007068009	5.91481648267636	5.97546791962248	4.33203616762887	1	5.16974462458092	3.18765500642569	6.07471309940571	8.10289515139544	4.70416037247959	4.63330164577559	1.18736651907851	5.3541353340991	5.90571266918048	2.75396761494409	5.55065244263733	10.2798284564357	3.13678988982075	-0.239158935238287	3.08371272193988	2.55442215305745	-2.5851364581961	2.71493344617214	5.84278347650762	4.21564005928152	4.42323546928886	1.40610796207852	3.45222277576822	10.6395029675917	5.24459306322919	54.25	1	2
179	3.65156221180631	1.87274072011591	2.51054170889357	3.00779193023316	2.90878087152868	4.06680044357298	5.79170457394723	3.14487774432635	1.40226478785894	5.8032776377588	3.82357340364038	1.97159591218157	1	5.55642736846713	1	4.26938702826477	3.3291290478812	4.88344770124796	1.80347438242086	1	5.48427036348061	6.14858086833631	5.10085647011658	1.36730827966784	4.0070529120782	2.57625045418702	2.5306264536109	0.368844637895831	6.60653921971514	7.55477165180929	8.28397396919061	6.21855532264111	4.52146658544307	3.09377148415375	0.0276381474561569	4.19813870742095	8.9074292831106	0.760623701729689	-1.59395045272986	4.59850596603198	2.50926914503577	4.50959470298759	-6.85541037376691	1.49430406091727	6.84685344484193	4.57029225076706	87	1	2
180	2.87369478780146	1.44217839447368	3.08790434763921	3.85445540397142	1	5.42634440649286	5.66535987978389	4.18477310793156	3.16000476173772	3.92203224116693	6.89594155104047	7	3.15842488684904	4.68165438905381	3.39085269623697	1	4.43879299065981	6.23347433103572	1.96176663736927	4.40606970245142	6.6757437478077	1.16151097773321	1.04354202283721	1.37087195458077	3.14124535436626	3.06428916214741	4.86850695554724	-3.46262568256093	6.05648842182996	1.82760704761468	6.69301507524451	3.84552984764259	8.54561881690004	4.97163106098325	5.17089065202822	4.80801058968333	1.70705475969519	-1.0787476489771	4.77836687636434	1.51336404318079	2.2961789777848	3.67049384595647	-0.173925059744174	1.44625365926319	4.36230858544283	-2.09061766066745	68.75	1	2
181	1.99707784167048	1.98324154445282	3.97737757557751	5.59955627158313	4.26658558796136	1	1.33021144256701	3.03890553783187	6.80048829620394	2.5739020108266	6.28249767894816	1.80258168271358	7	4.74352911104537	1.54826265791966	6.94329895305233	4.22942086442524	6.01056172173064	6.97600496404919	1.8369910334133	5.83289248796431	3.68191301946822	2.65096034457524	5.30399544300398	8.40407154256108	3.58619533536659	3.55016941878346	0.769675902520603	7.90118825052672	6.25699515927058	1.88684984613555	3.16058870746301	-4.43061523080793	-1.66541806663628	4.4532708813562	9.61774781429098	2.73973117712525	4.93678945589017	4.47721940315671	2.51744716710804	4.12236771205806	6.10957173296049	2.46460950879662	1.68670779369684	9.36574153800001	3.39516858751485	79.5	1	2
182	4.78411809334813	2.00069560618488	5.45305586293546	3.08111222025603	1.14490839136329	1.74612318712911	6.04424499638632	4.6792008719905	7	3.74513188596771	3.91623227665728	4.8915889007998	1.31705165798888	4.78984386182811	3.72228234853796	5.62770783861384	6.57324170407614	2.15204422514933	4.87971627695242	7	2.46133824528997	1	1	9.71840906982082	5.27850107332328	4.96871316205806	4.75812200864374	-7.16420403614831	7.08840925959636	7.56998708855174	-0.290055393828639	0.23671915839231	10.0295296352375	0.0697434583714687	-0.114947596670558	-0.973818522402897	11.0750639542564	0.299320075949705	2.5575135688177	4.21816662349259	3.7956655234385	4.91738082753028	-3.33367128179786	3.7934546490625	7.80132395435551	3.00458311245496	78.25	1	2
183	3.0406742259623	2.01168784129874	1.87754600913082	6.90807126346203	2.18596957406858	5.76756800411333	3.51328888208378	6.02503702478825	1.89381980305387	1	3.29543976884904	1.85972802535548	4.3259408000189	1	5.30171896737399	4.71837680266334	6.22316045336164	3.23781394275386	2.17025181155749	1	1	3.90356646653253	6.26064685779431	1.87075582391236	2.95223212849602	3.01650473051305	1.74925909879266	-2.13513260486625	1.71541263787139	4.16213629125063	1.28890270734641	12.3361697666193	2.71939079210492	5.14998699653148	-0.224804985170711	6.45719538781245	3.6167479920514	6.94816726114483	2.4408937679505	-1.71189181254774	8.83200048420683	3.10574491958299	6.07590524382407	-0.788606804732347	7.66365332107115	5.52209798658173	54	1	2
184	3.75173417964926	1.84984256339976	1.38344680265944	2.50359350921978	1.71128613116867	1	6.6344809434116	5.52055029142984	2.87283012641405	6.21693083937067	3.72564583874601	1.39037999690316	3.02201874123908	5.6730911224687	1.11678969173088	4.87509032525573	6.49886238752481	3.56666042631292	1.11042951079578	4.8032254823422	4.66311401938484	7	4.2215052972078	-1.08489261106162	2.81054339816891	3.53052924588999	4.08015794930098	-3.17270630428895	6.96641793208942	2.27945422687521	7.81705271757478	9.98146210692815	6.04365025943104	-3.19553864202115	-2.3073063426967	1.72266502929442	2.0896015312405	-0.745597749230177	0.42100973036144	0.99826433476336	3.81363189941761	-1.21388958477126	-1.07709827937446	3.46768921105596	6.3038345619794	4.35395184046009	80.75	1	2
185	5.84003936348493	1.66691131209012	1	2.1995050829485	6.76970628859486	1.51139842694475	6.4507795044706	6.93034750457764	2.09035735588557	5.78844228995655	1.3209674402582	1.18102872702662	1	3.97084042246742	4.39669486661162	7	6.15573387169054	3.83509265602182	2.85802954445166	5.60235838952244	1.88266783089452	1.17332628545418	2.80156927971822	-1.55245798215551	-2.34204873949238	12.9243725811263	7.59841586317079	0.422837009292271	5.04651656489878	0.821014768914547	4.73663825826977	-1.14425169071352	-2.04902620090514	7.80254129667231	-2.6610902126589	3.88376832844325	4.39383201696638	1.08005314932369	1.14011829484818	6.54981595077457	-0.660609070204143	7.4786474390546	10.8672231447984	0.889384279930241	11.7345411099366	1.75152216829775	56.5	1	2
186	5.61688646325467	6.44185293267406	4.07282804823474	6.68464540456214	3.36910587662213	2.47668063258536	6.63739166098205	5.2589358304719	5.42163356240712	6.97373318900553	5.85460670295263	1	3.373698383075	1.48573450692603	2.86739866231162	3.04809637381254	2.97992859883224	2.99179306039267	4.87194539689272	7	6.60452614905627	1	3.2755813938776	6.67447471727492	6.62009213521531	6.82158022724651	2.94263250029641	3.52009107807419	6.45962276866365	4.50449303445662	-2.94829439622935	4.37181316180498	8.50492407927469	-0.359646075630329	8.13678359323144	-0.481050538736037	1.78083416313584	6.97979026552311	-1.04805504865623	-0.277918297139013	9.50392585213449	3.24484263512348	0.144904444805976	0.851272989785777	4.58140702061452	3.74825560499132	69.25	1	2
187	4.89456195693853	1	2.318398862551	3.94284911211888	2.76575699260873	5.35099269230595	5.93207718506386	4.65784023041997	1	1.14652107395352	1	4.82399471585143	3.68680295683948	5.105656860067	4.51564673926625	5.2053860278265	5.47572174988627	4.24469713780557	1.95019376395233	6.501336565039	7	3.62489665261314	5.0504814837019	2.11437948906331	3.78552908297166	3.87319191491878	2.01236516638119	-0.852355576691312	0.0615459466434737	4.68744302051272	1.63359820524976	2.3710336950012	1.71741240022167	6.380229591883	-1.04229645616056	-3.74746407659282	-1.4637585323632	6.97289795582053	-0.105434117246648	6.23850893436389	3.1451416918509	0.942738435783943	7.82194874006211	-1.88007843036787	9.2079847004174	5.74665827082346	68	1	2
188	2.85575082467489	5.16316285435922	7	4.94187991273611	2.90155682237226	2.16322110790281	3.79026313557206	6.59053190433452	1.11528474197455	5.76509368679562	7	1.0230790063384	3.7436964138758	3.94627840221833	1	1.08346375051501	5.78867416247707	7	7	6.11723524072588	5.26070687400004	3.85921540054728	4.73268230077816	1.15942348803548	-2.32412513147188	6.83721997672316	7.72100401248217	-6.22308594749791	3.00085002241767	6.28145912555533	3.19793979946462	3.05161739799447	12.8640827543787	4.83358792377851	1.22263993937618	1.00396782885814	-0.822015461192009	2.55703451807502	0.371434816619741	2.25859164890555	3.37389690321366	5.19356888633328	-0.521595533952658	2.80091756984537	8.87838678914606	4.2844985444738	67.75	1	2
[truncated: 5 more columns]
