# Supplementary material for: How Are Mate Preferences Linked with Actual Mate Selection? Tests of Mate Preference Integration Algorithms Using Computer Simulations and Actual Mating Couples
Source: PLoS One. 2016 Jun 8;11(6):e0156078. doi: 10.1371/journal.pone.0156078 (PMC4898694; doi:10.1371/journal.pone.0156078)
Supplement: S3 Data — Long-term couple and agent-based model data analyzed in Study 4. (ZIP) [file pone.0156078.s003.zip › S11/Euclidean Model Data/Euclidean Couple Population 11182015 1756.csv]

	trait1	trait2	trait3	trait4	trait5	trait6	trait7	trait8	trait9	trait10	trait11	trait12	trait13	trait14	trait15	trait16	trait17	trait18	trait19	trait20	trait21	trait22	trait23	preference1	preference2	preference3	preference4	preference5	preference6	preference7	preference8	preference9	preference10	preference11	preference12	preference13	preference14	preference15	preference16	preference17	preference18	preference19	preference20	preference21	preference22	preference23	preference24	preference25	preference26
1	4.12394106173282	2.0897085088282	4.39469867485328	5.76315959710086	4.26956808867472	2.14227219945197	2.56705102122349	1	3.40138068157565	2.70025814716134	3.0992991486801	6.14759002263643	2.25323207919423	6.72831940799967	2.74734295474056	1.74638491438678	6.20672442614135	6.44588660247159	3.8673498961381	1	3.6830758676135	2.95132171068657	4.21755316406534	2.54744980155339	6.52512648207719	10.7361438484038	6.02460750062694	2.24742432898154	-5.7946406582401	-2.45381166794474	-2.35747916396462	2.79817913047821	-1.99445551137641	-0.66783127640295	-0.574086760313413	5.54787853755769	-4.28566365234424	3.47081662961663	-0.157395368932078	3.75485515455227	-6.92806989720189	6.20099193646442	-14.0338890103371	2.90695426734411	7.64028775575455	-3.08289076980687	-4.37820516576806	2.5307445564147	5.38650765763914
2	4.67254647349639	3.20847386012245	2.39869103711329	5.74086874499732	3.23526037990286	5.62210766825731	1.1855469291036	6.15291904679901	5.09912388808321	1.29652942816483	1.10019701937729	5.84754739057092	6.00669982891453	5.61683914051108	5.04810061408597	5.67728449292848	7	6.22084011736761	1	5.93408008955277	1.5091590877637	5.45872911224534	2.62019648328345	-0.480972135938688	3.91898762813263	11.110663243061	6.97134569369494	2.90368744746216	-4.63921721589112	-1.13806425619803	-1.46218402316721	4.81221939368333	1.39326774605029	-6.05618276348901	0.986392959133983	3.86502697264863	-0.586411167814545	1.11019772755843	0.030722352809685	3.88859369972548	-7.01880197971722	5.94154137754419	-11.2959957230115	1.15431275497257	4.14968598775733	7.14986741129968	-3.64049923078994	2.62148649355065	-8.83117569288334
3	4.10500973460912	2.22837717044537	2.35012676802095	4.88550105742407	4.44964964218121	5.59161495669437	1.41096699875371	5.76684547636538	6.43505207166507	1.96934697599984	1.40128783741836	6.51131101898468	3.07198265088875	5.49816153442847	6.22441965919182	6.64814823521614	5.1416857193924	6.17830285684362	1.01008821512174	5.86113440652571	1.17569842306765	6.65638622254863	5.36155752410037	-0.526334939000859	3.28758186183135	11.2262627316061	7.93321742933608	2.90481850286903	-5.59305679513954	-1.66969841930115	-3.02267227560455	3.74747779948159	0.611519734152301	-6.79761360097066	1.27091449809389	3.46035715404277	0.378809147284974	2.43930389330842	0.210027457379304	4.8769526422148	-5.53075327830101	6.32339406252701	-11.4496433021383	4.08866975284437	8.02139723461756	8.44400651827703	-3.86676515813168	2.2755774519701	18.1886674674699
4	2.62603611822618	3.38010873213285	4.10192691083541	1	2.50044894479325	1.15459199672579	3.03930198670831	2.76761792146118	4.38540376055182	3.08067393921317	2.90379883733249	4.55217566382125	3.49085805363264	2.55914298337604	5.02547428857688	4.08667000451533	5.5679978551387	6.18712893587527	5.53968519227799	4.12698064840879	1	4.16961902829993	2.33668626947812	2.47425400981524	5.35251718252566	1.53658165381682	3.14807589102626	5.21487685739403	2.44943219665847	-10.0709676328475	-1.87632565634826	6.76290115225835	-2.35524453192376	-1.08047088547446	-3.03826406889815	5.26348753797111	-3.18922907887252	5.10676596652451	-2.04670014393439	4.65061364341444	0.925355851631713	14.6748724212834	-12.7164826315372	1.11920420783313	3.96859556879471	10.2220724798395	1.03028031126451	4.65208859416127	-0.202926370573849
5	1.75810415963175	3.2048366655424	2.46428555407946	3.81420748078121	7	4.34235140097784	2.55791102363835	4.54550442062504	7	1.54803045725019	1.15106174575594	6.7761222723333	2.34025219391518	6.52973548001587	3.84680663691561	2.12969556666614	6.78891395827004	6.16572714942584	3.18410233001714	3.80148091888584	2.00165344820484	4.78325328800852	4.66752663494239	4.63979335549837	2.06961341481046	11.2680134634222	6.27033399814148	4.0560286413359	-0.0316158075785755	-8.16583794197755	-12.7330434582959	2.81551128321554	-5.88752572530621	3.6872828879177	0.31049927597126	4.50450343305155	-5.82387031655633	3.23495614700095	0.790917587603783	-1.3024200907291	-0.445799261195907	4.41389161394595	-22.7811664096992	4.32564975103345	6.20257777400095	0.839815526990065	2.34282509593197	1.30307309564972	16.4993679106572
6	3.84104177873043	2.40691394981908	3.49024858843253	5.58878167200154	4.31771346511129	2.21760237953812	1	1	3.63052289785905	2.96932431878951	1.37294516099874	5.80676031104064	1.55651021934517	6.16748889720691	2.65965997190349	1.34118325018699	5.62128305884792	7	2.50660230724423	1	1.40144671906694	2.23260897585203	3.78250414964462	1.66702972208334	5.43174504315425	10.1032360398671	4.81276665266293	3.05549999155154	-6.35059208165175	-3.30104995990448	-2.69386728418776	3.10305575076734	-0.414460838295804	-1.19678129638283	0.244773104810851	4.47765303771459	-4.51279107054734	2.84628161511874	-0.977343048629333	3.62698047158393	-6.89590895318498	5.4410836544628	-12.7886954432558	0.709686806609481	8.23867380749609	-2.85726731244655	-4.86337552738286	3.44122917039653	6.10270828056974
7	3.24174187156875	3.51730137353082	3.90177093567984	4.98950236451963	4.93616950468078	1.46054138895483	1.2280976154976	2.14973303535674	4.26610146882792	4.94287572780359	2.00506889062172	6.33326025535917	3.98460488874859	2.60649518077678	3.41656890185088	3.40258047459659	6.01523394672236	4.46436063332559	3.96821655289853	1.94597326078728	2.23828003526052	1.95817598012166	5.06600569701837	2.76706264396389	5.25869139139876	10.9801313181417	6.96365464228887	3.34359595309277	-6.72237595377318	0.340746755356601	-3.64420376869341	2.29810798557973	0.628344448812022	-5.00126736209143	3.44238825379165	3.67634427403764	-2.60414374331703	2.56094332930265	-1.475479831461	6.05799833075702	-8.44006267158227	7.45774705721885	-12.2199398285486	0.670581251100711	7.52645938779204	5.35717475439329	-5.2761176345648	1.21906240364441	0.209915496118343
8	4.33341933454765	4.81751824652303	1.28277054294574	2.5501405958486	3.3963544571086	1.93287000364745	3.84363603233081	2.80631670180618	3.53535585082775	3.49432430716723	1.8789398281628	6.28398169700308	4.75867409667523	4.52508321823795	5.41895958997195	3.1188350475909	4.94353559852365	6.19034480417852	3.27089556352767	2.53179516676824	1	1.06736203137187	4.07750665403497	2.76088689089946	0.42699043280001	8.76811286456302	2.09361755730193	5.18719485324201	-4.18052598361649	-3.35458625980793	-9.8800103583137	2.95211757443152	-3.96825260263026	-0.218989156074963	3.64648728704937	2.82786873104127	-7.52343275899689	0.231557559012239	-1.86716955843904	-1.43145105342181	0.725322158872932	4.21738009584193	-16.3007430399718	-0.509244574721084	3.80272440011657	9.90062230716997	3.61498612703336	2.95122863351867	10.5357047101951
9	5.85670633493184	1	2.47688105435913	5.15240965001656	6.48693586078426	3.09296509667503	2.28245397333132	7	6.52869060372366	2.39679755178795	1	6.41256954929404	3.99036857095336	5.44444264194216	3.12224794632245	6.19645250582675	5.50123621135974	5.7813436230007	3.01250238635605	3.907556672071	3.25301636766807	4.47223171559239	7	2.56384460629655	7.42590566572172	10.3577512214075	4.43244089285256	4.99435317944978	-7.11167152555036	-2.83212633072889	-4.7450341651901	3.2903359929611	-1.68541027189472	-7.19462366591316	4.5436699258852	2.37154473034196	-5.33417389576302	3.594346926326	-5.82356145325213	8.99646890155415	-2.92905774389957	11.3268312803727	-13.2209557030788	2.06260377591815	10.3256052369414	6.00523406755784	-1.8608600227929	1.75776746638142	-2.73757060747208
10	1.13939284795555	3.17752986193561	1.74860838395882	2.17755959217443	7	2.09183220934784	3.13226529358663	2.99279218776632	4.90619841846742	3.04480307869146	2.04534918688882	5.91207178043482	1	6.08466842186215	2.25949367691936	1.49642940945671	4.36126753006328	6.22560538813576	6.98275506254398	1.61855377870776	4.42292432368689	6.00557779251078	1	5.98419890691041	2.77368065345369	9.51497978488734	8.45610231166181	4.69135824974227	-1.73007524015934	-9.92214367243538	-12.1960851872772	6.59255322638119	-7.30122024606586	5.23810762668634	0.903949329958551	2.72067873164912	-5.24881750689748	3.2413246359638	-0.476177596214289	0.610555981537572	-0.444638205586002	1.32578047785191	-23.6941264170565	1.21334703294972	10.5003557574256	1.74937284001719	-2.3046995172384	1.65928834712424	-3.5497667426942
11	2.04642897526852	3.14409376531493	4.74875550116491	1.37416078503003	2.30592914728357	2.45596955767029	3.03218010397455	4.3163407670967	4.08629248435341	2.75136687174958	2.28713954316998	2.58935010518728	5.55122078769022	1.47829194508267	5.22529400202706	5.78871924169323	5.23220213213584	6.3283990429512	2.53683430763823	1	1	1.81767740050598	2.46596079612993	2.71448317729911	6.33330178718837	1.78244309191424	4.03168697355984	5.70411334560818	3.13653468028003	-10.3096035972995	-1.65237045701808	6.1258449197421	-1.68688579626158	-0.538023619767133	-3.25396336879362	6.56681207475535	-2.79930140302472	5.36851389510727	0.163269687713977	4.65229717203388	1.89878448348471	16.1610483518448	-12.8592178588615	-0.0274904403402356	4.6454620227593	7.82853510401498	-8.47750575191498	6.57437456574323	9.9870001146985
12	1.27651397169527	3.40645226940306	2.65666498795822	2.99417750757671	6.78258637558236	2.59693322906406	1.48867354776398	2.74388205526699	7	1.09125369410532	1.37037374341172	6.35165726771674	7	5.8425842686585	1.56611602300078	4.49210421784897	6.40185637903276	6.26500771811521	5.23957045527744	2.53241355459357	1.17282182281001	5.61913966138141	1	4.24186449131442	2.01113590257145	11.2411123027765	5.46013327188252	4.37441658050633	-0.726758982998493	-8.32460855564878	-12.2046482530921	3.21617075986561	-6.31167427540927	2.51759340289581	1.29591086428848	4.14772842373515	-6.52965371209715	2.56453046060753	-0.795000708621131	-1.30031815466495	0.433298288973037	4.0903600590738	-23.1475079885408	2.45397330656953	7.30090846668675	2.42888285934362	1.46289740238927	1.7814054772224	17.3827139934691
13	1.94146665475173	5.49757198849211	3.34975800957712	3.91119678525742	3.33598499878064	1	4.25669925782906	5.71541636009984	6.60353258856035	3.8924564131045	1.61187401172846	6.44132877018709	1.67515293219664	3.65615894976991	5.60306626305897	4.65950104463207	2.83754701718447	5.6687688268787	7	4.55617163401953	1	1.79035490986162	3.27108405720099	3.06056506359671	3.92578766488979	1.64161572612174	2.43839346652971	6.59607901016879	2.13937240513533	-11.417960646161	-2.03839792235226	5.69284746616604	-1.51195923005973	-4.69977527564152	-2.58933877706692	5.44103432180946	-1.72073003048659	3.82194756329335	-0.188158631076594	2.94178873266344	1.04089406027098	14.7065687135097	-11.8189421050144	-1.92689198865685	7.27490940710817	10.4950798249706	-5.40744635114529	4.486613357701	-11.3505521437398
14	3.06774605553914	3.08083462242082	2.29215418816461	4.09595560564282	6.16883985823556	2.29910130303437	1.09702461563711	4.53488828912411	6.85438306809291	2.03139371675972	1.70412211917839	6.81847697589002	3.4381345750272	5.72811064067585	2.95946094299296	6.01984196109767	6.47163854809932	6.03339453404404	4.54878653330349	5.36395706070776	2.23963324057363	6.30747368107865	5.2967182500885	0.124409695473187	3.42773699903058	11.3961768482853	2.97903488779854	3.09449921943349	-4.72805387483267	0.509368354024682	-2.92668166481208	0.642439793412935	0.837125155753913	-5.19782044353341	2.20648489000955	2.82945273470321	-3.66514280238424	0.810743258862117	0.195741250955996	5.09075433269671	-8.679998470657	8.07866431997435	-13.426931186282	0.457195523570561	14.1850653906762	1.03110422836177	-3.48629811209349	1.23208347233339	-5.82428104098595
15	1.77107539125473	4.21718333607618	1.93664110529851	4.27844219522131	3.30817826853358	1	3.84121553474477	4.94011939464813	6.34915645602091	4.14597754676028	3.47005095837283	4.59919173127112	1.98755397089472	3.88804421849511	3.76304673866988	5.24247683489581	3.65117701993644	3.95463931563304	6.00072580421163	4.39585664136927	1.30297434972256	6.31805740829279	2.77664962412505	2.25185271122926	3.63440528563877	2.43284865387056	3.85829384015804	7.0206538999653	2.65712750789329	-11.801356665273	-3.78614800212027	5.44379470522263	-1.08797509584584	-4.25598198717523	-1.52453461103312	5.40003200601946	-1.74580202387008	3.89342755926447	0.41146166588387	3.33766707140962	0.738522942054256	13.3850459580505	-10.9279094329564	3.61067796367334	7.53866061476949	3.09805681640253	-6.2412595010199	4.40611155762162	-10.9607265731606
16	7	1.55600894315966	5.32049920071772	6.26231909598909	6.54746535033017	4.18861053924115	5.12952953010552	5.95780201895898	6.46338122030651	3.96632751064757	2.66138910153533	6.63077402149716	2.60684084262341	4.88059744302175	6.29125976239182	5.44717870625559	5.37337697380894	4.38867872023234	5.43624921610496	1.90189237909973	1.0263958343532	4.65043024035439	6.49304872101306	0.749151824584752	7.86486118098679	8.21338055992602	3.45933490383594	7.22832276819147	-3.29707257175752	-0.585062494780625	-5.67149087326242	6.29674465103439	-3.4603602624007	-1.9840505425217	3.90921345493725	2.04505846845368	-1.99146109960547	-0.903741674647824	-2.52763554211401	5.41100726387885	-7.01951821737752	6.40136595500397	-8.19611611360681	2.6361982307006	9.68700165430084	7.03281991141256	-1.92203044093848	3.93088296610392	-5.36503464306466
17	5.37955592884159	6.06911158453544	3.74367597411053	2.12085317121131	7	5.8567461424484	1	5.1813043334512	6.3864969003909	1.75202162570389	3.52740353635449	6.0792565009966	1.38588466645199	4.43697297774547	2.58013408136605	1.82720764410977	6.03672594462711	4.01604853328753	4.64585795362851	2.28614250384921	3.61208309879428	1.30877047270715	4.21861907774273	1.62339914695977	6.05197174654479	10.9177147053868	4.95767212732577	1.3099859069235	-5.46833189803305	4.26392039403605	-3.98204327486462	3.80437700174949	-0.120299854283832	-2.22935882864564	0.646280209317806	2.91007015118576	-7.31449377645112	-0.369281989402022	-1.20238366755081	7.8211999936895	-4.22765909412787	11.1389538117382	-13.2257314278408	5.55687799143484	7.96666200040905	2.09773341732671	-14.2084880566518	-1.35406646612936	4.10553479940168
18	3.29862486714373	4.65937420176797	3.93521888884052	2.16204485580098	3.37116164123557	1	4.13284996208088	3.24885768634351	4.71773264035855	3.24688575911436	1	5.03999325851283	1.38814571162335	2.95612970542322	3.47664278630667	4.18572859201822	3.95035486398479	6.64299875779268	5.69562767081244	4.60110446538576	4.01175150811331	1.1194875625077	1.06941638435168	2.06957889079882	4.73757134567127	3.37228083246681	4.68498201394057	7.39794617054234	2.64096383068679	-8.63407462674465	-0.734839476059624	5.90330755921625	-1.9392285183784	-2.18911606959558	-0.447870266474181	4.92361833464329	-1.85439575135229	4.11110822532345	1.49999042355027	4.5011275518106	-1.19271635565736	14.0801951020803	-13.1990743355378	0.270268570685375	2.12121492757113	3.19997728041587	-5.32522053088926	4.18457778669694	-1.06519620823525
19	6.31883863123435	2.34560752672391	5.45795333472693	4.2690788647537	6.20698633229455	4.08956605211389	1.15315853412176	2.00201063127018	5.54882969107316	4.91925136544899	2.77605932328387	5.94562041687466	4.01082261290816	3.28278396456103	5.6401152988051	1.9290880429626	6.16629484552945	4.72867792157216	5.78612323589874	5.58703735212377	2.77674627239232	2.29969135460134	4.09127721741936	3.04449182789225	7.31320185222819	9.96489555684867	3.87280217204687	4.68457162149931	-5.89783458292337	0.176270236363297	-5.93445065148613	1.59137326257997	2.29500437484347	-7.88389830167167	5.35934433872538	4.24598868376894	-3.79888596213586	2.75478398476027	-3.3683249895949	7.80398423495934	-6.14005840315251	8.75146514754192	-11.0976078377179	6.80962826688817	8.6567922298364	7.14624884508343	3.58686456752494	2.2522129758946	-4.06784602372887
20	3.59316442836918	6.74691277210626	1.58377330870092	1.20651371843946	3.34062399714817	4.26223789343843	4.09310851991211	3.16418268311934	2.92671807648075	3.9025883861375	3.05976557056423	4.83670446432131	7	2.95703909265652	1	6.46257648422432	5.08158426035558	6.63093510466684	7	1	1.20034122165276	7	1	1.84199781534279	4.9750274144118	4.39395347035192	3.71277717670621	8.2940547300331	2.79755273457719	-10.488953027742	-3.91286125311329	6.10787986352706	0.470150118306546	-2.87624633974305	-3.86926507975707	7.74901989063246	-2.52189583742166	1.25220753571016	-0.0363902054377073	4.09841501170211	0.224640892187921	13.2326918606872	-10.5010798750233	2.38837928921468	9.56636444004019	1.18783165683486	2.70495388747469	6.42699139549749	-10.9102841856585
21	7	2.44173756425974	6.3910825550581	4.41924754213508	6.41944030818143	2.53200206295708	2.62475771213732	5.58692296814512	5.96890289056842	1.50787888469731	2.80007619510377	3.54198669592921	4.86720646445083	4.08124449728992	4.64072260073383	2.44134854684559	5.49219780988267	6.78077931726887	5.51288421958727	2.27448278641652	3.14024955877015	4.32989963703723	2.45335841241149	2.57186976628473	7.94885584891034	12.5793471781719	4.34208264093062	2.31652286632808	-5.08795187464787	0.770657470602509	-4.93191784311705	2.30097015764875	2.08887171125552	-6.73056492003171	7.95337860927609	2.60257503345114	-1.46822282145153	4.68633047656101	-3.88576335776747	6.96261035853432	-5.24137046824835	6.65276758129732	-10.0590208006257	2.63806018725005	7.92910446300745	-1.34169497865019	-3.16801614906661	-0.432766616414229	18.8827409345787
22	5.8685131149038	7	1.86560696407163	2.26899879482406	3.1028976936518	1.25436769767638	1.73260340757204	4.66538245115721	3.67716792962979	2.43090696683431	4.76906699614565	6.89716821499708	1.64702676409838	6.16462164924072	3.35756558126006	4.40234497221567	1.45391914862727	6.20148327642407	6.62652624751954	2.52024957739824	1.18508652117477	6.43107743084751	1.02340205731426	3.25046610925113	7.89743550475318	11.5100055455479	1.23885582346093	3.47536589692788	-6.71008747032939	2.77683247726095	-4.50801002608695	5.86258140526542	-1.12108995075817	-3.8844712737856	1.68847140102183	2.77422295811911	-6.35814613652716	0.61387804862381	-0.913589619696471	5.62126582508703	-3.26770838124442	10.0293711377804	-14.0393051219012	2.55422661677408	9.81701841714124	4.64070605594417	-1.21061671469175	1.30118621413387	-3.76287547203851
23	5.9723644849369	5.11102237303156	1.76691605161221	4.52693946626155	2.01946566739731	2.41658933089068	3.27600458713942	4.96153747198169	3.25041090672957	1.96592455370452	3.8110116736819	6.3264737811902	5.45340872712781	3.07462613094347	2.61543457993135	3.5295247959686	4.31162009809725	6.98213477449888	6.86255814343486	6.07340768308637	2.81996121202386	3.46149604103379	3.51900352819542	1.22719906907776	6.66794110315987	10.2617260668771	3.02774428062502	3.69578129336955	-4.56804465721321	4.94818032546298	-4.46824120927931	7.18182355697669	-0.731343244592058	-3.45131554446165	0.917861623379013	3.06643135329066	-7.3206966371191	-0.194932743018181	1.04176625505764	5.11056845213378	-2.51603377691631	11.4727528841567	-12.2544505213759	7.83199000207348	0.885122041553674	0.177508855268117	-6.68453570600803	6.11411386195344	3.71332631928067
24	3.93173513691388	5.75304256391797	3.79012312806798	1	4.39544537386738	2.99020644631309	2.91740236083539	3.93693888808591	3.33472648235832	1.66668664184825	4.6894102966093	7	1	7	4.65076423028684	1.92664153318262	7	6.89808491973311	5.44100678108966	2.47252091322858	7	1.07819863576272	2.20675327649719	3.7910364406464	4.52072181937311	9.84159362326474	2.29304495462716	2.50668389562888	-5.96121815138252	1.98933232568144	-3.03425103663767	2.99279522237549	-0.861991584987667	-2.85885264134197	-1.31328303467174	2.59051137681093	-6.19907673698701	-2.14117145502285	-2.84687144368915	2.83342766769172	-1.74007521935434	11.2400295734281	-13.7948381814919	0.651441102633069	8.03373193010261	5.71321621272088	-2.35636604869429	3.43329249822213	-3.5993197139561
25	6.1392118248024	1	1.83705338538253	2.11614304750167	5.12564738343824	2.32241454090229	1	4.98349560570076	6.58735761949435	1.91430584123498	3.97986532651913	6.80361166411148	6.01389825771068	5.59826472486571	2.93420427329328	5.0639643859582	5.43038086921161	4.84512200566746	1.29428750713832	5.27210467163557	2.66869934988758	5.55977685361196	4.51263025489299	1.69923478850822	3.24280988726904	3.8177948145223	1.03345649635262	5.72383756583811	5.09913071062577	-10.0065003345299	-3.72153255443749	4.43711096869039	-2.96137848432453	-5.05508252113639	1.04865326923483	7.07701374011297	4.01190279092351	-1.67625268013917	-3.89279567221207	2.25047222040525	-1.57986784772861	12.5750189649284	-10.5102168780758	2.41050700611409	3.94642036534979	0.948698613250909	-9.02600869577217	4.53166549871226	-6.78986866188906
26	3.7545930030567	5.16899707088846	4.99986282810322	2.21062758648266	3.15818081597438	2.97135012894804	3.37440950868747	3.42552421120914	5.11051704775696	1.276022577674	1.88435973869395	6.14020224114069	2.66842227525244	2.26243448752534	3.12996916913498	6.3247354148589	5.25698933481944	6.71467038299599	5.99627320822611	3.76213869040889	4.64499528387788	2.53228294913417	1.02967317981724	2.61223735605531	5.35392105503123	3.48881517280832	4.65571191559201	6.98438371489023	2.24483944239503	-9.0299361004752	-1.48809975469182	5.29921597770115	-2.34075224329144	-1.9771538002344	1.140207188812	5.54184161856314	-1.94366723148074	4.10388328674161	1.42740246338102	5.11305332915363	-0.391388476529327	13.9641166552003	-13.9428123018195	-0.550716917532821	1.6049628539849	3.76734824518372	-3.09607891207124	4.73124938441429	-0.207256950693308
27	2.85689081113358	3.43027673631689	1	2.34332779222919	7	4.55362195487616	2.14937020040795	2.31866575237935	5.42637708286717	3.5098942442597	1.35155681161438	3.20201930141522	1.72596510618303	6.61753622845164	1	2.63815893302965	7	6.25813472774852	4.67372070822091	3.29678939547678	2.13708841812539	1	3.16909288424725	2.89438081430918	3.53485614531029	9.78351006653915	7.77269439973017	2.68063337421565	-1.62286637681885	-8.26876944570096	-13.4049292271852	3.05481704642643	-5.59905850974816	4.50481105929765	-0.11376064525704	4.14825034810458	-7.57620398579427	2.63675020451638	-1.65380429057502	-0.598898795591215	-0.201486488816008	3.58716622997331	-23.6838108593297	4.47841343609455	-0.753100455015116	2.07386492330948	-0.677867631003324	0.759521303913916	-1.81291380889257
28	4.4389483488493	6.25369958921847	1	1.79346857387401	2.68071139592034	3.28818298252107	1.64934043740679	4.82413183174753	2.88916222774666	1	2.75112956592171	6.0991000665069	6.99554401423254	3.84710580929037	3.10977962418802	3.85413407580746	5.16452386874278	5.96865129803398	1.1398011109289	5.47954213716135	1.24712229351431	6.21878571307464	1.27172666551267	2.4381376304128	4.85244744077798	1.88282620960905	3.90974652792004	5.39277998915276	0.934938236112304	-7.14770639270307	-1.70637845024625	4.92248016188002	-2.5155918224593	-5.23754525661137	-3.60488546387033	6.41834311710823	-2.54434127970502	2.0669216514531	0.56798760172011	3.91766397248819	0.262987226377425	14.3257023763283	-9.75354794320444	1.90710343447436	4.48782989142774	-5.52056659243109	-9.74907321993203	3.24510959519316	-12.0228040612959
29	4.15704925478852	1	2.79616074287993	4.28883575488791	6.11204560437459	1.22554027247557	2.89856495181818	1.82389307255234	3.65142155731189	1.83727574937098	1.36236104246427	4.86637960778532	5.11912638009784	4.73068073921202	6.88229207412244	6.69576690647048	7	7	4.97801199249708	2.71924078433038	2.46269253334138	4.94044537773758	2.77838475174864	4.16751894003326	9.96157054654614	4.35765970714325	2.14529914015345	1.73554642034597	7.34802300572981	-10.3528251782791	-3.01273130568094	0.930675146103479	-4.72571842095264	-8.25350380488915	-1.45912244300293	4.60790628486335	1.56680551113717	-3.07233398716151	-6.37629296374865	6.44462710691099	-3.8843714002324	11.1359890289734	-6.60178380073751	2.40119198951085	3.02843853792289	4.2355246379507	0.932312391461424	1.59516553305427	-10.2213573030949
30	5.15042018880125	3.82933006475474	3.39075581858295	2.86052841781775	2.76592791204061	2.58491411678196	1.32352727692305	1.20489058235376	5.3557756915925	2.59910989558418	1.85657725664332	4.4964215068036	7	5.07065105129173	3.56968400324206	4.29914209040547	5.01996169265203	6.61365651053329	6.43479890880865	5.9883990378061	2.37327736790236	3.43546436124301	3.17591598595887	2.3744683085	6.90957971401179	12.1622770806073	3.3100591080919	3.22843231712611	-5.58938846156869	3.87648570058951	-3.34611732166094	4.34593171355217	0.218824702476629	-0.215679310851256	1.78861289503666	2.59707944097515	-6.43799376662373	-0.461925642546136	-3.22200771445299	5.7660715608709	-5.34901675028381	9.05691251613907	-10.7669735744403	1.92151179706113	10.7042481046991	-3.66134742559174	1.47063290772128	7.41070466661625	18.4101448261406
31	2.62126888247221	5.96937290959072	2.32563399807807	1	4.26310169369023	1	3.07342497199867	5.53015398009201	2.8306565398284	1.83600553757591	2.86545294698089	2.58929990603994	4.02681335778321	4.86390448811334	1.73911332607414	2.05592246949523	5.17330653409515	7	5.53221261637942	4.11661649081529	1.98226333059847	6.95019545284472	1.73829231521052	3.29197158063481	4.44617672375666	2.89964018791904	4.29213652685731	5.70900759282023	2.90368288368752	-8.3071436623874	-4.90316461517546	7.35271504751544	-1.0441946894959	-3.96132472645942	-6.08005160561821	7.36024742167954	-3.65522526072591	1.67766876493223	-3.08634227006232	5.84175411712558	-0.538782743393233	14.5655063621328	-12.5546345391766	1.73131453026892	8.31218588969781	3.44259673040559	3.04217376937022	1.27963057387867	-4.57720792654636
32	2.146884367153	2.39601391205247	1	3.0940215153366	6.68170763100282	2.63264150980108	1.38523117291919	1.36206775063101	4.03718509490116	1	1.14575080324246	5.13938259212101	1.06360058375021	5.11308963984762	1	3.41304330148215	7	5.00823607040063	3.93323767048319	1.94676393007852	5.07843972247184	2.40602988130151	3.00299114731343	-1.02356640513157	10.8076009942817	3.5949553014613	1.26684505940058	2.3269167984209	6.38994343444077	-9.43047753127019	-3.56663113426749	0.507435416472856	-6.22535435726177	-2.96638397945709	0.268583498015962	5.10620258334318	3.56679309293998	-2.62582869986176	-11.9019798142514	7.13070196154121	-6.34267341552174	9.28593535788101	-6.96070733741872	6.78386347529843	7.42259657248919	2.79672151608003	-13.0298302440226	2.0565032019924	18.5419772672596
33	2.97844285525956	4.577765164338	4.41869949414419	1.79619610034483	3.52593295118302	2.84025336266296	3.31652644140502	2.56687060037169	3.54169185609784	3.19752703724059	2.04895971712143	4.7263918312246	1	2.72788155172414	3.70515685753481	2.74670179177764	4.13576026524971	7	6.28013416776871	4.77540991568319	5.18042087249334	3.32415988255506	1.6210756916671	1.98377215340482	5.14667029401012	3.38591438706997	5.12221939395095	6.80228180105471	2.51822028032519	-9.31311615068316	-1.08869063951122	6.0218761817302	-1.76437838580521	-2.1818324193859	-1.93312778079128	5.56912362256051	-2.39185306136764	4.13867846636627	0.823023452856127	4.77359914509745	-0.929089563756493	13.8529164014996	-12.9489923832228	0.252471215158072	2.75930594018516	3.98350490543271	-2.99931666378472	4.00548608262607	-0.155201096443145
34	4.37088144029226	1.49933890997179	5.79620145517725	5.05547885821665	6.22929041882207	1.95131033232011	2.06898914990906	4.05598061380519	6.47738067472789	1.85444253366199	1.4481177842926	5.46478819786357	5.69608730965427	2.96216217933491	3.40519015223188	2.41065219394496	6.10498168299042	6.78656715476061	1.25572318602393	3.87770892745002	3.74104340325141	5.17636262004981	1.53958472045623	2.73281499163234	9.372679077452	12.4793819605561	4.28042064775089	4.08434789201449	-5.64419579723598	-1.18450475089672	-3.89952630799423	3.54989986658117	0.573137601206343	-6.78903223034446	6.52048463294714	3.73009785186179	-3.41346055714457	3.5759682472988	-3.53998658133973	7.1083453765161	-4.97518752704827	7.15255839422592	-10.3620583813111	7.08845442657652	5.67178320513179	7.49286200962339	-5.23621322221042	1.05455640938222	19.5581724205963
35	2.40960836493257	4.00464690205622	4.10985372823881	4.51947520579432	4.46022181544989	1.36672941376046	1.03432773528047	1	4.773867407322	6.34013634809465	2.32902560180927	6.67631282651208	1.77897518476486	3.96845377371457	3.81619518017167	2.10015413498607	6.26039279161882	5.21379222914048	4.28533804267581	1.43186900680212	2.14145342061823	3.13897454727699	3.78267635109156	2.70171899230288	4.69499896046977	10.2043454158351	6.80952735663363	4.43158456938982	-6.8859035863346	0.423098288643325	-3.01524777344761	2.65641897721236	0.342506681164656	-4.02836579149047	2.94100579503626	3.83269508339948	-3.43254296562201	2.40562069057872	-1.62157509114399	7.30315438483895	-8.58433416652619	6.66412268368609	-12.5673429956123	0.849176933509281	1.02966198208383	4.21596938833512	-6.12999474359604	0.510254013343109	-0.143375547601608
36	5.02130971440486	6.3172028577545	2.8316304964078	3.92395161391098	3.72272107757903	3.81570738233882	1	3.27033513739385	3.30965479056851	1.44834839602024	3.71879189490048	5.79762250712239	1.20906716878142	6.51129865863921	2.67208243696154	1.03115196172781	6.18380383463575	7	6.94278082440873	3.93284534914055	3.12305097829672	3.02650961316049	1.36669791680468	1.84898626996789	10.7394043154634	11.1964082440339	1.96478481574578	5.46536340333783	-4.24633899358356	1.43271576485418	-4.29595427180142	4.67773396293151	-1.22550684407238	-3.57225832309195	1.17048673755062	2.7388247647105	-6.43619712664322	0.713694850126928	-2.52643895993276	4.07627706723102	-2.11957296992184	9.47424867724595	-13.4714091684887	5.31011821352714	-5.99689551495067	6.81892936746246	0.607727426791188	1.51922458108494	-10.7788463041819
37	5.82445808327101	1	6.72202230738992	5.56989097160886	3.93600900885064	1.12622243209677	1.84922773683672	3.69333534809657	2.36067806042647	1	2.41914240890321	7	5.60529486126851	5.76585850980724	2.3370700401027	2.07137026015774	5.33243079687256	4.79492401303039	4.76536743942045	3.38211743201052	2.15557780036992	5.98448532739233	3.14067837675467	0.876712299789996	3.33689995124046	9.50798633564381	2.18896639113084	8.24690751334366	0.323549762808753	-1.65369701565189	-5.28001331194284	4.17320989276886	-1.05530806962154	-3.06575043259431	2.68036277659575	2.1192875839321	-3.45999972002454	3.16678190188078	-1.15792777830335	2.39401668435391	-6.87392524519973	8.17344663724608	-6.88923328952639	1.21716995801657	10.2386262599458	0.911049048985858	-7.18086049831133	6.18425833555624	-12.2766510115572
38	2.64283862935218	3.80253722940743	4.41385800202852	4.2933278095579	6.25549038886988	4.27221925496729	1.20295305060374	4.88484631188035	5.59024612424395	1	1.90020676324945	4.30638155783809	3.46165027900487	5.5583554912286	6.65092674726479	1.43286822290983	7	2.88726262971483	6.78720717309338	2.67983706348812	1	4.4657071331368	4.23518228696761	-0.306485268529812	9.03385203193367	3.65800396751078	2.07240721091271	2.08446418327074	5.61718258736787	-9.7514192596139	-1.02504713722822	2.31052845284888	-8.26089061529112	-6.40167186799932	-1.83222585410674	4.3255521282213	2.92429228321743	-2.07188211066353	-10.9724072603571	8.60681878386935	-1.92895269503322	10.9844441425068	-4.59499029683204	4.6318573918527	2.19043366681076	1.49111362798892	-3.02322732399633	5.28089739380502	18.2165950204867
39	3.63480181641498	3.62971334481947	3.58784619515998	1.43428423260012	2.65472946951108	2.16618007672315	5.0537475731428	4.47617698601909	4.09442095395446	2.12119125960604	3.93808083338393	6.55574743966974	3.53322027577304	3.32356372598715	4.55034572012185	7	6.56267541229284	5.02348532527745	6.49296033189181	4.85146414016769	6.14981088241258	3.07134299434651	1.24751033758749	3.73039338063474	4.1359332585166	3.94414830318366	6.0225109188264	7.88800311440794	3.15752795617717	-8.51238502716952	-0.921588403509993	4.6744413818057	-1.07459803340518	-2.33484417368077	-0.319654914167454	5.31905951368253	-2.30000742958812	3.89928310568399	0.581874000998023	5.26671112585513	-0.782196916462738	14.3761697819056	-11.1588121697087	2.20316757516696	3.95641578858564	4.39898386426036	-1.49453422482316	2.86630365270051	0.218655892059414
40	2.93343063135205	6.11154164670254	2.43368477727516	1	4.62556179143809	1.19129272771474	2.23198594207371	1.66199710949702	5.24442771992728	2.16854023030699	2.4191486993327	2.75743700977564	2.374691938469	4.74027830936453	4.25496591879555	1.33384175954796	3.45397556996366	6.6256164339286	6.63474883897657	3.3684914118749	1	6.08833621380989	2.04129959770776	3.67200918270492	5.76765610634304	3.34024764356699	4.08889509404018	5.16951579116992	3.12429792092181	-9.182139760863	-4.82359867149898	5.88793798897056	-1.56400517726369	-3.60829887365696	-5.01606561866685	7.7909782505598	-2.93122823278021	1.81703449316853	-3.27849457492734	5.62372939949789	-0.414282823128042	14.9449470195186	-11.9607910662468	0.298720291589489	16.2561033194283	3.67717835069439	-17.0232157017886	-0.582268187395492	-7.00599829049185
41	1	1	1	3.8189156487595	6.55428756466694	3.03725189033352	3.9329247242779	1.3901783701223	3.76585858945031	4.11867392317098	1.62582079175834	5.99289465194657	1	5.583995045211	1.93304099192623	2.1938180319261	5.43755723372115	6.53882637863029	4.38617070050656	1.69001327834219	3.58399198286791	2.71986403754292	4.01937308802344	0.299905231376902	9.61735281272882	2.90557522808991	0.503645076029254	0.824596892679895	7.09925939047818	-8.2577484214212	-4.33105899611088	1.54286030871492	-4.7257864086108	-3.67175649376277	0.160833614254062	7.14710161857118	3.31311088034481	-2.26398199758808	-11.3199440330033	6.73944574597504	-4.4604293751987	11.7772382431478	-4.61551135381256	5.34432343859016	8.11200155150735	1.87546463888457	-5.65426221623659	4.47566468175089	0.744259342074012
42	4.56918916132665	2.34126995642796	4.58521703509965	3.55611078206553	4.28612107502049	3.54415581330795	3.73372487884004	1.50395511334061	6.06995434067791	3.87169420024183	1.51676542131367	6.03425798183117	3.36680229446379	5.24805421959836	3.82409857501149	4.74655209013405	4.80325315268917	5.34255541465923	7	6.33704174798363	3.28621802227034	4.14705395715914	3.09832405152729	3.31752692499571	7.31196551033153	10.1829247740769	3.74694087231007	4.86541959036666	-5.21682518645128	-0.465645402343814	-7.13848290717993	3.21124263817254	3.08750480084578	-7.01668313646725	4.82175139367355	4.60538073346773	-3.89338315177765	3.91584482909009	-3.83120091601042	7.05093034408335	-6.23067454969618	9.31435926888651	-10.6826538128289	2.91577547077184	5.4754931536091	8.1780160468512	-7.5379371130139	3.11323690929125	19.0395683147515
43	2.34382000177125	4.66150356592614	5.14698230541762	3.4963397848267	6.6789218426363	3.84794747017237	1.62459316191539	5.31406097045323	5.11240472087251	2.80386885548603	1.05778766533233	5.14971655471988	3.499187006614	7	3.39465238166876	3.48005520018879	7	7	7	2.61028847088668	1	4.90717561468132	2.71869414393429	0.106354905615008	10.1418960946491	4.55117285656939	1.35577444878118	0.460720903068508	5.41855375120267	-10.5693113947308	-0.672303319309039	3.19686982077987	-7.73622676881776	-6.97953839150215	-0.938861974844135	5.32823029042571	2.23351127472864	-1.17588465901986	-9.55805593818847	8.53728719472973	-1.69410881433094	10.4509462810723	-4.29303540927625	5.04030723770798	9.6202024984379	3.90838409581706	-2.78354984294186	5.32604608171443	18.0153346200011
44	1.02149293451454	4.26608755028035	2.83322314800395	2.63490240863601	1.58238756651955	2.97780107605207	3.0202941403593	3.80891008276493	7	2.55244070436847	5.66304396439633	2.92748735310611	5.35844492823012	2.80344553066963	1.10985342521968	1.94653911642953	3.36286435032899	5.19877205493329	6.93223297577065	2.85694622799785	2.95496404272273	3.92695350488125	6.60322045468534	0.524789829249138	3.19406264259248	1.45733464532461	-6.13866292791069	2.81490774956051	-1.40239010142499	5.78945269327266	-5.51188993110643	6.8022060415362	-3.0901512866406	-1.9077741365221	-2.06711118026718	1.36464849432712	1.08953894233728	-1.19642841062158	0.492669448902702	2.11179197073015	1.73814475754447	12.4843575619946	-14.2814751481059	-2.46265793959748	14.3679516776481	5.04316399455731	0.346884203842447	1.83256317904009	-2.16922773222176
45	2.82737050309703	2.05277862928995	1.36182069412195	3.37558424165544	6.07701993514713	2.49742970929196	1.67797392611335	1.67593906266323	1.9689306723293	3.4685162391181	1.87744905865993	6.57784857117991	3.6964417278917	3.35419576305752	1	3.09751816814746	4.14439460847428	6.62481748565614	1.63604605696951	7	2.62229683310531	1.18817102705089	3.86369312611352	0.145220739785745	9.63540108186204	2.25752960393454	0.981298265238268	0.241483809305628	7.04483603608968	-11.7569769103781	-4.14441401837844	1.30699938477819	-6.56856569092845	-7.20464531895961	-1.04290622117537	3.35396493519136	2.79138156953905	-1.8475531155226	-7.11261402539429	5.05675894639445	-3.05470295058038	7.80905136343263	-5.6216107571702	2.76824112871313	5.49992465032319	1.39928068590283	-9.39392437870947	3.85966207305917	-6.29530257865798
46	1.9633607955921	3.45307074187036	4.35643737276021	4.0805440358894	2.47636625730994	1	1.1631697592643	5.20093445271848	3.89274660209407	4.26487497472597	5.54737578256475	4.23635784932754	3.53921505242584	5.07683926183037	2.39507277481755	4.46737578396574	7	2.77835407760318	4.97146129236108	4.55697285769433	4.00346446014481	6.12513284705884	6.78019288292864	1.38183056613127	3.81247900595407	-0.923357034765525	-5.52214701030917	0.396347209038654	-1.58037596038122	4.71475415707914	-4.79898974623599	7.83867373850766	-4.76653167904105	-0.544144184471951	-3.05769153234921	1.46900617902416	0.998250020580264	0.307833019373891	1.86358545545554	1.76436864478532	5.14921210385013	14.1208678701603	-14.3542758771975	2.79983854600213	8.51988916710641	2.92516581939964	-1.13262641179585	1.64606504697384	-5.50123718249871
47	4.10919489831293	4.05033406578949	2.44670865112215	5.19838524164698	7	1.71319613095113	1.20352678898218	7	3.4964677449677	2.79325461817436	1.46601974482014	7	4.67686295929827	1.73300230289546	3.30611731101948	1	5.15136168832359	3.334923478482	7	6.6248288556068	3.23858970169086	6.89505474980049	4.21291513606521	-0.859378846531518	3.77311179615076	13.0172248942794	5.17513227281579	3.89982496846642	-5.19312536347767	1.63367526420779	-2.1072501703758	1.80477632491317	2.29497720378603	-4.49916843814083	2.86463675688097	2.38240959951854	-1.0874415493012	1.6053971597893	-0.669649413738434	5.82350603464804	-8.93452009725052	6.75550830740665	-11.5846968953224	1.27158596214976	6.29468597435346	2.58470650582943	-6.48685983174942	-1.06359766171355	-5.60545037891354
48	6.95559674680605	1.19127614421812	4.05109566006769	5.29010569197822	5.98082890989512	3.64991019887592	1.65796578395945	5.98202493762573	4.76564103672113	2.15391160246495	1	6.52372204305408	2.58479796987502	5.15200990182697	4.49847394521102	6.3781411255593	5.36052972105039	5.98897420899126	3.22082284333518	2.31505278526834	2.07274211958998	5.00001070259539	6.66476515860717	1.14328923562456	7.01214854260663	10.5354591766437	4.85812541512365	6.43857355414146	-8.05808773369683	-3.18056846133892	-4.59896588030669	4.00470208395553	-0.772182321179405	-7.34935670244968	3.95737022413848	3.11562176063904	-4.8936794322585	4.55753906852044	-6.43645971079771	9.18911156413406	-3.2873261061289	10.8633165338937	-12.0618336602765	2.12207505276155	10.6183171095715	4.58268159880099	-1.70549858360033	3.55462987086791	-4.06508438512438
49	7	2.05457597715099	7	5.5463559911472	5.67201821722623	4.95217337810304	1.79985629494468	3.73688944279107	7	1.09038041604737	1	6.68982396463825	6.25676906919563	4.96355403496016	4.62592362068245	3.15089693397857	4.41061706465852	6.11691431223164	2.91173611649793	2.54348487457663	4.01470355879366	5.04787418392935	3.33791024476136	-2.23567735215497	5.23944063718831	11.9929468764124	1.74894014865574	2.55504671514776	-5.49885331742971	-0.163315320553272	-2.9952965722583	6.0866728496771	-5.47303658101539	-6.14429542134491	1.47870745696334	6.08715318236541	-1.28690092870413	0.34205565695118	3.99422697936851	2.13752178639089	-5.86753465559526	4.58544961479852	-8.98776264886965	2.91381006843535	6.35912972315912	11.6363663817469	-6.14907956414711	-0.434645337889986	17.7275462277622
50	3.34316478854232	1	3.10350360538554	1.03261906396496	7	1.15706630648546	6.09291818290558	5.62347562245641	2.17015810769965	2.34294103605713	1.37895252387786	5.61059589817005	1.50272672709473	3.77644091848265	3.68512446954806	2.55104237073283	4.90678112345057	5.88094955427131	4.72206430478354	2.62466253090918	1.29275281805342	1.75530023064179	3.18043317869386	1.4396928126364	9.70892869080747	2.67898187741313	-0.124848525922647	1.89065970339647	7.98290938802729	-9.42787404562212	-3.20929212635104	0.802823830086861	-6.45471252910412	-6.89425298461713	1.74113210629471	4.85173705288944	2.4341116196591	-0.420890717347948	-8.09364165977416	5.4082133150737	-4.31560585758116	7.23218029302341	-5.40335686187531	3.48153336559078	8.52749497593284	3.24627071347912	0.433991625870241	2.75915222591657	-8.36903787343966
51	5.80324016820751	5.89976238545098	2.46418899423272	3.95417333828212	4.50523496079583	1.31090426227223	4.55946459462902	3.27800956952027	3.90815731926482	2.83548420680856	1.76829107266835	6.05887247680195	5.37953910224807	5.0957931575303	4.41471727153104	7	5.06698964209347	7	6.35985615757735	3.1565413603593	6.12476980365422	4.06046775737606	1.99268513028266	1.75739394953247	10.4238731364114	11.9469517784934	0.641413654463654	5.70840093018237	-4.16452716112901	0.254965242928846	-4.25311943059969	4.89188381509177	-0.58840278791605	-3.26815427138004	2.19403096593198	3.0393615018496	-8.01837759501325	1.90009977192276	-3.59851636629044	5.06047901092604	-1.81437467448991	8.78385328782734	-13.4897402393403	1.26939620433677	4.33489170915898	1.48318504926493	-1.18759113867238	0.768821566981469	-0.385112476076131
52	1	6.55392897909495	3.93860267124423	2.73667411678714	2.64780038986249	1.2121288844595	1.781144491408	3.39474196980584	5.08019514654485	2.31903558832511	1	5.706031780526	5.21005275137382	7	7	4.34239634541512	3.81518317982809	5.24444223030798	4.29615363041282	5.72899224002921	3.84589396506574	4.86261830219536	1	2.99673345827498	3.89288859168372	2.7959074095191	3.12520465406155	7.22145520273859	2.33656558973863	-11.6192677074962	-2.98453905138625	6.22397804782794	-0.243734330389749	-3.05316917859038	-3.39787539570979	4.44608440667471	-1.62747356871061	2.88703487928751	-0.26220614930716	2.88348426386547	2.00129205225441	14.7532731742349	-12.7490700888827	3.88120781628804	7.05647840890616	1.23751977149696	-9.69275547514669	2.9403157785073	16.9154018146061
53	1.86500461938527	1	1	3.05179182369006	5.99730898300964	1.75761289129307	2.20379148677787	2.67802688258083	3.66208318854558	1.93932441249799	1.13022310174826	6.05190819872165	3.73526976124225	4.79899255974682	2.8816831805396	2.95033857127536	5.58529748069104	6.70459741919224	4.19065904465345	2.87533712227337	2.49254547750884	1.99053626077333	3.09493757616102	1.27783620563215	9.43979990963975	2.98518937762204	0.407904658390698	1.45381731288218	8.07811279778386	-9.08049533431967	-4.22723118163864	0.658449940989571	-3.725076197381	-4.10126159303	1.07792895685261	6.67688510190834	3.32019968486088	-2.73458224319064	-12.6096049051175	5.98163389807847	-3.44968460292129	12.0721795696326	-4.30904915951456	5.71755669435667	7.13100768835834	7.51518178473028	-5.58550005388221	5.55398939825225	0.757443929896224
54	3.01637917332137	5.12902141776617	2.43458055965621	2.2185439533919	2.03106537376215	5.48357674155116	6.47004593075889	3.64265145307257	7	1.54822203094498	3.52750653483001	5.80492237529154	3.33597508194324	1.65966012813066	6.70699591669582	5.7920119539697	2.21669019822423	3.92962170683132	5.08565193199696	7	6.82239464498809	2.36477764059954	2.09427093849826	2.80242082603425	4.13672178967632	2.66239591846268	5.48440540459963	3.06417854740597	2.77290752160883	-8.96499654733811	-4.27541291958868	6.23748427549506	-2.42125149215599	-2.87902848376892	-3.24781880119984	5.0368767731824	-2.10166657152332	3.43234218670494	-0.771219440262921	6.88351284373986	-0.416889348008311	13.4884245969385	-11.6348533623399	1.87457206508148	9.08587489138597	0.592952340367193	-0.648518790945407	5.58687963775401	0.328842098945433
55	1.85668702874658	6.03782886280488	3.67848663422298	2.04039075884109	2.84061481741343	1.4030063080753	2.88276735624966	2.11743228933817	4.75829365960232	3.3742587931698	1.37450876981642	5.85788094815178	4.34774996028933	1	2.14923733179865	5.08275848091809	3.65467179577994	5.54127233410418	5.52124825855399	4.64594120872576	5.18927207568986	5.55857419270746	1	2.99279620783061	2.95154999994311	2.20613324756824	2.99219614413873	7.68195437934202	2.55457853766596	-11.2360680706213	-3.71766714390718	6.03087051033581	-1.44365022487369	-3.71968893376788	-2.44625016998501	4.62016060782746	-2.06035081879256	2.70459385253465	0.713654978311096	2.71818626983583	1.5039466390195	14.3449909068681	-13.2775088736555	-2.56263820385263	6.59279028474565	1.35778588669929	-9.58435919252461	4.16632397552461	17.397231634952
56	1.43833359465047	4.75997088755368	5.59030016129223	4.80485557520753	4.88164938036772	2.60688609549774	3.99501332262084	4.73848599843427	4.43169644172545	1.36775887731187	5.10688575467352	3.93046455657428	2.95917861684954	7	4.00033265835558	1.51050760447902	4.29158723774245	6.59976363066994	6.26232489999059	6.44434445127962	5.01328640031956	3.24025601691586	3.77195377316429	-0.00865696484676491	1.44309910026495	0.782608447078201	-4.55989313950329	5.53001421378928	1.30459161225061	4.85437359815946	-6.19447507002172	9.12972359062212	-2.88500828238698	0.309007583225744	-1.99837323912427	2.7834241115981	3.56980813974434	0.593388207317619	-1.15275500024868	1.79328308353621	-0.970198594042656	12.6681863927305	-15.0772725724502	1.23951517433253	13.7125763542326	0.29520857264078	-1.91015691934628	3.76833335801236	-4.17945649437159
57	2.16282738752712	4.01140140209822	1.28828319868809	1	7	1.876118832218	2.52588734043854	2.61759190522048	4.41969771274402	2.55303493991192	1.45430906368059	6.28219423313431	1.23481021487529	6.45839983680823	1.2282077202929	2.04688514873492	3.82181895053528	6.10898371375345	5.77324221590754	2.4647192382407	4.05920602956465	6.2415286829637	2.85022628692514	5.55534235953405	2.60168773113805	9.65309987911089	8.10152324021814	3.63066053315981	-1.43527095098599	-10.1960845685908	-10.9484730224606	5.38208597303986	-6.34246413149576	4.88311923796005	0.807132570616065	2.93404565992923	-4.70510277294402	2.91365413376102	-0.211575160963458	0.65853680379414	0.684701751104397	2.02856433244738	-23.5913863982339	1.38408919619007	9.62777530375837	1.67568032905151	-5.86724785760482	2.44767407647031	-3.45247036491497
58	5.43584037408036	4.48701390482734	4.36769690392239	1.16898139453983	3.54138697929253	1	1	4.91615110522141	2.76866120548769	1.26437954862415	3.48094070291412	5.44544335568422	5.90222551409016	7	3.15626022103851	4.94579775086483	4.769699271867	5.99944803237834	6.37302612279477	2.38337603600691	1.39681790448767	3.41865328737127	2.99102236601002	1.96032225594011	6.06455206806596	12.7422685960295	4.12686475759055	2.54888665319802	-5.07409778269481	4.42898578748541	-2.26700068924241	2.80367975387454	0.0181293532019976	-1.02164025541113	0.899242691423008	3.57314251746091	-7.69418632272567	-1.43909074552387	-2.73169659758653	6.44649769706528	-4.30052643717541	9.28478172657173	-12.4504912718629	4.30962055852834	9.7457832674419	5.40185413249874	1.56064556682064	-0.901143963206474	-2.86996323574212
59	4.0853971982166	1.15581624826305	5.38944013713489	5.33384603165605	6.45422423093648	6.44889356740472	1.37358821838766	2.64725574646955	2.40237381187236	1.31518712755918	2.02226981075375	4.9629326495558	2.76656859637425	6.46796294660155	5.55436841475752	3.14229251805315	6.82962753663749	6.96089509928943	1.0896681011838	4.23129546894287	1.99660185179339	5.92931057236353	1	2.16092982659639	9.10302570567752	10.6883052912015	4.90342291740568	4.46260556121555	-5.69547411518163	-2.12025293065006	-3.80336081664581	3.12421410110811	0.422878487986268	-6.68586002426413	6.44329285712837	3.48279409460343	-2.06125595867759	4.01432465475887	-3.36681761254316	8.12432186986469	-3.98294441839253	6.82192817146666	-10.8088606871544	1.51568100925039	-0.0253190939430198	7.49059506467624	-6.21509991351785	1.42444228783001	19.2668196882695
60	6.88634937112408	2.03040832621093	6.81941459527714	3.87236716545108	6.92116998829035	1.80399325512412	2.66237876009667	5.22346189143438	5.35101660444302	1.18781144490773	4.90271442441688	7	3.89259160387657	3.90374186937844	4.60167231274735	3.0549199755942	5.51559591605365	5.84243536527033	6.08358748498861	2.3305045860342	2.54889587137301	4.32488177713215	1.7245467574829	1.93948762045319	8.75296794089866	12.3922336189647	4.66880143127729	3.4603919385693	-4.89171191469021	-0.404606873275367	-6.04450023887794	2.39099193183655	0.720305460070827	-6.62474637328615	7.15082512958912	3.55174727407414	-2.43776469250441	5.71707923533439	-4.03655015341539	6.51508467793232	-5.78547708991013	6.34974621717436	-10.5589907398989	4.91560095504005	7.52759494891338	3.95264352857555	-1.90000661091397	-0.295740984906444	19.089002641454
61	1.47918227715549	6.16539865815566	1.60852562449073	1.39791082318081	3.77061469994879	1.53088847641079	4.96647985722638	5.55417180733861	5.46163634263226	2.71831863113487	1.81517541240608	6.5574263820959	1.08919033370563	6.8090036924492	4.51395715704963	1.52995865248367	5.90177265667054	5.49607333757666	5.49771520081333	2.17855688337063	1.40832154834435	5.39299241464651	1.72574718188825	2.64568512597643	5.4866302339295	0.66934129754685	3.16943957880469	5.60360262882629	1.44236651300905	-10.6731144985465	-3.70152861706128	7.49838636902294	-2.0149075577342	-3.01747831830205	-5.77584233248742	8.06996297447898	-0.724515347032668	0.613966924042549	-2.38462190762112	5.55280512853448	0.234352727742657	13.407809094034	-10.5138590352593	1.02751792071285	14.5238223539202	4.6423501912446	-5.01518703715432	6.86595203172121	6.75012853027741
62	1.63522374948942	3.1356888988381	2.65820305063488	1.20246843337682	6.92444447339184	1	2.08143922098002	5.19712489061355	3.32931565843386	1.45656541575907	2.28086743708791	5.91169560930748	1	5.66057461956938	7	2.13113686641299	5.36152340943225	7	6.44011270353636	5.43718665704486	3.56569693402057	2.24159478792443	2.00656951840509	4.46520448283143	2.29173603447112	10.130866229998	8.28319358512046	4.73736730684895	-0.550336061228217	-8.2382864380859	-10.4335003765412	5.43696039739211	-5.72676343367047	4.26484993035728	0.599281313369268	2.77059724219073	-4.23956583714429	4.8818782438838	0.615553134127551	0.79598156561847	0.251303604099547	0.58175536274869	-22.0837009361975	2.57465545854473	10.2984358767951	-1.50034553598456	5.36452199315802	0.394791631833987	-5.0955277603459
63	5.86047783838682	5.19446835095165	3.04990444837652	2.55779279423333	5.28096745182474	1	3.93195212797871	1.95643806854744	1	1	1.46139814296801	6.05270385899186	1.75556685745293	4.42346036671024	5.7545159788601	5.85070684200742	2.49059211906623	6.53322939028113	3.65914163384198	5.41599248770108	3.77432349720046	1.82381137276007	1	3.42936411662237	5.28276504735977	9.77390311332148	4.79755548645953	1.23660822396136	-4.02787921265792	4.219106831363	-1.77473534121753	5.21018476233166	1.65700235936473	-1.46586305725537	1.11617909148924	3.76682006279809	-5.79447382113036	-0.719143868071719	-1.81469527951867	6.22999323589021	-2.84128630240854	9.6335517227879	-12.2348949589063	3.09402124311198	9.646863521544	3.24910412729624	-6.20278653234482	2.11889727556968	16.1408584986297
64	6.6587616024429	2.42909444452061	1.57557670616909	4.78251446070782	5.32719055408783	3.95672226376909	1.84204031077884	6.58478198238343	7	2.5032085026608	1	6.70740528474577	3.44673185306181	5.77282382201911	3.34396942662365	6.70975822192193	5.77043433136286	5.486639805144	4.01671098879705	4.13507848984227	1.93979793052515	6.57029630147793	5.98972195304269	1.37245629926065	8.87774093984622	10.695234390483	4.82105523899464	5.59807620004047	-6.33623702499178	-5.1381122888657	-4.16669084965227	4.4604937922967	-0.582725830845905	-6.74681930343061	5.74141431121663	1.05484929273796	-4.14369594872873	2.7620406498133	-5.92006435976022	9.77452750558026	-4.90532066798758	10.2630776483739	-12.40270865031	1.45630953938468	8.60967548172392	0.887601168959763	-1.21778077742113	1.4975144382781	-3.7294564218614
65	5.39940771989303	6.2051548983657	1.34515432087831	3.0151641141296	5.30052242069775	1	4.83822525052562	2.50605777598611	2.01382395118324	1.70557154582632	2.57176766979163	6.67132522539335	4.69223883109428	6.02771456991989	4.876568555886	7	5.42841794044489	4.83524187376114	6.28045220584817	1.99203766453784	5.78845010971049	4.05934333645072	2.0005771696907	1.39256759536667	10.7864666015002	11.3918004326509	1.66161676884357	5.18210743043421	-3.63362432287977	0.855612035512578	-3.70441922697324	4.87098056972319	-0.497487605031797	-3.92504582212146	1.79132554112709	3.19742864729287	-7.78378816918851	0.82625814187985	-2.14392323949508	5.06877835196574	-1.57451944671568	8.92828196178552	-13.0443545959895	2.08117124533714	3.56569738760296	1.7862867394753	-1.08890756193639	0.305539404321963	-0.224357835530768
66	1	5.71350521899958	1.61624828842122	1	4.7581462258066	1.7692611647021	2.09881248139821	1	4.59073008479752	2.0533635088205	3.70123051995352	6.7987106490538	1.35120698271074	6.60243560447075	4.76956946746217	1.73845790560642	6.90347962336014	6.10729186089798	6.05543409705198	3.98869725398182	1.47657428453606	4.56388952243227	2.8836284446865	3.29719644583391	4.87023006672035	1.68612849070941	3.43359270435891	6.08305983579853	1.04392788415311	-12.0426837103852	-3.92878961951143	7.02848525063289	-1.53076992928533	-4.11515045979948	-5.10303363920575	7.92629983775717	-0.518420917631811	-0.466248088212642	-3.45868644978007	5.39347998001507	0.312787580023048	13.9329521307129	-10.0158366660316	1.54039625323759	8.57514734762951	4.86081742824376	-5.66336810367764	6.00156848011814	-9.20762083570224
67	1.46259348812015	2.37933041090164	1.02998048983939	4.31986447453521	5.53301248235043	4.48262380266125	1.50354108705366	4.58126927080249	2.87468002067109	2.38317212275304	3.46212968379695	3.82687383673073	3.38591353924427	3.88165577688814	3.90397859641126	2.40379048742067	4.68854918833697	6.68744533151353	5.24436648809774	7	1.16306410483604	5.19881750946121	6.00819703411398	-0.0912124366608199	10.8452389829125	3.30356954409117	0.267801285893408	-0.71268174868997	6.69666768194991	-11.8041163998807	-2.76273169683245	1.72482803088627	-5.41539078382979	-7.58107944674109	0.751408255927489	2.60216784525784	2.02662089305928	-2.25614500101779	-7.31111123456262	5.83592512018832	-2.86407105693237	7.74254830005861	-6.43842597933163	3.61977329458342	6.44040366356396	0.689343772666567	-3.6501435872045	3.04002139418371	-5.18435172411636
68	1	3.11056783652142	3.4538654305807	2.99716663105081	2.52139884761563	1	2.66263849243974	6.51592810490063	4.49231023336497	3.53110457606924	4.33606964543498	4.78798965150626	4.9706480914775	6.20179203150358	1.9888441701105	1	5.69428145458555	4.11906465160714	5.08065996918705	6.20414096853414	2.1894766588796	5.17787341875991	2.56610780238567	-0.203369138645501	3.86509936587565	-0.440864490262581	-7.37560730371349	3.17143429618617	1.49946283287012	4.80773497013744	-6.36196133583555	7.58724931291428	-4.98825202189053	-2.69355571909227	-2.9661615694056	2.95600971992587	-0.38439195899952	0.0870059549228422	-0.0440542111320282	3.9089812392827	1.28870445781911	14.5819327680804	-13.961474607816	-1.80665508260744	6.13038247899963	4.5269223169888	-2.16080260555685	2.91892374301927	-11.3893475186363
69	5.4644545198682	2.604838409063	2.08455182171647	2.45752428733571	7	2.83928355529407	4.36523618089387	6.08819160322613	1.93313766762846	3.55630975602074	1.72155241589409	5.64188609336109	1.97079838631693	4.87937573300966	5.97660546746023	3.73881906229713	5.26506628096584	7	4.54866838853423	2.98464220605387	2.01756800872487	4.18575177303811	1.37816905758766	6.50676867147261	4.26130247788969	10.370239263164	5.89151893813525	5.46748040577574	0.319364407001409	-9.06604475018881	-11.0980423649598	3.6367134975998	-5.7198485130371	4.3758193291947	1.73998442061669	3.39263727266841	-6.36624756651114	0.106828990466391	1.09609359765212	3.06240478537103	-0.178181095341069	5.2902177841703	-21.6706545893044	4.87138251995896	8.79487251926011	-1.31030332990561	-8.02903062347565	5.81806653482	1.78011896422238
70	6.52323840481968	7	2.15555450561566	1.80263740341152	3.78234152016068	1.47549191181289	2.96647412152169	3.7224790354601	5.11020470552934	1.13767454402921	4.91761493629687	7	2.66403854004568	5.77683546272423	4.01763503958293	3.47290453657333	1	7	6.90158791583727	1	1	5.32351592888771	3.39666184304743	3.46795885083283	7.41935114358727	11.5958049633674	0.970276876545629	3.41166426468741	-6.23070131148937	3.23511087941755	-6.12057200207197	5.89489167590527	-0.0288642182041458	-4.24461078366138	2.81540851498821	2.01690870091297	-7.26398626009601	0.851466573411735	-0.422901747144337	6.00413625205604	-3.73683113861056	10.2880897791207	-13.3099022523271	3.29548331365907	3.62071424652651	0.141976082259259	-2.17304351777377	-0.36293064765774	-9.49065972874672
71	5.61181014576561	1.29313410611022	6.41800298351905	6.62180944671286	6.19529628790981	3.41280985814296	2.05996986662481	1.02997124983411	3.73157854209984	2.22941171817594	2.75103900464419	7	6.14348115123101	2.98746319098837	2.83656853426468	5.67222143101586	5.79209769895433	6.83289140766595	2.21701766274072	6.5582953381056	1	1.44150036582038	1.94650252038718	-1.37632273257921	3.7833760904673	9.08714159687462	2.15481744817222	5.82998886701287	-4.09923257112066	0.746219789325198	-2.35055916447689	6.81542677090216	-2.45402748449836	-3.77275917437794	0.850114374529456	3.0799020051977	-0.12118674246825	3.13629882838634	1.78446730798931	3.17317228290792	-2.50945586782317	5.58372622868257	-9.30660648949842	3.10010387671369	8.42112685417409	4.91213885584325	2.58240450706907	5.90272941355755	9.49405333264675
72	1.11188451608138	6.14896124366135	1.03843884377124	1.05073168604469	4.77831865384481	2.16612415910411	5.73689829141219	1.08701845355362	4.41309726511751	2.48057542574873	2.10366256701673	6.33467439368923	1.34135855564356	6.34027980763746	3.30915919864974	1.38440829069871	7	6.60082944204592	5.93387035849257	4.18595048366494	2.56799862177066	5.70297479496703	3.30055312750183	2.98769324343175	5.25570579217101	1.58305516122145	2.59184889684941	5.88089026874112	1.25759479180521	-10.1799327822948	-4.30578771430444	6.95886259297867	-2.61513442548709	-4.47511739795318	-5.17415032160882	8.11426910894299	-0.788955153978568	0.488155089538542	-3.65573609856193	6.50026904731381	0.746288147813806	12.6229469781667	-11.4284253784741	2.04432147938323	7.55843414963903	4.46313920612744	-0.0822753861945885	3.2624321558151	-9.11055606907232
73	7	2.36602018499867	6.3353243868757	6.25265493587943	5.5225911112661	1	1.09622707084857	5.67001541130258	7	1.16813731116611	1.58236000018979	5.71187287639447	1.72394657027039	3.10319470821956	3.94221345044784	6.0116014649712	2.9093617164807	7	4.35508960935019	3.91781584695617	4.71432022819046	5.34551585799544	3.43425023201602	-3.8266387263136	6.46339932218506	11.5273039946533	3.13126627870185	2.28121841694914	-4.87087116717409	-1.20256785560558	-3.2436884032313	6.36643156722698	-4.61544659481483	-6.27697782953484	1.25405227219125	5.32972758201491	-2.3332338812263	1.81463892918905	3.54257358258899	2.65740144457563	-5.62305044613346	5.38931920984093	-7.96559643965276	2.2620639499163	-2.31489311656177	11.7080754498484	0.265953659171102	1.36061959752847	17.077228779791
74	2.03421988059076	4.59756281627546	2.63815782068082	1	4.75017602599244	1.53311579111845	5.41609408977066	4.9773154938224	1.724133704296	2.20119412582468	3.05026462267262	6.61659186224111	2.62968728444389	6.87544549447062	4.58505893042933	3.67171678479766	5.03601326338759	5.69579619106959	7	3.06544246412321	3.23220419329325	6.13258652333662	4.13546925207989	3.73297637411397	4.64706642804631	2.64718746742848	3.45830506373407	6.03726818896203	2.11490043039366	-10.8459617556713	-4.71399097844774	6.38170716989483	-1.18461993115171	-2.16136400348464	-5.6930615540486	7.47447839855691	-2.71425256695412	1.76594764693163	-4.3503467317207	6.0887151516411	0.0272919128643561	14.0113123914382	-11.2223852327464	-1.64259697731525	9.35471283521788	3.92171796348347	-16.7753485867612	-0.0149650774045964	-8.51085965753294
75	1.86650619628896	6.73387065912615	3.26295075898109	3.64017579120611	2.47787011881708	1.19522105645832	5.28691536311122	2.7854026063202	4.40782299172505	1.4137628049536	1	5.83343817674892	3.87070170937908	4.09567493974581	3.32363714655046	7	1	5.53897900319995	5.81648672797789	1.25149891974857	1	2.92253173440677	2.89275183117615	2.60550680221129	6.30052384415118	2.99765529945109	4.88023179711541	4.01859131642172	4.27089157681918	-7.69873017787797	-4.40487838925266	6.00849475277473	-2.13514670545471	-3.14229009704633	-0.959124826671761	4.99767748907345	-0.964498134998748	4.21675506856868	-1.56084733083952	6.53634516062123	1.09358521422454	14.6647419752639	-11.2817812753907	4.63328698347743	6.00058241595768	1.38569518960255	-6.01660051487664	4.28893770650988	0.705504779220081
76	3.76687406191285	2.5246858638167	1.13132712660548	2.77556572459011	6.89325737438936	3.12693773508158	1.26641987334138	2.75854806483547	5.59753131629661	1	1.72824986328404	4.37653206952824	1.09758844448611	5.92555995075349	2.13561595758533	2.62087936710197	6.74229380687155	2.73743530639174	3.97857074936431	1.69881294500193	1	1.76250824249438	3.56846959341312	-0.127919849309084	10.4988679148663	3.87402724042287	1.51941996202262	2.06698880813214	6.34279241322675	-9.70586032633813	-3.44645861133919	0.0511740573212774	-6.53779736092677	-3.85300731596714	1.60476254234121	6.01347630313314	4.02267223687734	-2.16900428467962	-12.3132831952839	6.97528651138016	-5.86187515950736	10.3797792508313	-6.88432595243605	4.60539920353515	7.75694229332305	8.38314855387127	-12.8868571593667	2.47182859452111	0.321729741315759
77	5.81045267940779	1.30659227224281	6.04846607697678	4.59347917820683	6.06800374195417	3.6637653837271	7	1.05509061854355	4.41696411253258	3.93192280621347	2.13902123979311	6.53104959383828	1.95432870935077	2.1199082213584	4.92544603470057	2.57141408579151	6.89116421581481	6.20274873418939	4.31638431748973	7	7	3.45259271721119	2.00429866278108	2.74036683422631	6.60133481165064	11.0066426290871	5.60002571806983	5.02551655092839	-8.02710866871089	-1.6289090688192	-3.35113173453392	1.14463341169449	1.77199366973625	-5.32285616165275	6.86572718237538	4.78732678644185	-2.4075051568632	2.54275234760278	-3.65410413787215	7.52286865298104	-5.88918796427036	7.9808754885555	-9.20786047004116	6.36042502488328	8.78565207300088	9.52928138624798	-0.670222792803446	2.6131409395793	-1.38783919828759
78	4.22543641631325	1.76521130754131	4.50677763783134	3.0743786697384	6.09839385963637	2.12060287594575	1.95421332868885	6.758511836963	7	2.05568470919799	1.98035149631626	4.44386354230176	5.60710319614648	3.04816787397989	5.01153090043431	2.50954557740849	6.09793989648486	5.73154102053138	1.68629245531445	6.168063961503	5.83640470665045	3.9627115678968	1.04793914426465	2.09564297687522	9.40443107773636	10.9537172242311	4.19715499412769	4.77453364720132	-5.96273941160406	-2.05678512210209	-2.26426492506569	3.26057912641834	-0.327132242219535	-7.3684606207831	5.32745404629255	4.24227512389027	-2.05457070303301	3.06817610721428	-5.24561416708943	8.27937321064093	-5.29829350297785	8.10738382863122	-11.0254368775142	1.89302973177621	5.69793132978274	4.929925442936	-2.8766833416883	0.870262994115243	0.189601443579322
79	4.1681649796801	2.4679249434201	1.58436624107773	5.28938770845303	6.84920248088579	5.18236472123804	4.18255329660187	4.60725684343678	3.36900063426194	1	1.98124826498105	6.29815235322753	2.40108240071928	6.82926131363689	4.32789217147667	5.95060415300635	5.02491200737192	4.17998392130434	7	6.62957719915733	2.92415429590899	5.6683324272078	3.15411174768093	-0.384842491921965	3.46915484831514	11.0470897959422	3.70090733723029	3.82181242648168	-1.78737511405709	0.276540273959951	-2.13652511092018	-0.190774935872116	0.537615328085197	-4.57235232537003	2.04044549139417	1.90826185062407	-1.27165337302902	2.61089998858556	-0.479006810545956	6.64896496248155	-7.24784692380443	8.47935288665571	-13.3042432568548	1.92430417259981	9.64305919425332	2.26520993335891	-13.6651861746218	2.90633550270769	-4.28584216224395
80	4.78379872888515	5.7255848668669	2.6940171125013	1.49726279495402	3.95982027836958	2.01976915026546	1.50816261416714	1.38575819278821	5.13550193256101	4.00013243719917	1.78200473826512	6.61818594225491	3.81287196713898	6.95072506824724	6.51546684986559	4.3740775737668	4.15265657260691	6.95428171170821	2.42224515375927	6.00259527261198	6.255784250043	1.72276766015484	5.90614302648115	2.85260037891937	3.50455484795282	11.1912574471369	2.7062611278308	2.71500104194801	-5.57323358990199	2.6032104425238	-4.89221165254782	3.5320111009295	-1.34808412197348	-3.82668348680617	0.855212535642359	2.30065972890412	-4.71781953830393	-0.368991685281877	-1.62227730348855	7.55510130483173	-2.11865464002495	11.7429576303516	-11.8204927769268	2.5216753951246	9.06783573123582	10.1874095650882	-6.10977584991078	3.45343041559795	1.18920278800812
81	5.45823023877153	5.24818800598554	3.51011497886191	2.06983788425669	5.03003420993654	3.38705902377859	1.15092546073459	6.09533428900121	3.07582183358047	3.53184840297348	2.72171485793513	5.63692583607898	5.68392306490852	5.50497252053666	2.32115930801805	6.53938921215163	6.445353321716	6.95110116285056	5.01025746452397	5.59690614856901	2.40945246510371	1.39049222785805	3.24252957970034	2.97298188090074	6.27597047919362	12.8059273682687	4.4400056105795	1.9631816795785	-5.74017924853007	3.65245140383537	-3.78689136601499	3.81383029986465	0.715295276469959	-1.95029912495006	1.30330497324699	3.02394827714004	-7.19531897878577	-0.670703466658579	-1.48770503609349	5.20855964038299	-4.53177413496263	10.3006980626819	-12.6585590276211	2.09961713109101	7.79621432355577	1.45846230627215	-8.92290444063336	2.3595264952403	-2.33573373219168
82	5.87649068038705	1.23595710290723	1.98415634741999	2.56316745705819	4.60369036596483	3.35631266475084	1.30566041799194	5.18066099867477	6.86838996600809	1.22444910769386	4.13206565553643	6.25093587380751	3.32936835372696	5.83692672526815	3.27753885479858	4.64226561787955	6.47821970428985	5.92359362496433	3.33188251039313	6.46781100393297	2.64674902624531	5.93376044456942	3.32076395363858	0.852153893275867	2.58300335659413	3.00337476769557	2.18388419367195	5.5365089263922	5.30370088134267	-10.4643868089635	-4.00900149533595	3.40657387541374	-2.5760345552902	-2.61435433638265	0.853605310733754	7.37676956412995	2.61150858607797	-1.52947039174394	-4.39846262591436	2.05362921221729	-1.7212412835828	9.61507765663694	-9.37600472351772	3.16916621361267	6.41854653670791	3.99302097196621	-2.30019445160085	2.02039214223652	-8.0210327673373
83	4.71541865702632	1	2.43291241073286	2.66165394981309	6.26562509487231	1.10134710523795	3.60133181575743	2.48884400329423	4.28567308912367	1.86157334828319	1.97052873660278	4.40989495662057	7	2.85065987544775	4.62166201327367	6.66745160617636	6.64124461351273	4.36421456337718	5.24734851613646	4.6876732121619	5.47714016186735	1.19650972361747	1.97368126872626	4.42006275455791	9.8860567356003	4.58633188395132	2.17402011478675	2.73809548828755	7.12073480433211	-10.9126310933854	-1.79320887864519	-0.0716574616063759	-6.29492551999348	-8.49332608453628	-1.59963562936283	5.38532356961771	1.48931207870652	-2.48797785276816	-7.64978074329392	7.48100109177868	-2.85937744594693	11.7689870319344	-5.58612711387876	0.457410518810088	8.55214623208077	3.32147167578565	1.09225944984506	-0.444545085873242	-2.45070084049669
84	5.16390133951301	6.20316817807242	4.90215185078966	1	4.49269651219428	1.2353513839694	2.75803716412901	4.84951544295197	1.03372413969058	1	3.35485575094888	5.59244905791068	1.15043265045519	6.61128716277698	3.76354531981052	1	7	6.86066733490149	6.77689022630582	1.89826098764876	4.04600326361311	1.60962586305463	7	4.74226651450248	3.7178331067574	10.8850642667025	2.05836424571129	2.02743575489241	-6.30584921570295	2.55110842597563	-3.37105097510528	2.60658562363326	-1.14835641701525	-1.75803713395912	-0.69830135118158	3.8694830938558	-5.72189646137832	-2.11173006323227	-2.46409131969063	4.09461578453879	-2.56206386906886	11.3236602971217	-13.2972595570116	0.527625669712958	0.673522499365352	6.64363718835409	-7.69532081012532	3.7091836096624	-4.1969203652194
85	2.02429433339005	3.74719030826584	1.5895756857087	5.79118548327265	7	1	1.54421047514925	5.49959944503069	3.37657672646211	1	4.12379111702989	6.36872756375878	5.47487548556051	4.53418638578571	2.96847908602673	6.53336139541679	5.9737008256606	5.45880547108394	4.40182859751824	6.49766899250961	1.79073150630087	3.94507390230318	5.78975634642675	0.553669239223196	4.55003887226883	11.7797363158104	4.13739160311015	2.78466291707693	-2.82980194412789	-0.073431090036844	-3.56085933105533	2.53098927782538	-0.34557662731211	-4.08604011404789	3.98417521473189	4.34735186721602	-2.0459434599087	1.04003882545122	0.682211365463568	6.0994639198753	-9.36692473139117	5.75371890587235	-12.8243909441756	0.246786956593731	9.63918612138965	1.9014559213374	-5.87149892311475	-0.808540733861144	-4.8848140649652
86	1.73743688440134	5.72840290065952	4.74662816849997	4.26125482065335	4.94972639200405	2.34337782708145	3.99207992096119	4.16972827789396	6.06421717158207	2.15650934290153	5.23861915295026	3.91564576650156	2.97978303245528	6.44225372970008	1	1.56244350811899	4.97508603852246	6.25323623530299	6.97689890005241	7	1.63405519652398	3.8467957025793	4.91174023321742	-0.67060333670874	0.884981001073647	0.159803078422638	-4.40508931916451	4.98596752169431	2.61240526502785	4.35736384918409	-5.7555766228549	10.5440287566609	-3.30837213043469	-0.499067313417556	-1.3412910565694	3.42198746697823	3.33956424037295	0.541333318413385	-2.193839534908	2.31355616834863	-0.0164766918338907	13.4154294308899	-14.595656946858	0.501100019697008	14.3916806844508	1.77330789205066	-1.37127350119903	0.65327800772242	-4.6735752263105
87	4.47461986393078	1.24984189708736	6.37942336370291	3.78723766700155	5.70005586144371	4.90460111971262	1	1	5.13962402626813	4.68878630781508	1.30365509026143	6.64523616239225	3.36013159337145	2.33167687586573	5.72274026429006	1.26413548144344	2.95344150095959	4.84137791981611	7	6.41782830500058	6.34771640533454	3.62505398141206	4.08292258201692	0.950521649921155	6.15779060586874	10.2308766964583	5.0295609768063	4.61137778854818	-7.61760644879582	-1.18374368996567	-3.81023727746067	1.30460655052927	1.00025705205093	-6.12081578916087	7.36788063037111	4.54751937646895	-1.5814981087255	2.04976502627946	-3.42687501671185	7.55703343952469	-6.16318284174987	9.64955968826894	-10.641648123783	6.98895252554097	8.92217529044473	7.10780533350294	-0.606502207864397	1.21404214639365	-2.43182920177563
88	1.80002720920092	3.46510667573665	1.0055131447545	1.24624218136186	6.57992204198912	2.43737669414875	2.28237717915439	5.27027941303468	4.1523827944525	3.06305916333984	2.33159715884713	6.97539384889807	1	6.42182163940456	2.83075143299543	1	4.83376654869973	5.43136129514748	7	3.47586050338844	3.0604884184727	5.9832702017332	2.05532202135925	5.21888210796509	3.56524963107854	8.97239143232777	8.52367398612601	5.42378515706528	-1.99258880201216	-9.37113701957009	-10.6886083921531	5.19191119913999	-7.34629694664384	5.16125569523849	0.454657691506019	3.71121860278498	-4.58183721481805	3.40500529264218	0.0887777072278303	-0.0161893366320662	-0.0740172663516613	1.15784494830222	-22.5564062404356	5.74316501117582	10.7005510975098	9.57577029615644	-2.0576997079476	3.19152515597789	-3.23484513619301
89	4.21238641775757	2.08088785254675	5.24026859920897	4.27493277804687	4.86959998541656	4.45256057817224	3.62766458257304	2.29866505756034	6.41946424600332	3.72829352002424	1.04145411843655	7	3.81054684875889	4.94679204741657	4.97408375047198	4.53371722181424	4.91820937380773	2.80345177850695	6.25477682178307	5.3845444054598	3.92783351997046	3.53604052484239	3.5096313922876	2.16538956960238	7.47044122408585	9.98842656308534	4.06753647885588	4.6334429608797	-6.92275055182071	0.242498384963033	-6.55747139827353	2.63277067725864	3.6395935322801	-7.25980908601731	5.15219980955196	3.62648644835367	-4.24939740963704	5.00807305468919	-3.68504524698983	8.10555433833423	-6.43809126164934	9.46992913401234	-10.7476040941653	7.69553672372142	5.77866751435121	3.47287989075123	3.70308047188776	1.40167946134919	-4.12583720061577
90	5.02076338293196	6.72618196832521	3.6047851618305	1	5.70300475927664	2.43088816967298	4.59441424584114	2.39728845277255	6.42813945748476	1.68768563879375	5.34220053215789	6.76874935654677	3.7453333305405	4.39539173179703	6.68217335135686	6.27655255237493	6.55661606775675	4.74115166229799	5.94565387199957	6.85937729683765	1.73999088222784	3.54241043409552	4.81146965093228	3.22575113737349	3.941134353227	10.5339676376705	3.84781953604778	1.77486251416724	-5.60190855023074	4.45298256050493	-2.34900162820839	3.59011246578789	1.26064297652933	-3.28326442259994	0.164012424539113	2.33979438608905	-5.51623181319548	-1.38714635967502	-5.34826641774119	5.23657507816571	-2.44332281878657	11.7589375961173	-14.0679087485994	4.34377326816464	8.12930764880224	-3.41537186968069	6.78578651862741	1.07597778165472	18.3838748614376
91	3.57940152798871	6.73476100597981	1	1.9349978300261	3.86811008536168	3.49014631107269	1.6184877371036	3.79424917612987	3.13188925659786	1.95666628731266	6.81936206561219	6.23972966033886	5.48341343480841	3.04829797909702	2.40028628874706	3.65816599279792	5.15842565358755	7	1	5.67161229373664	3.56010303700722	3.81435598646891	1.72709076545643	2.88181898913653	4.85051276231284	2.98715946129116	3.65217063641586	5.00252635800969	0.503899500212326	-7.02226507813159	-1.31085432685018	4.82819094337185	-1.87462885772072	-4.48870594468109	-3.58949812293707	6.28225847557549	-1.702254996681	1.33209942115377	0.231232643994211	5.19952382201488	0.228817457827179	13.9530464183332	-9.19507039627635	3.25837782854058	3.21890852085521	-5.50845887453562	-9.96334302791293	1.59235056073326	-11.2056925218424
92	1	6.10727204805447	1.77385330279838	1	3.83741036446555	2.37536679742681	2.46723568507664	4.66697948192955	4.99204790094263	2.01279289077605	2.49812411427673	3.62962305063032	1	5.79377087299711	4.16607198453109	1.90393576713333	6.26550877738488	6.90166937940896	5.29058894609943	4.58098768039184	4.39465692898969	3.14495402511458	4.78870039411936	1.30216643502854	4.55146275888782	4.28605026162123	4.96994820321053	8.52128963290656	1.83115837589952	-8.76948741035737	-4.04542829750086	5.51819567037516	-0.173901465511038	-1.2832633698605	-6.60065430564756	6.68892580649894	-3.00784040404056	3.70349579664489	-1.50299725577311	3.48627718139239	-0.843621540394774	13.3760676702026	-10.7510398755122	0.25151732448223	8.22646469319237	3.02201559634429	-15.7545597560176	-0.560614700857443	-0.189252718828448
93	2.93882449693472	6.31250701928949	2.56443694778647	1	3.91651294233825	2.83204035058097	1.17434423602851	4.83034386061985	6.47898302618791	1.29560047969896	3.65769768721224	2.36270134470941	2.05322453235436	6.53882007043331	2.80038076214353	3.3639406978915	4.92923108747061	7	6.54823905720595	7	2.93944137605952	6.67878085819596	3.53069533636091	0.366818244555044	6.25485062391412	1.28534861758468	2.88769966190984	8.53181844557646	2.31323070037472	-9.35786664019794	-5.0602108875714	5.69324564299301	-0.980434774314732	-1.42056882177494	-4.02946746863247	6.33311603562233	-0.603787229473232	4.0287145982017	-3.72257191271467	7.11020256387548	-0.270340262077431	13.0090724063896	-10.1111915684185	2.78159909380561	2.42061591820777	3.09297919937438	-11.3460296245929	2.18087385583058	-10.536284171735
94	6.59724540651318	1.27971274590364	1.62093268774018	2.24661930718824	5.19066244135652	2.7201654787417	2.44312578904564	3.58192025144707	2.75708055551067	2.19418531818603	6.13345953745147	6.96707572009094	6.34947581712032	6.92356976104931	4.51634057549522	5.22945250227133	5.73265820598758	5.38517982971726	1.38729846303589	6.4495977833293	3.41738655258215	5.56720794751443	4.64989231868872	0.925153069091705	2.72435716864065	3.45865042535877	1.87966676213312	6.09343924281211	5.5466106383969	-9.54413178393587	-3.72387277817797	3.90905355990633	-2.3123599851299	-5.35037599885838	0.756438167337409	8.18774531798309	3.92965394776864	-2.43076996415135	-4.16998763890081	2.45960346067121	-2.79274629394687	10.3975706219717	-10.9110696625092	2.18557474670901	5.22205478474058	1.11307175798738	3.82249748543413	2.3335659730831	-9.70314992322112
95	4.54390168922901	6.6900006648767	3.96143221152247	1	5.18015223341291	1.74938582460768	3.45535681731306	1.67037781813407	6.00014984941589	1	5.40793323122012	7	1	3.62633313300885	7	4.62486518885612	4.97264112226361	5.94392187045593	6.3297420135907	7	2.62984159774051	1.61732934808904	6.84523346215815	5.1039420500968	3.24561163229446	11.1189644769067	5.32023698736433	1.73806587725332	-5.33946030500397	4.47958251674012	-3.35918896403986	2.7152484555997	1.45150345932607	-2.21740732760077	0.647631411673639	1.86178948682437	-6.23538660364951	-1.7178720753531	-5.60884097204186	5.87866285756999	-3.49321537707463	11.6370098322422	-13.5380278801721	3.40018656927723	-6.01981626103616	8.20072533254622	6.3091443632342	1.66604018709309	-4.44444212528027
96	1.93860430847415	4.96697522708551	5.80578565485273	4.93142796878355	4.0571424062155	3.43753199902992	2.65902370776281	1	3.23161068543502	2.66861236216873	2.15176820296068	6.21007461887771	1.81850026550628	6.7547224266101	1.80605645124066	1.94632729918418	6.9748484763762	5.41967061567774	4.37772016159525	1	1.92475848807795	3.4008870230333	3.17758197713731	3.24256272765975	-4.20855218702393	5.12038128749299	6.71262042651596	1.1648693491498	1.63733099985744	-9.44342243393257	-3.33241244023686	2.36369097767387	-5.60147244802625	11.8921256335164	5.34932059119898	5.18726421183213	-5.97721960323788	12.3003861010754	0.641837605415406	6.48401839351073	-9.1679359165952	7.2441013681046	-9.32546506481279	-0.000524456478273261	6.5308250178374	2.0564938504516	-5.55236065551933	2.1149176236175	6.23544889456913
97	1.92078393732964	2.12763767424766	3.57222989587141	3.63144257821809	2.07363257112556	1.84508385372283	2.04816438184451	5.99621283383632	6.02634415001511	1	1.8878502067473	6.06448028572306	6.89888666465858	5.98165306515065	2.04054926492227	5.34318714616549	5.37910891346406	6.2828726921175	5.76758424782964	6.09162833454858	1.66151072435995	5.36860423466438	4.04569543086619	1.31543892703213	-6.93195447987377	5.08111387838737	5.44768695283091	3.49085010637347	0.156550033148553	-11.3614557056993	-5.1947865234589	3.77900423253355	-8.93715631814612	12.8165065235194	1.63926543331239	4.31072956961773	-8.31475361264431	9.65096408679798	-0.973362775722078	5.06735941462398	-7.26978493983538	7.75804534734561	-8.94601191513919	5.01508031128155	5.97921095899131	8.0504596133736	-3.63892405563024	1.71198053404471	-7.22737519399482
98	3.25936751380191	3.49435969831042	3.87294583047941	4.11127673630543	1.73494031364727	5.43229519189187	2.50162941459211	5.28690717311674	4.13526603697893	1	1.65738217412016	6.55436670607682	2.43429350314666	6.13839067929129	1.73171986247725	5.62410175203635	6.16840245334634	6.34022565255259	2.19880054497567	5.84089927318607	1.21407402060675	6.18961568103963	3.60727649079656	1.12205463537424	-7.53367481600017	5.76772222447802	7.24594138161827	3.52841515433567	-0.318687910067527	-10.8630662498708	-5.26155138086663	2.78188846709972	-9.44803627909725	13.5003321850047	3.45191319410294	4.21661891056046	-8.82825529117191	9.7451387040114	-0.757765124609887	4.92566893252422	-7.42512641463232	8.43322262137728	-10.1443047694555	5.65979426309292	8.19614616346145	7.97797544222366	-3.36796009520442	0.6115934860701	18.6303571927901
99	1.48165682242765	7	6.37487194343936	2.85742566263839	4.1988029113436	2.48971078108323	4.04632905025686	3.44000169237996	1.93723308538607	3.86275281238256	4.37682023425041	3.27088581621571	5.63181091941321	3.15875100437956	2.6159322243689	3.0735634644018	3.24819551552127	4.83446146385505	6.86122633533189	4.55134028772158	4.26085514792088	3.17685580291829	1.82342233580747	3.76525123143715	-8.74052213549841	4.79978846946017	5.72840728636285	5.20556877472759	2.35688396543464	-14.1602915461404	-3.79459260352868	5.33836721514292	-7.9347512973804	10.5502290823158	3.47053726395055	2.57122119012685	-5.90533911136037	11.0782310705287	1.1944751961796	3.39445098911267	-9.49088856980058	5.95330030467512	-9.86642958959267	2.36238726498286	3.37777583961713	2.71899850257125	3.18318480512081	6.57739160990615	-2.31722763433458
100	2.56052902976467	2.80855467552432	2.28675216174024	3.54610713204694	1.30702508830327	4.83932324694661	1	2.52452639203862	6.45438934444537	1.84710324375674	1.2827017045362	7	6.45692777262898	6.96710289174843	2.02944274931624	4.79329811058894	7	5.97670366309499	4.68347582849075	6.96724102447087	3.10384533216608	4.4754358521683	3.95664641750453	1.51860490249895	-6.43181073167392	6.7102431339884	6.86886154288619	4.87233647593366	0.322154110804948	-9.9565490524743	-4.02613870995731	3.03735405006826	-8.99829592696964	10.9584729130076	1.71329107790299	3.04108140635487	-9.00391856439179	11.1976668933775	-1.23613474127974	6.12185474704938	-6.56086404306269	7.13611776028408	-8.97823924049338	3.8130133687452	7.05035095609889	1.27947168111468	2.24923484027156	2.31453382088874	16.7784147690923
101	1.03663950647373	4.82378300308308	6.53138341707607	5.53694988927464	4.24558684075638	1.97161551407445	1.74628611922056	1.59235047224394	2.47798052915401	2.11674581294517	1.59744465317471	6.90593319900459	1.00471521628947	6.81833260544062	3.47105901380015	1.60738135884926	6.58429659870327	6.56126690385027	3.55670563558058	1	1	3.48771747481315	3.51905001721258	2.77478338949535	-3.37356797641754	6.1843738808496	7.72802911596463	0.704357627190999	1.81229969565625	-10.1644399293887	-3.8820391924708	3.53043501571522	-6.04615065232397	12.1484368934881	4.69954741218104	4.80448815488163	-6.16565024650742	11.7936318508048	1.10273091275324	6.32742810766409	-7.86085434582388	7.05161638536139	-8.77187781063834	0.626438999253176	6.26520643351548	-3.28278042369991	-6.24908117087323	2.75091153735067	5.35981165714634
102	1.71386326888287	4.95810958657477	5.62710350806329	4.32986990536836	4.97239465760372	2.63523715335049	2.5265305513891	1	3.54986053456526	1.65154954023789	1	5.17870615305424	1	4.68979592271556	4.53104400326541	3.47927174869897	5.30806459208028	6.35356080026646	5.27898712187922	1	2.55293310613748	1.14837806271354	3.40384704843862	3.74454455596121	-4.17394803176487	6.32515156394627	8.23169960121515	1.89626224732109	0.542887714656105	-11.2226067010719	-3.8717678380415	3.93002117300182	-5.25316657658031	12.5231084519977	4.53132750272618	2.84344964209926	-6.44004265255019	12.223525325795	2.30522944421161	7.92238312225107	-6.43340395754157	6.1602065235549	-8.44793039471874	5.35839995947268	-0.0800046351968287	7.17444025466119	-6.19767359363798	4.22371207286102	0.0900504581398824
103	1.25640346603733	5.39508155868694	2.79353937407088	3.88097582025632	1.45562651658769	1	3.88293601058056	1	3.93518836190605	2.64940840959697	2.25654469208344	5.62170450967587	4.56741270962771	3.88005390052609	5.53223634742613	5.53264108143109	1.41188722563311	6.19025012914536	3.09795884154125	4.25264377881274	1.87277386968801	3.83387284334785	2.08768438111578	3.75149815694527	3.91808441567166	1.8874109014361	-3.85434634242361	4.35533844071805	7.3319466886124	-13.9271540293919	6.81395691694348	3.58285746458564	-13.4050743336452	6.85185134132764	-2.5599344886731	2.76426219995014	-5.16706859171777	8.1501351309021	11.9725246663932	1.24410063210722	-3.74506078440634	-0.0201540697493542	1.19114761583899	-1.79905216736375	3.40338333637037	3.58207846793277	-0.731595127425631	1.93407920326068	8.85811881733645
104	1	5.88565845393413	3.13123162721641	1	6.24627846541788	5.21027427856978	2.21333001022062	6.36613531999939	6.16563751396916	3.00665579649552	1	5.33969546411993	2.36536881074875	5.19624855043954	4.50425248478623	1.67617318567368	5.06102983510424	6.33089050153268	3.37335083373244	2.11738491665319	3.35939586208429	4.36043433603824	6.23039403328784	9.23658946840666	-5.49327849826721	6.77138838302066	8.19609943856424	4.99263519294689	3.43007028059733	-11.8722756052782	-2.74818483827741	2.40622075411039	-8.87817882855749	15.1146859262254	2.57195316574272	5.66299098728921	-7.44879370638178	11.4994152820704	1.46462870003928	8.96366507226841	-3.90147094314376	7.08403711775913	-3.82223852050202	2.23364523760569	11.5958447408188	5.59308277252097	-1.66813554585474	1.00650712439599	-3.04710087621259
105	2.42302264292149	6.59804557468023	6.97305156974951	4.17272933851168	1.36190761729779	2.50346451388211	1.6386720869202	5.59032652303247	5.50245494747563	1.00653320722998	1.17112974726419	5.81213639926505	1	5.5732534750325	1.22110747372956	1.90946720860449	2.66924984390866	4.22187107323449	4.995127372439	6.02458072104212	5.33281193596708	2.99121401704279	1.7762173647882	5.63531848367378	2.80102328178692	3.08578587332936	-1.58744302509129	4.33186178080038	7.29330718710802	-10.0438511757075	6.50843161736346	1.75062371373415	-13.1060309323077	2.06986188220395	-2.44539078697544	3.16508163895655	-0.260933026545211	9.27032739125116	13.069648137478	3.4834451298606	-3.21421086058284	2.02918853456558	0.144766667823027	1.18254372460456	8.34350277556555	8.95034025654001	6.03626282372819	0.6112864989753	-5.74850218732036
106	1.35194147008835	7	3.61972900198898	5.03561529883796	3.45871116027092	1	6.13959388170109	3.91765417853878	3.50742173513527	1	1	5.38788184539278	2.89623921974658	2.92419727858913	5.18239859368485	3.34103867454795	6.42731273196614	5.29973224528536	5.07791569060132	5.57388698028802	4.69084359580176	3.60727919499101	1.15976970927783	4.94489210004706	3.52956810556061	5.64835401315264	-0.303786117046149	5.32170592813638	4.03467632135073	-12.8950591237966	5.93727006628323	2.57193040779376	-11.1380585717243	4.26888155019402	-4.28405333017985	0.199132596343905	-3.51313273514991	9.95621779968316	15.8810337854718	2.34408338989237	-1.79842641361731	1.05329249884993	-1.4923275954069	0.902744016638872	3.28450352231736	2.84271730779471	-2.45147068994029	1.42994343729202	2.89600976322793
107	2.81742517235165	4.81651406015156	2.83027710269366	5.02065036062891	1.69168506112098	1.91612448783167	2.69214999414215	2.88944074563773	6.87774930239221	1.61361863831739	2.65746098594148	5.28979158951835	6.29025987564572	5.9703353675093	3.84896176576047	4.29161345498109	5.05505785775378	4.79422167154379	3.08176560068987	5.6420284501072	2.9508304288701	5.6794124426148	5.49080721571452	1.52807986793348	-7.25132615464081	5.30349684687732	7.14321722769907	5.49860458326886	1.19290500001551	-10.9948254505883	-3.91597676580891	3.71419972449195	-9.72413172451978	11.8415536296224	2.66271719510404	3.46396431829116	-8.64978266868293	11.6661639516896	-1.00637809723937	5.26932143130018	-7.99252762866088	6.17055125644125	-9.88147652255873	2.30159590051641	5.46370085870586	1.41699595945378	3.91228099563685	2.76939370479379	-4.73082554220005
108	4.53405458930397	6.27748128422914	5.50807882984607	4.90493479285975	1	1.78935836214655	6.15080067348502	3.91154870945025	5.30162729567475	1	1	5.86643531835818	3.97328968219857	4.05824062856388	4.95503459549719	6.56000652422501	6.59427314621084	4.77913761982165	5.91366310968995	4.74273280129977	1	1.93940898069445	2.06463468018128	3.46916941094253	2.71102722689023	5.26417957291555	-0.552676638584341	5.90199355940686	4.20429624019421	-11.3174002653478	2.37473149710175	1.33429130049217	-13.6827093487263	4.20760772445902	-3.09769561333191	3.561136132065	0.936454211400242	11.9939657263456	10.4556529478166	-0.98871157162094	-6.77371432617362	0.902812178168507	1.65206923371026	4.69072514691947	2.80214588995301	0.656188214330301	-1.4725402275753	0.487561780504978	-0.534650416138202
109	2.96840077460137	3.95927789642096	3.77196912537032	4.66507539557121	2.36443406511277	1.64151880105709	1	4.63560487482788	3.69824979595173	1.3082891663245	2.98202101624317	6.9124095999839	5.6808876176258	6.97107086241657	3.50079825181278	2.99762279562602	6.62475129186918	6.11440090350021	3.3304570604581	4.84385609560207	3.01736170433166	2.98336720339896	3.52116803115845	1.88917887152152	-7.58131058713258	5.59389138569505	8.06618028574488	5.14481176380076	0.628622619997375	-10.6872247121794	-4.45675286570225	3.6616783213319	-9.7251707790288	12.1169858686496	1.93948605854051	3.03505392598022	-8.63218838591763	11.4300039496588	-0.891222911745503	6.26910636251441	-7.56857804980892	6.07178111534804	-9.85451256679056	1.7203907691893	6.41624425255732	1.6729402356052	-1.89471828107744	1.68065465216456	-5.08451212266823
110	3.13150396673024	3.09879387600647	4.11156910638208	4.42050142342563	2.04833813085978	4.43647673615092	5.65135592660022	7	5.82091690446327	1.12220994206852	3.18378413581984	7	1.38156175105738	6.34292294835308	4.83973536303879	6.29260096048323	6.1623947364731	5.99551809114849	7	5.28704095156301	2.37554283876542	2.15071658651072	3.76961705449887	4.69921788747749	2.58315697596405	7.92018475448604	1.61658611596739	5.57328738541699	3.2518694277557	-8.34682358649922	1.55701731338156	3.79118323141208	-15.3178888981361	3.61915544315586	-3.46310299574673	1.05834559203123	0.0367237220774555	9.10569620904606	11.2918775517476	2.09589451247299	-6.24108416730996	0.558325963283055	0.636914080689184	5.07700067918616	3.02505373698318	2.72094845263085	-3.61406542480024	1.10685936131758	-11.669682123696
111	1.34463227251734	6.40070432121463	5.22463266496214	1	6.76504311681883	2.90207619116331	1	7	5.53907217452412	1.1827081677834	1.93693729386679	6.91804071087845	2.65851446750544	2.61194496776325	1.23703099707633	6.40189854149138	5.27826237474105	6.16861996361051	5.70917984636732	2.34599423954669	2.97605556739832	5.12223908554924	2.36434343740773	4.53520164626657	-6.61919326033234	4.47489572547037	9.96019604520548	6.19539519815769	3.56001360730974	-10.9533649635502	-4.24706117438776	2.91093705350993	-9.50767226139392	14.0554732177636	1.37689119896566	5.78988444165276	-8.29539490081487	8.77276299207602	3.03792418964865	6.08095394383545	-5.31416577260586	4.63169052781148	-4.57695917637141	4.98441264004184	9.62936125874976	3.61900195673665	-10.9903520933417	2.05050257815968	-5.23284626205703
112	1.2068187680162	1.37712655107151	1.72762596213987	1	3.85316309438978	6.28244836953501	1.46762438559499	5.00193095017914	3.6835944189313	1.5841271617049	1.8577756432347	4.49816894186449	2.97607298903462	4.41972586433427	3.62454211489688	3.3953794644213	7	6.86064219398406	4.04605194250138	3.57323395811788	4.11179358189852	1	4.10708510078003	5.0974224952852	-5.27451143143745	-0.57724288608421	7.53289150549446	5.32911876849172	0.991031550732485	-8.57719937309714	-3.3121694779589	5.15700773689817	-5.93124413670018	10.1524197188547	2.06573340123905	6.80871907867367	-1.69898885194221	4.42745094758099	2.18755027363308	9.76743408336623	-8.47214989034538	-2.42604330469798	-7.21517734136736	2.85159466735334	8.31793276792006	1.0099503805203	-13.7812488657239	-0.975777780824298	1.89468782972987
113	1.7197192741383	6.46246256481365	5.54442522447292	5.3374738626612	3.32577938523343	4.1500054375237	4.13565727075513	3.17833474326172	4.44157010403155	1.31161417302542	1.03570444950862	6.98762583103761	2.14846292949915	2.21082875126187	4.45557157420896	6.2029526891974	4.31478344948681	4.27587691584258	5.02756914428472	6.32604788342975	2.50870078032556	2.36840690293279	2.82003421113485	4.44049672179529	5.61720314376697	3.68310993093313	-1.66590928154321	7.14065603680035	5.61058306544297	-11.8939498527031	4.20267307252214	3.26535085612151	-10.5228713926655	4.69675374696349	-4.02998480746705	1.54099821994806	-1.43390175708913	8.73959202575181	13.5278843003892	0.867637390928534	-2.20130017879998	1.7954697364819	-1.03174668194041	1.52249599456333	10.9238944105146	3.53020139464256	-6.55801034227239	6.74146927856149	0.249432904701229
114	2.44035378211934	4.82683343493485	4.16832342197598	4.04880913981235	6.40432500222896	5.26022980687373	4.8043805812945	1.87993356420567	6.58738533266073	3.54260383217476	2.41759479098355	6.27625394109844	4.2064208870032	4.34324860671475	4.49325777514633	3.82649700646854	6.04736788394452	3.42681894496387	7	5.91945797432702	2.84311421704022	2.47175817728151	2.71246658828096	4.63223622890455	-3.3076944834628	5.98120271785825	7.1359983509183	1.88173890495373	1.24407349846553	-11.3824018689775	-6.95013790289768	3.80121639924216	-5.67409692270571	15.3420666847099	1.95910344477692	1.340964496241	-7.43990162430276	13.190410214964	-0.446874814352022	5.9579202615892	-6.95093902379366	8.75802473172705	-9.45827802739066	3.90615988639846	4.29236067492675	1.66026546077377	3.50545910325578	2.14117270600099	-4.63269609072273
115	1.70573679147504	5.42880925723945	6.01095460276746	3.14156411360234	3.47227339268581	4.15682680135709	2.41729285691501	3.82057548786181	3.67802145327255	4.30002997217727	4.63933671872555	4.44971196026345	6.04052165166501	2.52407961453465	2.50667881741249	5.1228173246325	3.63097613217874	5.06269643820238	5.43183088512894	6.0806653744788	3.98840555444288	3.84331445488103	1.89251100342319	3.0833095762954	-8.86641785335346	5.49203565546106	7.13838391789314	5.09782025119918	2.31275809817529	-13.7213543021861	-4.64626894864096	5.05152145729826	-9.74372713897417	11.3423452240117	3.57776398815377	5.0169536827881	-6.3198184309713	12.187249057554	1.60891284639688	4.19352810816961	-9.25450367857199	5.52422315519102	-9.25566018042702	2.70630054098064	4.12003198713473	3.05775753944901	2.30098733010903	4.57387201727555	-2.21555423230613
116	2.43856757944271	1.56850662369246	1	2.18939263222612	4.92770747600972	1.32048196074187	2.45405575158536	5.30060630587888	5.6944469844822	1.08820306242825	2.75548402155462	6.17127383494665	3.20555915814239	3.70663908310114	4.33116223957924	1.55105018244372	6.08265079290926	5.39137319691225	5.01278659195606	2.41444422271836	3.66460805933354	5.15451134921143	1.76574757271519	7.46399054528137	-7.12103234277002	-1.38117311795868	7.58300759036877	4.27346962584897	1.87300524916747	-11.9459768123559	-6.63753845802032	3.77806607835022	-5.93319173880829	10.5798056392735	4.11371143304512	0.971538095835163	-5.17629936869935	4.74535469033427	-0.755168771591321	6.17827083934605	-6.98579717464458	5.44465138163767	-7.68299970885045	1.83963976610808	7.04783849033768	-1.95063174891854	-8.61086154998271	-0.732371386051453	18.8750848835831
117	3.03625547376856	6.68412217354548	4.65016844915429	4.20916900999759	3.56579486045413	2.74746271177283	2.28105984453407	4.87879399471554	5.91126594317753	4.15327146984629	6.00572534722168	5.51997927087902	7	5.5506610381003	2.74213939407212	1.12340950010188	1.37421427704518	5.40031660813096	2.81902544446427	2.81606044473953	1.01587714791029	2.85431079780997	1.19512783444782	5.16514348466659	-6.24023016397544	6.96149220406215	7.14861485859642	2.42999155338258	-0.560511869283634	-11.536721189086	-5.7177565855525	4.15730914530877	-7.93679761879929	10.6781680735084	3.63945283876827	3.35804710530459	-6.65469421329642	11.9291220922511	-1.91659616950515	2.16935908701825	-9.57248173375991	6.18911181636942	-10.24479389212	3.46413594453055	8.52698909022679	1.99342151398427	-6.29213799186685	1.67958806405706	0.436197114184683
118	1.58100340731921	6.08985130633373	5.4953145519728	4.85800695342608	4.52246049163437	3.91906845184671	5.85575226202866	3.3615222109015	2.57745430099414	1	1	6.79167721716272	2.42867845799735	2.62016208749875	5.17278702255179	3.16296586089924	5.39327477341852	6.72103451058446	6.55493891336615	5.91690437046392	5.38878944401426	2.59133707119747	1.8181976616257	4.31995777454857	3.4556365951007	5.22363857469512	-0.251752327781187	5.56483205120954	4.6021478573742	-13.2818691592324	6.76545421184303	2.27712932934737	-11.1019094701808	4.12536459442205	-3.20516600469488	1.12917580694069	-2.54824061489862	10.5910688925674	16.1435187907891	2.21213271539166	-1.13251516223178	1.33244610634459	-2.2764001338596	1.24887854565463	11.3259312701027	2.51391732351281	-3.50279999368394	5.01958282725171	0.159485186520507
119	1.82887680237827	4.70885416089457	1.89887136742924	1.85661062931097	4.71365231813517	1.65465203031969	3.13894377251662	2.74702376028735	5.45478309340655	1.32603076357774	2.71331236190284	5.94819822788739	1.63445275255438	5.94917978207997	5.84450304730249	5.41756024707978	6.75029287980453	6.45353574980985	4.19572229084045	1	2.99789136911309	1.79838835935403	6.41492177899236	4.51692130792795	-5.06251316282546	6.32379572427717	10.8350995513173	6.52448672253628	2.99059221203838	-14.9990146675739	-2.89443473679646	3.18820316412907	-9.26508988214634	13.5580943408732	0.761699219228563	1.74477870321646	-5.89720148112371	12.2340489344432	0.00560493697579445	3.84310099461506	-2.82749207101724	5.75648623261298	-5.32292336252216	5.37121637100083	-4.34154570300661	5.67208404660054	1.47814413836887	3.66754504352533	-4.14656274177241
120	3.32898794034513	4.40713389299671	3.3596033878915	4.325815487191	2.68912851305884	4.34250669788151	2.28691705750107	3.28332656320422	3.27682614419989	1	3.4759734462992	5.83373675895853	6.72791178630744	4.87621472377923	4.58896859878168	5.79530467730299	6.83472183306847	4.34404431609858	4.28033294522406	4.61837261926676	1.83723041276532	4.73338425370045	3.84638583179761	1.28520953290999	-7.38434647673276	4.76394632806691	7.65132700112257	5.50101438421211	0.661237562363006	-10.2165622734805	-5.15867894441554	2.89103916949161	-8.42242735466511	11.6122090070018	2.36993951039806	4.4784368695003	-8.36135757251292	11.3961295033731	-1.63188718864396	5.94754358822349	-8.09576132587856	6.96957643913969	-9.60029720772581	2.22355144306993	6.9179481184904	3.31710665307972	-1.85011985440246	1.2004070387206	-5.33620800220276
121	2.88911683991593	5.32955243386838	5.6294067252858	4.15353267152189	2.0715080506965	1	2.46754751756448	6.23776644222936	3.62080228974842	1.95463308025069	2.53505861798915	3.41034119887444	1.80967047447198	2.28562183705723	5.81355835794877	6.96080714820726	4.90386147046627	5.97423729815664	6.96904918067975	4.1495686482214	3.46100116868271	3.86991117336828	1	4.91902510168179	3.80388700968574	1.07059428934704	-1.21680526126878	4.6945326852178	7.12427419491988	-10.6991670572092	7.56288559910166	2.24937984596649	-12.4726132392129	6.84739732355102	-4.45015367908192	2.8561119998547	-5.76854138386629	6.06978611769941	8.94337236907944	1.03266457833252	-3.22661633107921	3.44988825187102	0.917792470273932	0.3167730794653	11.2747703296483	1.60668033146834	-7.47742967756307	0.473527343397259	0.902211983347352
122	2.76151758638138	3.24379479663559	4.44565894009623	3.3192907972131	1.31586124913587	2.12724309177852	1.87277238786589	5.16077105169651	3.36026506121891	1	3.8183382594753	6.6673855561822	5.43480702602422	3.86354522825863	3.94833015994192	6.00356481419133	6.36294211940314	6.26239854252325	3.45962771455573	7	1	6.15933936675123	5.82610308838997	2.54135074408159	-6.80003597064868	5.53890094676341	6.41795665586641	7.08695762385378	1.27188607591058	-9.09094522444476	-5.49342923734925	3.47029621155779	-10.9224185980359	12.8882878374314	2.33062927627997	5.32178274798353	-7.10918500142573	12.2417926055483	-0.477216790964238	3.31052641106377	-6.16564804827497	6.70242719311626	-8.19206160129749	5.07196428055834	5.14594267224714	0.309659169874522	-6.00984579135115	-0.545175094515425	-6.23946048001046
123	2.342243807552	4.22936895006555	4.82873430341272	5.71650389663193	2.05308950956753	2.93348642121173	1.37600197279671	3.6496084780116	1.13510737266445	2.01011058228874	4.32816127543676	7	6.83148000025014	2.95024466301027	1.77840685195881	4.66433140810372	3.80457808713507	7	1.87690361269869	5.19215429821315	2.22479179696252	5.13618561563437	1	2.54799686475886	5.23303124470133	6.63741125499845	-0.139243394540257	5.26976382487796	3.10978151569968	-8.76130373621892	2.15104184265448	-0.374780617905972	-15.122794482089	5.07297532667943	-0.784999854855209	4.65496162875581	0.831135875790881	13.0868795385185	10.2798262444753	0.832865436174503	-8.4264907517821	1.45353700995122	1.02535795881016	3.26845543410985	4.51477019070353	-5.43232359400365	-10.0609582036872	1.25993740752487	-12.0318833712446
124	2.71494018243331	2.62807113125706	4.565230477798	3.39372403584477	6.51778482697909	2.50779820021304	2.70687307056876	6.85157727654216	1.00793747236296	1	2.36042514360151	5.64889343483414	6.21297875427334	3.69136814733587	2.63910085435761	3.14256998175119	6.36716524514759	3.89171094359139	5.322968716031	2.38855243329337	2.9555644862612	3.67433562302571	2.33469037294133	1.353895814257	-10.3193134135796	-2.15801345960081	6.66617296967158	3.2714473341096	5.15052497981549	-8.56845939943187	-5.81198603360156	0.475127142107855	-4.77208074354892	11.5784500206877	-2.52635347291744	3.44800180920689	-4.29235221817186	10.3673653215586	1.42929576432484	7.06855597352837	-8.38951684990547	7.99963848953165	-7.50145529933967	-1.74014119804021	3.40094678859527	3.66253282335505	-9.61422517432225	3.31262917380372	-1.65503752561185
125	3.26069441676639	4.66099929047536	1.28696305361064	1.27866087682478	3.1042779495529	5.10214518691009	4.02828573049258	6.52330704903423	5.99324044160957	2.49844409078218	5.6338277580097	4.28384176382345	4.73259867422647	5.68447995508448	6.43346331422119	1.476982225337	6.02232739178656	5.23248679094129	3.27614887721849	6.11442478490507	2.52258368722774	3.30660978152468	1	2.37736515840736	-7.77886246540335	8.2738489629343	5.62549600775038	5.12305920267187	-0.0199313121834184	-7.48395499334452	-5.39462014211395	7.02266020109567	-7.23989799195126	10.8459058527183	2.91564350865005	2.27255829586979	-7.88325591246824	10.1245654239963	0.162973754510148	3.98405372074085	-6.49993535913371	5.38172970783571	-9.34291249495514	2.46817544770263	7.15523743619598	11.5251432705073	-0.950983098874349	0.507324343985268	17.7940503579402
126	2.08539048784185	4.72170030490408	3.21226872191259	6.4974508576182	3.54343019282428	1.96571456546928	1.17086157043128	3.41688408529523	5.92653690701511	1.43983365235633	3.16338093148624	5.95158053643532	3.56120919596357	3.15004279625279	2.62952063015653	4.49148327127336	6.62583034623304	5.82918494387174	4.81889569788498	2.81487257834688	4.46153507836875	3.77281840305642	2.12531406451674	1.987796268693	2.15608569614614	7.51102411784763	4.13662535432081	3.56947036377397	4.81311896644665	-10.2940973761269	-0.450158604255154	3.39412989130896	-11.4274750981176	3.35923717866718	-4.88662688307234	0.250128899907155	1.07106131220906	7.37047839565092	11.7881950537195	1.93144218418261	-6.02796532093923	1.37543109127725	1.36435735054509	0.607464737098758	6.37957842312319	3.13941519458048	-11.3641477545607	-0.771302655565343	-1.54540438541311
127	1	3.42704426534092	6.56500941975857	2.99235172494073	4.55207280889824	3.64669914375265	1.35109471735488	2.98153029698511	4.09989086588068	1.1430172641086	3.35725718723135	5.3388085785886	1.80053786790333	5.71540705593223	2.10248169479704	3.13102235614111	5.18790618089547	3.65562978761386	3.64496513019607	1.48775511091947	4.09922773671211	1.88388221058809	1.25743798638811	2.88805865683342	-3.85366189095778	5.83761312729118	8.86271061422137	2.55788592966157	0.254469503205776	-11.4258617516712	-4.7112682680943	3.37085950059199	-5.81806775769344	11.9139449117931	3.13142778552331	3.81832273814233	-5.40368651423451	11.8745995910179	1.1693305952416	6.90137295544016	-5.78681484843674	6.30161724097003	-8.27164908406482	4.17712418178289	8.16220447997025	3.29837661181304	-9.91718315814662	2.86359944566028	17.966294932325
128	2.38182820652703	3.79614449543289	3.87895986987485	5.0635581141265	3.55432297808775	1.53188926677079	3.59092203430222	4.3178791229116	1	3.07251154924824	2.61374657059087	5.39798283002393	2.62677365912641	2.61306915612451	2.27917106625221	4.10414300518931	6.8693809637602	4.62269106343642	6.33731998510791	1.05140962081943	2.00058661648294	1	1.48148987022172	5.09089871241637	2.74926325893675	5.62695221549053	4.23504881622185	3.51996817149114	5.35097693929692	-10.158742467095	-1.82879454774808	2.04044712291221	-13.3861657453848	4.2405602679558	-5.24624696764204	0.432132989979687	-0.795603816270395	6.74229602322221	12.1292805252969	2.58560286991397	-4.55117164363301	2.50294844357468	0.84821461059417	-0.0211284870416408	7.94877981349704	4.03124170429402	0.690357737503454	6.27052993121468	-9.10675956516565
129	2.34702751232831	6.32260499297989	1.0538030026479	4.96563296522612	4.48966571446484	4.15310150811301	1	3.70181090884214	2.97654607091038	1.44785983617181	2.64092111095736	7	6.32837622113528	7	1.37651830933309	3.39334698375161	7	5.83181140723469	6.58879254843991	2.19493247836596	6.03499728490483	5.44163453693565	2.76847279767765	-0.613463588975526	-7.17010337529062	8.70545936481848	4.48380749650627	2.48988041132384	0.986329514052974	-8.53361477627619	-4.15062343654564	7.75628738708386	-8.24385754032181	13.5521088219021	2.98182367622761	3.74412836811176	-5.9144853705639	9.35697846252222	0.156370427516337	4.46238016459525	-6.29757345596653	2.29123050758623	-7.23195035445875	0.80842778679589	6.1654312935178	1.28670154726294	-7.37701343172996	5.84212032235779	-11.6429692275215
130	1	4.89011865818766	1.28179115624189	1.96028900573711	5.08552209168159	1	4.05671103414405	4.08296939507053	3.58345240426211	1.4662412944933	4.32396210024214	5.27387570009003	1.67343256857549	5.67147761103077	3.91582262246106	1	7	5.83991157787116	6.25204624572999	1.5064595033673	2.76720027316971	3.15702574322365	6.88598751914116	7.83063888931038	-4.87292197711418	-0.156167085417998	6.18762801501205	5.75838845554758	0.766478650569386	-7.98208697437433	-6.99044286426611	7.06040710998477	-5.81680350292513	8.41705198791356	2.04640158938804	3.17631251019458	-5.30327346957226	9.6599645443364	2.81093044373801	6.90408952444925	-7.70765773652939	4.46335906458485	-8.75500576612118	0.827672658624055	9.03487447264063	5.70313989368992	-7.14071839885088	3.70192153089209	-2.08170975590158
131	1	4.2101337696221	2.07812089623903	1.24409650964378	4.22593885840026	2.08505154662913	3.15234106087744	2.63769560695858	5.6052785149581	4.21002249439961	1.32783806136184	6.12902461420027	1.00583949475304	6.37758315732593	5.03951431527723	4.99532729936437	6.87974422548535	6.94155713182546	7	1.59702542531335	6.28027990754845	2.1477199907145	6.92821298928963	5.30204669213406	-6.36701474802891	6.52618722745368	9.7885703496489	5.90719297756862	3.52120668949463	-14.9936898826884	-2.59903114750986	3.23302112000145	-9.189529772811	14.4392807400406	0.504970570003486	3.20669662764249	-6.5366424389736	12.224347241589	1.34201079300661	3.7598758505501	-3.02258233462346	5.81248870384912	-5.75537783682124	5.15754020412457	9.45236242549994	7.60809909032205	0.39960444911305	4.2290439511445	-4.21557100454543
132	1.95619867562069	7	1.46204020411792	3.17919689115242	4.11219886463002	1	3.08891152340823	5.53972690606141	5.56279569460616	2.90899517561089	1.9193456993	4.01555510443945	1.32492094182236	6.77001902544694	1.14600301928044	3.99139012705261	4.11280398767267	5.39694357240084	5.71785571058127	1.42060893559564	4.69584033265762	1.22554274010687	4.07924972242861	0.319147710588467	-6.8569072195679	6.38132771067673	6.91812352182788	2.11196305513171	0.791011948404131	-7.44765485262307	-5.52224496792383	7.38245410161767	-6.0127663839785	12.4125751643423	1.50062290089799	4.87577771860524	-6.55107795733456	11.4362050696069	-1.45554222956847	7.038922414949	-6.95101001848383	1.14148906188487	-5.16261003292044	3.83382582506208	7.5538354397579	3.79880326939765	0.309127963576915	3.42354985618874	0.24914055637257
133	2.86147098699365	1.16734091818894	5.9290513740701	2.76563856977897	6.74460701431016	1.19158735203684	2.4674050681779	3.02400526953591	5.1966385903893	1	2.0287530958786	5.50402544900968	4.56722343387752	3.79146316089793	4.27641324374594	2.01513051079693	6.9679311518144	5.18252938628364	5.63768849667121	5.01099658421267	3.28200055559876	3.05642511912242	4.13395381437184	5.05017838702374	-3.03519116119802	5.56628211732176	10.2413256550738	2.29233730780434	4.61670467149929	-9.22510124670447	-9.05888545168735	2.66525933166353	-4.54323014040101	7.67997341795846	2.2328938122906	5.01807953390207	-6.08124253681301	8.12282203020631	-0.636869041554673	8.57035990806784	-7.28576774045758	-1.06013628286121	-7.75960325176595	0.998329306576264	-5.17046130093975	3.55205333007117	-3.67512490273609	2.02744063295523	-3.77468443634705
134	2.47790231071352	6.81482427677641	2.95624345780179	3.40404300938887	4.18806164303191	2.62152447342118	5.40154134327002	4.67880937676679	4.67234497334769	2.33385082662925	1.99723718989671	6.3180709076197	2.27001963081604	2.583930430985	5.34262515413407	1	6.49034922712198	6.72305736141318	6.58922471679939	4.70741767329047	6.17682041765948	3.26920744784548	1.89688446834587	1.66838100245639	-7.39390339081446	6.58239506851119	6.87126809982992	1.52094924328221	2.14348451437272	-8.20301380655013	-4.34608393827594	6.96201989041467	-5.8124664584822	13.6836259081088	2.06087055858076	4.90603930316512	-6.74454865288457	10.0285260628476	0.0912145119788754	5.54223600917951	-8.75210788726254	1.68555554477704	-4.78391901087273	6.01103926254602	4.85067460487412	3.64209144224653	-7.37091711043626	2.83157766250049	-1.05162563101577
135	4.11714427789691	4.37241455776821	2.59722764102093	5.45880159565802	1.66471656638675	1	1.71217059623163	5.1737973958203	2.923761753239	2.37792179790221	3.00681445372215	2.71309517956238	2.23114623103528	4.43872445140089	4.15371792097759	2.49546456451727	3.98658880144704	6.58503634211601	6.35282639413967	3.63202437177078	1.70708987678328	7	1.72135462167844	5.33448695758714	4.11936856226298	6.80986429949863	3.10678086175391	5.55375560612004	6.36360548537421	-9.29198940996976	-1.99512393839971	2.05681758349171	-12.5294410921559	0.770524528849054	-2.35842075085538	-0.0199918561708829	1.68662082948738	8.7500489874361	9.28037908052572	3.67414265977401	-3.41861224261214	1.6420664421662	-1.08207332855858	1.20958882847304	9.18583321103961	3.34564234150009	3.19386027164804	1.12480601410833	-8.21277164114903
136	3.0708425803859	2.37582083573674	5.64047372090202	2.70028521863181	5.94093557586532	1.99796750024134	2.58948219214381	2.08016921596613	2.29202042773138	2.17743383795602	1	2.78450477096023	2.91320840531045	6.44867281939726	6.47648777385801	1.73373567422572	5.45886403140293	4.10321403652761	4.10697411910162	2.04065832621266	1	1.23228003503514	5.18665092337053	5.41811871340764	-3.58516151114946	5.08020687166591	10.1906074215865	3.60481921014479	3.02615094097331	-7.46073705692315	-8.46225120914819	2.49461590219133	-4.60327551022585	9.24942427648078	0.371451862841611	4.97367913869099	-7.5347929665217	8.62872583121356	0.616657235119641	9.29144338531585	-7.23097671121572	-2.20475944552314	-6.97256585466146	0.359898965381817	-2.81965093690821	4.21140531591049	-3.28062374170264	5.45999388724018	-1.19116576941906
137	1.50999016799688	5.95179790172604	4.32305717996043	3.91825804661758	5.63014589976254	3.11627352829533	3.66798706559275	1.51158744022174	6.2314899493532	3.24096788176751	3.44892751690566	6.85233085251095	4.74459890488468	5.34573589816655	4.21385625951351	2.83395518821081	4.57351929218235	4.99297300153037	7	6.38055749776448	3.48765451569472	3.62964116863608	3.30745517108255	3.66005150639385	-3.72174066127766	7.00976961398892	5.43285098841374	2.87295407229742	0.447383575294366	-11.1790966645953	-8.01320532070963	5.27362179074269	-4.86569550068827	15.0947886473136	2.35063836841192	-0.169310022488397	-7.51836998566363	12.466017350938	-1.42722620675394	5.40982332700228	-7.2655876676614	7.47215131768826	-9.42879445602371	7.36246269927761	5.17024696437926	1.66967128197244	-7.08353744003501	2.59123791502409	19.6299333458223
138	1	2.73315174942872	4.45675792571193	3.02919430127549	4.4317516666127	1	3.12937365201668	2.53735094151652	6.62785913665846	1	2.43855421041282	4.11436137698249	3.06039771115175	1	4.70452529726926	5.43270466559089	6.44075020566665	5.94178916705107	5.31869521335837	2.29196799049417	5.4754694275307	2.10374691376397	4.43550167650205	4.322154116276	-3.43782020690352	0.447789447025743	7.77684619623026	3.2334009910413	-3.18122536281553	-9.04371499502165	-8.01037507731952	1.65514356082578	-8.28914225038273	6.8118829612343	2.35472064573845	1.22729670387222	-5.16946579906453	7.72545614726963	0.674607254580436	6.287181001224	-8.84606756173501	3.19981800044777	-6.82298075282316	5.58947854378479	10.0421969737104	3.85134382603114	0.692514076979978	0.121537305996675	17.7631119248736
139	1.96010940427505	6.26948039292816	4.97319626416628	1.38504361995306	4.42073937490165	2.28092065312005	3.62655372973146	3.77570473645011	6.98660028368898	5.4602710943652	3.11337100148367	2.71831224710325	3.72648831347708	2.71574175195978	1	2.80088451415385	2.86780361526383	6.18791308692603	5.9450832761252	3.90684981983805	2.97706306737586	4.74645336635193	6.48680784004849	5.28582790623571	-8.6635755089201	6.56685503576307	5.77738109293646	3.87421417226067	0.839417907449964	-13.1062149989831	-4.18082720784059	2.81671749757085	-7.18651745909957	11.2140849386355	3.61983219681461	4.25445307499712	-5.69336355810927	12.1800891497603	1.16046774198634	5.1142280104476	-10.8659706936859	5.71757120452584	-10.3275054492445	2.74970131167245	15.5410792908876	4.37563402773781	0.248050579603009	3.16703611025179	-1.53040453780612
140	2.32744399603572	6.44292394928067	1.7563202675055	4.59155994893641	3.76723378302939	2.96634421112035	3.3730006091785	2.18981833852069	1.74488253633718	2.86049007522385	2.30767233526049	5.67222378033763	4.31841959225417	6.98085072167507	2.20478829217038	3.18999301633752	3.99969007256544	4.81072001381945	4.1913865560045	2.74701314908783	1	2.03735765467501	4.49354668346224	-0.168213666422945	-7.58787265816765	6.24009375383394	7.87197325815435	1.7889114709288	2.85370308560347	-8.49697791735184	-5.26432271285275	7.70941163125549	-5.41914647876734	12.4060019371464	2.11456669329802	3.41227861853104	-6.62910079520941	12.0221898899659	-0.914435684604255	8.34673139244444	-6.40298848283399	0.0410921486377248	-5.91765316629371	3.86050677222277	7.36534473565511	-5.07933423995587	1.59213245124567	0.161575070816076	-5.18211245669738
141	3.63813156918754	4.30805213108796	2.98289176074589	3.02768807745145	1.54565059453699	3.80362072946462	1	4.48269460492201	3.94567146884298	1.79393355012448	1	6.89234461521688	4.40809463768296	4.01947857860683	2.44410355735362	6.32734973747701	4.88934783265475	5.60490935764032	3.4985745737385	6.57153405741768	2.45256612595249	6.95373795331165	6.23323519398543	0.443699055089058	-6.70190124636472	4.65348292993464	6.24115399452367	4.62757558936486	1.48224820356951	-10.2829139516059	-5.71781611346436	3.8483851487865	-8.5468178768938	12.7731328569865	1.83883626926488	4.34961402781687	-7.47596761144109	10.9595108654348	-1.88721219353105	5.71626186531335	-8.55672441596608	6.17820588522687	-12.1161024338799	0.506536748933892	4.32588846745325	-2.37983254910733	-2.33270582352452	0.965453875349079	-6.87037682514088
142	1.84549671192614	6.212959855647	5.39894187077549	4.25808311529775	3.78885900752072	2.29966831586374	1.43429088021407	5.87943512817749	3.44626913465679	4.97445507869212	6.16502489054549	5.60248658738075	6.28103007474177	6.7814111874883	2.5834181183596	2.06232881975856	1.31603241464349	6.00556736238009	2.92561102594723	2.94460276082935	3.79703343892804	2.67504293845522	4.89960260014051	4.78817516470283	-6.08284992939626	5.68821150741876	6.58663558001613	2.67003447147411	0.304085398459182	-10.230440166756	-5.25377200179976	4.11069915418836	-6.96325464086019	10.696800980986	3.06895004531677	4.4695896202215	-6.79248737010742	12.6374231041197	-1.2409280656716	3.39983970349062	-9.09249099249369	6.42773701852166	-9.66229758330761	3.87649638682217	5.04114086452995	3.00794030795934	1.8079342618523	0.847745776953422	-0.739405794490632
143	2.15823100479932	5.42184525713206	3.83550618331223	1.30272700209424	5.64794893064148	2.84507850284767	1.85253719668242	6.1400603705793	6.90053892465762	1.67240194041308	1.14358444969473	6.35218568719461	2.25174235274385	5.06920366112027	1.82975534116303	1.49852959539082	5.14862168375831	5.24199983636236	3.98760106527926	3.99028410830381	1.32676417209294	4.89577840671703	5.84332663170366	7.16391521966465	-6.11252002665996	5.3719904053246	7.79622560399407	5.4384787512634	3.18610712848221	-12.321143521963	-2.73753146165295	4.9915622721158	-9.30809382450177	14.6095285753478	2.52573025838411	6.04441219173713	-7.44513263827356	10.6213551583575	1.14926445403204	9.46577118925556	-4.33476325879	6.17859616683955	-3.91781529431919	0.630171706164233	9.3489096874539	1.26087691552964	-1.15353994734457	1.01404415839776	-3.23273430004985
144	1	4.09517362277466	2.24534507527236	3.52471768645022	4.58145181999243	2.3251340623807	3.78219014455401	5.12673055938063	3.15196391604563	3.81367026273131	2.78156880849908	3.08474844719899	2.8861248875498	4.16166587578605	3.57922186026997	3.14417842621288	5.35946278479246	6.54632818106971	6.28055602251016	1	4.93782860175673	1	5.13721499142893	9.11407295884662	-4.19009775725123	-1.82463305173488	9.64750556587114	3.8113379437133	0.27295864263209	-9.99502171774189	-8.82125564972084	4.01499519882554	-5.1579724524338	10.0592490657375	3.78766835716285	1.8665057911526	-5.4424130603915	8.9229236196756	1.81356808170885	4.76258929694612	-7.765745620059	4.16412023613544	-9.98448204669348	5.68741734033922	6.46579098178873	4.03692839107985	1.14707647364268	-0.541278856739751	15.4927302069339
145	2.84191889967251	3.53921859287885	3.03296585250441	5.27413193563372	3.01368491666814	1.32533397070356	2.94101897264594	5.57865184969484	2.46542140378294	2.80632839137186	2.15502484435147	5.69134639333153	2.92559861253455	4.7612664265691	4.63110259061494	3.98610535793815	6.03076658643729	5.94801176365572	5.23730445904565	2.80429500207726	2.75027219387179	2.28832067473612	2.96936912272723	4.21035043518574	2.68370223341084	6.31151732647501	3.99562468379612	3.44030612207182	6.24982533579441	-10.8915673407399	-1.89475553538212	0.706991988713266	-12.5750137806683	3.98776971494108	-4.55381184706682	0.603189144593282	-0.109017273352881	7.4537635736726	11.9260577665957	2.1463208972874	-4.33344365848902	3.27478931299815	0.993925766033775	-0.128323097497439	7.20890505326388	4.31489532437493	1.2215953156864	5.55595633194827	-6.94707647447697
146	1.0133093999598	1.04716521372442	1.16068078396046	2.63845508734726	7	3.81783325450313	2.22486999194547	2.6963137013526	6.18272022304064	4.19481532731843	1.86198486530263	6.77618721097031	2.80713788512142	5.10913866613438	4.50706214714836	4.28529112343207	6.56585731047437	6.13119974516642	6.49910314403182	4.3023698673155	5.55508244958082	2.56629347659084	1.50913866254408	7.70343294999806	-6.25916870562635	2.34798821396594	3.81183845955505	6.30696779679619	4.3918899381432	-8.82117310275052	-0.621157027346441	0.445791961817758	-1.85096058518292	10.3493233824816	0.907607350500058	6.54173685551708	-2.74915059765236	11.4949149114632	-0.428119172421099	6.31409803273934	-5.78532908623554	1.66365465157858	-6.46711333217114	5.92255383223346	7.8884166890494	8.05574302865399	-0.435636302245115	1.30926913005685	-5.18666683932309
147	1	5.28348871723544	4.22659544504333	7	2.3735569073384	2.78805744467732	3.38345443767531	4.0994738831178	7	1.30841208305114	3.82229574875433	7	6.02406011473304	6.59457948974757	4.83462538873752	3.86591397599013	5.55300679277236	6.0441151924805	3.73897916568918	7	3.35863291623508	5.02237583700285	1.83922705378855	4.54674504516611	5.15473657779858	5.74146436437429	1.00214813581867	5.70368909107332	1.67895473292818	-7.59268046258603	3.0484049054721	0.283692116463078	-16.2794050497592	2.7502197184836	-0.530598420141234	4.99971062110064	1.76327887698493	11.9907651277814	10.242976228187	0.980152712947369	-7.27273675471962	0.88398652502204	1.2671390325869	2.67246007659463	4.91792097865281	5.91049749827442	-9.44646051939817	2.02484182204878	-6.92221722289128
148	2.46569942501015	2.97958686984984	2.56959258484282	6.1569719982589	3.07722769137185	1	2.62837588812283	3.10580443951911	3.73245667808162	1.74932467459169	3.32291515343601	3.46062488944363	3.50235212273793	3.02169880423325	3.68389962136863	3.56490839151279	6.61888253299778	5.78698081571289	5.409159360021	3.2561188982596	4.05152340844556	3.2240205675118	4.77051415261273	1.79161689496961	1.759652107695	6.22744277906256	3.99432398673431	3.56177794872918	5.21728257224771	-9.96487370182551	-0.963070179284734	3.93905820662865	-11.340002473437	3.54933645564659	-4.14303436410818	1.70412227683501	2.9575530802155	7.97704583450132	11.6470065036196	3.29763707731823	-5.29917276222877	0.783331912131796	2.01795411642857	1.18265337175797	6.65749594496674	2.41651250785188	-11.7729096071287	1.65777064512374	-7.53700969671503
149	1.20781238651736	2.00778566446363	7	5.97387775752268	4.04579310213252	1	7	5.02327396998477	7	1	1.16719273544797	6.89879897098332	2.57172326448841	1.6347071803401	7	5.64899563004526	2.36042883629754	2.58754127124454	4.8529790936201	1.24261124867852	2.51898550374572	1.6945061416971	1.62851920047418	-1.22766726707685	-13.5865298382862	2.96367022147175	5.9292734006515	4.01831766954195	4.91337215227403	-11.9945806531918	-7.93411335348577	4.49506019874582	-6.71031565605994	12.0777130751189	2.29558594348536	5.9055807455861	-4.19845153247775	10.2102987693175	3.00659297858443	4.66517755881976	-4.85477441698603	2.83276222786199	-7.70553349274513	2.37256274872323	11.8272833840836	0.907784588907331	-0.351483249131191	4.3786581434889	-0.437772799718921
150	1.505417333724	5.84053113040642	5.65682736054422	5.86776634653651	3.12904694132652	2.77887713688273	4.31238113934886	1.46655060685972	3.22349941853426	2.1630518025222	1.92410503717347	2.72689996364112	6.40193756610488	3.11588428197958	4.86837208469795	5.77871141540783	2.98409525641629	6.39560333784707	2.75972903863797	2.11622823517737	3.23363220888726	2.8897940265218	2.27054985799264	4.94460771432485	4.75607089486349	5.74091507970734	-2.43199200549159	6.47116466384136	5.63607922239048	-12.0715768774658	3.96131301501649	4.83628480619266	-9.59536901465357	5.15599652243667	-4.39663180789637	2.06686404982179	0.0787312804946028	7.72224141540576	13.2294125980009	2.71183101522823	-2.05176545195301	1.37896666946836	-0.330685893947266	1.07453728797009	4.57793184269458	8.59793779353593	3.18311454682869	6.48310401788023	10.1115856195352
151	1.28046623960829	1.86291494406111	4.54865803395315	7	1.00231399452084	2.45281566903985	3.47852232255136	5.37036784259947	3.85802357925783	2.18456644989364	1.5158885771082	1.99444792495912	3.30041863400079	5.09700548089188	3.68312234197843	1.53920187123533	5.09613423969949	5.77461321786774	6.12817355278557	5.38870035185091	1	3.87064318100477	4.13427353097722	-0.516648623256697	-9.55870161500695	5.5122740602172	9.55275126378713	2.97727258801649	6.31047967035283	-10.4878079118008	-3.79893605520864	6.9334943123022	-9.16935971795034	12.3985042435774	5.84527385278784	6.32551862028301	-6.86273218279577	13.5415536718815	3.97567431247451	5.50664372684111	-4.67014061971158	3.44404250708245	-7.15198727324971	-1.00456592349689	-4.11675690620333	0.971993497229556	-9.14931966492502	3.43375754351366	-3.62395637046329
152	1.91020899942521	4.93812772676061	4.2130817042531	5.25389543096205	1	3.32161875860113	1.75741316649476	6.3667358266399	5.08403671448375	3.14253253467499	1.02610737576233	6.33647187131097	1.46041030959104	5.52129664996833	1.60482896216027	1.27753237401322	4.73505083821841	6.05432528650909	7	4.25807106775036	4.20947500731806	5.66650668564007	1	1.6808474907967	-2.8288757138483	4.71994341345198	7.24201141283945	7.08063037055636	3.14094508326545	-9.59786351111368	-7.66953315798063	2.58509395766556	-6.40778946878564	14.1273124812919	1.37575473248615	3.62598454448685	-7.9442183643374	11.1490934468349	-0.197757005756427	6.41316710877787	-6.57885736922524	7.24718718768778	-10.6879666021907	4.72914372113838	10.184266054479	9.59050257620713	-5.34667078832761	1.44563325322669	-3.82839239969582
153	2.8518349315464	1.21122296792532	4.64454439039479	2.79127803677554	5.11730737247481	3.11151346839746	1.49631458010635	5.63848241222517	4.19879573544506	3.80547153188243	1.27615819448421	7	3.28110988561152	4.09977026540054	3.73101764392556	3.09908752731533	4.15918429402178	6.31216979352128	3.53826353632487	6.78608804121144	3.16391279422585	2.1982266960292	2.9467461253339	0.332031526134328	-0.342353452839633	5.13253572634017	8.69020393121417	5.59281267627486	1.84097950183952	-9.99656639842293	-7.23367264521518	2.59531568767671	-6.91806164080281	11.114470744633	-1.53328801812669	4.83431854828444	-2.95822976332612	7.16930037568266	0.947786580201157	12.187134620629	-4.21653167541704	0.783134773553092	-9.03543730853501	2.73724834992929	5.24986691288174	1.46838899307629	-10.1129818570278	4.21470408787236	-5.8135681661397
154	1.55442395340224	1	1.13380104908453	2.27812729407534	3.34663752487757	5.78756886678436	3.61245191695005	1.91499408093796	4.51600508548608	1.1252938497479	2.49190809291937	4.73338528026891	1	4.74434941374639	1.38739930181772	3.25041803310002	7	3.07918968861543	5.12089195435002	1	4.38947111392202	6.31029785725682	2.41620329213234	5.20659350802598	-4.62897784785308	-0.417452287741308	8.39945470542998	4.72265896087653	0.583892375741704	-8.14657094204951	-3.54696922192342	5.16759204880202	-5.60920930934013	10.3321876770607	2.20965971097045	6.82709844339551	-3.00171868542728	4.49396060132361	3.32267022347921	9.51252426434825	-7.2317403077095	-2.94454639023798	-6.52493623241711	5.23631749729218	8.25399455786445	2.23107603403149	-13.4419118288113	-0.162955955983977	3.09672748538873
155	4.1926425133284	1.37783898819172	3.63141775364907	4.43788404828779	3.0763089917512	1.68552788128661	2.18861574807644	4.35279165521747	5.07398567392157	2.1518508200115	5.18274499814894	7	1.49394228973435	4.58179045117555	3.74387358955947	5.58350406358421	3.46541234752934	5.44951352343415	6.75524607235246	4.32713684776074	1.18535250855332	5.50910892409238	1.15975913500975	3.42916856038442	2.01901078549331	6.85903796097824	0.498198381963842	4.8805045050704	5.13210458714662	-8.85969994387219	1.28541702306566	2.91009233506202	-14.3226139021526	3.71530045576813	-3.94366093982515	-0.493055161872914	0.132971798212515	9.18764752203701	11.0153734575114	2.12037209381153	-6.45025520569033	0.909167817657688	-0.690509805488238	2.4776807419945	7.77405022748628	0.0957528385404677	-10.2987723473036	2.63673037125093	-11.7315972132094
156	2.91086900725258	5.73639491125531	4.19487509354638	6.49709216698122	2.23725613241208	1	2.83118207651927	3.53333990884814	2.39581047010329	1.48709212311947	5.30463787891955	6.28377956725124	5.65284311461123	6.58507769495249	2.73998111033425	3.12881754496332	5.15192294829241	5.40395735501349	5.42708020543992	7	1.30668330161043	4.94849513981928	2.6297590559322	4.26905179418849	5.34257299268256	4.62259396959967	0.128475449293956	5.49621165595719	2.49901778126581	-9.80955354075387	1.11901172186073	0.450202951700356	-15.1158956378552	3.46486261343236	-0.319313454882121	3.41027046768989	0.0711061758239611	12.4097505299136	11.5116571697623	0.663176819204222	-8.65260787086425	0.957402020509649	0.787501976343568	1.9634051313065	4.72786433558924	-5.12882384644014	-8.71591880492042	2.00219947325687	-11.5922144564055
157	1.94095365202677	2.61897456708167	1.40842391719763	3.08680949598152	5.24341116928897	1.89595826296957	3.65067564440863	2.21001705177932	3.57790221222065	1.43737609434145	5.41811760730812	7	1	3.24184502752388	2.67671011812066	1.79761649897332	6.76602917998269	7	2.13515805017335	5.22653527359593	4.37741300656401	4.33647708863769	1.74470675951121	5.49091518965875	-3.8249440371649	0.476192686894861	11.6481837938943	7.2465377519054	0.966690329567927	-6.60555763818811	-2.85971931934048	3.0872261072852	-4.05447857067003	10.0214492799235	0.856665271000137	6.38731959626434	-2.3400297121015	7.15476323729756	6.34978234914578	9.75299091181644	-4.147160512331	-2.10942551938676	-4.79932187444882	2.45562645746944	8.2519912081791	0.778253238243081	-14.9978295308807	2.01523489099494	6.33767045864898
158	1	2.3011019131219	2.29221493127545	3.80649010782955	5.45119150706993	2.25892871307985	1.43751363289255	1.57150172447166	4.95092196634666	4.61157913645012	2.36937371522748	6.32536943784602	1	6.67296693512387	6.15011636668376	3.75422000052158	4.40547419913024	7	4.1866900112683	5.69083841001147	2.92387682883089	1.32005575156395	6.3831581389421	9.68931290211489	-3.20997083404587	-2.3770628803845	7.961467321593	3.53181706616424	-0.306663865730729	-11.4328122981985	-7.05864115988132	4.74524012295173	-6.94806681012601	9.87460365108656	3.74267676976711	2.32826496729944	-4.33685971983526	9.66086437457058	1.52349948675921	4.63833145011538	-9.09783074463572	3.91276082752965	-9.11344902128604	2.44456950224976	8.53151854154161	7.32463811975233	-6.42822222432447	3.43091821158898	0.705669135086254
159	3.78106977223252	3.23356299088753	5.28730704984003	2.33352911012742	5.02279961424761	3.2827487360831	1	5.51290092551818	3.59649327783923	2.01723086689604	1	3.40511986142348	3.79348901342072	5.0316645226536	3.54207576103238	1.46158573399837	7	2.41747739907172	5.20512078902779	1.42151889763787	1	1.49102611724144	3.49945272428632	5.09228995000803	-2.53590535285253	5.70109113492919	10.0291537847813	2.57051327689912	3.87144884072049	-8.14041546208081	-8.55902832720697	2.9280270681682	-3.25880941203386	10.1314175169434	1.15674960990713	4.64258843052656	-4.66060842719441	9.52939777688183	-1.42112030437916	8.42008844804615	-6.3299502037014	-3.05221904110883	-8.21114323643651	4.38262176998901	2.35422467421404	3.22755568537158	-3.06273955310733	1.59218881338136	18.7938392702299
160	2.47334542745061	4.39099304103958	4.64618518951205	4.08091971804171	1	1.29290312952463	4.42882726672139	3.49288306052494	3.77743974413781	1.74828272268596	2.04271094931303	7	2.07877937076035	3.89357190530394	5.04974532281886	7	3.65347813995518	6.88334875884544	7	1.97008400125669	4.33027024275558	3.5276902457154	1	3.99804024085317	3.20316509179209	1.62024367522184	-2.21399801090316	4.22633412522868	6.76657034488394	-10.7605452609001	8.09757892120124	1.98268815789009	-13.2755739386875	6.62335407823855	-3.83803440608962	3.13034625128714	-5.33766076706898	6.46106175868628	9.23503131440286	1.74097126889581	-3.10215511545331	3.46215872047731	1.67969656980399	-3.02552257814733	10.8613091236418	2.45337074428444	-7.52376125131836	4.12286698460667	-0.794778211932077
161	3.23994994413523	6.51721187672674	5.96377019962429	3.27106714434802	2.18135955127076	6.28637542308197	5.48924440962903	3.13200142926534	4.32002540376581	4.63688918566388	1	5.91096382906909	2.94829886850131	6.07988237403299	6.33644714650834	1	4.80465957310267	3.032049832394	4.99136315852214	2.43853255041458	2.19578472546456	6.07754768545884	2.66142140847484	6.04675436038026	1.93750152433799	4.41421731275488	-3.19130434154223	6.89784171884288	7.40554841765434	-9.89551175765741	6.66931982997199	2.11893813683458	-13.6043267048767	2.89505912392661	-2.51609338730844	2.4678160862443	-0.101191568139095	9.35226793517037	12.4806297420915	5.47142923302307	-2.4753911396806	0.88276675051311	0.198184847368473	3.45827172057226	8.89925846361269	-1.01338434426322	4.72296090776791	-1.33753030661537	1.66519531754146
162	4.30927550908719	1.57381499468548	4.58353137850072	2.18949887944973	4.47793255379799	6.49226659764733	1.64563712055707	4.35702457255999	3.66922579998252	1.83441216869945	2.41376989164294	5.54865807771708	1	5.33510127323419	5.5683194372612	3.79440679067345	4.92737411971319	5.42184849068682	5.85634715579418	6.58554951705131	1.80743413424327	6.92970239380792	5.09434453470045	3.03637871215477	-6.55167253562679	2.76752740345332	9.81924798727583	7.69102300325479	5.04979060539399	-6.52405817975147	-6.36700187213558	5.53141599349111	-7.42724477393621	10.5114649106068	-1.92936714378689	9.26978634168216	-9.39777917678922	12.5249089121904	6.78060600857037	3.0116802576222	-6.08763122573003	3.86965202495883	-7.15696499919996	3.18702130298721	5.74186017583261	2.38479952389164	-1.99637535577462	1.12317630689211	-4.44221510613713
163	1.40067853034841	6.22020554269012	4.50990660811542	5.89174085455721	3.23179895569618	1.08129840903196	1.3634396046465	6.39277531079146	6.40606573716308	2.27285443748716	5.77175539132232	6.85431440496886	5.77004427554245	3.03618545885945	2.9721093005339	2.21049972173413	4.46325813552339	5.91334870006135	6.12583773126446	5.78839721168063	1.63243138772336	5.04389739754924	2.51007334440337	4.52522108100297	5.22536457633051	4.63790634727397	-0.873292836732241	5.43772739598737	2.97441188576114	-9.6975126039661	2.56839218409532	0.336246997116831	-15.2950407392785	4.67355322800033	-1.16668063932869	3.12730704919751	0.632624236860021	12.9929145957059	11.0015988069375	1.11397679816872	-8.61153693098131	0.657018920979486	0.717412206073157	2.24908038728071	6.18321659776333	-5.19958974111729	-2.33318608304547	1.97455580376836	-10.350188312782
164	2.1169646428619	2.66754204374559	1.6080748467896	3.69816118009841	5.25886381821095	5.79417482854559	3.88847221178336	2.59121241953036	5.11208245479557	1.78506801153413	3.90654851706084	6.75427725770169	1	3.30289357113599	2.79659845592149	3.58846624248727	7	6.80665930123877	2.13259677717571	5.74970364779027	4.78219228136962	3.64855251097943	2.08569146737848	5.7141967523169	-2.78633915965871	1.26476940600219	10.946912260997	7.4036522508797	0.626710515974532	-6.38278662922503	-2.12992987119539	3.38976881658515	-4.40457428011551	10.2905667183725	0.24388231216987	6.02765424209948	-1.14983778342747	7.25644424104803	7.3654025341194	10.3030668437162	-4.97117115483392	-1.93152232792669	-5.33365135249009	3.356143794844	7.53016740850009	0.559452763183683	-14.6704093962854	0.274857615768183	4.88720009355138
165	2.01173182365645	4.8361056228625	4.21638297808754	5.27839888185859	2.19943671954272	4.26883139958816	1.15811614249255	6.76641301940135	1.01769814422012	1	5.90951023397425	6.61749907690641	6.14742990118753	2.79943321609669	3.35307462506989	4.01844460783203	4.41889264036143	2.9397274512519	5.85746139988501	6.93317801312291	1	4.87020609724606	1.24974134401981	4.29721557181974	5.22942077223572	5.35998777980933	-0.633431172322957	5.98805204546862	2.50015393934442	-8.57071213475591	2.38335385156802	0.406246504049538	-15.8197782424813	4.44104272366216	-0.595551653978982	3.8956027311002	1.33174050911694	12.7682308912355	11.2016275341607	0.442064336040195	-8.2342938015241	0.31610536240686	-0.23178502900495	3.80805951931021	6.85086807796564	3.6769856388281	-2.74387943668512	4.76404568410904	-9.79758496124825
166	1.7323310624901	5.29840766519717	3.76118574432196	3.73502863373565	1.24497855030143	1.70363538936308	5.5579745234813	1	4.98358596924671	3.26537074753029	1.53806976979032	5.3572606380386	4.78513406770626	3.68232388035957	3.64932550598798	5.86461136119787	5.75921330354312	6.87239694313456	1.9865183748994	7	1.13690841356109	2.44486656975739	2.44415407380125	3.45236014089387	4.82006141042358	2.5859086665489	-1.52508289484112	4.80188274216111	6.81256785735571	-12.5338911417391	4.53183563985778	5.86983087261473	-11.8311538749141	3.76300056666061	-3.24535258185533	-0.471964375872013	-5.38551828378492	8.50482899790671	13.6732328366527	3.13055403153638	-2.96851593340049	1.49814255040792	-0.42675229681924	3.59122984697459	9.15231639433929	5.37521201740553	2.91950007874134	3.78393265607787	9.57451738958639
167	4.60402587869896	7	5.46475695372851	5.31482735882843	1.97092820528499	1.96917519656385	1.16425721209408	2.35601926843981	3.20922180257846	1	1.1954964305253	5.83968173572564	1	4.58509084522904	5.72714672994164	4.09625875104098	6.90405912107366	5.94230693791217	5.20178115824257	4.85248388790109	1	1	1.22292001685256	2.53259794751986	1.19828949527333	4.89938275121187	-0.121902626614487	4.85546181579194	4.87811014060546	-10.4662120089008	1.9482118860765	1.02163246701869	-13.9203863879192	4.95621299588781	-2.54364409338345	5.35337530159422	0.927983014987649	11.7345883731333	9.99807179725916	-1.56660623398578	-6.9220910235026	0.332375787210004	0.376764741848127	3.13240638623286	3.31439632750235	1.13480380216216	-1.11367607638654	4.93059204617133	0.141759292001892
168	1.08601137160859	1.45636684702754	5.02472610522538	3.29959796823148	6.02839186751591	1.50509660455112	1.41069371264056	4.87166417342316	7	2.41104060622415	1.33372312601139	5.29774169850377	7	3.22368703279678	3.87154175848149	4.31045392914683	4.92336734970517	3.10882282313833	6.49742746202327	6.55933152377621	4.83794804987785	2.83461217092202	1	0.439251556390039	-2.49114331595602	8.04771972738932	10.1137206170619	5.178596532473	1.43007373073202	-8.32138908491299	-5.94510671495538	1.81334194134362	-7.15277189556751	10.0113067163451	-4.37301850655966	4.97641309854628	-5.14674137325127	8.44071208734944	-1.0310345805154	10.7551118247636	-4.31254324024063	-0.17982897316637	-6.67461087421459	1.36555763896713	5.755663371602	1.78307056434282	-5.13722484206171	0.201314568708301	-4.90364466846938
169	4.05991547668053	6.66591922771564	4.55691998420924	6.00575711022123	2.00582195842591	1.09532347291015	5.18647654137469	2.3193588183871	6.21331118804283	1.74654263575472	2.08715059607812	5.91516407277211	2.81248827830862	1.9174894009564	2.26354901893873	5.45631427171286	3.85213700008975	7	4.94596913022347	4.03874703203127	1	2.05896840520206	3.08756295987562	2.7978189841912	2.47582415905528	5.40113173517687	1.74298885206627	4.11668831580516	4.3905100008091	-10.5513473914125	3.07628786008151	0.262944613075229	-14.3799133104411	4.40770569974447	-3.69347178506922	3.94752429787612	-0.611936025610382	12.8465038810869	9.1923996182532	-1.6356267919594	-8.52273591644652	0.359582045197307	1.38124918230945	-0.552859867632979	-0.594804222111618	0.766172757872056	1.7047375398431	7.04772497667717	-10.513703000093
170	3.90617502369256	5.85051831842922	4.14984974636791	4.5235996816852	1.10785990803409	4.15108407949035	4.85706525200402	3.65651406420242	4.94833259482137	1.20812077622204	1	6.79085704455878	2.91281629609904	3.2729635561139	4.04739731022649	7	6.49492068516432	4.78904264343113	5.19469556591758	4.74623125698314	1.67884022588111	1.09786971873401	3.02492299947652	3.02297210141489	4.54227272998868	5.77231392604273	2.30000349756345	5.44730366739368	3.59374172156648	-10.8474975911044	1.9210266670105	-0.106472106100226	-12.7620857377646	4.8164211024329	-2.871858213328	3.65728991625525	-0.407199366629807	12.4756857825409	10.7667271856424	-0.587133107854014	-6.68129657081181	0.0743843853689483	0.309904182951576	0.889109801712642	10.0189763356615	0.872533882410877	-6.00213759628977	4.53872119284263	-0.277170564657989
171	1.98435456976912	2.78742685190134	1	3.05223191092655	4.74973521478384	7	3.87125152531976	2.08398731788112	4.95341286720452	1.22280698897813	4.94470965801057	7	1.60511970320674	2.75754994387522	2.4337673364841	2.38118901203173	7	7	2.97784928012915	4.90466780996033	4.41037364826208	4.26293570644847	2.78287403368283	6.4316827530133	-3.15250840886207	1.66378542980824	12.6461997110691	8.28356525847541	1.08515801625024	-5.66389977351554	-2.58269401063892	2.70554795851812	-4.33781666422091	9.95259010421204	0.622909624747172	6.31155087697508	-0.731157311857653	8.12966338579485	6.3589604289796	10.1847185600992	-3.13172137118996	-1.65125635779563	-5.65435378304557	3.21726159891091	7.15359249615088	1.25744436325787	-15.4377240863433	1.4713542877011	5.41725373000218
172	2.04299820858607	1.47114370402097	5.22643798597581	3.62129155740018	6.00234968212841	3.53588655094331	3.58549068829021	3.66521364620649	6.82359949391654	1	1	2.25144686784826	1.23356923439817	2.38354394193262	4.72041355703664	1	5.13700786877709	4.81797288470634	6.38000267091314	6.44373073989537	1.56855853706763	4.10071937028123	5.25105636883639	2.48618608033956	-6.26186569097525	1.12453164404718	6.1649376088009	2.77613456857264	7.42605832378425	-7.79666261658584	-4.85395799064239	0.20918415143561	-3.65710986001122	10.8593920258843	-1.59563365383435	4.75012685102566	-3.95595572515482	8.24718547492406	2.22242494251854	7.65436154625891	-7.756730051748	8.84586620478301	-9.44392787873944	4.06446812476428	-1.95380094003445	7.55929801232687	-7.71093201244009	5.53836430439283	-3.26423591063913
173	1.96023006947515	3.31981895893426	1	3.01364755522536	1.48204436712117	4.57027388836207	2.50774149482984	3.00706540156892	4.90918072326246	1	2.45188384745778	6.2457182047601	1.52150604487691	6.9235038759806	1.55563878046782	2.78514474414845	6.54753344444633	5.0652553961409	5.66459026153757	1.41398739035624	3.41852423073702	6.32151857962526	1.52273953026461	1.78178379034987	-3.5774847211841	4.46506201312065	8.98155396697753	3.01467061826184	4.21787123296753	-11.4697490416563	-2.27301175596872	4.86340411366911	-5.85102665694151	8.17106209473999	2.75894077895169	4.09655545070912	-7.76034476874743	7.13485582869624	0.938697141291855	1.38348418048822	-6.88109912571374	8.63938979274622	-7.2174988555005	1.50805603603682	12.667547604657	6.49578154078583	-6.31229664160355	5.38365688613873	16.9715735339104
174	3.02531417210487	1	5.76370289795112	2.76275556453463	6.27579187339967	4.15431090644809	3.94146669414241	3.22451915713846	7	2.59100874206907	1.99191934606027	6.57781711253643	1.06310466732103	5.61293735935562	1.95758318982382	1.66578664786205	4.68089157119398	4.15050005425728	1.36337980050732	6.69141412606208	3.77628976590732	5.69633008909567	6.563080566218	-0.160495180067238	-1.78074779346631	6.8094432600792	9.23393422280108	4.3524735792598	2.87811227705888	-8.64621036826313	-6.44015333513184	1.48906164923616	-6.89818182189889	10.6776814821946	-3.09380072571895	5.09684512844668	-4.2249657182177	6.57919652077657	-2.01970955038195	11.9513762203098	-4.15549264712696	-0.667274322531026	-7.08746892368335	3.13932295922516	9.50415226897464	2.08740071513326	-2.3565140232246	2.69827317656551	-4.01751850795249
175	2.63947453430652	1.58230040605082	1.49904178572534	4.05853492782278	7	1	5.31430914699023	3.09281302297601	1.29304305982488	2.6756713133358	2.91960317025724	6.09870821144066	1.72479005648189	5.89229707422544	3.70857517396897	5.42275507158038	1.66514806401757	5.02433514001227	6.85979159283331	3.2814178601924	3.94031403914507	2.31502920592373	3.49684313339649	6.35761735516159	-0.812415227280109	2.20732477902127	9.53471167521947	6.29879569659411	3.81744648629978	-5.55633335443895	-2.24744051356263	4.42499495160811	-4.41540078590765	9.55411440839975	0.052435735779127	7.94637824863552	-3.01943469432029	6.40689496208444	7.49746430828417	10.2768410993419	-6.8873233359001	-2.81221280647091	-9.47035640056281	0.469031697238372	10.916449390659	8.62511901812129	-6.45248029453551	4.26554925138417	-12.8306357236414
176	4.60762130810465	2.85010552759856	4.4464880541187	3.5562045511357	2.29988951105218	3.76667121279479	2.24406133111669	4.97679716843102	2.39277150090877	1	3.46158585183212	6.7769766566115	6.91345851627422	3.86017295352965	5.37476545460209	7	4.43270261368063	7	6.62689329466939	5.35134429938951	1	4.28526675739665	3.57141923890739	3.66657068910943	3.38796912618556	7.18844434708546	-0.137157530514169	4.79578977985153	3.99010149475795	-7.85088169560008	1.09688987990242	3.34956178314559	-15.4505263901192	3.56625537287738	-3.41349747185314	1.16453002166939	-0.44419191309888	9.35279804328509	11.513030930758	3.28730164068917	-7.18078128160873	0.718539263051935	-0.686449811460514	-0.371049443399161	3.26622692025016	10.8500661717786	-5.86554335989226	4.29520358478915	-12.2732927239978
177	2.23154612436499	7	4.71250432160602	4.82763006279043	1.20602137309398	2.13848177913848	1.62820791881837	6.57690962375328	6.91350924239897	1.13914824414718	6.83550210296975	4.65342837006682	5.55597192940171	6.74128698316866	4.59283986417836	2.90561743865706	6.05722710331248	4.83634272046969	1	7	3.95114165028625	4.64844149772804	1.34755148210794	3.49752694617888	4.74235849528494	6.87472024848322	1.64973702000775	5.42387942015406	3.62179054324402	-9.30728758901412	1.23819315473757	0.940351169588384	-14.3750093600021	3.59935540360847	-1.66473054394352	2.01208216335121	0.134624591655855	10.2781853001818	10.404091269875	-2.59544920260697	-6.97855579541881	1.52076698621748	-0.763281701683515	7.08958040908499	5.44827162501445	5.56798821761186	2.64347468768957	1.73020404015234	-12.4373685564272
178	2.86368424858689	6.53306017665569	3.76658188689942	6.38649890011221	2.34991340968273	1	5.13480710870479	3.17401993254259	5.52271744562589	1.26495358617432	1.82073778353202	7	4.33747075015704	3.02536997171251	2.02379102322299	4.26428891691441	4.0646702634335	6.25979124860558	4.57700441688983	5.9850932556846	1	1.73924341028267	3.00140612700268	3.25224582007839	2.8857444104347	6.58916679436817	1.36292640773926	4.77554818311334	3.50068239899414	-10.6353721269538	2.66681506167079	1.67945994599664	-13.8553272676929	4.81797166943857	-2.65482842485253	3.61282783135187	-0.45113941290364	11.7361121623758	9.57991692555902	-1.81879260508661	-8.10913898407595	0.0143890463667828	0.13644821106952	-1.61642915392032	0.081190698090952	0.328849975717047	-0.432726383765358	7.09669113024233	0.507241897049236
179	1.23053766051592	4.44180057858077	1	1.73756977529877	1.85383389849155	4.33228240428681	2.15600533189835	2.44154998004317	4.94507475323616	1.056191783259	1.65894555021027	6.11195767723341	1.431211536785	7	3.81653586081679	2.95876339371046	6.40788212958412	5.40191677449194	5.89112512455208	3.8271618673074	3.76471198050332	6.39513252266735	1.90935373158579	1.75369482504652	-3.69468191720179	4.55303626892674	8.36074223625701	2.97972656425549	4.67756681154051	-11.2280553770863	-2.95507389699268	5.27565784375629	-5.20446124552269	7.71439440724906	2.84556941436683	4.35240982015318	-9.18255477673138	6.90340032217463	0.0921004423086978	1.6001453833743	-6.97530563797868	9.56845372259603	-6.63995241334143	0.0400179902017688	11.1142227668068	5.90143934332568	-7.80990851446968	5.2197824372901	17.0989853391629
180	2.83818803881401	1.29218669552316	5.26135668204291	2.10752460118155	5.15137633564756	2.61688492109837	1	1.5149039724869	6.8827182489474	1.54040569435644	1.88715053810463	3.88785136130692	3.59724458652329	5.83899402204695	5.41616895246439	1.8913456404328	1.74519616139214	1	6.93353313551834	4.07543591943453	1.22532622909765	1.07524576520892	4.56219200793693	6.35086021352067	-3.92887479660665	4.67377532411667	10.9077890856023	3.66841226910088	3.36062099886538	-7.22443967082552	-7.48339450049417	3.36295635245199	-5.11319519892013	9.29980931961977	0.436329429364473	5.79552668291903	-7.40116513250633	8.77887530352441	0.487160126597132	10.4175349430041	-6.71617498844725	-2.89340606477836	-7.17594527015878	2.15017223236804	3.75573207915012	3.51305917784143	0.541082221817247	4.09212796454905	-5.06641600291482
181	3.02479841929796	5.36213689045529	5.45889887683249	5.25906397274577	1.85768086541005	1	2.59247438991426	6.77744277618169	3.350545588285	1	3.41642262743891	4.04311783650656	5.19797209187501	6.49002541255163	1.151574388557	4.09096144158282	6.19210233541757	3.57285116485883	3.82475710239664	7	4.48566643671531	5.14012459046197	3.65857254328278	4.0873560213109	3.43486244632154	4.63436384485552	2.27703033984497	6.38057211028158	3.75431717866277	-7.87614651965454	1.39022630446528	1.46568253108051	-14.626589964427	3.31426054129952	-2.47405599805185	3.6372400377236	2.10932287503293	10.2082629989388	10.4420723969895	-0.657166729683485	-7.27734385054959	1.94347279178014	2.41441042415329	2.43661616689625	11.5543032899858	1.15714969832854	-2.6757098090436	0.158928526057902	3.19359938791284
182	3.29010602539565	1.33094997835812	5.91524635534814	4.12468497093682	4.96564407656635	3.53070222271485	7	4.01991115741418	7	1.69452764291132	1.15510562367959	1.96669376846767	1	2.50612749051174	4.93263182017814	1.34546127730722	6.88344281208848	4.62008490131962	6.09207667917799	5.63664503362695	2.29147615008338	1.9007972701754	4.87495908975705	1.94639020336639	-5.55513192037419	1.00489155532254	7.46892775652578	3.39858853987493	7.11432430097506	-7.98684543664469	-4.77763797871931	0.40169620862462	-2.69181836257263	10.1243172202482	-1.67822937232634	4.37099755680884	-3.70025856965842	8.65452272755426	3.39049558163386	8.60205548303797	-7.94830643683061	8.75274777328942	-9.87750679417218	4.41211053455657	-0.594294564891305	9.27335457801505	-5.99812832548111	5.68134973003129	-3.1206254095775
183	1.75665081179071	1.27201259542256	2.2987776328556	1.87495758385076	6.68547996212709	5.71012119927664	2.17306056055685	1.91175197095753	6.06034613118984	1.61641554442764	1.50089895211887	4.99565221520877	1	5.32055407044076	2.74707494907877	1.17873115711879	1.14668164292598	3.5139826421244	6.33097238963577	2.37854955652394	2.16037907701087	4.0399742693125	1.1767999916963	4.95346777961691	-5.77859116302063	1.36623817315081	7.65073946655818	5.90861326064044	1.57777804145145	-7.94010072859196	-4.42731546352069	3.42543793670858	-5.59815398309702	10.2510207265776	2.78654529581465	5.30293272744549	-0.998886363945059	5.10422236164464	1.70594049257925	9.72569243502981	-5.42187689895172	-2.14726061839392	-7.8827503465237	3.96888378966697	8.72430731469619	3.96606295426932	-8.49593003828476	-0.45221077053037	-9.51449622378937
184	2.21023233385047	1.62892314428404	2.05330834608034	1.110176431765	5.4520159696575	4.91769334230627	1	2.12842194478806	1.71424814040564	2.05291886906804	1	5.99776605961266	2.90122256569084	1.84666199418823	2.68247391261783	2.19915780308188	2.76881973880398	5.26467968760882	7	2.07304224662944	2.4061897460285	5.88350927200494	3.05201583255477	5.03775930545971	-7.1921663131839	0.550696945800275	8.82769840693447	5.89933672336693	4.94334774428016	-7.402860811863	-4.30596288345561	3.80206945526074	-5.91250579222629	10.4970535924343	0.870910961354767	6.29892494842653	-1.06291153995568	4.61906872097231	3.63766360735633	10.5435560838145	-6.26854413667187	-1.92270592395101	-7.65419222625574	3.48813953251716	7.34275310883057	1.66940386102713	-13.4646865284851	0.55060323316303	-0.99180626753798
185	3.52742253910675	6.84790006114526	4.63427723265439	5.52478768404329	1.27122722720977	1.66541728704518	4.78528718212743	3.99911699346971	6.18600927834559	1.63128291805127	1	6.58086287324673	2.83145289286051	2.01438106761074	2.78028209171042	4.20420354087836	3.56478358872191	6.10714552558507	5.21367409773296	4.95457018121229	1	1.91051530145261	4.1067963384769	3.32691328909999	2.16460294720191	5.91518044337046	0.23021710061746	5.01924006445666	4.78914647812898	-10.6883391136524	2.08779297792216	1.45714579958748	-15.2342439666847	3.44697509100316	-4.30135900508928	3.95234073673713	-0.238717227788401	11.8665619549992	10.1925292394926	-1.57997603068519	-7.84021880356172	0.712494357326447	0.991324317540519	3.65193823942931	6.12068262609735	-0.365937499664426	0.152875375110211	5.93971722372596	0.923023974737226
186	3.41785522582456	1.69557459071923	5.25251016442907	3.67074606898903	6.01671880180448	2.90649298599107	1	2.96311477225354	3.41041480791373	3.10343070217055	2.47551711575072	7	3.66408778973515	1.34495684468879	2.48851367224381	3.6780658164496	3.13840379678177	5.92636577318835	1.27292508757795	5.94767752385508	2.67505304262016	5.09175079058356	3.60989254795773	0.144873150720185	-1.79581868441916	5.51774202108632	8.96185566201979	6.38075490318278	2.06509362937651	-9.5941769487334	-7.6201798885046	2.68600257505609	-5.72204432752109	10.4542313196976	-1.89309222409133	3.90352119438887	-4.0874156683329	7.4501669822043	0.989826592311523	10.7522594462532	-4.48468826291278	-0.125253787013949	-7.93609520375802	3.06945331225007	5.42396967681846	0.643169383052177	-9.00373280120147	2.76634079256196	-5.742128514923
187	1.79556008014692	5.19153324880497	6.56388983271318	7	1.75537749411132	1	5.00781265834813	3.56144033276926	6.12783611767482	1.73155401512631	2.4921076634693	4.66058861598456	7	4.18870002166136	2.4078943633802	7	3.94290558639404	6.6675556086453	7	1	1.5525032381201	6.40076795865048	1.42519512072338	7.85127522052269	4.18502573273494	6.67230207412028	-3.21440747865814	5.84126760242592	4.36317589252149	-9.83003762132889	6.43251861275088	2.94173283372719	-12.0772198923375	4.90871729026749	-3.44464247896597	0.512451118699515	-1.73009006620764	9.44840603926293	11.9212036873811	1.91743996790199	-2.15295598836821	1.29750227099431	-1.84517107017057	2.5784306585604	0.69935890854487	5.97815902959555	2.82074701784416	6.41796634326866	-1.55238582281275
188	1.26284364566733	4.21183913937021	5.00628932605965	3.60585740839546	6.12619697960064	2.16837864860444	2.88567271651789	4.83333904101927	1.12076471338313	6.17196674676091	3.07956242762915	7	1	2.61639013526184	3.95200132158811	4.00270948448663	6.69034921688283	4.80398127011458	3.90852948792386	2.84107347781535	2.38730796795417	3.58605480772736	4.06949585777579	1.98931564483263	-6.35955666258864	5.2364915375751	7.77982998194603	3.05100910598161	1.71623620272507	-9.54205648769183	-3.70994441311023	3.43191823935679	-4.88194291255585	10.5392287447546	4.29105730142903	4.80878948686224	-6.06056758228196	12.0739646971503	0.0325803294446164	6.71389472979433	-7.92718718977195	5.64774961913627	-8.87786086189247	1.80269434358928	6.6787645012616	-3.31346515848561	-7.06820076996881	-1.74820598233507	-1.45599487807095
189	1.22433601295172	5.93229736281115	3.89272613386292	3.86220845548491	1.5153737543637	2.26268870791771	5.88178148201496	3.71149875477176	1.45503225369456	1.58525858624399	2.10446189997004	5.93034741934906	6.90089364971731	5.04107409247928	5.35623073264911	2.37025664338777	3.35259346866823	6.01228728960603	5.72253867224738	3.09395586884462	2.64038425688127	2.92053153829136	3.26371186078081	5.87869797929331	5.2260689475499	6.02663720502332	-2.03920001567102	7.1906698611442	5.04510429003578	-10.5689671006552	5.41457386038621	3.30544838183396	-10.3758538376006	2.46623770013603	-5.67182014938154	-1.019575545453	-2.74530183832433	8.51316329919723	14.1947425419046	3.28375511654224	-1.65464971570251	1.86970018516388	0.302579404464417	3.43752755966447	2.8722513029155	0.910823762224502	4.1841757637642	2.39444834080346	-0.980897218401572
190	4.02497874555128	7	4.01594486037339	6.29860128881346	1.9330300730346	1	4.77420739849428	3.09454719641205	6.91980033512277	1.90460833477829	1.30129799879586	6.38784154296454	2.77103957989674	2.64135470128909	2.97173180928955	4.1810328858871	3.7583084816287	6.01303615144903	5.59859341251557	5.79137041668724	1	1.65318727718998	4.17752646758538	3.77930086318515	3.3176327867631	5.86440932114183	1.11867621926984	4.38604079023536	3.64287748498889	-10.8019064158191	2.18569715353866	1.43581031206782	-14.679258830801	4.03274035870551	-2.9443564509767	3.44517920219781	-0.388440259245759	11.1793567730188	10.3017837784591	-2.4354779655701	-7.64449373751965	0.0829490913596718	1.04309369962789	-0.894082721253643	-0.141013371416196	1.96178272028013	0.368396536920585	7.15900786853751	-9.71612396727009
[truncated: 74 more columns]
