# Supplementary material for: How Are Mate Preferences Linked with Actual Mate Selection? Tests of Mate Preference Integration Algorithms Using Computer Simulations and Actual Mating Couples
Source: PLoS One. 2016 Jun 8;11(6):e0156078. doi: 10.1371/journal.pone.0156078 (PMC4898694; doi:10.1371/journal.pone.0156078)
Supplement: S3 Data — Long-term couple and agent-based model data analyzed in Study 4. (ZIP) [file pone.0156078.s003.zip › S11/Euclidean Model Data/Euclidean Couple Population 11182015 1802.csv]

	trait1	trait2	trait3	trait4	trait5	trait6	trait7	trait8	trait9	trait10	trait11	trait12	trait13	trait14	trait15	trait16	trait17	trait18	trait19	trait20	trait21	trait22	trait23	preference1	preference2	preference3	preference4	preference5	preference6	preference7	preference8	preference9	preference10	preference11	preference12	preference13	preference14	preference15	preference16	preference17	preference18	preference19	preference20	preference21	preference22	preference23	preference24	preference25	preference26
1	2.22305430893381	1.88327223967497	4.34237742331927	6.10058673295972	4.30263483589799	4.37168828552393	2.33216622002749	7	6.82925072201931	3.36396654466698	2.67204479275518	1.19645816835039	2.85268889972912	6.68710010930395	4.98306318378308	1.77669343380389	5.7669770262795	5.93257083486003	2.59772753749782	2.82419676794738	2.73101823215085	5.11319033835707	4.34765463740393	5.26246599878154	-10.2871656313057	-2.62501972510609	-4.74963274512855	2.73115533862309	-8.03781251084489	3.38501262839544	0.368377548180989	6.47599722341662	10.7388546319501	7.24886984259306	14.9045019596132	1.68368482267764	-5.86613700825787	-17.4037481024944	2.9841685379338	5.28898710868555	-4.85592584279237	7.27111798508338	-5.0143433031283	7.19179445338562	-5.42507120192097	0.148610499395077	1.65241439073816	5.15309320465741	4.42316783346682
2	1.87611316189324	1.4427066596709	2.60225975542822	7	4.03529648320353	3.57466395195384	3.13325903776136	7	6.32248169611165	4.11776236762098	2.51918713486722	4.47528423412171	1.70987409807207	2.87566995495496	7	1.38335204466219	4.52458197982464	6.32041378529208	2.59466417319328	3.61986035247183	3.03972685096789	5.1940316671498	4.30470218649488	4.11106651798267	-12.7274788331878	-2.06072857150572	-3.56002863157436	2.82727585347605	-9.18017324594565	3.91955455490039	-0.265962481289005	6.81658623989302	9.84716971836475	6.72599664857717	15.4386149981138	3.80755012386733	-4.88668300147423	-17.9209720084149	3.62089138802064	4.55855825615055	-4.40044686525893	7.67789479219041	-5.16382604983046	6.24002191956139	10.030547717903	-4.21379611691666	2.99040155231741	3.91480517882974	7.92147500606248
3	1.04657348531317	6.63863413091846	5.14043560414687	3.60519941587891	2.08487405287445	6.51213740716264	6.54941843531483	6.30924225004841	4.94142547336224	3.92944815264713	2.93612331954995	4.82653752858829	1.47689486994831	1.94431469051715	7	6.73391014774603	3.35134405179346	5.01797492237261	2.92606672123551	4.0733357398676	1	6.45222372475447	3.61514435855065	7.0769183170859	11.8151317019544	-2.72058503912948	-4.62578271139855	3.19721184718426	-7.14020157611357	9.22830825790743	4.84584022427273	2.49790969235446	10.6218060010113	0.407171599536941	19.2843692857016	2.9155323201552	-1.6082335984969	-4.85720541793961	-0.0718368561271657	3.95835547412523	7.26174839822775	-4.75086295812879	6.22266372696876	5.97699876495168	-0.105662239998107	0.16526282402466	-11.2541960514272	5.33191616783107	6.07207351998279
4	1	5.80491161215157	2.15461556147627	6.32786951161223	3.0547031571135	4.18576889392288	1.62085462181402	6.60636356240385	6.12666014563083	7	1.83685366448782	2.310672356991	5.40153874276278	4.22778321077543	6.03730227529486	2.05956029307247	3.94498345732088	3.09977665103791	1.27127855995767	3.10035539035577	2.87902635656038	4.6450586549883	5.72509813699422	6.27161598908005	12.9899753503235	-3.58512292523384	-7.91005518349079	5.60951017517525	-8.88464286250626	7.05964627259526	10.3138043741683	1.54849153061281	5.67629004509278	-5.68377351821494	24.2683475751024	2.19185805542199	-0.018936985716883	-2.80727506697555	-1.93228982958836	3.95040833577	-1.30523495306608	-5.94330435817347	4.04678317488034	6.51111258871548	2.64993243303902	-1.06786917333832	0.342055236258373	1.53925699008396	2.82665035202576
5	4.49725765610291	4.84011922224478	5.22185243018742	3.35560617152229	6.2001263295948	3.81981018115978	3.55508969246799	5.57563456889665	6.19879453577228	4.34915898433516	3.16636166130489	1.69745250749147	2.59520345302767	3.01445172570656	7	3.64187178426632	5.77998233323044	6.17962363010637	4.38002069737153	3.14347373644671	2.84541846476378	5.8840303470721	3.66584759457822	7.12185593966489	10.4317021671075	3.5451086140803	-0.160744107573693	2.51231500521754	-10.7770405025429	9.27258138340188	3.34696283924502	3.60777096405196	8.49571396209133	-5.33574809008048	18.7372780320813	3.48144092564136	3.05575153177906	-4.3611809181815	3.7638360453327	4.49664004973344	-1.82797518138941	-1.91791243566203	7.86932765240223	3.8950751394073	-3.70119811764562	-2.80821652147822	3.67412812541878	5.06508092877617	7.89888385796208
6	2.96846647462696	4.31852260158688	1	2.3625356140319	6.32946874465436	4.97590207892444	3.41597333138505	6.80852824014859	4.4965313480309	4.31353168316005	1.11075548379711	2.48312490776193	2.16042239818221	1.47217906170898	5.07809223960753	3.69415816205328	6.49798015001392	6.23695717471864	1	3.59017578341679	1.64623131499738	7	3.97194518333046	8.03476601660089	6.93932037920341	6.04732713167879	-2.81545343977794	2.75645972001514	-10.7166278069213	6.76482693160754	0.779351280814141	1.71150539203097	7.32512407363109	-4.99210490433776	18.77019958988	3.63073097057109	3.03613993689908	-1.26139618643677	5.16795929224051	5.41128410302815	-2.14973233141255	-1.70206509903977	10.4832047989033	8.85042140024458	5.27293079148963	-1.81290848935482	-2.70501884707805	2.12092801467698	6.82233195937613
7	3.46793213535351	4.9101137019078	1.3366620196295	3.72927937416112	2.20790519112261	5.48690953670453	4.07557862073845	6.54801099515082	5.98180619331618	5.79922135740068	5.17416069277122	5.8602350671327	2.13119405542389	5.37385039748117	6.31342991992918	3.89983045705527	3.93181720805956	6.87603481474068	2.83107922583062	5.4281482622994	2.56055884856667	6.44208670437255	2.38734976563839	-0.410749982810012	-6.8116909813719	-4.19798898426976	-5.64075777051167	5.92012933581286	-10.5990372920663	8.02617792707214	4.11910440183517	5.2414976505021	9.36609145981356	5.53017035572693	18.3565147103385	2.19597147848399	-10.8373163974923	-17.9060423987521	1.96990748701091	7.42109162803981	-6.08433351187878	1.15003072880996	-1.90766579221767	6.61484333360702	0.54345561696481	-0.426997824915347	0.145038154205078	6.43169524849584	9.88842554270501
8	2.20820051687051	3.99046450309806	5.88689843448824	2.63438503861273	7	4.54912808624313	2.02898175045657	7	6.24916422758375	2.05403308572985	1.04050343931351	2.21535451091043	2.02143639679734	4.68869396049172	5.79580298029321	1.5125463559294	2.8227796223852	5.4707453937047	5.53698638178194	2.56872331784602	2.64704586832851	3.93382025869798	2.03768128336825	5.63643719670159	10.1539642522951	1.83922348987092	-3.6561001890567	3.01757404646926	-9.52713928844696	8.28482026291569	4.29474633788172	4.47394636833924	6.58179502903135	-5.22317008022403	16.6552927349858	2.88814091276916	1.52971100833559	-3.55977340592305	3.70745206472035	4.81033392978473	0.649800325038914	-3.06359447585862	8.81651341959046	4.07038558330703	-4.92578822722328	-0.208135397350368	3.08534495925104	4.08812535569971	7.84019450816417
9	1.5315644979749	3.54992782616445	4.05484682816715	2.6126261497519	6.20394086832152	4.78352561952639	1.18634340123414	6.8911560161558	7	4.94917520489664	1.66409679863357	2.22840693278226	2.52057445410497	5.5956242947386	4.8453749832228	1.27447506920998	3.55711014764469	5.47757516481658	3.77522168871272	2.00108225100179	1.82570895966976	3.64722617456251	4.07914153555582	6.38726500820999	8.68053387548209	2.34685224494311	-4.84891190640269	3.5955180417089	-10.0206333462103	9.4571149841919	4.26545269259394	4.50941704023211	7.15395486212201	-5.73437034617801	17.2073652604009	3.18207855066652	1.22516120163316	-3.15246651464841	3.94125341274109	3.72832783692543	0.487095652911923	-2.96687577169678	9.03685140543838	5.33682142204308	-5.3603309712556	0.605521205901675	-6.99274400002242	3.6884773102957	9.00587344892761
10	5.07938534632062	5.01172439890708	1.10604854129416	2.23080558407423	1.23765917756544	5.14125314163164	5.77671346148521	6.68957234885858	6.22430948953239	7	6.71373127310991	3.91380146844235	5.41534187850412	1	4.9242684312219	1.87413901902561	2.35790026151311	2.87202013235595	6.23173167784218	1.79120113345526	1.71594056572786	5.98403978014938	5.95409889937454	1.41641365068387	-6.56360348515946	-0.581862034779686	-4.39443512391837	3.48455670734217	-7.66302125777209	6.41032135919332	5.89110276903017	5.51108937293155	8.5149868068745	6.91670350004565	16.2810320014284	0.868589998722647	-10.1515677216514	-19.0962737731094	-0.823450155261995	6.64033181167699	-6.57122994128766	0.746498975026357	-2.82101587056167	5.68921203735443	-0.139831010649674	-1.06732761548223	1.85960396597987	5.22072946885144	10.0060014339728
11	3.16455470279954	2.04174715691367	2.86723751703612	6.50279719032491	3.72027050716499	5.13641565610753	4.81728060372437	4.15284075960569	5.93136607749771	3.88760166519937	2.66820088889036	6.94997865244538	2.71686745821041	6.3992303239042	5.78187862748359	4.30488075227926	4.49169792198532	5.35696888977696	2.63107342458857	1	3.19128970197995	6.21683644044169	3.9910725767153	5.76203433777395	-10.7929298878708	-2.90296929307796	-5.21266984640921	2.64358145648419	-9.79655906328254	4.31460900013438	1.0463265911491	7.6477902112234	10.2554936448352	7.31377497082178	14.6580045219002	1.86195162000455	-6.27059771736507	-17.4697895870631	3.11935486692487	5.60056513731092	-5.67236730380018	6.88759900921834	-4.69996322386721	7.68101139726771	-6.16254633155213	-3.81019119833974	0.529932678329176	6.22937697112843	6.0752224244465
12	4.50417188170244	4.72515625220522	5.58281275929766	5.09403273442316	5.05573550004407	6.36828348540021	5.64337232676489	3.09810762097606	4.81917452561106	4.29369009399031	4.44855391149239	6.41491399684578	3.80526063524346	1.93077342673792	5.10285888376684	1	3.51292269636276	5.21307619914573	3.07210956642704	5.29578105874162	1.36856680626221	1	4.54472045715549	4.91789449163874	10.7178853761472	-1.49292819166315	-5.62858062498614	4.78267797706248	-7.66083191193652	6.79596606967944	7.60356839699506	1.45688831103579	5.86310849541298	-0.572837282109358	21.0400260671396	1.66367031801418	-2.69506114787573	-3.53387987257665	1.9784586708204	5.03573764108628	-0.859854639606359	-5.00285749466212	5.15090517116029	5.66828142105213	-4.41912525082124	-2.2221005145053	-3.64631554188293	6.7640412172617	10.6950843363735
13	4.67876334575196	5.110055634252	5.4345773590023	3.03160794759047	5.00074500399645	4.29443562969329	4.130265092268	5.86795026557212	5.35523726091082	1	3.51860309841569	2.48689960970769	1	4.57123202456459	2.07139880428476	3.47328155237805	3.45039241621588	5.52277774132161	1.47618193274726	1.87048152809715	3.83337916563648	5.94668279263531	6.14576541569261	4.86549660619674	9.19166389914094	3.67038708593725	-2.42431807670039	2.74893648926519	-10.8265173371277	10.1182338549497	4.07272547561815	2.2224429546449	8.20118853569558	-5.57223643322298	18.0351756517598	2.87407102087089	4.29228608510552	-3.69991988690388	4.20771367545032	4.29475455833461	-3.20236305862443	-1.11513722924415	7.37877853718812	2.10342572509768	0.362940180644902	-3.10128532073058	4.24659090277786	3.75394539874129	6.44896526315644
14	2.57752158260048	3.8161527837282	4.05395194993495	3.34259392193045	6.38399228766945	6.38626827370301	2.40424778826903	7	5.00791895069859	2.89831171456714	4.36947487805338	1.60144952714458	1.15724052365877	4.77757375882294	5.34785923356925	1.37463424365538	3.13778529112388	5.63350790657887	5.08153411913854	2.74758570683396	3.61410462250992	3.15997267139244	1.01881536113285	6.61322329012765	8.17642259426295	1.9483107972434	-3.08980943050702	3.1765162171594	-9.33758482396989	8.81704033459401	4.92828598959721	4.74927252229622	6.3940600147335	-5.85407687882151	17.0937532578212	3.7911049483463	1.46418087642241	-3.03849469577609	2.93852516558244	4.30868354778112	1.07653673761512	-3.97351939668464	9.28843735625784	1.62691491644859	-4.82510753664677	-0.421105922445135	-7.30620872423742	4.26874137531772	7.79349521072717
15	1.33875781484215	1.4852170646632	1	6.34796311418561	1.10503983570687	6.12308091593817	2.84822205182192	5.58534517631111	4.65264845114671	3.78775750614837	2.63586625018012	1.81415173867323	2.81723985076285	2.21302461432328	6.66285996431051	2.48941324996279	5.48509290816137	2.53149071572638	2.37873151945245	4.082571143633	3.05665809984645	5.00195893021877	6.10982193904656	7.80581703373754	15.8496389582773	-4.20505407729859	-4.13059951219372	4.96096438705436	-9.63469719836677	9.33813463706306	3.99880295350551	2.8728314025588	7.18489841899459	-4.13970782094742	20.499419478791	4.9857970529661	-0.417071934434302	-6.60163052399101	-0.443070063479572	1.93501082348881	-2.09810965194732	-4.04305084371003	4.18272462662496	6.37823755253426	-0.592826871413131	-2.44470549988677	2.83750407654612	5.64913286448852	6.00098302150518
16	1.86283125789598	5.60858564159797	5.00812994316438	3.33607306635595	1.73828006997363	5.57759969466764	6.72916130087083	7	4.40112122840483	5.06328095566408	2.684328275541	4.83164673211138	1.03596414427022	2.06704322670898	7	5.491702117549	4.29187550716243	6.11149452114729	2.8825646315223	4.08033920119595	1.13341118419991	6.53026097903289	3.46400469683413	7.41624916780599	11.3005918186232	-1.53643536626907	-6.11419025808837	3.39063048263681	-7.22456633467563	9.94391845842484	5.14987661159132	2.86233706369627	9.79051930267413	0.193101853344317	18.7372464792569	2.60521259646972	-2.34765996615203	-5.60480518102188	-0.42182945119033	4.65056182469471	8.02879758259953	-4.46031117822223	5.66597643580188	4.78189740239989	-0.696389135852038	0.345921861000563	-9.10105640345406	6.78551170343668	4.72473995202684
17	4.69462716568367	4.87163259186174	5.43103938441909	3.31871558557525	5.39190641414595	1	4.46670612230107	6.27465991035222	5.2387800516699	3.25438554537046	2.88677605170834	2.22945613999283	1.49805449015785	4.57533711939954	1.57904622801997	3.55056815345422	5.63655482192614	6.5254531820878	4.65515754269146	2.19460333057988	3.88028797462282	6.1015278375773	6.32368643740434	5.18657840247983	9.01686798902314	2.99177971502584	-0.98933676775443	1.84834453677526	-10.46079222747	9.38306145279192	4.18267029935124	2.39273152981149	7.74721266421186	-4.83243714660843	17.070968293371	3.6865057443865	3.73089736454907	-4.74136359872992	3.62457943204863	4.05588940701276	-1.84445404997547	-0.408660121851401	7.47977530378115	1.94775885448079	0.245036940468063	-3.63101983923166	4.73082692171709	4.56925945019936	6.66486132427749
18	1.22296312822951	1.55933716025388	6.94070216387044	5.01242722452999	5.25695119393042	6.56284436979688	4.37565462582719	6.40269834376249	5.86063160025766	3.16178429741838	6.38550058590274	3.52934075641459	1	3.96352731527541	2.90676226034121	4.35928654356527	2.92787737155169	5.58725664288906	4.19601965111608	2.11050425952115	3.34516470560554	4.56961142114414	4.7832056682207	12.1389903057656	10.8532714376633	5.32888485017286	-5.82918960126498	3.56400405462354	-3.93349937956849	9.31640417282278	1.93909231323799	4.72025474804739	8.02246151637283	-7.40195662713265	11.6961986239115	4.1245920817589	-1.90091032755294	-2.22006254587919	4.2248547301283	7.42128673527778	4.83582279290555	-8.30178375000652	5.98123312490255	6.81023224225476	10.0369276079732	-4.35210253841217	2.45856703803289	6.27359171676277	7.3044855808887
19	1	6.11814769432827	5.21005060974152	3.57439650985362	1	5.25331998748338	5.78153482166671	7	5.95739485783835	6.68854142101902	4.49761923897688	5.98895617091255	2.21020805994474	3.10154887500044	5.59603335596162	5.58177080951701	7	5.64638509936135	3.30052462798089	3.43917605320632	2.17839219486335	6.69629849322974	2.45760399574173	7.07082505520357	10.2669367459045	-1.71350069396802	-5.57706560538556	4.25504533005835	-5.80117988903986	5.93359933318077	5.99795433909534	4.54252882051804	9.78228674190902	1.75461686338884	17.9898627754211	5.09685240056071	-2.02132723118464	-4.50603692855717	-2.31726301288085	6.44740344775689	7.9684855673333	-3.8612411599044	6.32593186480093	8.58271034806019	7.4967439914375	-2.28588696797102	-9.51280362741856	6.84106780125248	10.5582637685402
20	1.33063709011625	5.9293143904535	2.08801743371952	7	3.76163774166571	6.54426276356839	1.53579122675624	5.48630844189232	6.050490378494	1.08680628269107	3.30249690924038	1.41639504795807	1.87695730713051	1.04393148031825	7	1.07730421059417	5.53206800068322	6.41593871216764	2.37062385728227	3.72239817479861	2.14770550245568	5.06533587839888	6.63466819084571	4.85182803123446	11.7300902361908	-3.4178287467705	-8.09971892207025	4.91846803610131	-8.45716396964974	7.05796182660611	10.1790356035119	1.53831414996172	3.93913380030686	-8.31528799595712	23.6794944245038	5.00896901909378	-0.346411105909042	-3.0970544955575	-3.55973266500603	5.89796330648992	-1.8882740202634	-5.4736599879507	1.56671377130446	3.59336988330138	-7.1355895949236	-2.62819098975382	3.61010410781957	3.90166234440483	5.69891597720667
21	1.17410917732202	4.81731599095126	1	3.09081134136773	5.31255156021332	5.76121785524716	6.1784818095615	3.20780846953717	5.74838385799307	6.03935789968006	3.74757492131148	1.99916933836284	1.27531883444373	3.02015869148178	7	2.51210155261123	1.34190436351809	6.3165645853306	1.08931970213404	4.49614554183741	2.25002096324605	6.54485817780169	6.13080800776102	7.14951484699132	16.4721301968154	-5.69797257104039	-3.76170769179469	4.57879506807845	-8.91283600418239	7.70322543725221	4.3979836535923	2.07385238104509	7.06496944829905	-2.69333122375744	25.1356122763908	3.19177284190715	1.26487932351433	-5.51632003702822	-1.33682854593723	2.89775808331525	-0.394415009255067	-5.31771958748313	5.92611040965693	4.67380353974754	1.35575216332318	-3.44704934631413	0.12325088244865	6.33850686295538	7.40878274792772
22	3.44481287351351	6.36730677249799	1	6.5423038702253	1.64941119992605	7	5.85637661837514	7	4.2295145602731	7	1	6.22473887921215	2.70666264217663	7	1.83477514748617	6.95844085113793	4.51564202749885	5.59632725953599	4.04510822632223	1.87294248740246	3.40162518180807	7	1.05284567253873	8.92984951651117	13.9976445078154	-3.53405284910689	-10.9405439906027	3.51119592851763	-7.494688346355	5.98241959940541	9.78942957743065	0.25971644262913	3.66714211568738	-3.5085620971782	23.9495222419455	4.88141937045343	0.151218555623691	-4.6594177414547	-4.04333357111716	5.31040033711121	-1.65409942268021	-0.542912481388273	4.75760069571885	5.27485460275364	-1.8204409251073	-5.01859961065774	2.15890090710263	3.24831971890421	11.6204766002219
23	4.84386021220266	4.71284461062889	1	3.20145311920399	2.37364678187424	5.78421459409543	4.72506960930501	6.97515675542747	5.80216573905536	5.26492731641956	3.41302173335004	4.97907516508473	5.33133477983543	1.03315546675377	6.27987700100132	2.23038719583571	2.67361254419252	1.99492111449156	6.49231181196661	1.49419764422058	1.20424890502262	3.56150840214314	6.75905702813638	0.30564320491094	-6.62280741865168	-1.91470245837919	-4.89605633842166	3.41076302350426	-7.5734435417231	6.58975855387624	5.01082148523094	4.83409086610929	7.84355207924576	6.99112694437197	16.9463562925558	-0.336799353810608	-9.56009554066096	-19.1699493305462	-1.88382929565351	6.35163198236942	-6.6559800887205	-0.0326329180247033	-4.15153145724148	5.95401224930257	-0.260926402745081	-0.876650292092526	2.14136851895781	4.39063408502458	8.23885873941149
24	2.63260277711151	1.35148413523137	1.0159657176879	6.09034753440998	3.61488556930859	6.02125818756996	6.69651236234276	6.54224418947128	6.97588674455974	5.78221437799497	2.46602680804151	3.91122880997272	2.92535600781742	4.75724053505138	7	4.17185030340712	7	6.21489837604558	1.1788786723354	6.89059282842266	1.02504979205965	6.43931813077049	7	7.37431810544777	6.91178195692455	-11.2370069013413	-2.91304355072782	3.15857768978591	-8.07022218205853	6.9424103311074	0.259219277750858	4.53613068929192	1.40617614133173	0.0287866599217499	20.339091350904	5.19721722319787	-13.0142946357009	-15.8157855010695	-8.2153117353147	5.62825565489807	-0.533107013213683	-9.77069862607209	9.3620868724596	7.89094860820417	8.90364475116728	-3.05921143629557	-2.81238353543507	4.67545802268879	10.7405155505056
25	2.85899482826316	2.26743070682833	3.98214662078983	6.12914768077661	3.78315729875482	5.33890333808733	1.04006500229004	6.86760141160255	6.73614947839154	3.53215396920119	2.68373975701248	1.95323790443214	2.41785695151488	1.35412004778498	5.05870796252594	5.40938980071477	5.51864872505821	6.21521267471227	2.36359382580667	3.85926050317362	1.93092871545551	3.98013942134405	4.48703610539508	4.81177512257684	-10.7190278666593	-3.37679613167961	-4.13016304412467	3.42033690232381	-8.51655101043313	2.86792009853288	1.04596414815097	6.64263906030311	11.2003068146996	7.47265884762793	15.9860837552702	2.03676995295883	-6.39925434154894	-18.3910407047281	2.67625125156255	6.54399883787525	-5.13933530508427	6.39111384920465	-3.77762468251871	7.35236391603544	-7.08718069751813	-3.17342139906625	4.57192481925028	3.27197595116772	5.3123968964789
26	4.36473229426924	4.12747042612892	2.38786174421706	5.74698605399334	1.07411014823209	6.38852283833321	3.59769311756681	6.05941267351713	6.7353085261767	5.03286688355318	6.19772940434238	3.96682167845054	3.99972430002477	4.62565788835132	4.67021566356445	3.15370247368706	2.03202779207445	2.46915587441285	6.39067718544482	2.24302197863	2.8983221178443	6.87867259867755	1.12288188788599	-1.00212978667319	-7.062899882218	-4.93347514469526	-4.88616723204043	3.68398035320866	-7.1237892369208	5.39501010189306	4.2045929957254	5.64560486064044	10.0185678080812	8.54820184635519	17.7130304225785	0.0626188640006237	-7.904204375389	-20.1819007280466	1.15659256919257	6.18979129597903	-7.3581522918495	0.739164488981674	-3.87271277612549	3.51882348080451	-4.36851685177325	-5.17821093212836	1.45029769702053	4.17441700501964	5.36298318408846
27	5.25722114658663	4.12549733396158	1.7812065391201	3.38787314225563	2.5378891471027	6.49085233504359	6.05265195300515	2.92007879912317	4.71950571204325	4.00645531688108	1.56830810356525	4.35903258378483	1.77580899155619	1	6.58565161948647	5.00533058188552	6.97298078946765	5.57959352810227	1	5.10311821337542	1.91708852695882	3.36983177386311	3.09622546419961	0.600748377661002	-8.78624347027358	-4.20027411727716	-4.35141692961787	3.2480887216672	-9.28223410144665	8.30218608419408	5.37051697392269	5.68240547871279	9.28063414329368	4.9468956503714	18.0310137596034	1.73071305229973	-10.4841799079773	-19.6254126775149	2.20904360043686	6.12414194120288	-8.5095787720644	0.608909326958495	-1.29326755837972	5.23560576044097	-7.18376455007561	7.40194921829023	4.27803211395185	5.49996159698705	5.34645069294979
28	4.67626612462076	1.41793665474675	3.00847707422437	3.35947852792072	5.17015691404931	6.86696534510406	3.78527774748654	7	5.54673164115084	2.22360201593224	6.87566802909588	4.88379101532126	4.22005530244429	4.88626330663464	5.6051940660335	4.16583383404138	6.2996507914455	6.53584457782662	7	5.5411830100381	4.10970160712242	6.17517129793585	3.80612268602852	1.28227431733892	-6.76668226206948	-0.902335449391118	-2.77479848159653	3.67253143554533	-11.2558823165319	4.74022607073112	2.70357629283709	5.67951861844578	9.21707824577938	5.30210237981035	17.4708303294214	4.34277735951306	-8.28367421072914	-21.1820137430592	-0.295761441042878	4.18850045918402	-5.63034028707974	-1.42612761926488	-4.21236367235951	5.69146260075355	-6.02420034058292	-5.31499666036727	3.74035561013394	4.45969459191289	2.25503940006176
29	4.28665530685511	2.05302259990161	1	6.15489234995873	1	5.25082227123289	4.36245544184841	3.07183353662615	5.16011386488673	6.03020870711983	4.87722492593345	6.80757535572362	3.46933672492428	6.58297201595257	5.00496424837804	4.14205467510563	3.75461363641436	3.45323492277253	4.14565103430841	1	6.2671513049837	6.30016158507215	5.34908749114499	-1.05832955183486	-5.72463968660201	-4.75718159386755	-3.60491592075582	4.45795580431609	-7.63408620580015	5.54924015866678	3.61243494395626	6.12252791985713	9.01637005477781	8.04255778792287	17.9826259013145	-0.546162318451161	-9.52969161129847	-18.8742896778909	0.638436267986036	6.55158663097461	-7.55215145921836	2.24775911408497	-3.89256541798622	3.86072237984095	-3.8532118527302	-5.24292179917579	-0.286538557270477	3.72429833994607	5.81119136327902
30	1.05135598712436	4.69155911273402	1.66512270152722	5.90110350277654	4.20933582141789	5.11363043461523	4.49444172618762	7	5.79421166887454	1.53700961121426	5.55852505679031	2.67563636709213	4.5342064864651	1	4.987327048074	1	4.87578879842397	7	6.13007444379319	1	1.65701536689176	6.54451758680876	6.50526631596502	7.18442271335579	13.7798373420585	-2.54266326195979	-6.29182687749668	3.88048633506462	-8.26375976204144	5.65665445872182	10.9878802600596	0.121212054433248	3.32784172211579	-8.38051265286849	24.065443776774	5.15965396419148	-0.277158109632141	-1.47370732180218	-1.94288518601128	5.44077530941697	-3.72138773565145	-4.06344522418946	0.715753999824817	5.52394139198028	-8.22356418252171	-2.43212518366882	-14.0091496804644	5.60623333298754	9.1309154012553
31	1.76271835404419	1.60755466181975	1	5.90447895573056	2.46816431107904	6.33463011978433	4.79648260067751	6.52013274892574	1	6.5843575917141	5.04866819114989	3.31169924230796	4.20841684622251	3.75757019064	1.84671915306008	7	5.24465118041924	1.60252873535945	4.35585405133753	3.50244426647779	6.08144458907273	2.26181954991508	4.17834923032996	4.65649454919446	7.5571522792749	-4.03758164500132	-11.8163865796033	1.63971694839002	-17.2519495537589	4.16471184520768	6.66071359715252	3.10239244174635	3.4988661837761	-8.7249186675511	6.5241799060858	3.18122278840694	3.93882848655332	-3.34651430065159	-4.53309743620113	3.82348639865293	-11.4600541478214	-2.03241628107515	6.91936146729158	6.49599419295762	6.30207285549593	-0.788799027073315	-11.0042085005523	4.7003779742327	7.26499202801709
32	1.65093181614303	7	2.28071963395251	6.55214944330083	3.18526205508103	6.16259822279192	2.40601118461948	6.7224782593345	6.44101242547807	1.28696588101662	3.83942843030041	3.66672674186377	3.82526552465569	2.65890195810113	5.2432716292724	3.32059030160403	5.66029818903634	4.7606913477524	2.12184212335305	1.03572085705639	4.39381411053464	3.72316864369019	5.93082730448576	6.10716760825269	11.9489186445179	-3.09779647298953	-8.10349635741477	5.17336691217477	-7.55240741796738	6.4474887523465	9.5020117668632	1.17490442247947	4.06190668743908	-5.1658721947095	24.4779159256725	3.93162071004079	0.24106325510047	-2.34989139907377	-0.622323669636825	4.23141742610519	-3.16209879571101	-3.69044395776061	3.34417334186165	5.90791581065482	-0.547856422707515	-3.65253401982764	-13.2056460363223	5.43327314102554	7.52499715526917
33	2.39051042049645	2.2069443968622	4.2259155787568	1.83512506510976	5.99696515053093	5.11085539703898	5.38487928727143	2.82415179821502	5.8872580708293	7	3.14130113101486	2.44196413443391	5.03469973127348	3.17071462051301	1.56799753043169	1.70439521307832	4.58857614587415	6.84841181554163	2.97828940708358	3.40219657219911	2.47430293072166	5.83209870354941	5.10935826310758	6.34525973012726	7.59646414645946	5.82509942754289	-2.06012590644349	3.02146082854501	-9.32989625121161	7.90221459755467	-0.118950198744341	2.42245920465932	7.83664499510973	-7.42213881481649	15.6423905939585	4.80112833312869	2.20278950502365	-1.74303892515739	2.96053094792966	3.09718299232666	-1.89443617658767	-1.46709534195814	8.98506703570155	6.84163096682182	-0.234002103864507	-2.03982631453858	-1.59087619993475	2.92526246269843	11.3876629716201
34	2.39619941471583	3.72556065365176	1.99233056865291	3.39159767135042	2.98505100060736	6.90428213438668	4.22464240487727	7	4.46894244565455	6.54920346037258	3.57194376938011	5.26202445792125	4.22163476048816	6.93755280058626	5.55322848342351	5.71453463285502	2.51761645826795	5.20308039001616	5.21374473334517	4.65431671707767	4.46352652780988	3.89084864115635	4.62404147910001	4.43508830522832	8.56309541789746	2.23789060112461	-7.37448304241282	1.85362547337138	-13.132849255788	-4.10157105880772	0.69434540429571	3.47386371166789	9.41195316664307	-3.76680458258867	15.9137315352735	8.07511267981569	-0.296068923811309	-11.0473194615546	-2.85044202754938	7.94851214660209	-4.14730733794364	-4.76361485295829	7.92241145962797	5.65025609480227	8.09693092256552	7.89863254435681	4.21186841639708	4.30585459937299	11.4277191369339
35	1.85683226764653	4.37328044880347	1.33910061115243	2.40553928083762	4.39883420228011	6.40085343096397	1.78363182459365	2.73068729545284	5.43119416305594	6.66044822469539	1.15563366551298	6.02264481244198	1.11150254516601	2.32368642207414	6.38545383200797	3.42813817936661	3.3998685876905	4.99190381062903	1.60581703924765	2.24927935956177	1.24426488255082	4.48863714908516	7	8.38382282158851	16.6590753303048	-5.64514894625624	-3.92775297241268	4.03127122897208	-9.28978895199498	7.38492825638504	5.14348450497856	3.01833853425955	7.35118028670072	-2.36696527255785	24.9255323640303	3.70701111451984	-0.0979169495377975	-5.31612198688789	-0.883004050330629	2.8030688498275	-0.110887427612374	-5.42688914601608	7.12260132877124	6.78412832918912	0.115637192693997	-1.87784725273169	0.830509685514852	6.61349418897639	8.76514523510224
36	1.75101546509914	4.14085127137027	1.39665613668723	4.73020239203649	1.49090682973971	3.31075483072404	4.14365532160874	6.49975167804579	3.98826395746724	6.7439904491396	4.350809792129	2.37651579169607	1.76804913671184	6.51754429033297	5.06415139522614	2.39948618133299	1.74832378688898	5.08690174597976	2.44183564076655	6.15646451637616	3.11132625851811	3.20574980203846	4.98955756601818	3.79937548767019	9.62315808634022	-2.10766720763943	-10.1482333778784	4.04590503450663	-15.0051610542945	2.22970750966864	4.82467831012456	7.19320638554546	4.14029722832655	-3.18052264235701	11.6078268542104	6.8216939529041	1.41755297859834	-12.0700736314209	-3.06681094082394	-0.557129394175836	-6.73629917125575	-4.43199081774607	8.21265290869684	5.97626394228901	-2.64143608581801	-2.15012864424289	4.47735769579898	5.4827819181485	4.67252516621225
37	1.28898706042837	5.69412654192238	2.72859980810098	3.04021482993779	2.59643390616689	1.3349999188116	2.27369076386064	2.58320758128548	4.0973196595655	5.7061026982021	4.43117217592802	6.21493522641402	2.7596022001027	2.77403207986156	3.92604326287018	2.24478480335491	5.58087928430317	5.60239867908493	2.14541040207404	3.73427473590336	1.22133905744848	1.41466748501363	7	7.08306277440123	16.3386948099009	-2.17025252295781	-5.39081063558938	3.32610695655571	-7.31924287486395	9.62770029323871	4.18499365076857	1.23717857851661	6.14378877269696	-1.19963787999674	24.4369810750671	8.91826374619799	0.903433118027334	-5.00507713905807	-6.98327976619412	6.220531458202	-0.231689673019639	-5.12280313230706	4.82263484808544	6.14639528076437	-4.77348051639408	1.14650289574481	-5.41447947328043	5.59086333280281	2.00842334489644
38	2.5075251798626	1	1.4428372503679	5.30599155429972	2.54727904923365	7	5.9111208502066	7	6.04279775338186	5.38277602225621	4.55648666825822	2.1844390784068	3.93918633055599	5.30337713667374	7	1	6.20648033266697	6.9089867609877	1.24016581090873	4.05241522728744	1.64761790553451	7	6.63294711414942	7.54224990202032	6.70392422962415	-11.6452006349077	-1.80573325423204	3.5728571265435	-7.78099089040555	7.00314924682352	0.702160040753094	4.22138221727708	0.844456452830954	-2.13176093305659	20.9556631975562	5.53641122301605	-13.779661195777	-15.4816341901154	-8.48756341897692	5.31510855453992	0.186630265396334	-9.23087508123175	8.40252264900609	6.0146829586922	8.26676981570004	5.43674486542138	-4.97408788848729	2.53971471786466	11.6585656071529
39	1.76794583745568	6.94959084907209	5.41567615370132	6.52467869861597	5.3303566274527	5.9171752824748	6.40424961822373	3.60810125786447	5.57847270618108	5.26324685981721	3.66260976305069	5.42076511083438	1.27633135549478	1	3.18687670147138	3.5295631646978	3.63710762491588	6.23295399612918	1.86413514467636	4.54151116483809	1.38049064716916	7	3.24646810437826	3.33265518892829	11.6485076128676	-2.44326249415775	-6.45416793519807	2.92581535056427	-9.45878560024942	8.00848285055125	8.96829558975357	2.01666884242145	6.7765156134997	-0.875538202146958	22.525253076121	2.49786897232942	-1.94990355549748	-5.46626857928259	1.24770963623039	5.31661612544154	-3.20744529646015	-4.60449593836315	3.24041601579709	4.67303434269914	-2.30920634476321	0.857113631601821	-9.54118639618301	3.0416670336213	7.31644109891565
40	2.51982860515269	1.26443158298362	3.92637088083005	4.14809233419602	6.83799664615228	6.11299735852766	3.87954862110807	6.05459237724502	2.7092894781188	5.32166835958355	5.3197933592598	1.71190821035023	6.8928996733237	4.71850013356395	6.17959954693427	1.83664612597392	1	5.94501823053257	3.95477364518459	6.45294537492048	1.03598943550697	6.58938909306943	4.80710023646454	5.85587495563539	7.48074652673899	5.6154340426173	-3.25166514456293	1.69331963303267	-9.20386315849802	7.90297516811235	1.40815545222854	2.15510905118563	7.17469440544903	-6.23899982398878	15.1735886231324	3.56175210757831	0.580117623052207	0.158227250028775	3.61170962219254	5.53372078052779	-1.29027665920154	-2.6225625506635	8.90028112901165	4.83090247496164	6.39868985349164	-3.24955973024593	4.55998058828687	5.66302589126874	9.68926044026293
41	4.18764551056391	3.65674253659919	5.2755717901059	1	4.07604753979096	5.41367698305565	3.93739213169128	5.44550308776508	5.68596897477044	5.45791020199362	6.3355191667048	1.24469392357406	2.46909397768621	2.54078562593684	1.59606113157486	2.81483865798301	1.4011542107846	2.25475476091104	2.73937194546999	5.18457361554942	2.27659036964369	7	5.7505219212058	6.56328905960167	8.741986800147	4.76953791350127	-1.14747023250063	5.34961507801047	-9.91825596254889	9.2679436855393	-0.13831424510095	3.02168721334978	5.69731403896489	-5.35424031675422	16.0717861135618	5.51779678193121	2.04930752708052	-2.03475329979698	3.65752472060715	3.44197076854656	-2.10690012224778	-0.18331056312499	8.43791118942305	2.06949207802581	-0.479900097502059	7.53807136558574	3.92001176282941	4.64084633412191	9.09061844031052
42	1.20252969069191	5.46645843028254	5.62828705524235	4.07877088494683	1	6.23513649490597	6.35455416126166	5.59692647982386	4.96026494068002	4.81352326486198	3.31168125817327	5.34392666387916	1.13595621162788	4.63474144845899	5.7071578085945	4.46610557453682	4.80034643300159	5.95771802262283	3.21862300229358	3.76146531893411	1.42912961386907	2.15375294620924	5.31378895668599	7.56787632431947	12.7653061606474	-0.429994447370298	-6.43965737325071	3.95242728823223	-6.03135157476179	5.16596523733631	5.83173498849461	4.28423084445922	9.98291212373748	0.580950909505813	17.6727834263566	4.77109432762749	-1.56263274970638	-3.53021571518468	-2.23096934526025	4.66753861865467	8.23150873626652	-4.95560883644735	4.95787590821957	8.49571129687842	-4.5032647399206	-6.33832893717821	-9.93051345507592	8.61799099789798	9.61215295455986
43	1.81937918244531	1.90255961377599	1.29713472381154	2.41065416799661	2.86486970950714	3.49783240014966	3.99135005919573	7	7	5.69121687624123	5.50698931262138	2.46841541173445	1.58965306903213	2.90392376759595	5.56885049994349	1	6.4824727702464	7	1.74141597897542	2.44927162995098	1.86854118135058	4.94470231935018	5.52891530318287	7.94791277273014	16.6588414131205	-3.58738906732314	-5.44665192251982	6.46001336016895	-7.33738580139923	9.93077110805976	5.6436527838012	3.13010165310152	6.79914253554985	-1.8129507326214	23.103599149729	6.41188331525362	1.25071228564014	-6.61169822110145	-0.684752980685279	2.12016183754331	-1.44676862027822	-3.45587234688089	4.92540251478237	6.42894875067612	-0.748405778943726	-0.377076331737045	2.18411232497987	4.65371312851466	5.81057864620976
44	5.18545979002106	2.32004985974983	5.32862903356907	2.19769981569953	4.66077183260243	1.96976263259913	6.32504625676008	6.02648866961282	5.28660991544026	3.53854900161641	6.87141458095923	1	6.46709937203336	3.81954390638627	3.60764161697594	1.63462621956521	5.19082992305247	1.95643479480118	2.81745799819373	6.40777961369445	1.66172363668374	5.71546914762592	3.39251525538934	6.20299922065719	8.31784789783909	6.10778113581013	-0.619396193013585	4.39780755941387	-9.27129464317075	8.82574866431825	0.989305161727565	4.12508756811956	5.48048461697918	-6.46308594811968	16.1654998551187	5.21415201056011	1.5449850184241	-1.81467854482608	3.28237041556432	3.33805304191621	-0.257624254887097	0.608052570904329	8.61691462727722	1.92224635559404	-0.676168766917742	-2.39176602233108	3.35172988577945	6.62832067179672	10.489201289481
45	4.24666828037453	3.70796642248639	2.78329783725423	3.22114355893495	6.6182934304317	7	3.69820706123555	7	6.16789230782342	2.73071719874683	2.82275286283002	6.91515850162697	2.73228719196994	5.66628652671817	5.51165247076614	6.09388806372751	1.24877741376031	1	2.15769179968204	1.76359881420551	1	2.57130688260062	2.8613581616348	7.12332990676108	11.0005709871593	3.85945312635633	-0.174472691159678	0.198077272118208	-12.0888580111204	9.551419681986	4.40030222165777	4.34338854506	5.16687490042165	-4.44106929935722	16.1990244041943	3.14525506782115	3.57912782068784	-5.26028232388308	4.01900589034074	4.8326179167354	-2.30183202023262	-4.28538724838853	9.68540862189464	3.73709872736559	-8.56607094419391	-2.05485555335923	-6.86037201559995	3.81918400521055	-2.47355722193068
46	1.21431058120741	4.76837959456471	3.52430486285498	2.95309954784533	2.70880990930547	7	5.3207641514757	6.62179385612988	5.42861417207786	5.64680348986163	2.79735926758834	4.71355989372369	7	5.98152553809673	6.445919539438	3.39649445631492	7	5.84333636586672	1.30684276802538	1	2.83875315857366	1.47049506102456	1	7.48238675426914	12.7526515845572	-2.88546876251174	-4.70821319668984	7.64663672302798	-6.7926048484529	6.90424752123362	4.00872553687407	0.669535696016336	8.0574982655965	-1.5779561253167	24.0758961226687	6.14544668185402	3.1047953899658	-5.95826689326318	-3.65164548100584	5.95756457216222	-0.863218427843761	-6.27422750832465	4.15940636019467	6.83416660590139	-4.31214777214726	-0.829121783516611	0.557737927446706	3.85009124133429	11.8852647206678
47	2.24934807898374	4.49132489862955	2.42913822394525	3.34476480403749	1.85663036980948	4.46541474875116	4.45397835840792	5.97421760843505	3.5043897775669	4.35628046793313	2.44376173020985	6.51159693464609	3.2376823468107	6.31112411656568	5.57793930836821	2.96108234612023	4.80836944524453	1.93752873087111	4.89368077515337	1	2.85304649878731	2.06527818758674	2.3291527694962	4.68319982273535	9.20546773811667	-2.61459430019073	-8.70344993462494	5.35710346340375	-15.9480888933821	1.32277870162902	5.19639847985159	7.00702937951285	3.15407857044076	-3.53545786594364	9.51128169255366	7.13466622075725	2.20064394989241	-11.3022104053495	-3.93716459589133	-0.821576675576521	-8.39068931453554	-4.43287429449691	7.32939456698205	7.3695740006355	-6.28412118794331	-3.73741638591828	7.74417620106624	2.78734957706888	5.15887383171861
48	3.91027554205136	2.97393078627853	1.72971978754059	2.79382862742643	2.09448999602698	5.61428934389426	2.25126421335764	6.63327133672835	5.57571616132496	4.72160196554349	3.54974895870242	6.7635800086522	2.77448807256548	3.86133099548667	6.57913147111564	2.65141374077131	5.88227770077849	7	1.53825758968123	4.87238732820732	2.01067169139028	3.7066403717321	7	-2.63348844187684	-6.85602329170364	-7.40391068180719	-4.73564050332725	4.51298318439422	-10.3832129399226	5.86809493920246	5.26531015461195	5.19634955073888	10.5188991743572	7.2852146424982	19.7769148436431	-0.584094555133338	-9.08128853756442	-18.965607219501	1.47663752237176	4.4983015231497	-7.38549487091714	1.67387241599346	-1.56857642093612	8.74082787557423	-7.98051253179852	-2.79725607096035	7.43322522954523	-2.53885340954499	3.4664983207732
49	1.99725538536452	1	1	7	2.2856428092963	7	4.06585545765982	3.66959361226654	5.74093786589076	4.57790261319269	5.86421504300869	1.88252757375872	1.94125102994253	2.46010160836913	2.41059639066529	7	4.2721023027882	1.65009558906178	1.77838804938213	2.19369141551554	1.39622250210678	5.49005337588275	1	6.03224195631252	9.96660578959377	-4.51797708990744	-12.7342878138088	1.05887946811593	-16.8812000078575	5.09440776266105	6.43257835738497	4.56787034156227	4.15053130041469	-7.5059412525435	8.01937949684207	3.12208574560657	2.86969709662374	-3.56228418150758	-5.22120976945259	5.9841998682727	-10.0595819486021	-0.415552316306778	5.41405703847673	4.37354379181289	-6.82596105043134	-2.1908965407028	2.30663889253714	2.52816882989637	7.09401577297662
50	2.39507250395553	4.89157795334825	1	5.61973451022486	2.42857668011998	3.19044458097827	6.08051314610793	6.02988533121108	4.41619844780718	7	2.94297708620418	2.18375940209124	2.88048886659796	5.67642647950242	6.70725135054128	1.59597237950815	1.22365469292236	5.26278995249821	3.52524881801851	5.69929655661582	1.12827126153034	2.41177130230511	1.24849282592646	3.31002198019265	9.40145159347334	-3.00179009154392	-9.35801607522044	3.8718678021942	-17.5913396934015	1.68662347468111	3.73675605684183	6.54361797678526	3.08759698210842	-2.23065984918393	11.8604466372753	6.32635172909683	1.82237365242928	-12.293379238815	-4.39154610249281	-0.287319196358898	-7.47303542769951	-3.71543013521427	7.1326788802134	6.39188244325291	-0.768866135884814	-4.21567309270871	-5.78278431827984	6.56275729088089	2.47502731916494
51	2.36954307603726	2.45793679554954	1.75064694277901	2.36003311477483	3.65872111218991	3.54756786267223	4.27115946248314	4.66980999281076	6.70721884048959	6.98101576777139	2.07987966487655	5.53353342431978	7	3.21979464804904	7	1.89899837994358	1.22936161782934	6.96506797103856	1	2.44010049917582	5.27676846418753	6.96003495048761	5.99269612814931	8.73263398413393	16.5580759462259	-4.8175789017901	-4.63643865722788	5.93986526187593	-7.98226362458015	9.59745018579545	5.00198892945786	3.48198216059813	6.71781127156512	-1.68734290175547	23.3631264320933	5.67781856742699	0.938824531010953	-6.77769622593469	-1.57284771582915	2.66504244922826	-0.364717955428686	-3.77129423179785	5.04533309444147	0.90931609027047	-0.858468726145167	-4.10160567403931	-4.49913907717633	5.40670154818994	6.89771324878251
52	2.31079284109282	2.69699043317864	1	5.53008300249956	3.06395950372565	7	5.01621138590474	3.26359412466442	1	6.34369390101698	6.19864103451564	3.39824998530935	1.67437193902719	6.90827253647219	2.23443057258163	6.99551530074668	3.12574129161935	1.66888062199288	1.26806267398685	3.45653090928508	1.1850561329064	2.0016357935796	1.04734120056172	4.42202671046581	8.23480520980685	-5.01964086955578	-11.9898305443448	2.74826600039178	-16.4414377624128	4.22912489503087	6.27700332798012	4.33520525967812	4.05062017600917	-6.66728870596411	7.85198242799984	2.72327555817734	4.73718377596383	-5.10962134482421	-5.79830207652872	5.02028730897256	-9.92957082045425	-1.40400597655054	5.41535373457673	4.3736036984233	5.74082879767664	-1.65842002034048	-0.192042991085984	3.97680880679728	7.67717700132568
53	1	6.40988497651177	5.2470136763671	5.96852743135033	4.96405412101967	6.28339987840539	5.7650930828191	6.8079408510582	6.71965171020965	6.11942741533078	3.87111834144097	5.06056533353606	1.61032893193539	2.07968032727217	4.022253310788	6.38200849543326	5.61879362018475	5.36616149126415	1	2.65497961639099	2.13413153648964	6.55520430041854	4.19172513502615	3.62737243990791	11.0794529297717	-3.0103332261219	-7.29864299730881	2.35774696111111	-8.52210040361692	7.84929168224263	9.64416069629721	1.9262702099617	6.97402678464846	-0.317684965477195	23.1389498361441	3.12503468003626	-1.91140082124165	-5.24334825486887	1.60411584220994	4.8213177831586	-2.67087963106855	-4.88409094714612	5.00370732499619	4.52186368370738	-2.78436810117689	-0.198168287239553	-9.75524496727474	3.04494799269008	7.1675283249973
54	1.69988570968659	6.20257966413713	6.05006520168746	3.17314415942789	1.51862513571694	6.70314986761051	5.76649264501093	7	6.9193981473411	5.71070400266274	2.64681652028639	6.14599906769697	1.939976523827	7	6.86703382634847	6.90263886583704	3.66798935564945	5.35713645126263	3.82112104002167	3.60099665672756	1	2.86861027222126	2.39929848229337	7.36880886877262	9.87874722301519	-2.72571107590731	-7.52397182017685	4.71095247773363	-7.08397262947921	5.35530551117106	5.37314243489104	3.22075103459195	11.6046663470678	1.65300418106057	19.2582827581393	5.71698070742063	-0.0766566632556223	-4.65211434574502	-2.30333252448884	6.11507447890896	8.39086353060171	-4.11191648067671	4.97569842926518	7.18252040327816	-3.95110972383119	-1.24628371850194	-9.71590063324344	3.91948224112035	6.28536648353074
55	3.08624118748465	4.65853258430267	6.85364687720731	2.60356175889731	2.72606805336861	4.3508808049231	2.57212287657411	5.50535747604993	5.43463649028696	3.21374274595771	3.66433333836196	1.30567819921044	1	3.75652892470617	2.9488370768506	1	3.98053435769471	3.38703616654925	1.24742213591427	6.30565238311661	4.84060405760231	6.91584047243147	5.70091302066499	9.94448823422331	11.0290696460272	-2.27641405467433	-7.58148387705393	4.64927356724265	-10.9158146212865	9.06059078196628	6.97448253135521	2.08382768464877	7.53153392324173	2.05915290395705	20.7625150726479	1.40496119392112	-1.79407545461542	-7.96993813272818	0.424654805115333	7.57203089329006	7.80879642852787	1.27165634442409	6.06481983978879	4.53224656791295	4.51572469559102	6.68617567274006	-10.8426030884166	3.28952557356994	10.336352619774
56	1	2.38599853309492	1.62374105597414	7	1.86423494759709	4.66916474180201	6.50663352878446	6.63857192580692	2.77547589109532	2.7748270505067	6.1624487673528	1	4.90386708667268	6.00099396357149	4.01750352160585	7	2.54163870337834	3.55912288125493	3.42173504562854	1	6.43415899259857	3.98119235817748	3.83938169175619	5.50403049797699	5.91228843725278	-5.18206832723852	-13.2147776311087	1.11699960097714	-17.7431363254851	4.73728218535177	4.76908757402664	5.23321935306603	3.72836808865907	-5.9183965468292	5.69601080754426	3.48522771876147	1.67659305087605	-6.37872553765818	-6.95933213582701	3.55934139618584	-10.1733378806734	-1.89985989801975	6.94215763424927	5.67971805557729	-12.5686631023439	-3.99121339760742	-11.0251977787928	3.95451498410029	6.13070993127035
57	2.08581649553647	4.52512811543025	1.62320554509769	4.53992893878088	2.47306106816934	2.90474162642653	6.06577701086059	5.86507543465717	4.02272024428451	4.35292958275264	4.25877193520816	1.12400249573593	2.45274052191029	6.00111751068321	5.51794803489696	1	6.66373234011259	4.91994556136487	1.66615648281289	5.91642176947975	1.40757293753809	2.12674146962783	2.41421543865789	3.64661066831394	9.60914219726354	-1.99652353874421	-9.60940987077822	4.45149041063993	-16.9171049097771	1.37612446069559	5.32278494162265	7.19938181254127	3.98972462065696	-2.17879909407272	11.9371348049223	7.4464794687601	0.784204961278072	-13.0090030075911	-2.87712738368357	-0.404511138498844	-7.12464984718879	-4.33781354618355	7.3880184250959	7.04166096844376	-3.90590362369653	-1.64252255358109	5.32282958438019	5.45850426466094	3.98214842510147
58	1.12180004506535	4.57111505557757	3.07321637718642	3.20986462321197	1.07159223114531	5.70604767948763	5.89373596534732	3.22607718407668	5.90072810199739	6.91035126105644	2.73885140396288	7	6.28003715082472	4.72602566107059	3.9128927302893	6.87525560162377	4.6143401793361	3.8494235136721	3.59869881625694	2.15561628201972	3.26090556308784	5.9290411126518	2.84212251772046	5.90072408438331	11.243085936376	-4.32796648394753	-3.00408405009848	3.04027713729349	-12.0858059155865	6.60772869879894	4.51852694276296	-0.093227005913298	4.56765666670721	-0.327203640041128	21.8046632162347	3.11936011451926	-1.25366591648041	-3.63221966522739	-2.39764547627486	7.57519993331903	6.95509522235644	-1.84973854823141	2.62405606752703	4.99761128189951	-3.47262234605601	4.09756714238613	-12.6082037764028	8.66926318358626	3.94464177622215
59	2.78470758075607	4.63443882725975	4.11745016034048	6.78916131214411	6.9204480201369	5.18274269607947	6.64838001966748	7	3.89854220019327	6.91233555298452	4.13756655246474	4.85863744068107	4.21261409256317	5.44702057284789	4.43937469319224	4.47475346223258	6.94024235084084	3.31330899061546	2.97071397161327	3.1585848773355	1	7	2.16363069740571	6.41711605233779	-10.5349079662996	-1.94319450980114	-4.60647598990552	2.83740304067692	-11.202941451462	3.38278048058027	1.41876610915466	4.21874358786274	11.0467970969542	6.20303730206206	12.647221698352	5.60893598106114	-5.66652509118165	-20.3719527967729	4.07476484063873	6.39460135776535	-2.8662774561928	7.37206066153038	-2.19117373107854	8.71398837094596	5.07518539808847	-0.856038238742792	1.97947219895339	6.05071553469267	-1.02368070637449
60	2.7293963640505	6.23052030379573	2.3428714246248	6.50104003848583	1	4.8111669797137	2.78103638966938	1	6.28552605669133	5.29927655232444	4.97064349094137	7	2.97816754079002	5.77509744015368	2.62197401163033	2.22316832475675	3.26054362881946	5.45291456944258	4.35098052431816	2.80864131916933	2.09089856869148	2.80465783230616	2.16850800728097	5.30046647730683	12.847957758834	-1.74186042778357	-6.3191215558693	3.06805253453202	-7.10315838248259	6.33939536082829	8.34364885520845	-0.502391516281532	7.10103442028657	-3.05489247231425	22.4595842524731	4.94564835526688	-2.38506640357111	-3.6357475130158	-2.42987469429692	5.29408162558096	-0.397412177534932	-2.8255289728733	2.28427569758067	4.32669979934419	-3.31342977536678	-2.48395547301138	1.30849187970107	2.75283141210825	-0.177852082768626
61	2.69982008043912	6.10809766117107	6.5192281650789	3.00257600809313	1.3103205776294	7	5.46226541146616	6.40775650889856	7	7	6.78802522443961	2.86374969363623	1	1.74591435095095	2.61012895582104	1	5.20597115232365	3.66681245832278	1	6.29560586638731	1.83667717279444	5.22768821636179	4.07240946672284	8.53096096408149	11.3857001693051	-2.59209180530036	-6.26807926715406	3.13242231696525	-10.2874878908098	10.5754736110896	7.27055178645669	1.37056067987672	6.80787797456495	3.11921540597729	20.339885053848	2.48799086388259	-0.902012205346653	-4.32906739852165	1.20764710650669	4.02473612107493	10.0758710499497	-0.62344647399763	7.35725391733615	7.88799009963667	10.2589159002794	3.58149354630183	-4.24803693114827	2.6928993711934	8.66900293373703
62	2.0123116672865	1.60723547323882	1.553306695271	5.48470283020079	3.41568117815856	7	7	6.80754158219848	5.70574685551893	5.36925313671415	4.19247690928121	3.65538257224813	4.10146798781634	6.04387916175345	7	3.375428241932	5.78997036775884	7	1.24088439312788	4.99568235890076	1.86832875192924	6.13473776913818	6.89294236832721	7.55905721255092	7.22553225109912	-12.7898356435109	-2.12913630475484	2.60628010255895	-8.98905361932239	7.23904217767697	0.00131365981655018	5.72959046887261	1.66584709660066	-2.12054424480934	20.6663217102478	5.13579642627264	-14.2296284574735	-15.3689051156509	-8.77432826388716	5.73609544226625	0.00587671383215973	-8.97376287305359	9.11923854653577	8.64784254439512	-5.88164878300211	-2.95085801772402	-1.29603287944999	2.51837151234468	11.7275964184388
63	4.17750012780396	4.40546856358796	2.62438635334866	2.75666576355286	4.06617654821946	2.1650826982454	5.22605428788695	7	3.48499886304094	7	5.1069041090336	2.39895095314568	4.77578812169406	3.30834366463089	5.00699145985383	3.49037395308456	4.13250382447982	2.91943102343255	3.98648354158173	2.43902526056965	4.01077622316092	6.20401390081097	1.13096267971384	-0.261631789502098	-9.07808004389916	-3.91792448071031	-5.81413022523511	1.7799310596898	-9.89496695934398	5.96235223163919	3.05603136776945	4.4569790703315	10.1475499666108	5.97642698616232	16.0420934530051	-0.393410779332783	-8.90938105406151	-19.550632691954	-1.26366730930535	6.36071407112377	-7.37959674321276	0.728628419950768	-2.7357337779744	6.6429616266899	-0.283218067898881	2.35592886117959	-12.0128135209347	2.73114253504885	6.26303658651057
64	1.17415367925096	6.24003445352229	2.89174080222536	7	3.33942964090723	6.63601369173093	1.20363790236136	5.18784901766826	7	1.74522977566508	5.95400129892038	1	1.62112761017715	1.64779593525232	6.38959401005523	1	4.73222921490125	6.66134010372341	2.76091780394019	3.60880195810418	1.60600397134781	4.16443427456805	6.42621656291715	5.82403697255553	11.9521068894861	-2.60461658348995	-7.63193971700315	4.6121591264199	-8.87195717104059	6.88073375153701	10.413312618425	0.881178842267289	3.80291000423638	-7.42183629069009	23.7944669999137	4.5040099222946	-1.20362401821465	-3.00571255543554	-2.93518844974357	5.90046762307285	-1.82376336964925	-4.23348036142916	1.26641153348758	5.8636923141231	-7.26195332974369	5.32252193791286	-13.3218662159941	3.63626255378479	6.50254115686445
65	1.37234807791888	1.52252313440758	1	6.07837528058725	2.5104759726799	7	5.62175012214574	3.17083541595628	5.8903474101728	3.98599700525749	5.51356435436429	2.3462343813968	1.57044005580048	5.2116391569383	2.52704900086471	5.60045235847331	3.6651647898766	1.7366956813535	1.95039199827149	1.28349861461927	1.92019115481667	1	1	4.21559481219759	8.25497882215185	-4.98666230264806	-12.3708449176449	-0.238962208811374	-17.3794503449291	5.23114448732039	7.21139112680765	2.85215402565736	5.15019798529003	-7.22897914712337	7.89705007150141	3.50972109303064	4.01024255988979	-4.08363083424078	-6.00798119602518	4.45629300011799	-10.890378110866	-2.00074051236349	5.03549748417097	4.7881496098979	-3.05915516266321	-1.69637796314444	-9.53974497277494	4.91978643139918	9.5630313065648
66	2.44040549271799	2.25055700994174	7	5.42879365343802	5.93356334853363	2.154490295581	3.28494667318007	5.5074055713113	4.95901758097401	4.2330441562982	5.28989340482191	3.21794628412535	1	4.96501559554937	6.7979787477774	4.5498303840914	5.09071799120395	5.2873331038784	3.26347472290542	2.38372071334785	3.98851077576547	4.41497378702223	5.74132522696103	12.9741193207033	10.4300465472083	4.73406575978758	-5.77538169179097	3.98908323361307	-2.82836085309786	8.87834818968225	2.2786311284469	4.1425669168902	6.54351224084352	-7.83479565727178	11.8506849964613	3.74510981670628	-2.41052372444074	-1.80639600759777	3.15948425485749	7.36410449513624	3.68445864611618	-8.48197749582827	6.29310465680052	6.35423572344687	10.4190491384976	-3.8760033532234	0.543656697160179	4.39779530630428	6.426579620347
67	3.98003564805985	4.69865840575217	1.42514774138367	6.30858315734081	4.92060470710641	4.4327347324524	5.37047768806955	4.36583768320938	5.3530998190931	1	3.36825689698205	4.61844482354782	1.38558316112872	2.85898694777406	4.25617336533098	1.04895292643956	4.34045894076642	7	1.64306676479155	1	3.39131294528608	1.62516049253379	2.29617125715594	5.33593823446874	-9.70529988190656	-3.68240947204136	-3.44331539668861	1.43644807517939	-10.0569711764453	3.29353090576346	3.57863659052557	6.03740195691611	9.75835161789316	5.29468567122466	14.310033425436	6.41549677941033	-6.44159358046025	-20.8748501446876	6.44759474235415	6.14522477970419	-6.10547936790507	11.7896348084292	-2.86460123321941	5.77723768344271	-9.31889623568926	4.75176819685243	2.13473738957925	4.50521279814878	6.839510334057
68	3.40836215415873	3.71204874464341	4.3669708943962	2.21555765524808	6.11568815667295	3.70677878895885	5.93787357765286	4.71859130188811	4.99782129576339	6.42111358279251	6.62974851715925	2.65374996380772	3.00119580755241	1	2.6015318034336	1	6.13979603671805	6.3414083284133	4.27408480578689	6.90030720874384	5.93729059348366	7	6.8148906828414	6.32115333506893	8.60232736651946	2.85181192639483	-3.09187583176198	4.30291623524443	-8.52146615593994	7.59389757678816	5.19562579536086	4.42222213687351	5.63738191680881	-4.22948340063348	17.018241307246	3.3022524974934	1.81439474914604	-3.96404675770901	3.41125481922638	2.91884495021845	-1.36214814819838	-3.55964252277601	9.95225464393097	5.70750600170683	-10.4680397967484	0.222666237899822	-0.349279291642044	6.73669043838991	11.4898487431834
69	4.54559597054849	6.71609224888563	5.28930222815934	4.94206153953523	5.64758457162388	2.38997368660117	6.69721673977099	5.39784989327892	6.03337357020909	4.15919506854524	2.91850869925316	3.9511460281135	2.99047796673313	2.04611305855016	6.96051268961982	4.10683930766455	3.02333732154844	2.1323286940226	2.07321016304608	5.50914767814309	2.03406727714343	7	5.31506840985467	6.62294509830551	9.78850649135481	-1.1606472689948	-11.0596199565399	4.25786404412185	-9.92200287451325	7.47581669998172	11.1512961405479	0.650812129838263	9.11056453760631	0.485256003266664	19.8292107585332	0.528203285815684	-3.05141879054555	-3.11873903230775	-0.253155381047014	6.53460276571732	-0.94749723209366	-5.15887251938463	4.48255807589421	7.08075092736137	-4.42500465538114	-4.35876565740478	-7.00896877657457	10.7224110959364	5.79976803593167
70	4.33966442232471	6.22185500750454	2.8940520736864	3.44329584477231	2.92243215142513	3.47386205788843	2.25613407149897	6.95162341144262	3.59038019715373	1	1.95773071901263	6.88574296031905	3.51137720109658	3.88969669601364	6.78552882335306	6.64462844881925	2.3232766459036	2.48900394441909	5.65981596712547	1	3.54119057717051	6.29483375814723	4.56586362869631	0.604442543250061	11.5944672906467	-1.01930606141002	-7.78513891200156	3.09938870312434	-5.43000220119549	1.77313097939065	12.8353147328827	6.43328078464887	7.82254783295841	1.08203930793504	22.42551357696	3.13225365211794	-0.563723754934267	-2.30040954683847	0.859426170827873	6.54934687957631	1.50052326015143	-5.6318484163722	5.03544317556049	4.883382842812	-4.65319751418932	-5.46548221755981	2.41117133179628	2.29570596189535	1.14695793053211
71	3.20622160139166	4.07483157604644	1.25724542093276	6.34530659782076	5.30496096085145	4.55649821844951	1.44972050920244	5.72086623566676	6.3876727521724	6.18277675602902	2.4250967050506	1.12743646154991	4.45578193988259	1.37800728396151	5.43924303889311	5.31926524271657	2.77418691354386	5.58850116511326	6.74783110797933	3.06681738891379	1	5.45390062809843	7	0.789124258232894	-5.17393099661477	-0.4102464856371	-5.22975255225089	3.80927761206847	-10.813261193768	6.14470363809187	1.53594222770038	5.33598110973201	9.5736016614268	5.80061712197933	14.8598756151351	1.12052491378051	-11.7605919567346	-16.477722201158	2.390368160868	2.47242360482955	-7.45709680695798	2.33936129235168	-1.77356075139008	6.58417304594912	-3.18744569529205	-3.75989871971903	-1.15442397631654	5.23007124634055	0.0136663451576292
72	1.73409577774794	5.2970540375296	7	2.75960105467747	1.77109629024433	7	5.61156012891105	7	6.29513077990861	6.94059418431865	4.01086248405904	3.00700376461421	1.15986111389568	2.88616866663007	1.46710087103635	1	3.68653724639497	4.49007130408733	1	5.12617529419369	1.58588449264014	6.22967741370097	4.56893645708026	7.44791997776083	12.0648094478041	-3.49087707337744	-5.043144769709	2.18213542228778	-10.4513533935469	10.0118499934632	7.83121124521105	1.56889623568456	7.02107019374802	2.51708812356447	20.3391297083567	0.699296558307957	-2.01413722961916	-4.72595959274028	1.20698244560552	4.71852149597964	10.4536582375069	-1.40851171381146	6.59933816285262	8.0614559998726	9.99238030953243	3.42499188873509	-5.83898001458865	1.80894330883879	8.77715300571165
73	2.21195357741157	2.77571692334146	4.46994580097495	1	6.95357685858527	1.30259396248513	4.46841758891402	2.67551860026828	3.64293917971544	5.59790373240609	4.28720493156348	7	3.46744813906918	5.42301004145144	4.94202146098615	2.23073435630192	4.44785216433245	3.12101639985231	1.15565947435229	1.81525624101462	2.80002038923415	5.53581016822929	3.02401334301789	5.52103930050853	9.92561866008388	6.58424213407726	-3.00226937326301	0.81407648591924	-9.25562700010972	7.61093211276026	2.78775321750366	3.78310236059489	7.03411503227986	-3.81272918599185	17.6086963271889	3.71100930131319	3.21944701279828	-1.99556914244268	3.73362339035296	6.81828611997062	-1.47036164939329	-2.34066340904677	6.2778314551474	1.51473786885277	6.15772459100695	9.1389451424632	-9.82899541447287	5.86870306027681	4.40101416363362
74	3.74404016086164	4.32768446150062	4.21943461396272	1.4871188068645	6.24659301769267	5.74954701985321	3.97440253687286	4.54576345859631	3.70148262022523	2.0468768227051	5.83219455707146	2.76111826796412	5.08023860266877	2.12028947510307	5.86432567575678	1.41260194970955	4.771616533446	5.61234158375569	5.76511849376574	1.3365715584774	1.0733261012685	4.71719177150914	3.96366961021055	8.11550089829434	10.8376945068758	2.15861388583864	-3.91389519469886	2.23406926789951	-8.66981984835563	10.2685741964572	3.65448608431587	4.0905368240282	7.01664290930971	-4.96004278103087	17.0681340057286	3.73436812362153	1.47880704604646	-3.47391851012865	4.23414419299584	4.52510370651363	-0.46675716136793	-2.58973740163064	8.88524733646824	7.7962437604518	6.73098231305263	8.47391935822733	-2.5126907375669	3.4215815375616	10.5616889267062
75	5.54857954893025	4.69442109371537	2.99486620713437	1.18128752459202	3.31275927310771	7	3.59539456023422	6.72903931005771	6.99151353430295	2.14847579219149	3.10410754501551	3.01463814961932	1.7873018417592	3.41627186412297	5.8810423705869	3.00869337772772	4.96442408007369	5.31192008923275	5.38193495370806	5.29345700255229	1.95615089143126	4.29208821559178	1.08923416034058	4.84081472181553	9.14246192868699	2.37727889967861	-8.06093481802151	2.7707380817117	-13.9706489190551	-3.72178013182193	2.56200558233161	1.62691607767203	10.2575601044379	-3.44638493480816	16.0900480982035	9.84064925614087	-1.16770610861305	-12.5298353875921	-1.86989628148866	8.85302177277076	-4.81689692466834	-5.29648513205657	7.25159888980637	2.67648123474966	-7.32163709087091	-2.81802968851364	1.05134427439984	2.29983671192438	6.3270596288982
76	1.1436611797593	6.15837692855026	4.87314473320463	4.39669054400684	1.37678171546428	5.52749635128212	4.44276030885924	6.50195902008347	6.13082346216615	5.41197627767463	4.02240959718313	4.37599572680509	1.36922172640568	6.52940544783404	5.0231267412985	4.7951854402962	3.02708573811376	2.21605025406068	2.30373984256417	1.2198432402802	7	4.14383083632809	2.16384315562187	8.37080594190097	11.198450241546	-2.26649712758181	-5.94793355411634	4.72048929961904	-6.16399345541491	5.76853554226635	4.24082169827555	2.72834232614652	9.78622380133922	-0.128728004390495	19.2409333238201	5.76386980382873	-2.01041706509056	-4.02277500013721	-1.32465257647025	4.77878414704405	8.23340323413187	-3.5713839314461	6.11172656851828	5.48991155113616	-7.82516060919596	-5.73584578102785	2.05412919477409	4.34703731651776	3.89416190156094
77	1.37009646780477	1.10712106580275	5.29103089047023	5.58890333571788	6.05230402403473	4.6423170360645	2.303678387269	3.99248858995367	5.97615458916987	4.22338224514113	4.86655672383318	2.32819379963195	4.19411201857724	1.81205127966272	6.04344152456033	3.02746108267757	5.25914220846295	6.20263194186176	1.80455068132729	7	3.7544868821681	6.5344970068609	7	11.5165511008751	12.2909847266964	4.29338361643536	-4.57274263668517	1.62290296858787	-4.63520222623592	10.0469119320419	1.72917540669055	3.34306440133686	7.45191927965915	-5.50067357058373	13.1341315237339	5.46905712027663	-0.974900456158672	-3.51766303419988	2.87676963658564	6.98099353621546	4.61511693980396	-8.78536992166004	6.56711269746427	1.53668318818455	-6.54221702112099	5.05912988319954	-13.7254986694008	4.46777499274558	5.82724691550125
78	4.35149211934349	5.57257034379809	3.0266298553948	5.74712879470727	3.96761142483697	3.48924800339086	1.81123413589378	2.54735832672689	4.17454054531589	1.75599670402187	1.7265138568683	1.56221176252219	3.49043585990877	2.49339880926942	3.21496714701032	5.28968343599192	2.70022820154742	4.66682610248481	6.53339638940407	4.68693897398257	2.40601013002547	4.79944928935276	1.29168603922715	4.56313777575185	13.4693180263269	-1.97194438316838	-7.82018933986451	2.5209153372985	-7.35168023806716	6.11669475350265	9.14198561563895	1.98952312166219	3.76075530521128	-4.25544798484528	21.9655751555125	4.95091781071017	-1.90101074639389	-5.4124334982985	-1.87460304947205	7.61665537408337	-0.955636401010568	-5.71725018375215	4.1221046192739	2.07772698813014	-5.33410617066845	9.97677909499496	2.71595715193322	3.62986123280969	1.4493130152879
79	2.22150395611315	5.00120326360855	2.23094261765216	7	1.15562182124471	4.85075573371928	4.22990717914218	2.48747575569529	6.38770567115534	6.09743948402702	5.30400507315532	6.99081316727472	2.33632082913105	2.4992206460468	2.73634425221024	3.71502290779551	1.66545743497117	5.23203907494714	4.45489500852512	6.22063874324351	2.12974248846872	6.61475794875037	2.58332117928029	4.43835761584017	11.7125919758165	-1.73332678195445	-6.56384434941063	3.17648259050855	-6.10164986240591	7.37150457999321	6.48098065445013	-0.552999344497642	7.18391013374116	-3.61254817309871	22.1392728345829	4.96202723865239	-3.10347925493867	-4.06746712963751	-2.01994315566664	5.2086753286	-0.920740217041088	-1.82178479787764	2.55270608727675	3.31466913968646	-2.74856747589534	-2.56245319363432	0.525064475518439	2.52146724070603	-0.355914450548672
80	1.86688525129283	3.01143066761795	1.4435031804046	6.89388364204232	3.83564505856669	6.43126582371146	6.17685283674537	4.9897526333342	6.24501033633608	7	5.14308215195797	5.07716297597114	3.14993071999528	6.93194411181906	3.21918434348052	7	3.91879429908413	1.29161826345044	2.61111901076479	4.8245159752278	4.82618631474478	4.72492848629103	3.83641813402818	4.25275222128107	8.2723843331821	-4.05459071580414	-11.646382859442	3.53975815197362	-16.6437772415852	4.360421428587	5.78614442672471	2.93988985188129	4.9789549919108	-7.86770471105598	8.23316021806401	2.47061459468448	4.12613781936476	-4.86433502971107	-4.74905190546196	5.11346307316634	-10.8431393883773	-0.860719651868399	5.24034126342845	5.44353887478781	7.21060199650109	-1.99129020165351	-9.2488739975447	2.48012196124631	6.38910231682448
81	1.19710106958351	6.39092173174533	6.62317619109063	1.92239335186968	1.93727042399176	7	5.50345860927182	6.92441703723855	7	6.42465519190564	7	3.46458957827315	1.72032388764645	3.21148124133621	2.66645034838965	1.19105149249926	3.80717553637164	4.1033169817853	1.79826888027639	5.38216348578127	1.92184550149846	6.77552373304392	4.68657512540875	8.93671323020045	11.0518915701185	-3.03575051251322	-5.5953640167217	3.686238288092	-11.8084813548144	9.74334440222207	8.03293765105617	1.70163385428491	6.64586488322539	3.29590969014162	21.0700901100601	1.48165718446046	-1.73921529871068	-5.59780279653362	1.4069192729729	4.70137427527001	10.6001695812198	-0.854100933000144	6.20934690800219	1.29067137141736	8.97977043724601	2.92546251590576	-5.85002644267749	2.27319382992325	8.92582766478811
82	3.4473388468865	4.69358159608315	1	5.72017456486458	5.73002805457179	3.01018521583089	2.78006689236985	4.72939486483068	7	3.39173540083036	4.6348372731705	6.21641716917769	3.33938239947437	2.13803691549917	5.67508273592859	2.87413096412526	4.46044003526829	1.86677141789006	6.66414162319425	4.70783761399496	2.40271535075733	7	1.07347575476771	0.841849446876931	-5.6762899806858	-0.242036200479351	-5.91276147233496	3.67712279205989	-9.45036747753545	6.8749806046171	3.33624376295644	6.5384344856164	9.16322737167078	5.6807528873587	17.5582898547951	0.926472598109418	-11.9053920041269	-17.7551286202032	2.7628666451441	1.83859283961856	-7.62992272345053	1.96947415406607	-2.24835340652742	1.94648631472332	2.7654252866286	-3.86134441523973	0.233907222098011	3.42722205262915	-0.869002693053587
83	3.15357158977465	3.23355851061068	1.51637046883328	2.59648552349884	3.01058147295117	6.55917848995836	3.04482896356399	6.64090128832139	4.41794161686604	6.95521659551238	4.35974936035879	6.38092804504057	3.03338198338781	5.88935187265637	5.00905829831973	3.35758497383709	2.62725688630858	4.52629663365749	4.52367629004696	3.79061238911492	4.7394079303383	3.15786355485746	5.72836974721254	4.5866415460953	8.6726658885828	1.85426894181049	-6.94638834809833	1.95434941197338	-14.4784368884446	-4.01850461547814	1.46739017668534	2.31717177099841	9.56511564104656	-2.68779053123468	16.5803736051642	8.3984739715468	0.638841973505411	-9.85895214816018	-3.49135361715539	7.19684966323178	-4.11942043105783	-4.57607719589459	7.54562907841717	6.43251440419863	7.38894048122556	7.77967092703419	3.13808870815621	3.55077148333473	10.3832098431627
84	4.07145432404811	4.77954700479695	1.90358039720452	6.19547964121113	4.04206005536751	5.09668174983581	7	4.54845771636922	6.95237021989723	1	4.39459862264095	6.89995509056842	4.21444852337806	6.14437312879685	4.42456859092129	1.03500390593381	5.94294637399034	6.63985897447302	5.79841741111532	1	6.26223489078038	6.109355037779	1.37981685748266	5.49404162763546	-9.6498862131849	-3.47812046293891	-3.90401304165188	2.06103023279214	-11.3797839774067	3.96499631638163	3.81559712638726	6.37028453185173	11.7666205872685	4.86581720518412	14.6037733673972	5.78009198263383	-5.22509754197175	-20.3212849448945	5.4422040058809	5.67646667608774	-7.03094132548676	11.6396840448354	-2.94976004442809	5.0208104256453	-8.6267264183914	5.31492861610791	0.609195302849509	4.46486942048684	4.89047750239068
85	2.80152359489313	2.38260776015514	1	7	1.33919134561365	6.65095704890433	5.1457153510947	5.71664322104434	4.88724210665425	7	5.86811079697072	5.13033489717303	1.47716201664124	5.56531087205305	2.95709497703601	5.86267828714413	6.36107635902215	1	3.1258126183087	3.27945015997801	1.32199245764623	5.31167771462561	2.53632244436694	4.30549731155525	8.65698051792287	-3.50639551217616	-13.5437663102151	1.74797900874739	-16.3847528749219	5.07808723601345	6.41107134370605	5.28888053543475	4.81376230888041	-7.91614294808314	8.63590309213426	3.71489248007609	5.23717145136272	-4.55629078784751	-6.05117554862041	4.27077769080385	-12.1963485559008	-0.588559193506335	5.87662655030687	5.30765492409758	-8.44795032778314	2.88784073837757	-9.3355099589264	4.11228713401223	6.43302090815195
86	3.21324035321893	1.7098634542704	1.08268762461031	7	1.94882862390378	3.83164820650807	4.48448781641279	6.88994478471643	1.9622004137518	4.20542903800237	4.27176494146564	2.33487911614635	1.7553534019247	6.03516319989354	3.6676138157907	4.9448029533612	6.52408864432946	1.6613747697027	2.89118249413372	1	6.43809692189238	5.68041934806029	5.07603060514703	5.54979629688986	8.82457011589626	-4.87369540161032	-13.298977855923	2.14128123196493	-16.5059955121154	4.65703881440358	6.30073943619753	5.07853576887344	4.26381093356728	-8.6985519360687	8.02804588653003	3.65025408631288	4.63919032842767	-5.37099100344131	-4.47980733399157	4.71880812994231	-11.1839546441395	0.408000274738165	6.11469188641707	2.06299309515328	-8.49916867162469	2.55019552426617	-9.47014039203946	2.77798076720123	4.02972226125337
87	4.89541766474673	4.56279712796866	1	6.28850606387881	5.12095993975114	4.42804037922044	6.86623722790786	6.17320985027698	7	4.33413700324429	4.70626723164766	7	4.9548448946177	3.24171361002496	4.1520964029491	3.99044167164925	4.35345107250016	5.19667657427812	6.38573775271449	1.0556522468138	5.92748394405658	2.34866953595853	1.88467986372095	6.05559320748373	-9.81814670716305	-3.87065801155047	-3.02685544470625	0.426405659278116	-10.8383992296194	3.66937818710214	4.08366322875709	6.10384465948673	10.7977513091879	4.18730061590019	13.9999311155579	6.08406990338757	-6.48692098062168	-20.200165683125	6.31319947439327	6.66213438349035	-6.64540347263758	10.6221285396184	-3.51132704491766	5.02327508511395	-9.27900885026579	-5.27225970318854	1.32215252496632	2.42163052135328	6.0975700881757
88	4.00628970645696	2.22865996818368	3.96061124917275	3.05520321801597	4.76274186349142	4.69457935578826	4.68847975688754	6.29956845446783	4.94379053449426	4.49206474150073	1.97396675255713	3.09433954673673	3.96339522562966	5.65970387802003	7	5.5285980392931	4.69679630949742	2.21233924241765	1.09912965821571	1.68708263159767	1.11375360181138	5.73905608082618	4.60140128403883	4.17383096055721	1.75078547656813	-0.51652573010002	-0.994865836976	4.85320529218245	-7.3596976128596	-1.1588394561695	0.91442943317083	3.88604697643277	2.77204928681027	-1.4789305588449	-0.401739142019589	6.80008196602927	1.47912594945842	13.8107233897675	4.95706259447947	1.98904344260228	-16.238570932079	1.52189829008986	1.9579957071934	3.2624711764924	-9.17081257521095	6.74223495082274	-6.72992627268624	3.82648949350028	8.712813217559
89	3.18824076448201	2.63696904511192	3.36950045734633	1	4.57307381908466	7	5.86488752384329	4.79551724948425	7	2.37955739083505	7	6.76491310961241	2.48984706393714	4.00101023805389	5.36695235880531	3.24891968932546	5.3893599058348	5.79438839424401	2.65964193565123	3.85294853039588	1.49387683021887	7	3.9275087077374	4.27193091276165	0.690580753006121	-0.87007703082254	-1.62272721991037	1.91856764388389	-7.28449305082025	-2.18765959754437	2.700317870666	1.88871082767774	4.10121445842246	-2.69453816337892	0.0174880677912798	8.7077616001218	0.707507512051208	13.9270050650471	5.86026818394869	0.850619549243773	-16.6201246856575	0.288475453188441	4.11686050574041	4.9901356508151	-10.4638558704369	8.08704020543464	-0.849784829119667	2.8874158467629	11.6808206794326
90	4.44820310649795	5.71050503855081	3.36638187814846	6.96332669382327	5.9872304625382	6.66918739672967	6.14706380648066	6.28756156715566	5.26289590879796	5.94280440440226	3.3673320483929	6.0251168209539	1	1.84299188648628	5.75550186395064	6.09862550605548	2.48074581836166	5.38652993778016	1.73941749011312	4.27650865353374	1.26477568165646	6.78767379907675	3.63807147511221	0.776991134102162	1.75761107550663	-1.92919365004175	-0.153493510055301	8.20581102600405	-2.42343100694	-2.17986873549685	5.251572852859	2.34580284056606	-2.28889031445177	-1.67240334522463	-3.4341536972727	2.66147003082649	-6.07452728326327	14.4627742248915	7.57772508508927	2.24866219138039	-10.5492076866112	0.0414223979117374	3.41517897250574	6.23475769977681	-1.35347526789905	-1.26581063614747	-10.1576901706258	6.07536830766486	4.99684870688361
91	4.80135224188119	6.60505888145715	1.44427100961735	1.12076634708758	5.15586205167619	7	1.90535125487925	5.44749034465701	3.92612297732458	2.68798982165981	1.99963573019942	3.33661182422238	5.15032429302724	3.39262644234218	6.30361829620679	1.01120461830695	6.1768003518866	6.28248432068329	1.23078467303004	4.75608712828142	3.76991205581982	6.3842068640151	6.08998937432754	3.83610169558769	-0.257672731418042	-4.44264927945673	5.17586677061894	0.527954377754128	1.0575358431832	-1.90914839739848	2.12617326917853	6.07885912290318	-3.2765963059627	-1.51457916549839	-3.49659263489684	6.23780673278076	-2.24630501479238	11.1428133036631	5.68541556955395	1.10669313792996	-8.7466087182091	-0.938956327093951	-1.51072105521718	2.99943036219261	1.58279919049461	-4.94688551490372	3.8932004909637	3.39986199769453	6.18879578203957
92	7	4.24007402627847	5.06798065147628	1.22108137078673	4.02533513989887	2.58833262028721	6.57321827159419	7	6.82520996309914	2.79269124829384	2.9990518218122	1.90301636684573	2.10557893826255	3.24198239130862	7	1	3.3425345002748	4.79205312668141	4.11955115711758	1	1.94806235865921	5.45283414691392	5.84056885629722	2.6431361141521	0.643714910612012	-2.43761670296212	2.78703885427113	1.38971255961111	-2.5880152107451	-1.79533979801685	1.73646471799584	4.6940065049388	-5.42228458882682	-2.79971651031284	-2.84699977282602	4.5139294006565	0.0821461205607669	12.9376719828469	-0.504341834176812	3.82108777002524	-6.56656138819042	-1.92481107273717	2.38555495175412	4.72566650355794	10.5944421046177	-4.27762730573767	3.94625676395569	3.71742243833439	7.51086991890301
93	6.15749672488293	5.39795839108531	1	2.63776832710865	4.91699733126668	6.36353682826905	2.66790319324426	6.95190733505156	6.9449947097605	3.31303772915558	1.92219264217506	2.44080535092909	1.57757947604923	3.10797958781833	5.87367319073482	1	6.45140305564766	5.38180146542593	1.20428242831284	3.32184988329409	2.01550493529084	3.80048693727188	6.20359369840006	3.044062772867	1.63995985197745	-4.14557869550715	4.17722540254682	2.70335425416056	0.166357899219869	-3.63598406836845	1.45285434468866	1.08158574593843	-4.05778680539905	-3.96824626137559	-1.75238169829712	5.80024364730212	-2.22868648682227	12.8688209943129	1.78891570652811	3.38530244392956	-8.30901531256575	-1.86809048684398	-0.166507759484351	7.13100536751004	7.42340280986919	-0.199091846731568	-1.98047620529348	5.57859803556395	4.35490663910732
94	3.96129994595667	6.35336375155947	5.59229144031574	2.03693119480433	7	6.13111676001114	4.47796310364626	7	5.19716786112492	5.58191537255997	3.08752066449662	6.20917226315548	1.23023765940062	3.96161729148774	5.85806837539837	7	4.03938675223123	6.55186747941593	3.19791937481521	5.55280005776713	2.54405917604313	4.75969913878769	1.83377258143082	1.03846411123521	1.35825984207974	2.02696054261456	-2.89403915914899	3.9830138393109	-5.28553908106763	-0.286118961430944	1.82931434022904	3.37595833939389	-1.38321757323242	-6.90961648490005	-2.173718927184	4.34336187433609	-1.50532450821705	11.7804167689441	11.39080572823	3.15213317427503	-12.3537687069663	3.52591136425966	-1.39449898727005	6.51570741007975	-7.72453463736479	0.440820042187833	0.88081035171251	3.36360984058588	5.49330573889606
95	7	4.50354197569804	5.80634705903267	1.8696465285527	3.79390862061324	7	3.50462136075906	6.82735641942047	6.06817716943489	3.19991426802585	4.16564097439438	3.85413473713154	1.82962707615289	6.66327460710587	6.53981161818908	1	3.61583441371612	4.13855772403981	4.36783302323512	2.70164681366003	3.12536597152488	4.37918963381386	4.63990422315385	0.75330896710164	0.250258405373629	-2.37874095649735	2.06339939260907	-0.799472379308258	-1.30657644884787	-1.95279043883706	2.50235895604773	4.48191843455484	-5.20417660436617	-4.30298914072995	-2.30952457273524	4.98829018834588	1.10149531322169	12.4626588061534	1.36699759708443	4.74756328101312	-6.62564865358242	0.191392726342464	1.76642065842027	7.88973461942717	6.67755035590456	8.28356215058414	2.35121090085038	6.17403292863877	4.89683720744958
96	5.60631815406476	6.24142358260002	4.87564435184911	1.70138970510973	6.68657854581675	6.19474776340232	5.03194096400941	7	5.7424772732382	3.7354762453495	4.48688899846481	4.28452486900672	3.68244619948179	1.98232252557811	6.4593234189156	4.17314184463823	3.88998849665627	6.85425209411477	1.63218634128775	5.5179958746302	3.63392388038174	4.4898335888092	2.29420798629928	0.661317674507162	2.24894448185978	0.0666487295441363	-2.93658517439743	4.42284140372603	-5.54245599188433	-1.25956565304026	1.00181755400962	4.41653899544138	-2.0701090543639	-6.73041042856421	-1.40801771556636	5.0844372270637	-1.96293089278556	11.4666982377075	11.1787797520138	2.47492339591604	-11.9036158145323	3.20978474359818	-1.06148144055301	7.32539588880407	2.16185895802589	0.365728944427447	-7.46462948362052	3.19509712570082	10.2453553473568
97	6.3163062796994	3.33017895631961	3.71410932904346	3.69191488716325	3.41013547914675	6.36095322082845	5.84570475572368	7	2.75106526972891	5.66821454546062	2.47288253767339	1	3.38540362361651	3.18330256907245	6.24956648191173	3.47442060691952	5.60935702160373	3.66283865215096	3.0176214448702	5.05442995241692	1.84796337727953	6.62940961543447	5.06634291761796	2.90027923496099	4.09238185295698	-2.67108856680672	4.18347620840232	3.68340889599644	-2.6542613647146	0.195285009266504	2.16149712555313	1.89153810484291	0.513118014347022	-4.77738685090875	-0.764097867714876	2.04920753303058	3.91851730024164	10.9433224631702	3.22003946850036	1.70933269068744	-8.54245173120079	-8.01277014159713	-0.752267792026776	4.19282432734384	-0.460658783810553	7.33073842706278	-11.1116144485837	4.57808189883575	3.3316997296652
98	3.84084395534268	1.95772212843734	3.9760617709972	1.6189758967197	5.57512168215327	6.21228275498901	4.65551326910362	7	7	3.15876901401262	3.69237599901506	2.87784171203438	2.71710740986996	2.38944203926532	7	3.19851859876044	4.85068163224301	1.91273781244994	3.02633518136892	3.81800716181257	1.59091130010765	6.03237990305386	2.82852458539519	3.402488841263	0.498413448867505	-0.848212443124181	-1.15644216603089	3.0658372869578	-5.11104285334549	-3.13218760336658	2.39930908805992	1.59716618978434	3.36773030755975	-2.64293594153722	0.634970388161886	8.36179304957007	0.659985859661482	13.5239585470221	6.56084893093611	0.808753549740876	-15.4069904225373	-0.966791740755097	3.79099461910816	6.38026003384879	-10.3097531205028	7.98881052712201	0.592583402778629	5.4517675962858	10.8273345817275
99	3.31796144355636	1.28174651690875	5.27681348146118	2.91255293431932	7	5.39890813212355	5.89822808721274	3.98833542542529	5.93767036774391	6.64846317678675	4.95207000055782	6.96016613519494	4.88545290339628	1.39121148935074	6.44833580747973	2.05275130200154	4.30661019205044	4.58457683816615	2.1466771101639	1.56524744517915	2.20934881871941	1.20749099908991	7	3.42466071692967	-3.61656632427549	-0.0392333090189697	3.28345119762032	1.49551398517948	-2.54267713511618	-2.10000811629188	4.71701388114339	6.17617512870971	-1.36965773911904	-1.50493641995824	0.668771519764742	3.80917907818646	-1.55453376923738	13.5706957517048	1.29609535689478	3.85296543458981	-5.54815760562326	-4.57803394961496	0.594787185194772	6.28542175076791	0.832325575518136	-2.86196924918597	-0.0838044298164612	4.64933349125427	9.76232352094364
100	2.68654396023847	2.35405534265269	3.34562598345777	2.77555300432936	6.3718939562546	4.54278537594782	4.40221373406531	5.04597292138994	6.24801191135236	2.27879537067115	6.10848864770721	1.5319209763686	4.04309022227052	1	1	2.30675594858705	1.731417145091	6.57638800999864	3.88951234323193	1.16928331921069	2.30441791099492	4.97890448329924	5.34754476409411	3.36409182349786	0.75627387051304	-3.83859660916427	4.51879930300803	1.87668608307756	-0.144351376062257	-1.87983814061844	3.41818923270003	6.00998309830476	-2.06933140438988	-1.21323177983689	-1.01875104951167	2.74077036164081	-1.53015158870216	15.5739758095519	2.90178123807422	4.12426284681625	-7.75306037660243	-4.03944366091862	-0.298022067809525	5.39367578671336	8.0761157390961	7.76201385209294	-5.63053607424966	1.84870212347408	3.48112512497703
101	6.78508242531204	5.70363069988805	7	2.03218754311633	5.33507646232207	2.87895058097092	4.90438165808186	5.57219418940534	6.35382447725785	1	1.55172772401846	1.63770688781104	2.0319250354028	5.17790592762495	7	3.21995741986669	4.30921976677121	5.76607545383771	2.94159998373879	2.5335978320135	1.36810807493683	3.59641048658768	4.19841913688731	1.63184430714084	2.6581894035549	-1.29865826580893	3.50406254546107	-0.503382277528396	-0.940521798329947	-1.8000945567045	1.67727458866092	4.76036593132426	-3.53186220991473	-2.84684256178365	-2.31184746919862	3.98079948172948	0.266012662688013	11.9939358153499	1.03727003100066	2.8516378028604	-6.61914820340975	-0.99151272458716	-0.150764492474119	6.9112570545077	6.81763331908073	-3.34000527498957	4.00896258958292	4.35884388995637	7.57647820012348
102	6.24762510144441	2.41766797345137	3.91073453396272	3.58361411429015	2.64660634276149	5.76481673886629	5.13163248918042	4.97571177004069	4.70507084384709	1.05808697287603	2.41555437814407	1.68440532806021	2.3618174904773	2.63895115613677	6.89160500039874	2.50577820324502	4.04182278140756	2.10448771018671	2.17256397137797	3.63886605363421	1.82365917923798	7	6.86487938708646	4.63638911511812	3.76114767624222	-1.69629373105274	2.62178754996649	-0.738879073605109	-3.50447944280039	0.678880622721338	5.08374706242685	0.137344684691749	-1.85150861407833	-7.36412754751784	0.72671797128366	4.94605190484634	6.32592451693128	10.6050240121994	2.07178220453193	1.07457766166812	-8.6202022443774	-8.57279021775297	-2.03750187402208	7.07148618934183	-0.351801947537735	-3.47980531083525	2.61134577082469	5.69095515924121	5.87582875133854
103	2.39000566655992	5.82003815568381	2.37311732545436	6.87057358983449	7	6.24780575182761	4.61558979121486	7	4.74369150266259	6.56535830029771	2.94474772491312	5.70921569219948	1.41949689106273	1.25191608048589	5.64384449649168	6.52939396650384	4.46695822180913	6.41266811853516	2.40925695836917	2.11610834388681	1.619238679954	3.38525832088561	1.96660986995534	0.0645837618224191	1.50113232137909	-3.45418170392413	-1.51931363006426	8.82260214382621	-1.20044009965581	-1.88849170706638	5.88471807178975	2.81430931925123	-2.61159561847871	-1.79950531248385	-3.4342471612532	2.12447422291387	-6.99947633218241	13.2745901575458	5.61935731474207	0.668168298156071	-11.1051871343475	0.650879872214344	1.92186812843499	6.586924561724	-6.73590317105588	-0.993101408739813	-8.91008615429284	4.44374880314258	5.12660703066047
104	6.91299423105487	4.71072055970221	3.4872299649858	1	6.58338149512361	5.06517094826034	2.12395531652352	5.75786054762765	5.69223793827967	3.88249594194012	2.00224547772584	3.60738387588466	3.86397275247472	4.43535068964402	2.2193634403182	1.30824850712213	6.24500427568831	5.30564730239458	1.35840718686679	3.75972521398271	3.04826870156396	5.09103605555084	7	2.35747328780143	1.62397716187484	-0.745135433097047	3.56973134505132	0.981673473866985	0.419511510228523	1.08357943823622	2.54508640559547	2.19768357191814	-3.46817320309078	-2.43518704822097	-2.380909561658	7.12845468883616	1.37545598532641	12.95491452167	1.53494912613124	2.72480260981185	-5.50376694958002	0.756396868384031	0.695557501699082	1.15890921343632	8.1801670600281	-4.7662087025902	-6.00213159056144	3.95662134824719	3.93853678044056
105	6.147666828003	4.44120900979673	5.34122339989485	2.13731635284372	5.95699436166395	7	4.12676862252765	4.75470609154421	5.66269655734901	3.00370217457995	5.26966313118613	3.35432951636124	1	7	7	4.71861530965095	3.60957563557565	5.43549728226434	4.75230880296176	2.36376549039145	2.65491356109077	3.09044541320075	4.21646663453509	1.22868778129513	-0.261826690321238	-2.05289704757432	2.80398454446386	0.353236066206507	-1.67880194821683	-0.246528573646948	1.74032258129276	6.06794343363728	-4.67515639832764	-3.81207064310226	-2.75939875337709	4.99883389567482	0.486874802972076	12.6501745046644	1.13177462208312	3.0012782845651	-6.69853932705496	-2.36472364391505	2.29877714684552	4.12725055035316	9.63296623853068	-2.76520158236141	3.48203391409167	5.92072982964296	4.62924462658636
106	4.45407140970211	6.57488861117679	4.52493878406534	3.65109786788596	7	6.85561935134859	7	6.49732974357528	7	4.43421923431134	2.25171040988884	3.84006251505482	2.11269799146199	1.63956983021278	6.52952394610091	2.70297570219299	5.4599646016434	2.80306598422384	2.17353162440406	1.30176985517906	2.14558908075511	7	2.1302895260915	-0.694064495678221	1.70575647879314	-0.0831965425504311	-4.4731563779697	3.63177272897063	-6.87954177427479	-0.991150753920838	0.295407518696989	4.50964921192757	-0.0199938611996671	-7.24799827175396	-2.75381712210154	3.84892391127114	-3.06102791461281	13.3804775444762	9.49718856386992	5.03852864729394	-13.061498935842	3.90391547970733	-1.75868295556181	7.00649768848602	2.10778184560814	6.63300662077813	-1.43254285062896	2.23073781161549	0.340329491861545
107	6.97683694715354	6.04507494762907	1	2.89318568012299	5.95228897806526	6.53692856838897	2.33912201118686	5.35867076372745	7	1.5445928381284	3.09685120371119	1.41270647966059	1.36579328712799	2.04434824044412	6.75302919414862	1.14517830637611	5.09475531496529	6.58683360757839	1	5.80296217257505	2.54491624121885	4.78748615546166	7	1.88316617663983	2.09015706091299	-6.44766980983876	-4.36896331768224	9.51495643427944	-3.41614168006404	-1.04516926968447	2.32934052892299	2.25300998847657	-3.12509501455165	-5.63473830369092	4.16957458813986	4.63478727926883	-3.68670623529141	14.6962921679011	7.18677396846259	6.13596171587569	-9.41521324937671	-0.216843671338603	-0.162646179990701	4.4767871645419	-8.53360900686606	4.12040031404491	-13.0186808792235	3.73843077808226	5.54110681447195
108	6.60963411817679	6.72447913493825	2.29635216916564	1.60733553340457	5.68077232318223	6.65742920936466	3.47835140327622	5.83865452672367	3.27444872838416	6.43282793073019	3.87031973132898	2.97270805953246	7	3.82010150903846	4.30401276390572	1.74769765434627	1.07854740875444	5.08082251493122	2.33715310387595	4.53281342350594	1.88532639182567	5.83060159291143	5.23964203392709	4.7382141971543	-0.454350566598518	-4.45902614678956	6.47451962001624	1.7030249162607	1.10873896058101	-3.72365649862305	-1.19471949904702	0.312161339798384	-2.21406874374296	-3.01026537388087	-0.391008071898858	4.7071660065517	-3.38352744690881	12.0299288759984	1.80464519138327	3.10539084496531	-7.95845617259324	0.69067060639715	-0.438619295179709	6.42831905987953	5.69249041663804	-2.24395159001326	4.17635234291174	7.64851593166746	4.84660420784008
109	6.80409079619267	1	3.7625583891571	1.63880557270959	5.21718612471563	6.61736247339903	7	6.49023572626836	3.46338155753249	5.04285165606499	1	5.8829565589633	1.42027366931039	6.89244650914646	5.75010257586317	7	6.7878264667418	5.25349538661818	5.30078280412282	1.65625580317643	3.6383682808453	6.82275950552732	2.31002650977103	2.12898639032112	3.14244141818258	-1.73755055537665	-3.00553805857458	5.16680795029486	-8.25385107607213	0.149717594286859	3.90452682824473	2.1894140154561	2.71681665308408	-4.29964346658757	-1.03040480128534	7.82231135758608	-0.821576723430819	15.8430329258695	5.62319976850133	1.47342232280727	-17.8480731402535	-1.1566364882339	0.761323905183724	5.53991994066119	-1.51733393328658	2.80669477678863	1.29946700872658	3.12128025759379	12.5667456452131
110	5.03175013940483	2.0844094641478	6.81242665351526	1.72889756623735	6.29578455111121	6.25176375871138	5.72968070060016	6.78506300363391	7	7	5.99408288476048	1.8029038868876	3.6718924043093	2.86293230583343	7	3.60224900039147	1	3.30858039578903	4.24348958271368	2.20489940432093	1.43549813450757	6.96467543973416	2.41290149574852	3.39804551392123	1.62487426151122	-0.0365402478228326	-13.1941523191818	4.48277314234897	-4.97391478489364	-6.67304424339691	-0.0896722581864312	-0.0504459138643039	-6.7253483411224	-11.8941461721978	9.39987815526773	1.40741052040401	-4.7903821820501	14.5921385350443	2.29387727810787	1.79878997397859	0.494799529503281	0.482899805475048	7.65855020591992	5.40818168065421	0.346728752599422	-2.5850996976068	3.94948048299368	4.68697750102042	7.73509036682702
111	6.76770628289959	2.00943473289931	3.38949070792357	4.07596309338949	2.60051435434778	5.0974531780298	3.60556584029381	4.87117049991662	4.40397072196126	1.62443582686531	2.90971152706021	2.21248783344047	1.75920212580191	2.42189716609503	6.89346432934553	2.10643640847041	3.89437279894443	2.6661668467644	1.85189680125221	1.69149433641293	2.45058209811127	6.28032922284788	6.84418341357285	4.32406572891036	4.6326609767741	-2.53405129006576	3.1705439379058	0.695143429550713	-2.81233533803489	0.83962932249369	4.41531040497505	1.40103964649158	-2.75868001233099	-4.98243937971559	0.827746654798899	5.07340805516985	5.72998220563887	11.2819849754339	1.50334559165982	0.822820364738455	-9.06009263800936	-9.10171533203247	-2.29940422094052	4.49622701657741	-9.803651981161	-3.33849838561118	2.3744518507156	5.99553398032568	5.64436199943781
112	6.51080259751611	5.70535603371493	4.33830904664337	1	6.98142278618491	3.40499666791986	2.63621049923266	6.18856842150987	6.54623371417374	4.29903239551635	2.74962914164395	2.87007254555394	3.758022635518	4.80492879843126	2.38160493181708	1	6.92213441556852	5.31140461673125	1.19842881866835	2.43865034116553	2.38840710439223	6.9169530137613	5.00705266478945	2.5494894323006	1.51438390156799	-1.696049610868	3.58399699242885	1.24554286390584	-0.46994632196466	1.19403421286348	2.80711655424878	2.50935758625843	-5.20748303941561	-2.33631340947128	-3.11638023131854	6.3393661899169	1.84384508094007	12.070284437888	2.41386376948764	2.42280744797277	-4.55430991043612	0.934593915491183	1.32543315146871	8.13481084950096	-4.90163544432843	-4.69933540522636	-1.76071454927523	0.808092945302638	6.0264440257205
113	4.02561224751925	1.80427646201901	3.10906046187559	2.22113283009104	5.78817730541518	6.64266161576742	3.7197430359013	6.01820521000778	5.86120612049088	4.50728978219841	5.93300366701144	3.97483568120869	1.30463164369304	7	4.60576221626134	4.2162971314227	1.03786507260936	6.59187965456272	2.49057690061653	1.8202927811755	1.69295249177696	6.49675402367582	1	4.40526695410045	0.697644777630031	-1.23473731732244	-2.96297031457564	5.4492760900558	-8.86502151518594	-2.3949918743979	3.11548623647818	0.995261799001366	4.24745499738088	-3.22210255071279	-1.14787160250006	8.07969495678769	0.759220121732032	13.9843195324774	4.78899314509326	0.920626625830823	-15.8012960180202	0.13514101048055	1.08642269071315	3.74917024776225	-5.88502225450293	-6.0128096633835	2.42564816703744	3.89286857726884	4.41697786978754
114	5.06250207412946	1.63178157767843	3.83252481135717	2.93283985503317	5.66702775246457	6.09953600474567	6.30542133899999	6.66073098383295	6.64686771636334	1.6002528440106	3.00761653683776	3.63439697324811	3.30623667688614	3.58375578620342	6.79056751578547	3.92073002671805	4.00088677746639	2.16773023072612	1.97018590059172	3.13181245446532	2.67585638064487	4.95067249943442	3.12132201532769	5.72183463628682	2.53749616354473	-1.73623372553586	-2.2208466610452	4.34340091043742	-9.50358960425788	-1.6429614533781	0.520362401222215	5.37336448236567	4.63413771529443	-1.77154754779224	-1.54801648821992	8.47814642272395	0.264201964272619	13.2830494404412	1.70726953672669	-0.694852127203817	-16.2961380048517	-0.380454432409865	1.64432442654039	5.12529190004726	-10.1976422266091	0.197792696372481	0.0877305503984683	4.71441664427891	10.2116611885765
115	2.06626003858981	4.67834320738435	6.13102102605423	1.83928907066185	4.04387857028453	6.5672379246057	5.6412356402332	5.24601040942566	6.70394803636375	5.83248284270143	1.98899365963118	6.70584720161946	2.62864014307512	4.58542114604046	7	7	3.25375203672479	4.15134279722669	7	1	2.74871221126229	5.30825696520577	3.96023599874385	1.28416647930061	3.06650397474845	-2.50625956876032	3.81963451105555	-0.699087813990034	-4.64551738389609	-0.154835159326164	3.13712799985664	4.5042205607055	-3.87262425088633	0.576072934787032	-7.35167577972457	3.21166504438856	-0.798264641808576	14.3643357059767	3.69181269342369	4.52656238215074	-6.97851092218971	-5.4982799056635	0.816292311342525	3.75599063468548	-9.17771694695784	-4.28836070926386	2.33839264800487	4.51490288940698	0.815585871380312
116	5.29601422930651	4.19354137077834	2.13979210927499	1.61908475285093	5.15510096609962	3.09768042132343	2.11437414171675	6.52477130171533	6.07476849554438	5.62659699939395	1.82545087658	7	3.83868414099353	4.18957391494757	6.44278376329994	4.78251053947506	3.79927613740586	2.44471213613367	1.85108980243673	3.35185974822781	1.92363655707362	3.60085301248274	4.78783021619826	2.48547434706122	1.86475529295205	-0.850631146504399	-3.7111113803287	4.88427348894848	-8.25682788975545	-0.35714120612964	2.65309792273072	2.93704209753823	0.797061271627859	-5.82068028010317	0.562261249469922	7.14091960324889	-2.62386340397495	13.8758685390985	4.80976637179437	2.15394346120103	-16.2679593274488	-0.196773692794746	1.55717553775221	5.05843011209281	-5.47198609277563	9.61748979809599	1.69982702254274	3.75718762661426	6.86774873685002
117	4.78733571953631	1.18241442363332	2.71687073342385	4.13411627033948	3.12530771080353	5.56590486763118	1.85633414181857	7	5.79687938195434	5.69638868316652	6.25117142735595	5.41368183823	5.3450843187189	1.2896443291214	5.08234884678735	1.36521472025801	5.26075035760197	6.00911751600566	1.8428139417724	1.31998189382178	1.9801818586491	6.82055364815018	5.76904170990236	5.11113330948465	2.14595034031996	-0.102651917223243	-3.63678532330279	2.92270213241731	-9.46655091982878	-2.2016753657688	3.68670679428205	0.948687464865154	4.84427160732858	-2.79346051430194	-2.44257309716668	8.00686247356321	0.362042797541341	16.1015027356672	5.20697193842393	-0.416353739664484	-15.7326244474985	-0.559478889169817	1.6596209913125	4.80233355122013	-7.45499981914808	-2.48841043544441	-13.0014561864068	5.74069174490984	9.40609136064153
118	3.69398979828836	1.95650143449118	1.68606037243587	6.20905704949659	1.15422332092656	7	5.37581485363764	6.65978056780949	1.02071326155196	6.87016688983663	4.93924479007404	2.82682885553297	4.12869443327029	7	1.43334839210942	6.5211276580776	1.22373670104499	2.52228690187137	2.11485280673075	2.5962498848812	4.37095069817641	3.62760284741781	4.0083660487525	-2.06060679912237	-4.24881804473612	3.16430089465379	-1.50033066431448	3.69558859037126	-5.77424045715217	2.82631208247985	2.80539724793167	1.89065721595764	0.255920829382371	-0.411987255721249	1.61684641625181	5.9516400974329	-5.292109310893	16.3743814295043	1.55269206543542	3.41773473092174	-7.11297182053986	1.97521390427272	-3.82233255689369	6.08741880897749	6.17213418092035	-3.3189561711769	-9.71627998548157	3.57197877170125	7.13298428277348
119	6.10495340866113	5.99376618805987	1.73812230874689	5.41417824642827	3.68736831946663	4.53619711088663	3.57552570976118	5.64884963059984	5.60218805027783	5.76659374163684	3.07526622419263	1.30800541738199	1.3269486889012	6.50171549421425	7	1	4.11689523384799	4.79362920474256	1.1130974087947	2.26123250354597	2.05140909797121	6.69065076269999	6.66115642005337	2.48062784688104	5.23876529058633	-6.20031147644914	1.22186862008271	4.43030447417325	-1.64104740596829	-3.15151746403043	2.06684094936776	7.8772050732829	-2.71730461767007	-8.86957009500525	0.407645772005579	4.64458825372903	-5.11428941558283	15.6931856782672	5.10832209356227	-1.58561785806199	-9.54210239245887	3.57910556557164	-1.08085339717048	7.56686105322507	-0.848674844642242	-3.23190619170061	4.21858341793563	4.09416233632055	5.43567210477968
120	4.62246560235843	1	5.68361549518478	2.07436254989246	6.34719091405359	6.79152872963054	4.07060070110718	4.29545570979878	5.15508628216949	6.63236576723837	5.68210854775723	6.18960574591387	5.7051941211791	1.53163412722682	6.8303824403592	1.11859409892381	5.51241147320041	5.27665240871317	2.82648236150636	3.40681080996319	1	1.06773676629092	7	3.55933849415671	-4.20263949797488	-0.559324658223935	3.25136404965113	0.992290066478569	-2.73246455991033	-1.5441088101919	4.17659125330148	5.13334137848086	-0.884541712471905	-1.2800208686904	0.0180234250292259	3.70006049730252	-1.44136087231626	13.7144931859511	2.03769051684114	3.49495811442315	-5.89275572216126	-3.80845412226138	1.00389338028626	5.4789231335269	0.695619500815808	-2.39586747318597	-1.81344277431206	5.2875972012506	10.140903225983
121	4.48248304159366	2.067749042242	3.35496080084804	3.20634522831805	4.54053038237147	6.03399723189775	6.11913095662428	5.6749805399299	6.16392746240566	4.39699018733925	6.37642424315984	6.55918234792961	1.11195801386524	3.98782390693739	4.72466621223629	2.17248046951984	1.84412532930738	6.49303043504306	1.47075881920846	1.34249473122033	3.94853834702176	6.1599475542316	1.05558782072392	4.66999090236485	0.501386138446313	-1.11249363005698	-2.59626306961948	4.98726606937425	-8.8188976925059	-1.72671380485277	2.72294137448934	2.01688105299325	3.63935804087151	-2.7054647507362	-1.88672659835125	8.20208782207634	-0.512187908572739	13.7474601375827	4.15721830468194	1.541886430675	-14.6665545565169	0.115725334674845	1.33058420611161	4.39832644163113	-4.62666652545717	-5.3605412019699	0.741047061815623	2.91297555196659	7.70335784142185
122	4.17456955789027	2.16739766601987	4.60579624228732	2.83735715458797	6.74088883192002	4.72349397921407	6.98976022108208	5.77388356829406	7	6.84690884293208	1.26974929985136	7	2.0426952299246	2.45928812027908	5.49672190818242	2.6758746193051	1.77569879065626	3.83629407875179	1	1.98460557946566	1	6.55729361895772	6.42874265631916	3.22313566856955	-3.24798921846009	-0.543064908167117	4.21722067248918	0.976125501199907	-3.66293523878329	-1.03339693119214	5.21732920082827	4.76600168740961	-0.123007341051959	-3.18010162532472	-0.568840559635423	5.40317458170537	-1.05415538806649	16.4556304363609	1.03921660407935	3.87094774595946	-6.80964057959658	-6.15482664000391	0.949762088111552	5.24875025472148	-0.626311014564907	-1.9048899828093	0.0938355430376353	3.42284752227239	1.33981594770578
123	4.67895217061072	6.50025344545122	6.2824263641055	2.72303048526853	6.49691553502411	6.65555176358981	5.57493022827322	6.89014760313558	6.34880665292715	4.9480055311231	5.45797098788048	2.65062887345444	1.74242609771094	5.22363841058809	2.7560338258088	3.72376933562992	2.91860469476764	6.8041676589602	6.36974152646748	2.15337068186539	1.43713211730981	7	5.13129025473977	1.90811761218651	-2.16629432035824	0.747198702145722	-3.20701914159176	1.98171523845395	-4.46897426164558	0.0157909493209959	1.58447833075738	2.92024426607978	-1.3461348200793	-6.34375775706115	-1.95384826568621	3.43129404986359	-2.25561529393962	10.0778420020542	11.577202008547	2.76906238461632	-11.0411925889639	1.88442552372052	-1.16084365756058	8.40469283278828	10.4267500265575	-0.435505056017074	-2.49276364145935	4.6647622024756	7.68531123395751
124	3.11370572876714	5.8615395763973	3.53343841974647	6.50058652113693	5.73339462899997	5.65330569483063	4.48750898197938	1.91329719120748	7	5.25735284772958	3.31682445344661	1	1.93005210384427	1.38844318124531	3.66786938601087	4.40082077998476	7	4.97433287938912	1.58372795404728	2.73944931609116	1.73202809194194	6.71852749585129	2.15623296543965	-1.55210430664084	0.566315867476465	-1.54648973322751	-0.521440473235494	8.54788643716399	-0.0894925004146352	-3.81817187370386	6.34693103342438	2.04556067351743	-2.6277182242951	-3.40556894212459	-2.20147106487784	1.91935438935798	-7.70344856762306	15.0685699221856	6.72733119924715	1.92643635584239	-9.85988781468902	0.436900030186187	1.47256843312139	5.65616044306486	-3.55675365297791	-1.58665668859433	-9.62714381465299	2.67507161961635	11.694357849345
125	7	5.55806275680973	4.93127395509622	1.70908703651846	7	3.39195926210674	2.96072387087307	6.6854969178781	7	4.40357215013942	1.88588001829722	1.98615725240818	2.6467525141547	4.33256752949092	4.79056062497869	1	4.90649300243793	5.22078076361253	1	1.39750030995891	2.66887260722391	6.47620387875463	6.27063399555255	1.36667022214324	2.12185997192163	-1.41429542037539	3.30077718741443	-0.0853925996291408	-1.08797459437686	1.44425459426427	1.51642558569536	1.70241610071407	-4.75615181489862	-2.9422995414753	-2.50903742831709	6.12539802066901	1.48019740691632	13.1065719610766	1.29682203589949	3.1524946322856	-5.34474303370978	1.0723040634368	1.13799751543969	1.51831701643294	6.9564061075317	-2.49008554775503	-5.14324073434563	5.16167434520397	4.23497884691694
126	3.5808219230556	2.10475703798065	2.03272898950502	6.69733023689934	5.319382042458	6.45295823866787	4.51149318548487	2.00783571611906	4.57831241094279	6.1046008041263	4.67247751410169	7	4.67348760192418	1.9599687997036	6.10163841195628	1.86207151979955	6.42152353719299	5.63254621076508	7	3.85071974330452	2.59035527043763	7	3.50689097285793	4.95237984180582	-0.241196447969044	-1.52881244833556	-5.52587329323469	8.09317947271936	-8.7843288444036	0.302523936750551	4.38015595358902	5.03053541674153	4.87054652024185	0.428324124858313	4.42810919190238	6.91492645267856	-2.62532516486835	16.2927054080594	5.48431598158651	2.42161532612794	-15.5461052065409	1.31370524400566	1.37254219588521	6.05501337997846	-3.35322793466036	-0.781679199478574	2.82240585542161	4.89636666809614	6.97589412401512
127	3.86623582130083	6.5645001422901	1.24000933285307	3.88568305642603	6.21434451023323	5.65040910649077	2.97055405318656	5.44231461825636	5.895379206193	7	3.78610006588468	2.03278580094373	1.96038217750314	4.1721642595375	2.06166374895161	1	3.91837733999058	7	1	6.73052554253163	2.89625735630654	7	4.58304769463236	4.11104012694272	1.07870158438469	-1.65280103373399	7.20878722033985	1.15656951121027	-1.1426866085327	-5.24098111789145	2.38304380157605	6.57951094036581	-3.29404779711268	-0.860568772163676	-2.09133239636692	1.5964340328712	1.00227602577262	10.0195459255237	6.59773202096133	2.96935525329418	-8.02800223439603	-2.61825424165327	-0.501899178239148	6.70821924518698	5.22338394241104	6.90062461789829	-4.58222932153627	3.01927920865538	10.2711428332553
128	4.68545525312139	4.23603192275218	3.25643164253986	7	6.85652102073023	3.65156660831762	5.41611153369283	5.85622155149727	6.82145534173494	5.50890687877855	4.36556238183116	1	2.54707643603969	1.98715989486467	6.53520043049546	1.66460742910342	2.35851525929255	4.86762888004675	2.4469726944175	1	1	6.40657839672274	3.06298632595414	0.409332722071368	-0.242616757893916	-2.5033632654676	-2.15045742967987	9.04174275369645	-2.57360937401767	-2.83481595360284	4.67444664279505	3.77982142474271	-2.73420553128162	-1.74972603514868	-1.0952917462607	3.18186629993365	-5.61876693303322	13.9203049498821	6.0164329699225	2.6538170545038	-10.145675213581	0.872860082702575	1.7567282794533	3.54490116446107	-1.23590970325541	-2.79578285343987	-11.3715049553213	5.88327024736142	10.3675228418541
129	5.46760239581609	5.64616930079539	6.44101537352404	2.14411910438427	7	6.64825476460773	6.8116130452028	6.36229989887733	6.67468894054692	6.84548490358363	1.05563550045153	2.6435936432286	1	4.69321559502465	7	1.53867248946787	3.15089198883621	4.11645699519396	1.67818451134366	4.19566123917596	1.41937369600168	6.16659071508865	3.90813324025195	1.8362120254393	-1.41525901842079	0.285201499270618	-3.3710477951836	2.82435267426817	-3.90347241593646	-0.700458646395354	1.18937241149115	3.14404207647624	-0.660994802612896	-5.41603320481065	-2.52937153457538	2.24099174444033	-0.775077830133539	9.80883895136913	9.925103233204	1.90965298819826	-11.5399599407721	3.27454423216868	-0.962554440189603	9.27066344015724	-8.89972411532064	0.0365407565204766	1.93466815623387	4.50473356397472	7.15651511931951
130	6.12514249330281	2.23813673637012	2.70353778930923	1.27946923497752	1.44672391993519	3.05480036075439	5.26480419175895	6.13899732839024	7	4.04367452988412	1.87494122226652	2.76659012803046	3.61785599035732	3.42456199394278	3.96263194560351	1	4.35754063281915	5.52537195686256	1.83960782747565	3.31333978564856	1	5.46544314905325	5.74136657654626	4.68745984221532	2.77724155512163	-2.59576165680789	3.92024220497439	-0.304256452527467	-1.65810571105675	-0.217123258132116	4.10819964964698	1.37754019483582	-2.08684564621395	-5.00567026533129	1.06301360654155	4.23268003463207	6.18050008239834	10.6093281938175	0.935789750309077	-0.0644049768961845	-9.17370901649465	-7.27170859010675	-1.73445099374091	6.09325532684189	0.692973209381662	-1.72796982900164	-13.1327201732018	1.9720219485161	6.86061511458399
131	5.33185922564153	6.11074139380713	4.76629600004645	4.74289902956261	5.90745662175832	1	6.34826757353996	3.91755404743612	6.69895648891763	6.04830228187519	1.11939930909727	4.92339071089286	2.68393665027146	2.46241974176872	3.98474769023157	5.3921752984491	5.30540385553253	4.27854318249185	1.17728372377311	3.73598616502184	1.57109246316762	5.94764075740022	1.57202553104304	-0.437256928181626	2.69787787288445	-0.551793468312798	-3.58086571251997	3.37203369599166	-5.65810542291829	0.22731120831795	-0.173978465800754	5.67827706327005	-0.755145693596382	-7.74430028612693	-1.89253482981565	4.43406072672169	-1.40199859881972	12.735600566541	7.65797816504193	3.65306854855168	-12.8352663683082	5.05018886670575	-1.67971860597796	3.47327189152305	7.95084221180011	6.170387844886	-9.45982181382774	7.44404203049932	0.21840152472878
132	4.49931327380429	2.32157234026434	3.71864399970686	2.2280648288899	6.3960765065458	4.68149963793634	5.42959457136367	6.38535060339268	5.11416106779114	3.95305358227352	2.64911659208207	3.11783915620859	2.20054126406107	5.31093154790831	5.70435699687272	3.52308083696544	5.17741935324958	4.73525875370313	3.29701457895577	3.3344310757872	1.66232254975563	7	4.93301212028566	4.3236579028323	0.108289470167756	-0.636280444902363	-0.109465857673809	3.17368263290038	-7.40295516091805	0.0526314557567119	1.22992820061219	3.25554688263369	4.9665999498878	-1.01106039445556	-0.0794980149133276	7.16153954446712	1.05351810926003	13.6634669793635	5.40526348829227	1.69502525287811	-16.1154325516914	2.11600886254819	1.85361300977364	8.08801978710092	7.30701718049173	-2.65537797296257	-6.32894152134824	3.2708458701296	8.59672238158632
133	2.38499762573659	4.06174531725638	4.91789636787664	5.79943248382196	5.36360977471307	2.63407538951441	7	6.05367302450354	7	4.58405862409329	3.58106175601463	4.58152421356411	3.20670536987433	4.98971757751633	4.39282358255339	3.79643707776613	5.19746113996928	2.71867117475847	2.85567386012632	1.49989425781245	1	1.70926657072985	4.32465751542079	0.897290298851613	5.16601670134124	-1.74660788672468	-3.17545476877842	9.35495198644006	-2.78403960432589	-0.21696334956358	1.75623967364769	2.1624688458696	-1.80335896887146	-3.1056557651386	-1.6766619871191	4.1644119017994	-3.4639096053868	15.0298131651338	5.16327240625156	4.28042721737897	-11.4670223998584	0.327385181523381	1.26810061296676	7.36156280001092	7.09804574512471	8.54309905971409	-14.4199690683019	3.22071584445501	4.30409725312752
134	4.94786397609551	5.64353221470672	7	2.74752084052126	6.82641873155013	3.7151020388839	3.85446839979439	5.45990962121625	3.79261991556458	7	3.97356537329172	3.81447040183551	2.96797243735471	5.12094829554716	6.35579562855593	4.57956552106844	4.54916497987529	3.02369343183525	6.89644222854693	3.45514981725541	3.66631406440846	1.92038231581248	3.9887249571702	-0.977210085712742	3.48508254360025	1.7373820251875	-4.09848692340459	4.89493237604042	-7.00557620942214	1.60238400288354	2.21446820208094	5.40259028600686	-1.88529731120141	-7.46759691216743	-0.460119677436834	2.88980867856843	-4.61742224174076	13.1488460377979	10.044869659389	3.25568462525899	-8.73255964619813	2.74072618146332	-2.42656150267216	6.82940269561762	-6.83516448691386	-3.37388047003802	2.79753484216719	3.2351266547952	0.128606229586538
135	1.62638448636787	2.99825194160508	6.27597068637609	1.69079279968269	5.66422084015716	5.93646433432824	2.14757335012247	7	5.8140537913706	5.03500179349252	4.81341060207316	6.74754452831311	4.08882213966376	4.32694358102268	5.75508035528492	2.71807493112163	5.44911507585102	7	4.33058560507436	5.46747877755606	1.6682025797109	5.65535111734028	6.88326753165925	4.06223600076707	2.42285730005872	-4.08273614029073	5.44993469835305	1.19916026369031	-3.58147536486347	0.678527085914659	4.22498740407597	5.45986471502041	-4.65828376502409	-2.12245025702799	-4.84665645422891	4.42235949065007	1.06008065340587	14.7456541701106	0.517206697101785	1.48272044396316	-4.20184636048076	0.60067400603908	2.21338344880892	2.08473868555627	3.80455545905878	-3.67759144424032	6.54412287275715	2.31959388878206	6.94308459289615
136	5.96046106683736	6.41600185123287	5.51708126694699	5.36798312388353	6.08963375694126	3.27751432838578	3.67830649112709	3.91846362741194	2.09576668747147	3.99872038375661	5.73284796296365	2.85018385854395	1.09160748142495	3.24299693109845	6.91200010518312	5.91030198218167	4.04045462304433	1	1.54267001876785	1.85339470108796	1	5.29866037951903	1.42319620875089	-1.15484566250494	1.53767477312445	1.70142919963234	-5.49379050736645	2.8407562840581	-6.10056459679493	-2.18640301480598	1.74900595824639	6.24834826890069	0.296192991185377	-9.75729617470161	-3.95400608820107	3.40673050637826	-0.917517307307567	14.8396415972127	11.504194631035	3.66712287769936	-15.1407808589961	4.08376246647302	0.0624397998666691	4.75231996853136	-7.53026634065758	-2.2190307910481	-9.28082607330568	4.55098066349695	7.21020415974234
137	5.96109065575884	2.42755508396853	4.39392743861993	3.3638252690514	1.33551611961509	5.79498877058513	6.44140320904028	7	3.64318863943717	6.73191283117448	6.62368723307734	5.61311773982629	2.19383999632544	4.68950612520725	6.5455033248762	1.93801026096718	6.06508672156441	5.18065897778689	2.29400180997793	2.97073765425271	1.55155491455432	6.02535852106811	4.65586098666068	4.35196783938281	4.47662919869074	-1.67332505690797	3.39663148981573	4.97674245329601	0.123700024655795	0.422354645220906	3.88767888257008	1.35784694027617	-1.84867186001066	-5.56747603392901	3.42986996569795	2.5410455233466	3.49340132925172	13.2856816233105	1.13150054268218	-0.147948671294102	-9.05159925479327	-7.18279200513634	-2.5309788292964	7.50793243170147	-5.85484993651494	-3.22872281102265	-2.13408853430961	7.78261252928667	9.79863575594908
138	4.30035206508804	1.68768091935298	4.06253747970994	3.76241963166566	7	3.11584015238957	7	5.93804755285013	7	6.12884692061631	2.38373267150412	6.81274432833731	1.64199735301215	3.01029114588109	6.00708444288779	1.59191179539532	2.01657304358433	3.89409513126368	2.12095976681559	2.27398236290666	1.43761319029251	6.43533009532892	7	2.49742961951554	-3.75943090587615	-0.476129399055997	4.54088732315119	0.160580500039853	-3.7266437494965	0.391574862277124	5.04672091242713	6.11105733244721	1.3634004581487	-2.30384476626015	-0.51854905695036	4.88764745900736	-1.417008460893	15.4757798437111	1.3781656152927	3.83432768762919	-7.10361183026152	-6.91087725242838	0.962930981182794	5.10296319841478	-1.78840044234638	-1.5805206505583	2.40231823406401	5.14440037543361	1.26494285825531
139	3.1653707282328	1.44268664751444	2.11438326529526	6.39372781525047	1.45373850698225	5.32115138739677	6.37461750349979	6.6655430426827	2.97626648450162	2.7069540632214	7	1	4.79748129329818	3.44337175018076	3.22976244516371	6.41689691064716	2.39612843645272	3.73713712496887	2.48885564789891	3.50896939983595	7	3.53250801063706	3.30140456947264	-2.93649462677244	-4.88447417057153	2.82417000977257	-2.84767110401571	4.1420307562986	-5.38980672175178	3.65262934372953	1.76250497208007	1.31054452462232	-0.41552074695103	-1.76351001243896	1.55207402265147	5.62451342328058	-6.7350549245838	17.2368894284039	3.2271044665316	2.87160557485321	-7.95117938647094	0.654782491569851	-4.79789116851232	5.43465329602154	-13.8060474511191	-3.96331914057786	-10.9401121658561	5.00070113261475	7.54468268497423
140	5.319233058505	2.00914215836697	4.30669322167051	3.62112856880623	6.13876877663576	5.09601344188165	6.59957823934729	6.40773147291383	4.20318713352355	1.54558624762318	1	4.35351952899986	2.37604825755229	3.7354592330224	6.33707413364981	4.21861839420646	4.0931741543939	5.04522522124001	1.66655381204261	4.66802068941572	2.80730540015602	4.57393810371694	3.13399122709823	5.00103425389779	2.78216319051412	-1.58266353672519	-1.05208713182683	4.62325539139783	-9.09455061205016	-1.50587662109948	1.32543201921114	4.84281493145302	5.54250666152693	-2.72460850087399	-0.879859771959198	9.27397435347912	0.53500700567846	12.7015013005976	2.43433264567017	-0.664214536814976	-16.3466735010975	0.0131998284154312	0.66957351385315	4.09917613318427	-6.9744801692373	-0.227295874700197	4.24590789676022	4.23702222831298	4.69378002208534
141	6.1405488318501	3.08394851477155	3.84877295617264	4.22627018285722	3.83857710582062	7	5.11468776547649	3.23766303944746	2.36410761781526	6.01250191910451	1.46088917925163	4.52772176243997	2.42939811928819	3.51875324935112	6.10659959046117	3.24224888855723	5.79489771562325	6.38156448962563	2.5918427878112	5.59972504986039	1.61617696955407	5.50284495127264	4.30421881414311	3.69366798957391	3.53810309803328	-3.16357987291262	4.13893372328725	2.53453541788918	-2.71136315132676	-0.126929514892259	2.0536739734039	0.771118750721699	0.935839924659883	-4.96157675895148	-0.710813949435788	1.84116651645701	4.4518904045032	11.2699160531786	4.18442711966643	0.734598617085781	-8.54225852349873	-7.39191436182182	-0.341530206270336	10.0375897584387	-0.0882552377900464	-1.79715840166822	-1.0753789341448	6.25756599238692	8.88676091939377
142	3.97079538476798	6.26701036480645	1.12070512161836	3.73611004053442	6.58191056986278	4.81754815724784	3.63517187770522	4.94267167725346	6.21615016304451	7	5.31935782624524	1.78755474877749	3.40611006468755	3.6182042370628	1.77841081225667	2.35083996703078	3.91809370938438	6.9271371124153	1.15533032398386	6.40973648626222	3.08802680189319	7	6.14412885744318	5.04657332588874	2.14067108857998	-1.84703451544798	7.31934230273165	1.63515341977774	-1.47290767345845	-4.40811002659962	1.94882426108832	6.99566270297269	-3.83922816098929	-1.68326125729789	-1.83184728294423	2.02044020849857	-0.669803069716134	8.39549760554968	6.28118114892022	2.51655788140046	-7.51340046715354	-0.516414578864865	-0.555745270140291	4.66792353218334	0.757366155572648	6.0816615343581	-11.944688829118	3.3544232484951	10.6578193422424
143	4.8891657471717	2.07193753432499	2.82952837186894	5.09592515826484	1.47805587464953	6.33128626888987	5.85660220650554	5.12892152853428	5.47306959401042	2.42213652995236	3.61632468844095	3.50213177587892	2.84324980197326	6.40158336964541	1.97409273778444	7	3.69639637031923	1	1.83849932438177	3.91697472567133	6.0203377031814	4.31549302679816	4.94443198637013	-4.35880996900807	-3.87223753046104	4.81955988596702	-1.65361929303444	2.88781380270808	-6.13239345177096	3.8400395155278	1.25831851650477	-0.710029152914889	-1.63096171450765	-0.343153541653928	-1.50175981108895	5.05235540571938	-6.40110682954538	17.5130466588892	4.114077009866	3.79585122432961	-7.36650295962636	0.337425132344974	-2.46619091922713	4.93974027339455	6.57033497261359	-3.4254874303438	-8.48617042269475	8.71904542721477	6.86675761491856
144	4.1175499574642	5.94017024935039	6.5921815577969	1.77733146002377	6.62328832529167	6.75721427553438	4.34521956054243	6.93718383192602	6.29689434656899	6.25457997912986	5.29618871458683	3.66925251400216	1	5.40423582665233	2.38641338959399	3.82816582342514	1.79606859701124	3.33536197044996	2.07500552188615	2.20900119245621	5.73899531368493	6.45441255227972	1.53297706319714	2.40949115817791	-1.22331133047924	0.670415330907049	-4.77166178256477	3.2934384766122	-4.82247218968065	-1.46978218488094	1.15841013171939	4.05493755599977	-0.758468399597216	-6.61950191137029	-2.22884475662003	4.24860936280278	-1.65795045527501	10.9760295235193	11.2455731306381	1.69096914202184	-11.4201610987619	2.84762790648305	-2.66907183997994	3.80331011492647	-8.3988915470012	7.38208143175168	-2.69045625560102	4.43756657233596	9.53152871518323
145	1.75925123726282	3.31684188080909	3.82723875286477	5.7457090387209	6.77592817993413	6.54895141167151	7	4.99179688242729	7	5.86281769348457	6.08456112967278	6.65758360350296	4.10614102612694	4.04069527488753	4.32458544918659	3.97040907115515	4.89950163842988	4.37828466986368	2.63006654927204	1.16105950802622	7	4.08779028115352	5.0885393897796	0.427225894590434	4.14566982186524	-1.22419150460853	-2.77843933190369	8.58979116448528	-1.22110364261012	-0.87368664372214	1.9753636471578	1.34367905799651	-0.858893918756108	-3.66645918002381	-1.77541066285383	4.74331690952826	-2.63329469113902	16.171316684329	3.92949640399518	3.920108656955	-11.6395756058411	-0.37614081131909	1.16439976611952	7.30772059888944	7.69288967139558	7.80908571199813	-13.9121703395871	6.11265436882784	5.25430811685643
146	4.61280837420713	7	5.39284409103667	4.86589090587747	6.87841164189355	5.90357660813053	6.61829327270849	5.29678938503675	4.86935011823904	5.51993214892739	3.86566895539769	2.74729709858253	1	4.24962373130315	6.0686158578742	4.91150102514766	6.55076439625453	5.0974541098331	1	2.84375048993793	1.92929314173532	3.17708785823016	5.58093412289679	-0.320982407612592	2.40985461084333	0.68107436325739	-2.79418290909938	3.78681453856491	-6.760615083413	-1.12194675198348	-0.395363380481985	6.68288702846245	-0.284012464331354	-7.60408931893403	-1.02279823081521	5.24941538393982	-3.97739047197989	11.315124059975	8.81162955311848	5.00743689495214	-11.5001993858141	4.51485887845459	-0.689813940669813	5.34947612398803	7.22456002320034	-2.08808012563774	-6.44910301609089	8.03983096836699	8.80326238042195
147	2.81035975558394	5.1394269262221	4.44061614553652	5.27268261198864	6.11529477338357	3.20052752070262	7	2.34075498721094	6.83365195717832	5.7764906731778	5.4197705088063	7	4.19260712756756	3.01278669639621	6.20239048974086	4.95599018573508	5.37547364363232	4.73878558880884	3.13203077022501	3.17196131922291	7	4.29039185109175	1.84768722324888	2.10428982467294	4.18561762724425	-1.67028017392517	-3.09052849850404	8.51547703246068	-2.41298498852662	-0.187782540581423	2.36658974200405	0.928359897513182	-1.30585504266461	-3.42298122152794	-1.38069084834611	4.61441017288442	-2.55736512605822	15.4542242140736	4.78428829585934	4.37124987761764	-11.457928320565	0.649250876518404	0.641364298323431	6.11298952333355	7.35278351563289	7.40454227309012	-13.7523401848809	3.02017708459592	4.51626226792316
148	4.72850185827754	4.93627399202265	3.49830139586833	2.05229018144182	4.54328772605112	7	5.11668407396432	6.61833947630274	7	2.59894520540341	6.14363738006285	3.8150042001964	1.16435781454573	3.62031368668915	5.39884666785132	1.4785673459909	4.88491464883935	5.1162639326391	1	5.86017752806379	2.62297538825644	6.06219470556645	5.38056867253538	0.129555957431844	4.6875731993833	-2.09354633654428	-1.8211778401781	5.58375094108612	-3.30515879613326	-6.97778737658162	-1.41951907697631	8.0485106949135	-5.16327519623964	-2.27132303676658	-1.83496867764513	4.67111276301441	-0.553715368767351	9.47758861171815	2.5076697698569	0.634878501687245	-12.349409123531	5.00218543380145	-0.35236750489918	7.81664469079066	-10.874449123996	6.52951834584132	-6.54289080369611	3.16886493532894	7.7469532699715
149	4.4436521277947	6.4359467539478	7	3.27597515291067	6.98992540314654	5.60082588589658	5.03533038239655	6.84468381836213	6.58764308138647	7	5.87156908526484	2.2335112941807	1.92715411973862	5.55738713108546	1.6653306255462	2.73869590578079	3.13004902085971	5.52290317228853	2.25414525500031	3.65763368007136	1	7	5.51769047931467	2.39850785900871	-1.11052402062842	0.599008679753568	-4.297549640114	3.63886736742247	-5.2339002252263	-1.04873928195226	0.143386267761971	4.68658142883532	-0.956126671992107	-5.7942976235618	-2.47242688741958	3.12714802291836	-1.42640744678294	10.4511248291293	11.1538211662983	3.68519646580211	-10.7963911399591	3.22452101514476	-1.09533530531739	4.50217811237729	-8.75527371854122	-0.878447467141676	2.76923098826304	8.66134673305047	7.61429298255823
150	2.42889544121694	2.38470696657162	3.3431519567953	3.22239635313253	6.83161687540962	7	4.90112901711391	4.48111662787031	4.89054724290793	6.16085088756441	5.21965555741751	6.4299923172545	4.40622941726581	1	5.92103733617321	1.62558016648441	2.98202853502418	3.97883333909503	4.37274332665752	6.11662568749517	1.19534848959155	1.39483017792106	4.29939345685706	1.58941515685866	-0.207958175663191	-5.5923760569832	4.31492896253303	0.00185960135562976	-0.0280806530469896	-1.57745737809874	3.53949030419987	5.35798673163161	0.0404901472858593	-1.0423805393408	0.0184605633895091	3.14106982954319	-2.15279768265469	15.550011175412	3.45867229226782	4.00426039978626	-7.21087408356435	-5.16065514044593	-0.847151942584077	6.86915472130868	-0.682653146980699	8.75854660783399	-3.45135005894758	6.95773114325992	11.266014765229
151	6.0329741664711	6.83667907371625	2.29857952061002	6.14504877405182	3.79637358106658	5.06396152916728	2.70726109996682	4.3873168146893	7	1.052922673234	3.57060136965243	2.03005492807427	2.35233642534018	7	7	1.05649588830322	4.07477647751914	3.97974400894512	1	2.66404520706538	3.34207355993701	4.44287263767966	6.34994536515725	2.3214547310857	5.12964031356496	-4.88215783986751	2.48367551611847	3.73787480247147	-2.85776666531722	-2.76338766216331	2.74332177980564	6.71335328028822	-2.07678506058405	-8.71378721322241	0.0177524258037727	6.58973959573562	-4.39278176290172	14.7590847367432	4.22118391678219	-1.19748647618482	-9.6776760846721	3.84091163104903	-0.88111215080085	6.54326123916152	-4.57234978950271	-3.39987057605909	2.37324474513082	3.42645506153707	5.96054331084645
152	2.32754819896961	1	3.10684299245632	7	1	4.67313571863361	6.15200300572388	5.74332681824796	3.60584536501444	2.14267171060476	7	1.46742333015208	5.51958817748347	5.08188164995262	3.90127417435354	6.64075203364799	1.96401630214315	3.41563573895159	2.47048381600327	1	6.4231523171065	3.48799261842435	4.11333331406938	-3.2702631121686	-4.12724380846891	2.35247432556908	-2.13270031090884	4.23802276679644	-5.52428538431907	3.06989991935207	2.95704203851277	0.890418421303318	-0.894999026829368	-1.68436813210258	1.98566200757224	5.26130510645046	-7.31995033037521	17.2378752710617	2.57693582436306	3.48455127238238	-7.26429722912557	0.454267350277305	-4.72314077736544	7.08734438870322	-13.6235344297814	7.15106736505649	-11.0355261340645	4.70214926333628	4.54358376637212
153	2.72711090020433	6.73227756152456	1.77741288465206	1.47975606097198	6.03367849075085	1.48619281178314	5.29952634742918	4.41919183176751	5.86068005629506	2.08816434925806	1.52110423226998	1	1.47164910411918	3.44457422254791	6.1383650053872	1.25772073799897	6.10673110413821	2.37680312874359	1	5.5275964359705	1.74118822819835	4.82789487446624	3.43796417127592	6.02655780824034	1.19880466929144	-3.73190505452232	8.08406523316385	0.622226686447598	-1.17652437114188	-2.58173240234624	3.3583330134112	6.7757388934388	-4.29956774772349	-0.632126125551892	-0.624232167755997	1.57645845363021	0.975072679597179	10.0832785270364	5.95941160395528	4.049685509282	-7.17281575188074	-0.372915773089911	-0.356723557783489	2.30599080744291	-0.0221705002264734	4.21378572708639	0.925479585531827	3.8598797198324	11.205409241666
154	4.81275174044359	4.23194706520576	5.37510710155817	2.04913646396852	4.42181875512904	2.60569375600106	1.78112215697578	6.74962336752878	5.56235246797484	4.18679604856265	3.58404574049306	3.98792839650652	1	6.53691509143719	6.23608573135704	1.21596158934184	3.47677084909478	4.4272572121281	4.48325593447095	2.51677008002572	3.22803951090656	4.53502775195311	3.88501382464979	1.98408862867205	1.75601709145403	-2.66176044750263	2.33736891515034	-0.245670908076214	-1.69031821246171	-1.53422465238498	3.59129691447164	5.43434335432652	-4.71744814967022	-4.31157560726663	-1.60167191480998	4.18824097460368	0.80633376889366	12.7391504670922	1.57644254815221	3.57760679215266	-6.78026869471718	0.271001296927338	1.61130182813561	4.48271628386372	7.1247842006713	-3.97896694766995	3.17125347795618	5.59168533860225	6.30016075008139
155	3.12964649188013	4.35128217729271	3.15915595551274	1	6.39996330538028	5.10977823738107	2.23561583932587	5.70578274233888	4.35254217848564	5.38704650329955	4.90757695408972	1.34241618522329	1	3.96893702627791	2.79892919180411	3.60044658212821	5.27624503618366	6.81943635083868	1	2.16862009242129	6.31877970940528	4.28820230801648	6.70883568500057	6.84395621830432	0.0358585646241213	-4.49683976704836	7.34497348940903	-0.0835228388360726	0.219506707751592	-1.71487357581242	3.64717731656847	6.63360279451474	-4.23810218306126	-0.863512259444254	-0.855699086624372	1.52314556169895	-0.267808686019916	11.0043121796533	7.12554574036015	3.87444860589495	-7.66411329978188	-0.43671514038942	-1.54678255596773	6.61642543871571	5.28672507262841	3.01207202343128	-8.33379681163417	3.67276263028679	7.16790951395181
156	2.62626109793576	4.06530070480015	4.12393868674611	1.73243722284653	4.7021601165238	6.34056663815784	5.20291438749769	6.7358999411343	6.18337643454126	1	4.0393470059377	5.18360825511076	5.11594563258969	5.00413003355199	6.33962738022503	4.44516120200957	6.70010830129697	4.26690926658977	7	6.41673304799882	1	6.38382142913841	3.03387738600574	0.769562987502064	2.15851466222127	-1.97615382133063	3.6107969774164	0.0311008479322441	-2.910546284286	-1.45503904782619	2.48830753581568	4.84948967740105	-4.56323325519701	-0.511292145889615	-6.49066059206899	4.12807710661511	-0.534836156516818	14.0719409174263	3.37389500385376	3.59264354697508	-6.41893789351963	-4.38754523078486	2.3791709851746	4.46393457944138	2.36803222787056	-5.33963733714973	4.00808942825893	3.85396066019731	1.12430584992816
157	1.80568299593621	4.27787407943832	5.28433584814352	2.63893270469762	4.05980475142358	6.7464471650343	4.5634132388253	5.98503960838693	2.66013675099234	5.89001711802883	2.75872754089917	7	3.23795194828615	4.06473021966682	4.93308578516888	6.85376080547864	1.70325379844592	2.50645175434506	7	1.75044295448792	2.47753524264281	5.81898431648585	5.34869417902989	1.3724411268202	3.01713531231979	-3.10303629094326	4.2857768843159	-0.977513789093016	-5.12617151379462	-1.09481398090594	3.3535400071653	5.60845537543179	-4.17127056913628	-1.16048891315363	-6.96057797521726	3.37353897111468	-1.06601821036089	15.3500002308377	3.32091440154167	4.32176354920168	-5.80418245894888	-5.37861763262124	0.00141914484523542	4.65864419553989	-4.7702692731368	-2.23234379444164	1.6483585519889	4.9150693443378	1.37622530657546
158	3.41830476825249	1	3.13884724961989	3.07229384708561	2.53374728144577	7	5.64993813891025	6.7044703534433	6.52529027955739	5.02565663753619	3.11222327980955	5.61171964941571	4.77133468210721	1.54368895222424	6.50460299109921	2.01323280118022	2.90181424417435	1.5394707996358	5.23890685329473	1.7840678313649	1.56153394614886	4.92146754645595	5.29266832114728	4.19104026081585	1.08017090368686	-0.0602746927576324	-2.30919680078999	3.16893732473592	-7.88367327653613	-0.655180250430884	3.54840111664406	-0.646177885686043	3.36961170375212	-1.87355991016769	-1.8573633560892	8.29569157159204	0.54137302270762	13.0040874856371	5.11455977109899	-1.12812757263888	-15.4648663898311	-0.714088788084578	2.94986451666553	6.12647857749981	-9.30553357734079	-3.57548708589725	4.40819716468479	4.51155656983458	8.44042106668253
159	4.47213408567356	4.66403871132362	3.21264341035957	2.02630185570405	4.22263367034666	6.82983583987345	4.84568763703208	6.17672038548976	6.82184088215807	2.52647175916583	7	4.19951533728952	1.11362248194081	2.37031340303405	5.68293535648744	1.04863377701556	4.2219736439529	5.96634863368518	2.0955806130377	6.36024615495765	1.85188981253539	6.7276411721368	4.13108763100026	-0.62289404341342	5.23128711129423	-0.988069046051745	-1.08362326379147	5.89664692749677	-3.10820544424978	-7.09532512220861	-1.78508129988933	9.54148511236448	-5.29221414371836	-2.65416866773141	-3.24788936438677	4.53544430587537	-0.466468450616858	8.13527596060737	3.81898783278783	1.82176617405727	-12.0323005855942	5.26052445206406	-0.0598813136708495	6.98961949933493	-10.4026652858669	3.32013539424028	-6.62354021086919	3.06734582361538	7.88171981302696
160	5.62592863664944	5.13256720921115	5.74510970149193	1	6.93882125379521	5.83717580753717	6.0989130420673	6.95013839668874	6.91970371882687	6.50834133609524	3.78064168289579	3.31447536168532	3.98360626954039	5.71067454850881	6.46161154121049	1.4139153620632	6.0636469801966	6.91095413811616	1	6.66228258773558	2.17378686258334	4.25408415661658	6.97237333036263	2.25498117066679	-0.438860149015982	-0.493226957073402	3.41827299783974	-1.02013619785343	0.25733572730549	0.821272035626279	2.75980016978178	3.30612297366013	-5.32075651037532	-4.11005677683817	-2.54409385075054	4.70065232171707	2.06232557144038	11.284645652751	2.32183321021991	3.85973315630348	-5.43238505982704	0.888736765545624	2.91541377224706	5.08872553310378	7.97854293157526	-2.44712457376671	-5.43075077835114	6.18156909951899	-1.37496479090213
161	4.01524593212325	2.47763003553966	2.15869123035862	1.87303857987305	6.08193182101151	4.37814365195024	4.75883405319192	4.98215835098157	6.13462587596675	5.98607697208094	4.81526255576942	3.02528375402311	4.42801745785343	2.38440463034951	1.21049859354585	3.10090108434418	1.59540406470958	6.27154648745017	3.60262223452801	1.62814241779945	4.82180397526101	1.44034572321017	5.44446837731995	3.68564067646465	-0.383679018500136	-5.87344848638601	4.00921440851537	1.02422506312744	-1.46732347074558	-1.29762808540041	3.37697566032218	4.60133826972651	-0.491784307452164	-1.51954989626658	0.0753301588474405	3.65142878586106	-2.11656729740607	15.9711539405168	1.61521818256145	5.4273364095976	-6.91258171069108	-3.59255366474889	-0.5909349756807	5.958088973089	-1.93987554329749	8.30642480634613	-5.92730285209221	2.44754294739986	2.96485909593121
162	3.92475416263524	1	5.63293891954972	2.25512401452524	4.83908948411204	3.76106461493219	2.08531891336591	1	7	2.72031743213077	5.20533531838505	5.69508486388667	4.24574271522865	1.78177089018665	6.36069382131784	2.65906928946594	7	2.49095629220223	4.88666241123392	4.14010800520915	2.91476672942989	5.15140256633338	1	4.87152697302361	2.77798358426451	-0.231658352660311	-1.0490555984068	3.75455940925858	-6.37075452892752	-3.00039900989621	2.51355282110699	1.78603098120679	3.74009341178029	-3.21622609170936	-0.0254397256460235	7.19692541407377	0.333439091638912	14.1732007285269	5.02475239654166	0.62003829690745	-15.6233348985587	-0.393986773432344	1.52754155012834	2.70234457625139	-6.82295521798853	8.57738272048865	0.391988322144592	2.60702012004692	0.201996792713816
163	4.95618231697784	5.84359805037078	3.54108367417348	7	6.84091645990249	4.01154805290016	5.38077975763709	5.86785980022363	5.69603749465059	5.27618792338108	2.67459089119319	4.57946512475348	2.15309812176195	2.81583298796054	5.65349751773326	1.73069473921947	3.19904170729855	2.35769539263012	1.24466483368309	1.90810335423586	1.52530951955998	6.21213610132389	3.77818011502234	-0.169929026652859	0.416380045869768	-1.53865878165308	-3.02083565732347	10.3080210843702	-2.5164509168739	-3.05117872656662	2.59768458368718	3.63796125284119	-3.66570518377064	-1.29496486534036	-1.09283506806659	2.40200899178391	-5.62100271672912	14.77723527275	6.12470599836727	3.35297474301271	-10.0529819638061	0.410138784718858	2.44948169063174	1.78993307431836	-3.09835038079822	-2.62117242240515	-11.5947238804777	6.05688175105193	10.6224009588763
164	6.22735102357388	2.26065808403304	2.24863190166565	2.09766587302851	1.63994720467528	3.3778856121051	6.42064986207376	6.55059395664816	7	1	1.95830311346653	2.66037396060266	3.46451624149951	2.72713034094922	5.10825158550813	1	3.552381782835	7	1.00111075288207	2.54356589074432	1.69663586021185	3.9719799887806	6.31173887453461	5.08344690402054	2.96231197251194	-2.24852371836807	3.16937811362105	-0.216782014609873	-2.19991096951867	-0.267078050194108	4.04975871348425	1.06835418153931	-1.14531111054563	-4.93180877749489	0.904534551817683	3.55295056503522	6.02369458728803	11.929647454872	1.43253568199017	-1.52830765431035	-10.0881608618024	-7.3030001057043	-0.88963048955047	6.64355330331732	0.469695236930355	-1.82412098088427	-12.6247183256934	1.41365090809132	2.71659935821992
165	4.00426165724834	5.75294936322561	5.46807298268722	4.78747367509214	7	3.07189725754689	5.13343086381036	7	5.76434835491516	5.43915794862306	1.96673239266939	4.73749109272089	3.35146660737517	6.01671567837207	4.05988723772634	4.93842204758842	4.89110912606887	3.38966054492944	1	1.47399639000507	1.08704185083957	6.65811074372493	6.20303334213204	-0.785342923000159	3.49583884572393	-0.516989117523052	-4.48402693616286	3.34338697402976	-5.62424761975963	0.404844153282179	0.623231989456864	5.57345488423521	0.156737677661615	-7.53063389765935	-2.56418861112915	3.82307953681431	-1.66354662090337	12.8231943609568	8.67683024863546	3.42898895395117	-11.5855476242733	4.81825058732582	-1.61842784695323	4.83570306954513	7.5113752615646	5.32471368936733	-9.0936844156659	7.33035779614229	-0.414621745637311
166	3.81546214568377	5.76001557503269	1	4.4162625337788	6.83930429431269	6.32870293739902	2.41998767319399	4.48492876078177	6.84009050283491	6.68641318258612	5.04104316682337	1	2.04414083463945	3.79682032303903	1.97372128105381	1.08558284932018	4.29210291627273	3.93741723677553	1	5.42027646022694	4.81254116295591	7	5.19213706938152	4.96589539533926	2.34338740546517	-2.4256900769788	8.36417649447183	0.654299269179799	-1.03506140600022	-4.27972268207708	2.60852534607797	7.61615923427194	-3.83124427674032	-2.10163798977442	-3.85664595376734	2.16361392849063	0.582827656077747	10.0530872412013	5.73691197213542	1.97365308912307	-7.93670564431971	-1.14629581185268	-1.04929129432689	4.65184439433521	4.64448930660603	6.23186821639965	-5.71207534117273	1.61949608902654	7.41431848609244
167	3.72945004875094	5.10444389793736	1	3.40347430982545	1	3.2390474860663	4.19268969526474	6.0181439159684	1.67227527037542	3.76141816070404	3.8407646379959	4.83855374088707	1.5662100345308	5.98959102034249	1.57380089766705	5.34681364780348	7	1.66223563220831	2.54329847136394	3.26979593227292	1	3.06111373056132	2.18667368230604	-3.50436256369358	-2.91089429872778	2.52008227240442	-2.77230769127572	6.43790036858981	-8.39280694550677	2.30663525673094	-1.03233027541969	0.93648072446108	1.35226353594715	-2.92814928399252	0.202774333626289	9.48471476473315	-6.05461458086754	16.9165575701	-0.368871103388728	3.14973140461913	-7.25160785873634	0.661630922981426	-2.91005594579047	3.95335152150441	-9.96862518126974	2.19128838947204	-9.43332624035849	2.92396211978006	5.29180147063099
168	5.16519099197371	7	5.02115273047999	4.79082056787826	7	2.21111225262959	5.88392595573603	6.72979911986506	6.61693531419827	4.8690212327178	1.26341185775864	4.64798561011477	3.57317917278992	2.18695848420424	4.58560334660226	4.82341090286529	1.49537627188603	4.23279745403443	1.80994540507112	3.22224074670634	2.36826491058375	5.54396641166697	1	-2.06237752740778	2.50134591813169	-1.35936658975466	-4.22225507344181	2.92444499070678	-5.64820286194456	0.411020465237386	0.316188872126313	6.28782888972329	-0.845708723964414	-7.00279581242717	-1.01220257439286	4.51081242984622	-1.62260995617879	12.4215858257318	8.91326950015723	3.21211655299552	-11.9611996804002	4.0963129600418	-1.11114325355609	2.97873260726465	-7.01509175937196	6.60771250199833	-5.06250575121753	7.13378482973372	7.13025520530919
169	2.83206543381713	5.23157570842439	3.01868656958265	1.23304738155119	7	5.6730832906977	2.16838923025161	5.99096938220392	6.33815081850697	5.24697698793044	5.36472311407173	1.1223420597042	2.76787629215914	3.9614096120687	4.57190114170127	4.36280378185718	5.88557460773527	5.39703831656333	1.46231422086438	3.34562898546013	5.72729975298171	6.44395265440986	2.66601370248365	6.04901415589865	-1.68444008641499	-4.5625664181206	8.10640163165765	0.138623106982763	-0.0419284225749222	-1.78165239351116	3.47647331807924	5.8710542664375	-4.17872381698614	-0.306267442907386	-0.881712955391921	1.43395696298863	-0.299219149773068	11.0152109922312	6.72727098701142	4.49485030371402	-7.08214952513947	-0.493307839575345	-1.53645969669388	5.59662674979609	5.41053703974067	2.24191925011917	-8.2693431308113	3.45610863395513	9.97898245451347
170	5.43490487350425	7	4.64362235919017	2.32204725747611	6.54443699297139	6.7928570714542	4.25187185222411	7	7	6.15474924809633	5.99195489553467	3.62405888339238	6.6028013111392	7	4.72753533548487	4.12221914025949	6.44444083899508	6.74432961710762	3.62615971342685	1.10622906181825	1.65825661528784	1.61335372871296	1.41142779794318	1.23848952089512	1.62422821665045	1.53286006932505	-2.66110919440314	2.80710377603859	-5.0823134985195	-1.1338595599535	1.00987788684628	3.1113778219218	-0.130861831543703	-6.40103587650991	-1.59922174857178	5.59194005649621	-1.29541938462694	11.2095564038256	10.5813660878587	3.14943473733812	-11.0654702860336	2.38130844826885	-0.904561811731032	5.1333485874718	-3.74543829657734	-0.904322430795259	-6.75095185229686	3.47309040058077	7.33062430062657
171	7	5.31178505545477	6.81727559903452	2.28313409880394	5.95282198944974	5.54295103633286	2.54290220661009	5.187210912074	7	4.31437395262919	2.50592815254637	7	5.46782517923088	5.75583796883374	6.24834111199197	2.02287189691626	1.29939057047357	6.04996997491136	2.68850231770784	1.53992552238729	1	5.5032299389044	3.32221315083335	-2.94805167705673	4.2110978081704	-3.25921148898976	0.605776658914906	-0.520111732715275	-3.65125669141344	1.97093262839516	1.392999016682	6.12942498593538	-5.27156447953618	-5.09885055074663	-0.163807197633393	4.08261358350683	-1.19097188945623	20.222562276037	6.11816710141109	4.93912486560852	-13.5231153320279	0.135552499368708	-3.4229444756433	6.5258364158532	-5.13744589323218	-2.75133002633138	-2.38490203139701	7.72555720101137	4.97085757919903
172	4.21054346344341	7	4.88804080860045	2.11687702365331	6.16596787027946	6.71725654919941	4.00615542145955	7	6.59410494650149	5.75273915056227	6.25845995512357	3.35211765048216	6.56000218297674	5.95306745554103	4.78685778965246	3.88401451389377	6.7207287655211	5.49119208149907	2.57777104644168	2.40426217064616	1.85009677347382	1	1	0.969942225287192	1.24951725013297	1.45269610517293	-2.60395836808787	2.78444037090967	-4.84790021399901	-1.19419837405403	0.906880374153621	2.50184231987364	-0.338754059055011	-6.50923322582483	-0.773201270902593	5.47687792335943	-1.35475689713272	12.1753203628754	10.8369133015756	2.73262172470795	-11.3525171150254	3.58841130928874	-1.60828374819876	8.24100167956727	-4.12305758760881	-4.02544867448823	-6.47715306629518	3.05150115586559	7.47919542906705
173	3.86842234221207	5.99500983978046	2.21004992003339	1	6.12288099765763	5.24277390818705	5.0014735789368	5.18842932035297	4.96006513439022	2.59509873485514	1.03989921288764	1.61790774358528	6.12334074796908	3.90221876749352	3.8800352188284	1.74126746671481	5.80111412198663	3.05471414741533	3.38431229126489	6.60558778187494	1.2715613496953	5.76299080770562	3.89354328951134	5.90533577220084	0.223040641666844	-3.91679338836581	7.69385044161603	-0.364630243309501	-1.20154186812285	-2.30560064039421	3.61232273414804	6.80907893179534	-4.57387250131658	-1.10523105692876	0.199726231088368	2.00028173518143	0.292788062172101	11.0639343430624	7.0718794872488	4.44300788156971	-7.66226028341135	-0.472798431111815	-0.58009833738532	3.60318301250004	5.84599624463345	3.55741425645405	1.18909207876794	4.87909990232619	9.90554483597792
174	1	5.24634130728299	4.07569768462531	5.04247052847606	6.70512356177795	6.13822715363364	7	3.31900470512569	4.30407013664552	6.99326052754386	2.57870035072615	7	5.40770631929049	4.76663265409773	5.52698780146287	5.30179114548345	4.59716372461517	3.19542780170579	3.25709777506205	1	3.41012624466666	7	3.1783858217902	1.17174928692543	7.18604051552317	-2.72174219287125	-5.69698227270201	8.92983003277812	-1.16054774548516	-0.9986114506104	5.09374925082653	0.481096745292478	-0.992654426288731	-3.68403516166161	0.896982479189464	3.73862396745627	-2.38287260185573	13.1366684582302	3.84197963974726	1.90427923873528	-12.2286951216751	3.05490693097747	2.41822589920338	5.7450963943524	-7.81985850664389	5.75026170819283	3.08876223146736	8.35982917466838	4.19704614575407
[truncated: 74 more columns]
