# Supplementary material for: How Are Mate Preferences Linked with Actual Mate Selection? Tests of Mate Preference Integration Algorithms Using Computer Simulations and Actual Mating Couples
Source: PLoS One. 2016 Jun 8;11(6):e0156078. doi: 10.1371/journal.pone.0156078 (PMC4898694; doi:10.1371/journal.pone.0156078)
Supplement: S3 Data — Long-term couple and agent-based model data analyzed in Study 4. (ZIP) [file pone.0156078.s003.zip › S11/Euclidean Model Data/Euclidean Couple Population 11182015 1807.csv]

	trait1	trait2	trait3	trait4	trait5	trait6	trait7	trait8	trait9	trait10	trait11	trait12	trait13	trait14	trait15	trait16	trait17	trait18	trait19	trait20	trait21	trait22	trait23	preference1	preference2	preference3	preference4	preference5	preference6	preference7	preference8	preference9	preference10	preference11	preference12	preference13	preference14	preference15	preference16	preference17	preference18	preference19	preference20	preference21	preference22	preference23	preference24	preference25	preference26
1	4.56816175164466	5.73595650098581	2.17936028187672	1.29939003410668	5.82727432989438	1	4.89136752784154	1.75447390097967	6.35653194960678	1.20368579081359	4.32986915805376	1.87995473986847	6.31094539674668	3.6993175049658	2.28721192520619	1.19956269126562	1.21675774270633	6.18433858023924	4.02407379189441	5.16431912388787	3.07749821641576	1.70353323864394	3.25563133703636	7.29951903266082	-2.05276832164149	-7.06939133508589	11.7042364946751	2.33366698149539	-9.05725859447709	5.13011917797407	3.54057444973348	4.22162702322566	-21.1066892216541	10.7486146728115	4.09657318453692	2.82519223969554	-5.34426869975945	-1.20924697064482	5.67795785397629	4.05608014337798	8.09519656426381	-8.15456605651929	9.78611460704697	1.72808019054	0.285756057446718	-10.2063124183492	-6.00981186028611	4.38499877059603	2.35553183024786
2	4.8077346170128	1.00592160439277	5.40216267644979	4.61609564471935	2.55383999153948	7	2.43626072723796	1	2.40786918878093	3.8196860597376	5.13088234505972	6.64210395958251	5.91047764557048	5.61956110147072	1.03971550531446	5.9002203557438	2.61232193114053	5.45600290936073	1.83294536422094	4.27686318534624	3.77213880391633	7	1	6.69731012461696	0.275218563925017	-3.75948441359991	16.4902190085103	1.4919221907026	-6.8645393544972	2.88987200986608	-4.8537078843255	5.71947260782647	-17.8711685032049	16.9364441288266	4.2965791476844	1.46373807702541	-11.4760055648908	-3.83497643372965	3.83814085010195	5.70543116931129	2.22622207361172	-7.47776729983915	12.7966903321821	4.70863321942202	10.5075969209517	-2.16409213147078	-12.3440602411898	1.65696175691533	3.21974029572171
3	4.82896424222757	2.61465301228425	4.78670171218539	4.23654276368846	1.49473534196926	3.09239771015692	2.80190760018156	2.41967985998966	2.07341844021309	1.96159679562063	1.60282536042602	6.21536446026129	3.23044082581094	1	4.14571712923664	7	2.8356707445457	5.96917328186864	2.23220261892691	1.30443719638451	1.69766576123149	4.80289396014616	1.48896233950482	6.65735234068225	-1.83736864640954	-5.26327866935766	17.9703673634116	2.08491164885372	-8.27311576481479	2.59829257978706	-3.5802878850262	4.39425550242958	-19.8903446978459	17.1538404586895	5.40957120318996	0.0970756415457769	-9.89652064048479	-4.55049197484188	4.54632482522193	5.28007292276105	6.10325477190493	-8.20812570864908	15.22584231587	2.66613193571439	-13.3746703385743	1.78370272775446	-8.63533060780139	3.38908518285797	-2.71749511705756
4	1	3.25954077278079	5.22851967849123	6.20873883246299	2.84563986518074	1	4.68279505472094	1	3.63437727440425	1	1	1	6.89011360658937	1.56853768342299	1.70398409516918	3.76768168464208	4.76290832808484	6.04016732633289	1	3.19475327116362	3.86897230168979	3.46876216921332	3.53196351656297	0.656687472878998	12.6361821478121	-1.87447774395729	10.2142448070807	4.72366412489347	6.65801503380505	-7.64848083868397	-1.06084782240063	9.63222973003728	-4.77286085191865	8.55929177121157	-5.38330871444066	3.23700630715126	-2.26312298559135	-3.91353387423603	-4.72361751979002	4.8527247613542	8.10819197864565	5.0050188116507	15.617317699539	0.31678582181367	11.9855326389687	-10.6662561921955	1.16895980493048	2.38627119455881	8.72126356847876
5	6.59521600157394	2.79338063391428	4.42421406892028	5.74038721189612	5.02008268174546	2.78028852637809	1.38885179165307	1.82810989054841	2.26645723134042	1.86311538202686	5.80073284815663	5.19405418245563	4.50468143851545	2.26878201021528	1.4464728605038	4.94978239777334	3.81439553640681	5.83922720252391	1.81763834167933	1.0977155228461	3.16233381431459	6.7718280672675	1.7235059702498	0.941839468410284	7.75641014718233	0.410114927581526	12.383315547215	4.34506954379089	9.05979812171917	-1.61604191625573	-3.89045111434598	3.58344832977981	-4.52710538040545	11.9541498717154	-10.1092700004172	4.19415943285287	-4.06601000320642	-7.18739575950839	-1.56965952981179	4.21615375422296	2.00588692183118	-0.327857269722543	14.4730633888077	1.84875990413756	5.6715750828806	-6.7600421345508	-13.3369440131057	4.17191655283446	-3.94154536157482
6	3.72563191529374	2.3333349953595	4.16660946949531	5.9333587313226	1.20959749112684	4.62569428372022	4.55555709133998	1.05352614284144	7	1.78475793269357	7	4.26910801026423	4.3830608337978	2.33072079273271	5.4792706384011	6.06469178332896	4.02252868204188	6.20685126694251	1.80492535764835	2.16211528605535	1.19506484582233	4.80225512828231	2.05226535493713	5.72206328999424	-1.23290759787706	-5.6438830717528	17.3788627045313	1.88005443867559	-8.80729802635087	3.89157670575343	-3.36743164707331	4.60083122193501	-19.2892234778046	17.3145848543102	4.3228085506319	0.958222022584275	-9.16934288572926	-5.06146378928401	3.27803752349535	5.77545721466049	5.71840808216859	-6.91439346725924	15.6402238141847	6.20431739862226	-1.55091259047885	0.697020025797929	-3.71530732566742	4.11956710227872	-6.29268294701526
7	6.61977492562078	3.24267057124737	5.42236759429354	4.20053991233394	3.03952119853631	1.31261738683288	2.95543946051408	1.2188713850271	4.86684472392096	2.27168338944838	7	2.48309234140368	1.65115113451663	4.18766173962538	4.09201532541351	2.68114971564988	3.41754482115577	3.92119189313364	1.62902261630637	3.50554843387625	2.5740288548716	6.39976228255053	1.03221755661734	5.93073696014613	0.0859738385445232	-4.0612100364381	16.0083849655458	1.45733504117836	-8.07754747147224	1.52387286168171	-5.24204309639112	7.11346788679764	-19.20863682865	16.5798954243834	4.53343589179803	1.67635484225683	-9.87048055385581	-3.3202414793827	5.12373098675193	5.62709610487484	3.26685099440817	-9.69364423007983	12.4696660634509	3.86627826216885	1.22697777689115	-3.37311503784437	-12.7499753871374	2.17708410775287	3.04311852696763
8	3.69806894866656	1.65273072169282	3.42881321103099	7	2.48024324886279	2.45188911242745	1.53432834016631	3.46486333823525	6.13070301846473	3.10471263778027	1	2.11875211166646	6.34295530595655	3.08520476454871	3.36659268671088	6.70653306701275	5.45885672272122	7	4.58680725218478	3.80032400023594	3.98290412096041	3.6969153354477	1	5.89747281615091	-1.67698606459073	-5.96796476369427	17.4125293384967	3.73691444281883	-8.2746117332251	4.72154198803852	-1.68434563836776	6.11870507846747	-20.0528182917653	18.1639246979822	4.69235079243481	2.14976329739556	-10.8551094354738	-2.33941183600946	3.49037283054696	6.3234759490004	5.75194033801921	-7.57870509047759	13.9972433963156	1.36597229813587	0.122194118291081	-8.18101643398925	0.858873836314756	4.86500829595035	-5.68464316357109
9	5.63610112523385	1	6.3726345423212	3.81807587886767	2.03323828894522	1.8430443441203	6.54582113889196	2.87818956338068	2.09348627112234	1.60061092214508	5.50381499679816	7	4.89085301260678	1.5226029686587	5.27977952851519	5.66288146014483	5.02991603489246	5.06245648735705	3.11607485366386	3.1162333467828	1.93401732842837	7	1.9298778905158	6.39987050833465	-1.43599950456554	-6.0953114035751	18.7170817513291	3.27856632539589	-8.97950891884394	2.65832551771362	-2.46411587417298	5.78620904007813	-19.3657109466066	17.0087225945735	3.17049304508492	0.214556814493021	-10.7628309754947	-2.29059455920834	4.4208511238571	7.38815521519091	5.99328171941086	-7.897703267345	12.7402433517175	4.76696900120751	-1.46225878492995	-7.34248193208278	-3.64783762411177	3.84761739685436	-6.83849195894244
10	4.273290217248	1	5.13545923265628	3.87526192003882	1.96667431973508	2.63577855014247	2.43644177742918	3.50744963496486	1.51334945764186	3.52082867920108	1.62358819328894	3.97010133175099	5.06239691270929	1.36639582944583	5.41496142997101	6.31562953272094	4.73110840977531	2.9495834494909	5.27255495954778	3.73411895687097	4.79590831542581	7	1.51462622326486	5.43596878955532	-2.3252951249226	-5.93844971469898	19.1843426726516	3.66240540651195	-7.93659865610594	3.43121077943401	-3.32978915595034	6.86797062772484	-20.0342347803539	17.1036699188898	4.39787878864772	1.95271730997383	-10.8736264422359	-3.72357219375693	4.18113215587627	6.03667278572426	5.05963998288759	-7.17063818218964	14.1631215833138	4.24977155873303	-0.219900167208847	-0.705563633108377	-1.68351246937878	4.5268629542379	4.23932341765721
11	4.30083371024801	1	4.24468886286125	3.75543751263597	2.46497469507165	1.09818917859962	3.80560456736909	1.82771422323929	3.88479346284029	3.16433637159224	3.95903968662861	7	3.7341479793523	1.34057097594102	2.19840042042663	1.66150685449217	5.70700602574978	5.70811144759401	2.31428409976989	4.36468262314418	1.58300064339805	5.03628522240388	1.09189953717537	6.72183564145111	-0.662057673802295	-6.09615929873781	17.9224258677203	3.42576813693586	-8.28908442363729	3.23499673916843	-2.06926900039995	4.41785513902983	-19.5679474505229	18.3940669766515	3.82778546057711	0.462118405764042	-10.7734161582409	-3.26239469478491	3.43145818598182	6.39200087713412	5.0208430058507	-8.21809166110837	15.1579437225469	7.03110981556328	-1.06624097335494	0.775973135933403	-7.08169148014148	5.23752444327239	-4.40351944164164
12	7	2.73526872450945	4.17038006949366	6.07098356515827	4.74453410027458	4.65098331180407	1.26506901343771	1.03951675078608	1.88349613437889	2.49256380777202	5.33561189560645	5.11104910864105	4.8014750941694	3.35633500159005	4.08360657194151	4.9098483624999	2.44731087788096	6.0076549476403	1.71064178186008	1.51900425671293	3.6527142334658	7	3.15877861128492	0.793219375748054	7.84098242078732	0.382273769484801	10.9848163270404	4.09604576084426	8.64660206403786	-1.07348525882648	-3.83380292385706	3.18751711092877	-4.56100754030376	11.3143127678082	-9.56578220136026	4.67046070774849	-3.90496383649451	-7.44309002685489	-1.80285225643187	5.5999887600674	1.87512542141127	0.621895659437663	15.0170090193207	2.39454036121242	-14.1956471574255	-0.0990601423562044	-3.54252488502845	5.35006520328982	5.56048878973641
13	4.08495201521111	1.37071560429593	4.19673255344897	7	3.38473924092893	1.88785094094618	3.05585035438706	1.49433583697987	5.49509036191328	1.95089748521767	1.20091198144819	6.29213937423813	5.76869834732732	1.1922747157512	3.52821539696262	6.43775717864106	5.16141277676218	2.82617681906457	1	3.60738808167424	3.03493767071825	2.55652242947572	1.85881144961264	5.7950446466696	-1.82443185220307	-5.29927946492898	17.7235849518937	4.20880254094426	-9.74038075798815	4.27627859813497	-2.13187403589688	6.3762389104707	-19.7701079971111	18.9674293744998	5.21802460598443	2.26047787953091	-11.6442866974677	-2.74935103534109	4.78467756545945	5.30647155072899	5.76036863474261	-8.10156163032685	13.2569566270703	5.74880294936286	13.5783338616889	-8.02589222027905	-2.07936918756615	6.13511254204231	-4.34677923159699
14	7	2.82207490125869	4.97738572640613	5.72495630962132	3.71435852177043	2.60130053325362	3.57103979849811	2.46768766805206	2.89457362803846	2.20335782720094	6.53296478158969	2.7045436075591	6.59623117607405	5.99426471279576	3.31405145588072	2.18018318791198	2.87613485307286	3.85085450430836	1.52712850505929	3.18600937602948	3.00772282529628	6.16698516175288	1	6.65268692243299	0.450614079613172	-4.25027365331591	16.7481598995578	0.726564455938454	-7.56429846427343	2.31339003582773	-4.71062541643966	5.87860599460315	-19.8453765427968	15.7145177511212	4.05206928029571	1.12356440337227	-9.37674998436684	-3.31389224069247	5.47269350147735	5.53770460893975	3.79907720715746	-9.18520212202063	12.6587570741851	1.33979135701726	0.948058762622212	-3.58959286228506	-12.2822887333675	2.8514522891942	2.54699368774294
15	4.30959945454777	4.81950583845539	4.3219187559041	3.22446350687075	6.44129168914794	1.3386737586103	3.41237123255395	1.77361304426462	6.62449751540785	5.37988598972243	3.89057711658671	5.1098542430345	6.44829083250916	2.58911939506856	1.30772745740051	2.28200865626354	2.63835354042753	5.54566981963844	4.27292670865697	4.91041054195274	4.06283897735373	4.75107384512638	2.93770496696999	7.80553963381879	-5.40023155000665	-7.7328095069919	11.5947509008597	0.575992126265077	-11.900091288006	5.31269298181366	1.50369864664901	4.70428564818648	-19.2792782978676	12.4072174322883	3.81674947680166	0.933691932155151	-8.21024567265005	-0.354945938735481	6.78075602363651	3.66313518287593	10.0747790104677	-7.11222974927535	10.524047093401	2.78803766384048	-2.95678415051968	-2.71575598654746	-4.7874157255422	3.50763794208786	2.24324876750288
16	4.2094443261917	1.40014642724275	3.00046153902475	2.79993254961569	6.22521456735884	4.62279704601602	1.38167549291622	3.0154933872981	1.77753506490815	1.52769543216808	5.26076191690002	3.57942671527371	4.46340277357338	1.93579596547746	3.85982304155074	6.34053575721563	1.7193092420444	1.74241448527757	3.17006884624432	2.72670461017834	3.11703249794957	5.97176153191518	3.8315291296449	9.32679008957377	8.95094751143785	4.8370000714068	10.6035100926317	5.59528412418521	-0.480676668061761	7.31420608804099	4.9472298265304	5.56418634261532	-11.027726626452	13.6243256046661	3.02302879623847	4.39821379224073	-11.5563855019093	2.95120309608671	-3.24178754521547	6.00821426112184	8.05853401596482	-10.1512901638215	6.24968125603611	2.41094640059002	-0.356140845568806	-4.74802157806647	-1.23999882324752	3.40510639070059	-5.46514102736054
17	4.52207572863758	4.98066502162258	4.02046530018513	3.32502273029459	6.26307114474641	2.94687545143862	3.00134097681168	1.42888091161807	5.28885486278017	1.83362932184892	1.75731089844322	2.92407818699517	5.48108254528075	3.29527070022713	4.36604328685864	1.0219051850828	4.30049562426706	6.15731441419198	2.60329318474662	2.66480522653917	3.62681506946773	4.76456758211557	1	8.18821114361165	2.11856010282543	-2.06708559582409	16.6372351843835	5.33443465125692	-5.29115505430795	3.10527879453799	-5.98172752006847	6.28256451453317	-21.4083871507049	15.4414368610897	-1.85361757735763	2.51097558549207	-7.7593699988927	-6.77034051057313	3.29499063108718	7.00470273749009	3.24209795574345	-0.896238858882848	10.4264139162007	3.2228425302882	5.43056634087912	-10.2265729722029	0.809809892619635	5.60474966899766	-3.88851424644409
18	6.59517246827515	3.15537747443826	3.38383511291125	6.32861083433097	3.72205757840196	4.25620833696425	2.97645655339485	1.48621602359137	3.9623521114162	2.74186869908709	2.35781688071311	3.49167182651626	4.69737095971008	2.4538074831351	3.36840514034462	1.74056056451165	2.79400740019669	6.08675099371968	4.16279354533929	1.90265225728767	1.20797713135033	4.90523096487609	2.24179516892926	2.66936558949638	9.58727633572502	-3.46749685005708	14.4173056021461	0.75955114406684	8.32493409732114	-8.75666567242739	-0.126909639199505	8.05586101822824	-5.65094945811892	7.01112755492528	-2.7834641038471	6.47015062983464	-5.23575474459657	-6.98867991283306	-10.1789411965186	3.61201820250011	8.65017425677025	3.88937542627993	9.58972352462163	4.15319473660975	6.12678316992553	-13.5732956221788	-3.01703762715483	5.89270773226748	-3.17254436472322
19	2.44987687111171	1.32048361100684	5.66125040208036	5.86184158763184	1.16934497513961	2.65034013825194	5.75751201535525	1	5.02767217306046	1.1240077935597	1.07483260671188	4.95992946417445	4.83226181020553	1.4713943559735	6.55797355745905	6.95393075165478	5.50779040116743	4.70776271644749	1.7244521844603	2.55961062056679	1.06002035494768	3.54412256279322	1.74631843813132	7.79043091482999	-2.56486673778817	-3.9886870066263	8.99027026601247	-1.04461096181641	-6.28511917735709	2.23710451245032	-0.430240957063064	1.56638318692128	-17.5824658279318	16.3171853652455	2.42330893762315	-0.196799482243109	-8.32318461191657	-9.03682318961416	3.18026693998377	5.22911968822205	1.51033028557171	-2.24525487057299	8.0094358800346	5.4615675762491	-13.2593309272745	-6.52764176463634	-0.450087840323382	4.84470324934715	-4.62575632234953
20	1.69106863490311	4.30955368431133	1	5.26855701034903	5.86115258092173	4.89976317686573	5.32393305996645	2.30332666517633	3.60845419449713	1	6.81556171330798	2.9791239497752	7	1.22056421692779	6.31962224386331	2.01646574637015	3.29289693862719	3.18671293628871	1.93317738950973	4.02781091653768	2.13272000916979	6.25447673816392	1.77480636892595	5.38769419092587	-0.318771096409377	-9.08495978912019	12.6547345548219	2.96981097939645	-9.43395959234086	7.02272923084227	3.4217119995479	7.41319823734677	-19.2223154787935	11.1434809366715	1.15269566187914	3.72290194153157	-8.36230920550065	1.92568802369496	5.58039502030719	2.78101658968863	5.77575950176016	-6.20391275352881	10.2650462408909	2.133711293045	6.51167925591623	-3.62200759747721	4.84296189413907	4.66201857304648	-0.0927229130074271
21	4.89979907976835	1.72506169435251	3.30446389552025	4.28980371701138	6.18273982252149	6.35705188009006	2.88520801096873	1.90960657537165	2.17645734404063	3.05469741284436	1.03997084444153	1.42130087471714	4.32510212887702	1.38879572086365	5.57427566570547	6.18551667807309	6.15338823046972	6.14600363145687	2.95119732088319	1	1.87987175056287	4.53759609204963	4.97370004920927	9.77701701964277	6.60438855534853	-3.69767194826422	17.1485614836024	4.02727897685155	-8.2713287555712	-0.956726385020557	-4.94539246024116	6.42812516179424	-24.3793712414444	17.0483105411698	-4.14115962544771	1.79913739366073	-6.49806192455724	-4.79431072144075	2.51129116937118	1.07825614844762	0.845459248493728	-6.5857279325414	9.04934743652509	1.80130843310093	-13.1480008680102	2.9394449891453	0.810438894987119	5.22034027741555	-3.02628688699115
22	3.50380951623109	3.56980069703164	3.24165395475455	4.06230085727646	4.40625589051903	4.70610969312764	2.40856588042	3.76937420095106	2.66211632141261	2.19011616659298	1.07498411813973	1.95475384306101	6.97512450475384	3.05170759656816	6.33087983858273	6.51810252696276	2.85454663248453	7	4.46187466150422	2.90050887132808	2.38807202025585	5.62401489297845	2.06517609639481	7.9459883596275	-0.166480673743932	-3.46707108395334	9.8266861679186	1.10724961758558	-7.23179202287464	3.79856486711153	0.250977275789096	3.56836834356538	-17.8163698299181	18.7809889851776	3.86425429206659	2.40698883257989	-7.70870736563791	-7.91212652199645	1.93004408161571	5.07877269630679	2.97286989367068	-2.03724254460258	10.2037105197618	6.07973978980741	-12.3947100130598	-6.74533173454281	-8.93474022248504	4.94832692580398	2.6758490453963
23	1	4.48934495178374	3.92373779634685	2.58464552664361	4.4903619426762	6.67656711630727	5.27805591674006	2.51550909265022	4.39283801992621	3.34613573819505	3.64154532255266	1.69275713131608	3.32554574791724	2.65218640153854	4.62766111759026	7	5.05031968433948	7	2.86048423323382	6.88513095193004	1.87660924567813	3.76389762311432	3.5166540492525	4.24929671306844	8.25066346479136	-2.2907365183487	12.4760962868168	4.64733074702626	5.50045126801921	-4.22432142858109	2.84299177478753	4.88355656850715	-5.26734888302198	7.94449003516758	-7.0267100822191	8.23702464142006	-3.58018576424672	-3.93215572527376	-5.88751695641508	7.54656785251141	9.30171647028808	3.36441976560632	11.8067130268423	4.68332451279297	9.6061975405617	-14.2335542817065	5.09662003774098	3.92689183262024	1.49986262606211
24	5.94026598978052	7	3.20530436207847	5.11872583657499	7	1.73623797516188	5.04500523416889	1.62616275312435	6.08248483073443	1	1.69747570021619	1.90880121817815	7	1.64862691336654	4.62061723441328	3.26721927744214	1	4.15553736506398	4.41779406726413	1.44500003618732	3.83856544402572	3.35072934934686	5.30446020747184	2.3839813653422	5.17649850848012	-0.0936956026554702	13.4535819900955	-3.52637648540631	5.01444642085255	-6.69027916136323	2.44297005241526	5.39782156515375	-3.94774895164647	7.11486186906361	-4.91344729175439	2.77612651370538	0.622147138856122	-5.3632090926933	-9.52914235560339	7.82942742486171	10.1486159296073	6.48190824681521	11.4440966607446	1.16180337232197	-1.54734071428568	-9.61506479961731	-7.3024630143332	4.04140964822098	6.63205356123836
25	5.63647014368844	6.53337292554729	1	3.19052681958216	5.03631625136257	2.39219124436705	4.70800359430832	1.65078849432911	5.20448244223764	1	4.07898248167193	3.06348863840656	7	2.84986167100292	1	1.00612164143171	2.72737874455694	1.67943758147909	4.99423798169011	4.30194006817792	1.23663691479135	4.9803262074171	3.21988378160838	7.12351698745185	0.153530493264352	-6.55135591778245	11.9533987361366	1.28714058560236	-12.799721007227	5.23270385617134	1.85758963927431	5.19042372556109	-20.9652908180299	12.3093383176214	2.80999037515347	2.91476846739333	-6.14063846615074	-2.42227528950354	6.65459992094	3.51300596541469	6.5120775028739	-8.32312967303435	9.11490370699356	-0.168987189503968	-0.210033037470862	-2.32712175766957	-3.95565717253328	5.4188782409532	0.229007105020603
26	1.48934861939966	2.70352929231732	1	6.57976607272635	6.32056182886452	5.16390957808348	5.41024380000373	1	2.84529326842751	2.45626487525731	5.10135220263516	2.72395018219184	4.16633963874752	3.80758925817033	2.98306084077593	7	3.22896355572969	1.18338868969742	3.90647017230139	2.41424240327164	1.67264911501873	5.6629235538418	3.38572127448587	7.2888212027137	0.141921538573041	-8.36640883856369	13.2567756916139	2.18318356997458	-7.49651144261459	5.62307704010022	4.48435019822936	7.00875598845288	-18.2871355792415	12.7747550704392	1.4659133174958	3.08441366713758	-8.89287724531635	-0.205687020476846	4.89190832444236	2.17908972775398	6.32524515365847	-8.30704261847805	10.4403860338542	5.41736208199144	11.0890629813134	-10.7088156855798	-6.86806774896592	2.46629914328093	4.08787126805024
27	3.97945615972566	1.31523610173622	3.93193966393108	5.07981502780767	3.70103428887754	1	3.68979406783053	3.87743955162472	3.54875837798191	3.37422738173436	1.90588338682355	1.01500386619183	4.83560616786435	3.09843661957336	5.96947856772385	4.90195052185737	2.69525322513371	6.95983760099078	4.34799933940607	3.10840341596126	2.53865014231868	2.75579442616471	1.84545087340271	7.84346746010757	-0.586055558297865	-3.27059563055087	9.65131523267445	1.29621928620757	-5.74318107675956	1.93609763382256	-0.416636740451431	2.80291105645569	-17.6170414582582	17.881733102733	3.98627955742241	3.44324370606676	-6.658163383406	-7.19382844593973	1.70121618662538	5.65124420364313	2.81245785679063	-1.75239927729733	10.6770417295392	3.24397382996288	-0.859752992874595	-7.18567404205481	-8.28711599385828	5.03675604089271	2.74476297519006
28	5.65162547864477	4.29553825901502	4.46520840385339	2.83289593962762	6.70762186525503	4.59999526645204	2.43192331407183	3.12167352813987	5.93857684658378	1.85070433706326	2.35641708004314	1.82260012165309	6.95968484575921	1.71218593966941	5.21240458967429	1.53970027772935	2.0588002127589	5.59591055837074	3.77026122976449	3.22284826194615	3.98248017854865	6.52494028144182	1	8.29047098226722	2.44087495872208	-1.87733203468159	16.9333657489544	5.91896833002846	-5.45664072116307	2.88553754651932	-7.62374447480301	7.21949133933607	-21.552495096301	16.1646542391609	-2.03985762527621	2.64040483400028	-6.9226436148761	-6.45045902525079	3.25643092048312	7.16692245279796	3.4164593857325	-1.09286975734475	10.0641705564691	5.38310083294802	5.41488265742945	-6.79287569472209	2.93873349239739	5.1912769865057	-15.1920103466413
29	2.3742089580963	2.8103588918771	3.38252029693303	6.96115691314262	4.83436884305226	4.71955674892303	5.48209860318085	2.0650412600826	1	3.36643587927603	5.82373697291601	3.87108752141472	3.57051317595517	5.80530752186535	2.65119119675292	4.74699799119634	5.40865551602819	6.21257042951182	4.09094619576851	3.04999401834463	1.68738433412225	5.54861629587449	2.77025742550248	0.310971897863104	13.5229648911901	-3.23764770505732	10.6962037785544	2.7225787256192	7.7292897464471	-6.39757541691002	-0.914057779405437	8.61194396306121	-4.59641661222281	7.70031582478581	-5.24196849622888	3.22351010919868	-2.92979018614511	-4.26706792611891	-6.60930367654413	4.96843977053525	8.33550602507574	3.09228436220475	14.7187922206055	4.6966491315277	-3.90022562356415	-2.33422605812496	-1.8408404215519	2.03929045631954	-5.03973779844424
30	4.83349861543102	2.25409249489628	6.84351085055395	5.51732948613385	2.85913970859406	1	1.10958803462915	2.97121656905147	1.18877263255416	4.3208090503576	1.97073254075417	6.49044893142868	5.57800129104383	3.74802271253227	5.48287263148843	7	2.92353118210862	5.29188992709144	3.5684521190006	5.17930360708782	3.38773829540523	5.65101438579278	1	6.12403896540911	-0.673247729181182	-5.67227944538556	12.3031722586473	9.80448700954032	-3.47524323554461	7.36720211263617	1.85559892986132	3.53916290877252	-16.6029118458623	15.3514398950755	1.998115566194	1.44556155086158	-5.87633259236041	-1.3848423442917	-0.380706319192166	6.76614425947678	5.11591182805302	-5.14453858733064	12.2663045273469	1.21668149469148	-0.00972320855909525	-1.48350654157689	-3.20410218437962	3.30667557997905	-2.78179528104336
31	4.13388489352968	1.72437145020619	3.9147678273672	2.98860277926616	4.30063363037976	2.03909218927058	2.59053712667724	1.44819531489554	4.62238983916826	1	4.51784905495158	1.65057261221286	4.2123726715384	2.12115484927053	3.41152598442688	5.51768771329438	5.13091903401771	4.85418485199639	3.63250377155524	4.40217295452833	1.11301888094599	5.14153479511936	1.82279255467792	10.3222678562201	6.59785401799216	-3.16571645379152	16.2559829813428	4.37708456324366	-6.70621712314702	-0.279167193465906	-3.33147061140907	6.92220338779918	-24.6345816922	17.7352880746146	-4.31298603925023	2.18874068069261	-6.10068656345512	-4.40648147957083	2.69113977528998	0.601544339650121	0.401250702066882	-7.14176642030902	8.79388174084553	2.98887336706015	7.9837979029081	1.06604586183059	2.40185134792454	3.45409348893447	-2.46636006689231
32	6.52342976566784	2.81024858124126	5.13691484254505	5.90449630976346	3.45154769277756	6.62898120205754	5.63603734168933	1.50068096137243	3.35211036624149	2.77357282879357	7	1.11815617691851	1.579087104098	5.80727907463392	1.86504428250104	1.31300872628033	3.60107657952481	4.22931937407726	1	2.96568457661251	1.89739876531837	6.42091791584005	1.97956426435962	6.23276139102927	-0.108061574642127	-6.35350425896045	17.3669650237582	1.6986115620837	-7.63681433966409	2.13166068408029	-4.19694175612026	6.191020205687	-19.5149534435978	15.7861639942624	4.27154826650978	2.12431622268836	-10.49701314001	-4.02151801962579	5.16680190065366	5.70225115838178	3.12706635233388	-9.14846412299144	11.6463986310656	3.37759102546211	8.40853685247677	-4.44644037666472	-13.9054720333769	2.86712380609456	3.41194059789908
33	4.80757125306263	1.85098020925119	5.02969768446184	3.43252956121613	6.63203735209401	1.5909222151577	5.120812785048	2.42919431782051	3.64143051396976	1.12467715047816	1.81238200600719	4.63368880590515	6.07997678261117	1	5.94426249591233	6.09254577229514	5.9824815954652	6.15500215686205	4.97341476449666	2.68349321705142	1	4.43317788964779	4.49762492719026	10.0619248706087	5.16633692060555	-3.75715579957342	16.2196002833142	4.34074263983328	-7.00972058711142	0.107667726873075	-2.57450568437737	5.88038761279314	-24.5501546373548	16.4338942897677	-5.16385949511592	1.7974117144513	-5.81599251527942	-4.69703947858168	1.65789396122111	1.66171989652468	0.83918009423151	-7.27720276226622	8.96457859090289	3.55337448641402	-14.3962592703887	-7.1475828385296	-2.90931052478684	5.56707962100601	2.35401462123597
34	4.31892928108472	1.54560412892673	2.43678805075959	6.2641773437075	1.6636389017263	1.47800961016672	2.84194891493609	3.1195670622151	3.48126411078589	1.84803826196737	6.29539197958396	1.41805347833676	3.42344071570115	1	4.25384321352891	5.80458467864431	5.16958092523663	6.34923417254349	4.47615076135893	1	1.79854488934467	5.57081744367239	1	10.6778767701385	3.96982192467591	-4.80951929434084	15.6208960327992	1.90712981927491	-8.0780437815676	0.234845422095397	-5.44322506511056	7.96468039969383	-21.9677918176448	16.7707696374886	-4.80453502108755	1.29913204189691	-6.62345918683898	-3.93191674186014	3.58322049324314	1.44307852302074	2.03031950663093	-5.1138859905217	8.78568047562489	4.41320499871206	-0.379268686395813	-0.233326222519309	-6.08807818171993	5.64026863459751	-6.95125647488633
35	2.20474576754438	3.58568919945931	2.34791226847719	5.37104050013791	6.56384642844552	4.1614082123797	3.01669812312147	2.50655417154102	2.55456197468061	2.22016034656264	5.50115526956654	5.96888944997356	6.09409954439268	1.99800292200359	3.31694348448918	7	6.70865902850274	4.4088996231402	4.3117502869935	5.55882247317831	2.0370741808973	5.34052699474272	5.78805153275668	7.58664698330294	-0.392830986680462	-8.06943348524112	10.9758147788533	2.14604383887585	-7.02808027578476	6.44583054054407	6.06504825670722	5.69262342105894	-18.2364807044858	10.0670641273968	3.08676495744084	3.84488148907668	-7.32266287447551	1.58741174184386	4.9628972632288	3.25390329549932	4.13873252798038	-5.64629217320128	10.7433502028779	2.95509860698294	7.78814787422481	-6.19897382527477	-2.63528202945112	4.53340798855088	-4.08039546338869
36	5.42965705531857	1.62652318783645	6.0125975518886	7	2.12174345793587	2.00657739589285	1	1.04002285610456	4.8153639910451	5.18124233188555	2.04778398334692	1.33823666144492	4.2709925122025	2.82987093660303	7	4.57765595509171	1.35189799077067	6.61538136398181	6.24305779220608	5.73214639647163	3.90533208159537	5.58543206490418	2.17247244365932	5.31287645838139	-1.86085514795406	-5.77180559177391	12.5984640642974	9.03029358050306	-5.38826384753835	5.75740711056868	2.20462368872598	3.06245922843759	-18.5826320345373	15.7884993329501	1.53298450707974	0.377664284912447	-7.26305600541504	-2.39387270784882	-2.40336634967828	6.70446519808029	4.69785371940065	-4.10279275060695	10.666312376613	2.95829662826575	-2.13693935301595	2.72604851934604	7.36277533838364	0.312736333960426	-12.5827593286321
37	4.80651374823503	1.86590871975539	3.96300670802443	6.89017598778486	4.2426958581496	1	2.7322350260396	2.51376180919025	2.10294876988274	2.25758090005125	1.88953789031403	5.02122956837524	5.95604967767403	4.60300734204104	1.44654689346471	6.12038221491268	2.14264911874175	7	1	1.23849014399071	3.82830905034846	2.68426946570497	2.4214424083636	0.740962966610137	7.83471231187499	-0.325211128793738	11.9197128719762	2.98470529118369	8.39524597463261	-1.39308647808626	-4.65340225524951	3.14234382255035	-4.9599065394527	11.3513995480216	-11.1645527458489	4.18950916465477	-4.62509123204811	-7.84096789492722	-2.06532827425209	5.28596176889126	3.59523777856688	0.719422742701713	13.9850650393369	2.98666203968166	5.28107801005905	-7.82675523874673	-10.0262342620476	4.72435517538992	9.76553331731177
38	7	2.01532172268632	2.91430382172575	6.25996037926661	3.12465065285048	4.58255057439179	6.02768359450498	2.00045895307966	4.16377025352601	3.34349799186285	5.21864363845968	4.1767988333867	7	2.99041185231006	4.15789096710659	1.5509660754881	2.41988550711432	6.07522639302199	3.54842075976989	2.13287703853827	1	3.8554235420703	1.86379003687039	3.16373220975729	8.33029067135462	-4.04885344143203	13.3600206626181	0.129383695373808	8.06731019950638	-8.54832598574576	-0.458897752699225	7.21136253122646	-4.30468501891408	7.0253785931724	-2.470747748575	6.29172371129787	-5.42104824055327	-6.75771656081036	-9.7452440590175	3.85259627495771	8.93832026617523	4.19619215178874	9.56250357469422	4.74498991662285	5.47539771354835	-13.6995267903109	6.16838909394188	6.23710976432081	-2.05534861205465
39	3.13764449800235	1.22349494624291	3.77933738387728	3.74028804301521	2.80284123940287	1.08611225222229	3.46136666076682	2.43512424749329	5.95684145453481	2.54739655393134	2.47182814178549	4.12302638111324	6.29006118417638	2.76453934044576	1.67405136179065	6.29495555929958	5.5103463929227	2.29661766276134	3.19902291842716	5.59128395722254	2.99852954837314	3.53381851869012	1.78990514517467	5.74519528090659	-3.56443677393545	-5.30210234964944	18.2069817461892	3.65642416749683	-7.42870583983515	4.58855019470014	-4.1168455107354	7.73078891130486	-20.8987692381612	17.8125021999957	3.78952091233019	0.264652134094045	-8.55317057864809	-2.51695162940917	1.91425984870012	7.17778061679579	4.15125962615169	-7.89014874072838	14.9230473572855	2.66405310144417	2.61444306681778	2.17742214234617	-5.76285702652236	2.73504126712541	0.38046022451319
40	5.86551971414505	1.57093615868293	7	3.7549550064342	4.49982657365438	3.47518480093775	5.45234987758059	2.05209786914347	4.13935772626054	4.48547936152318	7	1.19466425970009	6.99782413507819	2.87017218958105	4.00893415442807	5.43223391046924	1.08161264734253	4.16860822383195	3.64113005689861	2.4907900595993	1.03368270004801	6.3446843832597	2.31466507080834	5.11121820116405	2.86114328767766	-2.44612900667993	16.7353526776923	6.82812428610331	-8.70383775143925	5.15214304441997	-7.09690450713352	7.52578005928686	-20.223788323835	12.1599260814137	-2.28657214571537	1.36686638451252	-7.36205892676709	-8.18117368290697	3.87096698362784	5.38268288802441	2.79862674293714	-2.70228196881331	9.63848876749347	1.27906630204785	-0.590117340758547	-4.30578013776103	7.09508756217687	5.30540601637447	-4.14448863638008
41	2.93259230178083	1.73772041338768	4.10640288577701	5.11717506194314	1	5.8381378596636	4.85255907345174	3.60609689939477	3.65995799506159	2.39548847769977	4.71588091219353	5.41476168389437	5.32313637918325	5.49752697383224	1.73386347687142	7	1	2.56811700804096	1.76080144186452	4.30866289819221	5.57643066737204	4.07086049310274	5.54408492283046	5.48085819380783	-2.58141688223518	-5.97117767756666	12.9644640728401	9.53092271756547	-2.67351511483081	5.42234438799142	-0.517172941859384	3.79423114211572	-17.8371713618275	14.5224772222792	2.17405514418737	1.7017039151982	-7.07741141411918	-2.61376957333729	-1.26544886552788	7.10829553990113	4.37899592497416	-4.48280041486776	9.89729425418369	5.65706302841447	-3.63361863250581	-14.2175447585304	-12.5772363601016	1.52452070828225	0.641548770157854
42	1.23829253658522	1.06335077516198	4.14045998278749	4.34751792451539	2.3271888937709	4.0061557292781	6.14613454373776	1.45431221202458	5.3908180044177	1.18495887022036	1.14097392614521	7	5.42047575654478	3.22143262341581	1.48785142053625	4.57410710755804	2.36261380399201	3.47125384516285	1.73921531725945	4.15575903812224	4.40977051339039	3.68393493866191	5.92980329830543	4.02389614331033	0.160852914513882	-5.05343985764772	12.0325972656098	10.1408297046364	-1.58565130364701	4.46409236625074	-1.17903797952061	4.03014072259577	-18.9530043566379	16.3346923173987	2.44544072393315	1.02322847266971	-9.41577593510264	-1.7839819653616	-0.114487420234395	4.87307839474928	3.91171271570612	-6.1013730509257	8.89681521675292	3.21179951712308	-2.88813816086601	-6.14704212820796	9.59870778406069	4.3533426285255	0.791677236605654
43	1.39854886109415	3.08372097657052	1.88147881313999	7	6.81793816904068	2.54955066653679	1.93491276350283	1	4.23711462953833	1.67236093529122	5.5632869182262	4.96215898542328	6.0491104737567	2.86728871587777	2.70134256910969	1.715627523889	4.12019127957388	2.44499584275702	3.71298767590418	4.84224667823128	3.57023473762158	7	2.90818876697023	7.46155172667783	-1.37057982387618	-8.54370283860679	11.0925458478574	3.04504598696097	-7.80643656561468	4.98074999002845	5.16602247579928	6.88531976392733	-18.1804277362592	11.0981372901598	0.311308684704138	3.75586219206261	-7.4046577780005	0.852802841111262	5.17659234582393	2.88503504303295	5.01160724830497	-7.52408701292004	12.0529280179579	2.80119708114703	1.89713265619202	-3.82182438515529	-6.36362978882362	4.56018597749948	2.07168803147574
44	3.09872279785307	2.32369676450447	5.77272038801183	5.26893836218729	1	6.39168383669054	6.39403129070194	1.60811975752403	1.55402991815581	2.66211304803602	5.76373868059714	3.50075925819967	5.92078926304739	5.12696438187232	7	6.27078622462357	3.63878582993524	6.9836956255104	4.00634818212964	4.44749301774332	3.08131389248413	4.19146211627094	6.89884525225095	5.11645788273082	0.632828210936673	-3.67702336497983	11.3461486985872	8.88959070060932	-4.73288861494405	4.78139573095703	1.91319883874995	3.53216177807475	-18.1517589307148	16.1058501200438	2.5864847950691	0.225399213016449	-8.65440047583716	-2.69573864771449	1.44756616166391	6.08103097052403	5.27004532314203	-3.02044643532681	9.84773590525812	3.35630510894392	-4.36696013871847	1.16028679067176	0.941297820416559	6.43780958296821	6.61234412646108
45	3.07894574862932	1	7	6.01485703258878	2.55885572660249	2.39262208435475	2.89973633023957	2.05920865913948	1	1.94139954987877	5.88198764204445	5.47418302452282	6.19149683219275	2.12693855997589	1.22462918339288	7	3.11460743325359	4.8640400475653	2.16190651180594	3.54600622290774	1.43722594870675	1.41913290758367	5.00017661546306	5.16630770119896	-0.442081251473614	-6.27528047717163	12.3480640502543	9.72643809683898	-5.04041017248766	3.24586936968564	-0.0611370034499377	0.996440908750083	-17.9403306375789	14.6418029015348	2.3223035442292	1.88759136727999	-7.89956655685367	-3.447670025272	0.309974551987591	6.53085933162506	3.75297061991728	-5.61577368563345	11.9197604199114	2.46028688109601	-0.940912790156611	-4.41473071313921	-0.504129090744008	5.38022249106474	5.66820081044979
46	6.09687211726953	3.0996261227751	1.70515716069052	5.50717773702981	5.93428433186872	3.75849409409375	3.12515541560089	3.49707969465745	4.0190050316851	1.42305907133408	1.63396449004008	2.39267098153085	5.20336280971113	1.2679199840399	5.44064311843761	1.98280063220832	3.10298446741244	4.98690313764763	2.16463546833272	5.13990253784712	1.04202275770108	2.66788494512949	1	3.2100600609298	8.67150505516749	-0.662245276929492	8.50835689679758	4.99458352375109	8.19595484390873	-3.59843323123091	-2.85099727853857	10.2132980587689	-5.51856586622906	3.1147417503243	-4.17175762004141	1.42335890536678	-1.95889250044525	-5.31554947443168	-1.15326450389317	5.86206763752419	10.3199008057425	1.13119536162253	11.7077482116889	-1.0574685545075	-0.895520403847537	-4.16527822398851	6.71873961123381	3.01206761609958	-3.70829282219883
47	5.76272306044363	1	5.26751859853656	4.44745525969589	3.4644367515594	6.72510527414682	4.96749885259913	2.84999829709326	3.84942620247756	1.59717450948194	4.90997611317518	3.79975847068818	5.1847897459097	4.41453622673245	4.17399313461753	6.26868691735713	6.93380472645027	5.94839758545439	1.27142490143388	2.48235074445472	1.89504668108805	4.20477208251911	1	7.26921047012433	-1.58766555930346	-4.99433962249234	10.3044860896047	0.818017265684691	-7.49519170742425	2.29423487156254	1.01725707084522	2.94543625311405	-17.5340188356767	18.669927976259	7.13870553593796	2.07608353211439	-7.46440231820474	-8.11701968737245	2.4798685375079	5.18665521960351	0.342486732866882	-0.251546414310789	9.65688929591755	5.81681127701821	-12.7780920712302	-6.19801129833036	-3.22037140141159	5.7357452530096	4.82322477847827
48	3.57276359714391	1.16654169647336	3.7439631356889	4.5076046383377	4.4340318679367	6.51463902541147	1.16229526954041	3.3004343128362	4.52231472746901	1.83070369822537	3.11515306833121	6.16110028557979	4.63010678038522	1	3.20477119621361	1	2.56281756757852	5.46925511149198	1.40884206664838	1.92398657813445	6.46716683813742	4.76414320345322	1.13295684061415	6.28521692493891	-0.297993228804269	-5.20931921191586	18.5076470218067	0.312509312120504	-6.93930677661093	4.09401031911926	-4.39223639516606	5.8949704559794	-21.2403474146956	16.0489524880206	3.5824251920296	2.72035558318189	-8.9049072104085	-4.17964004567705	3.82298679033501	6.13901409060495	3.80081178669269	-7.95744534825311	14.0587232517674	4.44878203302633	1.29981912930316	-5.34971961429214	-12.3779443986458	3.77088459610396	4.28150883096976
49	2.46465394063622	2.04592502779258	5.54121196880866	4.61726987731501	1.83525339866723	1.77531603217656	4.49695318861643	1	1	1	1.13407440938637	4.96625729724058	6.09259142561375	1.72751823021756	6.87424267127344	6.82933715055395	6.01771400614633	5.06937527393534	2.12035452419242	1.49336056954467	1	2.29182880381416	1.82546732962601	8.02968438781547	-1.59860295301344	-5.66357692053351	8.46262776065444	-1.50518625507666	-6.3838825416054	2.09253707322358	0.967524832296245	0.888564293055819	-18.3003853851173	16.5605021835133	3.72648896412478	0.547221566191287	-8.47100869012973	-7.95050499518922	3.72173857863392	5.12772346948566	1.44503497189282	-1.75022389938245	7.70017423382685	5.23250474484928	-13.4795938663581	-7.04378462327201	-1.81584946405386	5.08885878330381	-5.27800911423232
50	2.42723902732375	3.94563670339822	5.24029812364525	6.36388824682468	2.3626099825995	3.93844479447556	2.13477535575363	3.04535697087823	5.67530812857076	5.4762937204784	5.76605569244546	5.62376134331138	2.46391351672828	1.78573557567683	5.40551907865866	1.90609532739719	4.59633425341037	3.28018026825957	3.39958036293914	6.52634846327933	5.09033600949954	6.59456711693545	2.9288208548446	9.27562511146563	2.18308289081117	-4.49477270258966	7.35366251957295	2.25033127428552	-9.03025629696125	4.52320789424803	-0.586035801853859	-0.384174231547247	-18.3461108770968	18.0535261831123	1.96908209968537	6.00691417309999	-6.24008698693527	-8.0839519025885	4.2096303003502	4.71166529506003	4.8204379968419	-2.643911625968	14.8943457080951	4.20567629299063	7.11438367343743	11.7353655930621	7.09086362851439	2.94740105578592	1.34787501547677
51	4.33588118371707	2.89339765004716	5.73658107476968	4.33732210289714	3.80556947943899	5.29205832876402	3.26521886996091	1.77584079188923	1.73440075615019	4.40172363315259	6.66527841566902	1.89572180798144	5.16329582960119	4.28619374236839	6.98877982903661	6.15138162942285	5.26575087663369	5.885951485373	1.48578216941306	3.42559177652714	1.71181861527628	3.53520894095434	1.07565125875802	7.11717804479214	-0.404596135915072	-3.89830908245519	9.05443139059066	0.921408426053229	-5.48450887024351	3.32988382410165	-0.245328810671758	3.33860847968392	-17.1058316996673	17.3624581354145	6.45755174145156	3.12025082800598	-9.08595354105073	-7.92329607208487	3.22065428524161	5.08949827751107	0.670231742779819	0.350133439126124	9.05078371973425	5.97034383517655	-12.2860412465821	-3.5826587691462	5.5372568436184	4.40038523774343	2.45824337337341
52	2.82190582751442	2.92345835026371	1.91454520665577	7	6.94702653441015	4.0499130826632	2.36846169434932	1.24867398953848	3.79151534253459	4.24064371856852	3.04092204803365	7	6.72194382552689	4.07331352669845	2.67308732323811	4.94222576884084	3.44394695715846	3.73365407809371	4.45896315914567	6.36678961316517	1	6.83045523615412	4.14132905094421	6.77614822095507	-1.24149188095836	-9.48955955843341	11.8675840034684	2.47033992355631	-7.584541939822	6.05979077998448	4.55550447930345	7.02018207584634	-17.4385908551354	10.5566964182757	-0.0440203741515118	3.94387383743988	-7.54563614167012	1.37493285458711	5.70755148226948	3.0011224651046	5.09082439280198	-7.50669382549086	11.6385884219515	3.37475126217956	9.90374298691711	-5.05326501850608	-4.66738411749046	4.68345393667278	3.14251261633788
53	7	3.06447176929848	1.09026735028443	1.54323499997168	3.98860105484074	5.0342404002567	1.61926415476825	4.31529414928199	1.49812630951561	1.27431193609159	1.72350498921532	2.81833472871226	3.31294007906724	4.83529255600843	1.24891755239211	7	3.88655996632982	6.76016867653535	1	1	1.46902179059956	4.07609855244216	4.10907992034686	9.60934327201787	9.8694082186215	3.85266226968874	13.0880214429681	7.86854255091529	0.544821584834973	8.24077649246748	2.64233595840802	7.79289874237411	-6.89607758636156	12.9536082556161	0.857065654322592	2.84937848552381	-11.1940086682775	0.464372499613233	-2.54950043798197	6.2023489114392	8.56594295733081	-7.67923726234327	3.84667146749009	6.37070531786093	6.12340325737368	-4.19472818831397	0.466781430082835	2.9034009833701	1.92658744784035
54	2.89641162854359	1.97223418538898	4.01620967460118	1.32605918967013	2.01690625436719	6.4391957171417	7	1	3.38394064070477	1.41109317442467	5.56494384662479	4.90497851851255	5.16685758862836	4.99828265012371	1.91580728300375	7	1.54888886138162	3.11679702043114	2.93106458803658	3.99267541850179	2.71774909152945	6.15437916140094	1.65852691694514	5.59808594134951	9.91515960631141	-0.127095096542796	13.4217620417333	7.50904883913113	-1.38786968382952	7.46809829403255	4.38211360673805	7.5927814450953	-10.634089950914	12.9153043421819	-0.777240725324242	-1.44960227383321	-15.6891536725319	2.09383325250354	0.468532515468932	8.8768174102022	6.58124868080603	-9.20852474926437	2.9594144758307	3.02250746706582	8.17018796272505	-7.03081495253396	-12.6760353005807	3.0599482470093	7.15505418130709
55	1.29452168597965	4.41461706958842	5.47405917198668	7	2.66378624278285	3.5950248170777	2.4002228594751	2.48279385233618	4.56144925836399	1.01770331444731	5.34008468628847	3.77900313623692	2.30119305599479	1	4.87344884552186	2.91997194979378	4.37590169389712	3.28085519119965	3.2814061776971	5.60869879706934	2.19035263514514	3.47951239142931	1.75029555496702	10.8364698333461	2.37662059782067	-5.2260383964944	7.94664533240298	2.78099405794878	-9.53884890408626	3.74640500574875	-0.218565966794079	-1.38706537897709	-18.0651712536885	18.3191243685045	2.68871111569677	6.2350112031855	-6.7242527409149	-8.0964573763464	3.95510310448357	5.57603101134168	4.86267952247365	-1.95898104211865	15.2103488257282	-0.530832606294164	6.96535468898501	5.77292523834201	6.41075148929263	2.97662140088969	2.77720627040477
56	3.76245775094648	1	2.97530524976444	3.28397951977801	3.80159913655094	6.55795002084997	1.27673870347448	1.93875680492851	2.31948345077393	2.72363788191195	5.57012336309129	5.68572271752	1.81637653452089	3.07867195802688	1	1.32565996725014	3.23223688987747	1.6071899509409	2.19891514848959	1.95876742254594	1.81986660447819	5.21077930633538	2.71080115294662	5.5891089132502	0.393938631240633	-4.8074713492523	17.574758724224	1.86650720669676	-7.5064815308822	2.55903008578623	-6.22942144022441	5.53446164245564	-21.1280461303617	16.1950977846099	4.24264547058955	3.83192760869279	-10.1083963826338	-3.14948535439403	5.08806190245663	4.67570509542217	3.86235814226184	-8.85591062925641	13.4220724845324	5.0055170273121	-1.34183790045541	-4.28727791080178	-8.00456270914266	3.74548003696325	-1.44800742427892
57	7	1	5.81316230056254	6.2970113154806	2.10896525522968	1.69411500341659	1	3.49200823140692	5.41233856511522	3.72936009878552	3.7670021293565	6.17218095940801	2.46686257136758	3.60574408572235	1	5.9496635048209	4.24008906955537	6.20500190193299	1	6.94137513090849	1.1352378466195	5.80371982046089	5.35056547103127	1.44417529881371	8.04836826618217	-0.798391866588277	13.7571252844799	5.20216650696598	9.21099377038069	-2.32257364038403	-3.51344378755277	4.14433171195515	-7.03972618318775	11.3694615047097	-9.43884479244247	4.54938252618394	-5.08068719819664	-8.81007296542082	-1.13412394925442	6.1036523266487	3.79851978144401	-0.347261374187273	13.9210847538537	0.90728550452743	-3.96241948672591	2.45962090733167	-3.70579900695605	3.11653084336078	9.89180787145252
58	1.4215335865025	1.2731915096013	4.25533467672664	3.3773312673486	1	5.73810481399101	4.20378205664126	1.27714141942648	2.95581501083173	1.57988313632514	6.5098115699574	6.78630007329	5.56348778073644	1	1.78651793343015	4.66878003751071	1.31614265442556	3.41198862584711	1.41154531031183	5.30965749626939	1	4.31632984448675	6.52636628715535	3.82405771227771	-0.393638432451153	-4.54595935558591	12.4563553103026	10.0168413572192	-2.66103380013532	3.87831629083704	0.529334703671263	4.61843820755863	-17.5485703452972	14.3649771923803	2.89933052465489	0.699864504966257	-7.7464038281086	-2.54924199915788	0.431263171666826	5.0409130151859	4.22950107521081	-5.43625068250381	9.27648115524026	3.41921513622961	-3.21163417958736	-6.94677975131008	9.12558032373578	4.45743444359213	1.84932207523625
59	3.89640047004274	5.37668806095921	5.78049874887492	3.39274401020128	6.61560760166193	3.34517626687314	3.5471043777583	1.26523166928047	6.32641970432074	1	6.59417628301795	1.33967401640463	6.34518201196274	1	4.61711543142987	5.10909358209775	3.08893032902377	6.31685030635949	2.89876154047784	3.4992442326734	3.45292525387387	3.74403471006061	3.48899235546471	8.60609959478133	1.35252696515213	-2.51752013883905	16.9037252423329	4.0033842945611	-5.58082584884961	1.45050282345503	-6.16653769120454	5.1214494629474	-20.9146533322791	12.2496812560607	-1.78553200650432	4.69082532328279	-7.73120970661394	-3.76213588152748	3.28699402259399	6.97150554998546	2.6648085318671	-3.50728471026481	8.77390150948341	4.65855491952326	-1.0723509427528	-7.68813537448465	3.13632103305716	0.773629906847041	2.7306677382573
60	6.73467795581889	1.048056615719	4.27882236637415	4.51737981153681	5.69332333987065	7	6.80263672899347	1.74338814242231	2.81154520275635	1.46394709236727	5.80668881406453	2.31320794819394	3.57246220634373	2.80449208108678	7	6.58980630688302	1.46259328646871	6.2833895486856	2.17016119652165	6.08754014040124	1.46268442613137	2.66777574336199	5.77627645959324	3.94786365652937	5.35950360328527	2.91335332628153	9.39259918237829	4.08324230219404	4.75017004188026	-4.25503529035971	1.16454729974365	7.20328853891962	-0.586388437430295	7.38512840992234	-5.4237932853434	7.366941211502	-5.49022034857899	-5.3317803626967	-5.01789959414118	3.9084975255116	8.10652105981563	4.86726015671201	10.1544436055253	4.42184110147593	1.25246773943203	-5.57225837300688	4.06440252183286	6.08060858048599	-4.66718976429529
61	4.33949287929309	3.03650794076115	6.26143880671475	4.88061098366672	4.15813231943765	2.59680662922363	3.04048009555988	2.42237472618985	2.94282867764894	4.75619206575739	7	2.22033901134773	4.71442241023603	4.30433412840907	5.45144779477778	6.46872808081264	3.37242747768673	5.39433312670314	1	5.18468714623842	1.34060322070441	3.34622593679943	1.31306605992842	6.92411304648756	-1.99006991629547	-3.74078923247513	8.97739542214611	1.37012233641453	-6.52959105846934	2.6747788877608	0.210040848164088	2.5127363342874	-17.3457369877529	18.2509179972567	5.95317055807794	2.95560719087546	-7.8008858290569	-8.21497960971017	3.70157249029671	4.72542613871394	0.844984530013884	-0.180061874565957	8.82779264076898	5.51781828258605	-13.283250407676	-0.934763130367076	5.15338293692211	4.19550350617089	3.28113953123481
62	4.28755140487729	1.84280675857937	2.83463696828321	2.81790436980662	4.13366797649031	1.82180992605858	2.9959665320047	2.299354177574	2.33551115234227	1.54601532080354	5.98966700062594	4.92027877238834	6.44110859041941	4.71517185347205	7	5.96489024746707	3.12246422110842	4.63602714447591	7	5.42211855765972	1	3.59082551979621	6.27947423662837	9.04133096185791	7.75364020612037	0.252085000549333	15.2384572435645	5.20333560424783	0.827506650248414	7.69198398337745	4.57289408090371	8.50631721281256	-9.28643432362243	12.5131847464569	3.36379174479358	1.92304152142084	-11.2680618369616	6.6104860416385	-0.165812382360028	7.38268122442559	7.98794636428614	-8.64904177993932	-1.29834604294075	1.31875063427539	7.26444645656141	-5.40889131490463	-11.6594487544465	2.68157825617101	1.18279019062938
63	1	3.49645389767484	4.86595782556814	2.91127965380604	1.92487364927862	2.94127855404354	4.9411422093663	5.1680320255545	4.26154372738033	1.9834906396555	5.41089963395315	6.81866953662532	4.7224751364117	1.53911595292651	1.90325405939931	5.89696058177164	2.75197518653313	6.04595261483901	1.21879912795539	6.49150022692537	1.669855352007	4.53697085532401	1.00721145981013	4.46570869107281	0.972865632521579	-4.81696385079738	12.4188029110856	10.3883524978622	-4.32583500845928	4.75107218742569	0.476554725694147	3.2587517536303	-16.8963786392069	15.4982561206214	2.23588710953218	0.395662426606292	-9.09287242156058	-2.72598645283211	-1.00481756135737	6.5318729440758	4.29837164687421	-5.49675912764023	10.2690112624064	3.15499938795454	-1.84675643506405	7.8938482816377	-12.6588299476396	5.1594292334148	1.92971090101959
64	4.96923904412569	6.20821257135683	5.0554405714198	7	3.79107885791737	6.22602022589159	5.94373093446178	1.71915533469033	3.73286002907795	3.940639362183	4.95722172337124	4.53074586788677	5.48747277235945	2.02709689806887	4.33554524274157	6.03523935852645	7	5.14753116939257	2.92321840595823	3.8595583810433	3.92625282920998	5.71900845074979	1	10.3995322007958	-0.137132391640298	-9.74845346443737	14.0859353332616	7.98200497225966	-1.01869622652329	5.08764077993975	2.38966934173205	9.41733644360443	-21.1000759271036	13.2679967857231	0.639139565164286	-2.30235610766177	-12.9798600929714	-5.03895581304441	2.03953688428403	4.60250784859594	2.91929609456687	-3.51036769387595	10.764630873738	4.36801388170537	-1.44205398925342	-6.09546683761088	4.17674090708152	5.5081385515363	-5.13909272082171
65	4.86431938368607	2.62677115459769	1	4.84687471743001	5.05676983191763	4.60885936243161	5.05443496495391	1.4924768263759	1.93476679848337	2.40708880864765	7	2.31639263502279	3.45746934629874	4.79673002644954	5.55461271203976	2.57816782456468	3.14382225181249	4.87825718713683	1.12391377211088	6.3766805542838	3.62048694737885	3.55526169508539	1.38455790253842	1.40722946145721	8.50668145836145	-0.990804785991424	9.3504249915335	4.29869675539108	8.92250936148337	-3.08570719235728	-2.34526304302907	11.1662604361501	-4.28333499523532	3.39349505880785	-4.15961003154607	2.22049349770926	-3.35273236990497	-5.55429072089297	-1.86629561992219	6.13076193531939	8.87636293952749	1.49946051630681	12.4427907925097	-0.671678254779606	-12.8714898363886	-2.94273002145682	5.2498350184685	7.3711792868185	2.36921479593626
66	5.6571366247494	4.29920021322494	1.00298542779716	6.36125268106043	4.13092709126056	3.88176434454757	2.04259070800586	1.66365828236196	5.72909662824553	2.55857258653539	6.44158412298823	2.9884136237402	2.84190672135912	2.2992964571352	3.88431148380748	5.65253076854569	6.61391816263406	1.94010495383208	6.17940253381743	5.08728268868886	6.34631626145306	4.97018888063322	2.96866611708959	1.89981544805616	12.4523035299292	1.31891094708913	13.4444223748754	2.30607063689734	7.32627481531838	-6.81012357999944	3.95986896832415	2.0734826197965	-10.0280054378559	6.68217505066458	-7.08703537714265	7.25275172117747	0.488501476581848	-4.3600595873435	-4.7027646209947	6.42172654885127	8.00891881713532	5.67845809120665	10.6202610967658	5.65887285029665	4.58218779091138	-2.29190761743365	-12.2325527993826	5.33473173454012	0.86997787349675
67	2.8628489744737	1.94005273928305	5.36133265327358	4.8182448789608	1.43643453942829	6.77886269193984	6.12146255102885	3.64062587002171	3.87161854880196	2.95956991212267	5.86940292099435	5.52061146437317	5.68687180937065	4.50428293437735	5.17394257730919	7	1	2.11473827116509	1.66519259968698	5.08503416974536	3.76018482670052	6.38388363433466	3.57518346593954	4.90176606679012	-3.30929589216545	-5.73525476054631	12.958426830243	9.85739317031893	-3.19129003945783	4.65976717884956	-0.906267161767039	3.15896312422408	-15.978772400365	15.266055809595	1.66965523573371	1.97883033021444	-7.51320602714241	-3.2903505634175	-1.15600293221969	7.50788067469295	4.16134689407363	-4.97555745374021	10.2809190328128	5.06834979306367	-3.56526603461818	-13.9753876006233	-14.4089255758171	1.82244735286194	0.425400165584649
68	6.77746526868621	1	7	2.82744266451514	5.68329157277909	4.119888687729	6.06985353610336	1.89906956395057	4.73627387016854	3.29192339517001	6.40500817944162	5.79950288133233	7	3.33192663771253	3.2815223872376	4.98218641099802	6.03383489330808	3.79962185796423	1.12417462215421	2.59215786198205	4.17017501263433	6.28871367381306	1.3734227529076	4.74732865204809	3.4887749832336	-2.57530900215451	16.4743506516828	7.00393172502997	-8.38046035777612	4.3618328013986	-6.95940896011286	7.22344106964467	-20.153242307516	13.1409918024743	-2.85392564934533	1.85342650242134	-8.19557061069728	-7.64408827625236	3.74123003953656	5.73669419602231	3.79928352076656	-3.17641906901746	9.80865053420891	0.346572119839368	-1.78546008638878	-15.0995484949302	-4.75285532846686	4.77730735163482	6.26734824068709
69	6.34577519055312	2.47733357043818	1.46369361281341	5.3263873217233	5.5550982419671	4.91920776389204	6.54348567432271	1.78879576549705	4.79026172450073	1.46391763679426	6.61946891690224	6.04807417114397	3.95308531869069	3.28616354361042	4.55743538103065	1.57593405113745	2.95324699341244	5.4980496159315	2.05838673515963	2.22107330735728	1	2.1953846744913	4.68724276166267	2.41457431229451	8.10978413274303	-1.17284168718282	8.1727549894084	5.36951458402856	8.64492684428863	-4.76953209500073	-2.40417174846372	9.70555246508805	-5.00979234358719	2.92071550358228	-3.27639735669375	1.14458191373711	-2.32268259780158	-5.28911290678759	-0.762559421534313	6.98471835528476	10.2073683619975	1.81115790981162	12.4051759911176	-0.371270918925808	8.68536359355899	-15.0890353988456	-13.0261914663925	7.52459952170321	1.92755106086928
70	3.97875753582047	1.74149610957826	3.87972641047152	4.37547849687212	2.42889914330553	1	2.51486582143123	2.21549274259626	4.66495007526125	2.36960388870971	1.05279981339853	3.9252271179434	6.55338975970489	1	1.57863760593999	7	6.7094646926238	3.40043703725151	1.71495260943002	4.77780506026046	4.38760801133858	3.76686655289404	4.27467180191801	6.40765790976729	-4.02653631402725	-4.7112000341891	17.9910200548822	3.76417209294323	-7.08134282521003	4.73658914020181	-3.13498297754619	7.41619803721198	-19.6999997587513	17.6341909044782	2.19954327373435	0.733426347711544	-8.76285567064555	-4.55164845813975	3.00038104909511	6.89359079870077	4.67465635535151	-8.24752252600166	13.6937936219759	3.26946243293279	11.9711318909012	-7.87789662547248	-5.93760261480469	2.69339176017894	0.143366914930721
71	1	3.70951946781842	3.92903014712099	1.80591834346321	5.74696474289183	5.5435353221867	3.04006025222815	2.11726257837284	4.26553836409066	4.06093684879641	4.29961939764321	1.04547773059712	3.31288006382316	2.57979543575761	6.35536700697868	6.89878110574182	6.22278222918426	5.88393040318611	1.95566691883005	7	4.10710243520502	2.95947259933685	1.18645995002764	4.89389604315252	8.82382479952976	-2.63372274374882	13.4851943054339	5.34283657469623	5.38582846666156	-2.70224270292008	2.73841962356948	5.46053687410532	-5.81298338952051	8.42456451635693	-6.7479174106715	7.18070016762509	-4.03427627485991	-3.81773624368627	-4.88922932752935	7.03036859430818	7.92248616508978	3.86791605002569	10.8418808463452	5.27758373346947	10.293726261484	-13.8206419903325	-12.569734998983	4.06822402701877	-3.95977216335917
72	4.15356436609254	2.71829755837669	6.26779086803014	4.06859407456096	7	4.30118962490242	5.84155159439308	2.04289775776015	4.40817110389003	1.16179412141962	6.80072567604742	5.35649871181708	5.21499910572759	7	5.78360063693762	6.45698013209001	6.59614741751197	4.54648532545066	1	4.09532533040295	3.56270147248104	6.59472797685783	2.48683501592887	9.10989585296113	2.72987857472779	-1.39010823934266	16.3298131315729	5.69724750196803	-6.6116502191489	2.69927729231289	-4.61899077516376	7.09771698890694	-21.2347996058714	12.4970648671146	-2.37307850126693	4.13358372287354	-8.39698321424856	-4.80794469382743	2.52534239202529	6.44835368500209	4.43867501121162	-0.750735057233671	9.51415892216395	6.26178616581801	-1.74944790390685	-5.84671501988795	9.26669612274141	4.55786182106969	6.36194241937705
73	6.66731648330765	1.05951851403931	6.55692919134193	6.90711907069497	2.64127537319878	1.58580148598169	1.68655016572762	7	4.07174616240219	4.4889343918923	3.64971248943832	2.34462962550981	5.16110934301959	1.33315030317913	1	5.30382423657774	4.24394666062166	3.39330552519179	1.43052197709897	2.73770824009702	2.24593503045889	5.66860502185917	2.16853738920145	2.36411289464179	7.89073875613291	0.0126286089880595	13.2779347360952	4.46727949282625	8.26827556090819	-1.45550970749132	-3.54193235297451	3.32036769001874	-6.48350696189445	11.7643516828282	-9.7619406783016	4.62180521037065	-5.43421813829058	-7.79196040754928	-2.10566496330949	5.95579003390055	3.51508169585126	-0.235385548475206	14.6513322679217	2.31795847554203	-4.39443500007419	-3.85331073122973	-4.09359053252651	7.3692813056685	10.4192405414859
74	2.38281775184516	2.50215304867299	4.65087231015565	3.95202401351401	2.29472969666133	7	4.53002910718241	4.44540719629732	3.74048484457081	1.16120758219696	6.12011355513511	7	6.0281177562336	2.61693239811477	2.04025994002414	1	2.58479007294624	5.73886420653665	1	6.78971403890963	3.29603459612899	2.09068691376129	4.0691252179821	4.41178295541237	0.199628721070428	-4.73547750269211	13.1854071802762	10.4714981217962	-4.34244624598337	3.90643625227214	0.423298853133436	3.04373565907633	-17.0724209097026	16.203159508587	3.29306586798642	1.94586157560069	-8.0069239642461	-1.78048608905532	-0.254406767669591	5.819551161546	3.56533937310976	-4.57052791142941	11.3548520809161	2.6966829089155	-3.26857087413787	-6.81159703908307	-13.1409505457327	5.84879548522241	1.69027010270827
75	4.57794261685045	3.18394942938632	4.84386281030468	4.75278691948461	7	5.37783040987823	1	1	5.82009329656912	4.44652869650742	6.87211808839327	6.84750604393345	5.36489459213117	3.69938880398801	2.92645325072273	6.53021698016046	5.57292602732231	5.53326165086774	1	4.39063805624695	1.02086976140877	2.27068786778775	2.98213302093064	8.78800560061438	1.80954815849339	-3.89053287195112	17.1232557438596	4.04023831561516	-4.79405996407494	1.84630731115896	-5.76811307742136	6.97984845677185	-19.1672009681287	14.6690608031912	-2.38759175652771	3.44144553857114	-6.63711203609798	-4.61260716295434	5.07374772890715	7.85427657545313	1.28659747173425	-1.49675307739103	10.138657570957	1.29633617333163	-1.08851355170442	-5.16781621547918	6.22102333576605	5.78245834543728	-6.593973135978
76	2.61647753461952	1.57628179083217	6.31882316669723	6.13911445353695	1.51379473900434	7	4.78525068646375	2.26962963636018	4.77940147882679	1.57990808510728	6.73199959529181	6.58616155523654	6.73409798960102	1	1.92928342901018	6.65124195594922	4.4786251742663	5.63686262066996	3.32096212980414	4.36815398620855	1.49587680425081	2.24044196215811	2.91797399199388	4.54850924854692	-0.666879550305409	-6.06396643679815	12.5826602172452	9.4017244522394	-4.51008832682962	3.37931151321089	0.466949779406932	1.76332103628654	-18.5810973812398	15.5336983302307	2.29299829885575	2.29984157201476	-7.50893144127715	-2.62204079270533	-0.474984847483695	5.75234834932909	4.02410185321518	-4.58377048484952	11.9744156105691	2.72192587695939	-1.26001578427354	-6.38527166474583	-1.63940030760516	5.40199828228584	5.51299651766807
77	7	1.76213379657958	3.55563566122972	1.1541763081322	4.83403345421077	7	2.11005046808201	1.65968382779966	3.97141642451354	1.17711203256519	6.98479433651894	2.83372667883587	3.48557333823254	5.84092564647883	3.33096860304527	6.72858538856461	3.86998781034934	6.44013481088825	3.33068870085719	2.8336325581255	1.79081447719191	4.96928042157943	3.71020791798144	11.1961043218258	10.4375805212958	3.96649700163744	11.9279483482556	5.76022615261249	-0.689080614607927	7.63961494627998	3.88669628851587	8.12897441138029	-9.16341630357069	13.7620290261229	0.77174269439056	2.86599211749166	-13.2527078296041	0.98640190344492	-3.09708107716582	5.76382135812913	9.27071477036781	-8.32609236583368	4.6002266074957	7.2667313950375	10.2532643429648	-6.59256918904605	0.270980165364769	3.22832159341088	6.79345005726668
78	1.57618406550461	2.93628946207818	1.86333899138672	2.65378254321645	5.60661128046251	3.28956805873325	6.35662428173233	5.34228087648649	6.15577556622914	2.06929511171582	4.55342086132716	1.65523294142218	7	1.38791052783187	5.35754158335008	4.53908122807511	2.87682611730672	7	1	7	1.37478225713515	5.05270166794119	2.03200261777127	4.17958572934386	8.90790016210689	-0.91103090827988	12.3582628751691	5.06100920238119	6.00704773571791	-4.13218209681507	3.45528884870304	5.59284158141492	-5.34827936670304	8.91205053153304	-8.67291780402088	9.02691884661894	-3.72132010611465	-4.06532531750453	-4.89007395833865	7.02928353848076	8.17730616882134	2.88972641950801	11.4427783760815	2.62751016123206	-0.250148836506133	-2.30108915571596	5.14941938115493	3.52682191096687	-5.52276133445041
79	1.8839075116289	3.07258633013787	4.13711014781643	5.95273961547961	5.62313489738975	1.29517782259469	1.85551209096896	2.17011282516504	2.678340491495	1.61076065998298	2.3841304722465	1	7	3.10315505921171	4.40336738010096	7	5.26772815789873	5.58158400225345	5.10553439035164	3.92422150541512	4.59560533556577	4.34251421558487	1	13.5376411061771	-0.306313862378935	-6.7535808102966	8.42543380241294	0.736017425754688	-9.72025407312497	3.70827957710774	-1.27457164580783	3.39342760144577	-17.6044304316773	20.0516670124129	3.37170623437514	7.11870817861652	-3.88791122987726	-7.32942618507126	6.38561623077889	8.41505350730593	6.87197036036897	-1.49668077933437	11.7867627412851	1.75244352727019	0.479104636786106	-10.4438517874566	-11.7558101660165	3.51179028814556	3.44683256685382
80	1.21838552901056	2.33041665541708	6.14957234441755	6.49086840675419	3.93015500341967	3.84625591977497	4.06152327925322	3.54843973605621	2.24657775260709	1	7	1	7	1.06389601227075	2.74725279527543	6.02570111713694	6.88817217469029	7	1	4.20953584878041	3.72151482433829	7	2.94596291682553	12.448148879442	0.525242808935002	-7.38044266051381	7.18254648565269	2.40869726067158	-8.47377322674965	3.58582302828332	-2.15887958812759	2.08346978356674	-19.191568737158	19.7016368666155	3.97049087528441	6.35850088274205	-6.79846370515204	-8.07014303173225	4.91915551551026	6.51954690560511	4.35960831276412	-1.16177707769455	13.0320923394461	3.80335325670976	1.41298632868689	-6.48670767515204	-1.17483396681031	2.95348325257966	1.75223961493178
81	5.75704627664147	1.01618937498884	3.72050341403185	1.21604155568892	4.90970799058647	7	1	1.73879193841795	4.04779913652501	4.41886763642488	6.83150572913419	4.672386516373	5.08509669234519	5.07087316675366	4.65463601321083	3.73078776594635	3.71018368340324	5.94909828978301	1.2769821125866	1.09169158067645	1	5.72661790646443	4.26434884078022	10.3683289015472	9.80315278635454	4.42190842831673	11.5235365010335	5.6054597883107	0.960832484828425	7.54067065096708	3.1610558319604	8.20350769113668	-10.1326091819741	13.2304556727171	1.05764578190425	2.42200082019626	-13.1063936338298	1.51451240160628	-2.87226316235468	6.69014981244136	8.03473978874105	-8.18621922601537	4.61254091844863	4.88225301365921	8.38155449595949	-4.02964276558066	-0.256889931146925	2.98400190102494	5.33100844035126
82	4.50142754178811	5.55459853500026	3.44113281879687	5.24157328490818	6.56370009440268	3.16451336257207	2.2534756159578	1.99176571598443	3.55675006867773	2.35864240971906	6.42294332291514	4.28605937528627	5.21378073009729	1.48685841965389	3.82475277893888	2.6572274463189	4.92883460574726	7	4.49615550859647	1.55901251275112	1.63863136536212	4.66068129996795	2.22981209321959	2.39016399192547	5.56091594215072	-0.3290014582713	13.1842232208978	-4.13285326050048	3.33338663200482	-6.91598204080328	2.90878176146804	3.9939417410508	-6.66462222299846	6.88962243581443	-5.63217977249555	2.94121998735973	0.384209815731173	-2.88426004748639	-11.2348889643554	7.89146976417431	12.2163778470536	6.71105528138178	11.615113041857	3.4191776717779	-3.59438031145167	4.18039199188518	3.94864768875496	5.37777622374133	6.27507101362287
83	6.07396727393146	3.21381195609592	1	4.82410921799208	5.92346063226354	4.04039015799166	1.81306686668733	3.5559784534157	4.99169835930287	1	5.8600331815814	2.86902833721841	3.78833783106315	3.58442422251871	6.27734703056331	1.91550135571123	3.17045447520966	6.79086889627496	1.92700832141699	1.53576238622667	6.49222846297519	3.02565454815088	3.69808988694646	3.19592756984673	6.69523816034812	-1.52112261594009	8.36735342491708	4.13079452255216	7.35882108124696	-3.80716086480269	-3.35513688353996	9.48310583430538	-5.20350972966002	4.29941767172255	-4.47138923193813	0.680685185465741	-2.48775374947449	-5.50406852026618	-0.992143884173628	6.45477074569721	10.1314152247257	2.09160877676672	11.6614631992785	0.103644097611382	8.69706463064214	-4.02965606343929	7.22667220053369	2.66948777298436	-4.17868960419841
84	7	1.13707940811288	3.15844039057121	4.86449039159701	4.40440057044258	5.41018934123686	2.96228594096019	1.63978774920449	4.33588537969003	3.43828361376813	3.41477738046917	1.35070243451412	7	1.79922189720683	1.28338372696412	1	5.31872966706978	6.75697944564088	2.03560240333112	5.00922064404305	4.65318001276504	5.03487286647354	2.9765457460316	0.347543135288896	8.77846425243355	-2.93846654782626	6.56829414102034	4.83936602371717	9.78362021158634	-4.57720311087362	-2.64278315322087	9.52505237714874	-3.89934931307579	3.2185608815938	-3.74494559545879	1.35138948123667	-4.29505099933585	-4.90858737968413	-3.25552636567969	5.32951315885269	9.71334245509261	3.46625122524506	11.2175871247107	3.03875474972032	-3.70961944763592	-13.1579786109833	-2.0386958945257	4.92933427587086	-4.02927496124164
85	4.44129757611112	2.16397954436291	2.45085654489294	2.48503822963528	2.53026541431227	1.63017955151334	1.7040488278434	5.10942299513892	3.66561035255693	2.66972726500383	3.83084200438283	1.73780339298249	5.93349069944709	1	6.58389162064672	5.34229497168607	2.87876593895001	4.24932010440274	1.00542327395358	2.10644460767963	1.45037145972563	6.50060935794164	5.77152515629257	8.40633453542186	0.231414691377799	-6.19108415653442	23.1863095187012	0.865138441053738	-9.37421975165045	3.63819603879159	-4.16625281128352	10.2639386347271	-20.6094790680671	17.2533523841806	3.81759021091445	1.82670820523964	-8.26585116738102	-3.26550429553715	5.63162573839923	1.88649601642105	5.45477296051413	-9.22891599723754	17.8584189369112	3.47171318311844	-4.04501366313899	-2.96813024611428	4.77830766432255	4.21299085800552	-5.61513121724699
86	4.49675548073444	2.49859866975497	6.04334630340004	3.28561088908296	4.59996244876382	4.24033923712914	4.9552008489755	1.31191286842336	2.7990241065439	1.16909888079983	4.56154106775832	5.20060662932972	6.37748604667053	2.67533679032456	2.95585131418128	5.18298827559441	5.45846151051695	4.34026857898682	3.59771517450235	1.0569632538422	3.67652200113284	4.24321363453787	2.94785892711373	8.80718870110891	1.00341660966213	-6.35571080102409	21.6326712509772	-0.0546097415154236	-9.80312868046007	3.33508222515396	-2.47507576706417	9.70224607293824	-20.7605683661941	18.1771609865049	3.23938888862148	1.2323444935685	-7.55276008746487	-2.3757303025773	3.8023791483955	5.38085894382005	3.51543188485136	-8.55485551259562	14.8366909492601	-0.909704765343433	1.82207205072147	-4.53510718835445	-4.2565852787532	3.58057591515273	-17.1477453354911
87	4.52184087827686	5.21460058080548	2.46426695197932	4.45273427884588	6.14406223815925	3.09135911211415	3.94771378800274	2.32240848817261	3.93555082618256	1.38785283127505	6.95015041295495	4.23206906257357	3.69339108413264	1.56965900825962	5.88234083171899	1.69784095806747	4.2828664678666	6.05265368990695	4.41222633240145	1.99327887575314	1.596098813379	7	1.37740588298964	3.01116399346876	5.32312581212859	-0.312880558993802	14.0068112595047	-4.25723222443369	3.07088053800266	-7.42265659572303	2.23537804733232	4.05872760315397	-6.42561400999141	6.67212617052578	-5.93784665758377	2.90871909683579	0.0587080519355223	-3.89610969958069	-11.601705080962	7.26664755561128	11.0686656367721	5.04013441069561	10.9045121312087	0.98117913766792	0.584811729992985	5.55141793242025	3.3704366045735	6.21606744336695	6.38228417143481
88	6.12585674669556	2.08511670457277	2.52224056711235	5.92868093841093	5.01812652923626	3.37588669616173	3.06323789851184	1.02931194575572	5.15838951421965	1.06806544465103	1.7152685663357	6.93268835774522	6.40862019409291	2.20083710921936	1	1.40042348281434	4.58014288005379	1.19116720957785	3.63547992513014	7	1.04427807663842	1.22226828893729	3.03592674795131	0.802924009455542	8.56080905542807	-2.84130280927247	7.00199340774125	5.0409663857737	8.38532787914172	-4.64014568202166	-3.2683168422844	8.96545758971482	-4.87255725969881	3.65168661942892	-3.45518840797881	2.69135101994267	-4.11048042407186	-4.68684433892079	-2.55448302932387	6.32991951353091	10.8046126080114	4.01835056811298	11.7580878176858	3.44682804063255	10.2392316784104	-9.48642802313878	-14.1796892288899	4.32864897179075	-2.94777622559565
89	1	3.04610119230685	4.31541393699926	5.92599398499019	3.49330115104045	3.30953871883577	2.16166372810249	4.71729543927023	2.58923914758031	1.25909432650971	4.49016829680907	3.04186260004567	7	6.09914531699393	3.80992231692697	5.72209390097395	3.16549149040214	2.35705367938984	2.92094295554532	7	3.81409620157664	4.22973597604829	5.29838041009987	11.403479634443	3.20590159752611	-5.77438961117218	7.05828398704158	-0.00208480709110337	-8.43191240228966	4.36769610123614	-4.09496069907467	2.56729880627232	-18.8075177794106	20.5220967091287	3.03518355324383	5.71756106909464	-6.31829078148211	-6.22917021370299	3.98706195143796	9.39964210317152	4.59269102920662	-1.17100678594146	12.5592301598572	5.10132718516128	-0.331642788359138	-3.62855586647674	8.29096602782939	4.22220897159172	4.54454900707624
90	4.98854386324516	2.21443851132707	4.92654231962838	2.61359993358287	4.09577540073768	3.73189722409884	3.32112158293652	2.40507899642553	3.41572888157419	1	4.16736551044931	4.67645697631884	5.47980420927205	2.00236823127076	3.11825522320754	5.43098925428238	6.53895427623981	4.61297392909716	3.67260332791582	1	2.05211873144448	2.6511202049136	2.19838273439711	9.25413173149663	1.46780164420152	-6.51237238176077	22.0487804828465	0.791330492595716	-9.60370595561959	3.6165320420811	-1.98421409409683	9.96761989317987	-20.5675691364168	18.0966943149831	3.51875464175476	3.08041800055344	-7.68575736373695	-3.23318420278955	4.8443616521166	4.29198536486882	3.85982901973412	-8.51820973609882	15.44032652892	-0.819552314723048	2.13391739418178	-5.95968616677674	-3.52466631513716	2.68834773747506	-16.6184324305995
91	3.13323634676907	3.71782621929361	4.08815794312997	5.60847887305093	5.59361544107616	4.19301333229264	2.64025077182062	3.44626561635813	3.19180061174568	1.77134506948888	7	4.16025386959362	4.09832093039428	1.2470297030481	5.17944599243242	1	1.83376954598738	3.30795747439168	4.78900969987102	3.83208465074962	2.43173100670441	1.2916933645159	4.61247173256833	12.6622924798748	1.81094004079594	-3.47745057163027	7.8471832551041	3.64686487521686	-8.69326090537649	4.71154626920356	-3.61951337083768	5.41047562984505	-20.5038048785182	18.7543422025105	3.00333069751594	5.90366878010089	-5.04266794588318	-8.03911364286264	6.40183205654735	8.39783596883708	1.53513730528309	-1.74882813931799	13.3117192674852	-0.167247264275692	6.90545536222091	-14.9646848797081	-13.1139639879656	3.33268901241906	2.34204707536166
92	5.89137058321247	2.67166747624391	1	4.00650437934839	4.60229354345736	3.56533913031913	4.96026401037802	1.94116151558983	3.20884584826924	1	7	3.4643785150619	3.59633821534665	1.5061335493088	5.97332695663939	1.47948957940168	1.02911484729454	5.6961972794232	3.06018027031631	2.20688035561139	4.04808812873625	7	1	1.83562156998252	7.41265060547164	-0.284602000562938	7.68849037602977	4.80401589873867	8.28958192656303	-3.62001092118103	-3.31781261167238	9.80666479449887	-4.51697693924879	2.8498301593189	-1.47994551454668	1.58768572554876	-3.70420495641508	-4.96367014852548	-1.54320255063523	7.42048883526987	10.3410178074171	2.48350445416026	13.5696053977617	1.99957829529536	-2.36894454979522	-1.85590407320467	6.78429462911193	5.9176843041869	-4.80228285807354
93	5.78236494203985	1.78973833596455	5.28401956995669	6.23606174821651	2.68138754292535	4.46277761877893	2.0368041074401	4.35797664807845	5.94524555843497	6.16071231204896	6.94585192078885	4.26922204226382	2.43707587388404	2.16385860018262	3.19855695674166	6.36428338751995	2.31444471428255	2.54150738438949	2.11761496101253	3.33161536859679	3.2208717433708	5.89991389722573	4.36643453953493	-0.948111907518603	6.84358121719587	0.842127812126164	14.5257012638694	4.51028986100396	8.56789075950382	-0.934659203631569	-2.9063083480259	2.97344090002196	-5.67148496992931	11.5735568890692	-9.35709771558884	3.92310424271944	-4.99398458732222	-7.38635892923723	-1.39717530465942	4.44219694252575	2.97334322475824	-0.320353149972512	13.8308490178922	1.54403803221814	-0.306313972852341	-6.69514246276009	6.61602956036408	5.91152575839712	2.77390192695336
94	3.95307784187296	1	2.19353411407921	6.43605667013079	1.27880757273647	1.77204564735528	3.35611521740138	1	2.33604749689496	1	6.16194349461603	6.141732361356	4.12992698733174	6.42498432669976	2.80319300875168	5.49109256198771	6.40652680994638	5.96702722773214	4.58098450693392	2.30947464818492	2.34788971763675	1.37107891848808	2.4485243378239	10.5388092247342	3.78998019629044	-5.61597857509778	15.6591503839255	3.16424410765966	-8.92630732146851	0.0810962484742486	-5.37304114253669	7.46999782479687	-21.9521603550526	16.3898839083669	-6.49968130589042	0.562511967185743	-5.5449904977227	-3.50476868833014	4.85527534002499	1.65412555354985	2.66585746578742	-5.26404141382941	7.66174132780381	3.84320043765104	0.225925694256229	-0.328005362531878	-15.5999476859474	6.22350372250499	-3.3956986525316
95	7	2.51519425363305	2.39405810647736	1	3.99597685470871	6.11690956179352	1.19220751301969	3.95039520684881	1.70654442428234	2.60046416901213	2.49178908819912	2.78545202022958	4.13674207345514	4.56056943260835	4.2240899959876	6.4458817303416	1.0086460730581	6.26649629084933	1.16080229462061	2.36763500624293	3.62588527198723	4.73717864649326	2.80653003537202	11.2081622520609	10.7672106863087	3.14344986280793	13.8747480429621	7.35009323067092	1.17187273928149	9.51926808141549	1.69276124385912	7.95270063390861	-7.39845248117483	12.4543032385633	0.75252223184026	3.68138910240006	-12.3404698320236	1.07580863795469	-1.89340377678371	7.33386760982027	9.36381192426277	-8.32785838270607	2.64788620513619	6.19391935656167	5.73034926947033	-4.81171789085639	0.231838593864726	4.54194818461638	2.99230346436821
96	5.75232749809919	5.81640041087846	5.58374017897479	7	3.60440808435191	1.40236961962245	3.36146307012435	1.90857822101404	2.16238977743335	1.69100200490824	6.58823761464204	1.14430502826971	6.95649683533788	1.37064374118717	7	6.06796348269799	4.19125699017862	6.72325136634785	1	1.63868415916576	5.14454137834962	6.28613528649013	1.15176891879455	10.775236355627	0.846847883094028	-7.79087502145286	12.9597070554845	8.55591140778707	-1.86843429206463	4.71603997831985	0.529595539264796	6.44674108762702	-20.7546475273372	14.8390894129732	-1.30062213472298	-3.35932520053957	-11.5408525837902	-5.71453663007775	3.75034133985978	6.21798132095861	2.54962719580921	-3.20344746597695	10.9346863585637	1.25942806040665	-4.63097875778093	-5.02037771905265	3.29765969196287	3.8075723608695	-16.4791152707969
97	4.05232199850301	1.89586734772675	5.52300247678386	2.48865048496884	4.80852162913187	3.82999044153966	6.22209492278287	1.41916953377351	2.47641578003413	1.57374274710645	4.52508492450748	4.88939263113131	5.30086638670968	2.02963135968262	2.65221477500596	1.76428313373803	5.72829269277637	5.36216913098259	2.80359478618074	1	2.32894463130869	2.62992647019519	3.52247110066384	8.30733056722163	2.74064081166208	-5.6992099452269	21.9766117404998	0.97130380761167	-10.8275973517011	2.94007464393095	-1.66807060559166	9.01863282099056	-21.9524783522819	17.4993395075215	2.821759201785	1.38469413645421	-6.94548253157127	-2.24552588561528	3.66320226270744	3.70585620892596	3.67152008107703	-8.40465893997115	14.4578141121039	-0.27328713020988	1.34981485621008	-5.86897607302692	-3.71060509105291	3.45783583408269	3.36603822141766
98	5.58948539635324	6.86277272866098	4.73327432984566	5.9412875037095	3.35847985620679	4.90292805057254	4.87484886550243	2.01536388429007	4.85691114568547	2.98408878466052	7	1.61261666842971	7	3.92183989693239	6.4987974944607	5.49564534872617	4.11419799307592	6.40782687777135	4.09032739654854	1	4.74829609555519	5.24481396983418	1	9.56707355707169	-0.136894951788362	-7.75222297407239	12.9144805982987	8.85072860925911	-1.72617605083078	5.45103602050115	0.555956202897128	6.40562027223248	-20.973733302045	15.0238146986485	-1.62820209746845	-4.4034752630556	-12.6012113324491	-6.26799269718031	4.23859111992167	6.49218924551227	2.16741336571337	-3.07452952929234	11.8995872964941	3.95098779737097	-5.10290198275611	-1.33537658840962	3.64591134598557	3.41347667167171	-17.4853731294661
99	1.55442053563595	2.16757764692007	4.40024620904182	5.77478842656027	4.54724243478271	1.9307592247908	1.45704977153764	2.04440693573062	1.63594167829966	1.6553661796699	2.14183383840201	7	7	2.76286211460668	3.55848298576842	6.06650555088656	4.39260127801185	3.86215156839971	1.45098265562291	4.31405107505283	3.93213944011695	6.39833232423921	1.80301768502584	13.2411208566826	0.718382080209848	-6.66422162335381	7.30549450982059	0.257061616012761	-9.20192200656821	3.66949842294832	-0.98394240169454	2.64832575455762	-17.8053030516599	19.7771839411347	2.69401314184281	7.17438754938659	-3.91786937637785	-7.83213968967254	5.72931668248008	8.11329771627695	6.21661789591826	-1.88747559847519	11.5951933572068	0.220336960151569	11.2231462646573	-10.7798551191362	-11.286460992174	5.08868870312368	1.72507942818758
100	7	6.46577127478081	4.96491634126119	3.37249135462262	4.52371116496931	3.01500467309198	5.78217822612831	1.06118669543689	6.63830300977506	5.92584651795895	4.91188094906757	3.44280545524192	6.72132558869548	2.67892641094209	1.09661093272081	1	3.46564542467062	3.85637134268786	5.70912121661544	5.13061952225398	1.31463577085529	4.34559102677171	2.34245143398337	2.78202941865744	-6.82263885841787	-4.61730708698767	-2.64047049755922	6.19530152653155	-0.505809616239845	-7.07890016346157	5.82292420428334	0.939439616434684	-4.81221164773378	5.41626492393324	-3.10837822151774	1.5842665701665	-17.1565162449332	14.1946958883209	-3.31112259781774	3.99350862053992	-1.02814207169364	7.74464245927152	1.58677386518861	2.33521588996898	-3.91600139999524	-10.5830178117308	-4.04282420107997	3.88272320252955	2.01548484717494
101	3.5465553925598	5.33668605062987	5.78605313970818	4.56576423238831	4.62677471837118	6.76097554977005	2.13726798205011	2.65859462970619	3.09250679463088	3.12643152130085	5.85035896524201	2.6230683932572	7	4.8641671200338	1.23698223481377	6.50758778741358	3.63965659494163	2.50111016645483	2.05806005649048	3.96824938205694	2.83265216678343	4.80817632514088	4.63361782872855	3.99538916675271	-0.535311113780581	-6.19294038924166	-4.97155806368944	2.17369132739256	-5.08973565507862	-8.88720558970822	5.11701486910612	3.96354373741271	-1.84709844998806	4.10959343651647	2.48517001032252	4.57240099006795	-13.6117343820542	10.623130775412	-8.49420172392416	1.69410187166001	2.35972943256412	1.76270239243097	0.579665339262828	4.65248629265809	9.52578424051247	-13.6398419061265	-13.0157890404895	2.32523239549259	4.1738499090117
102	7	4.66158248396502	3.48001967808873	1.85933330413467	3.23994891212554	2.06695558490018	2.53380203932163	1.71000144087316	2.18954934967692	1.50993600240998	1	5.2621534590704	3.72834468032427	1.66891386631046	2.83480153858237	7	4.00526967942645	6.0977359572438	5.2746628944575	1.81204267905142	1.83599770965761	4.3827924206628	2.5299605510337	5.54867248436657	-7.07845894884315	-0.0878009835584606	-13.6315397883195	3.2472715219347	-6.80014781088488	-6.45157008439701	1.32989594981432	5.23897570420253	-6.47001377170398	12.6145129909907	-2.26953467390943	5.12533106876758	-11.9016705357786	3.19997921184537	-11.9242081736454	2.73472969825192	-4.73691349894756	-1.49392843268032	-1.05824779041678	2.47612078207342	-14.1940827132551	1.70101573111775	-6.96620641712677	5.56053041635483	-7.70818583970442
103	4.66407568887793	4.83403823399557	5.8699897750615	7	6.90872125760236	3.71548660598717	3.92383943010672	2.28823090468	1	3.07604062988271	3.32354759928861	2.6127807894948	6.66065276212839	2.5775635819571	2.60299222648569	4.03948792823716	2.09583986146548	5.19085135618352	1.01290229321382	4.83065053532063	3.46462468221928	6.53453315674837	5.65314893776633	1.65256263195619	0.265429179363942	-4.71351374498548	-5.34455695846178	3.36620284821078	-2.37097184236376	-5.87213224909449	5.4667508740935	3.38017661904884	-6.58647698936452	6.05626857963394	-3.33808859173764	5.12036021470598	-15.2405362651072	15.9401491379684	-6.01490891227893	3.93886537606138	1.56079663285071	9.71877811546654	-0.751079607227677	2.58914969682346	2.77587967930945	-1.29130390232465	-0.376678922893248	4.98825734613445	-6.20296244790419
104	6.31091112851395	6.89559247005233	4.64378512480738	3.43848863892277	5.23544871906911	3.07524162163346	6.22014418913109	1	1.01880952828891	1.39058621782762	5.1836655810883	4.46292766724316	5.2590244402262	1.90544197204092	4.44448621621728	6.17917136141537	5.32656611877138	4.51557562252103	1.90451053658999	2.57817824051927	2.96110298014784	6.62539619931797	1	7.6083473315517	-9.7803640775537	-0.621503640989861	-14.3108864887629	0.797449682479331	-6.9181507810757	-7.45127786008621	-0.743412502475074	1.07750507495852	-1.67807660946249	9.11465737254024	-3.07096081540947	6.72946648490563	-12.6824050198684	12.0489364723196	-10.5931880121557	3.12979658689181	-3.72056491524452	-2.39228259559829	2.07560108022151	5.08831732715988	-12.6537676297083	-1.55255116159621	-2.01359910816302	3.89245876304231	5.86371794678349
105	5.60743530027034	2.46892705148389	2.8524717563132	1	3.78887045268953	4.44088935908378	3.49437194834376	1.29011122148968	3.20677373401133	1.82056477412141	3.75741702735781	6.18414846816262	4.45415163064385	2.27183566338893	3.75681064038139	6.11053928471645	3.47157511998095	6.78288620854849	4.67165929305333	3.58957464913805	1.83239902025599	4.10005907607637	1	4.06898103364706	-9.52449882790724	0.148772015040446	-15.4278493217866	0.443429879371667	-7.71301407202102	-6.33939378551228	0.892194126310253	2.85568064413647	-6.76448039412372	12.4176587598231	-5.14020536419557	6.53553418067682	-12.3903001192398	5.1619701349976	-13.6148996734403	1.27998284948743	-2.80207604430816	-2.38164052774903	-1.70004033779806	5.81160365422595	-12.9533113703583	-0.132194829228188	-6.34836311994366	3.05086889366076	-5.96883437929297
106	5.66423493177984	2.72036721508191	5.90745458406009	1.57283630971806	4.45876960695464	3.57563121069124	3.25225000568743	3.48909780689492	5.18369067196636	1	5.63368285357771	1	4.49338473069029	2.90482981496745	3.86365684339698	3.90827302482049	1.41547283393535	6.53557659377432	3.40349313021469	7	1.94180099563115	5.29823804655068	1.28316444274881	3.07831200673711	0.0356838688239834	-1.05166605524248	-3.09052413937257	3.21628267794243	-7.18224551851324	-4.30833669640331	3.38134599737589	1.22550995435204	-0.952159606745266	1.12793697729152	-0.0366838956639176	7.70663665858482	-14.2688105395329	12.4603761923091	-12.0379919226369	7.32751096223236	-2.24711941913605	4.48644884250111	0.499625884374738	5.08676972024619	8.72331454213827	-10.2878472094769	0.359140722903138	4.39402658934415	-13.9303632727093
107	5.00305082027152	6.36770916594863	5.69656255667647	1	3.59142032354379	1	2.26341834103855	1.21854660802007	5.66404880447056	1.5718255093741	1	5.95594722189498	6.82045313825948	1.35130947893699	2.9234092138388	6.83635015392675	4.46531453173554	6.2889171636177	4.14807246616109	4.02898369019911	2.70796691092268	3.75513563035337	1.05368121483935	4.9852356421337	-9.15584798679297	-0.613848079484028	-15.1889028903588	0.961914790091157	-6.09598329275595	-6.54721310077436	0.202847122884899	3.52739010307613	-6.06452082574875	13.5642324857126	-3.95294111260259	5.79017447170105	-11.5419095216783	6.83757440833896	-12.2500581648605	3.80069217244515	-2.31502726058904	-2.19368477324539	0.480284995802897	1.84202161905071	0.0834967533116157	-0.402170097306213	-4.32441912914648	2.33387680574159	-15.549719583354
108	7	6.62217095865829	3.47214674730354	3.04638630606491	4.1606071666662	2.9769465041031	4.74571767538235	1.82997302052798	1.08739565276175	1	5.0631101733235	7	4.94366484496446	1.03886559350921	4.46898778172921	5.81647518452017	1.43291442487718	4.27637619375053	1.69980697677243	1.98036100311466	3.40307924297421	7	1.93102042950574	6.64863792627462	-9.69222779143144	0.0301105067257524	-14.6351235056572	-0.574795307457797	-6.70483164857863	-7.42038339790569	-0.688724590318543	2.03167986717888	-2.29413307853351	9.03628377356465	-3.27592480451021	5.86479382737437	-12.5470617689158	11.3129762623868	-11.3662259152102	2.95797223907002	-3.25743265191937	-2.22281192808458	2.03505470527789	5.71699473736077	-12.4830900140186	-0.864306059588844	-2.67365045842755	3.85229313818438	-7.19841971318244
109	3.71093897621269	6.42752394777648	5.96299686123604	1	3.6013159378433	1.59798833613425	2.46068434660916	2.70619349921811	1	1	3.21163596353041	5.04411578131369	6.9142914423698	1.24696720529744	2.63713542077785	5.93256262849572	6.30310529600456	6.08304709052984	3.88217617203322	3.88737370606923	4.26669929629406	4.97342184208601	1.24784201632281	6.55883631760518	-9.12641606186397	-0.380601613748564	-14.8595355982352	1.16261748838942	-6.20769412577381	-6.78755677373557	0.150130652872086	3.34393971244884	-6.52329663927917	12.6960052780213	-4.97278586463346	5.80758716990642	-11.9339310862419	6.40144939766227	-12.5484770398267	3.24162935575372	-0.731590756105104	-2.92326010251108	0.157325234258283	3.59623655745368	0.48173588448351	-7.14845033148105	-1.27653770063565	1.83961588629903	-14.9747715728267
110	7	4.75249025784031	2.44506893833967	2.06158798107141	3.78781216379416	5.89006319873288	1.95280829359877	4.43089156362079	3.07395700255214	3.37181292275593	2.42625772791683	1.53355426833453	3.73229665207006	3.56781392322941	6.95538649220233	5.43239198475273	2.55330424940708	6.60870133883692	3.53871103354888	2.67708077140706	2.29277218902456	3.29671689618004	1.46107018246095	4.86990084918604	-8.47575052343791	-2.66862306190218	-16.7306032852455	4.38403633085357	-7.61904211180968	-7.52285857873982	1.01340714807508	1.93741649091675	-6.46734937640702	12.1595768114604	-5.97782979137704	6.11032690318237	-11.3721099493708	6.25244270159854	-12.1519347096159	2.26594742638337	-5.1466133449143	1.11287738422803	-2.2636950925946	3.57578874822105	-0.010214345658234	-7.72034860392419	1.24725536843491	5.20614928471952	-7.39010360902989
111	5.86648416339264	6.67490947014545	4.06293528040174	2.25643084798646	4.09260349405803	3.58069879046897	7	1	2.69074601534242	3.32935844711712	5.97033563045855	4.8265594159947	5.42162180880375	4.62770298727841	1.1163829421377	7	2.29336244861263	4.9196065240736	2.54570159072113	4.6313687550163	3.99609740380339	5.853985201641	1.7521875102626	7.26012630053613	-9.80395809535101	0.821777091515105	-13.4759267390128	-0.802201316294973	-7.59033632297193	-8.83032919375719	-0.47086850794963	2.58564856366445	-0.827165323803287	10.0975616016865	-1.39814799863803	6.53460377109338	-13.3878126500276	11.5130710929442	-10.9914476977373	3.22847719644373	-2.97469666117941	-4.61207916754052	0.515917866431648	4.40141009699798	-1.10438887496572	-6.91550040274885	-2.93050673063389	4.46146402701074	-5.19938819597026
112	7	5.32484911434737	1.68114568836869	3.52644951849821	5.60648320527345	3.49584654215738	4.58446649563607	1.84464996631677	1	1	1	6.47496125912608	5.56966996345035	2.90273053603767	4.0115870542036	7	4.44951144462614	6.12730738112484	2.2714968165553	1.64071088022108	1	6.16145850551853	1.11329658905839	4.13907548211555	-9.99187528942828	-0.403708748840339	-14.7513209981444	2.97933210267914	-7.21214104689528	-5.07862100759485	-6.16047748817021	3.88588352770688	-3.72438618941603	11.0598477518766	-0.61819771327949	7.99498244522037	-10.9617465088877	5.42560825115215	-9.60849737777539	5.32977676994814	-1.75201809368352	3.07841551286479	0.378452918859695	1.99445795212539	-0.138936112656813	-4.33931969276593	-0.480090239256934	3.62538357390651	-6.91792120011227
113	7	5.10971432709392	2.22356490669856	1.77741283880343	6.53970311033798	1.86580886248628	1	4.35357123276381	3.40836174411898	2.75212364736912	6.12767903890476	5.10595584258165	5.24504384632355	1.09652841094632	3.2727550773968	6.32487217025007	3.0596349526645	3.71270027838143	4.49553357866449	4.22809835252413	1.68687418880939	5.50880298698011	1.8004627605601	4.97706733973014	-10.10206688954	-2.10025536894117	-15.1205259914006	3.118332399431	-5.33975055872024	-3.39153711483437	-4.22034716196419	3.41346787501764	-4.32535701190445	11.945159664527	-1.60838341565374	8.20408799142402	-11.7592258674527	5.03945517210316	-9.53554112232139	4.53436401324151	-1.29437594605715	2.45270498009201	-0.298984666925155	4.32459453814519	0.389962874752839	-6.16291555709104	-1.61495007068959	3.91547230180379	4.5241537201963
114	5.98104726102436	4.9957982645976	4.35678758599407	5.29260268432368	4.72611584098387	2.92482305400679	5.38538878132614	1.13782805542664	4.81578671839191	1.18689707306112	3.573744400802	1.99311047746488	6.80188012952273	2.06830316071477	1.15418580194038	1.26212496025404	1.38665786613471	1.52656939121251	3.71236114381716	5.26372389587492	2.59783368271739	4.41954561028132	2.44399303133709	3.26675058553522	-6.84990191728932	-4.60194323177614	-1.91156128819277	5.2442272158258	-1.42679534028978	-5.70352826250555	3.25314307000968	-0.0739881940822254	-5.53295470005046	5.70812002149822	-3.39825955602466	2.8615343569489	-17.0607093540877	15.7816194215603	-4.02950221703136	3.9443563053499	0.92790039196453	8.00369649042835	3.24601625035418	-0.103557925063306	-0.204117409366442	-3.64800426127937	-3.83634321566418	4.36840708641453	0.33489349376015
115	6.55338710504525	5.47194945932521	7	6.11045612767681	2.21378160660838	2.9748655480857	1.76356757294415	1	4.30057609982175	2.37990589694936	4.24708951709342	5.24500417955529	3.24332665287941	3.87160445920526	4.34990992696406	5.56919116007855	4.18887171332956	4.51514839062848	1.36579884369623	1.79412966699404	1	3.46487099723821	1.86923164455731	7.06396117708784	-2.95230628401773	-2.09280575095062	-8.71792796479487	2.69445916613211	0.589081351832043	-7.93854166428227	5.13327302561526	1.22269338901153	3.89993493408685	8.30871310945724	-4.1611889174256	2.74734428801749	-12.6859384008659	4.97323206950663	-9.05534242266964	3.88437533678898	1.18816780565705	6.86606627997719	1.15938983190215	2.58164625823157	-13.5440566331872	-5.20075657697579	-6.17768133685455	3.45722131589473	3.30519728884487
116	7	6.15120954500417	2.4976086746791	1.37216140803044	6.90281893014976	3.2504757182926	1.19012972968119	3.05769088256042	4.09523327264553	1.12298762733649	6.3465442934041	3.51265317057019	5.8206826131163	1.30624052409867	4.38674220032851	5.97214689199675	3.54392570137908	3.84955241459408	2.11128363443166	4.53324279621272	3.62300009389506	6.50855637119886	1.98926334966255	6.12519979967792	-9.66258194435572	-1.27750879422698	-15.4487429763397	3.4212866507738	-5.02440550410556	-3.97012591325128	-4.88652796927947	3.83957319634405	-4.14001997351081	11.3648866456397	-0.380422592727276	6.77979224788432	-12.9691857330712	6.37284457255691	-8.62633515704724	4.5271144532785	-3.31211077287803	1.77156541368863	0.0921322172428226	0.403289797823445	0.781271346251131	-2.01486318777472	-0.32734870252247	3.28015962585856	4.01628066567429
117	4.34513655072687	1	7	5.33505516769177	5.6076431227731	4.19328275721292	7	1.99352523161864	3.5141365375683	1.9147231064172	3.05211338705632	4.06197734185982	4.93988426092149	1.08327160821577	5.46220124131861	2.09261021156966	3.91146770706974	6.22456211896091	3.05448165702726	1.59739828040162	2.33488363379998	4.50182010664872	1.25246332635148	0.868605532489718	-4.97233738797009	-6.60929271875635	-6.66803820014032	2.74575429666533	-3.30678989864264	-7.78658291697027	3.24650799808326	3.96341292759605	-7.70942601505279	5.62065915531652	-0.0382670538754833	5.55555117039144	-18.3656115607009	14.2604506521304	-3.3386204972874	7.25874587656479	1.76935860575805	5.06638776349871	0.383459508400638	0.773709135271799	-3.65027276123348	5.11620678788123	3.9073643275618	6.02875420260263	6.68708272170543
118	6.83669204225367	2.76641387407023	2.61496078036322	3.69181424341895	2.73096749844254	2.64805254903502	1.84867743293657	1.72571567426441	4.96916198902644	1.42779474186437	1.79016436030672	4.42745177279475	5.80705876783272	2.06149036921303	5.19830559981654	5.92484543255692	6.69874228869782	6.12330573162423	4.01826296273824	2.71004614489167	1.84441389427189	3.76616665421312	1.98730039940891	7.52475434484436	-7.43172941582844	0.249295385678417	-15.5917627828503	0.75732418777681	-8.41864471177819	-5.70530947491315	-2.65883456350492	3.21120456048332	-7.23726918321713	12.525694746204	-3.08405881445308	4.18764096329432	-11.0637324053765	5.23291476202921	-10.0348422841918	1.97714286356248	-3.92636266223568	-2.93402635188727	-1.22381111232818	3.26703714223868	-13.6289008876463	-0.636876327427312	-3.10766218032817	5.49588785608484	-3.71425494433335
119	6.76670693383082	5.50640327043266	6.57604351012744	2.31602145960419	3.2051699221182	2.45976512682245	4.68154722319936	2.89657644723105	3.49129034847989	2.32349549918249	3.65713279827182	1	4.79786174406019	4.27710988786034	2.33541823492901	5.56496342779961	3.8413070105433	3.31444756399081	1	3.6447566481458	3.98398383514354	6.50815930703546	6.94820518056136	2.68954414289355	-1.14815572467893	-1.76320783845651	-1.45954868370886	2.84911528672185	-6.31869121745798	-2.50276395239728	4.30295988913029	-0.468069484649201	-1.42682557623816	0.59869236620844	0.175467301534897	5.73872300398031	-14.2258183301817	12.5678020483479	-11.7337376412284	7.37991273714531	-1.77258983575504	3.00080935865241	0.144791634207571	3.38651958267162	7.4257675473323	-1.87316556330118	-14.2841383027596	4.53446163357897	-4.41286460574268
120	6.77676236239396	3.92642679872058	2.95779370899257	4.61260687208164	3.88848436456922	1.95016063578167	2.247641077919	1.95604461066792	3.57050530416347	1.70575313866662	1.64837111385973	4.30065200579258	6.43370256414006	2.35666798679716	5.48457464825802	5.27924525546254	4.87449945641317	6.36293353795274	1	2.47383202096435	1.52241894464964	4.13208298310319	3.8854355386971	8.1906133531623	-7.12511932848987	0.395443180727484	-14.253732216301	1.92963923135964	-9.4163914787493	-7.10405600053655	-1.8801198731039	3.56386813767345	-6.65788624903474	13.0190428381823	-3.28637673490888	4.42356168289325	-11.0280730875214	5.33969022795814	-9.73591622192137	0.452100025603006	-3.3498698076308	-2.28705493345449	-0.906649112140332	3.50347248726808	1.35279570578353	-7.30515832348967	-4.36078535209936	5.39597086273624	2.98586793369021
121	6.55812843863941	2.29896509966344	3.50540774120234	4.31367029334011	2.53716325204771	5.88783720293634	6.76008349839653	4.87654574512209	6.14298606557505	2.15602108842349	2.67004069049465	2.26856371740414	4.51405127891416	2.99432288154828	5.64591309531064	7	3.55125608147448	7	6.05122529297914	3.37563537554461	1.64775261933882	5.90845608458826	1	7.22874714731698	-8.24368636360491	-4.23034087764534	-10.8183212762824	5.40664292938689	-9.7764255802218	-4.75192985274817	4.99438679120655	4.48995370548728	-6.05245739445868	14.5530781791329	-4.79200715122498	3.36265720826745	-9.48769683643828	14.2901139463251	-12.760779026327	6.57744670959068	-3.69916152361756	1.84632215740177	-1.84590132031045	2.10610928280357	-13.9351754122399	-6.39392943711332	-0.733295266980216	4.67374958387096	2.62952018382897
122	5.62434459812231	1.01590688394244	5.76944032463435	6.94661252479913	5.61085840794819	4.234154905496	2.00626317316473	1	6.53541873400192	4.22269567171928	4.33179661131028	5.34957188641421	4.8794622218665	3.77759002182813	3.87770610877309	5.25053783878244	5.3972628131823	1.88253746282223	1.41596882583621	4.39240141109547	6.31505252232748	4.56057645309993	1.15254320669637	0.167643287623164	-2.56042251291335	-7.16077563359797	-4.19025630149335	5.12514485084187	-4.25623350295052	-7.33039220195422	4.51207359326853	5.05472280262615	-7.75237868735652	3.58640042320857	-1.5435839151961	4.52700478984976	-19.1168285452325	13.5311803118897	-5.54195022294141	7.73109615368869	2.10054507243062	8.17521845617041	1.80329938680227	7.02519525018054	9.95952405646441	-3.81783933378854	6.53793407261908	5.06242534597404	-6.81575192986449
123	3.34768506012987	2.7474778517643	5.23970573923914	5.77843394401446	6.1961789029059	1.47390989277053	5.36422462965397	1.94231170994002	4.05659336815365	1.87034695149116	2.2417987967288	2.54044649326483	4.98706719673058	2.52874143585344	4.64697675956448	2.7409048428359	1.16307979960562	4.92424365532951	3.75244920171863	2.300984491366	3.24377240010011	3.24281145428719	4.41711620634015	1.72013745516197	-1.52697842712809	-5.80744878555825	-3.21030003935201	6.77179685077617	-4.91776290359555	-3.85999587375963	9.93972171859767	1.36856481631824	-0.0355442348332738	2.41065763602511	-0.661174494296167	5.24488529027358	-14.7634588150214	16.4786144097014	-6.13274195258894	5.53791965970962	-0.277937956788704	1.94925430461076	2.06204230789153	2.7419180793801	0.384812108551765	-8.23866880825708	-8.62803541200077	7.64312131868519	5.79108591039862
124	5.54693319695064	5.4446604311826	2.52270283986934	4.06095107610371	2.17024037119793	3.8063140653196	2.94081198803168	1.58803953268513	3.71906753546542	4.28804231275388	3.04721122956978	5.03992660757443	5.25993308326758	3.66431920823713	2.01569489570918	4.49345815812142	3.81452420160647	3.03643554963227	4.41214682873145	4.4600093965416	2.88064487967362	6.61958255783662	3.19231472435392	4.27864735481079	-10.2639465226319	-3.08316241235754	-10.9496784274801	4.50140817029282	-8.69737515403403	-6.98566410917241	6.19204252060795	2.6371272158316	-6.14673005618161	16.0451556088777	-6.0263590909133	3.22223532646732	-10.0178879840707	12.4571641125827	-12.5065401544334	6.2419290971763	-4.8280610048159	1.12986258957607	-3.59081244993629	3.43976879101555	2.27651468372007	-5.55165761322191	-5.82226456616731	4.77395586633059	2.10930588178704
125	6.26801982077829	1	6.5594224944221	4.02111448445157	6.49995547660632	5.57415112516507	4.97029610938292	1.07535989991009	1	3.52464826168561	4.11152876078755	1	2.99584892955713	1.41932991370694	2.86067357918737	3.66367718114779	3.57934577376709	1.20104798085151	1.43356615295939	2.81897461069296	1.38298490089035	6.13727826757058	2.46592745339209	-0.383957568338728	-1.18614414300713	-3.61181550855233	-5.27454621259533	3.16332659381144	-2.31756084949965	-5.72614869637326	5.68623181619109	-0.773435204196404	-2.53242427061995	2.91944170701334	2.6075852260628	4.36721644131192	-15.1700132090788	13.0390386174334	-12.8000816355574	5.63865250407357	0.00739764562941647	2.4767743996851	2.12713554278479	5.30216536594049	4.69897255648225	-10.8874296315702	-15.096551205845	1.49486380868686	4.19273429398224
126	6.04131002014763	4.30817145752981	2.42823621644918	1.32295316050592	3.95874084938345	1	1	3.44176623628683	3.29599356966882	2.40559664935257	3.21638816722046	5.03959092301082	5.82417537126776	4.1889389709305	6.51342513625622	5.40388022676026	3.08497253683344	6.19426650095187	1.32965593289834	4.09259769278303	2.89097566545446	6.15637474855908	1.65818352806489	4.99420820235604	-8.82958924165933	-2.68977459413099	-17.1648178839705	3.05405948938641	-8.27775103697872	-9.52080092733527	0.415417441976178	0.37853742797194	-7.78294372857835	11.9250559568917	-4.70338681573202	6.99757968356259	-10.912016564299	7.74599927973114	-10.4373136874765	2.37332621624395	-3.69754388129192	0.0341548392273882	-1.27467096494411	1.79374993260467	5.2246432604627	-1.25014337257169	-13.3400245386074	4.51055854338266	9.57794676849083
127	6.22883850553868	4.81215334301437	3.3794318225312	3.26090121213238	2.4134012731491	5.91756402302439	3.30151849167959	4.37620127915305	4.78486387777857	1.7692022212159	3.62419657461557	2.79627375561197	5.70629009815787	3.36467659950256	7	2.65463031929525	2.67311399975235	3.78078221787297	2.00672585859154	3.51669572798481	1.73533015639852	3.78160307023472	2.48271841811871	5.26883435424105	-10.9087895649943	-3.22962532437664	-11.5286171394119	4.52976603412745	-9.31584650646556	-7.07530495301907	5.88884768010748	3.16665023258827	-7.32551452497116	14.9827900809111	-7.2021189421291	4.4374596844211	-10.9748557143349	14.1111908851811	-11.352843488013	5.57201409581231	-4.66457671516305	2.90159337745448	-1.25757863593851	0.706655753689386	0.893541399764296	-3.59229935996329	-2.04910756551792	5.0861028496833	1.28499595875347
128	3.27848196264033	1	6.45050421886636	6.85462784943148	6.91059569038884	6.04848435659566	1.0613980055223	3.39915080332986	5.38872121361932	1.97116396650071	3.7949423800943	2.76513584501008	7	6.29991240073247	2.1145937189567	4.32104090031865	4.33614359366648	6.72713018735477	2.47571831997385	1.77898925741352	2.19615697239731	3.62118083455407	3.19373851632152	2.25152143019562	-0.357475955022962	-7.18468244941131	-5.93137860876772	2.40560673027865	-3.05046479011544	-4.27419343050893	2.14531977208709	-0.109628663182799	-1.24557084254723	5.68418931112856	0.531888458101012	5.04356256404939	-10.2709669693529	15.764728745907	-5.93486074952438	6.19592684248321	-2.11803689295811	-0.376352043207191	0.460413284683642	2.41729694626981	10.6690452912206	-13.8555354958929	5.11750668999831	6.65684828131538	-6.67824153289719
129	7	5.91689135818099	1.7758344777498	2.14990230499655	6.68650840631553	1.181938515408	2.72469869327225	1.67683574335787	4.09510953609129	4.502211861627	6.90562985053915	1.64235107154332	4.54462113445032	2.5808909135145	3.98977761879637	7	1	5.70175105493897	2.47734046106946	6.66821908577165	3.60736535539948	6.51973621984779	2.17827753368495	3.98087277748554	-9.42902134686661	-1.60969179802341	-16.8611231355302	3.64058887928833	-8.24276773589067	-5.56374127967312	-3.48835419911726	3.360278674141	-3.79866263638801	12.1415902383684	-1.41198853210723	8.34816683414696	-12.6296462995503	5.58879203444376	-10.3385380625115	4.08194923908929	-2.48416710661516	2.7142183531969	1.6623754107122	0.575398353660458	-0.748824325634008	-1.32000384440476	8.67914969306589	3.25013068085033	-2.95206655210692
130	6.36702054820776	2.69822736221265	3.06597404073426	4.72416578302973	3.75841860959912	2.79641542277738	3.54187196812703	1	4.7469494450905	2.52987562590085	1	4.64791400120724	5.80279991450654	1.15560276131256	5.93849815927907	6.20816663989152	6.53647788426162	5.13815141278451	1.33629435183536	2.92151523063036	1.21181623382322	4.38999899840655	2.01657441763936	7.3053448354865	-7.28822117592103	1.44251550013026	-15.224034652415	1.20319368259314	-8.45456080139656	-6.34742959243551	-2.35943270352859	2.92623189567481	-6.79524420105457	12.4038257408051	-2.47051969243252	5.45239574348077	-11.8852366925175	6.18176501192056	-9.70833108969085	0.329240863489557	-3.34284462103908	-2.51659472667488	-0.747908436407535	3.15028651906697	-13.9119272292377	-0.58727516560469	-4.23157885258061	4.73475266423895	-2.44184275307773
131	5.46156201815728	3.47255851548485	2.00047713238138	1.75020594334058	6.60739421990227	1.93384224356092	5.84815733643765	1.67557179938893	4.41162006497399	1	6.64732725405252	1	7	5.68963887144617	1.08963212792272	2.61599664495102	4.42367879355459	4.20518026919524	1	4.21048759913941	1.83861022005871	4.62720026700496	1.54886189712687	5.41118510644078	-11.1689707845679	-1.51436089770666	-15.3823919101062	4.02410483434135	-8.04088485241193	-5.23496288346904	-1.21935889864445	2.2655814735437	-3.61503783935403	10.7018317381942	-3.6869234651671	3.73205876660267	-9.47215754074564	6.57858982284839	-13.3394227147166	4.31652794767955	-3.75562834622845	0.272708759711084	0.817086124551838	3.11810628897007	0.757490088884154	-13.3060128069784	-14.227198694149	1.30292743718721	4.02534885051563
132	7	2.2538126440308	3.80259093500975	2.43468287010318	1.07882301873127	6.21405329990946	6.42489171899163	2.30583491838115	1.74796506866816	3.40126950369093	5.59142020981911	1.61106716968098	4.55332088581962	2.43526290879982	2.19949315826405	6.88556160815118	2.7945700998274	4.2896564324588	2.22763267789814	1.61219496437623	1.4727548384776	6.0331560181507	1	6.16312546112868	-7.98576612753672	-3.13031487061529	-11.7811086704578	4.45126842629515	-8.39075555892118	-5.83334847755015	5.05005756018972	2.9917728067561	-7.1812779648948	14.3963313307094	-3.69939468444251	2.63630031487155	-11.1927222372646	13.7266372592773	-13.18431566426	6.07933850427982	-3.16508912810115	3.53234125778433	-0.68308391420577	1.7050887675075	-11.9343816820697	-6.5942551762705	0.971244399150834	5.734222333076	-2.69700069051148
133	6.94558824628427	3.10326667130542	3.81520658101434	1.45175271790176	3.29054450485903	4.82523152926334	2.60295370815443	3.78263389280109	2.97401579745985	2.71714212165041	6.885681624807	6.63547932530025	5.15931085985503	2.97465539432945	3.94579508891846	5.31969242254561	3.04582712778399	5.91101454261337	2.79873753815344	1.81880452236478	2.67714847305975	3.62377907089249	2.56024301367122	4.06307361908379	-8.9367598505661	-0.710146026081082	-14.2249892310821	0.42418154883238	-6.81862749174181	-6.35119825538157	0.708707490246444	3.14638277052746	-5.84462540061495	12.4924746708155	-4.87463338190174	5.42979797773785	-12.5718243754398	5.70688746428209	-13.1754426361979	1.55761647388551	-2.49304771385594	-1.43382557304973	-0.867194799406258	4.41777587861289	-12.4186595836002	0.585473430449891	-6.2208598289988	3.51321274733627	-6.90412758892609
134	6.33639496044828	6.20389310907919	2.34562246402451	5.03942605700774	3.58927438285842	4.3355067262645	4.14281702275676	2.80063860023913	1.11586925429282	2.67424780344363	1	3.91565757680451	6.08256319550325	1.8869307100681	6.31015615438124	6.15121889853375	4.35811797739296	6.38235030830269	3.61000322061533	4.70929370527161	3.9170210593772	3.87759528776876	5.86907509455875	3.45287891049164	-7.44818362339708	-3.18366704210641	-13.1311545000416	2.40344110090895	-6.87992544341729	-6.40253769606835	9.33015074526443	1.21239628693168	-9.90007012900338	13.4547144446526	-5.82260467936343	2.52295876350168	-11.7551610928071	9.81205546739931	-15.8538481355553	4.56052030963521	-2.22913451769641	-1.13001642628308	0.0958079845170073	4.54785874053907	-3.83476482503765	-6.10134796612758	8.45499550199647	5.26918014700141	7.10889647023062
135	5.72064418836245	5.68936502346549	1.92795544468608	3.92479236718081	2.23336406604543	1.82420242199525	3.12035876468689	1.46531575752825	4.67935294361387	4.99402546041462	2.30266135134032	1.90491818715209	5.01118079265841	5.13052443944306	1.79683402389219	3.24327783149763	1.50657144254541	5.61023330151079	3.67217315588993	4.84173959557528	4.04446634800951	5.46519561326221	2.14637726172525	7.00218479024487	-9.04314302340479	-5.05348032731244	-9.84165415164824	3.53884440778992	-8.63000044441326	-7.62350688898871	4.92636043125984	3.54062459368746	-6.28510376756458	15.1842659439503	-4.85120045129043	4.82126641604649	-11.0103634139351	12.9067019161471	-13.3354917415392	7.08240529351362	-3.31377079328098	3.67835992087523	-0.887812890221654	1.42247680800313	-6.45654661942311	-6.88912229285414	-3.35988490872245	-0.878122127347916	3.75520314553718
136	4.507477934159	3.26297575110656	2.89243578019628	1.4016994481224	2.59914172626279	2.77229024238756	5.8157370096801	3.82946405457613	2.74232074178781	4.3881527222835	1.9090689452755	4.29453179908598	5.93863244625824	1.1936685235662	4.0677641904326	6.22638089429462	4.25110933250959	4.9866028035814	6.41827627196458	2.6468296012208	1	5.46732024118807	2.45140754821917	4.64356215786492	-8.78128688483301	-0.994751264623631	-14.7513096648276	1.70369725610509	-8.80767254118706	-5.94055864266032	0.813599319911957	2.85591937868074	-6.69478123421944	12.0905777095082	-4.7338854218372	5.65030383993993	-13.461282976542	6.28799209402248	-12.7493976852651	1.78884921920598	-2.81257004461443	-2.73573226189926	-1.03833201316802	3.78453411684486	-1.9444294384016	-4.42438860191406	8.06555806512286	4.69515470236538	6.62302535143955
137	4.06381798319603	3.08366463862853	6.84155051215068	5.92357553331686	6.18860942059389	5.8346568924897	5.3758060783029	2.38004613858245	1.3657802332286	2.64359186425711	5.96875878199037	3.25493572029326	5.71367640681512	4.70545237965273	2.13994393553008	5.97142871667298	6.52917429949454	7	2.0442178512137	3.43123830336914	2.55451952651425	6.01526974680923	4.49510556949755	1.46763782698733	-0.960771327579493	-5.1234161791004	-4.56949184170589	4.28797519188751	-3.78203915809571	-4.33346805436876	3.58983972695823	3.0596841309635	-6.7638159101236	6.5045912800085	-1.73100161033387	5.82923757980419	-14.8848584701615	14.9929465455954	-4.21726645503667	5.2722451841951	0.560144578488486	8.2872466373072	-1.31128720088931	4.92138045274095	-1.62174214776015	-0.59331850482676	-2.74182332679474	1.79589830321354	-6.53606902319785
138	5.34451805998474	4.04964816989015	4.13208474214822	1.3729180717621	2.30793336903883	2.97265517297251	2.45133465003894	2.67504143318313	5.57619646523322	2.03656114475219	1.75055063738493	2.97714414331676	5.93835486533385	2.89229654345112	2.1249508477135	6.73090759530277	7	3.61980499329303	3.59722089065177	5.37375161156009	2.49088703221409	3.69668180017367	1.24337108946848	7.34596050799417	-8.37616624385097	0.705853119936168	-15.2934272060762	2.36520740809493	-8.36101002806998	-5.18775438104551	0.557153610016765	2.64221145043662	-8.2690021535524	13.9921472438957	-3.24140259030432	7.84501427268409	-11.6819278829644	4.91984707732509	-10.4062004807937	3.5917176664265	-2.50681574290405	-0.275695275419987	-0.781297197068336	3.74891548511473	2.52185401283907	-8.0999363733735	9.28197616730153	3.56223660055314	-2.64979785432539
139	6.20747616082158	5.29960547307764	7	2.2479973950366	3.60904166844023	3.66419059167025	4.03572604654413	2.34569391307957	4.02153231854039	1.62262901644342	5.11909490314663	1	5.72512249385524	3.16407874236481	4.43511664561567	3.93855277839679	4.13856809279875	2.16023207278601	3.86234787287111	2.71486434017776	3.46129086417326	6.8600473035964	6.29571567538296	1.83695457013783	-1.52342329263572	-2.35619063517755	-0.752019850421269	2.27768526933116	-6.1348683980338	-4.15463237132918	4.03170770426852	1.92332476335666	-1.04102921848362	1.4645620440105	0.573406428379115	5.4238264455454	-14.7507797401261	12.4982035670625	-13.2791121164564	7.60887456354806	-1.33324407453109	3.60735473851361	1.01462680599204	4.78351858870733	6.4320283591761	-1.69744198520886	-6.36720127965707	5.96345183210094	-4.95947017584472
140	4.85810420103491	6.69148831293061	7	6.6530585566519	5.63006746410502	7	6.71782390923747	2.90287511000668	3.93286486395965	4.73556479999612	5.82515171098231	5.31754721010157	4.65305150165128	1	2.01860847660663	7	1	2.51646484555927	1.94473314153989	4.89465334796121	4.21169290284968	3.78114944560203	6.343277638084	4.28569808961283	-1.46921791386839	-6.07029242722292	-5.91509048909496	3.16050712077779	-3.90385797266879	-8.8521579425853	6.05403184586713	3.48554911578263	-1.55539817541796	4.67744228784982	3.04777421431645	3.88056786818747	-13.9952488966238	10.9635607680006	-8.66664175347737	1.82353352702191	2.42542761777144	0.494848646613428	1.39808989420633	4.96446588947639	-4.04766678165085	-13.1521850356743	-11.4233143031841	1.1914154972683	13.2228165193012
141	6.06930867282472	6.43198047187951	2.95253571410456	4.19498262528908	2.99960099223154	2.14605088222863	2.07629507829876	2.58938850157598	1.24326976939435	1	5.9102954685906	7	7	4.50629720430335	2.44306227605808	7	3.91890154654331	2.90896066305952	1.23492744982157	1.75611406790281	1.13887117240484	4.46965821119733	5.34797154367316	1.66217945361079	-10.4206112724464	-4.01448783583985	-13.0123599395263	3.69695774278556	-8.13491136277079	-3.90918743045116	6.07497235689471	1.53932424723614	-6.84538722645352	15.8083999256568	-7.42381246391942	3.06104745615753	-11.1884910846836	9.94104542216522	-12.5989936445811	4.56254996304829	-4.4161851551902	-2.5304472807414	3.24258012339986	1.67035723143657	6.74502057266937	-5.74640810767929	-12.7823830958585	3.73483759047985	0.936430742209911
142	4.00613352890523	3.49926431338678	5.183508392452	4.13531273635033	4.58441337683742	1	3.84009049933114	1.37254194625898	2.99371013071977	5.95640392527491	3.83150578604149	2.87451056466105	2.29940795508158	2.16102039329639	3.10572457317868	1.60419095681264	4.83237656866814	3.46361215737894	3.26005703229115	5.02470447913764	5.49735872084136	3.47578992596481	1.42516162101093	2.61777899671383	-3.90209770068207	-5.52505602064373	-6.07742187377258	3.40060354736954	-4.09210840325608	-1.01158318588027	4.20493778523794	0.0390485609092068	-5.88317273536151	7.6957472957383	1.38137742444794	6.79254397962367	-11.3204639596609	15.9591593511636	-16.153184663878	2.39406233478187	2.79975062857285	3.82202535612957	4.33221598609276	3.63867851796274	7.5149517300339	6.29637603691468	-4.92397917304813	2.76270963967274	-2.60835665814662
143	5.86063805762995	6.40785192328665	2.08948795239704	5.50271716986449	3.00166998107956	5.39237474178288	6.08622294978384	1.60630209253268	1.97836505372886	2.98288981067015	4.87919678425507	7	6.9623813956735	4.27200402385752	5.69164379983402	7	3.8982928297849	5.96690962804351	5.59092922645354	5.70612312664314	1	2.37103444444321	5.99584906523191	3.50646341900483	-8.11513696371221	-3.04067812261593	-13.1769857100413	1.94112030113072	-6.47082076114242	-6.5547542345479	9.02986647262157	0.996658608403078	-9.22936076102673	12.6350557969711	-7.41127657411222	2.68582671862213	-10.6240120047963	10.0850134587489	-15.657953134592	4.13874440268199	-2.96892075253491	-0.698850725370284	1.0629386001076	4.90425699368348	-5.0196597794005	-4.53467788552791	10.0520048482172	6.39793345403826	-18.1013209992754
144	4.26324256868389	6.70229701077951	5.53465382080431	6.80211962398019	5.39246638624988	3.03649595641791	4.73700609894279	1	4.43856550375375	1.47436253981782	1.21536243610311	5.30423476996996	4.11153639559185	1	6.57829558930933	5.06296494601926	3.47627434230343	6.23133491799246	2.87138932684714	5.04820631410463	4.30607586464784	2.67541115925217	1.994594691726	1.45084002517394	1.65595836266397	-6.70632105060278	-4.2911991429686	-0.384815746355883	-3.59538023801188	-10.9415215539763	1.95360356423947	6.84906898182644	-0.699936723865912	5.4810457495153	0.277236252336655	5.43710717948075	-16.959036784374	10.6694253878298	-10.7433487192437	1.53567555832685	3.92990157035988	-1.89830444824572	1.08051804051472	1.43848241191234	-4.5186071207681	-4.71938277470494	-1.5728152261541	0.707866511553013	3.79252870217836
145	2.34197603959165	1	4.81894030700814	4.73052309964972	6.60805651131188	1	4.12508691959242	1.15248513470862	6.09264023513225	1.50208216588168	6.62799896506292	1.82282674530021	6.4020534236268	1.21770679987053	2.58609017313744	1.19172813780451	1.17297891606088	6.20009823402024	4.23505352466753	5.38545771403111	2.19044269831319	1	3.37764833092873	3.19671656042521	-1.2591031470596	-5.82226559028389	-4.18372407775312	6.17909097865704	-4.38095428572728	-5.19629177534223	9.23610290450304	1.55400923420733	-1.04044563642638	2.37334742325571	2.61740936325146	4.56881305312549	-14.3938329130146	16.0165274272927	-5.69074463819372	6.73191197722254	-0.856961950237357	1.6750594092835	2.53082773991409	1.93020785399627	-1.4046533237408	-10.5942067800744	-5.14082644682673	4.58194137729916	2.39899367353162
146	4.64714281950942	3.1920510554275	4.53541464754379	1.6394738786475	3.40897495607222	3.12386172863982	5.60394508157641	2.46559423765772	2.38383807725109	3.50090456629605	4.47992901309342	1.55296461576699	6.69140394697035	3.34328853373331	3.66646695109181	5.73022655253467	4.05271571202246	7	1	1.86140121247547	1.02629019549288	7	2.37738513287029	5.72217560262085	-9.1689026031312	-1.55351692529746	-14.5194897356918	2.66834118532564	-8.45826328734611	-6.87938411146945	0.0297125278754733	3.04308907030642	-7.08981912621018	12.0775099739573	-5.02079162380532	5.30989063420728	-12.4156631358327	6.25311214939789	-12.5816871831687	2.45611125192881	-2.73150498675759	-2.25710291348565	-1.12070474796048	4.4014230250911	-1.14758592740684	-3.28118551937592	-2.3871438185072	4.45505614595274	5.76978520851057
147	4.32304228532877	1.71765312898549	6.5510536918195	2.76380926868294	6.75564884261604	4.17878277159097	5.88196174960841	3.74020791309987	3.81039719819744	2.40165121407176	7	2.93311062668888	7	4.52732617405071	5.71155753371124	1.92620487613495	2.9220776860099	6.82521065660632	2.52340548932288	4.06521909789133	6.03038121210922	5.81292278901957	1	2.26645908178537	-0.68485953872359	-5.55909450938383	-7.72671402578851	2.37095474071816	-3.43619050742818	-4.23860221082489	3.87905612270627	3.02597478802093	0.00234511024212375	4.86328900668474	0.329640582233638	5.51687633012368	-14.3043504404671	14.7723929085574	-8.52802321880107	5.44375446967429	-0.933050237334505	-0.0804814966831473	2.80254005094694	3.43034050908728	-1.60516054777053	-1.45895006143703	8.05885431957567	4.82097298212578	-4.29231010776169
148	3.55540490761644	1.39539726063009	3.79907460844532	2.38301601583713	3.45762839725882	1	4.17500304817264	1	2.72211979500114	1	2.12794101008644	3.57349295511411	3.54633940680991	2.11373471295721	4.23594620869104	1	6.1014400893258	2.08605270432171	1	2.7292156130129	1.43233657629114	7	1.42815037383408	2.26565839075444	-3.40766052388576	-5.85819386157855	-6.6838588743719	3.41880320979234	-5.10785261679092	-1.66698565323779	6.67444597434103	0.16721696118988	-5.53204396146521	8.09438993688706	0.908076156329875	6.79756006602465	-10.9425873714038	17.0997390212836	-15.0397813160214	3.42077014594414	4.64115818862822	4.51718693908025	5.35800515471759	3.63507993529326	-12.1332123999858	11.3975243077166	-5.26056857056804	5.35343272693236	-3.09820013940251
149	6.86500078204202	6.33089895215025	2.63256791411315	4.54228794556182	1.68651031168768	6.54044019817895	2.95291845135269	2.13247665999098	3.63292115457927	2.7263622560543	2.99814144086033	7	7	3.17460154403943	5.1125620174656	1.37995513844245	2.29622166120409	7	1	6.1067905061265	2.85071000614302	3.52562269546217	3.4251309370401	5.50823514100263	-10.1950367958851	-1.71621637101941	-10.7271671194375	3.68582336927037	-9.11290567460902	-6.20140773946308	5.77274263544294	3.79730904613371	-6.14842934572148	15.9709194356729	-6.70095486386096	3.36539262929127	-11.9007916134724	14.5232731064732	-11.0577686873388	6.95471718600088	-4.25072657002181	1.40711288222861	-2.22706557573052	4.18155246239558	2.84566736891453	-8.10743839148052	-0.146143212496903	-1.35484787159657	0.0655751623017126
150	6.99699904864349	5.96461641891579	1.92444671466659	1.69928580153734	3.25110401845345	6.00128435410321	1.35948661125496	2.17264702094071	3.75949013171104	2.6550277642752	6.18603957903584	2.06033346128409	5.55362471992087	3.0108311764493	5.2119019493995	6.00448039407303	4.29450261702548	6.48095412381468	3.40603150858044	1.46037957683357	2.22730856067902	6.06247109991833	1.9097931413909	5.53108197451272	-9.76007673738262	-2.52044432919588	-17.3180203728943	4.12627769026293	-7.1512103073069	-7.05542795369734	0.829595900446552	1.05199834974982	-5.99856936371202	12.4922591979039	-5.53991468569394	6.15687412717832	-11.3513081361823	7.40997541062333	-12.0765864761124	3.22026140844734	-5.59203478440349	0.790164267930765	-1.63307870976444	3.70662226000737	-0.141558143561427	-6.17975329122246	-8.7882051879608	5.36722938594032	2.70853329047099
151	3.67044841999772	2.11891442291259	7	3.18046779705164	5.5280615931606	1.47135672482353	5.16423056131458	4.75382884147568	3.58824567714889	2.25111152757	3.94775762693735	7	5.59387388399212	1	1.89607720913551	2.93311973355269	6.18618973550807	6.07616897821156	6.71349607930546	3.56142145815331	1.13729424380924	3.0225459600131	2.92360261260341	0.0549728696548289	-1.17278462030316	-4.42347623899025	-6.04798220765325	2.99085045340672	-1.85301724942191	-5.89724277414437	5.31727392897361	-0.566064033111414	-2.27446624504003	3.17151897158879	3.68120508305203	4.75537726751031	-13.7123376220041	13.2909268365971	-12.6219068521464	5.93259230962538	-1.45728384303504	-0.42816996461274	1.23514619512807	2.80803936595087	-3.14811962337027	-5.4704822388035	-3.04511987815596	4.49780641724312	1.77298772498994
152	6.59533414298227	2.97181081467847	3.48310947063226	3.10882247992202	1.93496048515434	5.60657480396953	6.10908128687153	1.93772114291717	2.99038094166657	3.1159341926832	1.08133285929271	5.31376057853234	5.1036209029492	2.91232550429656	5.92870905074426	5.85167651579687	2.50629751436781	6.1410832241997	2.24242340163141	1.6034033232371	1.52865672057235	4.37490342204731	5.46987700197252	6.22024537538805	-8.32303932378723	-2.18356105726816	-11.5153321123557	4.94008519093601	-9.46453610141304	-5.44223885543291	5.54429101735399	3.70758942482843	-5.70953746804841	14.5401604319571	-4.76693953172116	2.78259094306642	-11.0518111030117	13.0657763440355	-13.4777426730042	7.01095098061011	-4.09184680350563	1.94735517914173	-1.13142996489214	5.2195957859832	-12.2443415264357	-6.02144365331121	-0.272109133901767	6.41863750717409	2.91679805538932
153	7	1.2859590262554	6.91032410374588	3.32486360263922	1.45261749732021	1.30056036196119	3.91048142013684	3.87936301429412	3.45687814179551	1.2298230048586	6.58743108790269	1.97575340001334	3.44690410285288	6.38318564047998	3.62555316410206	4.94283200318396	6.437114302459	5.22345893077043	4.55057140349592	1.70572263786907	2.67254186080287	5.65731167323552	1.27058983135625	3.17343850438793	-4.74704258948735	-8.00503316402829	-9.59971356484991	4.31288785780981	-6.12456805292874	-2.61194806695218	6.00891537391102	2.23166938835165	-6.37784830476123	6.80224629537999	-0.495882032306058	5.15003694244705	-14.3863331509607	15.5928645019221	-13.7855602771069	0.604770051976736	0.405727870584203	3.14643864254858	3.61331306747876	4.67325164838576	7.08482772682485	-1.31744927849495	-5.91231325316533	6.20302778235925	-2.49196769731305
154	5.88218323420114	1	5.90392582858273	5.52166796505862	5.66158143542023	4.08907860677182	3.7166698543277	1.8732540093048	7	4.09627016608211	4.36132259326943	6.52268781924513	3.73690641544638	3.58083038557582	3.78493409880028	5.62571390054111	4.32046701737283	5.50481637476424	1	4.10329338895824	6.82198196560908	2.19133874754693	3.50957562678588	0.244122574857008	-2.73564703603141	-7.06494292431714	-4.64912211455158	4.55550869909712	-3.95641323648517	-7.15801037051331	3.27413106060514	4.2442074414743	-7.56535697722998	3.82156182335258	-1.28684997187091	4.24361511618249	-19.4688951286085	14.662385029213	-5.34405552157909	7.39124498734519	2.38606530594819	7.85104748488715	1.43759345835129	1.15323177447979	-0.130328383971584	-4.49436103979702	-12.379912298771	4.13142448409138	2.90782681134799
155	3.29277673743825	1	5.7881427383839	3.01728027187305	5.68340380322647	6.55735190495744	1.70134089539336	4.91265698241846	2.32290598907606	2.30822863659924	2.92764347296506	5.8218463444306	2.98222294162404	3.09131856572493	1	1	3.74977428224938	2.25591913151118	3.13999193308403	3.7687446151968	1.4511147584508	4.74227150565159	1.56405799374834	0.209898697232301	-0.0126710066387863	-5.36066067957616	-6.0110266855893	3.49658488543341	-1.40375632365499	-6.66620054075712	5.7642525612873	0.229309982491013	-3.31780883124514	2.53663588839408	1.78961712877723	5.90264147661947	-15.8601095990485	12.2059105727615	-12.912564510348	5.58281983738618	-1.4685864487664	2.93673703307424	2.17286043026174	4.22340542328659	9.20160252444415	-4.23498856606088	-8.76859560962818	4.28133803654631	-1.74514911910189
156	5.90720981834895	5.32633582203418	1	2.46092094323019	6.06341967804537	3.64506250355737	1.06088255634021	1	1	1.91952782884	5.94068457616403	4.82681900917083	4.92870224743608	6.71527071643143	1	5.54089331965654	3.34429037560883	1.60809727694752	2.83325161098933	4.39100516869133	2.47621879076026	6.13277202680642	1	3.76457547026708	-10.7989560590663	-1.93849130681488	-14.3495754056432	1.90435857071466	-6.57963427380814	-5.50683418654224	-5.18429253131192	3.75156113576129	-2.894063044559	11.5087735040107	0.0977418717035945	8.37214850998259	-11.2154863777964	7.07042035843555	-8.36485722019709	6.12734517240902	-1.02785168536725	2.39233009589472	0.452170209150324	1.73954761131429	-0.908305636456917	-4.06969316295229	-1.42704850999239	0.979070448662163	-6.75548327704652
157	5.71197111335113	5.10040030935734	6.24870622646622	2.30669304442798	4.34991133750438	4.29574615648774	4.50677813921272	1.96428703408914	2.53358185440113	2.75739535833685	3.97919729336291	1	5.53175430892144	3.07215481101215	3.88690526607078	5.82863689872193	4.44321985874912	2.4823431473664	1	3.22746428444024	1.72576128045141	7	6.66580035742648	2.22821939673538	-0.120362830539172	-2.08385821886986	-0.313308331296357	3.6069444717008	-7.45112757111656	-3.21650924533147	3.74550396685296	0.864639472998018	-1.70764139706001	0.834457226923834	-0.387821361434796	5.46724677388769	-14.7934748278834	13.5537334211988	-12.4774040935373	8.0598807664138	-1.71679221737608	3.79102754008103	0.0746219604024903	4.16530331624795	5.94814189836894	-8.49620897995257	-6.11093024955443	5.69647377294271	-5.61708848660754
158	2.75642540690907	1.03680734378121	6.09532919855079	4.40996649217461	6.44987436825562	3.25636107358436	5.16423402057031	2.14516297474245	2.4901946755843	1	6.45131342226956	1	6.9627066733608	1.67037247120835	6.47679793115234	2.50475601878415	3.79496355516323	4.8874308862927	1.26813770803441	3.35150148659543	4.48530715530973	6.26875023964141	1.82722240563556	2.70903623489013	-1.19780438076348	-6.78099757476125	-7.03209897804115	1.96993854841585	-2.2868797862725	-5.15562312919576	5.75013091680763	2.85448385396845	1.1787765108093	4.47428934192221	0.694225014555497	5.89816257570107	-13.2855068540547	15.4412177314639	-8.3092564050449	6.65929275815991	-0.393411108791106	1.20458930198886	1.41124911221241	1.85338672473647	3.76702670908546	-2.28125486111569	6.13011258722118	2.56416758791758	7.26367355716266
159	6.99405830558145	6.04079903534708	6.50052617349788	3.97269868112911	1.86308170312092	4.92395825332067	4.88264330839374	5.56018650206909	1.38154386882795	1.0885019716852	5.98371235638274	5.88297618623896	4.20897232991092	3.20298491573382	3.4981984484377	3.93941577245412	3.25278102032195	6.93807097453838	3.70453972525395	1.2119749128413	2.61159486009702	2.4282985786027	1	9.10223931058845	1.34493256161988	-4.40673113293872	-5.95096491311667	-2.59677173329355	-10.3929131129256	-9.15442552876821	3.67504778588954	1.10970678185596	0.273210384648447	10.7360184801765	-2.34318601200901	0.86526869599127	-15.2457175656375	5.30296695659299	-9.6807192537673	6.60058987799953	-3.81376068625698	7.40834258076249	-1.95641790149373	4.43985959197625	5.21507019383733	-7.56119386906364	-3.3661058360934	6.80841232486095	5.8613877657243
160	6.08026082576121	3.88965045624952	3.81836157092841	1.94425897212579	6.41555118229283	3.92361879309007	2.34681534985839	1.47392241966399	1.87043951793363	1.37571371614614	4.7298829517805	1	4.28664060400343	3.54338400639899	7	1.37920193917921	2.33331320950929	6.80199226067983	1.72508218897124	5.21568833506623	1	4.05433051270217	1	4.383194264774	-11.201357752801	-0.294856808824518	-14.5759512870141	3.95994275257916	-8.60336375526832	-3.96587408156422	-3.04132285468887	1.10413600083683	-3.1075524592466	9.79369930769496	-0.125391536173687	6.9510516314047	-12.5703046484924	6.28674979561063	-9.05685072203931	3.90109573474981	-3.27601046745297	0.7465969063933	0.9303604106786	4.66163210912695	-12.654679729894	-0.566637915553286	-13.3094983508833	4.19526424806682	1.53285981281373
161	7	6.89900123517109	3.41633185592908	4.1248373197182	3.58191173106618	2.54487407148929	2.41796652310708	1.79335293669175	1	1.39030155494593	4.65135354836417	7	6.3385647207407	4.86398972476809	7	6.24221217010755	4.35615313301213	3.53882239589574	5.92722126930823	5.64547979509219	1	1.80534667867867	5.90053684670509	1.7070889617928	-9.31627663260901	-3.77823824990881	-13.0872874663943	3.93690767881342	-7.89569407346078	-4.97367487808141	7.07058894279899	0.391033032127418	-7.609929690632	15.6809925230799	-7.48511936904741	3.16654326200935	-12.270918757103	10.703533950453	-12.3414178043137	3.75809106712753	-3.3563584576474	-1.0256263253782	2.68343095559142	3.80201195632768	7.44192784001	-5.66965850520025	-4.97391180737709	3.29826335825895	-6.44816916516855
162	3.58197409464139	6.10795566122058	6.57582446277867	6.83448058709551	6.01439410885588	5.80724784384012	5.54263763520676	2.80271560501335	4.46343661092378	4.86738828109285	5.70961282927804	5.35864910431769	5.09885532616701	1.74738589154818	4.14895508555769	7	1	1.9497012966395	1	5.69197513136943	4.91668090471021	7	6.27741400388419	4.11535490360847	-0.0624165502708641	-6.43822840844452	-5.44641643048112	2.67845991536468	-3.71759540988455	-9.04791868925201	6.74792750411426	3.26570080859416	-1.42720260619841	5.66960262317477	2.75846042748236	4.19089361498668	-14.7229645414355	10.3631857673503	-9.32557677644284	1.85419616705843	2.71479915100153	0.846582763450914	0.105267582706198	3.61145686940198	-4.64299531143574	-13.4833174319335	-12.1327149800955	0.717046565233489	0.182017707535591
163	7	3.55823517934602	4.45314076974729	3.4485939515972	1	6.72200891434442	2.21169830946245	3.20854803511151	1.84350293506966	2.65094104737885	5.96433383208013	1	4.40798151488178	1.39498802889448	2.3608624219408	6.82799999745424	2.64375621510418	6.86497743929552	1.53191123666651	1.76736306203576	2.45853526294747	4.14348496190672	5.40616232101074	4.64838789747598	-8.8352990458707	-2.40569603611531	-10.8025076608111	4.9213227560714	-8.45767441491758	-6.40033820764188	3.58493785252259	4.42837334133652	-6.76853319203179	14.8835718480076	-5.75399349572582	4.01239780322863	-10.9938529478302	13.4346197130776	-12.6471030817372	5.24932659649165	-3.35866187452134	2.88976966013871	-0.889471433825597	5.11416474066442	-12.7111356390669	2.25653722165792	-5.59506934282349	6.19003285996398	2.4420826078776
164	1.9558718577983	3.94018323145043	5.77021405519363	3.6566645416507	7	5.66041641849523	5.05756861738	2.28934017939855	5.55416173718518	3.42265694186132	5.04123124526837	1.64822095989689	3.20461265493021	2.372226814307	7	6.90929129370222	5.38739221540549	5.54900308563519	2.94931703705391	3.92377191321476	1.08797323312602	4.14135335937102	4.49251881581005	2.5497395474268	-0.473622685095243	-7.07132005213426	-6.63554048020658	2.17834971778116	-3.43071155044254	-5.0202225830405	4.98297960051446	0.674794097880005	0.528996567033036	3.22833921364636	1.41763162726586	5.89688513474206	-11.5071827247478	13.7889549171488	-7.20515671097142	5.65149448926106	-1.61655275348522	-0.589843409851962	-0.674480074546957	4.79495971784883	10.2225142518999	-2.40666464109328	6.75598574429567	3.56901065972169	-4.06175365963054
165	5.38453549801388	2.88081142527123	5.64572208794731	7	6.85225403447569	3.60332849838105	1.62788324826367	1.1583230966411	5.21844214027796	1.94274291436541	7	2.16177193058832	3.70750470826533	1.24327239118326	4.6039438072352	1.37195352911419	1	6.30807260206895	2.42217572419604	4.22942325922575	6.36971788481752	1.38514563845059	3.56934595224267	3.54163605930413	-2.09572879970389	-5.90700434858744	-7.34974910453361	5.92191965902018	-6.77693717575272	-7.25464113157421	4.66158347592422	3.06984780552304	-8.3681886353159	3.88430578833518	-0.424094969584139	2.86603117827253	-16.4368348557525	13.2893438348759	-5.47082806324884	8.31942524232434	1.82313097392565	8.97646961531189	0.646971456665832	-0.794091437682433	8.27611163871607	-4.89876157458813	7.01912145355708	1.95241255554431	-4.53505635549178
166	3.37672671173161	5.25013325684353	4.09636598198005	5.41793539133251	6.03660079903236	2.70283637600063	1.17874537851713	3.81724173760451	5.27812785291391	3.96233524519223	3.9433998188937	7	3.68199035527907	1.75049392555145	2.49413901842627	4.43568017062968	2.30794370818796	2.57311886839947	1.73203754714527	2.38351623866226	3.78110165068396	4.463129396315	5.46408685665881	2.81318724221452	-0.717199725632093	-4.68319059938137	-2.10295481521618	2.18609599297097	-1.35034402598091	-11.3082709684455	1.58367071657427	6.93803423225747	-2.54762097100903	4.12309845634117	0.564563048899427	3.9831615773157	-12.7555632668228	11.5686968756963	-8.8441248886879	3.11798028572109	2.51767425263214	0.636962218352925	0.556694692945676	1.03066962049623	-1.89161424750897	-4.62860266428425	-14.4339941971851	6.18875577796694	1.88661141094533
167	7	5.95271277302882	7	4.43810299911929	3.20495869110415	4.69129254351289	5.66298849274056	2.30678805961105	4.3947035077349	4.475160391394	7	6.33357792851541	5.13074256829357	4.05678300180325	3.48640450921724	5.46751946469097	1.22052500881281	6.35177043360053	3.9454075404632	1.82865314381808	1	5.6606403324075	1.46851604566521	9.14380270113517	2.46264364169555	-2.72332850470979	-4.28561274699858	-2.24974322715834	-11.8785662608367	-9.7407947022099	2.95016600144993	1.23905791360512	-0.212765781057016	11.1030648987535	-3.23006984086984	-0.740940139216247	-13.893405261139	5.77284327737379	-11.3352629189819	4.69545788943242	-4.40397911838705	6.24654805135104	-1.88640493759716	1.28541360611173	8.87990017801548	-14.7377056742913	7.31752673036119	4.58253920161734	5.10048218432219
168	6.42775168243083	5.64212035536719	5.16246338039384	3.95171834330474	4.58283537296468	2.80605405930277	4.87009509947754	2.98582522636396	5.43185471953128	1	6.04696211626483	3.73353081182311	6.52911389884717	2.81927565475507	2.80266334173598	1.79008179262127	2.13733460212582	1.56925452424273	5.93274764117052	5.85172987643523	1	3.45606038902188	3.66351528212956	2.51372623344412	-5.02260318865586	-5.16955503550355	-1.09332100495254	4.3914185841482	0.181898340348985	-5.46084244841857	3.86420563966114	1.23098636211316	-4.37422766074586	5.13358123761831	-4.5327182557971	-0.407033195060276	-17.7769834358477	14.2045617447061	-2.89082219526967	3.06708722720189	0.739129605694671	8.82358083211518	1.68505323007359	1.89932543195418	-0.285600438085768	-2.62070227548007	-15.2296363316336	5.42597261859222	3.04690625491959
169	5.74142499304075	5.50108285786101	2.6581596079162	1.85674443748335	6.77665993516105	1.57855373294125	6.30828558772014	2.4491866596293	5.3652647051768	1.3630097147029	4.31805892213023	1.80745002217509	7	1	2.34480836325096	6.49508761886268	2.71391489995505	3.20780476049467	3.01017927320232	4.62522778928438	3.82345089515203	6.88962702360635	1.95645850294404	4.96014305471323	-10.2740816827322	-1.45722491823821	-15.6908490222952	2.80817037963347	-6.50175398801523	-5.11988245991446	-4.07062997006115	2.2413026955122	-3.45104740169985	12.2408602854075	0.188524393537656	8.39353494802127	-12.2106470599097	4.42007121971518	-8.42006373278249	4.71328610890786	-2.51580433095507	2.17033687833717	2.916695805976	1.00764889411438	10.8404018468232	-4.07991678584857	-0.164618776501692	-0.424518010504089	7.17256372680508
170	6.5600156099172	5.00892162902074	4.28212754709756	6.74045751460427	5.63425179446791	2.41843242802066	3.68783050203239	2.49024651013644	5.8603032329245	1.86897339509047	6.48524989264893	1.66495684811556	5.84105953509568	2.88077015806055	4.50636909188145	4.66631864998552	2.48452651765218	6.55909959193478	1.92524429297091	3.40503475475253	3.40013477188076	7	2.16018590375409	2.5615947297277	-4.69186295712971	-3.63168119128291	-3.48364392146437	7.58593593250245	3.60491966194466	-2.78650647845725	5.73325586764046	-1.07445205132973	-3.87781568126295	7.2779297915706	-5.08561194281766	1.58936424406374	-19.0661811907855	14.6923495143349	-2.77562941830314	4.49166710003645	1.80264963560368	8.16375431878688	3.15443570551707	4.50510351873199	-0.0722695539770875	-6.49296511263058	4.44864101327654	1.32233679355642	2.48354383464232
171	7	4.12789499723446	6.54409240098662	1.95092113955768	4.52343677654771	3.52674315877063	4.88606706497463	2.19241141395873	3.07180601133742	1.36765369238394	4.30120263838449	1	7	2.26477646681736	3.93260528666911	6.20013740403065	4.22945299450796	3.12781128305607	1	3.10843717228651	1.25743801738589	6.59273390325032	6.79464419482806	3.21264439160696	-1.06671152960861	-2.564518857204	-0.782885377490429	3.07981825469892	-6.59774509051576	-3.83985963469275	4.3583561434524	0.446128781950121	-1.14208981396198	1.15174581860485	-0.180255310244876	5.93543511897889	-14.385780320505	13.3119542103653	-12.4455915202537	8.34993985614348	-1.46414722200071	2.39348379680686	0.338388246138785	3.67104096579368	6.74119442561734	-8.14777750221437	-5.8900852889836	4.18686215743654	-4.84606658690841
172	6.0053891047558	4.69750105926842	2.15795232095809	3.20727723636376	5.61651598381847	5.24337889211907	3.71751360760112	2.00849957504676	1.2306787358586	1	6.5844235160364	2.7214239771671	5.19491179974158	1	7	5.59210243288506	4.75227265029017	5.91181581909742	1	5.25398384475639	2.22011946616218	2.89485626189733	2.018123770127	5.49279120967704	-10.2171062529703	-0.0897129181857413	-15.1958036459313	5.14933216160107	-7.43160061947706	-1.9945679755997	-2.07386971239211	1.91594989746053	-4.03118336854105	10.5286871050691	-0.0742630388567865	7.78631329759896	-13.0811242462514	4.33295367965199	-8.6547715984791	4.35265778674924	-3.8273777622315	0.349144525009396	2.24248623925792	4.01648739149927	-12.4454548313006	-1.17749921212997	5.76705072094289	3.92831909280938	2.45523570532002
173	7	6.31526874471424	3.64816139987507	5.08748526710738	5.41516656779703	1.88676840928286	5.95796191129897	1.77885590579904	1.16677816651353	3.22748671006811	3.55670814902605	1.52511212987279	6.44509369816974	2.12809147006684	2.35716298793039	4.63493050761446	2.40534415243688	1.93473090947156	3.27765115014341	5.824151185831	2.83475540448551	5.01604162477563	5.38105849946757	2.54932731904357	-7.77786701087153	-3.62715364661766	-1.75080908914396	5.56226076130006	-1.71752860366913	-7.60400061518208	4.27552298391492	0.269722296006194	-4.65285251181677	5.42725322254363	-5.32234865009748	1.54640288764679	-17.0997591548899	16.0604111911295	-3.39252257739489	3.68442566197032	-0.547319206546296	8.12756831114024	1.63078591385262	2.11997021163568	3.21817205619502	-1.36968344623729	-5.45164587379403	3.64008124238801	3.94626230758798
174	3.58370065887415	1.61396239284681	5.57316927097471	2.84869653696222	7	1.09617506774559	3.7477922235488	5.56397006578878	1.14739277474787	1.53915080799042	4.24663254555629	1	6.53670513445634	3.40193809456806	4.10644555215474	1.49597685069569	3.83467651316574	6.92516325514119	6.98972368482804	4.66004235251423	2.84975023716542	7	4.77609728799611	1.20705214887667	-1.86169136845676	-4.32067761362031	-6.20699063857761	2.67448177025617	-1.63410301925532	-6.01587392545007	4.02567905444227	-0.0331424606918387	-3.10265948474905	3.84858139961068	2.41812331168278	5.31123024291397	-12.9567352077243	14.5703017078678	-10.7084275376833	5.59868819928232	-2.3534710866932	1.55279025783792	1.68522401781868	4.49000922935642	-1.62685798806666	-13.9200698361077	9.86469062999257	3.1812687858483	9.26575016951088
175	5.87382515413611	7	4.07802783997654	5.21126163655294	4.10793406205552	6.07656159173989	3.81148288447431	1.09150143136029	1.10393300748257	1.22588554608889	5.48629163800673	6.76463543210853	5.10260219014898	3.61160014748923	7	6.42458196081443	3.49101755236436	4.94798325330255	5.47605948473483	6.25559824377794	4.13212638050427	6.29845967144972	6.63358432216653	3.95897391322091	-7.94690926219602	-3.00986508885246	-13.2443050208566	2.19626585859457	-5.92556995695585	-7.0462454219997	8.71149102155029	1.12244496776604	-10.0309196012549	13.2387207951913	-7.04322731628247	4.36800282000688	-9.59598316005272	9.93325032997392	-15.6819989060482	4.26559073381239	-3.60882853494693	-0.545265323261886	0.177947169104703	4.01692963523607	0.575138690970613	-4.43949214113364	10.6682013228965	5.88000471056805	-16.943669668586
176	5.83139934819938	7	3.03716941659351	4.19829975100256	3.50458253498037	6.83304361069478	6.44582069108682	1.29549868574328	1	1	6.88953157976215	6.80202529093282	4.40487136464044	4.50988354738143	7	5.40372685166125	2.46988091693801	5.45112284818007	5.61666124250635	6.0862958908169	1.22875518471705	3.79027011894139	5.95801614563633	2.84687110500786	-8.23709511139555	-2.76677621586473	-12.6633836527464	2.08874469527959	-6.4068850554373	-6.49485373567668	8.44636663710506	1.55117189175396	-9.96261170710632	12.2917316366325	-7.50992409770502	3.59162413253127	-9.50602665650169	10.0921374071819	-15.6315944342037	4.90289455877992	-3.81169785360789	-1.25865400900469	1.42661118964245	4.79553105954629	-5.23690264427773	-3.90865451055958	7.30639821074229	5.94835725265876	-17.4520683254346
177	5.96710774458809	3.17192395861105	5.0122439245565	3.11800871346071	3.72968238074027	7	7	2.29780614704142	2.73530988773958	2.18194467991982	3.49234152005635	1.86586745694999	3.82578906801051	3.14479666228069	7	5.60021625382473	2.28990314579397	5.30396418757179	1.52480134219161	6.90361180030998	2.40215951467835	5.05298501651799	6.23400816208193	4.32198778317923	-7.34520332412249	-3.19308612938433	-14.758249453475	4.59854910405425	-8.71312903469279	-8.43433794186322	2.18730402499891	0.12543099972352	-7.91870640501136	11.2495023984819	-5.71708533471745	5.41127634479189	-10.6138826501591	7.91059296681366	-9.27124995447683	4.60316622130373	-5.56987117101723	0.660671336486999	-1.35516163486914	4.75373379180358	1.29799484453313	-5.32126695427857	-10.4307422738685	6.38219677009773	-4.86415031395784
178	7	5.58625718787981	2.64393156714118	2.08691997909572	6.95493943079749	1.39875597773171	1	2.58433859685654	2.44495818436368	3.25242253428759	7	6.43575035281506	6.39731068516274	3.93487539979765	3.65151077238417	6.9993200788101	3.59915451296253	6.7449874872949	2.84184729222921	4.82179411305358	2.98442066343592	6.70606059824057	1.0725846127656	4.36665862968654	-9.4566436243333	-1.47548679671395	-15.6738475213087	2.62660071344435	-7.87958574067178	-4.99430826205259	-2.39074647878872	3.03394799961934	-2.29088301999646	11.0410956819796	-1.85701733411436	8.40660753090187	-12.4582776163952	5.87070521070583	-9.38919171700803	3.30530828976818	-2.5163103233005	3.27669873406332	0.645370435373823	0.514550049212436	5.84825923285927	-1.1693363413066	8.97984781947294	4.78538030577467	-3.22495096056262
179	3.07854469737372	1.97957918460398	4.4282090835313	3.6505370927278	4.09291319391758	4.82456057504258	1	1	2.2649535962222	1.14644811864941	1.81711094360519	1.28133912631308	6.52558572160852	3.24368322882113	7	1.88680903948969	2.61972121122821	6.15617923192624	1.50254939524365	2.77052310615474	2.16016888019184	5.94377124168979	1	1.63781878893021	-3.52144323090444	-6.05084907201669	-7.87373196604151	4.79186389111426	-5.10347893609691	-1.7341069249675	6.6730249963224	0.244764969523326	-6.43314002775377	7.9569432187658	0.624341065776021	6.34034936106723	-11.3383609896761	15.1530499283417	-14.7759434300777	3.71719184759416	4.68251091995535	4.60881815251508	6.34145880906284	4.52132889089336	-12.8355141576112	-1.05570024301415	5.63067239229399	5.26175086893531	-4.49212729559408
180	7	7	2.64633413793303	4.87323535622194	4.21783820422072	5.80086738489382	6.56735799080555	1.86002104001133	4.98987540269275	3.00280040988434	6.0897474587253	5.12609954418799	6.2094131911542	2.59801902292678	7	6.00289617851133	4.4167019370745	6.35651765579712	3.58785500566153	4.42038878814976	3.70713192563713	7	6.37708038839818	2.96241016742621	-7.52686675512429	-3.2367848920617	-13.6458093521265	2.13174933657769	-6.69480709483624	-5.14962590758215	8.33107487199136	0.347754685427308	-9.82882290969922	13.2718469989039	-6.76692612718122	2.68174187869532	-11.3632359903493	9.95471687146218	-16.4320099921291	4.99917913789499	-2.30142543750814	-1.73221782266202	1.24026508370496	4.13606584521493	-4.27168160881917	0.875215734131953	0.0440003398825053	5.50312834370548	7.12796695177256
181	3.17124321945687	1	6.12545081793237	5.22018951345903	6.96370978671962	5.08730631225485	5.57303209235238	3.03356995358468	2.99368781870702	2.08956265585526	5.34267090203628	1.93578109151565	5.83025319242939	6.49892740430318	5.37508241728348	4.71864991593069	1	7	3.26811354341382	1	1.52863953304919	5.2876372982118	1.12159569619796	2.21130669219103	-0.118956336242999	-6.67542497177335	-5.91175487852056	2.77841738860674	-2.94118690026265	-3.92195417408143	2.25574320761459	0.713277193875066	-0.407300102314012	5.26815500474589	1.06354003092619	4.3855532113574	-10.6420739944734	15.4182137135467	-7.12345975880563	6.37992089235267	-2.85499737345594	0.479668621646265	0.275349393862477	2.83934384165853	12.8218433157369	0.0371237374397718	4.98926975597227	6.28938052491501	-7.07627798313661
182	6.50675916505881	4.74237187168032	4.59128708624269	5.1888219461522	5.14945896843158	3.56788356033069	4.33524856843503	2.42333506520171	5.5295261851855	1.25692088259706	7	2.1085968131605	5.45862908863764	1.34506127891213	3.66640329527705	4.17370529630215	2.81713759019042	6.78893750894991	2.28162885522917	4.14382565491721	2.10344039583953	2.58831230888812	2.39384303027673	2.31861595130649	-3.78443272534636	-3.76889544961931	-4.00991665317281	7.68972690774763	2.55993457014671	-2.71520686499639	5.11456840763004	0.22055248095159	-4.38663729537368	6.91417534937087	-5.60323072586011	2.76268389045679	-18.1402919499945	15.5994306440288	-2.44287806701972	4.32411069799355	1.7741347936568	8.23528010463134	1.74846186555389	4.90090426238984	-1.35970741406783	-7.70035393581633	4.98352252410655	1.92887044351116	3.00647193127829
183	3.67577796744626	1.35797614664208	6.69879002008976	3.59168035257645	7	3.65708454749306	4.70553773659121	3.45757014181965	2.88684815407812	2.57116301088793	6.34680978322886	1.20949988053891	3.77702687568941	1.41386160843858	5.96050389520015	2.03511919388067	1.46605071363903	5.8559078303655	1.49698622782401	5.37920868738189	5.09652350834912	7	1	3.28315686850849	-0.0274684676722827	-5.79278209055836	-7.47901004598438	2.13109888879719	-3.16221555566424	-3.8282199940661	4.14422559459916	2.80224575936844	-0.353108884886303	4.15714004161011	0.0290796817067693	4.95306064228679	-14.2059996166986	15.1205303814132	-8.47071059977824	4.78506469502101	-0.0776389075625695	0.142235683476709	1.36786796958692	1.98320207451036	2.30831484540906	-2.21408857048914	5.76990200800567	6.39625521533727	1.39987151791522
184	6.03014759098437	4.2851888231072	4.02237272747658	3.14083430638675	2.69328859984522	1.03668629196112	1.68364793792435	1.71000655785683	4.00897593905988	3.88804720729635	1.21239398355088	1.69469054208912	7	1.82876102269734	2.88256467574162	6.10969342826527	4.42860016618861	4.78263583976551	2.87857866439997	2.78690763854795	3.01068611977678	5.36878281908948	1	2.59495559322709	-6.54377644884645	-5.88471487752382	-3.1097801398222	7.2710401577693	-2.12764052981137	-6.03105525479287	3.64617475030364	1.19056677483047	-4.62915073155691	8.13722592398352	-4.09603036341514	3.36083381439308	-19.3456982976441	12.4903128335575	-3.49471843478953	2.61493454310386	-2.31695278871153	9.51693784075782	1.54764720611176	2.66147772984196	-14.139806506728	-5.89277866213514	-1.77233311716021	6.27612286902118	-14.5517972791078
185	5.70388988987323	2.50095295268355	4.0970274953412	1.5265872421434	3.07130838385431	2.39740140365404	3.09409980024519	4.50858505431463	3.32018704043392	4.83825828413981	6.30735896002324	1.21811343372439	6.67703252861019	1	3.96571255236417	5.90175572557263	3.79905776575044	7	5.88230653845773	3.11545155808252	4.48607519277397	5.25278260192797	3.32427433192594	5.14694405890622	-9.15695953928136	-0.619220548536025	-14.8948308080747	1.57400991086054	-8.48432883138091	-6.54167714096955	0.803743089963303	3.18932882875117	-6.77320999404599	11.8009224133067	-5.45881259709859	4.72818657834442	-12.6670989829671	5.83950979396394	-12.882890831765	1.26428974068185	-2.8717292153658	-2.4370699712124	-0.949997370192561	0.100495628122408	-2.57877006681889	-4.35299708449531	7.831406467506	6.56351369221815	5.67202718952592
186	3.24741485383079	1.33220275712477	4.09913667796712	6.91234748845647	7	5.56010789495003	1.51484457668094	1.14732402908591	3.08643697315536	3.09111048251348	4.87800915182877	3.60072208068639	3.04310973663598	2.34914983395643	6.36629590541721	5.05351070628207	2.12291037469702	4.69283344648067	2.94739855409224	1.15213853548738	3.27994528976061	5.36373826191643	1	2.97745246381284	-1.78387887924724	-5.3420228056561	-3.45617717836386	8.8841626218876	-4.87447411765723	-5.78197465723765	9.5813166071866	1.31103761926127	-0.694993059083472	-0.667972794528905	-0.149480665750353	3.78044420240706	-15.5789086902717	14.1870285266957	-6.41817596033544	5.04008679461698	-1.47359074296302	0.553373273604843	3.26120683152113	4.44457733172034	-0.779797491567521	-10.3434582537684	-14.0994977789544	7.81802527214846	3.79442945955883
187	3.35580960007914	1.57585487019396	6.35199281284263	2.85543430862535	5.27640727593805	6.26850518944642	3.07396226774664	2.75564591498465	1.32760914056432	3.16292625575972	7	1.39276159250267	2.00807733317541	2.05415147063589	3.2884926059743	1.37097852296928	1.00888354378374	5.36068949769384	4.09687895351357	5.30464785386011	1.41576706378681	2.8285732030606	1	2.10665321699281	-0.100874683867007	-2.54590169464984	-6.5153370176944	2.66252558267299	-0.654281055026994	-5.1474804498722	4.03863602976255	-3.11176188055235	-3.91168871141733	4.52416456134242	2.4757854535954	5.41024062679612	-11.7562701879676	13.8411759761908	-9.06893468382454	5.43618202653529	-2.75393369274533	1.25618099184359	1.80245445144318	6.10460058306745	1.84715370857108	-14.1659565027409	-12.8801627461464	2.25471065874357	7.91797999901747
188	5.45105578764143	1.7213173686213	6.33571159380704	6.29832150242888	4.98933230963766	5.26978299126526	2.37202434065932	5.31823852952029	1.7073435743344	1.22304789472642	4.72063246288309	1.80688821576823	7	1.22068565404119	3.28749868382085	5.99674339598532	6.79288674466497	5.83859032137214	2.09444735795577	5.83215233202502	3.21889992118032	4.00264475752765	4.03148288822362	-0.638650009774194	0.779632018683431	-6.44833261744623	-13.7555933943322	7.390167833799	-4.31339864209636	-2.61477441528554	2.85883721999074	-0.362269418700224	-1.4428913916237	3.29050214795793	-0.252821047720302	6.17365889237485	-13.7512773989362	12.6839905344945	-11.5576976410755	1.89225283886972	-0.315371335169953	1.7629503105356	1.06922977347914	3.12306203376497	-0.680421503475745	-2.64292865657118	8.80622962792449	2.56328875731056	4.32714371129298
189	4.40006357254245	2.0180965283065	6.78265234747961	4.91543770180867	6.61603139629018	1.65413273844701	1.8993060916597	2.78502234132815	1.35050077551505	5.12230317881178	6.39216664791965	6.74134668870513	4.30990636622472	1	3.3322610704047	1.88877860964029	3.89613859232176	3.4518689691317	4.4973902713462	1.74319567927933	1.86993141935062	3.98089256751532	1.63883667747819	0.842804280522327	-4.14155892916201	-7.571078331904	-7.75761760599157	5.23881882956257	-4.67114031311589	-7.95198129942308	3.42934901469026	4.79529567465303	-7.03663698678033	4.61993838911766	-1.7635998647933	5.29628213855058	-20.4870025469443	15.2393234915241	-4.017015898236	6.55205322746059	2.84505061709903	6.92386486046074	0.756976858277036	0.324481280869625	7.77145077903431	-15.0199834547874	-13.087293021016	6.58811734038611	1.34874328040462
190	3.05877990607202	2.81222785787889	6.22061454183339	5.16910531992639	6.65748930591484	1.2858864134154	4.2107286242679	1.31774994546681	3.36556609741994	3.00246545260418	1.57163026459361	3.30197277882669	6.96749691784211	3.06330173275776	4.42541081388792	3.67689017823667	1	6.6056049562214	5.29194961191306	2.23598701453737	4.41140562286373	2.82898458904016	3.15797642645915	1.19254849188779	-2.24533579618394	-5.29981415496036	-3.3751793855963	6.77937004962465	-4.78455503310037	-5.69935436216491	8.73316573669452	2.71780884088526	-1.1002514789673	3.09205462019141	-0.16897656398455	5.27581252155241	-13.2038431185227	16.8136336232975	-6.45660779821982	7.23532371034147	-0.0498501359752314	1.13047449237617	1.64014327313434	1.22054871443322	-1.33403056615233	-7.35888887481313	-7.12514260684442	6.78097943689492	7.02615522872644
191	4.08045741436759	3.0498606109843	2.97095126601374	1.57986943055113	3.06988165564259	2.38211952598503	4.27025553732259	2.12404514143211	3.46332788327671	4.21000298847674	5.810590202869	1.90308187664006	6.5214930233601	2.88398754404194	4.2089241432451	5.46050802687552	3.82367462079632	5.93325095283125	5.84780684947514	3.40597730635802	1	5.20369376480852	2.29430037243187	5.83674013475487	-8.8133385700111	-0.478889714699763	-15.9306079369423	2.42914456569675	-8.17952279778476	-6.51695740216027	0.736389621303754	3.77855282797319	-7.09771744890233	11.5306849038621	-4.56727669920239	4.58130727723986	-13.2834066983386	5.73692726113569	-11.8738056283496	1.7462253675035	-2.7132264973372	-1.99835759301271	-2.22242320811544	-0.650590710238226	-4.49565617482394	0.49002500177015	-3.2357141778025	4.34778754446467	5.73684698713441
192	3.67351103943528	5.36657956414498	4.18572479799077	5.74834812392217	6.15687788994983	4.36143576745414	1.90130798880712	3.93407239029964	5.17814930306121	4.89319078140807	3.43103295593051	5.15002122720423	2.01161975307817	2.8707955394256	3.81961250885451	6.72774509754619	6.5335257213546	2.27219474220637	1.47380739094893	2.61478090142195	6.16955537884409	5.87006066656011	3.01591742868663	2.87939127961463	-0.679189723939376	-4.20310727000694	-3.2300896581918	2.36201985196139	-2.58692811173562	-11.2325586411741	2.66932850900909	6.77885182455425	-2.192725130974	3.15761224133357	0.526133638230802	4.05632244935938	-12.9134331468792	11.1247735209144	-9.62942557025235	2.74512796545757	2.36128573565772	-0.428802761485286	0.685884855030951	0.0633445602336364	-5.43482843023251	-4.75263212047688	6.18039575905983	5.37280195586965	10.0229023971985
193	7	6.96914184153493	2.58174193411849	2.3290520656429	2.19515820717813	3.42906977285646	6.45921889739325	1.31286827206299	4.64644225596962	1.83377800918229	6.8821006171413	2.31366334894822	4.10436216378552	6.64685471591465	5.56555563195807	7	3.18158733036147	5.16770077220501	1.86992298107753	4.37308319605733	2.73798928088007	6.07472741729722	2.83900403484204	7.14829076419618	-8.44140044667963	0.0367295936155299	-14.2165492470784	-0.20899457141661	-8.39793026992848	-9.40628958842464	-0.610890247915762	1.29431659701393	-1.08750445723211	10.8091071130745	-2.83157463282553	6.68893861266073	-13.6140555373254	11.864868257293	-12.2637772825963	4.05555849924292	-4.06450097627808	-3.12089883666861	0.49409715686539	6.79416289606125	-1.20959456441232	1.48979849461974	9.60835994806365	5.08097441828086	6.5076897835521
194	3.43111780619435	1.20294016458133	6.14543740027335	2.14133688744964	7	1	5.06677251063605	5.16547896176517	1	2.40840225607352	4.15372783512096	1	6.67760554786677	1	4.30203853865158	1	4.44160107835246	7	3.54702798682169	6.27098354609688	3.02535256476657	6.5000862378408	3.59628043285151	2.41174595139159	-1.69636496031529	-3.46468385152064	-6.56779411300596	3.03047134383907	-1.19571734358068	-6.25809651826326	3.02067654044976	-1.28848927338301	-3.10276719848905	4.69224495025428	3.03490355783355	5.45181112348365	-11.8469244904559	15.0024927750164	-10.6539628491391	5.0894063066138	-1.37561786240889	1.99164188059635	2.68603170367509	4.06688089411325	-2.08152310969481	-7.71889310182276	11.5570979200547	2.12718311794625	-15.7097124817194
195	5.81762565363072	5.00840441538534	3.20844364599954	4.0216747445538	3.52545672122076	2.42286772867965	1.72893031464355	1.43166032343303	3.32514300895442	1.91935798773278	3.86656642590319	1.49005420249345	6.96150259079952	2.58381736530227	3.6006797689706	6.37383270008138	2.86104139009262	3.79276465860824	3.22792037146362	2.95004682778848	1.17802287637877	4.1435508639745	2.15218569704733	2.98519233740279	-6.49573996227432	-6.12689242392068	-4.11948241062603	7.02062191202936	-2.07177093152189	-7.36404105361997	2.86621904030369	0.946994809096642	-5.6088117255526	7.55327323925176	-4.84923063918382	4.68324497854256	-19.6915672779682	12.8022022272309	-3.46829953653353	3.16004822904524	-1.79743232537	8.72412882879858	2.28594662750881	0.0510578428250809	-14.4142140533639	-5.47590395487568	-0.207759517878884	6.41963386086207	-17.6247006905283
196	7	5.26267602318955	5.63378131707665	4.92808672607246	3.977546577779	4.30930093624186	6.79409857597226	2.47359622938946	5.24791160025908	1	5.52967187757335	2.73685356447672	6.18140674478466	3.04031522832975	1.20202467497938	1.8474273740348	1.93297513991431	1.46421231196014	6.26148090531083	3.84759983001507	1.32803828002991	4.52224069671628	4.31226691282971	3.08405781953984	-5.83077281971441	-4.5175504894539	-2.30197258834881	3.64150378411398	-0.325527690773256	-6.22346542228235	4.13013896881875	1.27878272649433	-4.44249852548828	4.84980739735172	-4.6616721418041	-0.229225058360631	-18.2712507524175	13.5883736432379	-1.23494044374042	2.93808849652227	1.1819006501522	8.4110635782062	1.47957653592589	-0.877567064240029	-0.453381999019998	-0.260950144581802	-5.47789269214963	4.82016529118965	0.889944793292585
197	6.03510727226473	2.89108888657481	6.58781790346327	4.82370904906603	6.5511771532363	3.20501640207881	2.45021166656515	1.15051019764566	5.2947027969231	1.94217794686664	5.75922360878047	3.78027065719072	3.00438464895533	1.94678224356961	3.99076059628248	4.55895061629582	5.74343202095967	2.00784401241915	7	5.90552455258927	6.54862534800582	2.08115465737128	2.88383579660351	-2.7514651223526	-0.823129860131777	-2.96270982481993	-12.5258876536283	5.0708310217965	-5.13742836810157	-3.82889967443899	2.84010953053082	-0.138799289650712	0.196237119794151	5.06806655417409	0.833739362780705	6.83468180870073	-13.4645994977572	11.6321118329944	-10.1824678225843	0.141594856801315	-0.0794026865091619	3.02338260411921	2.80975569563802	6.18664732951176	3.94749176904829	-2.80369358893852	-12.3038140858997	3.88792219742197	0.715621602818577
198	2.35955374130333	2.36389634815598	5.67121785727403	2.05446024804884	5.85290913498387	6.33274982564429	5.03724258589868	2.88441791412315	6.74742134390944	3.14900228498099	6.80212885737663	1.02148249029049	2.5649502445553	4.63533931903795	3.32037854863634	1.36794855160456	1.52023116329587	4.85664505033579	4.4800581290724	3.23441828374085	1.67062891384189	5.56599544545581	1.75770548283631	1.03382194018144	-0.101886767673448	-2.45464388031621	-6.06045656625493	2.745985743781	-1.06024224307921	-5.95066379461747	4.07090148359303	-2.92004225542741	-4.18368875148853	5.30464950660233	2.63804604423199	4.62534721249865	-12.3700504753245	13.4447602971264	-10.1539508159287	5.16047122768466	-2.07819160832435	0.832469172997542	1.44948711654631	5.00854134158751	3.44464731059939	-9.83500624488737	-13.0505780000034	1.67697194491426	2.93830077264454
[truncated: 74 more columns]
