# Supplementary material for: How Are Mate Preferences Linked with Actual Mate Selection? Tests of Mate Preference Integration Algorithms Using Computer Simulations and Actual Mating Couples
Source: PLoS One. 2016 Jun 8;11(6):e0156078. doi: 10.1371/journal.pone.0156078 (PMC4898694; doi:10.1371/journal.pone.0156078)
Supplement: S3 Data — Long-term couple and agent-based model data analyzed in Study 4. (ZIP) [file pone.0156078.s003.zip › S11/Euclidean Model Data/Euclidean Couple Population 11182015 2147.csv]

	trait1	trait2	trait3	trait4	trait5	trait6	trait7	trait8	trait9	trait10	trait11	trait12	trait13	trait14	trait15	trait16	trait17	trait18	trait19	trait20	trait21	trait22	trait23	preference1	preference2	preference3	preference4	preference5	preference6	preference7	preference8	preference9	preference10	preference11	preference12	preference13	preference14	preference15	preference16	preference17	preference18	preference19	preference20	preference21	preference22	preference23	preference24	preference25	preference26
1	1	5.97121003306496	6.14799424705306	6.11836105851597	1.96541473527264	5.59132030984431	6.96166409212683	5.16717378736062	3.41434986442721	3.35048848722685	2.30722519702451	4.30505521944561	3.92207363583883	3.3546496190493	2.12215801428559	2.25071188003815	2.50170868293402	5.19593953446066	6.01963470202187	4.66088764869365	6.07358765820603	4.42600392356191	5.43135173984347	4.73775524511192	16.6611877744282	1.9244585205269	2.82974828125531	8.32038470665895	-10.5341041235257	-1.70844891606551	0.271710114757202	9.06132273600444	10.0459978030001	4.15105861318674	7.01568089911752	2.54953054547158	-6.90707520010166	5.6402394459889	7.66929311666017	1.91821889739861	14.5439818448492	1.61175865617062	-3.31230124838179	6.15500441384696	-3.78900715747865	-5.78674137076518	3.50854671061512	5.69645398300815	-10.6736140846986
2	1.53489110807228	2.85813994015479	4.37741266568141	5.93706150340901	2.18314319313414	5.49527376817542	1.32993029356706	4.15498291967891	3.69352200727961	2.09087221518644	1.17599703208104	3.21433357254251	2.24434076251196	1.38887796656903	3.09894393670995	1.83625364046782	1.92160019297919	3.65895220141507	7	3.02625852245209	7	4.27736966638528	3.79309348934216	3.87856310362357	13.0858851963009	3.64993941470327	3.86286818474089	5.84215958208081	-10.8657895188802	-0.50695872326845	-0.232114389185287	6.81598997907607	9.9779252687359	5.15208907272026	3.72154759671758	3.84404566890461	-2.06475050095318	4.25741604347033	4.67878698696613	3.02378040865174	15.2511851015135	3.47431281009507	-6.7508578629788	6.67799309229568	-4.98352831016257	-7.78642595707599	2.56318520727363	2.76508841759242	-6.30238205196787
3	3.27195632447886	2.50516746166087	5.61622285234836	2.13912391932364	4.71409162471046	4.13202386896337	6.70845968719395	6.29120787700576	4.17427777193365	1.28380287627127	5.10604655115305	4.98755876359226	5.95807644231994	1.59533750355652	2.00845249947684	3.59963925464195	5.00730446184343	1.82160890207349	4.95140468740904	5.36832402258834	6.07240049581313	4.66398540566941	4.12835395358255	4.37755990509625	10.7605590514806	-1.12333150167383	7.7558751831282	4.34754822251806	-1.39360010781549	-3.51467002563509	-2.91412546292248	3.82713900195523	5.44858411402134	6.99831046306422	-4.19316799748633	6.73428769851774	-3.229576169869	2.66915125017174	7.8117999963848	9.20181282138148	13.7404519327476	4.30593126295822	-1.54216008941933	2.76978889349037	-2.39416406977994	-2.13540228034359	4.87104100749394	3.87984863798785	6.58397326909632
4	1.84486758156928	2.49604407364055	2.04764999489245	6.10180369150978	5.78539270462184	2.12458395020559	1	4.29118763130688	2.38757697498318	3.04340696564545	1	5.1859262030525	3.7002829029469	2.70858939941059	3.33817932048948	4.49311391216688	5.94334934218863	4.24733758301855	3.689512297203	3.24384594342363	5.65645094039494	5.18299614502265	3.95259711785218	6.74238448014984	12.96794245487	0.84355283817654	8.62552627854397	4.86918879336898	-9.21784478002376	-7.94781477852196	-6.26962973692246	2.84443167541663	2.23831217316026	6.543873561329	-0.473178692999793	5.13718067819814	-3.58114592284986	-6.23263130423048	8.72355720210081	5.61781086577049	11.4874981317528	3.31098428594995	-5.88634771698979	3.2983497142311	-1.61366410294109	-2.91183089832138	-1.91741657920984	3.34126888237297	-1.52085580493493
5	1	2.69193636054327	3.82740347076747	4.81803012982788	1.37914974188905	5.13570877896326	1	4.87043836855852	2.83030433075439	2.42299743424222	2.83512089212071	4.50477637240133	4.86083571091536	3.36337977137482	4.05902743057526	2.15943760972265	1.36148156124229	5.80306671027586	6.5823384452302	4.27318564293558	7	5.43094696805732	2.1756190007373	5.25505478490599	13.9424283537386	3.7326956426062	4.94645202705579	6.64929451374781	-12.4687284223267	0.434680478160926	-0.723290157933533	8.932718157919	8.8377784781948	6.60608989439194	4.27839341979935	3.19369879241716	-2.53067014665788	5.98480120693994	4.7611077870066	2.86734624855287	15.104282301781	2.32134942783031	-6.38193631483508	5.55638241644949	-6.82219152185976	-4.35803539377551	1.5791040100653	1.99952099660912	-6.10338962828642
6	1.46797248985381	1.05124327972034	6.1028151948108	4.48194787324001	7	2.25821006980922	6.10516640671986	2.93994066822299	2.59641512216012	1.31159849291909	2.92101303720269	6.80704041136078	4.23648716504551	3.74752328835795	2.35985542788188	4.73328187462215	5.25140899306913	2.94820662935015	3.42896958793427	2.59185234879013	7	4.41726794796655	1.49222371200025	4.2964581753644	9.44429522628083	-1.55549703588027	6.30889696436702	1.9540588081974	0.474316571544548	-1.07646149375519	-3.6334629954401	5.69489307140748	2.12797421984743	12.4932674704682	-4.50450966481275	7.88567827162501	-2.98349108847773	5.3265056849583	4.21287248850691	6.93639421457778	13.4021832061069	2.50613220416526	-9.36278271804689	1.56814609989205	-1.46552249326831	-3.27016311780981	6.13375717744325	7.2384134154628	-0.868809719065437
7	3.09192562512396	1	7	5.35091438818718	5.27431855680202	1.65173161577878	5.11331962237233	6.23578540151747	1.10564444356002	6.95314960140988	4.38766613053748	5.5152056438118	5.38672233383303	1	1	4.91856840468296	6.71866752243776	4.8648097216817	3.69058126923778	2.24582970848282	5.63289591731209	6.69126246376444	3.73620695642261	4.25624528841956	12.2823898203171	-2.61768975356774	4.55725855586194	4.76642580066186	-3.71873610280472	-0.990812433673215	-8.11115402205533	4.18428364634074	1.49374813746174	14.9968933144952	-4.1180309599217	5.91753593995582	-3.32619163988438	6.11777118819449	6.3282247748592	9.16513562517289	11.1912595282569	1.50721868188946	-8.30409255417676	4.35382232659309	0.902933956678106	0.790875413008221	-5.66882182853822	8.66921593717137	-3.9887751834632
8	2.82080427286799	1.29731601075269	7	4.24323913766147	4.57747734676995	7	4.7311695001466	4.07676533200904	2.04399368754617	4.27004238700893	5.14934562473472	6.40544265089595	4.9746671669773	1.6716652349761	2.42263097279678	1.92820330654301	6.02040522986233	4.99465063343845	2.23487194049035	1.79144624340218	4.04655209503004	4.19023334865147	1.5761926752871	3.74106784055254	10.1161270384935	-1.19581613058982	7.15164502046282	5.98720076587978	1.94899316769916	-0.258493330932227	-8.93834021318986	1.00462806129159	0.165241076403	13.5092695953099	-8.27953081808336	7.24592137640683	-1.35184545096034	5.51922530841922	8.35969441128717	7.63372221072164	13.9878313041368	3.24643885736065	-6.56059240737592	6.15333505745342	7.56971606861258	-7.01172387887186	-5.00161204436499	3.98450102517467	-1.95112327289593
9	1.03732205583424	1	6.87799882410868	1.16531672022657	5.11192923936112	3.89740173065078	5.69944483549207	3.60557995407402	1	5.32522398778101	6.09942649073176	4.64976398859885	6.81661361260447	3.56668426940049	1.5893106313533	4.23561517651686	6.97147965826049	5.49188115902741	1.42556494340052	3.92938713206193	3.61648716843292	5.83828637730637	2.3029488360826	0.172037026019626	11.3355600548352	-2.75275606963268	7.39070961664472	3.40471976025143	-2.27418463997357	-0.692085301859018	-3.13198890122581	3.21906595688086	-0.783736043755314	11.531929494424	-2.6232401260269	5.17249503745627	-0.649972050667796	4.52845224617388	5.53020354780741	5.88242122470175	10.5190211748568	4.98906367371525	-9.69830489810954	6.97487318643623	-3.39952083893779	-3.06499302807842	-5.61866720107693	4.31192964088534	-5.69681748181597
10	2.90329555565883	2.09185811493742	6.46382515270093	4.72996762123593	5.42794314760724	3.23791534064657	5.29750034296069	6.21692177333932	1.12544915758264	7	5.50645677129362	4.9651259187818	6.49277741435631	1.08525615184872	1.31498305561991	5.83674250434951	6.75785193007141	2.73167663989299	4.24526200231594	1.02809894951345	5.66068032763037	6.34217016170612	3.13460330536772	5.44888559253729	11.2355818347745	-2.74689057056309	5.28767244129275	5.02796958769706	-3.76867254414625	-0.272044205319979	-7.87803008396713	4.05008587788823	2.41886159590164	15.2539132308987	-4.36984423766731	5.90480905138979	-1.61644336842795	6.10604651255369	6.35535435406896	8.28742829798655	10.701955602928	1.56228757225027	-6.68614343920194	4.39613450028076	1.07278195767651	-5.82029340899339	-5.19870947251593	7.54686293015723	-3.98388635419977
11	1.51949635210611	3.0813062556328	5.01551551288346	6.10618806754898	1	7	3.06314569851963	6.12372756741084	2.68737939773948	1.85681034517025	1	1.90963198063531	5.33972406641154	3.58151323534199	3.37112863485848	4.09956723652135	2.20423254789719	2.96550613079128	5.20312095070113	4.53439957123882	7	6.38796707080671	4.44262728472295	4.69177801515667	13.2968374469359	1.23705913611788	5.50828027410779	6.70777319781445	-11.2107635397738	-0.685320961201255	0.714329403483796	7.24163897649407	10.1746769285044	4.95883940355395	4.19958095446161	2.75021013677212	-3.07464861401416	5.54295318428928	3.30661442589595	3.60108450766488	17.2374780633882	2.66961817687375	-7.04556545876855	5.74957730501708	-6.30981012501207	-9.28311313238995	5.50986769474714	2.07844152806739	-6.84314867664884
12	2.1345529389998	3.24371837573683	5.38615521176297	2.40759330517153	6.69359708571939	3.68007457976314	4.8700338003754	4.18982565260971	3.14946811881218	1.64152675361062	7	1	4.27240084601745	4.13285504735249	1.29897369826514	3.33376525254538	5.69089858523551	5.53358461732151	5.60663871375037	2.5324704329525	6.28513590135859	5.65563703754846	1.26005943532667	3.92283084982889	9.11630610323469	-0.997584727854027	5.66878153026716	2.64850402571657	-5.0015331805944	0.87558751991612	-5.53995331619622	2.50734684859873	2.61721078989445	11.8873224020414	0.347271192379033	3.93868129319279	-1.8998721391478	3.59534814623343	3.96889041922478	7.43758147059532	11.4827936857859	5.92213344818759	-9.38330514251617	2.14918996706842	-0.617810925973397	2.97907267794402	-4.43839449351335	6.07827358754298	-0.845206583860988
13	1.16226636377752	3.70612370500118	6.74276985134392	2.55532742579003	2.8172549787651	3.67000571904537	5.30793813389882	1.79740502986269	2.25536685316797	1.16804675439939	3.59971820581472	4.12010508357442	4.69569438224271	3.18823980780164	1.98336181815642	3.74348147445347	5.14698169818264	6.27344600519346	7	6.32663080017659	6.46041566095241	6.46551544797967	2.38972572827377	2.87118900317916	9.65690994507796	-0.457372573735762	9.37691987516276	5.91793775354686	-2.07656692143177	-2.66727714396465	-4.21657132392203	3.48875098238166	4.2125435380611	12.2371212554545	-4.3271702377242	6.01498755050758	-5.02872600714931	-0.108639398942786	7.29199954098422	6.10033778514044	13.5862744646899	4.21052233788042	-2.79961357922339	4.94435108983831	8.1959069860259	0.488760898601758	0.108100313232708	2.80692198263145	-1.37024950116398
14	1.65605355757492	1.74535760875109	6.39647411398427	3.63412907290495	4.35469895569167	5.94642025078089	3.96790165968729	4.6909618385137	2.52606306284873	1	2.95558439085224	3.76535377037001	7	6.64227116485002	1	1.958030882169	5.06146586070945	1.4446309909725	6.5612398565532	1.80474023305769	2.95119288633374	1.08794285337313	1.54177726771687	2.53406693951884	9.26451010540518	0.743366534715289	5.94950710686651	3.01418325622437	-6.55952932643442	-1.00314010283496	-9.29425986632516	4.10816341836724	0.354811281612372	11.8141470891424	-4.19234372935628	7.61343977890874	-4.42658775590296	6.89274371881833	7.45928009599657	4.36814570167217	10.7154475281344	2.59566062757478	-5.62746130083374	8.11806323732959	4.20129259918334	0.998747355504076	-2.63524032441812	3.32577006530902	0.341475042923198
15	1.82570736824777	2.57926924196416	4.73568863736721	5.95107899739918	1.02601433061274	5.79540622744378	2.33414444678335	3.6853340201247	4.75410915981841	1	1.31798143587248	3.60794533606842	4.17574888070449	3.18179055461088	1.68405423127584	4.34463024319591	3.00592583881767	4.26993377741367	3.96003494069331	3.25598058833493	6.67896516960993	4.45665190982769	5.43493184060328	4.8718973616557	13.2104699014925	3.82645488089212	4.55383375655526	6.9366753175692	-11.3328505690932	-0.319465076450423	0.374631730258063	6.82199384839103	9.42997277355956	4.9454482618124	3.11900902181794	3.4484970943144	-2.753591787811	5.22408352019716	4.58914170838259	2.70326702536259	16.0166149322146	2.73112860117507	-7.22758309792549	5.02956799061267	-5.92732458358993	-7.5588438397182	-5.26183518764723	2.86969560061006	-7.48066224180974
16	1	1.72795293618065	1.57756085606184	4.74916355069521	5.29524674067127	2.82296304692022	5.39563994488481	5.91881846658997	4.69762910516419	1.44258370228716	1	3.73368627904871	4.81943824464245	2.56028254496108	2.38390584675364	1.36809273146525	5.08000712451743	3.10757665516285	5.98889907530562	2.18080767759769	7	1.59690029264634	5.82670220271464	5.40357640642412	12.3718991139568	-0.668357619181455	5.5266090485975	3.36062434839115	-8.8417634864197	-10.8635466094464	-5.19630937884758	3.87565135046211	4.25394632655908	5.53360857095947	-1.59858246979967	6.19487729535478	-1.64368693442849	-6.44762065557012	13.9268928118166	3.73854969406406	9.47924871754534	4.48236184169322	-1.41262029876199	3.89481444971101	5.88851672494611	1.04766221522489	-0.876134454985281	1.65540098905632	9.51099658874551
17	2.59364524957089	1.66381210214325	6.75987421159092	3.66196251031797	4.47846275688644	4.7717904169682	1.74937324955308	3.93381546287936	2.22510152989545	2.77584494371291	5.80905328706011	1.46401453300023	6.03570940007881	4.82212958010246	5.15772033020821	6.0205794235365	6.38852011813457	2.3188838343379	4.93705743215912	3.12430612985091	5.91541387909534	4.06735224517229	4.74983571418168	3.76381322917088	9.67085968346195	-1.50275431533482	5.2330862184209	6.9734887282932	-2.22033191721089	-2.05369927199861	-5.67962047859969	6.79531753236111	1.30259990414739	10.8002540281127	-3.94829078228538	6.7223962170566	-2.91632808062627	4.88210932395388	7.8397203900887	5.72405032622157	11.8317741374378	2.58400128629447	-9.44832279439369	3.57486591808857	-6.14301100214301	2.75462975879724	-3.6147672669909	4.40083054773051	-3.70810227067975
18	4.07431694117349	1.58083389055806	5.17138472304712	6.51954424960724	3.54801578826966	4.09143816170678	4.58979088939494	2.70783445876273	4.3570355907015	5.216619355584	3.91555388735662	3.71531709525148	3.62647952179697	3.84416295444593	1.47582589455624	1	6.53477498118312	2.16176119960969	4.10021225803579	1	4.42384744543703	3.33285731938368	2.11351285756707	7.10796446026451	11.6276386972186	-7.44356256511084	5.30792935842393	3.72681820646938	-12.0203009580658	-4.13896324747766	-4.08977955505373	2.45413500737297	3.1276632233954	11.9561138403383	-4.21671996659199	6.40924849711893	-6.03462067892844	-3.91368069593114	5.98538959700022	5.67169334274471	9.92719219116671	4.55222535159698	-6.28675807460273	4.00293077336283	-1.58519964103354	-1.12547100460819	5.76361014468213	4.35086418869258	-6.65405941735296
19	1.19515533234182	1.55160710857146	6.95077398460607	2.37414020315945	2.69674808186132	2.41125386278584	5.64044734146389	1.71918588352262	2.65366669170924	1.43341278887906	5.34762791197221	2.65325015097343	3.94384412338718	2.47438539384273	4.23489258135695	2.14879296372737	5.25604313298466	6.38121723484808	5.33444093861691	1.10118961355066	5.28849548970768	1.62393878374196	7	3.99049991967485	9.34932030259864	-1.63070658378576	5.34497909604594	4.90363955505436	-1.1971490662948	1.03862758901491	-6.06876333729553	2.82943024910654	0.869451762207153	11.9517717524405	-6.53691795282214	4.67126360552459	-3.96148287911127	5.27594495055043	6.21331561626262	6.42403792523678	12.2299072261999	1.84785033128551	-6.13063053870245	3.86455385929483	-2.88392925142362	2.15977124928201	-2.30772401890123	2.83137301418473	-12.1806855378136
20	2.69069752324655	1	7	4.46932940987171	5.67858922582901	3.35505647794326	4.54651004838416	5.95043704735836	2.12582900290951	1	6.65975222219364	6.22158081133037	5.54064962230202	1.4869466160129	1	4.95328802314919	6.04807509852287	5.64597313368009	2.4087266782392	4.72794990988979	3.66424996254851	6.08235405532381	2.75280828166202	4.97353508349051	12.0688073920977	-3.19180308878377	5.72138069542175	5.79111899084028	-4.03415981992973	-0.5501659339819	-6.93875804093715	3.93835406277882	2.44397122589043	15.6939042910917	-3.87260571433729	6.05246969618605	-2.5081435823581	6.08108711820875	6.55271374259097	8.70446707651099	9.8054424409695	1.80458817113384	-7.23887805105727	2.67280225286081	0.143082368457412	1.19275591944827	4.72492048687807	8.98813856348124	9.82608552997781
21	3.40493882586523	1	3.24489669004507	5.21837778232792	5.30818886023622	5.66968665430395	3.20795591239647	4.52701950855485	1.81455113571914	7	2.79072076111102	7	5.15526298326474	6.38418352455012	2.74243443254619	3.67147483248267	6.93702469532599	4.88090819424044	2.34897829944725	6.1529604657081	6.17654550131829	4.44842289546113	5.10970789220829	4.40973511136749	13.1435917795302	-3.51184673417858	5.31699772817689	3.9160533486158	-8.8639820123563	-4.04751894726892	-2.21631896143841	4.03743390052317	3.36264666810779	9.55910518179118	-2.86789545540484	2.81988648938457	2.07118155703815	-6.38025757105783	7.62856570027932	5.32543797140833	10.3483181224712	2.31572981750417	-1.83166838427339	2.50834558917961	-0.0401338750412867	4.56358985336437	-5.70457834882123	3.67044282495255	-1.27673795921994
22	2.8538751353122	2.01337002863006	5.99838449328319	1.43015540833671	7	2.88457187579483	5.03561154126804	5.0060365721908	2.87904025080833	2.02966974519602	6.29229689533876	1.16539639124022	6.1787653545458	5.3305278270469	1.37812626032941	2.84253246483157	7	1.19216779940444	2.53987498368846	1.68227054315626	6.25620069296784	7	1.70300785477659	4.5854408819038	9.22507301478038	-0.185183647814263	6.07719010093353	3.30511717642169	-5.13139905391651	0.841867813272681	-5.96945399161976	3.41960392375357	3.03623559644971	11.6493603370276	1.37929274236782	4.73528178403172	-1.74548146728444	3.69340554760471	4.0170208647808	6.67901815268744	11.6407654648569	6.03976306644253	-9.48230571395402	2.72489414900414	8.26964081510173	1.54769529985075	0.352930402415576	4.98135159147179	-2.041103375292
23	1	2.29015887883781	3.18871069496339	4.89221679488974	5.44693173894978	5.76036053475281	4.2484453707343	2.76719388693767	2.29387280215911	1	3.36997789354727	5.14868575093747	4.49039435142299	3.6933773958729	2.98990150481133	1.05533466155468	1	1.61579200949844	3.33528568112814	2.50196538800547	7	4.18096558120316	2.85423614699979	6.72055247384387	11.6735382915783	0.841633027493288	5.99118200972877	5.41239120709768	-9.0643085476415	-11.5618781032964	-5.25508752632146	5.11892327223347	2.99041372405379	4.96607765168076	-2.54026657690253	5.5215588335103	0.667206263502709	-10.1543631948152	13.3651191082607	5.26569050294518	9.10821592955171	4.68940739946991	-1.33311646457095	0.548635063328501	-1.60099357795584	-5.30379123692433	0.708980045504895	2.64489018158142	-3.01038612069683
24	2.00604126938151	1.54848667011975	6.98471488920446	3.76955073188746	5.73454639311197	4.60552966950619	5.65790341703782	4.98260691532338	2.03651633189856	1.60018266231581	1	1.63843762392251	7	6.28763702203006	1	1.50346229307108	4.25075566400836	1.45905864919323	4.80309190452068	1.41206461858147	3.36277223268483	2.61485788387863	2.7592911077847	3.79594616232099	11.5878307057261	1.0366999065452	6.0805980002136	3.25713627608953	-6.11838595570776	-1.28378468005269	-8.62901801126942	4.39060982387543	0.276267768633523	12.0839295141604	-5.37616569976189	9.15916724513976	-4.09140790195781	6.90937712261384	6.30862112144475	4.85783038438085	10.4694774825194	2.1164800491532	-5.61897548639319	7.6402071647661	4.88433084910369	1.68316298607062	-2.66676911845892	5.2850509818655	-0.239695404857371
25	1.16467343269125	1.73357509305177	2.04120940981441	5.33540842092539	6.50952543435952	5.14931457036918	3.93032901721349	5.38957319608027	2.95605672779343	1.17081651440413	2.62315225222701	4.10139215904044	4.97285145965974	3.30924193547381	2.93322886580024	1.6844161094513	4.71680737277988	6.15940669334608	1.36385580680752	1.83757675718628	2.98270522225937	3.89269702512412	2.88275197125288	4.66104354783876	13.4829999363283	0.587267796371043	4.98616503416085	3.16242133617505	-8.95516082366045	-11.9591718190484	-3.03928789131061	3.9455442215038	2.2554848881295	5.2492821264404	-2.09075359698203	5.01079765747799	-0.741967390485394	-7.64164481217896	12.269203188043	4.94990266528904	9.18958514358718	3.51668591831618	-1.07006305564152	4.78197978068306	-3.9909978282939	0.0901146191998866	-7.77419292366599	8.4339684311952	-2.92198268148462
26	1	2.9690968423651	3.96728156820419	6.05793168654477	4.52244445351107	5.88089087512023	3.10080094179838	2.96332311189449	1.40561124767262	1.79666128321775	3.08688707234226	1.0712182939995	6.47201560322017	1	4.62270903610473	3.66162945665573	3.30920397040835	3.94309137464785	6.30714403845743	2.12114101470639	4.68047620247991	5.71471126240382	1.74122204752732	7.37101221826455	6.4408521093848	-5.10372580622863	3.45208781154119	4.38239719025789	-10.7662715381863	-5.525307765282	-0.923295365833242	3.08857204975366	1.80564538598386	8.61493420282481	-6.9513299521857	3.15490657174205	-4.32862493594874	-8.16878762108832	7.96180589409624	5.07716614877264	10.6762165221504	6.4832581517407	-5.95873991212065	1.39450147802863	1.17466384798214	-0.310170505909811	4.02383749931175	3.13564418863925	-1.22083779486512
27	3.0939151815218	2.20309691787912	4.09809526859214	1.75947546197891	4.12832485606888	2.7909026496018	6.50490127809595	4.69525346225074	1.38515351159056	2.31807525310025	5.40541703334883	2.15555821386949	2.70673522490206	4.17596167649321	6.00083954185273	4.38728426615696	6.73529736604853	5.53951953023338	2.73755328047773	1.05987407483959	5.07775937852946	1.66086773159983	2.18229962295383	6.39172100163822	16.0415272835256	6.87112508083149	4.04961540137943	2.99640312755081	-9.96801654395203	-3.51662277728492	3.13249099190564	4.48878728684078	4.080873167212	1.02261501451181	1.75296788376814	0.778561364356239	-6.70055205344035	1.54559027873939	9.29772315924334	4.25222415079759	17.5655563300985	6.8196517327311	-1.88991214114721	1.66644221610385	7.17596432517701	1.92673349700134	-3.96533104444707	4.07742445587627	-0.640409302932701
28	2.2137380699001	1.73865222902861	6.04996775942897	1.56186950523542	6.97363368765422	3.73111442366199	4.96871269431003	4.55079971859053	1	5.1256257695999	4.83205629672577	1.86969236184511	3.38898705830335	7	1.77747874198106	3.33090425310329	7	6.0616573734349	1.0561947446966	4.17554240877688	1	6.25618927351922	4.39455734944824	1.17409234040724	10.3398749984011	-2.30980664004025	6.42968931396045	3.65099714589112	-3.20790499838921	-0.103655301687318	-2.91764140101824	4.92637678976586	-1.84063018031701	11.0410558023649	-3.62460176659865	4.04238156722958	-1.56647646057491	4.94139541870952	5.8280245392798	5.71158481158176	11.3861287326872	4.68953795934286	-9.25630870012016	2.51245875983762	1.16215100937122	-2.58913711968202	-5.2546836218945	6.97428054792877	0.125517830729997
29	1.37505723003164	3.20237110597231	2.31734065219117	5.45273764406095	2.42155494704879	3.7038499963968	5.11315905975473	4.30391649261131	6.25305382647294	1.0893931329494	1	7	5.70988328573375	2.28597661331188	2.09425771208913	2.18714939021991	6.18571798095922	5.1526612525758	1.45819382909702	3.90411759443	4.48157786193246	2.12216468865626	5.70033393367696	6.84589822551084	11.1250208525912	3.30376459452828	0.245617210355439	3.03160475122119	-3.98317402511944	-8.21835007188962	-9.25140447406167	4.75822229109013	5.48713882416007	9.47832864251524	0.47269407533582	6.36863640510077	-9.9087007147699	1.31487560749132	6.21628331730831	7.55436875071688	13.7875525857663	2.1122004612103	-3.72193309668501	6.37175195188836	-0.508206959431536	0.539653493119885	1.25821885046724	2.62870197441194	-8.44004329864282
30	1.21517902709891	1.42432931183071	6.42782964594504	1.65857306466813	3.90411450321909	2.78156898071819	6.91549181786845	2.0863987012387	3.05087571650433	1.5300718389818	4.2901641182503	2.86805744289415	2.63300802679574	2.82745239250485	4.34124651470563	1	7	6.96793969284911	5.70093253100296	1.29446247053439	5.80389621989838	2.18528180041248	4.09494297871101	3.72269840622013	9.80491131985289	-3.0796995551227	5.82060099707841	6.0812905257267	-1.17489110865639	0.157604388914303	-6.18061632357268	2.76571105937039	1.07132455409908	11.823304676265	-6.02441742579159	3.29833378135085	-2.26465206319944	5.22607052054558	5.40687139599483	5.7698901432064	11.2979722514421	2.1216828384205	-5.2502683707349	3.20579861266628	-1.86795442108557	1.52453590206458	-2.36517650958865	8.87707872217183	6.87916606921063
31	2.86347620038858	3.78813811466819	6.47326360379465	6.12466878202322	1.46769331745492	3.86094216062026	4.55547757876853	4.3433739040993	5.33815606644781	1	1.98630621176884	4.73499050899545	3.9343495271273	3.31683013588613	2.5765985862115	1.94253382477562	3.82813528938669	1.98310843055208	5.96412280360822	4.63294018465441	2.42902690623077	2.15652449501248	2.24606185154662	3.64120872148873	14.4811688672094	3.97641394610548	4.38541870184463	7.24494073016353	-9.28218297033026	-5.90691314535298	0.540501406645757	6.2197850207699	10.9332608871412	6.27589766628944	4.08664610957996	-1.00576054307407	-6.60140494473107	2.6715790275993	4.18807369112147	1.6137652864803	16.6784555638137	4.06045634784552	-3.12597301679526	2.81809363724376	-3.74259356084579	-5.75281608163641	-5.3783504778945	5.70869275390037	-0.959269577425536
32	2.16468418731354	2.45504674345139	3.71201387992617	4.9848693503717	1.27735564618446	5.78839080086783	5.22796548023091	6.31661783197306	4.13457671265924	1.60822864346283	1.5619621032944	4.66697838292997	4.14888115873258	4.57006254037884	2.51045201002489	2.95337829303815	5.78898654845703	2.77650788191589	5.2283921288616	4.12212722874362	5.96666098187592	3.24171198362916	2.59175225739015	5.86587538696482	14.0977906668023	3.34522948748483	6.20501794649015	7.60626579024956	-12.0876573448561	-0.0312340411581429	0.134932448113932	7.65143044493601	8.60582467290249	5.88299042312256	4.5399180375944	3.87481797899524	-2.40312903438461	4.98630719014259	4.41672345958719	2.93991528615878	16.106879787862	3.04199287300027	-7.51232815490874	4.91777156716894	-6.28245693076143	-0.655498777983798	-5.68160891246361	8.72433613864967	-5.40172029262431
33	2.22557863780059	2.19510310478263	3.68314246918252	4.71577973570907	4.80807987737988	4.44678905989028	5.76361314747051	5.6874636389525	1.26768355832372	5.6117202280299	2.39507855987684	3.9242171447854	3.14947399904114	6.28283437753335	2.11025678096698	3.83631253026471	5.65370304209618	3.78126862991217	5.40681319882822	1	5.9696582534145	7	1.76164634887041	7.60667949536928	13.4731935953221	-1.687019821015	4.00060607383233	5.24207283473959	-9.21001385764773	-5.89287231127891	-6.81782752618376	0.53456606184319	3.67474778654945	8.9093236010271	0.526448180755774	6.32747700582385	-1.31919465902623	-9.24632650157584	8.48435473836079	2.87071958939388	12.0683429843868	6.7172112515364	-9.5227281617178	3.57788174219734	7.88291021886261	-5.32070378541411	-5.97159935649982	4.85151008689945	8.68447489359704
34	1.79249240915911	1	6.34364196609936	1.22833578541187	6.03114198525006	3.97116609290835	6.94021553493477	2.92476122284057	1	6.72574716400212	3.86940784559285	3.8970132465459	6.59683273924093	3.13535669752876	2.6502088816646	4.31990154557451	7	4.54283922245762	2.52210729740587	4.88149498452652	6.15163596020607	5.10655361107655	2.8379387746064	-0.243025932551044	11.5323279697191	-2.17022227980808	6.8848778985061	3.27804584658866	-3.18220983083919	-1.16070269426996	-3.51299078420304	2.61196861044128	-0.727800765207282	10.6531402596205	-3.38581184642145	4.6408993194385	-1.08667366801138	3.86386837188864	5.36183341424247	5.03245669254352	9.95470877355391	5.15408316964793	-8.88544096077223	6.30157964156091	-3.12828189126802	-4.13098258029055	-4.34141066819858	3.55776988534637	-0.521357639253673
35	1.75774731823041	1	1.34858044168882	5.05241213026803	6.3340040849844	5.75760979895839	5.16156360231791	6.67119170024798	2.26687410556242	1.27899240692022	3.57595628299741	1.15024746098438	4.27466223872084	3.43325781262936	3.48025099781171	2.29459663722909	5.62247759296844	6.48525980176782	1	4.28578391536215	4.75364875286925	2.19357480916735	3.89330097268602	4.67719785728841	12.3624627974049	0.427622263423022	4.51809121170669	3.12986582568978	-8.67703251422125	-11.9310897762111	-4.7709076526271	3.55868965454265	2.3421161821236	4.3906661446776	-0.844744791251027	5.30048065154171	-0.0184764045272422	-7.02983046936633	13.5309840947674	5.13107937155957	8.54216690128414	4.72157346810741	-1.31393210856189	5.48062911170945	-1.51562138747369	-0.429781069731408	-4.01076208049595	1.98761375219378	-5.12030418221974
36	4.36158997930292	1.15708380559077	4.99637600992042	6.75738139668218	2.48002686443683	1.84491710636784	5.53110909123011	2.78993807454938	4.14002399256909	3.73160591781374	4.12696406924475	4.90651155692576	3.85549629740443	3.51454015984258	2.3078797539911	2.81632549841158	6.63493012648826	4.02112282746664	3.26750171031731	3.12315080391012	3.96156642164191	4.27409402323771	2.66017528679222	7.0066180995821	10.8643024857615	-7.36120281219735	5.02096399700842	5.23902828070994	-12.2267158596944	-4.49332832963337	-4.11951126627411	2.84688091862371	3.40744051202544	11.3451088497134	-3.15957509554341	6.93058405722872	-6.1582534702668	-3.89645017989699	7.14652625669738	5.98529032030815	10.5030010722008	3.65670440829393	-6.02074626347903	0.947496182131937	-2.79051718080659	-2.73409196031158	-2.51239632187073	4.55017062993793	-3.35943618851402
37	3.99117702659527	2.95253423045238	5.05980656981106	1	4.77713968952193	5.90908216737684	7	6.22065846812871	1.03240103837724	3.49550331788047	3.50023987056833	6.38675893831346	4.90350066294483	4.98359179793322	3.81367919677044	5.89073614670589	6.90749478752784	3.47908516609698	4.48111773878827	1.65774000839368	5.70805158029345	5.57862074528425	4.17988075329263	4.48784406032651	12.1884224850327	1.74511020795045	5.57131033572213	3.15654151496977	-10.1924586611081	-4.25910396292401	-5.38557987327422	2.40254872424178	3.97085207706161	9.06551926073015	1.19912047667001	2.15511521138477	-3.47267620128514	-6.02189984632608	11.2883003956718	7.11226784985091	8.78260568049734	2.64736405039969	-2.8895959527871	3.35233848788541	0.989729553758431	-4.15414694045343	-5.1697463526649	7.80259243636907	-8.18378132816446
38	2.30146553262303	2.51833218503103	2.75426981092673	5.85814834900508	6.13270653488561	1.79427084243605	1.92265783638499	5.15052387305623	4.15179041811247	4.21595588466293	1.18522594039101	5.550380492468	4.02256635257473	2.2217408173882	5.08066178583135	4.23142359838569	7	3.70001923852179	2.75361116265499	1	4.75777988283136	6.09457547575705	3.80109529256005	6.65977778527518	13.5921952969667	0.306035583462483	8.79537738644279	4.26176559505834	-9.04158056202946	-8.87760970195741	-5.16708434882425	3.0655461408928	0.955378827625333	6.10695339946678	-0.610664674326137	5.65634153911034	-3.15118918930209	-5.41665274271035	8.6766688158979	6.41598330386632	11.2582192481955	4.21511778272365	-5.34432932104831	-0.0906232497307809	-1.70559928356838	-3.18727977580192	2.92536363012698	3.21676805356633	-1.24048226030774
39	3.72187613402662	1	2.97011579238304	5.1046405892181	4.04538502477128	6.73128503820365	3.83209535929479	7	5.20919412712517	2.23705564171653	1.81860188307262	2.96112998381388	6.1970494113463	2.31764289037064	5.49840033288834	1	6.39803927714484	3.22639854843326	6.54622799880491	3.71983307951827	7	6.78521468484338	4.57489752811026	5.93838278434732	-0.94154585573286	5.01671458795964	-1.69414881216868	8.24053738562486	-12.9968163480642	-2.85260691448472	1.85421176616889	0.588136735542596	6.36045467070286	11.0583140219429	-0.587341159765754	3.48509356740668	-0.122967180135416	1.11419176185396	9.61394834019583	4.49470612582737	11.5269829952416	7.3661489353073	-0.598497575257882	3.86534583085734	-3.27383995126062	0.170509460212158	4.72991125090587	4.29399937002639	-4.8994256909363
40	4.16146057785445	2.43807394341351	4.40955872354796	5.62376951939515	2.68462461835149	3.94147346359512	5.39934511504707	3.64243327151087	4.73455090015529	3.41274517957973	4.06458823907754	5.03383329789481	3.1592601205945	3.63275783276426	1	1	6.53348092887224	2.33420579564808	4.17377695586575	3.90563410067317	3.91266278979671	2.67722900174356	1.75343796216201	7.61199154109567	11.9602454729078	-7.17477157949708	5.33811476809389	5.06366576011639	-11.3554446204582	-5.15500604021354	-4.60990878325409	2.76858061935103	3.4414948302706	11.7348136684454	-3.8385772173148	6.08745437187726	-6.06002504626137	-4.07044039320023	6.70336347211673	5.32321583676355	10.4358373675621	5.45636418219535	-6.5131572908618	4.34169466488252	-0.539708409909822	-2.1836169454408	6.47164643550455	3.22939974414141	-2.65775878907057
41	1.05130343231203	2.87588271982551	4.17526406120107	6.39063039150215	1.84739750483594	4.14255167840387	1.96314151839679	3.83020807536498	4.75161285656606	1.36621401329844	1.17111242997835	4.48011132365431	4.53026608486619	2.92674321541891	2.566409333142	2.00777555565149	2.28742265984658	3.84024354496492	4.53546621780192	3.77405487275598	6.20846540985233	2.79779434992325	4.67203275133873	4.67437315232083	14.1306589483216	4.33334088169022	4.81932663183481	7.65827825492321	-11.8339224823657	0.256949755493818	-0.917729366441364	6.79332187789395	10.4876290384591	4.94616266687479	3.68389337701931	3.90420243352786	-2.5742088052342	4.93194699081427	4.22038887347972	2.61566047308889	15.2891709809605	3.48944614310754	-6.61089210089433	6.74097072099325	-5.07229664179573	-7.44988999015638	2.44235866845776	3.02606956391686	-5.80962255962438
42	2.25248889240809	1	3.89977611539104	6.45835556984661	3.65635338153152	4.65269475044735	2.25749762495439	2.67148347236477	2.98024103707646	2.44473433637651	3.27952927548644	3.73985480553962	4.75730506430643	1.58165122240419	4.6444062899034	4.54188614766274	5.34450054725424	4.80775835048437	3.77315163275142	4.57114851794011	5.55860934056625	3.54648394611161	1.39971620539099	7.41399268917788	13.2331823218052	-0.702945527700265	8.4481367762423	7.72185572312326	-10.7409904058416	-6.32921843093594	-6.43404693130658	2.96850996466924	4.11439604177661	11.3258261328354	0.291497179436763	6.55920302561701	0.151643910911566	-8.07444293149535	8.2774307980721	4.22377854497232	11.3086890322656	7.9791379403207	-6.3325163046917	3.7998056943301	7.07360406922416	-8.55958699110306	-1.84435610275054	8.15852544971411	-10.9081177449292
43	3.4674773552745	2.18177757268679	5.94713680144224	6.15646621817549	3.76599866921251	4.41917000704897	6.25615396061698	3.21793179636608	4.33311372301193	3.75046946596147	4.25835850713495	5.5137578383995	3.25796179377699	3.76753955352335	1	1	7	2.06018905008276	3.55393484877405	2.98861241671604	3.82864672050787	3.34575800382954	3.22919396821623	6.43027936242979	11.5443274103229	-7.3442797950478	5.13494888740269	4.24527153003089	-11.7626451920219	-3.60114015102334	-4.9786293413838	2.02981367069451	3.59022526864001	11.2225673366762	-3.2748617073248	6.91814653763083	-6.26548064969392	-3.9585416784914	6.51505712490001	5.62349333703899	9.4950785600004	5.15498092466492	-7.23921165808457	3.57902707165736	-0.439313170981305	-2.07207531142633	6.2096457359645	4.7006735595837	-6.13742194890267
44	3.77632208588216	1	6.20670941872423	4.20892228075296	2.65736834798334	6.32202222696183	3.65119213550637	2.4366286315689	2.0289350602645	2.51018203693353	6.43316544853136	6.39525073620178	6.00416879026715	1.79679402869533	2.81928051409706	1.88107374436677	5.22301546026024	1	2.83501293695536	4.86865224011088	4.31154713427503	2.86535895758173	1.69866835883069	3.10774333836623	9.04495747304986	-1.61828606218006	6.352624113454	5.74832407290958	0.534525063634732	-1.85372960359106	-9.48780910098377	1.6994433632813	0.818229393023447	11.3218431623707	-7.96466017275009	6.09967491018853	-0.682636672952172	5.19146269158117	8.82620167007417	6.35682479315054	13.3695658991107	4.02452402105648	-7.51524427067042	5.96760115696359	-0.0199754939127042	-5.46770040527249	-4.31873279016471	9.25929687716068	-5.08288345766338
45	2.58418068714878	1.16895389265664	1.63389977507566	5.08191935366193	6.17506587752862	2.79067568272905	4.16871978564394	6.79543612269028	3.84907971815889	1.7642092127601	2.95031175976269	1.88059461516056	3.84982700554627	4.24100335636801	4.03774369996707	2.2233599911772	7	5.90863053789038	1.36292891916785	4.53396487830604	4.07664439265457	4.06641735335676	2.17437905921927	5.20324980083078	11.2413205759767	0.00968192182005917	6.50375527720653	4.39808406988249	-10.1069385180626	-11.0922335960001	-4.19101197513713	4.47342979894662	2.93621044856049	5.6395953594139	-1.12290040532608	4.69088625175703	0.0659864962474676	-6.97762475107833	12.499210945195	5.14462185724343	8.74625803750421	4.09216081569933	-2.15375621331047	5.24109619628074	-1.77065902523791	3.81373507461952	-6.21511037982112	1.29751916637921	-6.77522570008981
46	1.24213941173534	2.33309119765422	2.79244829672856	7	6.06935277226686	4.54708643659582	5.30885583662849	3.6755091699808	3.44384561779296	1.65120706424154	3.43985032862315	1.32696021472119	7	3.18233093613013	3.64829476144228	3.24201521754155	4.73007718594034	3.50115994639729	3.38110779889302	3.30339367729527	5.96339422409613	5.52781618908479	3.75026649144427	7.3985931161388	11.6595216607237	0.277234659806421	8.97902815717564	3.46012883194446	-9.66913682886537	-7.82292547368963	-4.51494780730881	3.472859304151	0.440428727984556	6.24253487436515	-1.4335983795155	3.66014119351681	-3.15555663207924	-5.03633966814582	7.8157403346607	5.39986371793767	10.6019840078075	5.20892455988781	-3.92076133751697	-0.631173351720883	3.00237982334367	-3.44119433975359	-1.88684771611122	1.37029988222123	-5.70072584265772
47	1.77164730454765	2.89946501382514	4.64013317704618	5.78431403650017	1	4.86780439095737	3.24139726678386	6.54764996301601	4.12645559508737	1.61443339069168	1	5.62583446374425	3.34904909325812	2.36231847239068	4.36535100812871	3.55847679470959	1.73254060707596	1.55177586772063	6.7335703835474	5.7300093493234	6.37204379776594	4.15794646188573	3.79867781548221	5.07712959625146	13.6560297720821	2.23683190953056	5.22866231853409	6.79802739469668	-11.773212958656	-0.37170891860273	0.529395376395418	7.10191841797242	10.2167974849243	4.95941888548261	3.14312524522668	4.40734387097097	-3.40669802186423	6.20614508148838	3.80380080514454	4.13204309320844	17.2860341670367	2.31111515422547	-6.76620870716052	3.67783961372134	-5.22052046243027	-8.35204763203148	2.26638848952443	2.63502441064683	-6.49672260322273
48	1.58945886914845	3.2379800011475	2.08645782400821	6.35747392727947	5.91153752041726	4.57773902601562	1	2.41217194242799	3.90196049382043	2.15710890108176	1.3083387931848	1.42638028391877	6.96062276884629	3.38215831579835	3.17314277619448	3.47849123498267	2.36463877391049	3.93847139851037	3.2794362517811	3.31602115767224	7	6.88618365796806	3.14708533293123	8.04436370875985	12.1789383719383	0.250981434234547	9.19588133940212	2.91012087093105	-9.73667682344944	-7.72131421236275	-5.21048745675212	2.84969088532192	1.25349529615442	5.46219047531009	-0.989862155737565	3.77936129312519	-3.25375262914179	-5.93892742266498	7.62142922056248	6.4652151580677	11.2881698727105	5.40085335733359	-3.86649926252072	2.39855845698105	3.89208283019221	-2.89482904839479	-1.90337587191989	0.880387985901038	-6.07481003948403
49	1.7383292626771	2.48855126743709	2.83199516587682	4.97376923015796	5.76766713758268	4.0130613800202	2.79789851664745	5.12741425245276	1	1	2.39948783331624	2.83817332437194	3.78879042028249	6.55500636847813	3.7061627896799	2.82327016327712	4.2665842174741	1	1.74984133253354	2.7850153263144	3.53552434284878	5.08932654929525	2.29897017810095	5.07649149367048	12.1171753148338	0.735079839487005	5.5563773596656	4.30587780035536	-9.32173795026846	-10.7034958692384	-5.35512696643731	4.98713566276401	3.01876725186649	5.40751263884067	-1.86654751845166	4.26583472788228	-0.473191147715101	-10.0840857504233	13.8048676924002	6.35873738866364	9.42704791589552	4.01834470423232	0.427288332267257	8.1323833258311	-1.93304715853272	-0.408851044432222	-6.91183208082847	5.04157422471722	7.01958864286231
50	1.33391249081925	3.96746123808552	2.4448153257171	6.09914617659717	6.07443246453206	4.75748452637521	1.07544978734717	3.78518441743816	2.45391194434919	2.35581471516157	1.28435438325849	1	7	1.29129135788604	6.13005843548659	3.65067191901079	4.05730825251662	3.22323475610904	2.92906556116825	2.94298567104944	5.98101553064748	4.90431315882342	2.56955699084629	7.38037307257775	11.9382272239955	-0.477662213294791	9.26675222126438	3.82016202317996	-9.21082975567754	-8.9520806958461	-5.17783493618265	3.78030764724673	-0.0548621657497452	5.90976643842165	-0.457824896859344	3.81611664468567	-3.08296195671963	-5.54615172556682	8.37166658228813	5.58538576425884	10.6951732825468	4.34013985499905	-2.83340728284014	-0.211233763290421	3.10174937518318	-1.18905089485881	-1.16049973339202	1.23621036479784	-4.91356034579411
51	1.09143367605709	2.68788729421073	5.77187664033997	5.72576333219631	1.81261459230878	1.09729101406864	2.1855992245294	5.93926454216968	2.22061551884649	4.92223373490482	3.07021421072019	5.95949504356491	6.6411944771415	3.05071476680218	1	3.13296028038963	2.55737642846601	1	5.83328231738125	1.7209306263436	6.4283936457865	5.72162543675621	3.29759605925345	5.34142553881548	12.9337423501595	2.06697718329272	2.9319586698151	8.54533451765974	-8.9841867284267	0.827522533804959	-0.702604638773934	8.43434492809286	7.86674861913197	7.22824745848811	5.42889763920449	3.5981798065829	-5.83295722645262	4.10591720277603	4.35956440753818	0.850387787560288	14.1798795218227	2.0893031781799	-7.79261622682599	5.05905430331239	5.26366198128324	0.61952561195598	5.95110255233497	6.77658195820923	-1.38662048389893
52	2.5205838847169	4.31173020178662	7	6.69650577453451	4.04239976196083	3.05917302566147	4.27759401728211	3.90446831146925	4.40257361511288	2.98764011720027	2.20551312705693	6.1259908067465	4.48409067655404	1.54199086732096	2.34603879696277	3.7275941969254	5.95274887774342	2.46925479954132	3.5768488718691	1.9964003205115	5.17222416439429	3.77711232045756	1.70651131198232	6.06718261307391	13.6674117189245	3.13631661866618	1.13336574577552	7.84118681907551	-10.5884764468388	-0.969465996029519	-3.06460469953445	5.97198711997855	9.41717092360961	2.16894757619083	7.31364532382803	2.44832536677525	-7.19785238627893	3.72503366909805	6.19242942964249	3.2956914630617	17.5028600112541	4.09069561419906	-6.98892359817518	6.091425364196	7.90179518266479	-4.34164072447698	-0.694168145081222	9.07751654460551	8.41569579769995
53	4.30647021146187	2.82889020353401	3.15745430626734	2.59567698584988	7	5.40980131773986	2.99692751575256	4.48423774218933	1	1.78331083454911	4.36931333509853	1.53284999888866	6.63115930286016	1.32080022182127	4.72816775280464	2.24058738205987	4.45485304257435	2.1907822656045	1	6.88371743908549	4.78210344890018	7	5.83090970788324	7.92121231683276	1.25035969347054	2.76630135219239	0.37780023021631	8.90568750505517	-14.3322414619137	-2.49347496545677	1.78197244455888	2.35802073495744	7.22976373314816	10.6152042159136	-1.8571226742894	4.47964691037591	-0.942837998149768	1.95798912169761	12.451313566179	5.60765979409667	12.221518337003	6.2514954591765	0.681450220998343	2.54062585302924	-4.08954104739277	-11.6602799511821	-0.938874815772857	4.07108453998676	-3.28215982742985
54	2.63034263896479	1	2.30884716052832	6.1803184361215	6.26730328642632	5.72523806588574	4.97260029796487	7	1.43675848233537	1.41796448778334	2.96229877066008	5.16838092134824	5.8628259903115	3.97937692534424	2.5387814231231	2.4977971831206	6.0081382455457	6.62580125164994	1.14716893342039	3.99010290680573	5.22050785816265	3.61784098201887	1.97795439366181	6.16460027222484	10.9910345662394	0.224061447729698	5.40420805696835	3.67979351718203	-9.37061369207058	-11.7878837504897	-4.39685149330015	3.15694717415932	3.32707840481663	5.08867274088054	-2.32106470152693	4.84140393127226	-0.210761171322715	-7.21456488658514	13.193974170269	4.71491434146474	8.6853918739498	3.67940947938272	-2.57331717889042	4.72896729595083	-1.5948583902874	4.72189434295604	-2.78434802007854	1.69587164624443	-5.74643665466852
55	1.89618340569815	2.50572154050334	4.68899975723599	4.88221001520212	5.41057628214612	4.44749240633299	5.28342055682807	5.16890379871941	2.07300830016775	6.53239833854021	3.9381389019416	4.79000493936108	6.00185458513744	2.7373790585835	1.40433160093248	3.73961184905292	4.4728836895617	1	6.51712557121255	3.09789613352739	1.36755307420886	1.70521124077751	2.70639869099127	8.0542799170295	15.3246178760727	6.87404615389006	2.45291434113742	7.53175902872869	-10.9691170862561	0.348718738252338	-0.540191434307264	6.99718167918654	8.83512565121204	4.50973115442941	2.96077384384782	1.74197227174438	-3.50200329069523	2.65197089417077	9.03894867180035	-2.09297520091827	16.2222349351325	5.27305889534291	-6.86005827614231	8.14517221242192	-4.97919137575232	0.590878676276443	7.18148986301858	1.97804543306203	-1.93701357269788
56	3.60111499687191	2.43760812357224	3.40689622691327	1.85309687739518	3.86122459651142	3.23207997217557	5.30738702849156	7	1.3119167742024	2.49179372471764	4.97845907521271	7	6.53839536859953	6.00316780865911	2.92008172169793	6.9203356074282	7	3.9920061428173	5.92389897508208	1.44293909000123	1	5.62691734174295	5.19478414075664	3.82690441734653	12.7823817117578	0.784908299153161	4.62610108626844	3.96954377966817	-10.5348788827875	-3.69746788811054	-5.75660417723482	1.91792206157207	3.36423350154386	9.28780672929633	0.19884192102712	2.64560817653955	-3.04709291466272	-5.52248106995017	10.0879115104658	8.08624909666263	8.9978775391032	3.19944675456265	-3.6193440338209	2.50962702238232	-2.18435523005542	-4.30783832984274	-4.49074719343101	7.13738211243347	-7.64255770869859
57	3.26022042294945	1	3.63246134964361	4.18867268552663	5.2014446087305	5.65151413036145	2.6343501731741	5.43432681296595	2.6431075786654	6.97145734873161	2.60112812811969	5.77749372365661	5.53301224986877	1.25266032029745	2.62525744920888	5.46199702334265	7	1.26880241598477	1.26403566686565	5.62664024693371	6.21828121368864	4.28591254022214	3.93580436621242	3.45819272122855	12.4455927197412	-2.86012303777855	5.90690149953108	2.14250815530558	-8.602825900979	-3.89496316934448	-1.03834111267032	4.05750025840779	4.41905051712469	8.45241089498194	-2.98789791920555	1.13856454109672	1.49387270515129	-6.13360073289328	6.90162334058051	4.57434242955147	11.0261764353485	1.57171898840305	-2.41326747504681	3.41463942550428	-0.0910199972396513	3.42076352148904	3.48132235208644	3.85786048863653	-1.30812503735513
58	1.7214067854893	2.6043098029952	6.26292707500802	5.18357944025459	2.32314492771597	6.0732754606087	5.42771749507291	3.76140574717104	1.95673010966193	5.37120734452612	2.98291442085476	6.71140322456451	3.5192945864648	1.9231292494638	1.39641199458647	3.37951588443467	1	5.14576518656481	7	2.72461079968343	3.8971603044478	2.482462389694	4.33640334768398	4.66510278273512	11.3167181874979	0.923398313548557	1.87641948873681	8.5162930379673	-10.5717567641828	0.715391048448069	-1.34117552834166	10.2844631673433	8.08794257235959	6.40396189102788	3.77736384313977	2.87335175947832	-6.02167400783521	4.02484239522309	2.37229368017664	0.729273436227842	16.4560169344296	3.22719855977678	-6.68682208089599	2.4957744046024	0.252246713154325	3.14325068416654	2.02870488911608	4.06686811328072	-4.21434306423948
59	2.80600569445872	4.49234773539982	1.72197876234688	6.34424744674637	7	3.55994105292066	3.48978410622294	2.11982941748052	3.98761002784365	1.6203095019867	1.68977971556551	1.53857274726899	3.62122050468151	1	5.02981549683567	1.47013657633458	6.56674826891274	5.56683583499346	2.76656656153576	1.39318885735156	6.09724287373689	3.32680368213929	4.24552859023549	4.25492517005902	9.76160085804702	-0.888189080177118	6.21495090126644	6.23179177743778	-9.48330192792414	-4.19271151982325	-4.23976863022851	5.97322977048599	1.66159653234735	4.85956755984102	-1.16521074407474	6.01931400326827	-5.53286079907116	-5.35132504060871	8.73582802752949	3.60793757987716	11.4230044374186	4.48592256881442	-8.01128542034427	1.762625229269	10.0667039439875	-0.809996292866742	-4.3388966249477	3.78935830963292	-1.84390050191348
60	1.87916093843922	2.32948077863343	2.08934836110928	4.57458245240337	5.39503244000065	3.28507878140382	2.59837063610885	5.10958480545323	4.46308325215119	1	1	2.42959913095747	4.16197981968835	3.77117429667554	1.9834956719504	4.17480520567028	5.87476046400688	3.64924547110404	4.59896728684023	1.94032945444925	6.17099976019568	1.26916459691893	5.42908281027412	3.88722121487081	12.7500353947109	-1.19782349413005	5.49640063016145	3.99793905372082	-8.16617208243535	-11.313886752448	-4.16259199882137	3.66588853311981	3.88386156833903	5.31093386200008	-1.44725801733064	5.56609964686095	-1.97633104548193	-6.84618807916105	13.955344363322	4.24508917319938	11.5954687201273	3.83722435904418	-0.999601822056171	4.29900652016327	-1.31324356504184	3.43171180854968	-1.65274223766995	7.71937901953759	-6.76292793524303
61	3.50633910498576	1.6882519167519	6.94847811066543	4.40884930371039	4.0549579739514	2.99251065525173	5.97382617340719	6.1847459365912	1.46857447830165	6.48759853949878	5.91045691394599	5.75452243440815	6.77639427210223	1	1	2.60819128390839	6.22477232499797	2.22168058062216	3.73651275631016	1.47697948771793	3.31175247732459	2.90487320650051	3.12499195024052	4.61068094562131	12.3671232729772	-2.41912979907826	4.56347445319131	5.29860440701915	-3.04454615159978	-1.24234056044985	-7.51346967558536	4.76287356826537	3.04058562389043	15.1600869655359	-4.18221828055952	5.8634874381916	-1.58113519093408	5.99157787209101	6.50018021975194	8.38691638868764	10.9130210457991	2.40675996656352	-8.1583009273853	2.54618360621765	1.4604214117094	0.735062726780872	4.40463236973434	9.15062338743925	11.046673886105
62	4.40624881898522	2.57664211333811	3.31784063486725	2.26223059430537	6.56011677719243	3.8565919857765	6.27767411735966	5.6160123648941	1.48237562964849	1	7	7	7	4.47085916878245	1.17535625306325	2.68854783700245	6.45441728553658	5.12372281680654	4.57082530439331	3.44382050344734	7	5.2447954240623	2.33759283705052	6.22572176574852	2.60177314802098	4.00576547668074	-0.720412177427249	8.72770302796397	-13.6866180249361	-3.10062770245804	0.327164426165832	3.37522973236122	5.99493226804623	11.7128823870237	-2.63354014941395	2.90729189818208	-1.28725850126769	2.98836113428068	10.7561615040705	6.28237372452457	13.2186736742848	6.00486038555071	-0.428362049143494	1.60743959057395	-0.882701509148701	1.57132357304204	-0.356428509548013	5.80064090448486	2.61620394755465
63	1.69626027683622	1.52244284475607	6.59765800193396	3.40027532168946	5.24080757009401	4.677924120971	3.20794465204704	5.07128963992754	1.17412261217909	1	1.97321919191821	1.82910017236994	7	6.53563302521794	2.36548096880798	2.02580109153236	4.66788801232784	2.07452280336751	5.11962165022793	3.35943272239428	2.7983184493716	3.43006821026652	1.455036277731	2.89439005257828	10.0084888332827	0.295147109177153	5.52285081143405	4.14546255767295	-5.43806214885006	-1.77613885148698	-9.15190540653263	4.00886087608925	-0.26763409036681	11.1708128633891	-5.40316119012492	9.60664572784975	-3.14412789596002	7.35223226627951	7.9317449476217	5.41191399058763	10.2095804277501	2.6002560987357	-6.45257641889559	7.01002027092862	3.99696676607609	0.961923347907718	-2.7916543560824	4.32546195188608	-0.0722732101929322
64	3.11025105662274	1.07153535496809	7	3.85974318857655	3.07955194252003	4.91318566414109	3.70667995093215	2.7430912963873	1.15667468522564	5.720305109228	6.13797380128869	6.69423794146938	6.3264007242425	1.72676413624556	2.10809368169981	1.79090040537268	4.28550451951319	4.86432159229844	2.92171586561923	2.73933717114124	4.28056809036202	2.81332633698734	2.06254485292491	1.80223711822568	8.67611365806169	-1.32808117473866	4.99531688812872	6.06456202750808	-1.19401765050994	-2.24128682721885	-8.37476191142184	1.75746209448697	0.526637943215599	12.7670120898627	-8.10017065710836	6.87271098528383	-0.425980278817159	5.81081159885196	8.827698577008	7.6890653946633	12.2456447007795	3.80210056870393	-7.68970277294293	5.65754520843161	-1.05039663187119	-5.95252618396483	-4.46487921477453	8.24056518529469	-5.25929160245814
65	1.26195922600395	6.29329185126719	6.18974190433325	2.23227397364247	6.15876716404564	4.60915475433911	4.0479807686768	5.44355311715939	1.30525127857208	6.50152105462946	1	5.42005699588113	6.59608922553994	1	1.49437731757502	1.06699381938837	4.29815175469153	2.75144323229641	4.19150237984319	2.81642782328048	1.29517247617964	2.43230681925458	1	10.2532293875516	14.5335329530754	3.15738614895305	6.00166465827232	1.10273677075923	-4.58288236190542	-2.71362299499013	0.452865950340246	7.75752642817223	2.87661214132341	0.734121865384249	-4.32383341498229	4.34314720913366	-7.3276103953824	1.14761320385324	10.1091077661115	4.85356208637843	11.7402594007138	8.58422498078366	-5.94737018089889	8.1506101383794	0.286263774789167	-1.13991741077106	-5.21002106345399	0.666028992120216	-3.08348136032396
66	1.32726639635131	1.91979232538527	2.36697424468416	6.19379034165425	6.89489672314477	3.49066765466536	4.75298555415595	4.16519644420988	3.35171252174672	2.74187468894094	1	1	3.85802630592472	2.99703416523331	6.15615921218953	3.55904127496139	3.02311305035874	3.73258211465448	3.11772463230898	2.37279824124251	6.4334018525169	5.11480541566102	3.70073977158361	6.96333324961736	11.048110522204	0.131510941523601	8.61076131008623	2.75724476328494	-9.78992087295078	-7.76569327219593	-4.92091170710772	3.39273908429674	0.811647750983996	6.19790998592611	-0.653760628317937	2.65047785917097	-2.5101240659581	-4.97962639924034	7.76962259363603	6.39805050564354	11.0113805016864	5.047325289002	-3.47650279661462	0.0988361082410294	2.86696282000131	-0.157631885496388	-1.19088881942058	0.94203676302804	-5.96232771817533
67	3.18228246655805	2.8240659438883	2.99478506116769	1.8311440203743	4.58876395452796	1.36638974400141	7	2.98075889288226	2.55172400599925	2.78877080372035	1.50084095751158	5.15726083818608	5.802962604068	3.09338789849503	3.23403086300655	7	5.24758792497474	3.41189544461701	4.46318611594328	7	4.90446568814303	6.0914759186984	1.14808941037012	6.5015231032034	15.3914665980231	-3.37561929907718	1.02686676406982	4.5918594048293	-8.99896043668232	-5.12802472718339	-5.37340903273391	2.0155215446239	2.95242859990714	9.23632453431414	-0.361398246020446	1.91028123513036	-0.240104801467703	-6.56096301933104	8.52632655062258	5.45502714220918	9.07717851397126	3.0320232078025	-3.18631476019911	0.924616720457974	-2.88708632107761	-6.22157930244532	-2.59549255805663	2.36587264686471	-4.07139682296084
68	1.00751234319043	2.77321658654512	2.95150484230278	4.83408743475618	4.80621030016107	4.83677967625745	2.71352526830729	5.30954471153185	4.87255567569046	1.56157383823658	1.85175204315756	3.0796518669826	6.29888660391183	2.3378264897473	5.03334028330477	1.79525861090945	5.38560100532114	1	2.23899717271464	3.09515711442743	3.88552801625377	4.29822348613235	1.76277842216557	5.32386962303383	12.5055658617024	1.23993926892394	5.261409375108	4.62626291271615	-9.85999473251203	-11.1246421541332	-4.29675737585921	5.23849865120086	2.93386037889767	6.41948030176806	-1.93644236081237	3.63282763653537	-0.37983446553357	-9.51740694828645	13.7111847347888	5.77013853545855	8.40621839249859	4.12533759273555	-0.219009359747221	6.70709154039718	7.5685569393682	-0.315582632103426	-5.8634461163436	4.6695158509201	7.31925065227077
69	1.95252166921316	2.89691900573173	3.91467656927162	5.64301571881135	1.10913476701993	4.05686015048109	6.88394661627382	5.37347938332773	4.50619102537679	2.43785367364175	4.64718542898753	4.32751708205694	5.23305571556672	1	2.12815239105713	3.27480095629339	4.23098350852817	1.49450091426574	5.12669414787006	4.20710407398878	2.97736667179584	3.03724582551442	1.75781574468366	4.42989613550381	15.1503597208245	3.6574999119066	4.63098053966754	7.3182827181532	-10.6952890557073	-3.01095968725811	0.537874815649762	5.83013706981267	12.225666161574	6.35176620485866	2.56227007879409	-0.364419553594182	-6.08266934008148	4.40945192428993	4.16383973789367	2.70321523108642	15.6881978648318	6.45060670761347	-2.36377775023016	6.57822724611816	-5.30825514478035	-5.87169050875988	-6.93127960553974	5.53262323607935	-10.644999362033
70	2.22405394218669	2.72661784239698	1	7	7	3.59548303769967	5.74194488397763	2.27072336675653	4.17390065603645	2.12676805325553	2.19915059832039	1	4.87624220327984	1.93159541198337	3.28456410456623	1.33811476877904	3.89536064566657	4.43306062381685	4.17464253840893	3.55213916596784	6.73667626226112	4.84992534657709	2.99384755684634	5.02919079804466	8.7541776388612	-0.460266231139159	5.56642190034	5.58371108775118	-9.8206969184572	-3.80764366843343	-3.40687630443152	6.18043578437905	1.8107694650351	5.96013721636117	-1.22150099849641	5.91840046645588	-6.15539641317192	-4.90109641035108	8.40568430320888	3.83715080681548	13.6259182638187	4.03372325258814	-8.52271274420095	1.66351142384988	-1.98806255511485	-0.731831456096015	-3.77800931581375	3.54300828918919	0.83254840512283
71	3.01085403460472	2.64079339951738	4.82811169417625	6.19790529002476	5.37804568836626	6.44142739068149	2.64314422854774	4.59931650059432	6.60621058202373	2.1578255594111	3.38497822890083	1.92145953235592	6.52933463879978	1.62996120702925	1.68368883714141	1.90633243406918	5.74923124936433	1.94779692620999	5.97576424804732	3.07050078099765	3.22966030351972	5.67511420474656	2.80869845327413	4.65736639011889	8.65501635013898	-0.525584248904787	6.40174737485461	2.53461351978431	-8.88645140517752	-5.86120955858461	-2.38039781429022	3.91078752219183	1.95478386898443	12.6880665882889	-1.16934858938594	4.70551867463918	-1.95878071581515	-2.05337270634569	11.1877763258079	4.90654034419019	11.1399766520326	8.5961182149035	-8.11347843629935	8.39011653610933	-5.4941804232109	-6.32872031779282	-0.439248341790871	3.0938286510304	-2.61008225007496
72	2.57955860613164	1.72467477653506	4.10591781398127	5.3167647347093	1	1.2466073202176	5.10352355408956	5.65410572614598	1	1.35092553627846	2.38914529869328	5.07660238890673	3.22773946777307	4.39095326639535	2.00003732200155	2.93917488321375	1	5.6527241716885	1.74350661935635	1.85335088267412	5.48757037471263	7	3.55367513951464	5.18480522676446	13.3304590891464	1.46120510715223	2.71534235516598	7.34163293285124	-11.4469971372347	-0.165703048273522	-2.08245169820382	8.2814573382427	9.61242372218754	6.18755918787571	3.54821829729796	3.18772729880476	-5.42888692346662	5.48531269708203	4.70908495860766	2.11822545161206	15.367559020626	1.62910278293926	-7.70628848947021	3.12697510968323	-1.94570074512179	-1.75385789968065	-5.12054668604807	0.976053947805617	-6.12795693182703
73	1.59458655734448	1.43618824810236	6.0551916087895	5.14590451824131	1.50315085913809	4.78720043862525	4.31497180813193	3.58842283419349	1	4.98239218803976	1.5647506336118	6.56402681108006	1	3.73683260084964	2.07303080105834	2.91990561343746	4.78749808959917	4.97092308104434	6.05129578117967	2.97618787975639	4.39164262896769	2.38118900869257	4.94617879528649	4.88927034870263	12.3720495225524	0.77839419238457	3.07514330188109	8.95506737557686	-10.5571559440994	0.513955991692618	-0.977888987707704	10.717908740314	8.15431740501628	5.15310778412691	3.52763137927914	2.42523289234565	-6.68971465357179	4.84480201610651	1.77549745895915	0.507023287430329	16.1592525037263	4.17331139228909	-6.79616974275038	2.09709520238541	-0.842713075139937	4.08770159398764	1.59519883834963	5.02410010760232	-4.45843438124019
74	2.32289723270179	2.1473237075396	1.11823146208591	1.42427868239025	6.02572680505701	6.92510078547143	4.86022593713557	1.57419982191908	1	4.86775067499559	4.33532698468164	2.95875410368653	4.0117691862297	3.79684578423804	2.98427957397211	6.56553244531497	6.10424476929651	4.97341488360814	3.01709168420657	3.39485377921502	7	5.26351078250166	7	6.6642515813053	15.1125219636665	1.2694958056816	7.19764735387023	3.00273622083895	-7.54133786761782	-6.18348367179109	-0.0461354654070478	6.88246194644872	5.06240746258348	-0.0272164127445319	-3.03561766290183	5.04202597814584	-9.38660594265494	-1.94738090619531	13.9886821307836	6.13340096514636	14.4255336305045	11.5104419331653	-4.3216394212182	7.772332301654	6.19558945996446	-8.19030409882291	-4.0353103799738	3.06667654136722	0.546521193223182
75	3.74253527491073	2.43299223760598	5.91765187811276	1.87315137154601	4.9856596369384	6.70649247399489	5.00489863977878	3.34113196019631	6.46399534018682	1.55452018015018	4.48066519992035	5.36759420151188	5.88131766970379	1.45415583086446	2.32346896863601	7	6.52428521836664	5.74265183598486	6.20437072143971	2.69489734320556	6.40886615102894	1.99990818232303	5.39558255149712	5.97393735356701	9.88859708807041	1.16416986388763	9.16384087539877	3.33877561795763	-3.13844317806504	-3.63871635069228	-5.46145135670995	3.57849417469541	3.6850755063761	8.49560147519544	-3.21374189181457	7.64153686481342	-3.06602930715988	1.56565405222226	7.4409381887677	7.1729953223607	15.1651310570045	4.24823262288551	-1.08343021455376	4.94941707303658	-2.42891836580572	-3.21334226105153	-7.33097014467054	9.26926666998604	-1.54540129828621
76	1	2.76420659925422	7	6.59962679338989	1.42218533987964	2.61377990961798	6.26516596582763	1.2887871516091	2.55145957444428	6.69732907916115	3.24851657819814	7	6.46472378435392	3.2318578455819	1	3.61038970316897	6.0141392539313	5.36245224352618	4.02138180684158	2.41802187067029	5.08929908122546	3.59422684941393	1.11710145996113	4.82970237524214	16.0355893496878	2.61306204398006	4.02360406986858	9.42275083146241	-10.5350990892672	1.10904076525158	-1.56423219776035	9.53951696824398	8.28234886802771	5.74930866393905	5.35300812925811	4.10373372121325	-6.9933795151145	4.01912737564308	1.38994854979445	0.887469082441	17.9287044972364	1.23463184271518	-8.22881006878776	-0.965811925469552	0.877730994896361	2.28497642464486	1.71938236089234	4.75047074227604	-7.15914594751826
77	5.07319188393438	3.79301321856261	3.01815380918128	5.99411447295933	3.21838745928434	4.58530466435275	2.70264175007337	2.31793115803567	2.45871317319897	2.2477212242635	6.54271915884848	5.36517319396051	5.56163596482675	5.1835542980832	1.87859382833366	4.02104669436868	3.60440856107712	3.97041420486406	5.02223269661447	4.54867456003239	5.1601873659055	1	1.57462947078741	4.77242858462705	10.2463132312382	0.359545011070457	8.03030540230525	2.55561330546217	-7.04148466929536	-6.18249950434989	-4.24284559802976	0.659155039924807	0.535459157408139	11.1770180141947	-3.83419198061947	2.88052138940631	-5.04393003968867	-3.20488016163697	10.6841430085749	3.99265662005044	11.2241187576065	6.56402145893356	-6.96550464486551	5.07768996603465	-0.60975209655235	-8.23877888274024	-6.70211824446098	4.12039231280614	-2.02316483840022
78	4.72769673325386	4.57335480072973	1.96258226667253	5.4248618125197	1.74301025505839	6.61418416277034	4.51746702636597	3.40968749185987	1.03997266191061	4.1809147600977	5.08465244630968	2.61433984992175	6.49001332835659	2.79788502450216	1.97897373744088	3.56408490719319	3.5288228389425	1	5.10231781692729	3.05140620629552	5.52921773639295	4.05099228135509	1.36339894444732	5.03220871190004	10.6984955707062	0.795262650202303	7.01400296837861	1.65871281878404	-6.43224304978226	-5.04340316114953	-4.98819087463591	0.265488793121263	2.34138463771683	11.2922118203535	-3.86738062535308	1.90782240128356	-4.27331297226017	-4.3431662166139	10.7506805897771	5.87660873324928	11.9021539819403	7.68755343913355	-6.57397882105393	6.85745687455089	-1.72747186230983	-5.36739187079583	-5.49953415161534	4.91071628145495	-5.52162351671398
79	1.74835261372407	3.74991358736953	1.89457139709452	5.61850432029835	2.70722683973572	3.8836528340619	3.49386235582939	3.17678882856229	1	1.25488660513253	1	4.64173978348658	5.60411011536338	2.16222238262114	2.06782255889466	1.98663255538183	7	6.31293823919814	1.37239258956054	4.09565824980196	6.00489173458281	1	2.97519637980249	6.55841135513544	10.5806326722662	3.2028201106525	0.337905471560836	3.69861885848585	-4.60917112169569	-8.42435998916811	-9.89698470030044	3.6851596712405	6.28761136807874	9.524448137707	0.381898363533455	7.47584155600363	-9.98597807901015	0.904050616638047	7.35629364725266	6.56435124835815	13.6634486425105	0.596070233715764	-3.66127045295158	7.35928404764632	-0.253608525971002	0.16147522263783	-1.91256681124958	1.88965060197702	-7.51719513732177
80	4.15446131482138	3.29315560437918	3.76670309845983	6.33773022186997	3.22624069871543	2.70232261330007	1	2.00637277909626	3.40373305686087	4.64369017115897	2.52991875229083	1.33658053507634	3.92584247201206	1.26387275778544	1	1.17104193221858	3.26052373544432	1.87653491945181	2.3583890264056	2.24484026822695	5.95130015698312	6.91897854977319	4.59520005481305	3.65161646899347	12.4194233258075	0.282808606169845	10.2022485201752	1.33810008679793	-8.45469426351783	-6.35366728448685	-6.51149644737134	2.06616015125823	1.93145647832195	11.3572105882112	-2.13763857097549	3.95355726202411	-2.80556443009995	-4.41131512439105	10.1998664231408	4.3049686765404	11.3615298911379	8.83131235666337	-4.6713430073992	2.75998067931562	-5.0294344146424	-7.33473945796613	-3.95827077406822	2.04655583704423	-5.97635647833194
81	1.93753991318134	2.61233657828901	3.21931399729531	6.28232263081212	4.7604495848174	6.97669648689195	6.60372000846992	6.53049743246303	6.89638550173194	2.02275969851472	1	2.54598424420259	5.55045736001856	2.29619359471951	2.96735583882392	2.90023322059497	4.91828615622471	1.66652633383451	5.87693202310071	2.84566651789416	5.81112712326695	5.19277550306488	1.82848925066455	4.22352688610276	9.37707326769514	-0.381418768324983	6.43526843581021	1.90738192460855	-9.28625168492812	-6.60296869188216	-1.95889514584614	4.02078229011208	1.94998171708236	12.3681258240017	-0.895187419588949	5.15738128621252	-3.56449782241958	-1.51181434224838	12.853469318335	4.7845424811387	11.8794024125006	7.55199576601452	-8.11017946123857	8.37586100824352	0.352297394442942	-8.67518786419399	6.63739030543958	0.992939888402919	-4.26166526883797
82	4.02321103360297	3.37519144970155	4.51727082303202	2.43214315366159	5.37034016984686	2.29438519940904	3.3633442604126	4.98612950717391	1.14783224903465	1.09834069088633	2.64095037206646	3.62800562945708	5.22338285206153	1	1.70469614191625	2.22000483593767	2.89753135635488	2.12807383057916	6.44493397084374	3.21336719790409	6.12172661942488	2.38949832757889	2.3746174457747	7.94289736809343	14.1160547474883	-3.40853082305861	5.48465567051594	5.03793718516851	-10.2759980408446	-5.85330768656391	-10.4819681166766	5.31277274697916	2.62564552286995	4.45039995455095	-4.61308522797739	6.90944853502461	9.81530485394168	2.00359492641409	7.33929536536667	2.8766921165623	18.3061742038964	1.80673121036502	-4.7226181016977	1.52753200077072	-1.06154089603986	1.91164591585429	-5.56886029724717	4.39826855859034	-6.02987501825064
83	2.49267550421179	2.20544645658426	6.17780781059509	1.29559189590508	4.9192207016014	6.70000744250256	3.79334449595256	3.78542100370787	6.51949341749174	3.63990597696141	5.12507422044059	4.61134458288544	2.6989539884832	1	7	6.92983032750023	5.76803678594618	5.36393608222327	6.81147678051209	1.91961159474319	6.51830359119491	4.0752698353433	5.70220162767912	5.56100811008099	9.90086537107405	1.05192737693319	8.90078443872313	3.08188799921524	-3.82980591552495	-3.77214685163828	-4.46421932764172	3.73676800119089	3.22916578044554	9.110079214767	-1.8001346105115	8.27750086251925	-3.1017682235632	0.239231584072675	6.25107766193819	7.29626721033925	15.2237170624717	4.86985928769128	-1.15565409306584	6.04069932729756	-3.72578487054193	-2.31809445937434	-7.21066616253258	9.65506607444939	-2.21513172625172
84	1.67472504270588	2.94943509917182	2.01612572591392	4.83196538375607	7	1	3.40659811938836	3.92646400490653	4.39549776095955	2.28450262118844	6.92098566014858	6.45121611076855	5.95456438426335	1.83981342053767	5.06730813710497	6.67719498953469	3.4690063670859	1.27245788226209	3.7770095946246	4.22292074792921	6.29801555299678	2.63573397568308	6.38527754458176	6.79345938909365	9.4802803256534	1.1957076321978	3.3838930419625	5.94876646608197	-6.87135791999666	-5.9476656732958	-5.41183830379516	5.09695505614266	-1.20037848577608	7.94357828489083	0.426702022573223	4.6714362913634	-1.82163540496153	-9.65970880976675	8.56377881118507	2.08795468269326	9.83778744554334	7.75723507481383	-2.44237634296717	3.9299998755885	-3.19424663003385	-5.47809592305409	0.500441570261119	2.65970456410116	-1.94729131227675
85	1	2.19602636968016	3.80226008740232	7	5.88286111919537	4.30081172084841	5.17081931300976	3.91327699542458	1.85481846961504	2.03346997029704	2.60130425847558	4.50329759813582	4.49337803245617	2.11303848767243	6.13938563200171	2.91603289232458	4.4188412852478	1	1.98694333883131	1	4.78249604015518	3.66259393904718	2.77049709044905	8.33975180763789	6.55912246197152	-5.49441308903397	2.86265469253573	4.04623211092292	-12.4935140873852	-6.36413225405532	-1.3354460345462	3.23818366310807	3.18593371446994	10.0117236211382	-7.22189059666404	3.80141752885453	-2.99622166541545	-7.64290941237219	8.9815045907573	5.88773546105568	11.3509718223637	7.56287054903411	-5.40547454603187	0.0560689297303945	-2.55414247606957	-0.0219490027686648	-0.98487426864686	1.50730324861872	-7.21245262155034
86	3.26757579010634	1	1.6752940871434	2.18819133729083	5.39600293725532	4.0627178005972	3.85192975446117	1	1.23012042678676	3.90755864936246	5.64766536300603	3.44433208891179	2.82270830596653	4.30131018821566	3.27204964252767	6.25497303325366	6.16788739536863	6.81803592148821	2.7585931538178	4.12548651571506	3.15492828811867	5.6082092643377	5.98337594171095	6.32761368360753	14.8735523178863	2.22515128548173	8.33622989832419	2.39944285286416	-8.15433792220232	-6.17437987971925	-0.838102608432482	7.31425140454438	4.5068246166806	0.819289990626692	-3.16754742788999	4.72895825783152	-10.3941489757536	-1.3652767901403	13.5666694239827	6.74207607316786	13.8920850649045	10.3837721694815	-3.71819457330894	7.80294206950323	5.71447945646332	-7.16337724003677	-1.39382765343262	5.60349035070358	0.472647597304299
87	3.94403895969486	3.64439026794803	6.21139364753312	1	4.6042755199576	4.27301085941061	3.551256341595	6.42461699269256	2.4653095916504	2.55513146633101	2.33064973701741	4.5102582079263	5.58563801165587	5.36735843841254	2.56871110512242	1.46478869176579	6.38346541071092	4.86196732260246	1.2998097870319	2.66191160496877	4.1164281158639	4.51981607783429	4.15228453442753	5.11220312129171	16.0410075504077	2.64402004495064	5.19303988602673	2.37231244544069	-6.90264961070885	-5.04072957369896	0.0308082813558817	5.86074340920014	0.721359406991655	0.650835572016469	-2.66871926891526	5.56259357385752	-6.18876525271908	0.610789463007682	10.0147240155084	5.02324413792761	11.6607438168253	8.78601770218092	-4.93061122584499	6.17897602541004	-1.52075263865525	0.767387751809144	-4.090050436215	9.09588238212304	-2.48252253688129
88	4.52179629141471	1	2.90642905621211	2.26388920025556	2.64857968739806	4.8458343193066	5.28609247346187	1.60694559618094	4.61846173437803	2.0769338387505	1.1752553613718	3.38824576621466	6.03389725811777	4.02870071357038	1.60084049224484	1.54921747772697	6.37653145977204	2.16523160165881	5.0414050808619	3.58140069874033	6.82439131457468	5.10728582968223	1.83032211778581	8.70871537736706	3.20586021045776	2.7707885867484	2.14358663206643	9.06600895004776	-12.8609771150353	-2.56713040197679	0.0556299215261903	2.59614000345762	7.27495030091416	10.0816152914382	3.86551754707509	4.21576251881705	-0.985144248063145	-1.07492104481369	6.36047149023992	3.50915265334724	12.3695622529525	10.0909662776798	-0.706943551266166	1.57496319985025	2.69306374169576	-5.29230580369547	1.60373633365022	2.81245579971931	-2.73628929322477
89	3.99471265469416	2.69910976439016	3.1029093106009	6.16305814432638	3.95451665443751	5.08834331427406	1	1.99697331471025	3.4989427608794	5.12940811712495	1.64559455123409	1.45177811189211	4.1483292785054	3.42184432454135	1.43029508769847	1.19608001350705	4.087418203265	2.46465909017532	1.43500135040099	5.8951895583574	6.84014842235923	7	4.47348775089982	3.75517734998134	11.0141450326521	0.401045921888583	10.1966350598471	2.42443360514211	-8.05241502559951	-6.04339832885953	-6.34969218883581	2.30149125958391	1.66571081118868	11.1760239871139	-2.2212974757451	3.1656576113656	-2.92808115428865	-3.72032782357404	10.8385661503117	3.95799575379069	10.431949252133	8.25175813809001	-5.25180162435251	1.03623150687019	0.540488177048396	-0.330812887550358	-4.89840112471673	3.37067009615731	-6.86877319891555
90	2.98109657767497	2.50820943518148	6.18712858198569	7	2.13144027754443	6.29607689037955	6.13340717489234	2.83054199057966	5.96432287195135	5.50351785124748	2.04475393241605	6.41331419635648	4.19528495642137	3.92870872994593	1	2.13304375805847	2.20848929137644	2.87335212327201	1.39271044342535	3.01206458944344	5.91218049922871	1	6.34375093394883	6.7410421535038	14.5617723555205	1.99522865969983	2.56956701490715	9.21719396957767	-9.55549679707367	1.68921246771798	-1.52826599612654	7.74387771463979	8.20414610663768	5.0284931321184	6.12056750825631	3.14023980580834	-5.63990501536418	5.28617690465977	2.84599397194433	0.630739403730051	14.4831891624902	1.50758808938127	-9.17540875873543	4.1053348464607	0.532550110008092	2.00338763506099	-0.93110506626055	1.13300415511469	-2.45980473876566
91	1.03772355732913	4.25188092594779	3.33759794933183	6.79994087504762	1.55061679429975	5.84814824558547	3.95517533605521	3.91995500980134	4.62738697242363	1.5691002942539	1.20271511078205	4.5497561733624	6.50198917822276	1	1.73303849097435	2.32526858310222	1.00189906570673	6.5973987266611	1	3.47818861737844	5.54233768880219	3.5504562122552	4.12768781809078	7.54670873368196	10.8437761360166	3.24890282024692	0.11329973835312	3.68490553282994	-5.60473828391752	-8.77976338456167	-9.17306319994575	4.47644907928947	5.46187549935839	8.7607974091228	0.536085754825757	6.61329225011624	-9.44918368225481	1.94194074670507	7.80115936696827	8.13355817615358	13.9212408235838	2.21180841448045	-2.33229254025987	1.8342339360465	-0.870940141169402	0.44199338387888	1.58740261011158	1.55147643825472	-7.04724324168727
92	2.17564150567214	2.56432379997019	4.35692716296624	5.32791888238123	5.15004107577415	6.90392168815437	6.16540435177644	5.97168083176519	6.38984620176139	1.87532500932249	1	2.30392406275477	5.6303823955387	1.69527187728813	2.85170824878727	3.7525485807016	5.38798838600565	2.27539884639522	5.64037516179482	2.89121801402711	6.15954494898321	5.41932455223672	3.20429919517733	5.13058089930158	9.00105548775746	-0.808436919826845	6.93919403006305	2.50154246756802	-8.47810162791693	-6.45752673568119	-3.15550533261862	2.71602718429763	1.0490883820816	12.4957316196345	-0.927742200782768	5.57619568010349	-3.39636420719087	-1.42713507942934	11.5949811975693	4.26016511683752	10.8512472240037	7.98666312567214	-7.55549202906415	8.64813353796569	-4.99182177910601	-7.25536543197983	-1.59668481567613	2.12425459614694	-3.80959958656326
93	1.62395389886978	1.03897474138262	7	1.36325421574762	5.20196666452322	4.83847722385224	2.35067185893474	3.40164127677489	3.61343883189539	2.04672143709792	4.53755439570776	6.36833732599662	4.28825340256946	2.15966303243733	3.99537952183506	7	4.37855551672191	3.87984125360027	5.55242098770043	1.20195877259852	1.69736313002602	1.97284440581909	1	0.433617685570665	11.2279254500573	-1.2258244497522	6.71668375556383	2.81028192859946	-3.30312781773151	-0.573318457302835	-4.0118603593522	5.26861472683888	-0.236305522325108	10.167928714505	-3.20657396003184	3.75934155726579	-0.0819840744555239	3.64998515951825	4.73303083251571	5.68967617752505	12.0936457570404	4.93158565236143	-9.37461878218125	5.35281355984949	-3.85302596405819	-8.8251625076511	-4.06525380021773	1.62944876071252	-4.22223081975956
94	2.89499709870743	1.762139490169	6.38901138278442	3.76776721435317	4.18823166900052	4.92010399398258	3.00659542056683	2.83780030516909	1.70287487314134	6.21569751518274	7	5.52583436426313	5.72786426874941	1.07519713832638	3.08786744789061	1	5.10443959358882	1.62265241410031	2.55072658767318	3.48386924527441	2.60393199054485	3.85506437482596	1	2.91591457973279	9.90427730680221	-3.24735283036541	5.52717681250057	4.58532358510676	-0.971067336540922	-2.99750371255713	-9.84707742357167	0.979808466020982	-0.171481040626216	12.7384218861887	-7.95246020557951	6.24623824368975	0.830707631591805	5.24105586686631	8.05332949104179	7.22262584467358	12.2833884137054	3.96199069675203	-6.89362884423314	6.03806579178381	1.44130298539801	-4.7511431222297	-3.96939435732993	9.31052983432775	-4.69438295514143
95	5.7802266116183	6.46114482796078	6.78997647097598	2.33746738971047	4.32135397050654	5.67851477730724	6.15714978102456	4.72447590774958	3.0683650240039	1.58145988530674	1	4.40759211328595	5.257212407744	4.09700202200081	1.73496130201254	2.16706978602617	3.13992398425929	4.15830721148067	7	5.92631242423957	6.7432905194757	2.9029874392108	5.94266023204083	-2.18792940380035	-14.3648633879549	10.418305225721	1.55073257445305	7.73338682093729	-2.2213056788385	3.89891881415476	1.94252530556737	6.01467783202	-4.45243508239375	3.96247108941341	-4.24519541775126	5.44905413136917	0.831541815198389	-1.22615072083505	11.6181195654367	0.950599248920301	11.3250654624811	9.11955573635717	-3.39202292295892	8.07551101620419	-3.29810575975687	-5.67533507356835	3.57224869974229	5.43882209755932	-9.72514669118302
96	5.85743581094775	4.61243914193413	6.7018070410293	2.93523069330377	4.53948383212845	4.32890401522074	3.08289862038025	3.6117728367173	2.28410959191427	1.22339703024922	2.85221078910166	1.86631328640729	5.37444508687984	3.44395019914195	1.68865865584681	1	1.43207569358233	3.08013425062189	4.9380038326999	4.22724774801184	6.53513592028968	5.55005037054932	3.40920767846678	-0.669354005860709	-7.26197249282714	6.99088330078147	9.33937172886455	4.28991180501889	3.32965822218394	-1.42862684108595	-1.9520311211704	4.23558243731998	-2.83106404983026	4.68408335989327	2.27306645072239	5.58244539119645	-3.84415537191812	-3.04228152093142	5.38413232853943	6.370546541947	-6.00274334646456	-6.46195750705346	4.4996845813143	5.46566953475142	4.44893239490316	0.91512760844389	1.96560241126346	1.63571801470619	-6.64028059250168
97	3.08913959742511	4.03909108425413	1.97064037435359	5.62608309632847	6.78887621856394	3.69207195175186	1.50092875244207	2.65912422733038	1.01944070511115	2.20704154555708	3.92850272977777	4.6745741336761	4.64987091871962	4.0314633997076	1.43827879465728	3.42382084653125	4.56468526002823	4.73412411095311	7	3.67990129644085	5.78938077965743	4.57213657808383	3.95396571337186	3.58510771802233	-15.7710833014343	6.87704172810536	-2.19090285878339	1.93456905569991	-8.50865055752953	6.09985260951245	1.48699800344124	3.22136820905143	-7.5860694570302	2.22759219137487	-0.132407136729811	4.69727257970207	2.35849544977548	-4.7424366592559	12.9627050052868	3.33944658155178	5.1587490075722	4.53423409250574	-3.31985310333584	5.35571531610257	6.97262174124954	-0.47636454245474	-1.21603765374512	7.699923223774	7.09954701959213
98	6.57504005441493	2.87370181306101	3.90902225159582	6.70211314385864	3.97113060823296	5.30121610231542	2.43393122427747	3.57849168579058	3.48050018241121	2.61212984029678	1.7269821145523	4.94393031629784	5.77661568505507	3.81618714739915	2.18475242522676	4.85862891043447	3.3110737519252	1.53735717697667	3.61201625642409	3.31356425418413	4.71112762482575	5.7538877459901	2.65581071282242	0.24814513759691	-7.50621450309006	7.92011105630966	7.44723829763065	4.61476811631102	3.63433522079607	1.69043263659844	-4.91713745371786	5.42484814268917	-1.00282120603671	6.55553948827229	0.941340049737868	8.2192765313308	-5.42961485140896	-4.32733156135132	9.42953128704019	6.02326474212965	-4.48414290109563	0.0310017324021516	6.60142260650999	0.522676974381098	-3.33545001344435	3.87506619475052	-2.14544162543238	4.64872915626443	-2.74487047023728
99	5.00149327673387	6.36317361997048	7	3.9144065004417	4.87520943485662	5.93711738058817	1.96832039331055	4.89537072912665	4.31316509781941	2.42484776826123	1.54230657866288	3.80018807725874	4.54416499722852	3.52640110691735	2.0892774875047	4.03344693410658	1.64431770300501	5.59861097154064	5.22429827220926	3.51422709937089	6.4854290328861	5.32367658899982	3.98860282594169	-2.29531402715794	-15.3895916071559	10.596283357773	1.63184625806225	8.12383472275847	-2.04163604678102	3.50350435311926	2.54595940819238	6.28477186135346	-4.84731993396839	1.83677909350306	-4.23501938530854	5.9528711344101	0.26817399440578	-0.512085373373994	12.8563288691039	2.03449893457611	11.9272199720453	9.5725879035288	-4.18221052507464	7.65051785107063	-4.17079387083947	-6.96141760361957	-4.62617822265341	4.10495036562458	-6.14674671919638
100	5.18473809417438	7	5.35642886895801	5.53104029326176	4.85437969436863	2.46609279206239	6.4655406353497	5.12334723242247	5.00482861921108	3.28140306732245	1.71084017047101	6.99833941774001	3.55493968714838	2.55359353271382	1.36399442926281	2.12807907762543	7	2.97398935663964	3.18298324054159	1.31794968754725	4.06461125703808	2.37677864714937	3.17439436274094	1.47590460137841	-10.3888508205825	1.46866825961411	4.21334075363412	1.10408803251768	2.39715657859051	-5.83513548775882	-6.35974661419609	10.6668746194448	6.76067748541513	-1.23609460345265	0.791591684848541	4.06918635855334	-1.20841448581148	0.0638094344638622	3.3134765220178	3.53822611520033	-3.06861580190909	-10.0507673698641	-6.63303383713572	1.92757562778974	-1.10682393089066	-5.12805957082734	-4.56289235253508	5.68908411574814	-2.61539051350797
101	5.15465948022236	6.69167971520199	2.06585902078024	3.37513070033259	4.70472938226729	2.17233160678948	7	6.1918636939485	1.34263920395546	3.88926512880496	5.92412556788983	4.48997978605095	6.36487571970015	2.98919473146145	1	4.82744981655876	6.67781144162154	2.09434611033995	6.57759417201453	2.66320307117012	4.73049038358721	4.90135470548302	1.44291966223668	1.90617362469025	-11.8700461482782	1.39402591330857	2.27573921016059	0.40382353658855	2.30231962081092	-5.87024394367297	-11.4899568318669	10.7560578163257	6.46745323929876	0.532123874727979	1.40873852010922	2.62538789806774	-3.68547295220742	-5.1564632588389	-2.93544096509072	2.670470949391	-3.03480390819006	-6.06681268549628	-7.08815259755653	2.56235746279948	1.61100330292803	-2.4918531035384	0.585967890316823	4.42316166177678	-0.834946753833772
102	3.88045338447011	5.55228170139905	3.18639744259015	1.91844629835875	7	6.46864691583914	4.09371058810869	3.40811464270215	2.29121790659961	6.00361998002138	4.79371471638087	7	4.81712016879697	2.12072362590604	2.46740225909044	2.32209171219493	4.71974754451395	5.17160235083493	2.88950476889811	1.85563466882224	5.63288879768171	4.92025073819125	1.538845335942	2.68303513882659	-11.7673936964556	1.85552836730049	2.89606670076326	-0.521914967929312	4.16156464282955	-5.70238607572784	-9.86654845068724	9.37990773539572	5.51121995865786	-0.746135011371048	0.775194955214996	3.00580886657573	-1.88766001817448	-3.60953233500852	-1.75285181706673	4.56961339653924	-2.86161993689809	-6.21485721454998	-11.3580767210599	4.8877648057028	-0.30404636635059	-6.17901115639354	-4.25578191627292	3.19123659868945	-2.36428640820179
103	5.50547886296098	6.94332581152403	3.34079440531902	6.03804614994898	5.61368594762468	4.84086085330167	3.88979417910926	3.97467068506559	2.73865453684239	3.43003559668101	4.00732859534855	1.67767743784891	6.99774441468347	3.15896794498413	6.9272481105908	3.81128916816401	7	2.72338804777484	5.39253082581552	2.1193613235105	3.56661189606206	6.05586197283398	4.9742491396618	1.41256923154457	-12.2030854661114	2.66332423060217	4.82436922896148	0.3894309814072	1.02108974837141	-3.80358064596506	-11.1119511470701	7.55931137088283	9.29270943864521	1.25271603511879	0.774003743102013	3.31862828867229	-1.39876037507023	-1.04007940458126	-0.33018918457088	4.01793683780427	-2.24160021344946	-7.58104414280542	-9.5262730449324	3.257525929617	-4.03609061669759	2.08741168164593	-2.35437073671101	4.46822765564198	-4.07009113757665
104	5.11078681978881	7	4.79159841161046	4.92548123176554	5.91021696912015	4.98973983728467	6.51526046276618	5.14562290982579	2.3961036165872	4.60440828881454	2.21696811887949	7	7	4.68392115567396	5.65634400385821	5.26409097704849	7	3.53887169763626	2.91605162631404	5.32917056938579	6.20032109332244	3.57331085400801	3.72184368207098	0.393518452178698	-9.8838650852267	2.43728623982359	3.98440565985356	0.318561613313351	1.0150445670706	-5.46130884150298	-7.48697640995886	9.47956168522637	7.35809652263978	-0.577683742444626	1.36586353206261	4.8965438830774	-2.95278994591202	-0.115607871058985	2.93653339275733	2.97174590181718	-3.83468720853518	-9.40862108648606	-6.87217846401261	1.24908847886093	-1.76850058483571	-7.34375877183318	6.02889711969567	9.07649319572689	-2.43701634859484
105	1.71769028818143	6.3941464646571	4.80928252388533	4.14429847520865	4.70830767468919	4.73737219022398	3.36595028905983	4.805515594842	3.30812443552022	2.70942990560972	1.31188351236338	1.14987261396306	2.90806291843899	3.34986549899016	4.99546322832028	1	2.37410621859726	2.62403999296988	7	5.11845066857035	7	6.02988224453672	4.12340719819531	2.17095051903981	-12.1704544164811	4.19025144771494	1.93222593501347	1.67607353212298	2.08563792988882	-5.73622410513029	-9.46448865638897	8.40075953585351	7.91566116680913	1.84938951366296	3.62105650637262	4.11165652725438	-1.028812692493	-0.0335118133366255	-1.05842341520336	3.31401567601507	-2.41141970103909	-7.1585105282622	-10.334570233999	4.64222410134055	-6.44982002046514	-9.16632024179382	2.49931402531589	2.49594069911083	-6.60274032907017
106	6.60153381389844	5.6988172387963	4.87137431797518	2.61239166399472	2.81024183422322	1.54197206060599	4.5396129218146	2.833237672368	2.57359842339457	1.12135684130151	2.48805762507697	5.9957606603655	5.72449014463658	5.26848722919542	1.26816458721742	2.57272749436597	4.9453263646606	5.37982179274472	3.52053365137653	2.73338054923883	5.18112013520726	5.27863291547975	2.40221806592111	3.19354712065672	-9.66930330502414	-4.20359081633928	-0.0187273966924114	-1.77078995293286	3.52110529677229	-5.75681294443327	-5.64882141133127	4.63612231548774	5.88612820089856	2.35076626666182	2.41110246556316	3.38195625845543	3.00499056018867	1.25714822536088	-0.203712931480991	3.69610320137474	0.0968112422487869	-3.52606885675568	-5.67113948743358	5.8691864118653	-4.54304682892387	1.97190246252345	-3.74839953076518	4.81415125965073	-2.1032915324333
107	5.08027020508948	4.46030897273329	4.44732270020507	4.48519281496558	7	3.58679565869675	4.99607319148171	3.45982565538092	6.00498807907724	1.67806129017177	3.5207101290956	1.84905281068172	3.44260559488229	2.67041358642941	1.17498475383221	2.78680134185115	3.44297408578043	2.10270077053411	6.28117978730797	4.94295255047244	4.28689479196319	3.13859608944597	2.45158777784456	-0.566950741619749	-16.7636398262908	4.43843598293893	1.30238779560465	6.45454407856384	-4.46938697423098	3.62164089286349	0.872824815856932	4.95236814055245	-4.46917182641195	5.39829811419365	-5.76784406576175	4.19003985980833	0.770954765050501	0.862604033137016	11.5241930950843	-0.993029513692422	14.2784142287621	7.95897714613313	-2.03193532530793	2.75323051939941	8.33498837126325	-4.10458805804138	7.80108704447918	6.54927987036114	-0.989316562765822
108	2.67131428837082	5.8236488684542	1.3919534639531	6.30925271329645	7	5.53972804962446	4.00007537817667	5.45995659084451	3.31914052169314	1.54824226532344	3.3126078043889	1	7	6.39589730300528	1.28201215916918	3.49731824235381	6.23784090447128	2.06580147029237	4.68390920417227	3.15258243008555	3.83510293666268	1.29932259857512	1.45571876711019	0.589295174508506	-12.7490218527183	1.34663722379553	2.96864141143251	-0.552017644565619	0.810144069802167	-5.0660460418358	-9.10500085599099	7.55431760647496	8.8608875369319	4.50004896464343	1.60359114824568	7.29027490230063	-2.66748355152342	-2.23109449405444	-0.433616767832418	3.147918556246	-0.898090904425078	-5.36639600305899	-10.5652073029355	6.64530916707166	4.73840661652723	1.97588313944651	-3.70671859776987	4.50682027618812	-1.01651007080781
109	4.74144062365182	6.77201963008738	5.80652539991468	3.04360061337113	4.70694531870776	2.46892710408451	1.84570779920452	4.8255523802468	1.68431936217504	2.15422445468613	2.56566096120759	5.7127901385964	3.5710264627722	4.04181835408859	1.67974227493655	4.02380824379493	1.77466486621042	5.58499488461317	4.54538683408803	3.16071591322737	4.19701735694208	6.24393357770024	2.89687421494525	-2.23890372192517	-17.5872468426144	9.39012787052319	-0.178638978230303	5.96709535521332	-0.715178279414274	2.03178188214706	5.30719533027123	5.04743801423282	-3.98717325417452	3.21056155655306	-2.12044341583185	4.92187994767421	-0.442107096066689	-2.19713484637409	11.4324788811008	0.737442184824408	17.3615282885943	4.75033227053179	-2.69266392488117	5.29093723667317	-1.16870106219998	1.18604122018433	-5.79802316756269	-0.531020784781082	-1.29846314065979
110	2.13337462387409	3.26238756270584	1	5.17559416277808	5.7078324214715	3.99087082412261	1.83351351241214	3.11418854007063	4.35548661984863	2.25537508786054	1	3.6114452010728	5.40592447178685	1.47532742114072	1.50527494422696	5.12944788753228	4.67661346379265	5.70521536082248	3.01289522075299	4.77510067852251	5.22697231243108	4.19661557234827	4.69348767969243	2.73078664671509	-14.3761459280657	8.47792382066342	-1.59501120194959	3.9697279462286	-7.38757283211585	7.64456999781463	1.49344719830644	3.74599726101136	-7.13215390432984	1.59290809638439	-1.14838871174354	5.73563037357627	1.37020858820125	-5.69102040818465	13.9697014450282	3.18770560644987	5.34475738849073	3.80648824513194	-3.91799544304765	2.76957017318341	5.90509512694778	-1.04949798472154	-4.96891953163841	3.55561532403924	-11.1713480762345
111	4.37596365935188	7	5.9270142341899	5.31062445887955	6.45032528622873	5.00989655671853	6.26542132659231	2.52093417604346	4.72771635510479	3.94241589558052	4.93050073538145	5.65300708541318	5.33074330977758	7	2.47557025255537	2.21735015794426	7	3.48171863554621	3.29681689313651	2.35797138039075	4.29374672553173	6.77010339639057	3.16365027131482	0.749666644448294	-11.2382612082518	1.39560395499879	3.3609007964721	-1.33142961092852	1.11458930494653	-6.44736554727301	-5.91999040587206	8.76904204160875	6.28515070948089	-1.28873227228394	2.34821481038312	4.05047692967301	-1.56146747899949	1.08707803173913	2.95607519970933	2.50233464904089	-3.92454963522884	-10.1908541342495	-7.42853683740577	1.88797579357216	-3.0818357271729	-1.37725619110075	5.96855410558065	5.12442473705489	-2.10017722671446
112	2.10758762821505	3.09571015151302	1.3141227622983	5.22825807092964	7	3.21512173035855	1.01583882917102	2.40059497573621	1.83379280065147	2.01511883145728	1	5.88580798882295	5.78317259268814	1.80041805781759	1.11425568878323	5.21819192788965	4.60259871053774	4.7204646012736	3.4856914104116	6.10260358523134	4.01012917987284	4.24922617308719	4.05546533177254	3.05553600813929	-14.6057602089303	7.46572724520604	-0.802014904996917	2.92305578252357	-7.84173302566037	7.4339072399044	1.77861605136114	2.95919866876669	-7.05916929604749	1.62476990583871	-0.933000230399187	6.51354157674237	2.2617656695667	-6.02752669474345	14.7315895101087	4.06052541727539	4.50362441098558	3.47508267847509	-4.76008581876357	2.73147832776641	6.08314158683629	-2.45238046797059	-5.06709550012502	7.09050370113665	7.06276909189045
113	5.45928277699612	6.41863370425866	5.48526502496697	6.32548127174421	6.78221414850935	4.25649141531386	3.04451391825888	1	1	3.41630812252811	4.61747553616674	3.18250298506696	1.6094132441074	3.26797988349521	2.81638113568008	4.25356950250065	6.77761470982101	1.81839301495792	5.82733274240037	4.0449965338369	5.75870999616759	6.31008565452184	2.47365402732396	-0.823752211500679	-10.3673648447357	2.1761759580694	4.51381621579951	-0.828928177849785	1.93312554299957	-7.09011502855321	-5.7320237069576	7.29407697962399	6.68759992485233	-2.51728663332558	2.04811915002219	3.91195981170151	-1.86191915610195	-1.08003892920964	1.47635993151322	3.03069842497062	-3.14322733447063	-8.74273940360947	-7.92095694577514	2.3076134537432	2.07639936019221	-2.16567743416801	6.83693974226106	7.37367861983541	-1.95689642397946
114	6.08482023533214	6.77008348852479	5.48660766719144	4.87956848884597	5.29033034060687	3.39104650670302	4.79337070287662	3.9307418879977	1.99074705534856	2.5168193779725	4.60268481473471	1.93121891818129	7	2.33281472889626	2.06619008755387	3.03767440833494	4.89797986117914	5.98960088947538	4.85637365798271	2.99241558631155	5.5440495377149	2.57119811524262	5.15107933710813	5.12945081746192	-11.0195680806129	3.39904624710791	4.78635319881962	1.01157851252357	0.261962923914625	-3.24330980649563	-12.4850263068718	8.41052304511521	7.98824608439569	0.890388342944949	2.11863962933052	5.23767174038123	0.559850480213272	-1.12599467864794	1.31638317705588	4.2865928901268	-3.17007087502465	-6.99011618189236	-7.67223713448039	0.260534595986617	-4.02520083831679	-11.0648213192871	-2.8809129718837	5.89765838308521	-1.3618284669727
115	4.35516994961518	7	3.35769974260788	4.10450264974892	6.54430982651343	1.95630763753774	2.985822063988	4.8734089091288	2.87563514876233	7	4.98080332458029	6.98683188819971	4.96554472471984	1.50896273785749	1.86668914135669	5.01358754209788	7	5.51189135128611	4.17300265424833	4.36138329011849	7	6.88274349452593	4.68584920575226	1.24285270700169	-16.0648965874555	0.217393463931062	1.51763755275793	-0.934287396377238	4.44985339305177	-4.9350824025404	-9.34669314844854	10.306155564855	7.58403419873134	2.74312185064826	3.37023022113489	7.9648247235622	-0.847701204338125	-0.155102139111514	0.95181290807109	4.7255769329412	-2.86268116094296	-6.5276142447656	-10.2561629570858	2.52970700869555	0.521516949606372	3.88335785323607	5.02307747391986	4.19280491282781	-1.73469470785195
116	4.56964130498811	7	4.68608224236817	4.77112565600472	4.92828277308467	1	6.69020160418414	5.10463104200666	1.41948923091052	3.78349367783312	6.33293048811314	7	3.53715640577572	5.32088876354513	1.40537058448993	1.61483508469982	5.75598302330873	6.29472195098416	3.69365123910597	1.13637931813253	3.91032751020359	3.67399170008375	3.17504887190369	-0.441057086240416	-9.74416776459034	2.14298367073742	4.63730059102422	0.322929400430947	1.39920648084989	-6.28305783825792	-6.36011180733368	9.25750899929534	6.28814760695623	-0.88170384689459	1.09867648754303	4.83391328794512	-1.71833165668908	-0.296917322923652	2.87326731387203	3.20566222550298	-4.37881142644455	-9.64611778649876	-7.07367502974946	2.03794516126893	-0.901160681703627	-7.58366190531374	-5.04529857258342	5.35245515205172	-4.65279903097443
117	3.18162574741454	5.27598967759429	5.2670798234105	3.64883574098348	3.79359870404662	2.43505895848312	2.13728628070804	3.63668791038609	4.45317819520968	1	1.10646450412113	2.10477309012113	5.27287153667101	3.67593729620932	5.3435369740832	1.35955052010725	5.26760333841206	1	1.81952265752527	3.91009698973757	3.17214926137355	1.83870442981288	2.36757019812674	-1.07740675287003	-14.7261780507304	7.45734550934364	-0.224341862569106	6.84222066464245	0.102614222662355	2.27781571391634	2.34534118905052	5.11715972386688	-5.61743816851017	3.70027371863752	-1.19682929700665	1.74589820633917	-3.94076902468828	-0.522150648201856	14.6968282366427	3.80673965847464	11.0893176673314	6.07161804495977	-1.48870224906508	2.50667508699335	7.20887143130944	-0.11894477343311	-1.08300778703356	5.17032892043966	-7.11942141098433
118	2.99984774989001	5.14956859405916	1.68055180614088	6.3216080076133	6.56945541381073	5.6323895442587	4.6425373720237	5.09099191259834	2.64637365686413	1	2.45711420760203	4.27442732261304	3.90118596049639	6.9749369716786	1	2.74859271008251	5.3060038371155	2.74581350182905	6.34244913806019	3.11187537958356	2.96596995083277	2.59961722584149	1.74176978720265	0.601271004921769	-13.7192739966376	1.63438956214619	3.53340119341143	-1.12828753493521	2.27074930194235	-4.82546756699647	-8.18129610126876	6.74126956095462	8.84055022830481	3.4775659770777	2.51997845721282	7.17320589444831	-2.1116290122142	-2.84712159051064	-1.56070247341271	2.42534961590028	-0.218639114740656	-5.01038124014642	-10.7454999154566	7.67011354050593	4.95925250683131	0.975137531859851	-2.71113629659787	5.50499783537777	-0.174395591842642
119	1.82025849063716	2.91076806423435	1.96519902394254	5.79151083266423	6.68821346609676	4.55901819642648	7	5.95909086569774	1.56849651870576	1.66900133766025	1.91028382201236	4.68623358228122	4.68092174759711	1.51508550954568	1	3.16135913779364	5.4025081897073	6.44545937043617	3.5298258045053	4.56431768389041	3.84057880980805	5.12790912607034	3.83894587559029	2.13226358459079	-15.4233106416618	8.13252416396019	-0.966316116914363	3.14785100712159	-8.86822592185559	7.3388859080349	2.3775138870718	4.51315109554691	-5.44007509375924	2.19872892322548	-0.772370508803566	5.79383260821672	1.77290596092364	-5.96343974019221	14.307267107904	3.52535555215734	5.62244850223755	3.57308876858851	-4.15261093648893	4.47900591735502	7.20330477124418	-1.07330477275287	-4.43597933543588	7.2606044079281	-9.88667387759338
120	2.78484802029421	3.01252821407599	1.09282781815172	6.08868666532195	5.53680931386781	4.3923983981386	6.48096959501005	2.96587212868602	2.89520826856341	2.33066761885093	1.7839719141028	3.94583294555796	4.57448388493451	1	1.52183022906608	5.38786276728679	6.7733413035108	2.38849291624368	4.14057360798231	3.47521812583521	5.4798848667676	2.95716738566632	2.36584672826186	3.51080153894657	-15.477256147016	6.88751906612484	-0.762561052694062	1.36003741087373	-8.2742453593749	6.50517567877973	2.70347303755937	3.89258096143667	-6.5814859491769	1.20745773445773	0.911997693393549	5.13331178673955	1.76497362769368	-5.77245421595038	14.2315940123794	4.22889452648142	3.75835883217935	4.7006313145104	-3.60126579465911	3.59730129477727	-2.68821878822867	-1.18767400887982	-1.84551372358519	8.16677113699148	7.93279911021453
121	6.43536415083825	4.5447988743394	5.43046312871963	2.92510301378582	3.82972860229927	2.68046967695992	4.53208392805633	7	1.55940884170909	2.99051155075399	4.84308241549584	5.48504427791344	4.93665568380115	3.27266924264692	2.66660972066088	3.0641734095488	6.86900034046611	5.90967036815496	1.25270983485332	1.32305646600784	3.72966417620974	5.32871907294663	1.84915795757554	3.25386848015834	-10.4428190217676	-5.2708610241423	-1.4261527877739	-1.19206276244105	2.58451206826786	-6.86228455886819	-5.6513313389604	4.85651193691453	6.24916311812233	2.43153883967788	3.6185495823209	3.58312250827682	3.51987769281247	1.20710391177714	-0.421706539712239	3.49580908016962	0.938189428734163	-4.32441303431848	-6.41502788228068	1.91380394252141	-4.93377449239864	1.92767125765307	-4.74360017594008	5.9498986081759	-0.899457403752625
122	1.72975941135489	6.94181716923035	1.87234813945549	1.16934349353219	5.96023698307849	2.87263609844022	5.21961599857447	4.52969861701961	2.14334810903043	5.8234833090001	5.83145941523547	2.15950253951544	5.96409554402792	5.24123295410723	2.27532848423726	3.27541773106932	7	5.55580913354171	2.41652865286117	2.2383009200233	6.62148355567034	4.37628737919809	3.76798032828285	3.78461791488384	-12.8900770104253	-1.16891244491364	-3.0219381037303	1.20755943120131	5.16340506312198	-5.28228027767554	-7.83693634099246	6.43422530876651	6.63110782154241	2.35494890746598	-0.588868246753886	5.4194847440914	3.17246303553412	-0.524825745182284	-0.218630353313653	7.14264233879928	-3.1993764278692	-3.37357491499748	-8.14539888314201	6.52785843687086	-2.07167988964347	-1.92274211782511	-3.96795613849855	6.18995477161499	-6.90550527062988
123	5.37682244454714	4.2647607653992	6.45336443716777	1	3.44643553076037	4.79261981456459	4.42599860170506	6.4328079250207	1	2.27431856978313	1.21693834101084	4.61823292265299	4.9332330529059	4.73555167825447	1.84245942666435	2.17692226551778	2.86891154065671	4.85026996273948	6.16585879465793	4.22661457663684	6.42450235794132	4.02551899144297	3.59075671767585	1.18148862591714	-7.99552401160417	6.25891416928195	1.35380701852178	4.54772786940477	7.80120611783805	-2.23158688042124	-2.42934049169589	-0.144747984920558	1.89218090931573	5.54661236153481	0.747571734997732	7.31890791821563	-0.817446893998817	-8.48053172557714	1.668316034832	3.29012095883001	0.0326069128842823	-2.52968849427012	5.01601826737562	5.5164693954392	-5.4411462866807	-0.804675036643634	-5.28651947529688	8.24492847130233	-5.78814680897542
124	4.92204452571897	6.38983581951033	2.94979798712638	4.26587925388662	6.19926461062014	5.16925894811192	7	5.52405540797134	1.95073091249156	4.2911229392469	5.9801557665579	3.1461158261794	4.10162203637915	1	1.71898952974134	4.62290066178825	4.65210203266323	6.41838704286191	6.99761017003698	4.57616416367291	5.9199385314544	4.33891749475066	3.12326083224431	-1.29362939396744	-12.564859885319	2.95630307515502	4.2509828815532	1.06266304286578	2.25094189212297	-5.50385407902422	-9.69760480181962	8.78877458325532	6.96523791190435	0.418949993711914	0.603583851412817	4.15045029710618	-1.88883755434625	-2.07064376299295	-2.754392391408	5.22365635062893	-2.00030763943568	-5.21045706534828	-8.01252613306218	6.52033822983416	-1.64955334086132	-0.446422962342023	-3.78482159100991	7.22201504993348	0.781974291711378
125	3.95736578816539	4.00318549417741	5.57389418382121	4.28838503641167	5.96344001818942	3.05415810819743	4.83359493320576	3.38962358562919	2.51939569436064	1	3.6715565057193	4.6365304244361	5.14706529404874	3.06178816634219	1.42200265718307	3.70988148492841	2.66945603951322	1	6.2619164091838	4.3849835632102	3.46093799921626	2.30048872672292	3.31803584139608	-1.21445320043016	-16.9782883063697	4.4667428279569	1.42394211570411	6.69268157720893	-3.63449430482527	3.01152296294346	1.6480066752056	5.39936464226601	-4.5721890880416	4.96113302032339	-5.59853778516182	5.05288952257436	0.231438658925131	0.365122815102391	11.0898407564841	-0.138575744643294	13.8836206119083	7.62389779914202	-2.07050994320767	3.19343580828145	-3.75362263193076	-6.38513195053623	-4.55111467775903	6.83260397076304	-0.372789844184562
126	5.60031925069949	5.00653838782299	6.28089261337706	1.00819794234705	3.67254508745694	5.50674477745815	4.18920278963495	6.91532118239831	2.57710644547188	1.74182891049488	2.39317342187009	4.38348731183747	4.49335566066884	2.35806716203815	3.46937453041973	1.85100261544525	5.7501955679007	6.90939446102087	1.1241678585806	2.85414765281039	2.51179288352678	3.62955716992861	2.72140736512777	0.538297239861979	-6.27461046580908	3.89117311168851	-0.750847319206037	4.41843108235811	6.44829508412273	-2.77779647267892	-1.77626653521118	0.696292305262808	0.593758725767951	4.41082277829061	-0.0420847957419246	7.64843920342351	-2.41597307812891	-7.97197806073174	2.36840352109694	2.55340034543279	-0.0752203847559926	-1.58439012650725	4.72897832708216	3.76254799832648	-3.7358147427415	1.53111284847256	-6.28188998859397	8.53224629855667	-6.01429480061752
127	2.90594502641076	1.13198055036336	1.64550201828454	6.94406270438503	2.73817718099866	4.81783308290721	5.15437086693967	4.205682411725	2.59415408888323	3.70191652227175	6.33952845508826	4.81158030009075	5.62192602406332	4.7857485724248	2.07894079875839	4.1762100317099	3.75858691291573	3.90312089954086	4.30661702316508	4.03973827653184	4.91275769679712	6.14135958420713	1.00642444117961	0.903297384860954	-14.8047057880481	8.49850839516466	0.651015642110991	1.1431323081339	-7.13334840844661	6.84705891632818	-1.52005981878094	5.50456215000552	-7.07308882801119	1.77027843333314	-0.659235811342614	6.00034254040478	3.09041690880439	-3.4817363602789	14.6957811132968	0.829632647024706	4.34797747663834	4.95631536935083	-4.90913678938653	2.49385922125191	-0.64388389935615	-8.31197976851354	-7.30562235604256	4.55857072843232	9.40729285428628
128	5.9524090751792	6.62039087605864	3.34081353256262	7	4.86233645719761	4.76045961857706	3.34139034941467	4.89573826680073	1.51994101197977	3.29140888330788	4.29077191457122	1	7	1.91839932369403	5.36676479139667	3.32450159247797	6.36443982531383	2.97466170010564	4.36724240764673	1	1.8720001462297	5.79886525407614	5.18370803003789	1.94565535189152	-11.0165190844852	3.11668021769925	4.00307395171459	0.507081211065904	0.445253646075627	-4.29030462227771	-11.463678470488	8.28151370724024	8.53948115245462	2.05126127186249	1.85165114649534	3.29116085942564	-1.42681857633772	-1.86067690019418	0.193938111944945	2.21910615125638	-2.72961381566153	-6.16577032378806	-8.98372293786817	0.258637149194126	-2.32631528899886	2.35534211165282	-4.0091233210077	2.61667226670527	-5.12259424107079
129	4.1534707970175	3.8303841939971	6.62825951329019	1.52780166038756	3.54463596482319	4.74814717311429	1.488787361842	7	1	2.11273088305145	1.00093614581308	5.56599401006812	4.62508349188126	4.04854166903928	2.23436205788524	1.79040065514151	3.71515320543188	3.22701901012637	5.93852819069409	4.22608915091379	7	3.86651281930989	3.04975765947784	1.00859738462897	-7.68987237915305	6.22354895767393	2.01363601427125	4.08822098237161	7.52460551277298	-3.20489199890098	-4.16794509352737	-0.0156039676333729	1.38921688912535	5.3871855896684	0.0164325646690247	8.5149221101341	-1.24039686018139	-8.11517163692533	2.49468034884314	2.37063441061493	1.2895645980375	-1.70496947036215	4.13649194888782	4.68424185926664	-5.73171988694122	-0.88262581888891	-3.77272871875328	7.58876505661499	-2.383539448648
130	5.1202193873228	6.01834139743723	5.30073927478296	6.05726092396383	6.13938262263962	5.35131821954146	4.75425237032179	2.49073109409556	1	3.00720426064374	4.84716317777527	2.08785951844073	7	4.08407226674611	2.15489967080719	2.7485125128549	5.96398374348333	1.70624056943467	6.00737110301881	3.13264263057696	4.9611543667962	6.25325238518024	1.88576844086025	2.1525495935715	-11.0044763388074	3.22401729076477	5.09989906271157	-0.171232315787256	0.962816713201686	-5.21681675590084	-10.7209035702627	9.53114124496327	9.79845473638235	0.743918237411363	2.26223469805469	5.4505429136907	-0.569572310679445	-1.87614293618559	0.134594561146156	2.17049450121125	-2.12455194944981	-8.08764679394796	-9.38018754111307	-0.866451609396138	-2.75570937092285	-9.60792777177489	-0.423249856342157	3.69006667953259	-5.71054728419121
131	4.43979445178199	6.28489589806253	4.07344494317798	2.60326332638255	5.04789982690396	5.18967748812364	6.900841498591	4.27976891869558	3.13959088823504	2.81333888275935	5.30898755656382	4.93255747428932	6.79094752484599	6.75494667372077	3.87146403358116	3.39066019551652	6.26175582466243	3.3214206947592	5.7089228044029	2.15523025628887	5.9512971750262	1.67003945309334	3.85051236477391	1.80230459275833	-11.9379955657251	0.186744791838152	3.19693722673561	-0.775664897187332	1.79330146275694	-6.62539680339282	-8.78293380944238	10.5003561487947	5.90693067234738	2.17847844922115	1.3099553063227	3.27991750605334	-2.89830408823611	-1.55039170402318	-1.65203113699928	2.86790454860692	-2.19931379971387	-6.01939736818238	-10.1776225440617	2.5594300461076	-1.68179709928785	-3.9323278365439	-4.23522447070472	6.98552758412229	-7.16290350540607
132	6.23706844729647	1.13665064949492	1.87624842575777	6.14326765198973	3.76747752208779	4.79050812291763	2.44418641901007	4.47937168666933	4.49641543071244	4.31447234820356	2.13875680224465	5.57257593759178	4.27254443202306	4.10101941894363	1	2.3382033221152	4.34635169265828	2.00729377335124	3.10257152499888	3.52722199482545	6.44738029239915	5.78217973908744	2.35518636752133	-2.47297905152114	-9.41252507130823	8.32466583921486	6.02796297081657	6.26522424561254	4.25085574579413	-0.152092996827194	-5.58727613644541	1.39856797331393	0.899191413832823	7.69149689724572	-3.6652597914248	4.84865810113657	-1.81979399323428	-5.72660982269577	4.740250856931	4.35604980601407	-8.03509933422779	-5.51360506851356	3.54356335994149	-0.43209960526693	3.76274970517036	-1.39182332650834	-2.31463048982615	2.80122754449098	-6.3435320697863
133	2.84296878812189	7	2.84635149878633	4.6958731748154	6.98509996458222	5.34101514366324	1.8310824299132	4.485988470952	1	3.62696475116812	1.10349288338715	5.887274447421	3.50480274091478	2.21487623142854	2.92140457839035	3.92297717760116	2.50560683155355	1.77969376251852	3.53031717681474	1	4.89214118549789	4.9757056025567	3.81633691947229	0.169627482679884	-11.7382322458444	5.32755237140704	0.0464111192215205	1.06545028394766	-13.793277163579	7.72003086190919	0.506637055225223	1.71354759917517	-9.87943782103869	5.28675931203539	-2.64706750854264	5.90497577326652	1.67186316563686	-4.96949137242066	11.8897334703117	0.439616723658875	8.90192495534796	4.32984639168094	-5.63521167518641	3.51676018563565	-5.09206051730813	0.31792845792898	-1.59939265470453	3.04701422408428	-0.916084115083899
134	4.96309385361594	7	2.98564174530707	4.10524251589762	6.01811632178456	4.93458669359458	7	3.200710107916	1.29895571998249	2.01480404896233	2.03124905546689	6.17470224173475	2.89963590853444	1.66408579511192	1.48529216391501	1	3.32889604882315	1.61979049258399	4.02690177617673	1.05845960676717	4.97334150687342	6.69707778337397	6.86674343760538	1.11575166243237	-12.4720787591256	3.18353446615919	3.17930499709947	1.23278852560497	1.89887736296	-6.71492779401133	-8.1426766222827	8.21484378721745	7.7520387883907	0.525862606921366	0.369343084468914	3.08606096826111	-0.988645881666122	-3.51515337760804	-4.55960606217295	7.06941794865007	-5.35726016680739	-5.33427412829233	-10.366215120677	4.02201388400363	-2.18697082770337	-6.47660950660726	-5.0072036785871	3.40959072787021	-8.31397068829461
135	4.39477445726189	6.97665367298516	5.80385159543961	2.8794013847637	3.72499169800898	4.24083128206718	1.7038526327571	2.34871171361003	2.09756364046397	1.79611113300644	1.99799706584581	7	3.78816350436751	3.99235950083908	2.8556915946066	3.26926451322276	5.2329032891162	5.3447361236897	4.73616395198129	2.08575189875545	3.36106494442366	7	3.64058607616693	-2.67709427736857	-16.5319438486004	9.2303614725476	1.19097685495776	5.72574221042442	-0.380595614908277	0.358771696892023	5.20912334326921	6.54174839161514	-4.24458282757169	3.85257506228069	-2.69487116462855	4.5650374804318	-0.547066380930208	-2.33820340448014	11.1192809941768	0.144722491710483	18.4382593347646	4.55372523759882	-2.85467621137549	3.75236313216745	-1.60875391981079	0.98210159614555	-4.77702337128643	0.407646088530786	-0.823326606881864
136	4.60546863478205	7	2.78166455748873	3.48437443225327	4.71497194690666	3.34063074038695	5.18350955979391	5.3860162056304	3.26250933109213	1.16462546472566	4.95055758755042	7	6.48295578719371	3.06756829665325	1.53626592968942	1.62071028617708	7	1.32855184889493	5.56898708688029	1.73962482252132	6.56046276206961	5.78616342296474	1.17768760776912	3.74791934870542	-9.65009231830717	6.58626950621114	-6.36458075857152	-1.15805017534919	1.51462135677958	-10.6950261582042	-12.6225380182082	8.06649619837571	-1.80324777042811	-9.60561663336633	1.27793585719818	5.39440423800104	3.70767384993735	-4.27915891370803	-3.629224838717	7.23655827603242	-1.75320854532275	-6.86893952562015	-3.69269404299725	1.88537711613132	-1.08704837183358	0.968836294742524	-1.27922856011726	6.19068906110944	-6.01580734797719
137	4.53768202973343	6.67254234184814	2.4208085372845	6.4302848780702	5.58539944764944	4.61868023829013	7	4.65115727365725	1	6.39765418244084	3.9909958065242	7	6.66449944606719	5.85991422406363	2.951382753116	4.40843339807167	7	2.00346649674782	6.15340861131767	4.81485535322482	5.48881957862316	5.7925363727301	1.19030501740072	4.82305533423696	-7.66391679935889	5.8721235501831	-7.89610805980871	-1.81686692016742	1.99876985368883	-9.09186257250853	-11.8697348274704	6.1700311158889	-1.1885699396574	-9.76363275769818	2.01996119058372	3.60906442798255	5.95803051910118	-4.74769684794943	-6.05680246645029	7.34763616256361	-1.76082724518419	-4.97041992696356	-6.33117422427373	2.28864909884914	-0.356630538104131	-4.25989082542313	-5.49484563003046	6.266302689343	-6.54549260672969
138	4.53029218220663	5.33641739640233	1	6.28838449864853	6.08201904914578	6.17713207860357	5.83508384492372	6.08935618109498	1.49078637979854	4.5608653953256	2.56168368950752	7	6.97937541605716	1.18026643288632	5.14078020136387	4.55728048289605	6.23922395763787	5.17660958384656	1.07012966421603	2.34985840059808	6.44607146286123	1.38009251905851	1.82888364341628	2.19205762424472	-7.67102639741601	6.46373482161421	-5.03616658086912	-3.13128980792104	1.56208522422081	-9.46766917056906	-9.57599955781678	7.40945943995838	-3.0568753204572	-9.76846560617408	0.511176940114415	5.75719157492875	5.9475240058027	-5.46842261296299	-5.61189998240401	6.04091016753616	-3.17982131676669	-7.27652241181438	-6.57363710133863	4.1337830556926	1.78857181019632	-3.90092346556884	-3.10481724245428	3.18452958756437	-3.69248978140044
139	6.51764641393341	5.8231301100445	6.09933920486946	2.42247204113959	3.47955552884167	3.33555950655051	5.7654861465858	6.05731571437799	1	1.33417301418557	5.0015990227969	2.90143491850363	4.70302854823054	4.02983842571474	6.18971886326503	4.15967583640576	6.90870215519666	5.50035237789896	2.87758129777939	1.845819602436	4.69093588250603	6.1974039549623	2.76859023401467	5.34385261436178	-10.3987976657252	-5.31717109953476	-1.08512755547529	-2.83878084792121	3.40290857558713	-6.41400513568855	-5.9314039100588	4.3425049208948	7.21482268522218	2.3793062257552	3.33265105867093	4.67017074248852	4.62463694853625	1.59506240974679	-1.26000951345274	2.65557395265989	-0.0267682372795182	-4.6716837887989	-6.11353400423571	2.59851631401364	7.05505908056761	3.003616449535	-3.92402239934292	3.04947739118088	-1.23709620369407
140	6.00426995919137	1.35003092893497	5.69718686309905	5.80836210829286	3.7740113124509	2.76194028374391	2.79728713770604	4.98222224549397	2.46889505501595	1	2.54869271399353	4.34763766686074	5.00978646086263	1.44772367539275	3.95106760536166	1.87934226974629	5.85828972459655	2.69366729144277	7	1	6.35600904706438	2.52488104505514	2.7084556657242	-0.80130740523694	-8.95787102773633	8.1722490407362	7.27667186014864	4.56545847420963	4.87390909907786	-0.60271000135637	-2.68170577069053	4.1556720542978	-2.1179955761137	6.72358342285623	-1.72463549395691	5.4855590738437	-4.962647518995	-5.61857473623198	7.57355870951264	5.69913381608692	-4.55407058071229	-2.81719471461682	4.09403441124352	2.6019088138647	-0.68734412251704	1.70822331040812	-1.08058297755362	5.08224870236286	-12.4885227576071
141	5.7709450936116	6.18034663413697	6.79024022693625	5.08439856412579	5.57031188111608	1	6.78053557398893	5.54064536690586	2.8578040934771	2.94580203083233	2.0850459264483	2.08587881296142	6.73062821361621	4.6348905724855	2.00966847386882	1.23330692420988	4.20949532960877	1.03655275038966	5.49335437377984	3.63514437325078	5.88009550028627	1.42575183273446	4.20117101195961	-0.852143506457677	-18.9179798813303	9.67365545524029	-2.22639289953234	4.49247838037769	-1.76544981949498	0.727618381635378	1.03097757639953	7.38693032477296	-3.2543004492914	2.6675595743681	-6.47428209914589	8.14880795892472	0.124116326326087	-1.4907539941628	13.4714850787336	-0.669007668553805	8.38930082431156	7.2896208937648	-1.53741162234564	5.09415743164731	5.33924971246666	-0.307910947905993	1.13001455311008	4.61324263282379	1.05485603476176
142	6.02387590213292	3.09440111683936	6.10134009496785	4.49253864593988	6.68212367476208	3.66394991086236	1.43414990168172	3.38372290163038	4.27215435754209	2.24102736657243	1.41972841278464	4.11571961929562	4.55057174084154	2.73010014524705	4.11431138521806	1.43145449972346	3.65725088270899	3.8488295481593	3.11152855684296	1.5647724371543	4.50989019905232	7	1.44522128323633	-0.257521188766162	-20.4994421217565	9.01579797304378	-2.84878389001289	1.9506816172078	-1.0965896900044	1.4996728235768	1.94974129180886	5.20044159305062	-3.20164959408634	1.49896635845348	-6.90438396439896	7.01485305554671	-0.412925667188257	-0.815494421282889	14.8267792624837	0.974373211651973	8.17326490151554	6.84627689550119	-4.14199946959981	1.07379522185598	0.525653219572885	1.80778119718456	-1.58796051377255	1.0706240898148	8.22483208837081
143	3.6590797539829	4.45600004801782	5.08612306409623	3.40146307039945	3.31589138110924	5.2914799949455	3.03390035542651	4.47736442889276	1	1.93318057208392	1.48081149548678	3.15866468084493	4.52129823372147	2.46241013105168	2.09239092334639	2.08175309315223	5.22500079458976	1	1.63178541464503	5.02952722338051	3.65697188589675	1	2.39282112972662	-0.308957010623903	-15.5822846358529	6.88368953363749	-0.139739057071397	5.79777252288475	0.380753593860102	2.01626226797602	1.10577758724432	5.24327209265227	-5.26169261919008	2.24374283672087	-1.49537009640997	2.74889275826621	-3.75390909751862	1.35376367229198	14.701213335723	4.04127604067608	10.6497585033112	6.79254628007517	-1.74865382026795	7.61709053548752	-1.70441325932255	-0.929485001722468	-5.65576519114977	5.33759866410479	6.93475356495171
144	7	2.15843296348366	3.07247363924029	5.01639892849194	2.82189873055431	1.28217582844053	2.70750729974025	6.21511898002098	3.86322328938961	3.73976429048398	1.4521309636324	2.00040519260222	7	1.63514989704429	1.41356466690904	1.36937716277818	4.39549349356795	4.54031612421265	1.90950701528627	2.70596626939996	6.44093339577338	6.43084027866783	4.44606743851221	-2.55041459687086	-9.86721038152104	9.41102167844244	6.1578951012946	6.33289698539104	3.49457523078676	0.318527630464281	-5.52889171844829	1.47647917358679	0.863212033702546	7.04817344975678	-3.62850062343519	6.84986003302838	-2.68923441530862	-4.7381534050891	5.39249647705378	5.38706177252382	-6.90698331092685	-5.43160343903581	4.2466554659353	-0.220433725388549	3.22919158137261	-0.908024951285186	2.59651652160989	1.08043846720742	-7.00907471651769
145	6.13973125586206	5.47173840684844	5.71474349922319	4.15853800115232	6.17258812667148	5.18170559215821	2.747450086708	2.41498635079448	3.07384417467252	1.85320259601738	2.52130798279601	4.0559916053889	7	2.78321243244637	1.84911813422946	3.56383716765728	6.94042170213501	3.08286317814045	5.85131983266564	2.18804730016544	5.91011761535345	4.43099190618688	1	-1.2089049478403	-19.6659827507052	8.65071887536615	-1.43795231359095	2.4296097379529	-0.206922585967047	0.898299754102276	1.53307063412967	5.88370455946515	-4.56359294440549	2.40835076302176	-6.91292851760889	9.16597446950919	-0.425385120408264	-1.68592405045123	14.3622742700768	0.286503334641017	6.13099279433198	7.66003165541671	-2.36115881436241	0.111965071197734	4.24230568542439	0.296878283466431	4.04342566451402	4.85115733095326	-0.584365746237747
146	6.75676900485442	5.19416870884518	5.30349847676706	4.80816172852495	5.62275127693308	1.87969051080724	6.08843385242609	4.7816285635932	3.00214720909056	1	3.79882185286869	6.61801622254084	7	4.0001182409046	3.74165259704288	1.91052909249366	5.83337974122165	2.10459387701104	5.85669257585451	3.12003372912789	7	2.92837364555981	3.36541256920545	-0.929267716161199	-19.4094415436351	9.2657890752989	-3.18899850226341	2.07140393716268	0.0983283402764414	-0.75452859317603	0.388782539251107	6.63080282150846	-3.21274462719877	1.79274127452065	-4.9967729855159	8.14388476797252	-0.152563333962185	-0.328933547686763	14.4148921590511	0.292835368113609	7.54935138726702	7.74649346468168	-3.16442267166208	1.53409130686064	-3.00356766445455	0.169784748596956	-7.34842552485976	6.10383121795778	-0.94086480577559
147	5.64714014675803	6.48462714587642	3.87375024749918	6.00129391705281	5.50993003744371	5.77500216454071	5.6090391430097	4.39093850179157	1	3.45612656778129	4.38529381743311	1.61712365246217	3.64651587031574	5.16454978267557	4.74468577807107	5.40752300357974	5.86750301202473	3.8211547996598	1	2.93978394999591	5.53617086122232	3.81948725118688	4.72003048135726	3.48424294791273	-10.4832266960462	2.76874615672214	4.23600122894042	0.814969033296555	0.910643512162146	-2.48729838210734	-11.0435138029892	7.79588278011445	9.38309344288441	0.887956318591568	3.77967982787529	5.5713194124821	0.585657359348938	-1.57040334352603	1.47033722905396	4.19591945050603	-2.8528767050199	-7.71257046043643	-6.92220108345343	3.29168102301256	-3.23012669258119	-11.2910973841534	-2.37541917987301	5.76878304798186	-2.79229098667505
148	5.67559997764598	5.66557508142741	5.84066108123277	2.72165207672394	2.64317518791903	2.73410728097064	5.51755136112794	4.89304897804442	1.01221867519695	1	4.77738991793913	1	4.86899989609439	5.03597873457394	5.41496616928251	4.25878414095183	7	6.01225432207016	2.31453711365893	1.58574671674296	1	2.36859683209976	2.48238911835642	3.2071003289586	-10.8250138983959	-5.5671522478191	-0.0124859675214279	-2.91112128187422	4.13974311710448	-6.65060154898294	-6.22699654790694	5.45796890523555	6.37812131660003	1.88614548113099	3.99413674452657	4.37017169395233	3.67723628253695	1.7922169821261	-1.13970707226956	2.58441989270455	0.412125564517319	-4.56276562595985	-6.04730533406991	2.74693435090612	-4.87654089154872	-7.49590576932236	-3.23972039177486	4.68751052343121	-0.967239522770481
149	6.11317898155732	5.64962418974987	6.10983233582583	3.60959568507962	2.45020109799692	6.81875233432719	3.99463669212571	5.99735244176291	1.35931860827434	1.29926488313944	4.85242226121145	2.86571360910025	5.82249918561602	1.7588645835357	1.93040546566815	3.49222194304778	3.58467138006624	1.11203401107314	3.91132652223493	2.03720358547418	2.13505691561524	2.92700305193106	2.61283271959612	-1.47721320100083	-6.19976948623661	4.00944515496365	-2.42518606088483	3.59759781769829	7.80939081204974	-2.32887754734611	-1.34682133952296	3.85982999172691	0.952106414210454	5.32481135301077	-1.00544164052942	8.2180796999905	-3.11061132684304	-6.26704253122842	-0.456288147524895	4.99673043870458	-3.01980512444353	-3.23391180110503	4.36968877639158	4.53381085642137	-2.04064775233135	-6.64749683384994	-6.36139161387956	4.29743607585424	-6.02122923247528
150	1.24968455354524	5.92092315883039	3.78397423922588	2.33074893768978	6.80338070603283	2.87039257268886	4.93991846230363	4.03119532773596	1	2.77021746544707	5.50733960406013	2.90869982930646	3.27947834213036	4.51703120567101	3.0487883688462	2.311448528955	7	4.81207661983888	4.82468152724076	2.63714310440952	1	4.4742817930616	4.50381092341156	2.9145307603098	-13.1695715788781	-3.73914554268814	-4.2265572389871	0.267878012336931	5.31885395326955	-3.58468909114404	-7.89635958341303	5.50455176519587	2.62681489356246	1.8616381079515	-2.5485446936574	3.86717529010919	6.72607246918757	-2.76248697360439	-4.45833888691307	6.18275829405712	-2.11559380012248	-1.5534601768875	-8.28639427564983	1.94236690013491	-1.53039087741727	-4.54601755911776	-3.37234749517097	7.45577949524915	-0.589303102809375
151	4.1219436483275	7	2.94908247089293	4.38081768769181	5.65230637688021	2.02161717067806	2.32188714160823	6.06921653138179	1.79367382540496	7	5.89132891066777	7	4.69424245929783	1	2.18163653022253	3.21395443416369	6.76934877488286	5.27040575692094	1.20020121691691	5.07608621629331	5.12402321743837	6.88614098801243	5.18028613997894	2.34157672904172	-15.7143435542259	0.659564943833378	2.31909879613757	-1.23932072921497	3.68344765135412	-5.45309208410278	-9.19610618758941	10.1745216852403	7.69276897552521	3.39712817295625	3.79396185523534	8.30968977051065	0.759098239594646	0.0717581919426371	1.12969794162486	5.96203105336259	-2.96200524123832	-7.24353063247313	-9.68172150309649	2.39311285528613	-2.71543586960861	4.20615307761241	-5.34985361544432	4.48700168156467	-2.2666692690949
152	5.36539359741225	5.86127433037393	7	4.27493091224222	6.51421933038332	2.95716335262383	2.95683624599232	6.97307936505336	2.20705740128833	6.6333703673432	1.7005903851614	2.86988008485428	7	5.55219578960399	1.81360336214848	1.145272917979	1.13627152006895	4.33771115435425	6.42495456230554	2.27585429497407	5.0543500097622	1.91866853571634	4.33871103059342	-0.270872817998858	-18.9160900097014	9.48698947128436	-1.70935855284385	4.69990058804868	-0.946491991110201	0.34159977758699	0.983642362753407	7.17798221407582	-3.56869975672565	2.61568481945967	-7.13747257234057	7.34081911296091	0.606808723469048	-1.12714982701759	13.4696944975903	0.115784685021205	8.58685006424913	6.59335213625002	-2.84168829806405	5.63063400891664	4.82172801521324	1.71781702359284	-2.99959841753273	6.46727971830304	-0.143975579392193
153	5.07999151618828	4.24683369491054	5.43188064678714	3.56169167030032	3.91502612036615	4.9839313377536	4.10741256819606	4.62340637686004	1	2.01773791681011	5.38905384328809	4.08144045414192	5.40637931087513	1.43324899423314	4.58055269919138	2.92121102727416	3.21123228138359	1	3.56486780936597	1	6.73945428009714	3.43095518077566	1.61072274547245	-0.131733526369411	-7.59806110847925	3.67852042649485	-1.856069902369	5.78043071295802	7.05570028896433	-3.45253684022246	-2.68994076665999	5.35091349434958	3.32785553791049	5.76488225795429	-0.360744850302837	9.43460629077421	-0.912333281352976	-6.8601465491436	-0.843215057652039	2.55847902320763	-2.65473143845697	-2.84711008071542	6.06730742985341	3.78721001984306	-2.14491065339636	-9.65221424524339	-1.05312378423292	2.92087527261865	-12.3662727461314
154	5.30716779719374	7	2.11674296160358	4.10242473629587	7	6.2286622836217	7	3.37102743899871	2.39731705479126	2.2728303677499	5.25055710575525	4.67317718492446	2.43123425953942	2.02678309556491	1.38507687146398	1.25547319285496	3.47624833106289	2.04154197769798	3.51348073562439	1.24794690361486	6.05249828949906	6.15135514252668	3.45710843634325	0.113734559570914	-13.2059542350394	3.19432404625404	2.19408800185847	2.01361446020393	1.07857257509224	-6.0486926725511	-9.06189880858691	9.49741833064445	7.41936850952475	0.825062979945838	0.507432636487034	3.42829993470901	-0.605008039616545	-3.06264186757625	-4.5121680747803	6.65562314203024	-5.18027128062092	-6.03280999393023	-9.81270025526793	6.39674890393965	-2.54099624107147	-6.31463049755317	8.26630043484943	4.02537512108155	-8.00651690060804
155	3.30485450628131	5.81664019118625	2.90818098183119	4.43892129610243	6.15682802937682	3.45329167779967	5.72284018635193	3.81600200737827	3.16646136595539	2.28134437829408	6.22976914102277	6.46211117469485	4.86849446338561	2.27165128906399	1.74064283309856	3.39666455327623	4.42237305675196	1.67941726795242	5.7373926541512	2.75275227314756	5.08539804238377	5.17267266617089	2.1792542589973	1.92821315857842	-9.13750362964018	6.65321363290185	-7.153496601488	-1.42899548008852	3.87449995634862	-9.83561880727959	-11.8491490266086	8.9922755520143	-0.248551624398823	-10.3441800295297	0.726090083336764	5.06188350867043	5.46843107852207	-4.80267403207416	-4.72725890057352	8.90408275774496	-1.60743205395626	-5.20962522759108	-4.68881311001454	1.45387644854366	-3.10531329176177	-1.23319205126534	5.8744000340006	7.81576606617471	-0.493230208905582
156	1	6.23795138170774	4.35739289457949	1.05869369374854	4.75685569344724	2.29432621451488	3.12692115006459	4.62278488847586	4.13356524231878	3.01651477635515	2.62197886856326	6.46592636568499	5.17422961425363	4.42156528482932	3.03629773505579	3.6686970170867	6.87159226910928	4.43417333869868	4.18318593629329	2.22103132915441	4.81206902852048	4.42747611434363	2.23689089048964	5.80165670131684	-14.8222264138527	1.04007652700535	0.515715523272817	0.48874269052533	1.78493481331287	-5.12147117394583	-5.90105354700762	7.11152692570226	6.49979997905345	4.01249019796077	0.508124199866731	4.06622171671058	6.02548551042236	-2.80186298162579	0.714836158330158	6.49201658964302	-0.761744968588079	-3.54934576390924	-6.16422744229392	-0.872250798037422	6.89925949065864	-5.89712879725288	-1.03051935863295	8.96272359607585	7.96397669973075
157	4.86751038888896	3.71628030937966	5.5578961690554	4.41978963786386	6.5575233112259	3.48155070843571	4.84094027605546	2.26285795445908	1.2749496237472	4.3133132912495	2.14415705285376	5.17694312202971	3.08819529855695	3.38565426176613	1	2.31222917367094	2.52739283603918	2.4416430665041	6.0760556665607	3.55976718886384	6.9838539048691	2.09617207670283	2.39340648780265	-0.476138070550297	-17.737922803631	4.76174461678341	-0.0831285456123441	5.77243210667812	-3.66316541307699	2.62886101663905	0.0369006721009347	6.30562905856046	-3.63075608054268	5.21342721777626	-5.03198231518403	4.43102129734992	0.556057188336353	0.989115640899663	12.9301099888988	-0.471286986824822	13.3267738957399	7.39401475951793	-1.45192218466683	3.31419009887306	6.41172155633273	-4.62718062668935	6.12109369059017	5.34932832590046	-1.98683412757843
158	3.98109914246465	6.70817733555269	1	5.92910716827569	6.91554862644151	5.99543174805696	6.6942340670185	5.2548754956565	1.13816330054908	4.68576104489025	2.93028797347708	6.46615395061048	6.49319408492648	3.05363078562865	3.15883586643717	6.04301795739953	6.16106012805707	5.69907479959203	1.98762407477384	1.32405566047733	6.94225901829608	1	2.04571985068568	3.38166548208285	-8.03678784232338	6.515450313935	-7.16379343281914	-3.03985660487942	1.68035945379363	-9.51441117780804	-9.56308694116087	6.07381000684079	-2.33022271537032	-9.40082736000075	1.01207611976345	5.25588235047168	5.8538736213044	-5.92578072597598	-6.05513616340397	6.96274381280101	-1.71392986193079	-8.03845108858585	-7.25806269194025	4.2829878056829	0.304785169059901	-2.73297404354114	-4.75600213959194	2.93226036897069	-7.75234448195843
159	7	3.30382660925216	5.15317658442588	2.84126180127055	1.18033502569887	4.79087352443691	3.10770932467474	6.05632108882892	3.1120055348854	4.19232599061234	2.09299335178128	4.79713454657362	6.85932633114338	1.02515101228996	1.84540315898026	4.41846370825368	4.61262762563168	2.98112944693318	3.66966777900658	4.82972917292834	1.38204686683583	2.53904097493631	3.99891311808058	-2.8316838050346	-15.870524430444	7.88996636030376	-1.75422771397258	7.23215515471943	-0.795759195692092	3.30772148386519	2.85071308056422	8.03303358770878	-4.06242845252143	1.80533977434934	-6.242593830933	2.02499321768572	-4.12879366453284	2.14860734720367	10.849216740169	4.97190673405949	12.5986641400666	5.37739388223068	-4.18227402026089	7.7620492920082	-2.37248627494182	-7.95787631062402	-5.24268763148856	1.59589614166746	-2.97625918129813
160	7	1.60617389411006	3.08924431833751	5.6175694668604	4.26851043042136	1.801166122138	1.62731831511836	5.31574781368345	3.43782863763968	4.12716545365818	1.53510834115603	1.68143837877129	6.85718371162602	1.06747252613761	1	1	1.86098987327896	2.26362821197466	4.82560187354399	2.1790598970473	7	5.55844317955629	1.38821106804403	-3.13369661065826	-10.0671062713201	9.8847370956526	5.59898005232171	7.75094388774745	4.00027633446062	-0.263042335933214	-4.91857989930741	0.981344709633695	1.61263481309453	7.10802979567089	-3.87852476091134	5.7019423033245	-3.02504892629916	-5.48666941900246	4.86639796832362	4.09878283971213	-7.34488987718801	-5.18997397777463	3.1313892024766	4.77300900803618	5.02281084599517	-1.26594325052306	-1.50379271750725	0.983785916455159	0.0353625668601867
161	5.56845057381452	6.46004915040033	7	2.28519346806961	2.22604180266652	4.97221341150273	5.62268295978748	6.14802983265655	1	1.9382475191715	5.1851838222098	1.57311520499719	4.44007240343113	4.09220783976902	6.35384371075522	4.63775355161841	6.73795655776626	6.12340220737881	2.70791466879788	2.54794835505114	1.87878670501387	5.49865316020039	4.23022420503291	4.86642507427583	-10.0521316840219	-5.64621411863079	-0.771029356432446	-2.35636998827796	4.40781062576324	-6.57917075115832	-6.32893380933945	4.98976984679624	5.33266156577918	1.59029831956694	4.62886354737238	4.38834299425523	4.4398266758741	1.89547632823703	-0.77984376025149	3.01578282468954	0.754246148688453	-5.2448162408631	-5.65459926171911	2.0687096648493	-6.08120118064852	-9.02994449496107	-3.32332699499296	4.43107591772464	-1.81297309798969
162	2.84016527803449	7	2.54543045363099	4.13307069664057	6.9201701648688	6.40333864447707	2.88226643506737	5.61448184712396	2.85953587376904	1	2.89359469497954	2.96009366881991	3.34629225388877	7	3.85287711824167	3.56933302937871	6.03624927984407	1.1238601634867	1	2.40232314332193	7	2.74886968968555	5.43073830006351	1.18706424509511	-13.7439681800851	1.09389698166604	1.1750822410133	0.182064084931958	3.8013463689439	-4.64410331412631	-9.60003895233991	10.8303590430985	8.27642122353039	2.77243237796052	4.00000282569293	7.96509851172568	0.3858031273509	0.406114041726351	0.98944384313093	5.75273987546556	-1.94554702534551	-9.33764960494182	-9.1839448531709	2.86687044345674	-2.52150455681322	3.68729626476133	-3.55101526773793	6.992114334196	-1.05628545934266
163	5.26958691927292	5.3397257402077	6.69804854995767	5.11981096662084	5.90534377780484	4.40899271447296	5.6290084952818	5.55232747795187	3.38996820086922	2.74501751124958	2.61528551562592	2.38921341308608	3.76806529204053	3.68757039696072	2.77095199745551	7	4.20508610554499	2.23053870000207	4.26596272599135	2.8824981660244	5.00933112174173	3.51238227914592	1	-1.56686281336533	-17.0701159721097	3.35672724445697	-0.22177816360064	5.07990838340122	-3.57340884158061	0.003056379278082	-0.221523068232669	6.59818198281431	-4.22442287483036	5.65181035582179	-4.01921950878842	3.92497139281074	-0.402944249624323	2.32692166527835	14.4960558206636	-2.73938675963521	14.2015606936788	8.08827060873046	-2.70854080542745	2.52908965654873	-5.30998116193291	-2.90626334810404	-6.83387678141198	4.64936211033346	3.60180451867445
164	5.82644960939786	4.51145121203605	5.09149692930552	3.43600400669	3.63294108859834	4.15598034780808	3.56357024157969	3.46144488717871	1	2.60792490754752	2.30704682736689	4.309058875665	6.02336943974676	1.41677816752317	5.5557802198188	1.97707697435082	5.96642551128241	1	2.6830098422938	1.21507333016214	5.3769631596122	3.86184642503553	1.0984322611832	-0.731348534300143	-8.65345485517467	3.3724146687862	-1.48718764540185	6.61580654681277	7.08923942221655	-3.31024436579969	-1.92238712766817	3.63818134477516	2.64829962402435	6.7758794298345	-1.31853723850827	9.30200442035159	-1.22704011652971	-7.65878345177988	-1.2284042122116	1.59592465575543	-2.5013540505044	-3.14233418409705	5.49323575550907	-1.08703869631133	-2.63537334979115	1.09489218020216	0.216629736538098	3.92546977150731	-8.64024067206168
165	5.58508017059924	5.20284632908088	7	4.23982977861187	5.66767929170369	5.52983164037092	1.84641447243038	6.03547742040399	2.42887148035246	5.79617175586727	2.53501824183803	4.38107571227159	3.93943289360219	2.01433765693177	4.55515686235471	3.20878765195776	3.64324428234518	1.25217349825474	5.9871482754549	4.03788555903104	6.27641193004059	4.59403341148571	4.83957361760317	-1.44855997896524	-18.662409860708	10.1757922969799	-2.7368827889397	2.0627746853598	-0.223393739500643	0.831540401975983	0.0440006295125879	6.58106979180293	-4.22949099764433	2.71597863669747	-7.85826657839271	8.74837766486372	0.641605945184907	-0.38844940742907	14.9597357155832	1.0470296669682	7.72461374024733	8.20060607445088	-3.11964790935852	-0.121315726927286	3.80501202921005	-0.253716877120916	-1.24701549350401	4.07273757724884	-1.51488888071237
166	5.55124602583395	5.05055192973175	6.35214578132265	3.4564760004793	7	4.18015820151053	1.95233032240509	3.50769811052445	3.34552874042097	2.08991051634847	1.02719596141812	4.83022086949589	1.18881911513601	2.00060338481036	2.65407814826556	2.5873663604749	5.08996950679928	3.4192776306243	2.88408787330086	2.31734627457735	4.97501994590223	5.50099684060693	1	-0.507722193115037	-20.7697962658715	8.4941384792588	-2.77629550783097	1.92011651911975	-1.07550425145853	0.496309426416356	0.85705803300391	5.60917287576109	-3.52845783040865	1.95009455680267	-7.03727712046266	6.70767808962115	-0.265482055005764	0.615064409606244	15.4945090480389	0.0757254611545705	8.39293050819884	6.46995145351241	-2.99050478367536	1.76955680516847	-0.71388878569458	0.866122508051438	-1.08424671283281	0.935739319346716	7.78707976806705
167	4.35007536735731	7	4.99772358227166	6.36781965169547	4.64446832445621	2.32671437170126	3.08524898513688	3.31377800241565	1.74461652868288	5.98538754038963	2.3120615696702	6.85379271884989	7	3.50206482242149	1.06155216276326	4.43156108053291	6.28025787502376	4.75237985897047	6.18279152589248	2.34554308437823	5.64830066943247	3.75041364609382	5.68940422660026	1.42173647388281	-10.2575568645638	2.01793444351174	4.95707294336613	0.959284936439271	1.07381607509821	-3.53202449167874	-10.9895216748898	8.1947484036324	8.178150871878	2.38600715639105	1.43181006108822	5.26907880565767	-1.95826605481509	-1.65717597734904	-0.972785154741513	2.76325602921851	-1.37441747467484	-8.18730318618171	-8.60208767645039	-1.32083165854411	0.792476156729868	1.54421606581356	5.51003953711712	5.42943554995258	-7.19914239770681
168	5.02359248162084	3.36129452983885	6.63898887982106	5.76240744779052	4.04178653905799	3.74825514429907	3.18801309493158	1.27749169108363	4.74004921652135	2.27882258567283	2.68293067851081	1.16247995675152	4.89749189900607	1.40577854106902	5.15098562387504	1	6.66980572675891	2.93293025822069	3.57209719884041	1.89525971224941	6.90277126407951	5.91181755115618	4.68052496569026	-1.03133462158146	-9.78120327043979	8.31024185371396	7.87350221955299	6.72031686443021	5.53444038172165	0.827794973580867	-2.61042250504255	5.10282319572674	-1.37358729760704	8.0967457146743	0.305111244531527	7.27427698655454	-6.22670098781806	-5.65519617801903	8.29117428820544	4.60845775012088	-4.46093331088348	-1.81853537722752	5.54878928508681	2.29655825842705	-1.43785613727792	-3.98230523354299	-2.52120966562529	4.85044763795604	1.48250922495676
169	4.10832810944643	6.38321639059723	1	5.68854763593954	6.43729591194466	5.78344910263191	4.97685432634329	5.12383663606399	2.56282756803538	3.81812857211397	2.30282992191363	6.36325177545738	4.58348158113833	1.50558595178283	5.71686343414111	4.79923348863714	4.96329685786899	1.08396384249812	3.61362092063044	2.27454966819753	7	1.52323581972374	1	3.56752655024299	-7.65080573456592	6.06438460035033	-5.05270739255455	-3.03149482396752	2.31323035977458	-9.33582207130232	-10.4040495633881	6.5318405848258	-2.23555829773855	-9.48488661893247	0.720135252841309	4.96890770895966	6.52854328453807	-5.6921309282816	-6.31357154280254	6.32884047612648	-2.17097189592106	-6.73358456065564	-6.93738535348545	4.9538333370374	0.769525693407649	-3.18434924859693	-3.45312453094667	2.84817771342433	-8.2670375765697
170	5.76847308131915	6.43391168709911	6.03104601853567	4.7887248197491	5.6457981559665	1	5.83605766952589	4.9289833701012	1.36173268883981	4.44774412300008	3.35958391705898	6.98809080949265	4.30400230631489	3.62707723061099	1.08198210947159	1	5.70044764632736	1.39262214318985	6.78425024978746	3.15080987512283	6.22724541581977	2.64709269045169	3.02512105108248	-0.933540501680693	-20.1975228758183	8.80190977318776	-2.27643192974982	3.09546798889137	0.859143484093069	0.147101710246224	0.339064182421088	7.01657903534536	-3.80515943750837	1.83850431345394	-6.53911510490245	9.23047192276126	0.259844865269155	-0.684037580692908	14.8099494319299	0.067212223193482	6.64488540578629	6.54447694624921	-2.46431801950162	5.77480028463137	-3.38135862287208	1.34793445298582	-7.26906758808571	2.22998751791731	-0.576081959524137
171	2.80908941414779	4.9719954700921	3.91004411824177	2.14938916069159	6.4918070382774	7	3.82706924793216	4.11987278669338	1.85904136761923	5.57838043209787	6.36957186093448	6.17595736770983	4.71738598166026	2.63703712688818	2.44162422138945	2.24500424821323	5.21445774070868	1	1	1.92001004868071	4.95334880992028	4.88555553466715	1.74963896994564	2.62667209167998	-12.9105979684133	3.00087427931108	2.95983613245187	0.635076802519692	4.14938028542901	-5.26608832915014	-9.86318965639829	9.59660307064659	5.13774082273963	-1.09728536483124	0.756830208835232	2.78456873284776	-1.05778152009356	-3.15692682043936	-2.19084834838339	3.93473113119604	-2.68888965585577	-6.10142731471971	-10.6762742143963	4.60058177865178	7.12691440849322	-4.9115484461522	-4.38578634272582	3.84668270538936	-2.17171725763229
172	4.96384965206251	5.69298250999549	6.13960927673088	5.37139765059635	6.21334785458011	4.21830058008239	6.10624145919087	6.03894742486302	3.78848245061656	3.99024173891581	3.35856438903669	3.86090223824256	4.44297034744138	3.01435512661244	3.15052111652411	2.50897134575692	3.53515365803646	1.60003767583836	4.46427498686186	3.12754874577615	6.67941018626681	3.1852755871125	2.09341391682972	-0.68634855399379	-16.4274447945276	3.79494933835803	-1.83982456735156	5.20724049023847	-3.12177595329995	0.372160169651889	0.033801042552733	6.22663523573207	-5.85875784399809	4.48205982314644	-4.12271044113907	4.05216437047279	-0.500063089080755	1.37933287749708	13.360960630765	-2.06422243183818	13.6649636788868	8.70608232621298	-2.59855467368354	6.60107773706624	6.59185742302948	-5.84834291055222	-3.13922569829712	5.52037316183182	-11.7782913228129
173	4.63533411688576	5.67903073538375	1.89095154283622	4.02171095055589	7	3.8169021934658	1.62652641317861	3.84145031064186	1.15558682217467	1.3213264232435	6.19509677278045	5.56632133088422	2.83741743245908	1.57089013602211	1	1.94027338418447	5.45628109970123	1.59119252108855	3.45832081857561	1.42953801120755	4.90666255477992	2.13676406218452	6.49765246810362	-0.467121336504331	-11.7894305792608	2.56382367900171	3.69575172322348	1.40819176072407	1.80147056520114	-6.46087292934666	-9.12191296199586	8.55273778392198	6.88989880247052	1.07708098405568	0.898993836393835	3.02772226715709	-1.23015281067307	-2.65781933736679	-2.91951239325212	7.72989155169	-5.32750749575856	-5.80362712694178	-9.58783562731346	6.37266739409742	0.245486976688218	-5.62388117977385	6.5523664525057	0.843703905400921	8.24736911502555
174	6.03079017175141	3.49033617483254	5.41155641204679	4.20427026044549	7	6.27897371684103	1.74064116108432	3.12064863645656	1	1.3750831322644	2.50312684326748	1.12032530109679	4.38470471978036	2.31220591386593	5.02734765126895	1	4.0661889040648	4.34148124670026	1.50483828898342	1	3.29905764519671	5.60607019140683	3.355441552076	-2.88160574344026	-20.1054365312418	9.19672036546606	-2.79862291042998	1.8958109189283	-1.91072500949519	0.734081490228589	1.59805348696727	6.57019101097985	-2.91441986691638	1.59740524221745	-7.4161663657311	6.38315864017055	1.31045979143222	-0.367163040982203	15.9870639476124	1.25981164368715	8.59726620869523	6.92686410070969	-3.36845030600298	0.395058053247794	0.860218193450999	2.08603127454966	3.82061738565107	3.05027803630428	-1.41245917344402
175	7	1.1522897411215	2.43237048531465	4.65366270151152	3.40850078713489	5.98947321221994	2.35275180361735	5.07144996368426	3.8147376196721	2.01968712966374	1.0567990838195	4.84829311063697	4.79415414353592	5.217279655503	2.20561296267818	1.06796800434648	4.71815523852263	1.68559054655446	4.50226465256706	3.89156462382039	5.05096112363198	5.76932290443877	2.56947554403739	-2.62592717964737	-10.0260743031498	9.26898474042066	6.33353376638981	6.98180551313159	4.06557827922969	-0.0180180633863326	-5.42991171458582	1.22094466108842	1.44173203114978	8.01527630819288	-3.73742214085467	6.74678765552501	-1.92884487912879	-6.65203727251161	4.2940795532211	4.67492030775675	-6.40986784314377	-5.035538997963	2.77698373342876	-0.776890169325495	4.38272418507344	-1.76960838697236	-1.54528590590092	1.33150230702489	-0.478084938671736
176	6.4310420212642	4.41587808263338	5.60487530187184	4.06585908480886	4.02842758797125	4.69872783427399	7	5.98791640445164	2.57309313302392	1.64692000232355	6.67252682931343	6.32358039091152	3.95027781243898	3.85082383905324	1.88595031659001	2.33205832599135	4.08325583640476	1.47663661590164	3.50722597591336	2.43425024932998	5.58018787940184	1.55048382017009	2.07593162237482	-0.257066999953092	-9.31821074363119	3.17178015274106	-1.8055434289046	7.31791737255199	6.10659014175637	-4.20885879731621	-1.39188722732026	5.80106023837996	4.44956533421677	7.32465734544948	-0.601049190781759	7.01972248162854	0.526518092678078	-6.37109215607788	0.231992723564102	2.32379511408279	-4.04327560083353	-3.21389625620606	5.24712155103775	3.81198843375317	10.1783088746319	-4.43066267590211	-7.10136621029071	7.47404888973633	-2.31538994582432
177	4.94174936828989	5.17910504600212	4.78755682827785	6.26721522740921	6.2592255872819	3.76894271212546	6.18828699732578	6.02924117792206	5.12945090395052	4.15494419197634	2.96449897075288	3.95466489421243	4.20449567003269	3.13025512673581	2.51252279479668	7	3.63035408839613	1.65256422355678	4.68549207669811	3.42024229136596	3.6836865889297	3.23399345281555	1	-0.864201365185023	-15.6381049007922	4.21439562387001	-1.00882448076417	4.93848036174073	-3.7529208047139	1.0168214696211	-0.468891294518137	6.34019921200749	-4.92200765808885	4.64338316604705	-3.87855818500191	4.22283809248516	0.612839114478205	1.11477390800224	14.1582165142765	-2.58772023836227	13.6922211790707	9.17973161454987	-3.80387304476523	7.80897321102811	7.18738479957032	-5.89331583632029	-7.15742185604266	4.78789856476101	2.89805454422994
178	5.02002035597188	1.50526307627996	2.83086497695324	4.77821008192127	1	1	3.36481430654948	5.61548104990137	1.2093166200558	4.73637893335488	4.01055601344499	6.43387400536835	5.91704115010468	5.32975851717192	1.02510018137657	1.79209519466812	4.57649924689427	3.83315874126282	4.83934780441738	5.70106424585	5.31495830056813	4.46922674234477	1.25699078829716	-0.349577853559729	-12.2672676499114	8.9883837081944	4.37056332765397	6.73471654821663	2.15933635045695	0.101794862087833	-3.98083354859421	1.15165401471988	-2.67856319703816	5.19571909577747	-3.42759030761872	4.939676128706	0.965450269574233	-5.69957346765204	4.97034478363412	7.0694279148382	-5.95688146905375	-5.52259643542904	2.32157680246086	5.54059961845304	-2.12494569569235	-6.13199706457811	-3.35575333799256	2.02692991827232	0.136206240182149
179	3.70906719472787	6.53475849285122	2.88819462145494	5.69877184521909	6.51017322808786	2.83789427555131	4.95792308816468	5.58717817383588	1.94588025544939	1.36647657976764	3.14252042514831	1	4.61473321834611	1.08664064432176	1.84893535272048	1	5.9051264442526	1	4.13726359431893	1.18697516277967	5.06135007153888	5.2909113313142	2.7226931953712	3.91117763613799	-9.88290484270939	5.42473974154786	-5.7284030527073	-1.255037605959	1.48443925638706	-9.95152627378664	-10.9855986491386	8.36711375040639	-2.61871268141453	-8.73386561865973	-1.6579326551998	5.18776630687193	4.28160985482219	-6.01534978325695	-4.38305587772998	8.44315316844941	-3.9360969048357	-5.39322676680903	-3.74706479066719	4.38716295477315	-0.0658488060078911	-10.0709773208316	-2.1691834485417	8.30425406941854	1.41052371576935
180	5.33742396058687	5.92618466041307	2.15366853420921	4.44462625191727	7	4.8581729629865	6.63681286523469	1.57255473371967	3.09308157169033	4.46812560472034	4.78876531536477	5.82778691544482	6.61819003349714	4.35890600245231	1	1.79468439497956	6.86546073026985	2.81855370295515	2.26650557552508	5.29164566968607	3.23127611904694	7	1.09154194384743	0.421380654091292	-11.9501476816928	3.78445427597452	3.5874037230977	2.00206314813729	0.970274973513096	-6.98646453720595	-8.71772864901407	8.78248033115652	4.86291852032529	-0.846820414268218	3.9082232661507	5.03984330973417	-1.97303148762912	-3.05863013636599	-3.09273924350629	4.52973433107528	-3.61038394126966	-5.2653790950653	-10.168542194344	6.24954228415873	-2.40450639575281	-7.69835251331473	-2.31158800499244	2.93099817508162	-0.189641359627596
181	5.70378796463024	3.09020856950907	4.38044512782825	3.60345843050603	1	7	5.01333239624029	6.35385808277697	3.01530885792614	5.75129912017587	1.78326207294567	5.02076350038212	6.94451766032856	2.47716052304471	3.54956260191286	1	4.27157824510266	1.83693464933252	1.46389642176373	4.70474077885945	2.1280295007297	4.19681294022618	4.25055655323322	-2.10174379388288	-15.9129768710811	7.0433687957112	-1.87163712470926	6.50683973158583	-0.330099784228797	3.39145070903871	3.84911736035422	8.42624911012224	-3.33960182710548	2.34782422481688	-6.60606480600453	2.39860275217526	-3.58385638000865	2.22274558112215	12.1501669799325	4.26560453488184	11.7677232903852	5.49803499545241	-2.9641995389229	7.73065331808513	1.58893724249737	-7.73732569191548	-4.91361924415118	0.336658420400648	-3.23096002918942
182	4.88685490461144	7	2.83203095711666	4.5472340109699	6.27825472941734	2.23811815443247	7	2.19249749813282	3.40213457152377	4.3861399581374	4.93611315883976	5.847031783982	4.9436188048563	4.59855540615367	2.76784558503248	1.61585004729364	6.10946752709917	2.16433251482767	1.13157561277091	6.19257386447041	5.92363756343201	6.08968428439966	1.72279034625624	-0.35855830631464	-11.79254724495	3.38331062140031	3.99609709294675	2.61311143810943	0.39822204504662	-6.56880717572313	-8.53218258686638	8.661704019623	5.84147468972308	-0.17676231852828	3.1885434368071	4.4575717675467	-2.32472955648817	-4.47178362615648	-2.09381386142174	4.45322783972747	-2.85082210660404	-4.21203509272296	-9.55672507475782	5.33848666093645	-2.11549751616717	0.207846211636171	3.18797720101618	1.37972962295123	-9.66683565347986
183	3.73875787362666	6.91189440474032	2.48515234041303	3.97485241177931	7	2.06858292472886	7	5.45114005894634	2.28235250638509	4.66286031898892	2.5770062766298	5.98296443814043	4.23298802232842	5.03518663131405	1.68589258779221	1.1544858142435	7	1	2.34943876228976	5.78692299430679	7	7	1.55147306292965	0.134982747223682	-12.4926541874954	3.45385402902566	3.98890136273285	2.1899848599309	0.906215947648317	-7.09110101649159	-8.79424551482541	9.58021403217887	5.72712481696101	-0.563501676431988	2.15568322514594	5.73749907562514	-2.18827863966783	-3.80228218190544	-3.04632805776265	4.16697118538648	-3.4677563821839	-4.69419796128842	-9.97996922244423	4.21246261062967	-2.83598392876086	-0.106190070362107	-2.17093629249042	3.63553298102082	-9.19643982236236
184	5.68884250288226	1.78767508255334	6.49126423017551	2.7278767617955	1.57138863029504	2.38477429683306	5.01647429168695	1.90679038942733	5.12765184453712	1.98368945520321	4.63922293380919	6.79397280373939	6.17227071654661	1	4.61780001050621	6.20810480404239	4.04705357151684	1.72108726478	1.67576743349823	5.19760141936309	5.74558391308965	3.13875655183773	7	3.43019239586488	-7.6995058664883	-2.94101378267432	6.27993004031321	-1.61544726272399	-1.21052826385821	3.54862991828785	-6.45859559000848	6.10595222239644	-1.50493647843333	4.38101417244266	-7.3958761853555	7.63285553911409	4.25654650684312	-5.40350532595313	12.2044647236429	2.5406098646119	-5.7642282796134	-2.89132087095171	1.26079809861997	3.81016092278069	-1.97134734312323	-5.56288428269178	-0.899140222382239	1.9856411481735	-1.7581095615178
185	6.5750243160834	6.80463809035199	4.626312987546	2.00398585149601	4.53583897911462	5.49519854665101	6.38709379892143	4.01788826044174	1.04565933686206	5.48543668831195	2.33286516500848	7	3.28236882250101	5.32298628033833	1	1.37539928787598	1.45376905322779	4.82822121836557	5.37215400849249	3.0038885210863	3.07370886583053	2.14234386801307	4.46538700199005	1.20626339139398	-15.7083672107315	9.60694355671611	1.17462594098524	5.54844781596763	6.07745702137977	-8.87799898432498	-8.43754988675447	1.26848424496358	-1.78586006488867	0.5705458667373	5.06882889292547	5.57150056829037	3.92647514159227	2.55483170778862	-2.00851707250519	-4.45939803156645	7.61162032181425	3.12768148062741	-14.0027394307937	3.63181353213741	-0.319875139213539	4.58288190630629	1.22880632652081	4.05999254015571	-2.83477700090036
186	2.44552638778956	5.52964202895935	3.02244096352968	5.18237485808104	6.07842047368985	5.10210458599324	2.44874595376842	5.8161869029379	4.50007900716222	4.3783555517426	5.74527360829659	2.28798713474117	5.52555991772246	1	1.648422055991	2.73042913820552	7	2.4460796798257	3.44320552489433	2.29962381307504	7	6.11001164703503	2.02779023022626	0.963076056221745	-10.5650773204953	5.50149947190615	-0.856630003971844	-1.01516908561145	-12.6876280181461	7.47113846131756	0.853924260254942	0.63946671053908	-10.9484181917255	4.19018360111586	-3.6974640002755	5.24867196336454	1.7318538991756	-5.86254117548779	12.0691977159526	-1.25655258531278	7.53030842309711	5.02930259360636	-6.9399461865296	6.4894135171505	-7.954823933213	-1.09145512932799	6.37688875308294	1.68382086417257	-5.66564645039246
187	2.97401349065445	5.61072472881362	7	4.61866516952207	5.45190978471117	5.19005772325804	7	2.67907913603503	6.93473118949383	1.65013318452265	3.31069943021826	6.60436634393742	5.34844666153401	5.41219831655731	2.21333791149222	3.83675509478552	5.60728876992719	4.5664437648824	2.20656848068534	1.88513718124272	3.53276217434306	5.21265650638325	3.78603619138809	-2.38626284196265	-13.0564374761557	7.81311828350868	2.3686935651981	3.31513595152744	0.62763710155363	2.03793287330876	2.54366797231615	6.78581217614906	-5.52249168317315	3.3736057475191	-1.9363070611496	2.31355724298449	-1.20662712954679	3.33262134546807	13.6010127362585	3.55347774460082	10.3144282371417	6.2914441142512	-1.70700193565901	2.9027823020433	-2.11326359003106	-3.62874457140307	-2.50512443855801	8.8233376874376	-3.03710269330481
188	2.21510136211689	7	2.9956810215348	1	6.04589771165313	2.95425715760212	5.53611128772884	4.09856705848744	2.28006194127574	5.87178704764337	7	5.40119409740623	5.57107171142818	4.90818424070597	2.42607235626431	3.95036962562499	5.38721226901317	5.29185694570337	1.63860300955527	6.60857599828495	7	3.53431500888461	3.25114198086772	4.80069999376957	-12.2139669153413	-0.459716843828613	-3.63299981909394	1.49957470738525	3.15106543319223	-5.89010055415081	-6.70836032538907	7.43228431383843	6.62370727585184	2.42192461832354	-0.3352122713735	4.02374001355454	4.0250913162959	-1.04184619855589	-0.515875539418084	8.41430256543042	-2.17109883835297	-4.35604569938891	-8.18707049845044	2.59252028876966	7.22282744095947	-1.82197958427423	-6.09050452835933	8.24077328836479	-6.13763215423726
[truncated: 74 more columns]
