# Supplementary material for: How Are Mate Preferences Linked with Actual Mate Selection? Tests of Mate Preference Integration Algorithms Using Computer Simulations and Actual Mating Couples
Source: PLoS One. 2016 Jun 8;11(6):e0156078. doi: 10.1371/journal.pone.0156078 (PMC4898694; doi:10.1371/journal.pone.0156078)
Supplement: S3 Data — Long-term couple and agent-based model data analyzed in Study 4. (ZIP) [file pone.0156078.s003.zip › S11/Euclidean Model Data/Euclidean Couple Population 11182015 2148.csv]

	trait1	trait2	trait3	trait4	trait5	trait6	trait7	trait8	trait9	trait10	trait11	trait12	trait13	trait14	trait15	trait16	trait17	trait18	trait19	trait20	trait21	trait22	trait23	preference1	preference2	preference3	preference4	preference5	preference6	preference7	preference8	preference9	preference10	preference11	preference12	preference13	preference14	preference15	preference16	preference17	preference18	preference19	preference20	preference21	preference22	preference23	preference24	preference25	preference26
1	5.28229695151799	5.64631019354292	1.48493467868117	5.84794888898582	5.77325271283218	6.50890786297751	3.6016372938665	4.54751837726424	1.52425619982227	1	5.22401666846387	1	3.42849330619507	1.22829411812908	2.49463579303605	3.76938637849264	1.53012442607023	4.36530324607491	3.77838522322192	1.77678993051344	5.66792984219588	2.35166720158629	4.8585040784401	4.09238930900644	-4.75277282978734	-6.16783110888783	-5.0461137707013	3.1596585475477	-4.29875939039143	-2.53303324455355	3.74807854275478	3.15061606814084	-4.18928281456374	-4.90119603036048	2.79964277961585	5.67514381258019	-3.36829931537917	13.0500282698432	10.1061485156144	5.36104145761163	2.02521721914945	1.3274549794283	-4.82646277439531	3.50603656055972	0.710129205035294	2.92350461815294	0.0997191801472066	3.37887175852078	3.6786896643176
2	3.3400357729318	4.45292483759737	1.80639470257702	6.26902779184929	5.51556775607371	3.55325774545297	5.175551655715	3.1015073297842	3.44750648011739	2.91021543383971	2.48116035476613	1.77410525481531	6.51151608445251	4.18673209542508	1.117069132927	1	3.16203852569874	4.16512354650972	2.85061199649423	1	2.2711367668729	4.0694968579882	5.34053951170412	4.48827339924479	-5.44085149766109	-5.38680282769402	-6.37006528665498	1.83888948566342	-2.44019654500272	-2.6762888988385	1.53653656295825	1.92066887613231	-5.92271134171102	-4.84646008953401	3.1616280138129	7.2751556555695	-3.56007815140505	13.5845046063532	11.2676216547693	3.95966698774723	1.25598340212837	0.106940919870123	-3.07006794813621	3.88532821633034	-1.0693433252734	5.12484657816869	-2.19188321528261	5.45288252403801	4.48090445176262
3	1.79786389212669	1.71697180380136	3.62921294588903	3.31268645486403	1	3.79168954323773	5.91706084104977	2.02832063798306	1	3.52654544957616	1.75837291134728	1	4.17307464661508	1.43747605223005	3.18435573246324	5.20311977879154	4.19363549503932	2.13713837958437	7	3.6820952652399	2.1284566218647	6.43336664888805	1	2.75954132505725	-0.248900629052749	-11.6739038521872	-3.99698550602722	0.771096132507835	-2.04487316539017	-2.30872338595927	2.28997396451882	3.1167730312608	-6.0033783866132	-0.780501487144658	3.45930981448689	7.71055745267592	-1.75879629984769	13.3292491630842	16.1300264042152	4.95786940261586	2.58539442592079	1.39720674025392	-0.457848954092974	2.54660787800843	1.04179913387515	4.4231787208115	-0.616295460198811	10.7231474226787	-0.284055563658728
4	6.73326424830369	1.70455595079056	1.89411325321691	3.7182651109069	4.31831654629997	5.05413570516757	4.35543556030987	2.15685807499158	4.17656353662655	1	2.33296333181654	6.44165748607028	3.50088017098446	6.31744069758295	5.22506347947084	3.37593358694058	5.076489738515	5.99300610678084	3.72408640275739	6.24724152811476	6.0248533679384	5.69876788550963	1.04679567678365	4.60836985653817	4.14045058220491	-11.7026642569224	0.858329611874117	4.63761686234281	-2.4336945334149	-4.81749455559791	2.37442567281261	7.12557658764335	-8.94057754708894	1.4102661609208	-2.85166776385594	4.88008248117311	5.11222559062654	2.35547507193052	4.90635338716669	0.529940741318777	-5.65151861116399	-1.21190700662707	-6.96549653591182	7.27284361824339	3.20522087055505	13.3696111726024	6.79888777026627	7.05313793030193	-0.841645560420089
5	2.5378876463526	3.41228851737815	2.17727830400197	5.30880603414818	5.55047004198042	3.80710058068403	6.7562369715082	4.4132187171552	6.19850865583482	1.93158008709235	1	6.16781289169716	5.69052642785875	2.45844161572492	5.74361289771797	1	2.25080429642338	5.00612433977462	5.76280693042344	5.68324681685028	1.21311176656227	5.17137513352033	5.61422349740938	6.97969710304728	0.123824107214521	-1.53151818454597	-3.7528627531581	1.29627894462766	-9.2944114008387	-5.33653655540497	3.15124597938251	4.42911782968652	-5.04128556876226	-1.55112495080864	1.26775001231913	8.25933053306246	-2.99652015078353	12.1234585225184	14.7770701515929	9.91810166237699	-2.02596130455635	1.67191045730821	-0.284007407324255	1.13733276772997	-1.49166324611975	7.73585729642021	-4.38466706847687	6.4829573223213	2.73236191660596
6	1.42281208265986	5.80085456059271	3.11563999091113	3.46399805954141	6.55604771237246	5.38915354677212	6.83523666404291	4.25778988988754	1	4.1847445352199	5.52009431346216	3.3109194392947	4.03917325995127	2.28779621863858	4.34621046984453	3.3159385637952	2.60854565231284	2.94625322024064	4.75495861351185	4.30945592023482	6.86483270744809	4.90984089588092	3.77596998157808	3.46659038766594	-2.26795846237522	-6.72934039748505	-3.47663412376956	3.06089308999664	-3.67833794240994	-5.21209038668612	4.86868318317992	3.62150154410987	-7.39392892525254	-4.61721240907083	5.05551559563772	4.54533201554749	-3.19148542147964	12.7057464787692	9.4098210152325	4.8979621779125	-2.58874201027557	0.682616664164858	-6.05234413932724	5.43132324797839	-0.0781215284186052	4.94144681603456	-3.34524346399089	9.50654372890332	5.23233856377817
7	7	1.74628374860642	4.89102901575233	4.84456310511984	3.30020079674884	6.35148337003127	3.0811139548232	3.17392491294382	4.43052912772863	1.23443990794596	3.93625869240866	1	4.34582179544239	5.93463853791367	4.77837730076945	7	5.97019876415971	3.64525003050242	4.20817602372607	5.88877373047031	1.2073527548126	3.10036181956551	1	7.0335091652583	7.4600014481165	-6.36053794408516	-8.32743357893216	5.2406813638988	0.577896459631628	-10.2931995670777	-3.80031469757046	5.215962572746	-9.30322650311569	-7.0948957127581	-4.61879627521534	6.21922940188363	3.84888051491432	2.78554271680007	3.52943343546872	8.87072278112899	6.60854081609402	5.25105098073626	-0.768218279087009	6.52093886408755	-13.939535238337	0.650348644995842	1.20931725464453	7.41661024605626	10.3762341799583
8	5.15101762074599	4.82729170896192	5.444670591912	3.27472146408547	5.58118375280974	2.1423823197223	1.99958441216572	1.69395087772859	5.79994495711456	4.52850548056291	5.99264758062105	5.98475273701017	3.42457483222666	5.37854006622198	3.47901267790856	2.17193681873049	2.59869179126042	1	3.28581545829375	5.77301702712128	3.0072005323808	5.76380926851308	1.80797415897199	2.27152365810942	-2.94540171840364	-1.06448414899217	-14.9515399307222	5.17797015993704	-2.15564745155939	-5.32605612582471	-1.03220286971385	-1.27238022525717	-9.52997047949823	0.292212591736712	6.09877431140715	4.9663853567175	7.49977396812319	-0.137866037704845	4.07147720385519	5.7479308475303	-9.3495789079983	1.75238464077765	-5.09060039260713	4.99310268096563	-9.90594996323234	-4.26374989118897	-1.14876091195564	4.79681800238551	-0.629792915525635
9	6.04565931418014	2.83035468988759	3.28376466904994	4.28585759742481	5.15827987528404	4.2707188889963	5.83149738953714	2.99993217437881	1.93599319375396	2.71826124008735	2.39950151291698	1.83917566065923	6.45524102693236	4.56908386033701	3.41068923646156	6.56216926613379	5.5562570715322	3.9264219776773	4.58747938620949	6.45086676981699	1.51308164496078	4.50493029368795	2.57373577921696	2.63306170457641	0.0579642858548692	-6.95014717360294	0.193036763544457	5.02542706936167	-3.65337760607706	-6.51181245883304	2.56625926017077	2.92751923966399	-6.50358831435805	4.80367708121091	-6.95972625458381	2.41368466971576	4.47084253331298	0.647398509485482	3.08481632219877	1.11903686062178	-6.56335523651304	-2.36677817361201	-6.93368481687005	4.34266321301851	-12.7460860584112	0.721766118611893	7.11927510654741	8.56100148732417	13.4766213920594
10	2.09534624651545	1	6.36842562522523	3.98535471277524	5.70214524672624	4.88638922321414	1.39125674262499	2.03798316901617	3.33564402388633	3.92615472503554	2.71265868944363	1.09453284279554	4.72279467022772	2.72869246692511	6.52032328384335	4.63179543161975	1	5.71800052700577	2.55425023473515	5.53282427483362	2.58891407241304	1.73477136507282	6.9040046607906	9.23978328385694	-0.472022307920873	-10.6710182218394	-3.04260904346482	0.796675556892693	-2.95057416767582	-4.70010780616774	0.923128235368782	6.72295416508346	-2.49540967550067	-2.40109981745824	3.27648967013147	4.87088165555543	-5.46267558048852	16.8331769264538	5.2607017442667	4.79057225859273	1.06833129852166	-4.80550369857621	-5.42016340641708	6.78761560161897	1.93810177026587	-5.97942700043816	1.33477165874534	3.81269427294412	11.8762379678216
11	2.55602797282073	5.69372105016478	2.88892480074867	5.56391912955794	4.54548820519383	1.27162866155437	3.38003597474493	4.76271322622164	1.88133255110514	1.95233615605754	2.66743408345044	3.31002611088131	3.95485655030372	2.78088544652997	1.54203061741163	4.18824020427137	4.20499756839206	5.59473220210865	3.63097091622427	7	4.31700702031178	2.90553111308162	5.20708344995023	1.76057557304299	-7.20370717413362	-5.45322283394535	-6.03985989771905	1.53614338032797	-4.8072635269086	-3.15640890635843	3.79697141842347	5.10601865005262	-3.60808256798545	-3.3391659312708	3.79184516212776	4.92842935161771	-2.381115718191	11.9313305226719	8.82550818177297	6.44877791718555	2.01840429138366	1.52122181261146	-0.235546165431352	1.75653430345505	1.01946948348738	-6.9367726109272	0.830706603764368	5.3806327377429	3.33999336094414
12	2.36709372400169	5.24837724722863	4.2241965058383	6.77331939214394	2.49228802397475	3.32432901930808	5.18798337093633	1.36397239236771	2.45037727868275	2.29285380962294	5.61041927773796	2.81402166783234	2.41920206485959	6.8528773704989	3.36150911469015	5.04196312070988	2.71075129966678	6.44010655892903	4.599723610307	5.80425660711773	1.851238703703	3.14901075128353	4.41284836329535	6.14168141624647	-0.205770093406825	-10.3049795832199	-2.6886166991348	4.16735417469957	-4.84483591126298	-0.395914709381154	1.93670277734488	6.95468210305314	-2.07630716173608	0.696497498832819	5.82206129177708	4.31745611030648	-3.63403147053729	12.5129624340828	11.5404297259635	8.74440583836392	-0.684035087153628	0.534804042638228	0.280276333703382	2.17688346647198	6.91857571995761	-5.92951358791383	0.143940946346002	5.98941867307618	7.81000566198622
13	4.28306266038209	4.79500196627902	2.19076705722234	1.57863333369336	5.12781507428111	6.48617976651566	3.15679028605812	3.23426151700619	6.14709010817721	1.75881899593405	2.44068655261028	1.66042745593016	4.39716855000843	4.1296441807176	2.03025611171792	2.47529612298188	6.74849085059503	5.17409774728609	3.642762775129	4.60658995475965	4.88119258655049	6.08213616027592	5.59172738606584	4.6448256232699	3.70373295538081	-7.39031243208816	-0.309309071401294	6.26786810931536	0.146437903529323	-7.91228218139637	4.78130821929604	2.58765829027116	-5.96195239522287	5.34733354354054	-5.42854535380969	5.61248424008244	5.98729586880572	-2.298097868798	6.13981141338309	2.24053831220258	-7.22927236068781	-3.45581764050277	-4.59347943163472	6.4553966407585	-10.1442827571609	6.04465235505592	0.988862659094842	6.76808450231216	7.91429082229241
14	4.41009750118802	2.60777594583443	6.34284677993597	1.82783519235395	4.41574782667889	5.38813592937313	6.49765866996331	1	1.75390948222583	1.06931150477537	2.88238140181018	1	6.13739277441262	2.03054239047579	5.60215112442964	2.84164818198793	4.00872254616371	4.02746362673735	2.28743817605234	5.51155609280927	5.40334487448244	5.76932897062884	2.56246511283148	6.77480817437671	-5.20601813229728	-5.98424773568136	1.33972732017397	2.07772228662921	-1.22954059103776	-3.90728111536902	1.42560258413971	3.23801533746798	-3.15154997055338	-8.59501628886395	2.41941193000236	5.36064295898456	-9.13441248398377	15.0098193573247	8.78063945125002	7.40707989634645	4.52114710548504	1.17288726170707	-4.13208341304303	6.62629308051101	-1.51533178211571	-5.94298894827225	5.94363622813586	7.1863532147504	6.39309184082309
15	3.52253136932474	4.51132143959684	5.25301933813819	2.35801907495673	3.17457172394803	5.61612030806327	5.78959970124308	4.23731062784953	2.50769851104045	3.34029562969012	1.24680665050397	2.62222617909896	4.05237125521599	4.25786270307886	5.31391256495372	3.37461012016463	1	6.34875801524568	6.09604381413043	5.27623624017225	1.41154607421555	6.1143073802947	2.35595710036138	3.52859127042208	-4.26735186380295	-2.20146558766538	-14.7211195648664	4.41443804232186	-5.58420602230463	-3.51967745549369	-3.33279835971291	1.05443365693594	-6.38318168978115	1.90662019980808	6.0972420268187	6.1719110838151	6.94947194477928	-2.52494387677097	2.73582440566706	5.51543764237035	-9.89596607870888	2.09211008584461	-3.19572411562413	3.29505832083151	-6.05562130017377	7.97139987022611	-2.94718946769805	3.04602162630638	11.0428140520364
16	3.60167584291695	6.38895265804514	4.39754632285801	4.44269067140509	4.79479337587615	7	6.82939082323273	1.61143940071299	2.97130765997703	1	3.80247560604486	1	7	1.60027118830189	2.28575368799848	4.13710111648777	2.5346773311723	2.26984490996919	1.86633720773942	4.39194526636859	1	6.26623884053775	1.79791237667388	2.56137351123994	-2.6294363062163	-0.865263561068386	-13.6271916771719	4.69841312557859	-3.06704367817271	-3.38684553430332	-1.52383129287452	0.680034829475906	-9.88765606899805	1.10161989083082	5.50255641950616	3.1421059481077	7.21884230454802	-0.607336055291335	3.83791133933625	5.24513416297079	-9.57051550965441	1.95691959023215	-4.42438139635896	6.02374007889455	-8.33187547779667	-4.6955598173996	0.762167239312663	7.92531115213967	5.51534938236518
17	4.23151570239141	6.024740591621	5.20356366020492	3.51245941767795	5.11502077358406	6.00545385789617	4.7039848991032	1	5.55787344293313	1	1.57911630300607	1.63948779930372	2.37876530167312	4.64696524410912	1.72577527628851	1.82634576374594	1.2929680098582	5.13853692702418	1.72369016674033	6.83101354926505	1.84240460506529	6.38393000107881	3.42594874163948	2.41734109228229	-2.85677774539195	-1.63275305544173	-12.9674675669908	3.8895150067001	-4.46781855352341	-2.78783413102665	-1.52352594973383	-0.811128903756904	-8.83282272716367	1.51229123713001	5.49801823351605	4.74256330926842	7.51344928164746	0.494860269928512	3.73390168866279	5.78465330137081	-9.65150921081849	2.52568531376203	-5.24960539401508	6.07966588932565	-3.13897102999662	0.325082923704937	7.45458190355587	3.51083388057414	14.0074102323875
18	2.56814367079161	2.26061262146356	6.34867816905873	1.1686854933152	4.55912124570796	5.87122559512641	7	3.59879128551889	1.12897738865131	1.64092899315495	1.48405109277536	3.68250897007873	3.92402243034767	2.01258097014423	1.15881477390823	4.04691998668272	4.56937865159193	5.33374115426689	2.306315684878	6.479955090328	3.13830967697115	6.49709494305044	2.60536781077995	7.59348773688197	-4.33548786153649	-5.91721613575607	0.238599839894441	1.80471343846153	-2.70258397236645	-5.63302644502003	0.83788061148312	0.752044753246762	-2.96690736893448	-7.33479703401457	2.06544771153547	6.41450796552929	-9.27044070348833	15.954998555185	7.44820345494794	7.77389709585086	4.80172732229028	-0.6874889002466	-4.6987156413316	6.14797492972618	-8.18854146435663	6.48408082742323	-1.82414956526862	8.76916633875966	2.2668075349638
19	2.00375665189239	3.40941167719431	5.94495467173282	1	4.88995037207309	4.98459063392525	7	1.18607205814071	1	1.15419839302892	2.81521900311036	3.30048401201469	4.50965120952625	1.22308820925253	1.17283401823264	3.52106387786812	4.45932353561035	4.30393197926763	4.8659254545329	3.85003300551121	6.7019998985557	6.98541087236231	2.37803894142004	7.530341609821	-3.29162352951839	-5.72732722468163	0.431339886951029	2.1514479037424	-3.33833799062177	-4.50760196941497	0.967343930328332	1.38708762573816	-1.94014893605954	-7.18888658654243	2.38318131694699	5.97426188748369	-8.47940660986879	17.5946198126645	8.38149438159413	7.4368363844033	5.21926802191896	0.0758843161621427	-4.74978301169777	5.78400705198782	-0.622378367912853	6.19349458462273	-2.20800792384836	8.84923711121892	7.31414920029292
20	2.72579482406664	1.42675402996044	6.41742256853783	1	5.3516163013851	4.35168681591142	4.70843397704972	2.90733069051756	1	1	4.37865477915452	3.06265290638629	4.13630449442127	4.47744282497747	1.95426357136913	6.76036006623447	3.95147321788076	1.98116461449974	2.06144677930611	4.09999361597752	4.62208641239184	2.81444447122878	1.76283936994374	6.32409748215317	-4.77960365794087	-8.47557793936586	2.26799677248719	3.97070439714093	-3.08558964529735	-5.66305556530618	1.67085373011904	1.83663740573352	-1.20420508209213	-8.82130317481104	3.19652593753495	6.84731544693022	-7.21814146538004	17.1540978077828	7.15338959213987	7.12279400187086	2.79033075094207	0.727943774551961	-3.97124062405289	4.17939422110103	-12.3115563015405	-5.50339040299953	-4.57935134054774	7.2482882109811	-1.53240896202052
21	6.42136318627012	1	5.28805637625692	5.05201423093497	3.91949057935016	6.5318039983882	5.35144931426042	1.57295752215038	4.1369603301175	1.92672850774445	4.49179874538707	1.16181934126977	5.38653073329974	4.36338354724661	3.38699593137746	6.80235523407655	4.7252789639128	3.91351924670561	3.55563661222277	4.92423897256153	1.51962275508774	4.41665400448015	1.21609097441082	7.37174750705828	6.63989820754167	-7.34973773935208	-9.3522936001302	3.89043690999097	0.459887730785151	-10.1760541830135	-3.93718150195777	4.71109261789846	-8.13384526742337	-5.29699290317802	-5.723605340364	6.53268879378891	3.62073192507775	2.9176301296193	3.88890934605944	8.35327278969937	6.14576923616623	4.23519273510231	-1.45534573090734	5.73600906828452	2.8941779816222	0.886656058815074	3.25835431165835	5.3827126643696	10.6558964766728
22	4.12551217916443	3.87884171787355	6.0401383661858	3.83831432256664	3.790452423898	5.42233375615149	2.03444412017188	3.36304737630423	3.59026092490463	1.14453811905166	1.27177990904511	2.81532894375698	4.31057724839799	5.09130521571175	5.21394487732164	3.37565760585616	1	6.45167498274614	5.67639743066757	2.24028438764505	1.30406304713234	3.3100375010087	1.7707884581394	3.2519720984509	-4.35215508700471	-1.62302605854111	-15.1984410984772	4.40692069566264	-4.66516555909261	-3.55854496734689	-1.82687489523089	0.440430427831756	-6.88473989738612	2.22623094164396	6.87211592989567	6.91908466236391	5.96890742564392	-2.03505525941661	2.68657343507839	5.60498404494114	-10.8380488324249	1.86870472383052	-3.95157645615787	4.69813640011991	-3.86407813139258	7.63038071925314	-2.74515010817927	5.23180500262718	-1.06237038614332
23	7	1.86515129579809	4.38739451025224	3.55559030875419	2.64649688656013	6.46538279932919	6.94958428636565	2.69033382594469	3.32427058406501	1.38623269283307	5.85787124951732	1	3.75994821272343	5.79388487705494	5.56363793495073	4.9239238186337	5.78392931816171	1.34519306816471	3.96103681862496	3.41999255084496	1	4.81372983381679	1	8.13691950717933	5.1674548199521	-6.46870924187891	-9.1667471952167	4.47319807984576	-0.711894430515651	-10.3329386043867	-1.66975327601435	4.38202911893676	-7.65473687179483	-5.42707391912382	-4.64967499201661	4.69986949132178	2.82286483391558	1.61865707892907	1.4166071753345	4.8892570997921	6.32791546886019	4.1899331777716	-2.34811846878164	6.6961886852984	2.15565024662761	-1.09162670381484	3.54148975148688	5.40630421820494	13.0990161464644
24	1.67765015114418	2.9890612240826	2.87938888091283	1.74101598946794	2.34889294420804	7	6.21056117723472	1	1	2.67883025765359	2.24000818034123	2.96325830521294	7	2.19744493378683	4.72993994318552	3.00292572319667	3.01354061758577	3.99526504808422	4.75406826978815	3.35377454129502	1.93944890501615	6.46685135346119	5.65073955637608	4.53839242773578	-0.599115306502487	-10.1500211284749	-6.67236768001787	0.26995486091335	-2.77954854022931	-1.58654573408913	3.33013737142585	4.60725833131874	-6.81661045433975	0.523926033306122	4.91531372768945	7.858339074186	-4.53860612853692	12.6732305487554	13.5094031772613	3.82921834286662	0.641204403071079	2.74760474313474	0.337598754332882	9.13219830979793	-1.77558213547938	5.24883013316683	-1.4785870683883	1.01027674878994	1.04532618236339
25	7	2.26318520066979	6.39011473242647	3.54637637448008	2.84237626471003	6.98660460674914	6.52099560721055	2.58727144933568	3.56626674647323	2.4344587541899	5.19984124837554	1.50177869116657	3.14680200929165	4.4613810992092	4.99238104615519	5.8746797978129	6.97398354593924	1	4.80287559702342	3.78458956455127	1.043256693957	4.90024567814968	1.27062911022567	6.48684201012169	4.96231528577158	-7.63614931779007	-9.55504446436962	3.8624350759471	-0.2142828575126	-9.71596424473766	-2.39134038582515	3.60960760943121	-6.77042078542115	-5.69882873565997	-5.63193411447215	5.3711074317156	3.13955841112167	0.874026211552694	2.35740102366529	5.22121345597616	6.08269643611136	2.61012505893588	-2.07952293373742	7.42849590437957	3.49513164212719	1.33681658508857	1.63933303843558	6.26498077075796	14.0316382506041
26	3.94710929618085	3.98793552507617	4.34053626233964	6.19030659428136	5.07233589562887	3.97903149356599	1	2.591359343493	2.17165713868515	2.34409472880635	3.23186214034228	1.29501089133302	5.3054618425297	2.95674276594628	2.98436249393305	5.47278713491429	2.89101346227485	6.35040027110105	4.30977393733684	3.55733066494971	1.28993789110514	6.65565450269629	6.4647255586406	8.85326094793151	0.268421972210393	-10.2972780771041	-3.17409350765589	2.64437245639271	-2.24637060123792	-4.89869855664107	-0.505335410185911	3.564782389228	-4.34708146883102	-3.22447887232151	2.13541456994008	5.60981990196386	-1.78110241743266	14.5779803071084	7.10521840006744	6.99122658846969	4.71701735658922	-3.22639291515813	-7.31237847492262	4.64433922069167	-5.99545832437672	-6.53223548600569	7.78298103635651	4.79349302200241	11.5350734028523
27	1	6.57739113269172	4.51927619158883	3.40511337440316	6.37932886164445	5.88784967037815	5.1922145798512	2.53736842257477	1.19661532787016	3.60029190447305	6.29234807181317	3.95870719145413	3.16144752663963	2.02157453997239	3.55653365841394	3.04463512393227	3.35620111326095	4.75080445073984	5.92887800345411	6.33490796974817	6.00270449667205	4.5028717441532	4.02472746481721	3.3061215159391	-2.96748679488715	-5.64295729311339	-4.09377434123924	2.67034238851774	-4.56612048052641	-5.09991218049339	4.34671610759922	3.14026813495352	-7.61613000757526	-5.4588055534918	4.46313343242227	6.26826337033237	-2.59271690465551	12.1742512176401	8.48581374637277	5.48585678810196	-1.59659272413537	1.75009156408399	-5.14198548473907	5.51277652904007	-1.05505510863502	6.69438956950296	-1.10123708822486	8.33928167969395	4.65594549412563
28	3.32052705438009	4.35337833076493	6.45452476159275	2.57498396077416	3.48634788294965	3.40993656369312	7	1.37230542504869	4.82637568357321	2.91996379796502	4.95083729686058	2.94549640232863	2.45790070670326	5.83187402862012	6.27258313135339	4.7352044850811	4.05247332150282	3.01860088693392	3.40346363984908	6.37932925595018	3.97394975868603	5.94305150561735	1.89453698665833	1.98644207195638	-4.33021624415953	-4.02981246829071	-13.1246726179926	5.35278596037446	-4.16943933226358	-3.82590959374284	-0.837695201840158	0.938226434124393	-9.12274029759656	0.562635726834946	6.24338315481526	3.34895463365628	6.27735226193649	-1.20073303037125	4.65931605739265	6.45540844385699	-9.0895994522988	1.7040326233377	-2.21227538988037	4.99355768124906	1.14684529929687	-7.51623065503058	5.11401711628749	7.17541468855885	0.902013980224267
29	4.26267652724077	1.95491239126739	4.20006369094754	2.79767709877742	3.4910637373317	4.96424765858752	3.6908248211771	5.570491341153	6.46379023014256	3.28065767942998	2.44778870960081	1.0469465539258	1	4.25665201778203	2.61294767960564	4.54365045528483	3.19244769636043	7	2.59468171521488	3.36481905424478	4.85484699124615	7	1.9680253074776	2.16920156009448	5.23524020061014	-7.92495590088866	-10.4287704707377	4.18825991577013	-3.65451645176612	-12.8213426971058	6.48128363182874	5.00637120671147	-10.2224776994197	-8.85216303962671	-5.54873715032162	5.95935072500646	-3.96545130146173	6.18166652361451	4.9024341552284	7.11845232899224	2.83627993036308	-1.72784446817457	2.23813380666188	4.27786297492648	-1.79269486101237	-2.61699793816474	-3.67958574307232	7.43567126978053	1.88235894824774
30	4.40674697977286	4.74425019204217	1	6.19522627507668	5.56403294017578	3.07846412919277	6.67384014211676	5.98494321615257	3.78624226239596	3.28691543119735	2.69165092774367	2.46464588635158	6.08849128912527	4.28185788796316	1	3.16896829618973	5.93357285176935	6.0297438353094	3.58799824539276	6.5881636795499	2.82044287774147	5.10376386641567	6.25846469645531	4.61506431603299	-5.78598616204655	-4.71556304212667	-6.88950684528267	2.28461083942305	-1.95005208365223	-3.77930158766519	2.49349436046689	0.728593287694966	-5.28549535109302	-4.32155970843135	4.28155004964395	6.17228998967718	-4.14037442585703	13.868844885253	10.5358525414187	3.62088228620819	1.86972304208217	0.281111121101409	-2.80269556463647	3.44563702564327	-2.9868176017411	4.85834467912134	-1.23229978063716	4.1859413928562	6.5118860703092
31	2.26558516448847	5.92609950368375	1	5.29561129940537	4.36789136061833	3.71952642683246	2.18872785202197	4.32703349566995	1.97706443204603	4.5206702172029	6.61355016111639	2.93050266633243	4.88408975021428	2.62078967512786	5.03124798061417	4.37130138029458	5.10096646542123	7	3.72477848614997	6.1964004817993	2.17640373954196	3.50733075105972	3.06466778869253	1.62022568488686	-6.138309099531	-5.60737867192425	-5.89554065820813	2.24409604894997	-4.6873766712462	-2.46474231878069	3.89889428985445	4.95231888748986	-3.8216967520263	-3.3661123485504	4.44932022259286	4.54421244761431	-1.63938167053916	13.9369071626472	9.89742317433845	7.20712069154435	1.71892230848855	0.655264902709479	0.771002323895354	4.41302006394969	-0.351920056411139	3.78032756011688	1.88629366217792	4.63180621669417	5.73625058236828
32	5.13947940939784	1.85637939449501	2.65989811734156	3.65214818478473	5.28892154638527	3.13329570014253	7	2.83305506351198	1.24213560351428	1	3.27102275399378	4.02660664799556	3.75761190820174	3.0933614916379	3.91074633160864	2.44956531687738	5.68500245664987	5.63268261359611	1.7420790365349	3.16647675467383	3.92191939681024	4.1868598244948	4.20203282363453	3.93315177007591	-1.52746979785179	-7.1748846803381	1.81047198305665	3.76518458503492	-4.59493267970443	-8.16700883011071	1.67755477555049	3.76613189473791	-6.74127040414638	5.74467960815638	-6.91813594347657	2.56510557114683	3.59358953253261	0.135608991404491	5.89562210274188	2.91364337840507	-6.0825582362083	-2.60556984055787	-4.56214961819509	6.64000157539203	-7.22564169481507	10.7873184734547	-1.28736657717554	8.13570547137748	5.31115968194941
33	3.09472922154069	3.5475883764527	4.19472481559205	7	6.48571262362905	3.32038229540641	5.28883749181486	3.63666524658984	5.80191345139417	3.24764998553926	1	1.55706973960138	5.29079281874948	3.39026177456547	3.82801117219572	4.01910419205211	2.43697735111471	4.17844549462726	4.9620429311968	3.31939851882359	1.55037791946076	5.01247255404859	4.24661123948237	7.05298338246093	-0.187706285356177	-10.3024855190392	-3.71843477270656	3.87300088010241	-2.15345166606488	-5.19076196789934	1.02583580702964	2.55615000676165	-2.75375005700883	-2.00890718696567	2.15719382824549	7.5574165821927	-1.59365677479001	15.6137347269833	9.8283464587267	7.5107434794556	2.52037129611864	-0.562892933103952	-6.81458178969536	3.4469969041	-5.50107979651577	-5.55357209290762	1.67894275513095	7.7342512940628	6.58471260596918
34	2.97688233376043	2.4493419338766	1.37046671017214	2.64677315545605	1.5943022055155	6.65086905506283	4.92477859874649	1.98874303592901	5.17086523748622	1	1.11119030969594	3.58803965854735	6.30320580531884	1.62445455585101	4.42160320371562	2.73058165534746	1	5.07572715338618	2.78865055404568	2.92340753188108	6.12796306355945	7	6.64677172271216	4.35966314615863	-1.7751992132775	-9.56479664443653	-5.83005916516675	-0.416299871386282	-2.62864827481558	-1.71050049822844	3.21259872346579	3.74434757966051	-6.19643091407313	0.791833600594876	5.6763765125776	8.26293082322917	-4.38231597198665	12.3492455861751	12.9108277494894	4.46493282834494	-0.26801387196962	3.33891994252295	-0.428282799860678	9.66284362079941	2.03844900361683	13.9267289597589	-1.53540157070847	4.82916461598899	1.2757725101092
35	7	2.11624671543545	6.22925184509781	5.30493022798337	3.60440729726807	6.98137946671351	3.59120669824545	2.27028705381293	3.94909198178975	1.36914699407252	5.26361473835642	1.30281684034283	3.02623989382234	4.45371824587775	3.73947339237669	7	5.7747484331856	3.93251408589878	6.39950990825638	6.45301748849018	1	2.91612315819863	2.69329814468989	6.78944030656398	6.44915152039131	-7.31401204714536	-8.26514725984287	4.56795212714475	2.05733223052316	-10.4971725729317	-4.06339486851146	4.37708893497378	-8.85743212121979	-7.74489715307821	-4.97752343140649	7.2272222542908	3.82556620033259	3.08446916677119	4.51776989989925	7.49174067640135	6.14409476526696	6.08589733070978	-1.59976757381728	6.32867803372197	-14.1119749079899	1.67210611045396	2.84095438918081	5.72195678173046	10.6276418849884
36	1.13103851675872	4.42665287921188	1.30494911127469	2.50611508478757	4.6271198538089	6.77808961493324	3.0471606640463	5.02477433375837	1	1.21425395879674	1.8569229155324	2.35622961898303	5.37714539391517	4.13052170503452	3.88209317643092	7	4.3684735636442	6.03330204021584	6.44481843199051	1.14000145704602	3.2678861117033	5.94775705142401	2.75438293600313	5.71982736860916	-1.09267667435566	-5.08291104183112	-3.26990266483959	2.11061074358878	-7.70923881004495	-6.58538950547221	3.40474347063394	3.17638298466853	-5.10821533412705	-2.35222768909889	4.78510932050181	5.26132261789488	-0.710483137549163	13.736047232426	13.810703265413	11.0784900102055	-2.34594758277633	-0.760173246355162	-1.2245438188391	3.15178933681916	-1.6733894748918	8.15104507350373	-0.893250564668117	7.22615968535029	3.2709298320391
37	2.26382602206687	7	4.97525158648214	4.62359725735859	1.73667601379372	6.2956091741375	5.41477030041163	2.96053162577189	2.04800212916456	1.41057149860015	4.02363474424566	3.77419716616598	3.51198170331272	4.2669532889182	3.32202128111972	4.35513130701602	1	2.84902057566374	6.58244086679813	4.3728350325675	6.57775147913615	7	3.77501230226834	4.83023386534701	-1.58943421540399	-7.98578984797357	-5.41375547881118	-0.709988648469521	-9.6881463649926	-3.85653402005944	1.65783206092294	2.75268801355464	-6.55908317586284	3.52525894746088	6.76081225391978	5.06843715602247	-2.862479854453	10.620558682179	8.90716012903615	2.56224219653591	0.772817076229017	0.794602209538474	-2.88968476932605	7.47894433738204	-15.4708177170634	-4.05871408894106	2.93244563783429	7.92478398915412	0.496553460236879
38	3.14149496446664	6.95865030186664	2.57519444166766	4.68486433062744	3.6220337859714	5.22970805650205	1.39563048346544	5.44383500852174	4.7248855117263	1.85626196473827	3.53243564834243	1	5.07113109359634	1.30883322631393	1.23353568992073	3.30384014240691	5.01898381969842	6.2703752526716	2.96611789408672	4.94325128078179	5.16053202810773	1	1.26644064641504	4.8502336296565	-4.05909497306424	-6.20309712580203	-5.19866055566702	2.79972002600987	-5.22447297557033	-2.93841079546858	4.31675929086247	1.87592471949985	-6.06808597442061	-5.98296207814514	3.0866408753597	6.54964789013082	-2.72490348438168	14.2441636401537	10.7373806674335	4.06040866506993	1.5851333325023	-0.296554511731801	-2.71092591386554	3.34473865637553	0.322102076736849	4.85495406487821	-2.80623881997427	5.89950649115255	4.87733080581076
39	3.13124836225256	3.83752286296836	2.17965618627096	5.26676613253272	6.36937220992124	4.00198879036213	3.24731837561857	2.93241578907751	3.39046082941127	1	4.97288112244624	7	7	4.9283669267821	3.19848824878087	2.77336656174161	3.93991220579495	6.9460659928423	3.39442143984539	6.13088392381707	2.18784638169412	2.87782545018667	1.16340709573067	5.27656136533244	1.1598474303744	-3.68317746420907	-6.33036433095147	1.63471354138751	-10.2720032895615	-4.93419311742232	7.13238777316312	1.72459674417994	-5.73760801220809	-1.77019341590965	3.10864336483192	6.43594982610456	-3.51136553363776	11.0291681896462	13.1840528502192	10.2943567237451	-1.66198367574542	-0.625359982012088	-1.00029660158939	3.05717036675496	-1.25080172447793	3.18252894103491	-0.375119514548462	2.70939766057829	14.5413593509395
40	3.3341104532985	3.69301593692956	5.27471567967573	4.3977580055423	5.15554741421097	4.54968210643968	4.61474623243186	1.71180267923483	1.84805815068884	1	3.06830642513196	2.27280458711617	6.6097808746387	2.79065505774631	3.44212671494569	2.85229589733168	2.18164003998634	5.12567033560934	3.48335893990106	2.10975443289047	2.35819544402252	6.32953909233633	4.79651565780196	6.42866989494188	-7.72118525368028	-2.74649514286412	-2.4296794765683	5.08443413281682	-6.28199724173829	-4.22544620195664	1.45585693164654	-1.04736395625857	-3.80347132293713	-4.42644223636131	3.34872754188937	4.60968575221421	-1.37744026167042	12.1467958754456	9.45722714746616	6.64772276891993	2.26243332218852	-0.431244865550354	-5.2288615615183	2.87400564580787	3.46557056610289	4.21927611672481	0.0476100793637786	2.78210650171851	7.10212180103689
41	3.59172333664728	3.57794832704602	1.3683380601377	6.92447961090377	6.82122523982968	2.40042846640022	7	2.05558255302126	4.51114060061635	3.85947573291959	3.74007528259133	3.35211810931625	5.92088265058358	3.0829467603086	3.86252847816975	4.36105927368689	2.62050215279929	5.90182290066535	7	5.24285641320464	1.42563633963864	7	1	5.88175485214208	-0.139131545947886	-6.66269235752864	-2.22089298470609	1.94357433771745	-7.20139543954734	-4.32441165618234	3.65417050711409	1.5053369023301	-3.15920347111359	-4.40938435281811	0.0882791132709115	6.76761652976649	-2.84875239794993	11.3813451240674	14.6525792726247	9.37842395596204	-3.23087757953973	0.863185635978933	-0.660259426325808	3.7143586795385	-2.94250055791709	3.6199720691782	-3.57478268846615	4.26908904946497	5.82650064161915
42	5.68300223563053	1.95953754116041	2.97253418004219	2.94214242492844	5.27902186822055	3.33347269899897	6.91448449656172	2.74359757963291	1.11144076039283	1	5.21115534417968	2.06711304781532	3.87749945607957	2.9217016762867	4.60356375821773	4.37992441878524	5.37087720861753	5.46301552884289	2.30636162136678	3.81778572496748	3.23385525539946	4.84499719686096	3.8186897489139	4.91774913667036	-1.3109757421133	-7.05273670592757	2.00752764750262	4.10574269290345	-4.21983756618981	-7.97058408100528	2.1112175581449	4.39025291281205	-6.98250597366547	5.532270340946	-6.42996161802865	2.50726523513965	3.61982274773548	0.292948468645629	6.1216028867381	2.75873393360211	-6.43134934039611	-3.83989805409435	-4.34902067703039	6.92253818974722	-7.4888033127117	11.3923726310054	-0.658835833785819	4.91219415913047	5.72666185744079
43	2.77083254677607	1.67549368562489	5.1843867700154	2.00569934071747	5.12496811102949	3.70518633703872	6.2582995973504	6.56121598012908	3.69530707869832	1.25325716508905	4.69003300898049	4.67784798411481	1.77140665796462	1	2.45692588712546	7	4.63702795376709	4.44122348931019	3.08691619655484	5.31091194943987	5.99070752336756	3.14727040524387	6.00921775636463	7.74422245683036	-4.89294870117979	-5.65329617898341	2.39864223203606	3.15599767825181	-3.09299362109438	-3.945624700682	1.49497762110219	2.72901153262046	-2.8893643567374	-7.41471904782365	2.88317404588072	6.7503299129301	-6.18345146469625	17.0518223991277	7.92333580896547	5.72514708582836	4.19880055476516	-0.916554430785946	-4.03195779372234	6.34518695034671	-3.70610736368656	1.11734966602401	-3.29242985008291	6.38264096564583	7.74559423558745
44	1.49790838649243	3.96499877616662	1.94312385836187	5.42265426590494	6.75612036847125	5.20543636659395	1	2.00221720912088	1.98585826467134	1.20077034084269	1	6.1200011507237	5.72237344336736	4.07447844928076	5.33717568016555	5.93357420817873	6.4891761031041	4.16332596369856	4.59694129331263	7	1	2.18738329000941	4.91263852895066	5.92532590709963	-0.12039508711724	-4.1397398026018	-2.49627978843752	3.19478731469039	-8.78674899756301	-2.78940454700886	4.50451336973229	2.34206509770498	-5.45372241160008	-2.42562297538541	4.26126390604698	7.25031163709296	-0.866954128009924	12.9258053779039	12.6244954294933	9.88831979636185	0.614858545422469	0.149566451757322	-2.31926427624764	2.04999837281829	-13.0784058891352	5.03904949496676	0.778827791316239	5.41161203884794	3.47984805239321
45	1.49971994600043	1.0585868205691	6.26612584505277	1	4.94919711512146	5.01217345922164	3.92784153596349	1	4.0618722020112	1	2.52531597363346	1	3.69675749426432	1	1	4.88797701066575	4.48177031601037	3.74402881314753	2.58835206992915	3.78907655158181	5.63082996241318	6.12114698795052	2.01411043913095	8.47080727793001	-4.93882412124267	-7.58636990076251	1.90712349624358	2.69178014278981	-3.47832791145203	-5.21343585998827	1.25469166344632	2.66407106409406	-2.79994307117075	-8.17122290319188	1.92880744484919	5.85481460758843	-8.41166808582632	18.7113055189686	8.9213563727181	6.69704569534679	3.78421522692475	-1.02772536106018	-3.91111331300644	9.32122210869789	-8.0013903347087	-7.2845553201388	7.65016363560281	4.65445411266255	6.82558978565989
46	4.04885598434566	6.26477815587844	1.55592369607412	5.98495693594415	4.83002507704583	1	3.35878002126422	4.25031541210357	4.03191264843833	2.17265206504419	6.45415791273937	2.69814826918254	4.80616509614043	2.92696788472714	4.97015402222876	3.99341120214477	4.62019823977085	6.52608249846443	4.01303191150987	7	1.85813039898701	2.51504716397196	5.2568047605469	1.74399338668158	-5.99846299564164	-6.0600420162798	-5.84428301206144	1.0501731340377	-4.90349405286943	-3.02436401968837	4.29957248386818	6.03422757714253	-3.88032726575686	-3.36616107838845	4.56714861717112	4.95530564604803	-2.40681604878633	12.8141358777224	8.91477259405286	6.1660978703478	2.44660057271089	1.84095668093399	0.888722766593839	4.53116490122607	-0.593327836779075	3.99563561840406	1.76502999119746	4.54280093026082	5.33894465079226
47	6.88650050883044	1.97583910159696	5.01587282950526	5.95319213280204	2.81504180362212	7	1.64864250699757	2.60493499350435	1	1	5.13517061726425	1.99508787439392	4.14168044589984	4.16239293146085	3.6456934622139	6.85366619166695	5.80788063468796	2.57807229111753	6.24652556117802	6.14763446607687	2.36384429021228	2.54283330337017	1.16387862720636	7.64768174265836	6.10914242285729	-7.52610878377413	-8.48836383311588	5.77388338214279	1.87863375445843	-11.1493478257267	-3.23488520299478	5.35824975702237	-9.21414434889928	-7.67881975727816	-4.52188023470911	6.04769236633033	3.43781562594657	2.9659221223105	4.32881801371498	9.59313091695701	5.78331019322372	6.25453218083553	-1.2425046470993	5.83900007924023	-14.0823446219905	0.101136205417796	1.1993595849606	6.99094466142263	10.0285255376544
48	4.22900934202564	2.32731938602705	6.00550716597125	1.93808089831226	3.90502065467174	5.71683019680771	5.44639127165843	1	3.25636992336494	4.3100182008578	3.28996177320967	1.84479542725343	6.33394520190435	1.15595288144664	1.14949876193723	1.5247293578032	4.51531917708794	5.92517491433759	3.70675903363213	3.24808816004698	6.08517719850635	4.86401555176166	1.92778358711263	6.6043636884736	-4.72435427653365	-7.0143695064537	1.33637430681568	2.22669853119166	-1.2002420197548	-3.98656949548184	1.51459365613128	2.43927967046171	-2.55309904446215	-8.44457716752338	2.08455793355502	5.77357139391023	-9.98650398559063	14.2288549119595	9.07381577660338	7.13092415412021	4.33955384472845	-0.294437667872307	-3.50740474922088	5.93641067993282	-1.13101862832265	-6.03094717804424	-2.63740156893694	6.55303046531599	6.668593399369
49	3.43324177557555	2.28014306745022	3.27087819791886	1.08622261698729	4.20601054254842	4.6754572577593	7	1.60603261563413	2.06573668517287	2.6245962570252	2.1413505398972	1	4.60904732811304	2.90941163228012	1.44551386213624	3.67442622446868	3.39900947619667	2.78427575152976	2.89949424060618	4.11462915636361	2.17633184085619	6.45868051528758	1.84680367692144	2.8170813043583	5.08447808216811	-9.11273228250094	-8.97276383037515	3.46648501296744	-2.98023074864582	-14.2338316167219	5.64518087211986	4.51674235660987	-9.1524987886645	-7.96695669471671	-5.23887557948053	6.53852418386085	-3.79312437171475	5.69817992565439	6.10811243941691	7.29894494689836	2.76244150508635	-0.659456256898452	3.43651766871882	7.0686479481529	-1.466598019891	8.05924656830011	6.91264361072011	3.41914603278151	0.699754628272203
50	3.1258389485737	4.84994932562957	6.59258946947312	1.36400819400566	3.41087687831617	6.13515079808054	2.73532092293839	5.24512392644382	6.94071863195984	1.11291111976683	2.9433861600259	2.8741274610268	4.60667926911381	1.80115407629618	2.24240984847557	6.68061665323131	4.17695759610276	3.07827898561497	6.25014745008296	4.34959654290806	1.12473031304121	2.53935024740471	4.01865038925421	6.86193200400214	-3.49865027275134	-8.70407026459792	3.64581580015969	1.79345354981854	-4.14834146824484	-7.30940762636716	3.60003422829518	1.7224458350502	-1.57737974799613	-8.54548851190563	4.47974863164268	8.47870900336597	-6.88049483347943	16.3001418162311	7.03420037423075	8.57242056339229	4.80649027633758	-1.43757337336162	-2.93766899661412	4.8269529317364	-2.65223588470808	1.12339473566815	-3.03235428955945	6.01016645470612	1.74867399431887
51	6.84891101734387	1.32493514121501	5.58444699248082	4.2941579790275	3.30183561384029	7	1.7216967366958	2.9703063533045	4.62365840127949	1.69916034011803	5.37664245293233	1.37119376002929	3.39059112121335	4.25959902403438	2.99891921248181	5.71234452909239	7	1.85558239601977	3.62960346548041	5.55178362473431	1.44980733893282	3.50528869627114	1.24909802736225	7.19879216908352	6.14168682975819	-7.35099125784494	-9.64855300933149	4.78113223550355	0.57142693043651	-10.6422329442003	-4.53767867938511	4.42565765069216	-8.800398560441	-6.55527301566472	-6.12056940944788	5.89348231034596	3.75443662451516	3.69261406919103	3.7900602015675	8.58762390013761	5.99995643914388	5.67317833104504	-1.69605224551473	6.43371492975083	2.7145642571693	-0.0687505973150572	2.30738994201783	7.74672995627013	8.94676289477262
52	2.22948523011292	3.28433339781727	3.68916735694169	4.60111272119008	7	6.88535023318987	1.30244701598356	4.30232124396779	3.44159265506468	2.79954750313896	2.17045594291234	1.91069190039567	5.37828311591576	2.20976971921321	4.57228021001287	5.5651320239225	5.38192941748501	4.01690246775264	6.68426433307905	6.76480772810859	1.40419090207378	4.24203446721548	4.00949459503456	7.19909219729554	0.894117102076826	-10.40808489898	-2.45391143417951	1.8485344397437	-1.72370058700932	-5.59893030610827	-0.0769217530579468	3.99457020362321	-2.03512686674498	-2.38081564448797	2.63925040815247	5.65104158578141	-3.69353476231514	16.0029284319289	8.6484715246742	5.86027376049523	1.7389632366956	0.105075715529403	-5.41701715911954	7.3085965919318	-3.24064092654198	-3.4497105503109	1.02773333759999	7.19120237387786	5.6032282209895
53	3.87129163371539	5.39982699361982	1	5.20831337066358	3.45627099065197	4.77722967238631	4.84605158348932	1	3.24391911572038	1.35467814561502	3.06944524241844	2.82552896461933	6.71961347086683	3.03119276579659	4.82147852579916	2.56326306451362	4.50185490128856	3.71486383407374	2.05859030983497	1.67518154237269	6.68405884611119	5.90814449688285	4.73622909698884	3.41086690389552	-5.19647445309759	-4.7208631308696	-5.80919318567597	3.97813080416746	-4.0278898320524	-3.5712748556479	4.11206821126663	4.08122014750301	-5.73858718529138	-4.2666395421922	2.72009489619052	4.92691389946409	-2.91970623839403	12.6045096981022	12.7824925366377	4.49460647753242	0.498746675624993	-0.114418147915839	-2.62741604940876	8.70668747400188	-14.6604053644258	6.18045969797845	6.78907260021894	5.39986390638534	3.22980647115762
54	1.12897310162932	2.89990702105809	3.48381965729912	3.70437403820621	2.47310863811857	2.91810265464016	5.8012499575848	4.33030369698254	1.89852477701491	1.24794424358661	6.13524464989959	1.3185799591981	6.18013890266411	2.47228680965564	2.28271042579453	6.21410385087923	2.31427282229119	3.39812631140005	6.72602788564842	4.94999520898491	1.61609143123158	6.99093454575738	1.10206209387553	2.47959103567292	0.303765584188872	-10.1862482770521	-2.9919130019697	3.26790119428107	0.194341712348951	-1.05781170791746	2.81824855733857	3.6573654848428	-4.99646875139276	-1.82227553305697	3.49369566753141	5.89104382078911	-4.03725024572962	13.7340645369532	14.8927425831024	5.66235890770262	-0.107333472929273	1.18204186481818	-0.112223316945354	7.07105291726572	2.79916653097487	6.59720968695481	-3.3279529891407	4.94662723923166	-1.91939013787499
55	5.02734684362537	6.41154658973382	2.20841670482222	4.17823822175225	4.20920728896896	6.08544551536551	3.15180484193217	4.75839814876076	6.81228687878314	1	2.52383877269057	1.50367592309116	6.83204347884547	3.92510777742334	3.91180685650648	2.94066023754126	4.21222897506117	6.1675614603781	6.00182775856761	2.92155020670248	6.73782476626137	2.15119696640302	4.71849425802999	4.25444148053959	-5.41631744290208	-4.04852937268424	-6.00337759275598	3.37239088407555	-3.96119331222083	-4.13490972578735	3.63711873659458	4.28072481791259	-4.51077212368113	-3.48381119366494	3.65276733376647	5.47099790578235	-4.8970207211472	12.0514767314164	10.9899712750857	5.59539521230659	0.108505639460737	-0.0704078678323622	-1.43430669559983	9.60833628150313	-6.48600493701662	7.0221393040065	7.81965907073778	4.611167031727	4.21774755174745
56	1	1.25432975443012	2.89544488668971	7	5.37163515286355	6.06551120682475	4.33539171750487	6.17920863562784	5.9447679125122	1.52255556945752	6.56624259224252	1.71825784880505	2.33266239283383	6.40752909196554	3.65850898226465	5.21667364097769	1.48126323046122	1	3.69257976477852	1	1.55274270466426	5.83896220840494	4.72705994471052	3.77482023452939	2.10132878221118	-11.7195287985764	-2.96814320678186	0.925155670732696	-8.04128163426966	-5.30196744036214	4.09475537783951	7.59975019033148	-9.47539616731554	0.605975742591128	-7.8602423690781	4.02384668214906	6.07028063777097	-1.92102352912825	2.39078628288725	3.66215922315872	-4.29992418832824	-2.40407580079303	-1.92671841007028	2.59020915878892	-3.33709639357416e-05	-1.66622874935427	7.13983080188899	4.64346236002694	5.83027782933402
57	5.07566135431804	3.82200908366398	1.74396283456005	3.58171207578003	3.09791250800396	6.44160434887403	5.77287524269098	3.82600935784063	2.65125489198073	2.8559475784766	4.76039739752826	2.56945979294644	3.80623299720697	4.60429464068182	3.83635756797726	6.54139846399877	6.49348024711736	6.77504313036291	5.36334243058957	6.283775114446	2.87933048207938	4.57746165455771	2.53339707690932	4.65553667435224	0.590774515530189	-6.77537827879491	0.708288547386403	6.225005625282	-2.47624762684413	-9.46054708674355	2.10532093037242	4.72300686346131	-7.8554392566061	3.12090423082697	-5.91757864155748	2.92564040177657	4.68302330772338	0.0637491433854435	4.46115084916586	0.946523042971962	-5.92567952467173	-3.06937094236129	-5.12079812388491	7.71279745958257	-14.2638502447961	-10.2376498675332	-6.54201821075866	4.97895033680329	11.2164927881046
58	3.34883663848581	5.29771814651107	1.27227463035923	5.75667441774696	3.23975823887155	1	3.68078608176255	1.01930961706138	4.1841773703637	2.24795243208588	4.4690528612652	1	4.61913429315899	2.32184773813372	2.17108434453605	4.74345220824229	5.20707005473531	7	4.50139152266441	4.13101130784782	3.04925466364951	4.79768423038876	3.90087365943411	1.42489681872594	-6.31185592483439	-7.90482996277065	-5.24705584587438	1.45016862108648	-4.33557584267352	-3.79325070139885	4.69875383342807	3.95539303133763	-3.6968742849315	-3.36827778302136	3.70923178111557	6.18281178327804	-1.60319135858523	13.6170651554541	10.1151077603212	7.8025613919034	0.842468157036551	2.22591496755631	-0.148464411661473	6.08529767052564	-0.179290062025348	-2.44621407037538	0.681834884791386	5.59026420066625	6.82312197034872
59	5.24479036121793	6.53258058371345	1.55446766620065	4.77016572717863	3.81565519479075	4.8391551980057	4.43639798626234	2.64676114057387	4.81300031588319	1.69278926208371	5.11990678362994	4.0703649040662	4.92437693740128	2.24620569289438	4.6869698186234	5.85885502132549	1.70186120842588	5.94480745138275	3.41092148571313	4.79793339466555	2.23037881836554	2.95684146997706	5.54797637982559	2.11259288903556	-6.37835148771433	-4.87949163809398	-6.48274268701984	1.18136889729655	-4.47893040625187	-3.50638299386408	4.47918535355125	5.40486397920027	-3.91515024531232	-3.63296011416044	3.99597987525728	5.8366695651158	-1.49778820634345	12.9797030192997	8.83016325657047	8.6968056620706	1.15262212251783	2.44437145604206	-0.200764629876086	5.44311609445433	7.0095674116705	-6.24723101888708	-1.76415621688768	5.69590834880911	3.80673991045636
60	4.83449855726033	5.60306554346338	1.57751752049356	5.92295355483177	5.09768747692052	1.33727239764488	6.33288433561695	7	2.42693917126941	1	5.97457303155332	1.8219478994651	4.19453549697771	1	2.27168614388724	4.57198114279455	1.29145502682776	3.46580337200343	2.73537990939342	2.87593165213313	5.70919991543121	3.11136759735048	2.39083084590937	4.74342598073225	-5.17066842770141	-6.00894091145384	-4.83904439529692	3.53423343495565	-4.06602948225786	-3.8194465880167	2.720321888855	3.61973090076507	-4.4719500866975	-4.43560441512896	2.72302650551165	4.34711853883196	-3.31798703925997	13.0015979973681	10.1099162737104	5.53105234686367	1.33237918032467	1.02869551791421	-3.45386886310962	3.23348497590247	-1.27014306263504	2.63428975282967	-1.45584965894858	3.83886540561479	4.50801213055967
61	6.18363531053679	1.67472874235266	3.49792058452968	3.58325191297312	5.37744864639955	4.10214404595068	6.0916277508278	3.66020783953521	1.71636507594345	1.89861113473587	5.8983304203662	2.64833401296752	3.13958949307525	4.33261957098242	4.61048818778712	3.40939878013255	3.74511391718786	5.07713114589556	3.20814186747284	4.41654027327233	6.27778059603845	4.92300781823182	3.56543981822495	5.35522761361313	-1.6821331873447	-7.84534575311677	3.27715921007873	3.96527475360546	-4.95528612937575	-7.95329272290105	1.75723726129627	3.86325701714282	-6.51904945247414	5.45641336173863	-6.04911663694282	2.3465922600227	3.63495114468206	-0.799844025273676	5.6849611278431	3.72117181624545	-5.5860686784731	-2.70266521896907	-4.42404250076967	7.32900139868595	0.670798611989371	10.1385391303639	-1.50163457607769	9.05237299359933	5.80072400841881
62	1	3.95814544537493	5.30432380247166	4.46261009387975	4.62582113029344	6.65712453154109	4.48658248051241	1.99344190947194	1.31872113491142	1	1.09600978227284	2.94542166823592	6.07237997304304	2.88977487097295	3.06355838088991	5.38386391374553	4.11275804547535	6.05260012518105	3.70966667974778	3.2861123675114	3.84963935237599	4.20862462508545	2.77650304301496	5.72526086677637	-7.0179384875214	-1.83338860844754	-2.5366648866122	5.71841934702219	-5.3699952166675	-5.16977400581219	0.921717728269484	-0.45332556617227	-4.24748902945992	-5.20554230278001	4.24242498255671	4.17973634474187	-1.76203665418755	12.3531789750965	9.6273325762336	6.09750982004062	1.71257289364122	-0.967344668529445	-4.75272809039747	6.30166739608884	-2.24306918682975	6.84569514077115	-0.692267078610171	1.88794767714417	6.90435311396777
63	7	5.0123380524673	5.16601249485631	3.87391617962445	1.64090907276106	5.58426905832925	7	4.03550218059283	3.09556577868865	2.32897326665031	6.01387022384423	1	3.07406795826522	3.70778635225828	3.88282327860606	2.26398846365631	1	2.24687735211556	4.30023078441105	7	3.79563019101317	4.91700574425449	3.80698033840305	4.91033049198979	0.171610125004191	-12.919203307163	-4.61503535851347	6.33128640481348	4.8563752697974	-1.85656970333442	1.85176526305113	3.87559626300383	-8.05359675060163	0.560593995278871	-4.56592657092756	3.3568115381923	2.63870070977724	14.9376286014714	1.37924829090657	5.42100792203722	-6.20849909957751	-1.47414461658438	1.36084501036389	9.67002734066916	-1.86428362633411	4.53016283779229	6.90239887103523	7.76288428866492	7.92390923249598
64	6.34269446023787	1	6.09277032016129	3.37672870101568	1	5.20479013187595	1	5.36432679979232	6.53988333903464	2.38455549544404	1	5.21061902952226	2.69518632423302	2.37561326161838	1.41761193216517	7	2.36035535992375	4.39382171783654	3.22760607790663	1.13375902637006	1.16336864529691	6.5687892362526	2.19250873321552	5.85109715818101	3.90290404651723	-8.03673941840685	-9.75263061771565	5.15521702184848	-1.40577081355761	-11.6929989461271	-1.67670627755304	6.21758579049737	-8.79216991901053	-7.73468599962328	-4.05543814753213	5.79122438306094	0.0514428775840803	2.31419560803882	1.48126421441168	6.22199568400097	7.67339326460701	3.67192146957808	-1.41527770220184	4.92997918351702	-0.355006918549157	7.07908400626889	-2.10606495782453	4.56307987235082	6.41021140204606
65	3.78549182648223	3.54693894044683	1	5.30357390173782	6.09962067093119	5.52963103246241	2.65593521829088	1.24522855174851	2.26871006220946	1	1	1.75425680424853	7	2.75745715775461	3.88426156164103	2.78064224174881	2.00772419674576	3.42512800814665	5.52288108464256	3.17520511156792	1.31343371658831	5.31313359350113	2.97219325240812	3.93455248931663	0.403803548759113	-7.11917011323281	-3.20365930094609	0.525969348192686	-8.02667755450509	-7.23922158823318	2.6178941339126	2.41747279332588	-3.21095306214162	-2.95219263444047	2.11313489195119	7.41731680421137	-0.286812920965642	11.3595562689808	15.8109963465538	11.8768890539708	-2.58963529126481	-1.8306486085202	-0.898352074974714	4.76610076073632	-3.97480706184679	3.17912656739556	-2.7893503137705	5.78805543660319	16.0241377521244
66	4.78194566402368	4.91143073384601	4.5534112824401	1.88220184725864	5.88143792529756	1.01208574999411	2.5354587742039	1.92363386904809	2.91487697056602	5.58438851897721	1	4.48238415624889	3.10686544092541	5.15054742704352	3.36597215499143	3.5124655145067	3.73233074794747	6.82932764168601	2.72783495369261	5.3175799736264	5.0630882567149	4.73838492344694	4.75817844604588	1.71376576904513	-2.72378217381195	-2.70547606627159	-14.5979477754675	5.10216845603342	-4.17116616421958	-5.15828882416885	-1.50382064390844	1.26968545342217	-8.97727700362348	0.258900531456323	6.0627803015884	4.56789655571327	8.3009198097918	-1.19279286666241	4.59760745557808	6.63133515903798	-10.9458975252924	0.210839469748647	-5.8970157473406	3.17137975535329	0.761762677852782	7.06308194500946	-0.0652197061729833	1.09531429297757	13.0086142705221
67	2.15302257700633	4.76878197382177	3.83350217795015	4.70379823226233	4.13936889527567	5.39078724745387	4.0060832717148	1.39743706763159	5.550151032762	1.2910680737834	1.33849571260645	4.60030425146793	3.12911630509592	2.32874760283724	4.88484606717958	1.86647386577466	1.34402735457049	6.7747990145333	4.3406972690022	3.16241360732164	2.84834174650329	6.33682971219478	1.3860752812841	5.95446676340844	-6.50336665310793	-2.81076177181354	-1.92321266861701	6.82131107833254	-5.60390491526392	-4.47409403492242	1.19306141172271	-0.014088093047778	-4.25823167208203	-4.35554464180703	3.50474053730718	4.6502612009864	-2.82920017044337	13.955236631789	9.22816839737823	6.57593604801204	1.5273009362906	0.257289840265737	-3.74265541886792	8.88052234296891	-0.900714384232428	-4.06703697188135	-3.56770899021682	3.82995776274667	6.44362776837572
68	3.43864370827327	5.32859610497036	1.99551852447573	6.43386913542881	4.71626509048443	7	6.23492450371883	2.8917339379579	3.84835373241436	1.99581473622345	3.29340463317348	3.1019930951599	6.88744804966843	3.83688364982334	1.30816263691175	2.75734687297579	4.95748119764387	4.37957910146895	3.37136487154997	6.28743299608853	2.23878088320914	4.77661847043103	5.8930353913831	4.79655403159638	-4.41529859018889	-5.65324215885695	-6.1020189476908	0.733578754720414	-3.26223665893753	-2.29236818961563	2.23174758342168	1.65207257760964	-4.15028317679458	-4.07527727687726	4.02945805524109	6.65061632711174	-4.45816063972769	13.2982767302318	9.8955352519647	4.47453981633211	1.47776859296123	-0.142149716064416	-2.8547099656525	10.1424248549116	-1.4193319805581	-4.91135165830589	-2.570135387401	3.2144191133143	6.20500348765066
69	1	1	1.31542432517135	5.0357160342811	5.3399981117144	4.65383599669638	1.89214916247223	5.26394457397496	2.83242222419937	2.27120557411427	6.47738177130972	6.58662224864383	5.54620323857553	5.91546870783045	3.33141983955767	6.81845208723772	3.09409722003649	5.05185209501219	3.19440422683471	3.46197944017772	6.82965435348519	3.82685399532342	5.27480795380536	7.0284720783382	1.87987718159336	-12.2763563609399	-3.57146128246662	3.34234836144349	-7.66930715447679	-5.68099303657446	4.0630772619792	10.0630848866142	-8.70378648202178	3.04983290577247	-6.18918338505526	3.35578343197484	5.82642860010556	-1.31815163396505	1.80469761267343	4.92804201898755	-2.67775823956731	-2.78978660777768	-2.70520287084442	3.94747897119644	3.31804396411911	5.18284815824847	1.07425162518737	3.55348060502814	5.04254083059742
70	2.37510876829062	1.9389304339629	6.45734642545689	4.33073664865787	5.39610505861175	6.02467843493744	1.55218919558162	1.62544342532204	3.48999979031583	1.95955132701342	3.71611269451339	1.5433465477465	4.45974741700646	2.51476817966656	6.02909010286761	1.46838784419059	2.14253469268511	7	5.78948475911916	3.78839131706177	2.80912444947728	2.6495899592288	6.22892029429628	9.9304849893432	-0.327108182615224	-9.54071961317052	-2.40179941390221	-0.119153564495845	-4.12087474706614	-5.17376430235904	-0.134896192648376	6.01737786600577	-2.68948231058581	-2.1553113538533	2.91940530716895	5.35406825174652	-5.75377024837648	17.0125370945018	3.93441639545946	4.29653696636306	0.976506995964915	-3.22239589915326	-3.84060690104507	8.12614870053528	1.87416592705562	-4.91742507312818	6.67710350496237	4.23426497912962	10.8358654562713
71	2.65903802312049	4.40070554704057	5.22431212982486	3.79776359049647	4.93581236453875	5.36165717239205	4.54417337243126	2.16608294882239	6.94496947515794	1.64156592362383	1.10879738441317	2.12764618546785	5.49241253397629	4.53397251380578	5.71690623087542	4.39729731645185	5.78202324729252	6.82320283656681	4.34602526194155	3.1165891256321	1.96296508855749	6.43236125509936	1.83842713528899	7.10283816173915	-6.07755424757764	-3.27972140559577	-1.0968378039179	5.80309043563548	-5.69852984494565	-4.01750615473207	0.884508027131173	0.781981463940762	-3.71862404552809	-4.08670491048289	3.83498252258771	5.25880945058014	-3.2285490735899	14.2138668879288	8.7570427567811	6.04293510293836	0.975744991154449	0.4897456684728	-5.08210880801636	6.3073246626098	0.190230763977596	-3.3641354405675	-3.44812470989502	6.38472438506837	6.5989037363639
72	1.22515832933564	2.79709735707223	5.56472936705437	2.04312400023832	1.18225853817888	4.1483342615751	7	1	6.92132266667039	2.5245366947427	2.99192658090954	2.62899906657919	3.00309174722004	4.16051417082768	2.1373863682073	1	6.54884401948376	4.48866694346974	5.06168766099517	4.47349451772645	5.63961903902843	4.4835358682668	6.09912784735611	5.81095384476806	5.09951845628155	-6.59176176996475	-11.5284418554935	6.02788217752625	-2.8916963053211	-8.76980864011539	1.85424214328098	8.11204928533355	-4.1972528970988	-5.83562096170373	-7.72875200704222	2.69845177171442	-1.36620879307901	4.09841423331594	5.65429959767929	7.11504704939494	-2.05729480449223	7.50749490383011	4.01865170717054	6.06693700372945	-9.76083826761397	-4.91133576330165	6.7755895176297	4.23748465716287	1.15683251895624
73	4.11638619252962	6.1829031132664	5.16006391063735	3.49487949191739	5.40793341253153	5.72454029010906	4.08545941710404	1.26189175685019	3.38326827474077	1	1.2575846357127	1.94585911956588	3.28421663820857	4.83551336277497	1	1.97319461491374	3.18769300906135	4.68917981354949	4.29732540522589	3.90899792894406	1	4.3790556219098	3.57421687581165	2.49209554773262	-3.47568198791692	-1.78845265762381	-14.0901590604302	5.17409634493803	-3.56437751884971	-2.65637057017622	-1.8307763347666	-0.831701633117492	-7.42833126988619	1.46533017783308	5.86816510871094	3.63094037743733	7.64827860561619	0.0868060612740682	3.80407948124502	5.43832407572239	-9.13862241047453	3.60269042108142	-4.62257204544049	9.78958989224779	-2.48159761850008	0.0150606840621553	6.05976611059034	2.22070907780398	12.9508218562453
74	2.03197456697593	6.31234412813963	5.32998180582125	4.48324581074488	1.11195531091055	2.49488424624124	2.98665903053837	3.44572694760414	1.84357080901639	1.60899631068944	3.92335171817256	5.305970646598	3.43831794336336	6.63697129056666	3.65038414224387	3.36421404261989	1.80604802322052	3.41709064204244	5.2904181640608	5.28139073479811	4.43895597514123	4.04164236244203	3.53570220411315	5.83459535750614	-1.7174445203911	-7.15502915492038	-6.10928135662785	-0.274259484958217	-9.89457126789553	-2.97363299801891	1.80670113969469	3.16480675541033	-6.14294962284061	3.72210652374443	7.21594164470795	5.66770181136332	-1.8003728812253	11.2108958846519	8.58480303523001	3.72688627902064	1.38526873591027	0.563712369869003	-3.0304519467647	8.46465707266557	-0.192222460794234	4.12126433715374	-1.47320376443392	8.97317931880307	11.335052066446
75	1	2.29138614573698	1.73430346927519	5.85417675398854	6.4415705035478	4.82755098883001	1.28881549700737	5.12825418651928	6.13478520966179	2.21026947094982	6.87069378274014	2.93395598854286	5.99774491837479	6.84916064989441	5.16318899215562	6.35913688402601	3.97030275220389	1.25458770909481	2.59263221908764	2.354335724482	5.28892322566582	4.64106556200421	6.50904974889594	7.05431655023248	2.74378136862315	-10.500378977185	-3.00626746678645	2.56514630567376	-7.16321655019046	-4.42700977159165	4.63611151326404	9.2656224141408	-6.94495311431692	1.42715333759492	-6.3875782339981	3.07714364038701	5.04994123987641	-1.34526728087728	1.11471129289872	3.56127629642007	-4.25827307719172	-2.94373529448285	-2.90340147653482	2.60304767221094	0.624310993937156	4.21878629676276	4.17714706876838	4.24844079395316	5.35926059476064
76	2.26133478116804	3.47807844212898	1	3.42094757682075	2.85098388364123	2.52016920314253	6.59913078891112	5.53259864482962	6.33883568098564	1.6229661437122	2.48029160027188	3.06089882382651	7	3.91367620310907	2.11160828248927	1.60130002139023	4.94889561760676	5.76471560856499	5.96820796688888	5.3723895972023	2.33954721531967	4.5738056962259	3.66957769079243	3.2868204101642	3.33727081300722	-11.2649287560067	0.440032880164525	7.05525326599139	-1.32957318324592	-7.351306518719	4.06933733324783	5.81144218403106	-9.12982366044756	1.48140621272684	-3.30978616124573	4.32166846846013	6.57524390429941	3.73703377239816	5.10687483179864	1.16873802746272	-1.88117075560858	0.529787254236278	-5.97893846667395	1.37141981549162	-3.78580985586385	-9.4851121895368	5.81267719243714	7.18325733491574	2.64652357219609
77	4.59698054814461	4.20587936120989	2.75654217202727	1.27295176248167	1	4.11334797535315	1.69177380538446	1.68794282199076	6.61779959062538	1.54281095072494	2.19007114191226	4.64960811370756	4.47152078906861	5.36046245669266	1.52225507928816	6.15717003314311	3.48612887136875	3.40402716697884	2.81321139733122	1.09271317096594	2.60618860294772	6.41815759557361	1.8619341959077	5.75449480129122	-0.112109368916671	-11.6521922875257	-6.66237499564095	7.4405173805471	5.1680230481705	-2.70828942171458	1.7882366150953	3.53372676396219	-5.98475152584165	-0.253916102821292	-3.7463308619925	4.070785066283	2.34973888122173	13.9033910967532	1.78058149821867	3.75810291008623	-5.95502008279456	-2.11868055095537	-0.20641567230033	3.61275673997141	-1.60380731987216	-0.797207350258015	-3.57194025881146	5.25324749065909	13.5940368697264
78	4.13082353010744	1.9144500759291	4.57678889495592	5.01571980791387	5.03823372696007	3.00825127117272	3.01190929311809	1.51851836294975	6.11515920854634	3.51235899843373	1.84314533438332	1	3.26894790563024	1.7265104042482	1.98757569040998	4.42343311679014	3.46468449919001	3.91653234273634	2.75246105469437	2.28989647524971	1	4.5743427316104	2.55132039949491	8.95895765732868	1.46544900581707	-9.98944200661184	-0.231549312288499	-1.38606993289788	0.878747055187275	-6.40580064038211	-0.645174895514211	6.50802680446203	-1.18798297985205	-5.44144405571857	0.362155168795733	8.36005295953774	-2.62336505600045	16.2612546607293	8.97080266059552	7.31503416892691	3.31012850697581	-1.27127570376343	-1.6642623513686	1.83356512966676	1.53735272616518	-1.52155375415925	-4.97780050845769	8.89676325313818	-1.29259099371978
79	4.88775804173444	1	1	6.15377688322828	5.2700107130223	3.71813420559685	3.69060550660328	1	2.95428572554522	3.50667528356887	3.4580018986672	1	5.93050596447015	2.63311106437961	1	2.45255310644056	5.59860423215553	3.31284485831151	6.81125334429634	5.78985836167369	1.67838218839122	2.47362661991928	5.31586021968088	8.09702790326762	0.606616196079829	-2.63174264831647	-2.97462247901302	1.07280933087564	-8.67988342952617	-3.44092180417109	1.54063285418327	4.29150140342975	-3.46458771388041	-2.51982879558082	1.5247426938238	8.26237568484817	-1.91141861570769	10.4021282917787	15.2226607385669	10.2290515580151	-3.3014409955704	-0.49970979417844	-2.16042173050277	4.7946956525599	-0.975437212598791	4.75323506326351	-5.19768898772433	7.21415832611201	4.63209416411838
80	3.70987239162721	5.08892191056997	5.71670189830282	5.42555026780567	4.63297852812794	5.22157762179429	2.20063147341116	1	5.88649279974184	4.2439012847677	2.23391721981442	6.69915844083374	5.72498215394589	1.55863773593687	4.84652188203937	4.10356006899032	3.12493910402453	6.26728914511091	2.88764755509701	2.90020106500307	2.95410957576896	6.77995410381414	5.5528434756502	6.34736510256105	-5.68850426265793	-4.48416748289515	-2.20704940021508	6.1830017039512	-5.54212316398645	-4.74914419679318	0.787079479603018	-0.0270437042654838	-3.97143680874661	-3.86826349633179	3.03539215997696	4.16764886878446	-1.74861071644	13.2116644562881	8.15858699398905	6.9107671143695	1.00707959355598	-0.294437414825366	-4.78587561314024	3.71950596976644	-12.9797684823519	9.91908960739952	-0.709307205388476	3.27385666089339	8.80382013696334
81	1.6243123896952	2.31017984163663	6.78362166529635	6.39183830473791	5.19347714878335	3.69628581202293	2.29835830329547	1.67529676407033	1	2.19126813486494	4.20215584751809	1.17890842235879	5.28160171476607	3.12830055569079	1.88192934115327	4.93372965051485	2.45815055482332	2.70845672814815	4.77085197316468	5.24850408465641	2.74731406177688	5.89586718818932	3.86405360380878	9.62078925306382	-2.19220225926398	-8.37094971175317	-2.17713391598873	-0.18150099280873	-1.14224354823291	-6.76079497295155	-0.136915922089971	5.95586078399869	-2.89782671532531	-4.84298206019461	1.55784625667706	7.67744007221027	-4.8785396322231	16.6857172344074	9.01242463856936	8.60392853786892	4.0387242336355	-2.15036862389392	-2.84572901123227	5.40672980583772	1.07420485467373	-1.93718422975423	6.11129206894517	3.82791074555093	8.24231797858966
82	5.66146814524753	4.9046515308538	2.72452290399744	3.2234901740985	1	6.6268214029837	3.02466674980954	1.81656279663538	6.70216266276382	2.94072137764352	3.71689502378157	2.18877538080812	7	3.14196273386785	3.99128472971071	7	3.70738212437852	4.69063538568929	2.81293704083772	4.28474496713157	2.58249917522574	4.58083584647287	1.19659566914085	5.62448074902174	0.125944174161189	-11.2902469539268	-5.47821066137078	8.02019523668224	4.52287719619807	-1.72837006750432	1.18901544904892	4.06627099516084	-6.23138066087417	0.641458011308784	-4.30519197501531	5.0092966774647	2.15331672402828	15.7573564151654	1.14095201175126	3.61854271990535	-5.44074566124083	-1.32684271408535	-0.093033813142036	5.04481165669523	-1.21099868532597	-1.92998047830954	-5.17786749472621	7.97677871677296	13.1789457034256
83	3.63521434088416	7	3.74989975988007	4.19231367608432	3.73852305370585	7	2.32823676594396	5.87022019048555	3.00296807763588	3.42375985865098	1	1.12855275406374	6.03595113449469	1	1	4.32163553809867	6.00255098789342	2.33832742517074	3.48851149674023	4.8224268944052	6.27192701553234	3.79941118800057	4.30985408301875	4.26338552981514	-5.00827455117239	-6.60683904342527	-4.92248128225224	3.87975505910497	-2.50864850063779	-2.3262555641501	4.22791108379922	1.19603766300725	-5.44671638829661	-6.39802604667249	3.5562618406414	6.33365469590844	-4.4862230651778	13.2936599187933	10.6423946012198	4.81679841954981	0.0262759642559817	-1.6496671401505	-2.97352706029287	5.37872005334874	4.67207226421161	-5.75357036918955	-1.2506406533083	10.3190460738579	10.810944499545
84	2.09003639891326	4.60472886019464	5.2821819039395	2.98766502743113	4.50849914511578	6.2420921417993	1.54609146028479	1.92181303871023	3.83076245849993	2.15264256323216	4.09345002486331	1.58069249014241	5.89013997147438	3.69860192528859	2.66690680307144	4.08724980162218	3.48690470646033	4.52541217413816	2.07878628344211	5.55031008284061	5.18314939864672	4.2403861545411	2.98605313943164	5.16105218773846	-5.75801371773433	-2.52845367387477	-3.38224184020192	5.70732606665292	-7.25812790696512	-3.65849847511859	0.414021520351125	-0.421440488659902	-7.82548770860165	-4.88021774856725	3.42107945317735	4.29065627537154	-2.10739591401365	11.8119184695714	9.13602494596994	4.81798327967726	1.12838732890563	0.617081703386489	-4.43764640481305	9.58055104573594	0.68109594723429	6.17026490024458	0.213349477360639	2.13120501815939	6.51463175997212
85	1	1.79740308538433	5.80210674128989	3.07187943972265	3.23616094806906	2.86862394529435	4.16399065248067	5.28939317053459	6.11124682186508	1.74287184315292	1.54305317017997	1.87560241494858	7	2.03825681416474	2.37877668964873	7	4.86032114319517	2.19342065128002	7	6.32286796750127	3.60954951132145	3.77684975336257	4.18198657538247	9.53971618380746	1.03161671913921	-10.4355007373648	0.559280272763963	-0.581926015056999	-0.697858808441596	-6.07848643958456	-1.88278407276836	5.34040984806894	-2.9414864971282	-2.31785615580487	-1.67822477768602	5.21669581239748	-5.51838683104787	15.3385000125914	6.30351012693523	5.65753866249122	5.95404751557944	-1.48251519757552	-0.0211623421742506	5.89523663472128	2.05392080937324	-6.13892867569792	6.25806573899878	9.08650359611822	11.2227400632251
86	1.03310093266871	1.92978149890928	5.57478307070953	1	1.47745800072628	4.95651523920416	3.77153662085386	1	5.18481218610119	3.18883200564885	5.47368468720238	3.91363741216542	1.6330199076723	5.02977191062794	2.188269864284	1.15046942339208	6.73009403923758	4.54587383889058	6.59402993881347	5.30382345957383	1.50099515627445	6.57614221673904	6.10018113115846	6.60473906906357	5.32445843851221	-6.64917674495288	-11.0270327525023	6.39220333376237	-2.90275265899831	-8.98420390264681	2.48798083477824	6.95989691207724	-4.86738489611061	-5.02651509243639	-7.69425730215685	2.45563922072433	-2.12581738711088	3.81609022298041	6.15159739086438	7.34510801417671	-1.51163332504572	6.35526546569175	4.41340262567097	8.65880371743392	-11.4935677898493	8.2138315651322	0.061067872649885	7.51863464798054	2.09136324789659
87	1.76008622137458	3.17124777643952	2.40252926899345	2.13250492558593	3.59636605927222	5.48253535420474	2.06971083137253	1.97954231607667	1.19505922775782	2.15269939208471	3.80704137223093	3.34904733074462	2.90205049229217	5.51902547518584	4.77111545051499	6.09425625853775	1.38888107401492	4.56340172627979	3.41269962733025	3.7046231974426	7	2.48143860912433	6.29466869329549	3.1593998176775	-0.459224106980321	-10.3308007213109	-5.73600023761341	-0.134394822009668	-4.36950260337425	-1.32175977484363	2.61961986010312	4.57226237337272	-6.14555835779791	0.862323060244247	5.09351369049659	8.71641043549114	-4.20922781319803	12.1693461615926	13.7735985201914	3.63468549991188	-1.24189578465797	0.75012487928031	-1.31814514474351	5.9242499086568	1.39531718651836	13.1444848975169	3.08986705207684	9.77100464247466	3.34154917563097
88	1.46151194641572	3.52356069584257	4.19075852218827	4.5789856823991	3.31569137602587	7	5.45590012815206	4.98359172276866	6.32360152142577	4.79470156787367	2.64278271002973	2.93665120246114	4.77245426074308	2.39766414411457	3.995716366472	2.41364982668842	3.69051352403721	5.2593261769074	5.2132912421014	6.6085288394935	2.66195981194897	2.47988349483983	1	2.49353793450226	-1.51005947946034	-9.26764697964331	-4.00526255126726	3.55043788566217	-0.530932393585458	-1.58088422232343	1.66032465738385	3.33745255305626	-4.93716483110848	-1.74292602444356	4.13101555667997	6.48489158250395	-4.198686072288	14.1800140369616	13.586531084725	5.23082908306921	-0.0912177049669469	1.58876712339967	-0.145671614434866	6.01319943290193	-12.7819447035014	11.4012725996005	-4.37602589701436	9.69174201900653	-0.900586956676791
89	1.33587669368857	3.11382753756549	2.13576522240281	5.78438398727384	6.08049649768218	7	1.60614307131543	1.03417438148884	1	3.45998893366616	5.0392693988002	1.03227951963599	4.21840745633751	2.19497301728518	1	4.97074628621818	4.11937518968218	1.08507202115313	2.85920635531139	1	4.95853102796249	2.59512673871192	5.55841964283208	6.53567723165979	-0.406173771543721	-5.43304514523636	-2.84508805427859	2.54411724221831	-9.11539398836412	-4.39334287597461	2.18547088601294	2.59362070062587	-5.48899715697873	-1.92438431620255	2.95230612908342	7.88130135316316	-2.35423471241944	13.5451099737996	13.346110802571	11.0007935817082	-1.09099260919995	-0.863868362894621	-1.91618324602398	8.0345706155125	-14.6129713105127	8.74552655614629	-0.0895178436227881	7.26196022533988	6.83015844206331
90	5.34697355106317	5.51893078025455	3.45459109248771	3.54875029998467	1.57479646193573	7	2.62169814880814	4.42496994395801	6.63881395342442	3.15680573233929	3.08476551398112	2.37009097072398	6.41250940496954	3.88989867975007	3.91035540830532	2.67011330638429	4.1035913691706	4.92032931982278	2.93120963591941	4.99216836224319	1	3.26278244347284	1	5.04435332349518	1.31380584028211	-11.2827643633719	-5.20244861580728	7.87947738064628	4.94661143616897	-1.27856600358308	1.56099820506172	4.25146193609334	-7.58641268577507	0.196992127250312	-2.97765606459853	3.40464282793631	2.35256124530391	15.5035117629736	0.835869906391718	3.9886042135478	-5.62401186903272	-1.76709482907013	0.305861289906651	4.44311525112987	-0.650205461204233	4.96573361186908	9.5039835328953	7.69411980097495	13.2874576660929
91	3.13478002792411	3.64467075688853	1.63145741666928	4.79859837798577	5.68339785546422	3.61099803435262	5.3652095223073	2.3239114788878	2.39624062002581	1.62010139691172	1.143046119097	2.32534611963287	5.21948108718577	2.27788991092729	1.75014231903491	3.68136736695052	1.88021717767584	4.88676396805294	6.48347722765741	4.01954312365197	1	1.36875849463598	1.43301563707959	6.51611671732121	-0.11154183514217	-1.35484433803419	-3.7951026440397	1.06255263208509	-9.60452371774453	-5.73599928970046	3.59833469553045	4.21460065166758	-4.73991926467001	-1.08424617327586	1.73381443946495	8.77044890970185	-2.4601784542991	12.1847782322278	15.4782654374234	9.93487921596862	-1.44203438039857	1.92081501282381	-1.0191518154186	0.538330625075527	-4.61269477336951	8.18119100118819	-1.22375499589191	7.37015849074675	0.274627624398426
92	2.308109308044	3.55649437415147	1.48463920441713	5.08644117681476	5.91608062434449	6.64884438625043	2.23474295593054	2.05521634008718	1.4992755698178	5.62428569574179	5.66694830082237	1	3.23665534999477	2.86263746991779	1	4.77239364198012	4.78375214221009	1	3.92455408024464	1	4.20675910756518	2.28402533096834	5.33732660889405	7.34248793228141	-0.540936536639232	-6.5504103745743	-2.89018260887089	2.76293946503857	-8.51275433405015	-4.38480494442697	2.55922201022751	2.84549195910836	-4.19968882054755	-2.35531010652293	2.66649617493922	8.14794045008727	-1.34952597789795	12.506251376903	13.4561694642868	11.4169592972091	-0.169652705859465	-1.02026864370078	-3.20064705005198	9.30475300052542	-12.2431137290928	8.99995828290617	0.966437226632035	4.26500205557326	5.46613240041877
93	6.29768814506606	4.28064262028451	4.716869332508	2.45292834180377	1.45022450041375	6.36574599301369	2.38726712485506	1.77432140731515	5.19703853847337	3.15342945574778	2.55932784817383	4.47274266190862	2.95152091297362	5.96881796346278	1.00889568553652	2.5810647171168	1.72223159876074	5.43925157024638	5.47929865095271	4.82106467951649	2.30596036475971	5.18231388202724	4.0353949799546	3.67720268836691	1.18855276324053	-13.0458721937505	-3.81058651138654	5.922713697993	4.93969359646291	-0.694613217798016	2.38197186886686	5.25170063227591	-7.74893771815778	1.20823339851185	-4.92223693542391	3.18447052618102	3.16226709642535	13.0206702361302	1.64735722414148	6.02165001653946	-5.54814572971903	-1.05715038516447	0.295373176819474	8.40017908788711	-1.10078032130969	6.39592804009353	6.23391908270639	6.17255330370616	4.63225336877008
94	5.18160032667788	2.56656058829854	4.53987981516564	4.39191908654249	3.43869387628302	6.05279962125594	1.98095653097216	3.81542926122611	4.35971747189224	1.88868873106316	4.12750786347376	1.12564198789025	6.36584766018944	2.07044745415407	1.40804792800609	5.96020402546911	2.10637401217987	4.68054913923946	4.0350529679608	1.67947663504501	1.47882862531426	5.80239498925897	2.11985384169006	8.6823948351	-0.240522886976348	-10.1427130882397	0.399393772442019	-0.468134323125672	1.24115230412973	-6.43914775520561	-0.332357935488811	4.60390940949042	-1.10779265480682	-4.96134911939593	1.64466113303545	7.55859825042339	-2.32420080249915	16.5786770643015	9.81910385029888	7.97106182451162	2.43513947558048	0.222506444287574	-1.39707207987719	5.49047511913081	-1.711365938174	7.80976494946691	-2.34284666204857	5.35782215270397	5.6475632789248
95	4.83010526391544	3.56515930134476	4.32210994660383	4.1691246866527	3.31852381160256	6.00694497002823	1.75223909291133	5.4334029474004	7	3.2770088381247	4.51790357848486	1	2.9559894363276	1.88249366716734	1.70730342423693	5.44411347441073	2.47195234813313	4.39175685833935	4.20384072726931	2.47019471323054	1.11072008156257	5.22398896567903	3.1834385809345	8.24479702034379	-0.590004812129439	-11.5947671192061	0.198222675502025	-0.823277990765117	1.71662712061689	-5.73935841787957	-0.7566568870865	5.41091511140584	-0.684855510796408	-5.40253178643115	2.13765564329047	7.98523227495456	-2.98295255410231	17.6927625698797	10.2456985210511	8.15995006102903	2.32023805123399	-0.609087924768018	-1.66469838894513	3.74595163224118	-0.460265381323342	7.50216036898534	-7.69695430611818	-0.796422848263111	1.52681427004456
96	4.8123163295619	5.62660958586675	5.45311582399133	5.20558743461885	3.90563555938915	6.49198342763183	1.67018860659075	3.64019920397136	3.45265109628477	2.26500379065328	4.73903180840771	6.38833265122092	6.89149302823402	1.7345547199615	2.09345774465727	7	1.62941744326295	6.31131432235628	1	6.16195578896265	1	3.51195468761883	3.28482707234092	4.26846235450502	-0.725103774272641	-6.9979740149694	-14.1201194796461	2.90837765702317	-1.63763980455112	-11.9463083149079	-2.92047828750043	2.78263334635133	-9.2434519892512	0.209644026546074	-0.304343681305022	3.75499673090856	4.48110165084811	-2.16612781912549	6.89253275332554	1.60677004088589	-7.68788773692404	1.47594451405266	-4.34925259983851	2.56264335542838	0.272962256832869	-4.79951284156639	0.75788409003506	1.79106557159778	9.0696693259154
97	3.71276710511106	2.67329125866166	2.92274548753758	7	5.86640262963328	1.81969654269026	1.83117833305534	7	3.94692211127148	1	2.82306764422095	1	5.5672736049255	1.11431081612616	2.33797734846534	4.29089403748774	4.00827683356139	4.59936004359199	4.86571956164901	3.90829929096455	5.80404370812674	3.20155586983932	1.74133634164234	4.83902423344521	10.1436962855205	6.33950123055887	-2.41727298696819	0.438538360892215	5.15294261325895	3.18431671196389	-1.30374770053599	4.90856670870657	2.83348647679511	1.49154991619554	5.5816014922056	7.08025623198863	-6.08462840055283	-9.46741193283523	3.05310693447277	0.896445295594161	-13.8307246906825	-4.66741378992938	-2.70485581740261	4.18983464758084	-0.739467264808726	4.12156455365374	-3.31162247153338	4.99108648391004	5.20477762815032
98	5.62007943196653	2.91779463695638	1	6.45222418475966	6.28183273549636	3.03283479451709	6.73641559292143	4.05241008031751	4.95094823426339	1	3.0098653304415	1.38290182436831	5.0115457332105	1.74507118276058	3.88052658494027	3.17843904820311	1.12175840454216	5.02667081144713	4.50352477735007	7	1.65955660685042	2.53354930047498	2.44030852754289	0.308442336026693	9.43429311324918	-0.0362897895518698	-2.44177577598819	1.20801488399284	5.59222992133032	5.31245700194059	-3.10838829652407	2.09639974471785	6.23191017838065	0.54433711966175	6.31306646549799	6.57428140501046	-4.1842731330522	-7.90544295798801	3.59925576256127	3.05439917033775	-15.4229448313694	-3.57117795116212	-2.08187748304152	8.50598563961515	-1.42846219999945	-1.42832991884145	0.156491189610927	7.63543033616651	7.12493096303787
99	3.82250683851967	2.34465798240302	1.99433792482163	5.68480174288501	6.01394860777973	4.09212504255241	6.19764047902723	1.95720108731431	4.03214194104272	4.05077986391697	1.97081115653471	1	4.84362738749682	1.07432026538561	3.77950233409955	2.95963986602585	3.84502686003113	3.35500337970706	5.07294952096253	3.44345517268839	3.4036100252887	6.44586203998601	1.46629351271128	2.34167297005203	8.83370797195314	3.53960529277675	-2.7357251598446	-1.44853685750941	6.09326490384803	2.76381548067159	-0.988143776809865	3.97586215535378	4.07751431384614	-0.226395902437308	6.045043884383	6.9800398256424	-5.35201584799234	-9.25977439024403	0.850306370537667	2.13076490281464	-14.1456846741944	-3.44848140724923	-2.84169076401069	4.65500506096301	1.48459970559271	3.98946233943154	-1.66255216773627	6.5126904091679	0.309592421482299
100	3.41168032622892	5.73476369178037	4.4928465311437	5.79971691957879	2.71542725108764	5.15929767238223	6.28591865015291	2.03597204528853	6.2468329792635	1.09223421272972	7	6.25065603984821	5.76797071031251	7	6.4409257616496	3.37947492811076	4.76416852524479	3.39814090902499	3.161304771878	7	6.52529838553041	6.91892065811416	2.92757789051989	2.39334826887684	-0.222539657411185	-3.82669846414349	-2.02449363706099	3.80062063897495	4.19487701680115	13.3941117471459	8.47404847236586	3.71006164025275	7.8415575833196	-5.01442606384988	4.55317051201329	6.77232129674916	-3.53523709496838	-15.9310376632952	-10.2944059604363	6.30542600703613	-7.12895205756112	10.3180476848419	-4.21131608473556	4.67053409720087	2.6892318295168	7.48036465886966	7.2865096610892	7.43961881033499	5.05188178395426
101	6.30207369771531	2.52208192757383	1	6.72279816295669	5.13802017012762	3.4736513381568	5.86007521227328	4.23240811375975	5.14884639598796	2.70128786500534	4.11289951221897	1.75052790685727	5.91963230195434	2.36625009040394	4.69408863186904	3.95215834011131	2.13760027633085	7	4.78553315808281	3.02859866899837	1.06267676469684	2.68018768580655	3.99644984893051	1.08267978111808	10.0885960113403	0.921626570510796	-4.39413405457292	1.36844439593697	5.5057304307463	5.54524792229052	-3.18274376246321	2.77217110869053	5.8911217269053	1.36251822530505	5.71288243697359	7.42486027838751	-3.97766344682622	-9.09932621059567	3.18553067803317	2.24914009296772	-13.9570371051057	-3.68795302181162	-2.93699149339373	3.54799814777602	-1.62698305560368	-5.75740927150282	-0.600383097858197	6.86320277144326	7.48645806604322
102	5.83952653403925	1.57302610209588	3.82696792340672	2.11951585269417	6.21182354278294	5.04570306609433	6.34979372951773	3.31347207849287	3.39589659737218	3.84185584657031	5.68776332207212	4.27882738417804	3.41572626513301	1.02685067079704	3.02049625222965	3.94761213675861	2.74997715048521	3.30979785962403	6.1959722418552	3.05975016383724	7	5.24635933318046	1.60423362506781	1.88290380025498	4.12757061781506	1.76298821570855	3.0947650684956	1.64671015272751	-0.553106422776677	5.90778350398411	5.30710840244022	3.57949032384213	12.804720304756	-2.32782793409757	-2.23968530986954	-1.25053524211844	1.84028923504164	-2.6824748260982	2.8867360894562	8.48614026564275	1.82518218733744	0.0512070936961405	3.5687416306536	5.05350306163625	-8.42164399677216	6.5418689633412	-3.82969051343212	8.68167565596643	5.20235839224768
103	4.63016494548346	2.11838878915226	5.63935898263303	1	3.80573467860456	6.26437526506992	7	2.86203256031394	1.54297219418911	1.11125780915446	4.71652310237266	1	3.2702020493417	5.95092697149027	4.04759022789073	7	5.31338391708776	4.49366284377579	5.30075710716739	6.65525708441047	2.45963535912254	2.53897975460203	3.47956003510306	10.6517770960708	-0.905563508715848	9.95306867598427	-1.63068626248734	2.84291783984299	4.83319808964392	7.13279791050545	-4.4570770419187	3.01474489874852	4.79810512166282	2.23573970273848	8.31728193117218	7.12588982626247	-4.60171508499505	3.06334993223818	7.46620701133898	5.10802734383721	-18.0361834751409	6.36716687238839	-6.01472863372774	8.64196541882092	5.0682894253813	-0.124641063304464	3.1042905860437	5.86183153821786	12.9052572155057
104	1	6.34525249903875	1.90016914037495	6.9497803937919	4.16792705735694	2.16936300637888	3.47696494669035	1.3546192262002	6.25199659971939	1.87395300937043	5.44066419127135	5.96484093023759	1.81128852061679	5.15752602253696	3.41682209308497	3.30637170348766	3.41865010297648	5.51011636952077	1.83652680786333	5.95821729440988	2.70719738868348	7	1.26856767393274	4.99327232711316	-0.520756917421202	-4.10283480898625	-0.838495643277585	4.94541758059594	4.807797172464	14.0302147788414	7.44944114724884	5.34623578741853	11.7598832145927	-3.47116467323992	4.51435185653951	4.17203674175618	-3.37361474856963	-14.2027804298141	-11.2635211737545	6.20855553996954	-8.6686344996426	10.2802298880785	-3.18700019993409	4.75358530489072	-10.8819945364167	-3.99082025065605	-1.61241852765034	2.78669141694178	-0.145739207384534
105	2.42790641583008	1.7733578529728	3.93394118525026	1.17454378353054	5.5306189354155	6.117351955699	5.24679617656606	2.0182568336197	3.63955777373849	1	3.12472718682348	1	3.78508832242473	6.14428940019304	4.85596916557686	6.71391675182116	7	3.08537364450652	3.61661012780921	6.04471275202784	2.0642755945063	3.06679931798308	1.45052021952209	8.81895066425631	-1.38454973193911	11.2931885678533	-0.804721496383215	1.88940818996358	5.28193097365413	6.88515470607862	-5.32204891983027	3.87260665845537	4.25721905440621	5.18080917803623	8.47991869137078	5.94136181491721	-2.80466343328544	2.06608134650236	6.72883628092492	5.35051701516595	-17.8114616993478	6.21039854233929	-6.54644336958616	7.21654163281258	-12.9615612746215	-0.226023527342111	-3.31986778937901	4.963711969278	10.9375211067321
106	6.42356049420759	1	5.7204088110682	6.25020601015867	4.71749865406493	5.03776919341673	6.38591572627731	1.93307503376023	1.91429971934795	1.81348614754257	3.17556772336379	1.21784248397572	2.24407140900226	2.83680869000475	5.09573130353937	2.38963956276399	1.4032227601214	4.32828042418673	3.05048052967916	2.09747069111613	1	5.42105241721948	5.68867418122263	3.87458270983598	1.97821573080045	5.70086379898185	8.02414611462067	2.49316862377582	-1.41668399164276	5.21059722512588	8.57115445866347	6.2896688009383	14.4980903896059	-5.98569900441719	0.267112194997056	0.297669757906756	0.60033481928293	-3.32588678821668	5.82716615888829	5.97907208783663	7.790541479191	-2.37292291840343	13.3137502379313	6.72707457326071	-10.839401909212	-0.379287931705659	-2.17629424427196	3.94420532432563	10.4927187845728
107	5.54136611624346	2.46687430508444	6.96068517899955	4.40727259448076	5.18952757653838	2.6662219458052	2.9044548163534	2.53183922202812	3.05415056876656	1.53106498019363	5.33346943563937	6.77946882702127	7	4.18599215042539	3.72006756366376	2.8704218548698	2.35208051749834	4.00896249949612	2.5107102012825	6.95949990757402	1.64851863342618	1	1.38652629962472	-0.0842123897239199	2.83172079772205	3.52097513828838	-1.50264362376292	3.53480161061579	-0.646957423495399	13.4910502011911	-15.1770160129325	4.12975197748011	9.21543308042169	6.81371080013654	7.50923278751071	6.89853262564409	1.5551298925332	1.91180410141741	3.5572616990029	7.42122715700129	-13.742877380424	4.97397295533821	-5.72438555010345	2.71406797145678	-1.50553199851174	-5.43038221280125	-0.702506402283882	3.61187239264086	8.26860662163442
108	4.60296166157186	2.81147590508075	6.75154803667715	4.65564244663166	4.8179654620652	2.35900296470761	1.49721846566652	3.4484016968113	2.28021032495321	1.66767913704673	4.64447879424905	3.91407512788364	2.59204340449638	4.83964100787586	1.39748090939889	2.68348313249462	1.68934534539419	7	4.15448271195262	5.59353970252106	1.78046712967367	1	1.73614555448841	-0.404071491739911	2.50055225571474	3.30855750724241	0.177470178845356	3.41293970080253	-0.348852341985639	14.1435488569251	-14.0430858506038	3.46112209687633	8.28945802470339	7.55702844226185	6.38561538441159	6.3479477958143	2.41432550741813	1.14713470793969	4.48748888312033	7.42489687063468	-14.0547932767339	4.90793314698476	-5.37153481433844	3.07352425973811	1.26493408279912	2.36707749528038	5.33156240142096	5.41424957674191	6.43718927279632
109	7	1.04445348516852	6.22983830692417	3.75398100731967	5.14562216740322	6.71394508945642	4.71234377011697	4.33910441818279	2.81320407339555	1.57250215678102	1.30428061426275	2.37819002201785	4.11329944985517	4.02645351314845	2.72260291413984	2.36382378968152	4.86101275289566	4.34384465742147	2.07649244947367	4.74883798229131	4.78444168753156	5.24363510395275	5.97517175024156	7.04319129446519	9.72133033393938	4.56287630709856	5.9393633143084	3.43355156720881	0.328311925048947	1.94528115744962	6.35840797094291	3.30563033890465	12.2968074721282	-4.39975418829914	-0.856622216916315	-2.01552966971459	4.90089300976269	-3.34863413805684	6.02149522894469	3.03866378307325	5.96828369143714	5.05880263017353	9.69725747361706	5.54808425574355	-10.9570144525345	6.91901835378747	0.342994520143474	6.13523952790781	8.36709687625593
110	5.29038270751989	3.06068161404677	4.93676688013542	6.51585052883461	4.74392747795587	7	6.20211448263203	2.63570593027599	3.40727893731678	1.92051111465454	2.17400585491502	2.958701558376	3.73282327062305	1.77155813664114	4.06918186843652	3.4945481594617	4.50080725848644	3.77862253748682	6.79039160713823	1	2.27531063244481	5.0238707125258	5.04295238640751	6.26109440044468	5.02998587508802	14.7170927074216	13.989985281608	3.46219560569583	6.83943750079345	2.18654438020559	2.16297794749221	5.12108208078606	25.5768046801118	-7.25428024265524	-1.05781004004288	-2.09784822837516	-1.77009418390688	2.36132720356098	1.24611805010712	6.77783231890588	4.91533111566026	7.91114537665461	9.11443430395267	8.02708160178085	-3.37879426028201	7.04231857195018	-1.68349352567366	9.38027423055722	7.11654683048148
111	5.18459403191106	5.22028420230816	2.54709835539166	5.78564651005966	4.63057212889684	3.09978755424648	4.88343624179348	4.28929924834482	3.50331671205958	4.19694113294533	1.79062159828715	2.59656925583433	4.89840679012033	1.51786159865468	3.86349467726212	7	4.74823309539176	3.31419931050895	6.4844104863116	6.31757241154517	1.69834606350947	4.45422118361665	3.93299693515063	6.09836423364338	3.98930726595881	17.495085393474	10.7432556043437	4.17937398104149	3.99556129678942	5.84810221698692	-0.200121677515951	6.71295074666358	27.363425814379	-2.91540821050741	-4.82202408189737	4.0131684436584	0.384061899032656	3.0621769375056	-1.56091603133925	6.95115027281427	6.62097172643847	10.3078617779521	8.61950587245368	6.2368091267681	-2.85363988422823	-0.63453073139911	-0.0331026366645509	7.46013236648636	7.37614540574638
112	6.7603130993125	1	4.05248161642224	4.04925301583315	6.27346118078609	7	7	3.62807492726158	5.55810266890085	1	4.51494807663084	4.10541314133292	2.23757676721344	2.41444883102105	3.07921554869268	3.68797205561388	2.27708526047649	1.45746594890271	3.90205172859203	7	1.66583469176789	6.45265834461072	2.13312418337276	1.67703496695287	2.64023420931645	2.41413622519469	-0.917812489005315	4.26660876637288	-2.30250812387953	12.2864067266598	-14.3119482515759	3.81994371239938	10.7309784947652	8.38535479986038	8.02086116614558	4.51065928617507	1.34900887616956	4.21657127624861	5.73580307170668	8.4700295022771	-14.5241941871713	4.86310248767566	-8.39433261269792	8.68964424087239	1.27360183519735	-3.3672384068852	-2.51265847465025	6.15169211305066	7.93808961887823
113	1.15966884411861	5.54886999280886	2.37689940412343	5.60295377463762	4.53931555151539	6.28459277549583	2.11549933663835	1.9828288882909	5.05149942216471	2.97090237109074	5.18537989602082	5.71304617223984	3.22090368042708	4.85395106820698	3.76030711345972	3.07589870264908	3.43508604905639	5.08000561324653	2.2518362306841	4.64704330298403	2.36401760206912	5.68736548039641	1	4.36488212117435	-0.15717736279927	-3.6481035695442	-0.796168424434395	4.59616207874081	4.83064535227716	14.5103608600349	7.97340993095349	4.84120143878477	12.6300711777975	-4.1942724132018	4.48987267877617	4.07769083021447	-3.25933695121078	-13.5590420043702	-11.5289879289316	7.71224859207639	-7.70072525177625	10.4665842772252	-2.43067469968472	4.85537675686398	-10.2902210856948	-3.80442965843351	7.57091321266032	2.88738498230749	-0.0971387861179349
114	7	1.22180392371093	4.81021434442442	7	5.68314564179875	7	5.41651853969432	1.39838780472938	1.43063116292445	2.09897175590941	2.73251478737385	2.19754515402801	2.59705063534932	2.78323473750288	5.14672131770493	1.87985312739296	1.13658690247856	5.69692837681643	3.17628747914523	2.28449217632575	3.09546183489675	4.21972844390098	5.81434831215316	3.53100692995127	2.54564609766693	4.12050931791134	8.1306584561324	2.06802862890576	-2.04692421353362	5.44853824807702	8.73875605267689	5.8136689360352	14.8038422670162	-5.46086480105903	-0.689641448561056	1.46418678447219	1.48453085573397	-3.64797638978912	5.33985027987909	5.70669216686299	7.39548415264572	-2.16559062019955	12.3330740909775	8.05845074209531	-2.11378687675924	-1.18944058245831	-1.97033492915473	4.44424090424978	5.45280071489687
115	5.52472843760305	5.8496818531704	2.21109539723788	4.47164084832783	7	6.12073193611044	6.34441244450528	1	1.26822369682985	1	2.9807399034587	2.23991194908576	4.87846228035985	1.24320052764188	1.06532665256095	2.37320713341031	4.20515841468329	2.57580652791303	2.88422948490095	5.94398900539083	6.04271905671422	4.21394428377443	1.68869050839418	5.03054818529133	2.52091165538886	16.3105942588602	5.60716208853746	6.85905130798375	5.529370733679	3.62001973740209	-3.01769170936813	5.89453697970939	25.8361261264571	-1.78544012072012	-5.52063438835193	0.488272211151262	0.326724887244586	2.96731234493408	0.786004678038292	5.64507865928617	5.39279607415454	7.74800490961164	6.61389509636613	5.39099494024929	-1.60259574511992	-5.93882800834501	6.22875701729841	7.3896157714429	6.57985426807026
116	6.83655327697194	2.21973371109706	6.27559517406958	7	4.02528258438947	5.90513285326564	6.80253102628635	4.4673593447002	1.33485272878731	2.53180394519432	5.31884762633282	3.21972612297419	2.31793289926472	3.52375416412312	1	3.57789532422214	1	3.18663962383651	2.76584793117262	5.15350601492694	2.40026971745027	5.28967738259602	4.25365464208677	2.04160145490131	2.11027728933948	5.8227113379974	8.09297871300193	2.05607759167984	-1.17399698496919	5.05721619806744	8.59427763356203	3.92985551171277	13.814056791129	-6.70980804913862	-0.0806670778711787	0.270147786389988	2.15860369793254	-3.04942464548762	4.84970431658074	5.64582835710567	4.78929041940387	-3.80200700840622	10.7868343630861	7.60140999270282	1.60646462353299	-6.5243365646605	-4.41100133643537	5.06250376366841	9.21665790902637
117	4.39073359276089	1.83187750496528	6.31067777735066	1.79064614833224	5.1888613130517	6.49636696936148	2.79682861493449	2.5086868429489	1	4.27736433873239	4.5147307323848	2.86556861111691	3.47391160585479	2.84673620934963	3.73999094802799	4.95593109403252	6.69017472643235	4.22176551303172	4.12435537589372	5.15119822482048	3.30900465398373	5.44963493201167	1.98491179584943	7.94100811163834	-0.417411419205939	11.5051532512665	-0.89370189177916	3.13082333616868	3.47380339583639	5.58655742512308	-5.08222957775087	6.15383112100377	7.17830734185358	2.63182252504335	9.77560286895904	6.63646542133125	-3.21276955388619	3.33962680148345	6.88209363509333	4.49926738675791	-18.3032871036072	6.64875511955114	-6.58593142672484	4.34516130146538	-4.48419070059059	0.545219483046378	-3.92599546860726	3.85867399469037	5.42845207012562
118	4.63694959710455	1.92866764806095	1.2276591522331	6.71831833626982	6.45172716188929	4.86179519879304	6.37505680534513	5.77054276562243	3.86156861716674	3.45466185868696	1.31599221423278	4.75454758228788	4.60926828406589	2.66353247860459	2.01615573782073	7	3.69459940989868	3.64397679590352	3.68996598876008	2.87751846462467	1	3.86648884845308	2.29308223860928	3.02135531313554	7.90405499435432	3.3249196943929	-3.26328861483956	-1.64490396330751	7.37117668741981	3.39179292291308	-1.66698475494722	3.99779057704529	3.38491088853157	1.06667880150465	7.21915492958386	7.19186962925211	-4.84987237825543	-8.47421737109893	2.04878227336195	3.59142011902538	-13.1599742420138	-1.77899364599775	-2.32169686360287	4.04756529465934	-2.40971288529654	4.16416340943626	-3.85220636270541	7.17935044399535	7.44525616306305
119	6.61454121549086	3.50745528507322	3.86133397278622	5.25422362980832	6.30536636483708	7	5.08834770301142	3.29078754487374	1.09110783547766	4.34018894822674	1	2.64096013498421	3.24900440990329	1.68662018904647	2.2355570238964	4.47853299535423	7	3.99286917080528	6.65807466355978	2.48093060841092	1.28519211235253	6.46407125134208	1.94707584736307	2.84330840583088	6.40232782268176	4.48251617068708	5.36728429126033	3.73264754916256	-4.69086323179016	5.4773853026457	6.83302908621671	2.32081133561351	14.9470474160784	-4.86264105392106	-2.50130515603321	0.57583141790641	4.1065116045739	2.35595357262972	2.57507361053784	4.99578880905716	5.83399388989938	2.00994810167568	8.28560439552989	6.28096091205871	2.25140034754522	-0.641163678061076	-1.99593876456497	9.32465455485872	-2.44355504439638
120	2.77332196724031	2.74879748478444	5.33786350256255	6.7696361267414	4.81273778416101	5.12042902449813	5.44165748867362	1	1.31139153571698	1	1.19039986064419	3.04214780533889	6.70189747912104	1.53122647296903	6.48056579351154	2.43047115872519	2.69585964977442	3.31642207733859	2.12961581944841	5.26223709355692	4.95485700249601	5.69508700727282	5.09241727113224	1.31952428217628	4.92218686089718	4.42016231916102	7.04419964453352	2.63075024538155	-2.61312039322001	6.65791580108597	5.64074976868899	4.22195296361052	14.4128227042361	-5.35168739220407	-0.774069328767653	1.69745833146762	1.39887866794157	-2.26857058937424	7.02247800609771	4.33429919709383	7.57261648359542	-3.59858244469409	11.2273558579378	8.12211682371674	-1.84430753140722	4.84973444469793	-2.28837851410201	5.01211110158913	6.96315157965912
121	2.62364449050857	2.22099783793299	4.73282216180889	2.24149707069516	5.72850212400421	7	3.41617711648745	2.49423455989601	4.15895888355195	2.20530825750506	4.25343276487015	1	3.21686255299654	4.26627012957319	4.17715334290499	7	5.22743867976652	4.05310796187606	5.69799698209432	4.15253305899288	1.07120649731497	4.31463673275284	1	8.31456444624669	-1.38929956362746	11.6495976075198	-0.971130842714954	0.79789608372325	4.3701060251771	7.28015846072013	-6.3772274179587	3.63590375814077	5.10758185067021	4.62415082105211	9.49800210085797	5.81601036510173	-2.93952174758607	2.9489384010081	6.64875597925159	4.29102593954672	-18.0214671769826	7.11413467187649	-7.97501555686784	6.45029217076716	2.62894148006407	0.071801387038507	2.43549128078584	5.64512925462572	9.80615641260136
122	7	1.29226927213561	6.27363241236825	6.17288060687516	3.39515881557593	4.42883102072675	4.57316756766173	2.1721525668589	2.18186196404643	2.69289781189632	1	1	4.02301786409573	2.27756063317191	1.21337424495182	5.52689564159663	3.18287200850716	6.35188936417315	3.4484535012577	4.40700356846409	2.80705212846321	5.14708622681019	3.43142246896128	2.33503839165131	1.70643091127628	5.08072529619125	7.33616997046225	2.53273957688931	-0.890129064379699	5.19692782728316	8.21392733246125	4.52781386697735	14.5808457688953	-5.53737749205218	-0.394621874108779	3.23317410083171	1.00478584774146	-2.88379296382932	5.75138115102257	4.57657451318762	7.12722952658117	-3.05153791384966	11.0111829331878	4.27882612661171	2.83107032205153	-6.80100404323063	7.80201073447549	2.30655757061852	3.06851768229385
123	2.72433257047685	3.18940647341331	4.49916261701984	7	4.78884027606444	6.6237223279418	4.92597748899691	1.52869820064363	1.23511544530972	1.46446793889884	1.61425680876063	3.51056968335063	6.99560927382241	2.8099864037543	5.03147178463688	4.60739669244461	2.176804143902	5.35593416262934	5.23607209114961	5.906543076825	6.26866084976243	7	6.18911914378391	2.82004900983601	3.62653233569016	3.85232077380086	6.62724065551393	2.34832963620225	-0.585918637748234	7.37882534915444	5.32680792067885	4.35115349255561	15.0112065906591	-6.13464276434451	-2.08518047129961	1.78479747812249	2.12471812173077	-1.89400515914725	7.03426588740266	4.44739610952601	6.82236504576905	-2.86866845616067	10.12435556037	10.8274363242373	-1.74977199089342	12.7497219098307	-1.02199539134287	0.888381184335256	1.15110209239191
124	2.04541339762505	6.0128920083605	4.66617810994619	3.33285137491571	5.0277192301893	5.24878957369866	6.70186327832294	3.43216733877383	1.6959994879555	1	3.63755714466046	5.24982447687325	3.93094399085114	6.34654598483624	6.76373813541543	4.00832039828391	1.29189964143687	6.02107102353188	5.21494062057613	5.21382152611248	5.38490177286389	6.61488873794421	3.657212604192	1.65135633174535	-1.03696948767304	-2.79549350666162	-0.722175584017006	1.72651290592391	3.47374659240978	13.6779590939731	9.29411199071786	7.22442612889761	8.24943010841687	-4.38382625317221	5.43482089817249	7.00943442711534	-4.90357048227468	-13.3569684834805	-9.86049570564617	6.5551221567591	-6.42721748623698	11.2081257315845	-4.88629220760516	5.45582441797846	-14.9566309842178	4.20348413145183	2.73872319292574	8.05335377118046	1.13069502453888
125	4.66687123495128	2.41555491085075	5.84512093257348	6.05858889848398	3.69849646096502	5.19894556686453	5.1308815126127	1	3.4718171905967	3.51518241517642	2.66942234450498	1	1.75625339942849	3.52137189916885	2.05305749080159	1.34164041907573	2.76220313861575	1.67035348708518	2.12001533420895	3.07301834895907	5.22306529522137	7	2.13447569840847	2.67509604539169	3.54162377886935	4.06442687325286	5.47301020580298	1.44458567670776	-1.96288591255803	4.18525139756609	6.51473935101409	5.12381386446518	14.3076264550328	-4.98193482301999	1.04896771064655	0.73611645819791	4.58789212206711	-3.24518571755501	3.65187948613325	5.24317103800303	7.91170373431975	-1.79829553311585	11.5740508425567	5.23788139606647	-2.47984974388885	-1.99959592474553	-3.39187862769411	3.52029762286797	2.74869311466729
126	4.80785301319162	1	6.69513601868692	6.79073109233665	7	1.00618923837453	2.82362738609009	1.06787703867059	4.46712343520327	1	4.01354387295436	2.04109594620092	5.54395659184212	1.56249100098006	2.58577039932301	4.46268068415895	5.36291816260941	6.01431387201793	4.78129956718924	5.06857874810722	3.3567118820092	4.89623182777102	5.35598594214821	1.85706411685753	1.63315036534624	2.01768030162499	-1.24071216897651	3.67759879479744	-1.92800953083299	14.2211477530977	-14.0588355726796	4.46949110038813	9.88440980877384	6.91564598068855	8.65339362737811	6.58624705603502	1.10045661690448	1.68966393934712	5.43392988132402	6.72490444728044	-15.0667175035457	5.08262055893861	-5.42538340775992	6.79415629692883	1.45397910148905	-2.22097917055824	5.58012508841133	6.38629045529097	9.37608557569435
127	3.69966631872755	2.48121450877961	1.95659880399946	5.39338815043086	3.23810530047405	3.80189229137258	5.15795657704076	1	1.67177288607338	1.11302595852141	2.64768490940363	2.44109930849526	3.65372805513728	3.22282661902914	3.68057960311441	3.42107893965941	4.56408364595594	6.48026192680895	5.29274954447886	2.12879417886985	5.61133165764025	2.89537323537806	4.86217615049698	-0.982840294518864	8.96426691060245	3.86665127305685	-2.06571068730956	-0.864615272537493	5.83630029585041	8.39406157221887	-2.25901700041618	3.41290676952456	2.65278416994042	-0.107772698960021	4.24307348299402	6.83270054283473	-2.50056231357242	-9.41243219414459	-2.04026353341676	2.89538878935383	-8.35991564495981	-1.22949212959258	-3.1419272677122	4.06013865570961	-14.1319998510522	-7.46259884958202	6.54828937884128	5.71292271783989	3.11864144587299
128	3.83145177767324	1.66101552984195	4.16730446228708	1.9083416927212	3.57955444513871	4.34455312579329	6.52403710725464	2.6704932739911	1.87344778169023	2.53434228135175	4.37422234174826	1.31696214704311	4.06006859163322	5.72297225231437	3.70112552776305	6.81391330957623	5.6796171871826	4.71056098827801	5.32911144806576	6.614568506599	1.1078254756532	3.93720403698808	2.22563517214203	8.19563617367825	-1.33135227855183	11.8480113950468	-0.182878776702196	3.1017076425255	5.58626638959936	6.25807516097985	-5.26463239888194	6.13706269757856	5.05976452872378	2.98791658208787	8.65706698422676	5.42304903469484	-2.46350541494737	2.77823628504275	5.88637270845412	4.47598513329512	-18.6779280993215	7.46038832457376	-6.37391754940611	4.92602847456134	-14.0329417002009	-7.67291042783614	7.53214473951037	7.72632735958979	12.3545248629677
129	6.18158786980779	1.16403620425627	5.58555123765808	6.46504801734621	3.43563957592615	3.95515701121918	4.0668625688221	1.29115276852946	2.32837736961277	3.80827890450383	3.63670574438947	1	2.7923372146672	3.4136220794564	4.78399088930898	1	4.31117894578829	3.33731935305765	3.01578627908167	3.99270999674633	1.54348791373381	6.29128219975069	1	2.39136299577774	2.48276941594634	3.12090814715411	6.14898989848607	1.15148773242814	-0.37886003992497	4.21850792809511	6.55903012289839	5.0356851205561	13.6504150233826	-5.80576877677721	1.19146198959811	2.39258814758518	2.64759231317477	-2.06214002439405	3.84367537396506	5.07994486782562	7.87237446812192	-0.958838729922275	11.2378339378918	5.55061709097669	-1.5449906046415	5.76608051036674	-1.89649514266352	3.16877666301114	-0.109370237410053
130	6.17258501038092	1	5.51903064252672	3.39442055131241	4.38373409439066	7	6.40671901181627	2.80225685485121	5.8016511042525	1.89303315739059	1	5.23787042801028	4.42484059096516	4.48543935749266	1.42259756657251	2.11755221598768	4.30133967743241	4.92985616185786	2.26733233275845	4.28625207644173	4.30420543949878	5.10029130993805	4.6239184210334	7.08097649017703	9.35407531257018	5.49993114675859	6.71224134090479	2.77664137859594	-1.06884007122848	1.19915692227135	5.88230226301971	3.11845439107042	12.3497386658868	-3.78389807318646	-0.539837368308864	-2.04974765233134	3.87709375724365	-2.43607636657285	4.6185684963779	1.9643387684386	5.81854224231303	4.71893468254009	9.48968172248985	5.68170776072723	-10.1307725004825	6.54803561344335	0.159416714968157	7.20697099561651	7.76566625259096
131	4.89129088212596	1.28662271122067	4.22711036054585	1	4.26376579043215	6.82789713265457	1.70247818984016	2.6082141814548	3.77661233529669	3.36999284161892	1.75260131594206	1	4.33354784963845	2.93806269736929	4.09891037618761	4.6909235045842	6.75072531126923	4.65063796235997	3.29302347225208	6.66061140257455	2.24422934119903	4.94964957952875	7	7.60676424238008	0.0508904559943373	11.9935715107621	-0.170682221230948	2.17405634565708	4.31022345187494	5.78091854902924	-5.0098965621361	5.44324519566108	6.89389886530732	2.514822442775	9.13323711701965	5.67138516610108	-3.69290923962894	3.34711188246473	6.85866159779049	4.58411675129136	-18.9474572662855	7.45275131895859	-6.65317016719759	6.37994503131846	-14.7536174332919	-9.0625524376877	6.46012457210282	3.39713358713249	12.6246097906343
132	7	3.22158345653201	4.11676416913244	5.72939510870396	5.45245468600277	3.32725960089025	5.25835616413155	2.62738529404682	1	4.52109580106033	1.48682775211459	1.43113690235494	3.90112510720063	3.97952494623253	2.7722240159382	4.85280046327316	2.51508447959424	4.01332414220711	6.15474032637729	3.08972271556684	4.08572969097083	5.81106956105925	1.50038349354435	3.27559028872322	5.9474321762834	5.32363256209137	6.49207332271483	3.04107143481746	-3.52560426197706	5.13253297351051	7.49460971983806	0.747438331582065	14.3357043804235	-4.57867373200885	-2.75652501619476	0.245685703546833	4.21543140239344	2.40324705594839	1.88640119335509	7.08977746546478	6.1769774236977	2.80114904904034	7.29623873142908	6.02808342045934	1.18664050135756	6.39600241324706	-3.12802211669671	9.18671245019823	-1.79179318939499
133	2.20663559291072	5.24825784056709	3.93965650074585	6.57790140032009	2.31616352021989	5.79846631339909	7	5.25204344158591	1.35407551706795	1	4.3315470832356	2.6276255988225	2.83429357068199	5.93124368141578	2.99417293552381	6.11046029452466	1.14467831670679	1.65458666844726	3.82660656628378	6.03687746171675	7	4.68577850815687	3.6372469910003	4.47167610847115	-0.606014748440219	-3.80443408182505	-1.2985995735379	2.81468862196566	4.59377736291112	13.2660865809649	8.15570551662567	5.13865111393655	9.84566631560599	-4.56024911340447	5.36092917894572	7.68252734731607	-4.70386548370504	-14.4650023456426	-8.18217615823494	6.29165108976364	-5.30977891625277	9.68296092779542	-3.12192141900889	4.45532729357808	-4.40692317502092	-7.04976123909509	5.26618134393735	5.29111021752495	0.185729244023155
134	4.37679519305917	1.45829403796099	2.67682657252907	6.77420544054853	6.36846899464603	1.62879737291198	1.60723749778463	2.06512340483772	2.86416726544477	1	3.93079212222231	1.34062487223123	5.30556789193979	1	1.73869308743319	4.06942964777898	1.83797349772166	5.37460256647385	4.9257915789875	4.68228500699056	5.84837287697476	1	1.72368298950991	4.62534086207251	9.0884337632057	6.34752749946347	-1.87010315535806	0.435291840000383	5.0750338316872	2.93611984212131	-1.79796113134733	5.28787103212577	3.98557654713335	1.78510932152206	6.36552793984412	6.7858878516323	-5.47601642124193	-8.11571662898467	3.23029059346291	0.411072833036217	-12.388544515832	-4.37052504340674	-1.89401996193591	4.37609727207165	0.81129211825044	3.96809035562648	-4.07239646100089	5.7767051500203	5.28060206937417
135	4.78395213553806	3.12786443674159	6.15852335907572	5.08513540465906	5.9833130358208	1	2.90172262668841	1.43126072097512	5.17038898070114	2.13887673932502	4.33516592756707	2.81359556321193	6.94224530886737	4.06672595723264	2.17726477859228	6.45184366969782	1.73434761421073	6.45540998267735	4.34823285498404	5.21207740039105	1.14340959403806	3.0410062212822	4.65645960655803	0.203213125595803	2.31171125145715	3.69644825821064	-2.1615186511584	3.00448356139692	-1.18701530693381	15.9255416545901	-13.4951252114339	4.51915466280399	8.74113067853313	5.94414084233798	6.96877054675981	5.619074859223	2.43732177988418	2.84082267593406	4.0725918780357	6.790786383468	-15.8123231274899	4.5880865350673	-5.90172667220918	1.88982738156766	-0.200647994022823	-6.48311233535068	-0.813182330218434	3.78990491623867	8.14684778956385
136	6.37345450074632	4.92557322634668	2.55432492790801	6.19110869141253	3.60512876057416	5.49081086854307	5.09544559267931	3.39739803133785	7	1.43355866071561	4.48546060906186	4.12411104003643	7	2.83369346891226	4.76691615630264	5.39633599275501	3.61973254591316	4.38525901846623	3.45480990933219	5.09357885208028	2.81344400951451	3.37744732202557	4.87876617270959	5.12998884354814	4.57151017281947	17.8514909267697	8.67925677151465	5.60834557682373	4.09230811745357	5.89992584968995	-0.0597191826647235	7.07910518207162	26.1599679524085	-0.529028213271112	-5.55862599186863	2.40566728844593	2.20379775330286	1.89817413046597	-1.23520538102079	6.39993130120554	7.34649256579166	10.2288489208947	8.25919812663807	3.41878932373651	-3.59792380148508	-1.47831882464136	6.12607233609491	5.3278300995007	4.63253655835857
137	2.93011595932631	1	1.32000456018338	6.49608463185205	7	4.00750102956222	1.3350288158547	4.0028396011647	2.49999037077586	2.64643065826844	1	5.96106518712068	4.3499810565994	3.2023960716266	2.91061846633071	4.09083224486807	4.22091464447873	4.73747381231777	6.63967766007005	4.7053550274026	1.13165196056059	1.58354062992008	1.68474976046815	-3.64703834855994	0.477082863000109	3.25113822739082	-4.24128424440057	4.1495240418732	0.295229917686257	12.3308086588864	-8.7445028875934	3.41154862817465	9.72628414643143	8.58487701538707	10.0888027894898	5.0333201788278	1.49064464780357	0.469259855085316	4.05227812920156	8.06981789675419	-15.4681723799295	5.34730765736109	-8.7990168102072	2.09663684964114	-2.94628721742029	5.46207363083448	-4.02059023411582	5.00498260124438	8.23586951686148
138	5.0845569919617	2.87445127484164	4.55117286726891	5.78240370869226	4.92164817191227	5.45302350413305	4.95410517061092	3.70064803572655	4.97260748482448	2.81910566988515	1	1	5.46028921492603	1.82227910631878	3.73275649537527	6.43733933440225	6.05806654851685	3.65495924642573	2.3130440600756	1	1.34811776953067	5.13973881059668	1.34145435623034	6.13467139046986	5.59123237472627	13.6155494127868	14.1784809713167	2.89778364397118	7.09482984697539	2.91921306049368	0.625269997488581	4.91726419070588	25.6622850245538	-6.74679676272468	-2.29614493287839	-2.28801865226292	-0.583889628444167	1.15849330208931	1.77610874242048	6.86991573914289	4.9831644421434	7.19411578347573	8.18682334318232	7.0907574662667	-0.815873000896138	1.25418078563734	-4.77234308855806	7.40751971425937	6.63047594274268
139	2.82560018839813	5.39097859421774	4.72899409567117	6.00163911868771	3.46480452682008	3.66295241262197	7	2.70600976953901	5.19759202744719	2.97490420327402	4.51075915242897	2.02782240441697	2.48631305286045	5.84642993134466	4.00155148925121	4.22443148002658	2.9130800451058	2.0233802836053	5.40155753347185	5.63741699583387	3.33285438526683	6.00520831329961	2.28473456706818	3.58078346736155	1.30888329060709	-4.56178071510533	-2.3869949001581	2.38476046845986	2.96636968479573	14.6528494407053	9.13624071589444	6.48001247627553	8.86111167796847	-4.03696217592161	5.65292921998922	6.06658249567846	-5.07169479331989	-15.8979271963959	-9.47834258079612	5.88795210365849	-7.03822741638587	10.5962433216093	-2.74359552032768	3.86986980481268	-0.651031446274223	-8.3419970785725	5.5765743304181	6.96470011196285	0.333868943198454
140	5.40832559958951	1	6.07880795629393	6.03152722021566	5.00750986372895	3.40328442728555	1.1240890209146	1	1.11955410700691	1.71558724769354	2.69079208938813	1.07324583586512	5.36860453108678	2.07546438355253	1.88567654174755	7	4.6393467361405	2.59462073739864	5.91704554381022	6.91658800421686	3.52028500959288	3.78785131271255	5.18055259268716	1.7528293682424	1.11883416640968	2.17523727791688	-2.26291832516399	3.27309924513855	-2.18505208353083	14.772728780372	-13.6980217894157	5.05966094071611	11.6546385056484	7.50474242483627	8.79410525130294	4.97293500545923	0.834757383996125	2.67494170328749	5.550315189995	8.81184639711906	-15.5731180603919	3.86777371955401	-3.6500377260567	5.70322852373409	1.02750413514115	-7.38944557421707	-3.05016660971308	3.39369304751265	9.3467800592365
141	7	1.26362005650968	5.00564641096225	6.38242035139379	5.98781003936848	4.52010214104629	6.5511962084104	6.63763361208716	3.20773883889212	1.0616680309844	3.84718584753198	1.63059159464648	1.8163912032142	1.3048611583706	4.15007895904918	6.93731185850416	5.54383287992151	5.42876223577839	2.1675389891579	4.68969003031349	6.69089070428759	5.1623803852897	1	5.50549612898756	5.25796354614376	13.8194576998867	14.7016940365195	3.02172707267592	7.40517721879022	4.036091755594	-0.516957851375173	6.06625015166565	26.3648330595333	-5.92642078793127	-1.49478936198248	-0.221162374263789	-0.00395880931438153	3.68797798201214	-0.3231778717534	5.45028397315139	4.50055511067221	8.89309402915904	10.6083213293255	6.12244234569338	-2.36505283232587	2.14900468841132	-5.67282841445227	7.22391814606586	5.75739207723454
142	4.14907149927601	3.12716688607034	4.16567907761072	6.32258580001629	6.56499101063194	4.4032470289847	2.39137508124268	4.52366360976982	4.59239152418937	3.58769432374261	2.69587046444006	1.18298726568892	4.5947549024806	2.26901256737288	4.93126876763731	3.97258112693961	1	6.62117128924898	4.11556162814844	6.50772713230136	4.99265092621765	1.43933610850002	3.04546478753871	1.14330473403462	2.57277610836602	3.25722948950532	-1.64100425865533	4.46158012257602	-0.350899641479177	16.1775648084736	-11.8200504429057	2.38243541700136	10.5379393226581	7.67194424454757	7.41171461078093	4.48290203394689	2.78492480702669	4.96903378589267	3.96862388803848	6.86515976473056	-13.7139893864471	5.63652557218657	-7.6463364244637	4.30001567644122	-0.973985552099569	3.19891459922032	1.96037045918623	5.34250677495344	4.76506253019027
143	4.32883535916626	1.6791307167616	4.53608767668151	1.52840733676517	4.07745492723502	7	4.86718419119077	2.84215330331154	3.06637766195948	4.82001121827114	3.3346334155376	1	3.05627897965202	2.06221046166871	4.22625520081821	4.81319088022182	6.55615261480548	3.0314560211105	4.78053903900139	4.93105555062607	3.20760376304764	4.58768265746383	1.00834860074014	8.48379331743864	-0.609488261584043	12.8201765853645	-0.129285911274393	3.26712650940283	4.39450319161814	6.43611466266241	-3.82327931098516	6.18782468762606	6.83998695788763	2.7396048846083	9.35622250966998	6.72612449663965	-4.44335015828436	3.50504907062943	6.23100993557141	4.92750588952777	-19.0804046691528	7.60399099282055	-6.93058450272098	5.54292288717854	-3.66931195828204	-8.83003274845685	-3.32090939428717	3.60901522715908	5.81206669223425
144	5.59489260312858	1.85253666060133	5.53000805116756	7	2.91941482317785	4.72672657921993	7	3.41178579110354	4.68744806961211	4.14114647519613	3.57885475363535	2.77632063031068	1.24157004973091	3.29254520055202	1	1.65689346283715	6.21790769459683	3.977287064908	6.09685631293914	4.97636933935583	4.84207500926166	6.02672288741213	6.36193730984166	4.80552408099829	-0.211700139742285	4.90687604625503	6.01379099451788	2.03075769589251	-3.16141100725079	3.94522628920102	7.42490185097497	4.74959945743872	13.7637674233528	-5.2000378706646	0.932959868640511	2.89566240799109	3.7327858361813	-4.47262070215793	7.07049680407391	5.79257607795123	8.25537271690906	-0.782240486916084	9.89254537716532	6.15046905850753	-11.195388555089	-4.65389764014309	-0.111897840201324	7.50800347228131	1.23897800620127
145	7	4.34355263592839	4.35655490270904	6.79892667876414	7	5.55087626169304	4.10790379986004	2.80470635894496	7	3.08648165245652	1	1.96696701921995	4.99714944778958	5.00197335619982	4.80327760968892	2.19664833091376	1	6.79225237113759	3.9647127534789	4.03994506017724	1.32036031611193	7	3.05214414612421	0.835637850355554	3.9022911824918	4.22636422827036	5.49709908449402	2.96481847780713	-2.89345998185573	6.07774951089786	6.41894662272328	2.19754324363181	13.6789553214082	-3.3634007066504	-1.54711184596587	-0.843105028000244	3.7680824216197	3.00018062575321	1.90337936806318	5.29931314484538	6.21958806429351	4.04993333432373	8.08235830736234	8.7820340353266	-1.8924635350542	4.22830770068435	-1.88876557289556	7.44316417638333	4.9078473613568
146	3.19412765722843	2.45518983592177	3.87807088356114	6.78080210449364	6.31808142146629	4.41546521239464	6.43638819537872	2.98944655977392	4.38653323465876	2.3450889007293	2.87634059757423	2.37357144288146	6.22690652814117	2.64456923837328	1.68473156952098	3.35674416171869	5.49804737895577	5.45361304998728	3.55184313146544	1.65034480590167	6.88296467380241	5.11930846080131	5.21051996257343	3.99779315001028	8.42953951566363	3.40479022439123	-2.26557247245465	0.513174238802744	7.79499583779284	0.546079469187758	-0.407373135075495	5.54250845639229	4.020649302082	2.79409430304031	6.82520403725649	7.23288869936643	-5.90602856677139	-6.19070890596914	3.37960200007327	1.79792633119747	-14.2735890704251	-2.13843235867331	-1.7017143033789	9.35485156085788	-1.16413000231913	-4.98297887063958	-0.0786591651071564	6.13253310686315	4.65009461991534
147	3.76379716191458	1	3.88390838130193	1.83292098896582	5.08126759371619	5.99712386566172	7	1.74619474323908	3.46537757096313	1.33539688843002	5.45304382307547	1	2.42882455951298	6.60532306853275	4.98577202237667	6.4036965034081	7	1.0565918720195	3.77742289727442	4.22548017305699	1.16869569869476	5.22773443279107	1	9.56094512257152	-0.202519093249126	11.4312196765577	-2.378638204734	0.734442476224789	5.37670033193839	4.60399912468299	-6.06215569771461	5.62930880377534	4.82404756471834	4.01619129264357	9.15303762916318	5.66067249296536	-1.39789101821224	3.38792117860873	5.97509048068914	6.15774596453147	-16.9810606314561	5.87225342987853	-7.48077717181888	6.09453479520106	3.74261842932045	0.563371512923344	2.96687984840445	6.56998956497771	14.560217766115
148	5.12411041101633	3.81083961446156	4.64797148377062	4.2937656830357	5.88382192531053	3.40062203159488	5.09454420784803	2.55102012289336	1.35522260927025	2.15839572862499	4.67337034266632	2.81805020613266	2.36830244276169	4.74409765264626	1.81993732699377	2.4209143635149	3.09262704051039	5.90283846748882	5.38026210863507	5.00869796868472	2.17079490559562	4.4609356619588	4.39715243158376	1.29012188338788	1.19883035726436	4.01992401801821	-0.8240746290884	2.47580373500716	-0.954353040837473	15.4803724643466	-13.537396040491	4.55901540254156	8.64098780614066	6.95376048157701	7.58089079718388	5.72351335569394	1.12937020638769	2.96471193596683	3.55816879992379	6.59266919639439	-14.3116534919626	4.76240199842846	-5.5988298056343	6.59573279483011	6.36389016397929	-6.01531435580691	0.0874432155974981	5.56519485932425	7.76984958429716
149	5.61875187480616	1.62614819567112	4.42317033084725	5.81629020994744	4.35275877490329	4.53110811492485	6.16543913304838	1.27113629798752	3.05777417173618	1.6134256109028	1	1	4.42112117294526	1	1	5.71208492075638	6.76825835541332	5.9501017778783	2.64346678092354	1.76354706345617	6.53738092804746	5.44230850840583	1.02827344901114	5.0259159114971	5.77388776169031	15.5378313974027	13.7562345808032	3.80685836837832	6.50710907995732	1.97769032149256	0.0928947951113954	5.02084767533204	25.7608482918994	-6.18451417047179	-1.37340116177023	-2.1442826194181	-2.45040065265293	2.14960754297785	0.293576991014699	5.83243029133515	5.02201431161271	5.7378523349908	7.94860877309719	7.24264335938561	-0.490665106613802	-7.81501068336062	-3.68251723302056	8.8920948753672	1.26393068730888
150	2.66236829187022	1.8845451564421	2.02566055032114	6.74653931288581	6.63519177615218	5.07767713431432	1.31261325191094	1.95069955103713	2.64615903582318	5.74728319768099	1.26432004278494	4.67531932537083	6.51298405868328	2.29712214857127	3.46800575249639	2.2131489716205	3.44123493875703	6.07767546812363	3.42521229875398	3.44431955571204	2.04497675725682	5.8458994867086	2.27995282605245	-4.16768037753283	0.512034719432978	3.62688668558666	-4.72818598388894	3.85927572207004	-0.0965273850713725	12.3213019363242	-8.46629548449929	3.30870645726082	9.07471200830585	7.43820437510883	10.5396204243351	4.24560777955995	0.593262830914923	-0.779054985319987	4.37727397560089	7.12818058771087	-15.6170642906108	5.35818121011817	-8.81842850674507	4.87568543184548	-2.9243310452318	5.77366860970793	-3.48002975875703	4.54266852920171	2.0309028167502
151	6.27808332534906	2.20217787059957	6.06339996603978	7	4.24402775715004	4.68668666466159	3.98703299312648	3.47714663367766	7	3.0147033704179	5.45567309768827	2.8692678570971	1.31555813873285	4.4933744044554	2.70775977335128	1.24847278505654	6.27324955589479	4.37585531521409	6.11532728104553	4.58191192299122	1.63352995060244	6.1077965187994	5.83208797669203	6.01641518555714	0.254654350073348	5.21723417370204	7.1378323077202	2.08186992103061	-2.57353838081387	4.12979132223097	7.23616890794518	4.11540041757573	14.6124021745929	-4.87368928386143	0.602180881902521	1.6510535815798	3.70624198147339	-3.28350930722754	7.28647533162979	5.864294185895	6.76199975852895	-1.32037243622314	10.8853711209668	5.71889672537121	-10.0140729184958	8.94988836586811	7.16963063261501	4.99435745606816	6.74874458407214
152	2.39778737892189	4.49645726765729	4.68359909988488	5.25461731399364	1.6537112696432	4.53727241982306	2.99925897379841	1.10107717051665	5.31964862847046	2.988469926748	1.01160925053856	2.21126025625998	5.87982512612369	6.9644460733096	6.47101597914326	5.3972395416524	5.54372531023323	2.79315401717692	3.51110269847899	1	6.8332482886432	6.79508757930862	4.46966962649229	2.94085544640342	0.289604219643328	-4.3159858513647	-2.97005076378173	3.10520480712959	4.32487864877613	12.9772756853013	8.1693533839922	4.08039916400801	8.70629558068052	-4.34274175166771	5.56973141721079	6.95764258284783	-4.09802801419898	-15.7546943773981	-9.86660490053944	6.9591491553547	-7.14642906317449	9.98051494627007	-2.74582345170675	5.07602338209931	0.406274991411431	10.4671855391745	6.82153808340458	7.59109351382361	6.31545754752433
153	1.90276508821062	4.86761159498665	4.24210848831444	6.02373780046172	1.96071159912863	5.34919136041588	7	2.36391443632894	1	1.25506791854336	4.22770917897545	1.55848356766471	2.92292621862142	5.50027410007872	3.44199643809372	6.83465235218538	1.69882190083768	3.3733344110254	3.00126992808697	4.3266164457692	7	5.98413907672797	2.97379019620874	3.83743452783781	-0.455885013964004	-4.09578667221199	-1.29521649722366	3.58421704353805	4.37363970367834	13.1676012625306	7.99238968672465	6.0691054685258	10.2850629955678	-4.63535931867995	6.40153468121508	6.98764260095152	-4.93360861215437	-14.5707896037605	-9.02920486231202	6.97936050560634	-5.65227361244931	8.98497363432753	-3.93430485564988	5.23702050652168	3.72683828252392	-6.17699828003292	6.10128462973432	4.7158297157915	0.861770548500262
154	4.51209046161496	3.70108822956196	1.78644580000371	6.12712597946232	6.63592099427731	5.94730864106218	5.95207062422554	7	2.05450989828637	3.97679606079534	2.84123057205066	1.83486054380434	1	2.40855621810919	3.13398958422047	2.02806895014658	6.25798451792711	4.66129582630324	4.26184080125252	3.83288107211429	1.23722988294419	5.76795484359151	5.76559523014793	2.83062758626032	10.7293549266624	5.80004501317742	-5.28969971189129	1.24386439257336	5.78846556214635	10.2930782385379	-3.13041810449487	4.61398646000868	1.92326653795416	1.67216243034209	8.23984591634683	6.08442012217014	-4.48545892485468	-10.584404430578	-2.01763710905636	3.61610787548746	-9.544197443874	-0.972691324652706	-2.66840596366425	3.1605764188549	2.29166507909382	4.90757328418459	-2.5160304623065	8.8983109054598	5.90351862342608
155	6.2465751764243	3.0590355150328	6.70143228717493	4.8836536691088	6.9070490317427	1.03814759110326	2.97811862746062	1	3.30388066319681	2.19093144379766	5.66065951207289	1.78839017314387	6.46766346237953	2.95936628235217	1.69912812275892	2.89603240882181	2.1320338826784	6.71799503478743	4.62691907163013	6.80547748714697	1.67845529522208	4.03170087845881	4.03611170927185	0.969199135097305	3.01949421274547	3.72903926524412	-1.29240683026005	3.60514276818379	-1.65113267503879	15.1483285222186	-13.6849585255854	4.91784556382018	8.82637491113644	6.77339009004969	6.08135764067988	6.136723109507	3.2217787126821	2.63442073651106	4.78107647556343	5.57912563815686	-14.82183244315	4.85310791145388	-5.74260733451787	2.826270894729	-2.00582313432783	-5.27217006659026	-0.944689705375039	5.49287252260431	10.1613890685801
156	5.05114325681196	1.52837807846477	5.04437377334958	6.14479063139577	6.52821984484561	4.86505031225651	2.55829856037343	6.63234401476094	2.16444207022815	1	5.41685343710112	1.64302314486017	7	1	1.84863067342699	3.70984838401158	1.27086667488443	4.07871407322544	2.92365375223245	1	5.76460272183189	2.08182111462133	1.92195336941671	1.93372168455826	2.8172647269574	5.23806310001415	-1.76458933802223	5.9378617947356	-0.305148794415367	14.3950211720229	-10.8375594786823	2.85301885680466	10.0613863822737	7.91407985839579	6.47358227114338	3.83880810236888	1.78113331693736	3.80509242333925	3.35850367949224	6.81502733563979	-13.9535338931053	5.61200668265115	-8.83370722350453	4.01832557294902	-0.569105619689913	3.12953296860157	-2.03104831066678	4.24130627469793	4.15878948649662
157	2.5027272501374	5.04335736269387	4.98107190168013	6.39327173223923	2.36844801606453	5.77650348966564	6.12991618184916	1.87655774432588	1.18871699026598	1.09217067230111	1.14814888120918	2.19927407595627	1.7056338116292	5.69949633294539	2.23091295895075	6.59369461488583	2.382847347714	3.29423022878193	3.14686179582402	6.32162358948326	7	6.59437479032707	2.94430877939993	3.54947668162085	-0.677670846300639	-4.49067105636778	-0.576164423408703	3.22728627722628	3.7149833135922	13.5661800667591	8.75888069987432	4.70286256585344	10.5710314120246	-4.8300640046355	5.79963130792593	6.88698518933037	-3.69867914407569	-14.5762375963312	-8.34249741906159	5.0123636806144	-6.0438095065679	9.81125961026626	-3.79930138135607	5.68259064620385	-4.86063557967592	6.5037936584854	6.96691676243242	3.83194339244162	0.31759325396682
158	3.63400114865313	1	1.95620791312542	6.46162625006403	5.76568885456151	5.53386379229892	1	3.17714470413939	2.99596317846715	2.14337128905109	1.15061745323447	5.85767218223357	3.9427382244528	2.51333438357566	3.38251887517979	1.74392421356169	4.5485929414301	4.61089333835616	2.26678757332903	3.69842388130373	1.25507157332467	6.19074696256292	1.35172636229457	-3.75994376602482	-0.1366187507482	2.79893653968193	-4.16156739523456	3.77316625313162	0.821383556108057	12.5046766500808	-9.0568666037346	4.42479899704848	9.32007310061197	7.4931121981356	10.5430494646262	4.87468641436143	1.66094571355513	-0.406182037780542	4.25310172797605	7.66146785574713	-15.6754319578762	5.96470851556926	-8.84586944128597	5.83726507515648	-3.25343784466412	5.31801085315654	6.20797804600625	8.40516179725659	8.11046196766353
159	5.31613362659597	7	3.78966086615684	3.43140080835591	6.69361940736267	7	3.221066613283	2.30598888389164	7	2.76246337404092	3.4163716828045	2.06948036760595	6.64506534622577	3.57124126443427	4.14224569859581	6.5466669605664	3.95837624365446	4.37296542392807	2.41594531247449	4.52205875843845	1	4.82097357464116	1	9.77247353981088	4.30230078095334	17.3681191681797	8.86031506983716	6.01871538612993	5.44489011362682	5.11297116592992	-1.13417557465259	7.10799340134195	26.2330045569251	-2.27602657753776	-4.30841396501976	-0.581438963430662	-0.454136410910794	1.45850880518825	0.134206015500255	6.98563348661168	5.12641168294007	9.90906032901284	6.05544801353096	4.52413273514099	-1.03436361225724	4.27821930291198	-4.67174588390137	7.94179872735594	12.8105119195759
160	4.58843101253914	1.1126186530374	3.7193828042596	4.39836897332649	7	2.03893090274661	1.91238462034641	5.81205348970808	5.48205815993573	2.35276338357308	4.74547634942654	1.79722890865963	4.36371790421552	2.14561461143212	1.02378243174784	6.37056119192416	1.03194255272085	4.60017841808324	4.13113124489541	1.83311413844666	1.9228614724283	6.65234550677168	3.81430506679707	4.7520299942806	-3.43853725145611	-1.71283508594576	2.13097604018313	0.361618185791516	3.68282871351517	9.30670052867267	4.86599317183607	6.1036418409137	12.4651447114972	-8.85033220965198	1.43995997512619	2.35036486094828	-1.59031979800795	-15.0981449691709	-11.6381417695846	5.01330524331903	-0.365819914070301	12.6736018588377	-1.93066375475913	4.02979408533082	-0.417853368718634	7.08731540643664	-6.73799191801926	4.35487923522447	0.924006963547423
161	1.64116157587926	3.64214380280773	1	4.60344288900158	6.86695184338001	5.2500559176665	3.81219470362615	2.88533278562883	5.74539567821429	4.12878612674798	1.16390867870847	4.92985468645197	5.39387661999651	5.01774737156979	4.6454672914678	3.42072394870101	2.82652045529268	5.74291883273301	2.30558236063416	3.29343330128557	1	6.16897063586921	1	1.1633067639597	11.2089610935729	3.15176642515142	-6.71152846242704	2.72431675766614	0.56933474838302	8.52042746378593	-6.57443965917923	2.41844425742607	1.47356513898501	2.01590832001019	10.9347237200756	7.51408902299712	-4.46663584010307	-5.7009772345774	0.727878127699475	10.9098666032921	-7.32194006262675	-1.20673118145351	-4.60784267462173	2.58233133690389	-12.4778944986789	4.96641487147827	-2.70293614300585	2.61055816943642	10.5480380836057
162	1.55332431172935	5.42250308246282	2.60789417614867	6.09895002744986	3.62714587848935	6.82557349021486	1.87520198380562	2.40421913629008	5.71433241356854	4.59534887919635	5.34093075854617	6.09167523937559	4.1287647726029	4.87097908892062	4.3829420019492	3.96041685677838	3.50122986479001	1.32494636991177	3.08183320104377	5.93802911870972	2.81513824717286	6.38350116636621	1.99010098522518	4.1756404587987	0.661342717323968	-3.4613694207913	-0.981730584980442	3.25634919528988	4.69703003160198	14.3770536179909	8.00256242326145	6.10864682418668	10.8295830444086	-2.54363682727908	4.25282632726121	4.59819771230501	-1.39131134862965	-14.1894006462628	-11.3686619738395	6.93641930684784	-8.43661508812128	10.2976423320709	-2.62704880905328	3.88285357496828	-10.4187926283558	-3.92273851775953	6.98546453994803	4.56167363170012	3.56280313086505
163	6.1077766616509	1.94134604550661	5.94070001516622	6.49770588728225	4.37821213920134	7	1.70096201392538	4.39731143637353	3.53883078283323	2.1487887481555	3.29099249777862	1.55834864348714	3.25575202422476	1.60288816326929	2.23496353042405	6.69390182032685	4.35667883527741	3.49403226666878	3.88714482174928	5.43281410724536	6.47574012735203	5.94797216456664	1	3.06746169518929	2.95032298915189	4.17033805035644	6.33120593228932	2.06674607980909	-1.70644227124339	6.23665130698202	10.3947446108806	4.5687376388986	15.0426745178175	-4.60974202134341	0.0121525852542957	0.694170040192623	2.11803142692464	-4.81413000190511	6.12503877363176	7.05474756508825	5.89190788476949	-0.277201471813792	12.1050066542549	7.69565357492076	-8.19519225475478	-0.561485491324385	-5.41117731486743	4.98826838702534	7.04034955730312
164	5.56188626248865	2.41110243748927	5.92402656373974	4.71056138086037	4.74953024375035	4.02929652979823	2.71259039088405	3.68707983465158	2.58824617959597	1.68520688576863	5.29035839663792	3.1548116055746	6.77351543405625	6.58723089130259	3.6113499422961	3.15386167530612	3.06709757863277	7	4.72852966629258	5.45520984182837	1.10544946499604	4.07215898439139	3.80040100659486	0.691465736602621	1.35229881026629	3.22930233578375	-1.16753793975397	3.11374371904827	-1.13829079418804	14.7730423238393	-14.1114588609317	3.14742252725918	8.75006348525197	7.2739980531147	7.56415285747298	5.28936818672973	1.50063462078102	3.20712532440718	2.50801621842787	7.42580697857911	-14.6018122356145	5.57620690671301	-4.68588411051895	6.11186982655886	7.4609167665213	-6.16737222137707	-1.08222508966797	4.41638274051223	6.63777960025506
165	6.66933238413108	1.6206865027621	5.59682224972348	5.81013509992067	3.48414732185177	4.64639319970026	1.47873110772014	3.19271938975699	2.11525857626643	5.27855321930069	4.06302415043778	3.46342326293079	5.55490650127754	1.58982629754325	3.97561373710004	3.36679114196211	3.07530131523578	6.71756880312619	3.07402421347602	3.74567480996585	3.17045624757907	4.71394539588068	5.86282266816097	1.96324124587417	1.50661442837917	5.56263752156172	7.67604130540192	1.17188514213087	-0.738720789791147	5.92050715297622	8.34516373170722	5.79454206741154	14.581473190483	-6.1129208077725	-0.867707852747742	2.21404636059956	1.85423958330811	-3.33889596382862	7.35921724415047	5.46658975717421	6.58653507256716	-2.40569520401356	10.8564386365268	4.93793675182419	1.22278129429311	-1.28530509047858	-5.20356790193661	2.69520150005155	12.0075598057441
166	4.82010885867114	3.13722497715509	6.74547165131898	4.53318278359637	5.9012817351721	5.21606919143105	6.19182251717474	3.65296485780944	2.65331021860889	2.77645397401902	1.24259307368569	2.31163199028848	2.83214083358683	5.00128280494573	4.8306009600857	1	1.33936282915795	6.42142612247812	5.83386520329872	5.72938218798559	1	2.96397227194164	1.02360761527341	7.64988744534159	-4.4812222681394	0.796293194354923	0.794373785643127	-1.11108310451152	6.59533341270586	10.4354631825737	6.42904003178608	9.98437887962002	11.0710155632367	-5.74256511537988	0.124366011820135	1.95747629100288	-6.44111629633652	-10.5823295934839	-12.8703303022824	4.72517886451975	-5.68091397033665	10.9901230878621	-3.25415291063182	3.86482904489872	4.4386637629416	7.44863309000189	-0.771216326601007	4.62707561258745	-1.46081787667452
167	4.02894522987265	7	2.52493353064473	3.31169094622863	4.64333060572369	6.36412501912329	1.14627387033212	3.56264292548329	6.82572351303485	1.23128762546464	4.25923143217313	1.51225198297669	4.11302273939164	1.47083975406728	3.53612878397808	6.79232891084754	3.93608791237738	3.99091132300541	3.88670087160586	5.29500141991217	2.50697152006624	4.33216423129881	1.46366508294357	5.91084450557419	5.17856489035827	18.7066571628827	8.3031587477787	5.24897769215806	4.25540898837204	5.82342605156923	-1.91763986028444	7.22078666296927	27.0729784859904	-0.630020923162315	-6.49700977853554	-0.53822892363873	0.101704258982811	-0.872004660714844	0.131164967263238	6.02269378574481	3.94041305369157	8.68861322520148	4.1407297238986	7.49384460550488	-3.54881506494417	-0.488193355015829	-4.05175695216952	7.82604235918752	7.19313574912744
168	3.43954183899825	4.31659023354388	2.30313903775076	4.32975819484677	6.84597686596042	6.88257472946011	4.13493075996922	1	3.84124198049187	1.90003374840543	1.62117561075062	4.80166443691806	3.69846136189291	3.16949314146577	2.17525025211111	3.58789281323018	1.20537855838139	3.24305603215211	5.14029670688881	7	1	5.05811217476152	1.97709922165989	4.12888204153698	2.2432613403885	18.0548941143077	7.73427270500863	5.68052958595053	5.07083592925801	4.98974557704072	-1.48976742634134	5.55403016694276	26.9602084576598	-2.91796242262438	-6.58905725111695	1.01352905035575	-2.30904117076122	2.79706787933627	1.69318111053163	5.48490631941723	3.4169406159189	7.84270428987774	7.17675262887554	9.570816419781	2.56520761393769	1.08178776341186	6.93261635445626	8.78111332947718	13.2677718835964
169	1	5.17784562249872	1.77786393945844	5.53103903126894	6.26593604465002	6.77219768586583	1	2.71446407510394	3.8393975654102	1.73738796329817	4.27736657059018	1.34670730975855	5.70928960980719	3.5192874413348	2.31003104367775	3.45548837349068	4.47264210036869	5.78237428757675	4.51108972179476	3.57670871130568	5.026591526781	4.09676711636347	5.09638438599532	1.49051802814241	9.97272205640852	2.79767573961268	-6.79455737976005	1.73631166336892	0.96791971627544	9.29614917178014	-5.45521900646744	4.38327071028691	0.29620521672338	5.21689314146156	11.9170007190287	6.09778523127321	-2.59517406454902	-5.65152338673746	0.25713078784416	11.306438575043	-10.2835325401911	-1.46284200034408	-2.92180065701537	9.72451293109081	-2.55574136651052	7.63860228304697	-1.28496485436764	2.17182768229902	7.76354250259961
170	2.9307148963618	4.477397184004	4.7553530000577	5.97897225175488	4.11677415075628	3.79303252942195	4.40964882331705	1.44478509551776	5.88220868846882	1.67901924843352	1.4346564726627	5.01081033424669	2.64387468768575	5.29480186622601	6.00992957068684	4.26672259208018	5.43984620244434	2.26624219813548	4.23384624506512	4.62451842022614	7	6.40549362014484	2.25181253848424	1.4527681109207	-0.115632107668589	-4.05209586626043	-2.53582885917794	3.00475217455079	2.6533087929064	10.9810808319897	5.959389762774	4.2835744709547	8.31005325904816	-4.0142233980713	7.6349011063693	5.06561885127817	-2.66953495417572	-12.0523181356233	-10.7555183426179	4.98239582905246	-4.68074029275875	12.4259201869803	-0.807698237118709	5.26282819343601	6.59114104493099	8.37828080901581	2.51266428003652	7.37206249413638	2.22121779889721
171	4.63964928519721	1.96963773183998	4.67200464146684	6.59670899830268	4.80980769364704	5.09129452050136	4.12878555828569	7	6.15031011341493	1	4.69265292589367	1.65052954770654	2.02473834158189	7	4.29162659452397	5.30929313476423	1.71555292491939	1	4.50855973936806	3.49793739355726	7	5.96722610581108	4.40789534456	-0.484764050300066	13.8422153161601	5.82728658899088	-4.08725689966796	-1.00362021040439	4.7104820918433	6.12427675918485	-3.27466616125065	3.96597798647684	4.19758705618715	2.13265945764918	6.55053623659522	7.16300530817587	-2.79198888377298	-9.38704475797669	0.151299202041711	5.87317253836502	-13.8151169965333	1.11373243493217	-2.70259326423226	4.74227180305998	0.977124873739818	11.1612897146175	7.87258838517034	5.71225112149425	9.03141144487798
172	3.53454009413191	5.21725254153552	4.66268269787086	5.99717069370187	4.23010744726204	1	6.30503743445598	4.85603132680262	5.52280769158586	2.04034516862344	1.20437673357751	2.96231238237972	2.22912810714929	5.37727918041483	7	3.86578915680155	3.22049054146216	4.35199227783188	3.81540335686334	6.35354493919288	5.48775142137824	6.34703999068589	3.72571290011738	3.50803211861684	0.608305954075296	-4.51916003034515	-2.23672013400364	2.67882576599102	3.50151495711694	14.0054159963827	9.2034829861146	5.76764745487577	9.34692724824132	-4.1263310665583	5.04959121766995	5.89592733383139	-4.69599741229961	-14.3302473134325	-8.52418855218113	6.49881648106802	-6.76189626297187	10.7969300495169	-3.69777729460218	3.80754278194778	0.546068093639078	-8.56370168746418	5.34622783003915	6.57996615229567	0.924309461274965
173	3.55462201631874	7	2.14968602236099	3.61237660667609	4.44872242442301	5.89611511280086	4.69655501669909	4.56893954280356	6.35189935917202	1.88010605843685	3.93488311529134	1	4.0759464208088	2.5664951680721	1.73705332870893	7	6.56189654167161	3.34891600659093	3.43858886116525	5.24719921369864	4.73931780538161	4.8381241997774	1	5.57249366321777	5.49478699447614	19.6607970155253	8.40071143778512	5.27931545738212	4.26456407951237	5.62317899900519	-1.91785002555754	7.15563196148655	27.037001220202	-0.341715550485476	-5.62173718083171	-0.233477629545465	0.320432934244282	-0.581207505658293	-0.730209614152893	6.53559894159149	5.23216000018343	8.64697480176014	4.58797932832768	8.05808335646305	-3.43402159456589	1.40294844008282	-7.66096365695234	7.91490941337087	8.36030638465661
174	6.62140384301377	1.23615660747274	6.68516411022515	5.6996446010268	6.27723210206769	4.91017377626921	4.84080694980316	1.08037342058532	1.69517825896904	1.49256494258015	6.21218180687709	2.27906845417401	6.57090701651642	2.72048487876379	3.00981872744872	4.44490695869096	1.94122770496708	3.17768277839483	7	1	1.50881725420033	1.88260489045258	2.90227079503253	2.75347157612829	1.89535883045251	3.38550912221819	-1.65662624297942	4.53711773975621	-2.47310846861589	12.9312285590937	-13.1904855722304	4.68621029885675	7.96127923495874	6.93719288049343	8.35229423598742	6.03666464108518	3.58959926731155	3.17993305119916	1.4720892173357	7.48108479022569	-14.2706614891666	6.28100425387758	-7.88071321850041	4.21174936724283	-1.80880284764052	4.86052894996878	-4.7746444756715	7.02157937026884	2.70635788767663
175	3.79510196824218	2.90982448682994	3.49405843493393	5.82864599633525	5.9119236382219	3.5248075751878	7	1.78246842086835	4.43877739046106	1.03224585893767	2.28022390515771	1.65647664507175	5.093520062956	2.60681849578458	4.06933369753144	6.81851153866206	4.6012873395795	7	5.59752274462186	4.35413419264157	1	1.92524214254932	1	0.719697850865027	8.81906098074874	3.7770955571245	-4.12575220117623	-2.74616991535512	6.33566407391666	8.07694815068002	-2.33016325425959	4.30646062931013	2.95461314091362	1.96553485896805	6.1499048300181	6.98909948716401	-2.75581499631307	-8.77497546976912	-1.5675093381633	5.68291724650102	-12.2898260982205	-1.45293366912143	-3.56711319223252	4.86524334257179	-2.61084568919141	-1.8518496211318	-6.45067573131811	3.1520034543234	6.49475950398735
176	1	5.16216405898999	1.31658622038314	4.70169592661434	5.89594066315223	5.55971227099098	5.32478141145757	1.40853286484915	1	4.07572243020591	2.20888807725353	3.5086181622442	3.75945500682384	4.74826650317569	4.12912105686427	2.72275423614984	3.20422493239348	5.87915536250033	1.50270091597742	2.34196123026907	1.6851195638274	6.46196772569566	4.79091505085632	0.969011533377202	11.7514309805235	2.59117078171029	-6.03729957160319	3.45952955900339	1.03312248594671	8.05391316625262	-6.02097950426253	2.54069310100367	0.535909620048204	2.82078712879124	11.1645106514636	7.00363863249908	-3.97089412650341	-5.46116773188525	-0.4157295163534	10.3748782122742	-9.26930141104641	-0.0172920604297331	-4.08528349244876	9.47983498835244	-1.36484433371571	5.2347918099148	-2.07024552783776	2.97770946197707	10.1128852167674
177	6.30694622221282	2.69021232129675	5.16776674151096	6.32852371432578	3.50505023657857	4.22816578464901	1	3.60426259816051	2.4954781089522	2.0854708744588	1.36990489576207	4.13121283670593	4.95274333894599	1.86412526951011	2.10918560090759	5.39518573247919	3.81438703224299	6.453206537109	4.35280136991561	3.85635951289422	2.37452335578723	6.9367051496352	6.05709334149256	2.13201452912611	2.34496701858269	4.49077907779303	7.19542249420211	1.82216341425394	-1.41841889802962	5.49063081953522	8.39836713174202	4.2257927554324	14.1366901372181	-5.66733270784963	-0.969077930492337	2.484134413628	1.17880915362986	-1.94787443788155	7.6289048192438	6.12100880803346	7.39311735688095	-4.10728747908813	11.8731922454371	6.64829426433193	-7.36997280936682	-5.99999269707565	7.99036527962104	3.42597551412876	3.93199734103538
178	1.5110547182589	6.57182854093581	3.82889159473989	6.70550780658719	2.58166613305849	2.59299182723877	3.53013461749075	3.09743828986149	1.81453031852237	2.9553592314377	4.88262687601699	2.79146430597096	5.75102163226172	3.99485991574796	4.53163008260888	5.67890465311377	6.17494218192176	2.73536479897189	4.46181707229404	3.51378413032112	1	6.56493087888079	3.16609352938622	3.10597034229138	-0.852828227181241	-3.37229040920374	-2.13027038182585	3.20629118875945	4.57750176067497	12.085925825032	8.47779723298195	6.51174365519928	7.06620438429997	-3.97739833979244	5.3278157668609	5.5857155331715	-4.3419508993204	-14.6579666942654	-9.23298583770403	6.59611108117797	-6.48469051600841	10.804845252868	-4.12768749244382	3.46109459369807	-7.69590991487201	8.28138057530548	7.41335653039405	2.8274906829583	7.24556141912313
179	5.69164395753166	2.55804130102703	3.35655482897418	3.44883592561446	6.20468768871323	2.60093707783039	5.38015769992229	5.49547229742929	1.38845589272347	1.94140274188707	3.564261402179	6.22724043251041	6.66420087116041	1.29837175999111	3.98488075375721	6.19298484434792	3.85476411443695	6.74808784468633	3.21865274522567	4.12408358941059	4.02942430346923	5.62362618234007	2.01290973770073	1.70260548475966	2.96080230731213	3.70925866031498	5.4651696054309	0.425957812342918	-2.00933103090494	6.64305987572171	6.85761824262042	4.21044762287131	12.5386334952832	-3.30697848464761	-1.14390899843438	-2.43292534517793	0.784897876217089	-3.61982821067374	3.75451310370074	6.30430209082598	0.433542243812947	0.222927283728566	3.87741247835303	5.36907945068074	-2.77210950036693	5.6957054804618	9.59988940166537	8.91720194741126	2.25566977446472
180	5.43572459871081	3.72316176094191	5.58367328967833	3.74829682979408	4.81856449124456	1.14757246738499	5.84233994260271	2.87718449327631	1	2.85389356075043	4.83885179173226	2.24408651571361	5.84737534438747	7	1.57971209818821	5.32399914609922	4.25708677913665	6.82850189140542	4.05785171355216	4.86087503489767	1	4.11282489535506	3.83162541911589	0.699475004096536	2.08051641912267	3.57588786008085	-1.81601100789546	3.83065956457773	-0.92310445746141	14.3092074018579	-13.7414859021165	4.20035019837991	7.9574686874724	8.24125721406901	7.89494803726219	5.75935436659405	1.78704127642799	3.69523863041386	3.73613758410353	7.34563193636419	-14.6355470801584	4.47418473317798	-5.10784286106835	2.98068638998079	-2.02485591608804	-5.5513950912019	-1.23567132808157	4.48248275084483	7.62940237460581
181	6.27926017984244	1.73831818180998	3.57446144210818	3.36587662493634	6.99255797135758	5.348753363416	7	2.17138298933757	4.97240484534111	1	2.18880089566812	4.13731493715147	2.32095350414518	4.67875673125037	2.41170742588597	6.90337000850825	2.375163725077	1.13269975095762	5.04944297371993	3.29424405204586	3.26328012820499	5.68739775373753	7	-0.406938932775887	0.893362716600359	4.69423174181249	-2.5657611582788	4.22218314015595	-0.765807451942063	12.3997297029285	-12.4906983880506	3.80168182202964	10.0099384936448	7.43877099026612	8.303308106454	6.07083591878357	3.37291384469325	3.85309476590908	2.96392987289241	6.66154032032069	-16.4359849332233	3.59651382016412	-7.60725337953778	9.71145855299639	2.01050435274334	13.2558353264914	4.19071063303879	5.92732455554513	1.98903467723415
182	2.99701456188146	5.94669654255237	4.51634342752436	5.45477887474855	3.09880592678729	5.90011035350641	2.74723239174667	1	5.55919818660132	1.36625266834431	6.62303402007128	2.88865012138139	6.19375641011603	7	6.92836504085873	3.52923323146303	1.17575448953461	2.61671912626515	2.2634246893954	1.26933249230598	6.58858514429331	7	3.75037024895376	2.59053855501904	-0.227555426948578	-4.63863943335848	-1.47329114352708	3.25860514294295	4.36412828372251	12.9338765986677	7.87984170827295	4.84484839401712	7.08429388685401	-5.21544726686791	5.10992960244139	6.67190907930145	-4.31084530351582	-15.1184760871137	-10.137638574067	5.77078120057654	-7.4395457605045	9.92293937384249	-3.5128742461866	2.75283204432619	1.56936722007334	11.0784597770485	6.665392385176	8.0528617175948	7.01940737914527
183	5.43878428385604	3.10344616219845	5.84992865618487	6.67020445111825	6.55347607906917	4.8738401755589	2.46160299328155	1	3.57389593247693	3.34983633278367	1.55422060024261	2.20797023528404	2.33172788774634	1.04708556414674	1.98589128965646	4.35577400417502	5.48101010947279	4.3859708685348	4.33224246683258	4.66395343920966	6.0254113985905	5.20803744825753	5.95653287095171	3.7416886623496	2.8957697682019	3.56833374013729	6.91179055576832	1.73458069577113	-1.30152549558307	5.75102603528264	11.2665630022729	3.40557944275356	16.1079746266332	-5.40436537895198	1.37392178334197	0.55753731479982	1.99129685650107	-4.9720535198345	6.31841631179337	8.73595559749561	5.38347872396649	-1.54177141271585	12.2838773133152	8.87226001526766	-6.4942813468908	-0.969450289003305	8.43601666632544	4.47721084489351	11.350305143424
184	1.30561325966006	6.38997971910783	4.84143332463796	4.2756776006048	5.07858464101927	5.40469643654	6.78660780023017	3.82801083716985	5.73587279381975	2.16454050769846	2.08509943074084	5.69886816366445	3.77190178473419	5.80730763890435	6.65058257944965	3.41904496283782	1.0780771789281	5.42518142264261	5.39136255595367	4.46400271900869	4.21599221000607	4.70771344110477	1.45290110050041	1.11555806969648	-0.397080098652702	-2.94770843854881	-1.58697927368424	1.63839297738587	4.27489287398632	13.2492056138045	9.9776530829796	8.29128591203255	8.61346095482784	-4.7168815351876	5.39396838516216	6.32213774759644	-4.55097680289018	-13.551908759359	-10.3557016119896	7.01689715765151	-6.56304357122838	10.3038133757735	-5.38428624552539	7.91304861394898	-15.8900679448606	4.98777579213417	-1.3732827293484	7.70382959863649	0.427013051757858
185	3.75192030351822	1	1.62157011695085	6.18969730562346	6.91872207552534	4.97401739738052	3.8651675355942	1.3113759729099	1.9985287088234	1	5.92993574705589	5.66945337151757	5.23557246394645	2.69149417356393	4.78391252544405	5.31672231624114	5.81935235373578	1	7	6.17739816439989	2.20994692869348	2.37148781045055	5.49582860720624	-5.17354004139314	-0.777293295883057	3.22075073583841	-3.24839394453846	5.23268122084275	0.48448168564504	13.5485219703453	-9.43534799917031	2.65935224139477	10.0874659425225	6.4594308726946	10.9295211949916	5.92271000464301	1.88672919855034	0.0118889905137526	4.52180652699976	7.07252435516176	-14.1311055599166	5.27529925275235	-8.76156484800187	8.32193178555164	-4.06274190458774	4.73397497682286	0.961570787869559	5.0262284217422	4.57343107374071
186	5.5495963183796	5.30626743302584	4.45081797184113	3.2253882833446	6.48333278813037	5.39879914235964	2.48287967189399	5.48998060587327	6.17524116484284	1.11617553844954	3.35167519223434	1.5081151827454	6.33096936315382	3.92840631748684	2.07355766275013	5.26636607632262	2.6167104971236	2.81466330478136	3.72013397647028	2.76664041555206	3.75808859434949	5.5283513575752	3.08447422574473	8.55459376028139	3.76567777337752	16.9168026234491	9.82708087427745	6.18407029164215	2.88595207785024	3.52209666607698	-2.28520263411043	6.91820375535126	25.8130689187369	-3.02953203550454	-5.14296203217957	-0.175092177103887	0.223745453628104	2.05626972654862	1.00206710332973	7.78166329218154	4.34901808846657	9.21056910450655	6.26861693727081	3.90008963618444	-1.46446282367528	-1.36332460224255	-2.39437185717364	5.61525971311926	13.6790209911415
187	4.05255683018812	1.89278841059144	3.80532490831881	7	5.8775930574198	5.48048720207143	3.22236792741052	1.56927045861918	3.06286460555587	2.42419449766316	2.79732588793027	1.02545857962816	7	2.66450162557861	5.05636834106397	5.67369320135138	1.29377256884001	6.57369046964195	5.26623400639089	3.5856244275711	1.29587388450726	4.44263897984668	3.12398743312519	-5.75434168409318	2.75736437666755	4.64511554392209	-4.52445935201467	4.37458559467902	0.492895565718028	13.2820905220481	-10.213621945398	2.20817194965663	8.43888343952324	6.62120288495168	10.1940935279137	5.68875676010822	2.74187803669218	1.33620431545973	3.51848347704728	7.43341305452471	-15.2372073547286	4.37468901265644	-7.88303990535694	1.90951044558723	-3.61767731878479	4.92079115722934	-2.01594938985576	5.14517143497628	-1.30563523949765
188	5.46458283243241	2.15296324863838	5.20667818192135	5.3730494440055	7	6.58147764646881	2.86980330116034	1.45394476951164	2.960166679014	3.36660249390194	2.54010576583817	1	2.86741923921566	3.22462474448263	2.473833605597	5.63201282888109	5.20979548841205	2.42238444676441	5.17102219248808	6.16115275780294	4.97712090328932	2.13888331001612	5.23763450452809	-4.24879073729134	5.47469388629182	5.29736260033208	0.571793651499221	1.81751031257385	-1.21350078543058	16.0992769508958	-8.22841276941609	3.63856382480855	6.95241697615103	6.03903986733622	9.4137667429214	4.2202797633354	1.18820747662082	0.918263097044486	3.5158885086266	8.62421666947665	-13.8125421129287	5.04032821985864	-6.85523009828494	8.10258324585773	-12.5826104541696	-4.20818328540188	-0.888675796619394	2.55001793776549	4.66709481851427
189	5.54401483292703	6.33265307923019	3.73301155498781	3.11631743478849	7	3.73191511121021	1.13896990951827	1.93936580520677	6.26529618421025	1	2.34441235296218	5.09979268592791	6.09035185865215	3.58052137797504	4.52363091497136	4.65246204678924	2.21439570006417	3.98828817535051	2.15524529910621	2.59117653614078	2.84084720369548	4.36981325515221	1.01949508832812	9.68900765446304	3.92721748770928	17.6222879923647	9.55232057173102	6.8157968538555	3.15772604524024	3.8137482619063	-1.71418705633584	6.66196737180067	26.4307086988283	-1.49779829978308	-4.51228263528145	0.210796864581222	0.194628689909227	1.32817446004467	0.222938500555127	8.38283330192205	5.00454322150726	8.29630720176818	6.28927633706759	6.26628032321172	-2.69305808593585	-1.83136871697725	9.58598612196551	5.35653065765677	13.9092253942403
190	5.12856727659403	2.34099510059693	3.36984100158858	4.870617178272	6.2895813992726	2.50450353546909	5.51012469425661	4.83688955654366	1.42830722269762	3.36979328808664	3.13495206995406	6.23631097000047	6.39563403515241	3.86440369167983	3.22884998432049	4.336850784376	2.60143201659287	4.71749589650612	4.94790055896435	3.02384890192748	4.20227604459526	6.03347182770266	2.83969873797454	1.68009105528967	2.39467664726897	2.59096638649515	5.95103509543388	1.46185984645733	-1.83135858646943	6.29030236446396	6.10192401855016	3.42126979097376	11.5736718624963	-3.50736077002053	-0.305055759011014	-2.99769027839707	1.58441189929205	-3.65438731684055	2.98665869566222	7.15740318061929	0.76448845372494	-0.0391079690356417	3.75436975452986	4.6562503885226	0.284646278389198	5.73806774881456	-3.54730228608398	8.15823862577069	2.7250607139819
191	2.47609509011362	1	2.58531082186934	7	6.19090765379328	6.59310666626224	2.61565417726509	3.29566607774653	5.26807255838892	2.78141981934887	3.71394325452629	5.77429131002051	7	3.8775245510941	2.76378289430902	4.33546389853413	2.56699364946566	4.03326698691761	6.59788628266739	3.98299177524647	2.29480519957029	3.3701173329547	1.45202780916284	-4.92475392295909	0.631610154785512	3.4572928367673	-2.60040827433355	3.55177449420585	0.505131838448722	13.4551465125551	-8.86663318218609	3.61681647889488	9.26159330618544	7.41692100456209	10.8231526472495	4.50977156547053	2.43709372141395	0.700039293968041	5.21730790817385	8.11849968165985	-16.5553347838001	5.14404673710432	-9.31594026566005	5.4198951403776	-1.32241240157499	5.33799393748105	1.73329551829919	5.81100960403354	2.55245161573424
192	4.73675381152053	1.51971875988276	5.99405655994339	5.22065443849223	5.83948104074905	4.3983150067505	6.70340104018001	6.95918252264212	2.37005987079305	2.64455571549761	5.53997505393567	6.60035378401761	5.77889870109092	5.58224132683393	4.16841674012607	7	2.49171899775921	3.57126840755759	4.28527950741187	3.94656791470694	1.07994987480514	2.92634864314969	6.1095325254665	8.24462832805418	-7.03461474126279	-2.04148852696816	-0.093501591077777	-0.465596100751038	4.93240173021028	9.48624820435292	5.7017795604704	10.2143769522257	10.5375055275046	-5.93971541316424	4.35632306296728	4.7319203106122	-2.3183626206562	-14.209720400333	-10.5788614787089	1.91271314068654	-1.5165917225394	8.87144261849711	0.170337357942137	4.45423671934735	1.39838312927621	6.27939093235903	2.886084980632	4.94951446645791	5.18591149928622
[truncated: 74 more columns]
