# Supplementary material for: How Are Mate Preferences Linked with Actual Mate Selection? Tests of Mate Preference Integration Algorithms Using Computer Simulations and Actual Mating Couples
Source: PLoS One. 2016 Jun 8;11(6):e0156078. doi: 10.1371/journal.pone.0156078 (PMC4898694; doi:10.1371/journal.pone.0156078)
Supplement: S3 Data — Long-term couple and agent-based model data analyzed in Study 4. (ZIP) [file pone.0156078.s003.zip › S11/Euclidean Model Data/Euclidean Couple Population 11182015 2155.csv]

	trait1	trait2	trait3	trait4	trait5	trait6	trait7	trait8	trait9	trait10	trait11	trait12	trait13	trait14	trait15	trait16	trait17	trait18	trait19	trait20	trait21	trait22	trait23	preference1	preference2	preference3	preference4	preference5	preference6	preference7	preference8	preference9	preference10	preference11	preference12	preference13	preference14	preference15	preference16	preference17	preference18	preference19	preference20	preference21	preference22	preference23	preference24	preference25	preference26
1	6.38616787244763	1.30569210432427	4.76172879605998	3.19891799743571	5.08954584094865	2.92689772092077	4.94108119888222	3.30757811495238	4.25164571776111	5.36818363339134	2.22774948181177	2.17265572534775	1	1.46305106937151	3.1307159678144	4.88682665213998	1.43977745149261	2.10904515796855	2.50469009416482	3.1099734995194	5.54829101667838	3.12805159525234	5.01320513902968	5.38405082909362	1.4415390693437	7.89321620937127	11.5508644560958	2.83590565163701	-1.81520050832462	3.75907335111621	9.80817067449031	2.3750068638524	-2.11089794967229	-4.61229201507076	-8.87884786942005	3.17673210527623	3.89007877329574	5.80547093734344	0.790024918837004	3.26712731756645	1.22315529001566	-4.35356513259676	-2.54096726990633	3.30828827645324	1.66218108729843	4.24726064308776	-0.935130788403365	3.40678639869269	11.3441061952314
2	7	2.94864614984487	6.57092955264207	3.63940657606912	2.7354355262019	4.43896005959846	5.03995440590843	6.09600426115155	2.39851050711691	3.42395467990676	2.69306583987274	2.99150429676698	2.09724660343152	1.95696810919418	5.70575074443549	1.46826094765083	4.29003219427132	2.08674438265962	5.41446938835232	4.09953832166405	2.15497515190569	5.18568340713118	5.00849952012985	6.25218691947586	0.484653997607717	7.28611879059545	10.7930467732389	5.85156558910407	-1.60835312814117	9.86857901222333	11.0094205739035	2.84137921838798	-2.3309160908443	-2.00966049356755	-9.38627256708827	4.94905454216464	5.91215811268246	8.97520495593319	-0.402180310890706	0.914623876275538	0.583887806171175	-0.69870051027434	-3.48263026665148	2.4542402440598	-1.165596991452	-3.4078980530686	-1.46138601251562	5.71599156511594	6.68269629431587
3	1.29361748072922	6.69198843132572	5.83454903811232	4.82550543408822	4.59501474199044	1.53161441509823	1.93187169020899	1	5.20704831520284	4.54979247119648	3.57120141644801	1.62972525321279	6.73276763990952	1.45912407855423	7	7	6.37839458331925	2.78900196515445	2.33776943470403	1	1.71812462453784	6.01616523571894	2.29661478438809	5.13180120931907	1.25465066541706	8.5009679323823	7.06613273127818	2.08658178758297	-0.866288382962724	8.1446489060226	15.9642009106402	-2.31789740408379	-5.23782502861342	-4.44435575994964	0.737535965764543	1.09577634659219	13.0251056955804	2.13249911514473	-1.48917457681014	1.13823634176539	6.46915196669158	-5.92230264975102	7.10591519247738	0.029293676726966	2.66437300966641	-4.22995236153087	1.60709280453322	0.905443370587469	8.60494060949997
4	1.69115684424641	6.1401530891331	2.72500176358707	2.83711791046956	2.10635657691558	3.60180036488137	2.419446490513	4.37670614776343	4.74014019912294	6.17158359389341	7	2.5011479063783	2.45127705689288	1.19246135318299	1.35085160895684	5.15577889390235	2.22890654861159	5.73479731252604	3.70646315415691	1.39215681862199	4.6316844479291	1	1.64486524993827	4.58829793252326	-10.0863966184776	8.98521300835324	4.91176689007431	4.95883313223573	-4.93756109295745	8.53868547269241	10.5166885402297	2.84508221886627	-0.536853005611069	-7.44395408610093	-7.85381595502911	6.33073828834156	4.10185407641928	14.0068574674842	2.97745411419315	3.1043301840451	10.1050155543681	8.91034751008565	-0.175954302331132	1.97990996669901	-1.69034248700372	4.97806091585205	10.7850822240327	2.51668097930788	2.97743536304962
5	3.62866451569731	4.75933597983201	2.49523244920239	1	2.61814540070342	1.35337237930961	3.53431506756921	4.25286628054129	5.59470699107643	4.45351147591377	6.94301542641817	3.04817874296486	5.57608443994663	1.92427784929529	1.53546561101477	6.83230378427618	2.07892739412762	6.43969792711165	5.47891542013501	1.26971687099501	3.17832153210695	1.00589289462874	3.52687187237027	6.38976340544152	-12.4616051594739	7.90765566540909	6.68944002638722	5.30379469956884	-3.47413730603045	9.95600409510098	10.5792932430197	3.48976714586244	-0.974875531079266	-5.04995395388511	-6.57243858879718	3.83333095878199	3.12319356442527	16.3854768535553	2.5406521636533	2.26512468950438	9.00124238351346	9.27895123437138	0.188376420715092	2.25093048048404	-2.53715217483349	3.28342441120494	10.917718384051	2.25879122200694	4.05630501862537
6	5.19658908682421	2.81654223353524	5.51691222363638	2.58569884961734	4.22318591281911	2.78992082859576	5.55136057408314	4.84551050628753	5.65609434851804	3.47627100741078	1.93280917263645	3.48634830349457	6.0081078651701	1.98353764293876	5.11993260860134	4.02990199354347	6.28717337353336	2.57345033247932	4.17461433210991	2.55483054420989	3.80532987445648	2.01048874384226	4.84845727638237	6.74815359284368	1.19883422627255	6.76934281433123	10.4296385255051	3.68416941017511	-3.0198328271219	5.97282438276246	13.1123207595056	3.36881872622153	-3.52291872256889	-5.58967292625582	-10.0282640923047	2.1497060470804	5.40725158871924	5.19070630683383	-1.02220959966934	1.28953623133053	1.90711653927029	-4.31038915350548	-3.76289914488402	5.67875943703837	-3.25165265996496	5.07935992536058	-5.5296804906829	5.22362354988233	11.4494429197752
7	4.69554486277497	1.62922941841883	7	7	5.71357854055571	2.15534622057757	1.09297876284492	5.97635973837886	1.9043771372278	5.58398833251291	4.04946653960415	1	1	3.41280132045061	5.97711473848742	4.98614818797115	1.72810230922833	1.52682027971472	6.19590786461833	2.28755483686708	3.78988594781933	2.77010025515407	3.46438599841758	5.82568767462617	-4.88058898681725	3.77106214318644	0.0396410346831347	0.728648117762869	2.76406419402541	12.7911151751263	15.0384460559041	5.40545949153823	-9.59710955698216	-1.8060230604294	-2.06128934492007	2.67303189452025	6.48309664351383	9.35128074531919	1.62749454559689	0.363293687543597	11.915000025163	-0.982928113510675	-4.44634486660865	4.92991814561733	-2.01796881062096	-3.60059700446129	-9.4262769409558	0.153856288626976	12.0855584025838
8	1.08858810471797	5.35936328431942	7	5.40925057328589	4.06070052660258	1.70193986743444	1.7868162724775	1.58054769200285	5.09770831991606	4.54977491999655	4.09349587344125	1.79075089814821	6.16653019844636	2.09529482427851	7	5.08362372776025	6.66412520836033	2.79566623804525	1.90334101129773	3.48006237010671	1.60575465838388	5.20599203779288	1.6340366948864	4.42846631469842	-0.527184628012035	7.68953010545073	7.4352895809843	3.71445829234102	-1.50969938828565	9.52232750630019	16.6579996840236	-2.84960882608449	-4.73422250439516	-4.19388113585852	-0.182032874764208	2.71329568112981	13.3091128141013	2.74015059891353	-2.1800527858309	0.795967308559509	5.07947800159536	-5.65130070339352	6.28781738698881	-1.91856370076788	1.09635472077769	-5.34623525949268	0.352754869973524	1.04792493752523	8.54942604033239
9	3.3367299172162	1	7	3.04632903191818	4.21668302077075	1.97058805912205	3.59569822798103	4.16937634454664	1	4.277865962898	7	1.84678940625013	2.30974657417214	2.6439403713797	5.62379998409178	5.76059431014925	3.48790357904214	3.88666880788123	1.48141201188697	1.48093258488426	4.94710481151232	4.46728946972887	6.3623586685235	5.28486620283826	-7.34284579328425	13.5908084676391	15.1548741138295	7.11416861859111	5.0448789894542	7.1589402772108	11.4454137793032	2.83474864107456	-5.96451610375228	0.53007267791784	-11.0117757329797	3.27367849485145	3.91203574029971	0.997860845233416	-4.79408545161171	6.0935271004877	8.29900608395879	-6.53529433458499	1.77846640376977	3.47469761196325	-4.36566640816411	-4.0117210840781	0.243504456722207	-2.18994364624887	4.21786802128004
10	7	4.40962835448993	7	4.44747058752234	1.76200626888119	2.7954171628393	2.44143219778348	2.57142295516182	3.7836412152518	5.68323426483764	5.56246808852721	1.85281531228909	2.94831409906166	2.05518919804912	1.84142555046497	1.37881746677717	3.38589195132087	1	1.72472351312271	2.82454073172326	1.53289606327076	6.18906970791707	3.16101997079749	6.54784737334002	-1.97874662322242	11.5753934208986	9.74273358428733	6.14798322079506	8.32826590351575	3.56769325917296	13.8035176042159	6.52162895918794	-6.21767523830848	-1.20213814580896	-6.31035393114986	5.85800896550617	2.71816569494893	0.683894766650803	1.58535743571354	2.71771273298364	-0.791382233283363	-4.33124015445714	4.40678267646669	3.56312707922406	-3.091376556611	5.73469824307386	-15.7775467224417	3.34917565798211	11.6045041664969
11	6.02970592071571	2.87423918813606	6.11767639771029	4.53326276518339	5.37328879244091	1.94561591928867	1.53423013021902	6.75935178126411	4.56196629690612	5.39617423834635	2.69648358118749	1.28013851876387	1.29937994936455	1.81334351299168	5.98709879552127	3.85718234777506	3.60077648597353	2.68038676828328	4.9869821639131	2.95487554951592	1.1274493291084	2.14327312663149	3.17645843857336	7.98227908001471	-3.212402652604	10.4309172752027	9.20977305186382	2.83507667051191	6.16512142715559	4.38732399409979	15.3008345991484	3.33860112108032	-3.25007571217547	-1.30251447436948	-7.54397878216629	4.59384858175933	4.58005209647867	3.0400870181654	-2.0865781652536	4.33183511767253	0.415022933388004	-7.67049731484574	2.13739333574453	2.41421133427976	-1.44504546314934	-1.51744552648347	-13.2396227706199	2.42934106270307	5.70187682945379
12	3.57596977904604	4.12729168993823	7	4.48921882056816	2.86317690738074	3.19699381679407	1.41112602874424	3.15196218679616	1.83776843676501	4.09640762472558	6.90540979673129	3.50087725822489	5.87058126957415	1.74333861208839	5.98787971290233	7	7	1.87463344039824	5.04075499420273	5.43001676724455	5.17431718441544	5.83397796378329	6.22373544682874	4.7994457937526	-5.80607554046009	11.9016099327723	10.0834437332835	5.61317841811279	6.92635431033623	1.55581893055648	15.4681897451758	8.15149214898228	-5.71215255903154	-1.28787825040352	-8.28571963589685	3.37371901573246	4.03084177954007	1.30075940823941	-4.04556728631034	3.06925458887898	5.15056869294804	-6.24807314560146	2.275929347744	5.21039020242163	2.89180361257222	-8.44408734480121	-0.374550007657061	2.91003165695661	-1.20823813998323
13	3.15746806088807	1.39638048332523	6.91358130543096	2.19677959778197	4.47876678286787	2.57117532041563	4.38568296405566	4.02948425582158	2.05836115878156	6.25821463006016	4.53643272564225	2.04326254817061	2.15492228636915	5.05174911040661	4.87275686522302	5.14528407929868	3.99924334502237	1.43016625538556	1.10923896313178	3.02188113630832	4.27922812189288	3.67873423607278	7	4.20090661981217	-5.78486043737488	11.7679820286726	12.3809487507869	6.00596162080094	5.2698083187337	5.62295941246615	11.3766698804502	1.90406730281218	-4.72249756391555	3.24245518964078	-10.0420067800405	2.33088809637853	2.56378501858599	-0.269933734019354	-6.16890663016482	7.1686133746899	5.76605181815976	-9.09920366421239	4.16456556108227	1.48075020760226	2.80131485372617	-3.16963695975417	-14.2101390158847	3.54408853803908	4.81466695044675
14	3.01257204679744	2.02181891133905	6.6355643951943	4.59816889999821	3.47521222509271	1.27010256751719	5.63727046330572	6.40700850995852	3.5474267231663	5.89790245875896	4.94360287829848	1	2.77709904559298	1.6697777707636	2.41498172141003	3.08117029353321	6.50767327889835	1	4.92911189340016	1	1.41490878061866	3.15206708859779	4.35373866401568	4.78953747775115	-2.75067721316676	11.5673757575596	10.9916232049001	4.42608933852572	3.689338063369	0.488035563206943	9.28692796619081	8.89056283154917	-3.75655410307295	0.657348826613987	-9.03042492757253	1.45995162425726	3.0302241937032	7.22737785825668	-4.10294750510763	4.14439166183115	3.77656319877607	-8.51933360359791	0.559723852030079	0.524805027206513	-3.39215076996573	-3.44242066548206	-10.4081982361176	4.81732172934196	11.1099804256609
15	1.96090281932507	5.27200727443299	1.94152578715483	1.92051867352266	3.24739553880125	1.06715671730578	2.46478469926109	3.74929474215653	3.78027962557953	5.42323338231623	7	1.53580964747163	2.91676623746773	1	2.60190875620521	7	1.99086183452939	5.63907827244416	3.57538813875453	1.10044825631302	3.43049556917138	1.5574470157859	2.11022019728476	4.79696511123639	-10.1745233475572	9.22709493399674	4.97392267796321	5.39055070732628	-4.65626653861412	8.02077790079879	12.1068939429017	3.4359709896077	-1.43010106911631	-6.90225829789217	-7.12657956800247	6.594673805849	4.61473113315723	15.0184082463418	2.55428818212573	3.98967910509109	8.6071245671452	8.15950974712745	0.125609692774529	2.3834995887669	-2.39898612747432	5.33387597720831	8.48282540355194	3.51071619279013	2.43702062323085
16	4.53011950901942	3.75134191048217	7	4.47827532843212	1.78240599413117	3.54126277880015	2.42858652535437	2.50298018013331	1.85410426213168	5.44350130792418	6.82224608679799	2.1404905750877	6.22283304106961	1.84251090788945	3.60054617450448	6.43440680438063	6.43821102506531	2.90063233732432	6.03467098199832	5.12756381460211	4.31722823138057	4.39218541055353	5.86686362750059	5.36689099417364	-5.40351728935363	11.3996618166011	10.0372855902373	5.00245173412425	6.9387672314545	2.0680672748937	14.8769157835872	7.24967974301791	-5.610575316719	-1.2682667675905	-8.71123171415036	4.04726959614069	4.13199236513697	-0.465608877604247	-3.48705588493116	3.32623505642258	4.55816896270671	-6.59047597037406	2.32099760296963	3.78800185159782	2.76020161690207	-8.08183846115036	0.221506053305575	2.03117587312713	-3.41755445668048
17	6.40124947780841	3.41751899086728	7	4.95611108898061	3.70146606541036	5.53392530103013	2.61343946376125	5.83989013109451	3.89522992224193	5.94970579639274	4.52333871085558	2.72416928990054	1	1	3.89148893021004	7	1.8400456856013	1	5.97149523813514	5.11266726686926	4.13890702971476	5.14328706473049	4.94916248547217	6.1030102512406	0.328770724919899	7.07347783014293	9.27938938306115	6.79052601078162	-0.717455806707877	9.47025643659369	12.8683857748938	2.70262251560202	-1.07137584853162	-1.78063133117901	-8.85341798689852	4.1461604306993	5.41690194851973	8.59714577631153	-1.37872885422371	0.641745483621602	2.6542201994108	-0.347757762509994	-2.727417917504	1.99872303581766	-3.466177355703	-4.11928345600855	-2.27092573520575	3.234748225172	3.48334865748108
18	1.17729942642133	6.24148906584314	5.25295587622002	4.49216701127713	5.36074883915861	1	1	1.91502906494041	5.47846198373854	4.96863052705551	4.16998780428504	1.65312235988391	6.93605296941054	1.96318751581467	7	5.9962611029259	5.03739860485781	4.22282042052141	2.36851942744827	2.05906405420901	1	5.8841228185943	1.28713148839204	3.60890012933213	0.7227005097656	7.67879232232791	6.99326785777429	2.10269884234446	-1.09359932736215	8.95108484323832	14.6918945973689	-1.87837288400119	-5.13349856479724	-4.48799950008366	0.364177519734982	1.52137659014808	13.336935003967	1.3556955345566	-2.30930198287025	0.338221655805985	6.28696190406104	-6.76752318033344	6.93915498263698	-0.848154507989687	1.53323263292323	-4.34266692670199	-0.421032561804434	1.72940473273668	8.91261395447443
19	7	4.3457243946724	6.63710525609809	3.49800952950563	2.63086828319124	3.99515569198846	4.62173653621377	5.90485495687594	3.02767631023253	4.89833515383934	2.11778652521917	2.01029724122652	4.48598498179763	1.1570993168301	6.08755911949037	1	5.40579397809114	2.85324169623525	6.19944108702318	2.87036659918247	1.70294043030318	5.42588676148191	5.03081237481838	6.70303176526672	1.41338746762684	6.27479114309006	10.1379902600944	7.08734817254921	-0.909950145991548	9.36311754026687	10.919925024451	3.25422566325828	-0.82167236113197	-2.06372282246858	-10.1006685440738	4.38668576402272	6.09707302097611	9.06340770757572	-0.142576078553552	1.24150199272819	0.730214704741458	-0.768644576577013	-2.42368343596276	3.58453113630606	-1.08379559850096	-3.52489885932007	-0.625620907015283	5.25187124132274	7.01320712844885
20	5.55287272958634	2.68787337207745	3.00376314886614	5.71439046504844	5.25265117440078	3.00715890601891	1	7	2.52724722307352	4.66124772399764	3.33814219176172	2.26296977429103	6.3214592931113	1.48724567262372	7	1.69920552465387	3.99910422291218	6.32823088593403	4.67493910468749	3.00325829963025	6.32367740522485	6.04617216579135	3.47681354578985	7.63470921334739	-4.948977698194	3.08747235120262	-1.04586100413819	1.97703423440543	3.60353634465961	13.3783771933298	13.2797613196217	4.87068149443356	-6.73191058508788	-4.47614247562954	-3.56935737531816	1.20779738047317	6.22423371675036	11.7917475485586	3.68731780791778	6.10714499418281	12.1447871920856	-3.80735670962233	-2.96683032535655	2.75129085114418	-0.956479223989382	-5.41036083351609	-3.91802266752038	2.21190248300225	-0.00931250123587724
21	3.65113281229464	4.81103756550908	4.65986065030221	2.27650720774436	7	1.53183748705541	1	2.41463919812448	1	1	5.40877885200865	3.34484327535819	1.91984247304821	2.03465085339597	4.21780387717031	4.00430262670615	6.71253352397984	3.44054300373951	3.02245386415115	4.59602514584718	2.98490958839226	1.2187306997569	6.79551393902818	6.51456888305386	-1.29992575891717	5.98593323770628	10.8682087754322	2.21623722741099	-4.61441424023538	7.71692377992033	11.5818575023386	-1.79697315309611	-7.27423293952371	-3.43665858819399	2.37048325811797	1.81103291779012	15.0734777303688	2.37194073120466	-3.56398176276496	5.33455943089209	5.65526266500503	-4.51754635590771	5.8332339779367	0.975791517977057	-1.42138005193496	5.00672631439671	-0.177967431945212	2.94251763871118	0.945352493286924
22	7	2.57834160178503	6.79690032403258	4.10840932946385	2.63680174612778	1.69301268392053	2.83715991847845	6.56615918634876	4.1539513058888	3.7210925130855	6.90812969359083	2.34762710320658	1	1.45988015615754	5.95974499940794	3.61422395333069	4.0679634372944	2.43368245297251	2.03220931744515	2.06910815281338	5.12618434410271	2.82519255374491	2.30288504067478	4.23628670168781	-4.40626834117066	10.3043445621026	8.6643733116639	4.73418898245902	6.12623445389272	2.77586055960475	15.4675812916426	7.48646072081887	-6.07998118779605	-1.38994710618839	-3.79733039759944	6.34190759933071	3.12221016174152	0.205829150452646	1.18141783493784	3.77943331913802	1.46215894315437	-5.42555953690014	6.98375256869012	4.51448101147262	-2.70913354580031	6.34047544552973	-10.1238477924953	4.95305804902524	6.09554136643735
23	6.0457783970738	5.97990236845317	6.85705588811658	4.66546377155476	1	3.48071767307895	2.76728739473559	4.84556473719919	6.03067624552923	4.21464996585433	4.50767437691758	3.32176807760735	5.44635201146051	3.89742072986812	6.66583929830069	5.70571425131781	4.78114142286206	4.24622498515759	1.83849439452065	7	6.22639045426232	4.69599993546904	7	3.94982286931987	-7.50076594239289	11.1759089816327	6.28995583009558	4.13196700476586	-3.03064851978138	9.36352281560574	9.67156367209328	-3.48448317931571	0.970570699374843	-3.14172808653115	-10.1711611747384	5.34900036214339	3.01149525344544	17.8737011709108	2.91110809870457	3.98351028748288	7.51588570522038	3.41663502596811	-5.18042408386196	0.748630155011092	5.92067836558105	-5.97340162007771	0.147497727737238	2.59264204688986	9.67838482659287
24	6.03826618988258	1.5177435214595	5.6888617528985	3.16153011298049	2.55715948641478	6.76864453107807	2.04385275138874	4.66486352740725	3.09681411936194	4.93363375706851	2.65079428834474	2.7977885126325	2.21907543807908	1.15489277296694	3.17925240064507	6.79597283732937	1	2.11256332657793	3.53651298832698	3.15859665603275	1.90549905117076	6.061108123728	5.72798103483974	3.28928862764697	2.59990591219764	13.4406030488186	11.5057568832584	10.1482001385111	-0.472652139397953	7.62748059494671	12.9866432495604	5.87480966174248	-4.27235634918036	-3.79630944465815	-11.481770845541	4.44668929166955	1.09872137164637	9.3364481519933	1.49916132373258	0.850030882511323	2.82624674869074	-1.79951414274739	-5.86576175146925	6.18569686877415	0.609034850593999	8.63984702389432	-1.65123351839179	-0.503014345777639	2.8905972312501
25	6.6075593853338	1.19592880963655	4.65790451116291	2.39539703880415	4.52541733857634	4.36604150621313	5.73694411688808	3.40619742984254	5.56237574245324	4.20271039674553	1	6.63408658444811	1.21674617757138	1.0656285271383	3.04271856264361	5.57397892824994	1.12414406455305	1.04318442335386	2.03990750524884	3.53007615138353	4.48311570800265	3.25291347209988	5.39172549384569	4.27083734292369	0.891399180018623	6.95864071932179	9.76547153400102	2.36395896180395	-1.22390504391627	3.10917520786157	11.5023703473543	3.04210684030828	-2.02986970459197	-4.09209338780869	-9.17014447604413	3.10589046831922	4.59038863933726	5.52467947596672	1.0912877819184	4.13397362769001	0.393416005282059	-5.3165753438125	-2.42543475666378	4.62220053423624	-1.76397596565032	-14.4412019049685	-2.77502195361702	6.11260390640694	12.3418870071793
26	2.46904784567518	5.55541952545872	2.67587346723609	1.0710365601923	3.41389143924741	2.48777545774053	6.18569690957969	3.16147970922446	5.0717863211231	4.98972649333836	7	2.72155986062639	3.82085839008279	1.7357780323134	2.11074500233394	5.92868386182876	1.08117203643966	6.20352790562218	5.02890030187045	1	4.80869771902119	3.64481560932069	2.85155279585919	7.1213610387403	-10.3386481186101	7.72078309054242	6.05899654265319	5.69209222069935	-4.38121407989457	9.66985018469495	9.91602832625215	4.18960122167667	-1.79194655863685	-5.76677028688118	-7.1533959114511	4.66689841261525	3.6411718090958	16.7557837687098	1.88952940236049	3.59534334634637	8.86151744129948	9.70971683444079	-0.300236845903702	1.3204323815564	-0.840057661836647	3.2614299975754	11.6547825804742	3.7456452164328	5.440201147481
27	6.64017893704754	4.11989051481174	5.38876339203589	1.00324325425462	1.91930074579918	2.7689788934512	4.22970108501397	5.24767941046628	1.87012736554849	5.27332441681504	7	4.74260960942952	4.42206613009587	2.02220798232092	6.92353941289709	2.16999143101312	2.98081679719988	5.45538212072988	3.32398738704316	1.90883046449003	2.72926199552086	6.92838556724371	6.15745570298258	6.16589700481915	-0.00606939441820575	7.30399384844831	11.5318854880605	5.76412081313089	0.445963876205351	8.22125170280926	10.773943364213	2.83645782196998	-1.23325973237563	-3.54618289119871	-10.4088575174926	5.11001469162453	6.2982358214148	7.96996986397953	-2.26336962535209	3.70453159075285	3.08677339935361	0.681475956767683	-3.20756795575148	7.04173265596693	-2.01143957093687	6.0399504707851	-1.86464081656983	0.454423061549849	3.21869978804288
28	6.09968493673907	2.54295562581782	4.83177147305868	7	6.48068368804334	3.05180060271727	3.15156627758781	2.95278406217322	4.74090370010724	3.60723913332284	6.5352292152346	4.04942332812909	3.44043782130196	1.1588861286504	6.27556583346087	6.53632772131161	4.76946560576576	3.34761473353329	4.03813478665664	3.10880757811111	2.30212201846103	4.43094185859263	5.52509554699288	7.61760445645921	-3.61178314304252	11.6103461008551	7.84104226542971	4.95101207426135	5.73062120197258	2.73059305431143	12.6075477224178	5.86947191122957	-3.34992380590349	-1.42798406966342	-7.93381711594011	3.0190250871538	4.39454082353883	3.37848205986067	-2.01205709125704	3.84796623304822	1.55812767054842	-6.48246630405262	4.00392505894428	2.47976909582475	-2.82306740712766	-6.33746652125614	1.880908602694	2.46567264425719	1.38900392262288
29	6.3250722217416	3.3109557949924	6.92690779668416	4.64966566091536	2.83325863269665	5.29413522876813	1.79049397800989	7	3.49590147526956	5.30967375024022	4.68803733563108	3.24895893200304	1.42937204294567	1.04246692898511	4.77788413150894	7	1.98554532412119	4.00218857907888	5.50695695351497	2.31798637261486	1	5.40560726849183	4.60699203608177	5.42740834843945	-0.216523947823573	6.6982078972659	9.8134990715579	7.74057565283016	-0.920286828590031	10.2855476720862	13.0229206355367	2.86909520241207	-0.691510544474554	-1.43897715718198	-9.18637363734825	5.43477567584977	6.00330275825409	8.59191683527477	-0.909206658586588	0.97345716946166	1.70126141945027	-0.891942436064682	-2.76885748315305	5.73178010383173	-3.03397630752026	8.44103687869134	-2.15936736517186	0.356485806898519	3.0221999737117
30	6.5928115756634	2.449211622352	4.8269328805068	5.12787974598796	5.20819259999293	1.1802518477267	1.49169280514334	4.87331518645251	5.88979929281135	2.35488118393838	6.25963134144315	1.27441636094672	4.43464802276171	1.97482816830148	5.53794822826027	5.70861997387563	3.38000039821985	5.86415786200499	2.28590766414529	3.03798277506767	3.38524629296576	2.17505053805555	7	7.36562423413334	-4.4203407602707	10.5329623364205	6.88614709858223	2.27172225345764	6.94442588233849	3.90587991007482	11.9655226340713	4.69198935850704	-2.64463146027117	-1.68779147688301	-8.04229335451865	3.74478509089487	5.43845904859911	2.7626297093474	-3.91900369642146	3.68949022424339	0.0324142544658148	-7.16679477902597	3.50789683132767	2.79123820512684	-2.38559056946698	-5.56234077225312	-1.42111477317403	2.99745736628613	2.84912223970793
31	6.52290075841179	2.17049227922218	4.88560756267969	4.41616256661405	4.36437785753883	2.04769885858173	1.26121483391307	4.81118430177985	4.85218215152609	1	6.56653548324901	1	3.44176907738423	1.66606774754142	7	5.8953612595543	3.29126214823574	3.98531143823546	3.2898044833251	2.29296367441221	1.56615451438793	2.72966404865713	6.93903471229992	7.65243995335925	-3.82469573077752	12.9798418306118	7.5195513783114	5.14810526017642	6.6393570698141	3.07775746737238	12.897270668448	5.51842968228563	-1.86852396281428	-1.95779599598348	-6.85627622373649	4.46356188488586	5.12026670012033	2.44447233411712	-4.57918946858293	3.79842936912449	2.0553027277226	-7.4240311229365	2.20364065958013	1.83286836091498	-2.73355037849284	-4.69635168814143	1.36725896297706	3.13518591610958	2.65344572311373
32	4.57954946499675	1.30960619788093	6.42157791806687	6.65239850411964	4.89901590873329	4.43804755651797	3.75767267486606	6.85075920085113	3.5119619162237	2.16990660728835	3.08799710694197	1	2.80251396043471	3.01627030018117	5.50876475422427	2.76856416492152	5.13547747954319	1.9522339138046	3.05612328931247	3.26513831930387	3.25674094741962	3.15502739296693	6.08282083356817	5.73611943458886	-5.3008058661292	4.19944537064047	-0.728129100935197	-0.816914737920553	2.85790146418797	13.9914060789527	15.5108788214922	5.76906200932968	-9.87949004168188	-2.42342342678942	-0.735749434183385	2.38792751624267	6.63063242158145	9.87816199784579	1.64942125731609	0.27620418434972	13.7627088029585	-0.92714627057566	-4.48441214164062	5.23862804451343	2.26598878622022	7.30557639449884	-3.16492350630174	0.953391854512237	2.0192627979517
33	3.17103415454715	1.46535742288394	6.4636277173103	3.54172906703358	3.55744660702835	1	2.79848686614785	4.47642829918249	1.03017143703104	4.50227579028399	6.70404544181102	1	2.05170012023058	1.70539379940372	5.88162899483527	6.36048514676194	3.54194756929779	2.94021003213813	3.91860204246225	1.39293041657272	3.33191069915461	4.41258980748647	4.94027387374531	5.37868789539355	-7.06776438083287	13.4587042344274	16.0002565982795	7.40133127024886	4.72816772513125	7.36503876950435	13.1124930371013	2.2527537859962	-5.97027783657315	0.0775302558411266	-11.4037122567048	3.60210796710135	3.28676153328911	1.45161828259529	-5.58988000709501	7.16846713821072	7.2221699884159	-7.15072116842573	0.858071271889177	2.57255328460772	-4.81053883947598	-4.02229989912465	0.34833515319212	-2.30965603989664	1.48032652078759
34	6.26228505794319	5.48561615969279	4.49987057953204	5.29631873195533	5.7221324618927	3.24836787371468	3.20372100329692	6.68227747548256	1	6.36692996473298	7	5.88383024550039	6.72880961137658	3.50261605387973	3.74333469081481	6.90756882420303	4.9225634093057	1.4228585917169	4.85791059709976	2.85502541103254	3.58784166954222	2.48889477052554	3.69227696343375	3.25799929487925	-3.92020497052497	10.5681925293707	5.12208678645959	8.73374014354864	-7.34461814633896	5.90769845103809	17.8680561696424	0.323871907148957	-10.46266470997	-1.59413753226637	-2.77376105159615	-2.1070495223073	11.5396221568628	5.56442602309604	-7.28844464464428	1.48701729946488	5.19767249334423	-8.60072441717795	3.41104040739244	4.00768744921641	-0.0332227471298603	-9.12807482618379	-7.62785663096777	2.29088635440214	-3.23135409403165
35	6.81021202610971	2.15921869973847	7	1.59202425932837	1	5.86148429721952	2.09525677242213	7	6.48415852008906	3.30729144598624	6.14386841207678	2.86675724138936	1	4.35012647503985	4.53184406858478	7	6.00025240291935	2.42626481616567	6.88459185651518	2.27894740916228	3.11657678446841	6.98684370596353	7	8.17896609093698	-0.371767433570876	7.35385799708791	9.84502569939658	7.83464168643007	0.372299526699235	7.62110024266048	12.9547718146709	1.60976360749588	-3.49007689816381	-3.4699287829193	-9.7515729564518	4.07525190838887	5.91757150897639	7.00258816893943	-1.03518685936067	3.50996226699672	2.24843627504015	-0.0139913083786195	-2.63734491195593	4.23477698940863	-1.87307141834934	-7.2483239581587	-0.981336801047218	-0.184009265718516	1.66673439391093
36	4.64413689189804	3.43333819978047	4.24206301230912	5.49205891845245	6.47275088074435	5.49853580395275	2.96109910442811	2.61053718189823	4.08254477101552	2.98372323504722	2.21663749660897	5.37990062143056	3.92187000979112	1	3.51954673191512	2.53962098589331	2.8736712344419	1.52175601267714	4.05026055905364	5.54391758520623	3.17357735095935	2.46260892865342	2.71722488422525	4.98676782394665	-4.70780481612747	10.8213182099538	4.56799102235085	9.5246126149497	-5.39152896959505	4.99094433565814	19.6696739351017	0.700464116259587	-13.5282949913208	-1.99191515554178	-0.231082025262012	-0.122151361952767	12.1769198034154	5.76446790366469	-4.66610615518004	3.58795144592182	4.80345640137378	-10.8645274532102	2.52534660478793	3.52189245012845	2.78515712945381	5.70902467530373	-3.84728196149547	3.64919092520592	3.88085799860767
37	5.69249564217348	3.11967745612842	6.30491781041456	5.12827121309674	6.69053150198451	3.6230380269355	1.81703736552724	7	2.16600338292921	4.54559315651702	6.02656934220733	2.19898085261009	1.91387105206666	5.39843408668204	5.26245917865084	4.34209621835257	5.23203469032969	1	2.71878320878613	7	3.21950638188052	5.67246621246058	6.39042494919155	7.80853309931219	-2.69182027793363	11.2479616509476	9.25922838938744	3.90525730172117	4.83403843222001	1.58955660455048	14.7384451426794	4.06107019021141	-4.01163724919445	0.250683324790375	-9.47655298946963	3.82767302588965	5.37148896126273	2.79208863354104	-3.35609075060661	5.40530079309588	1.57702249401142	-7.96940714152953	1.4896159102403	0.345003735756734	-1.01964810859158	4.77523559730446	-9.33986769751537	3.91459274038202	2.17440098112245
38	4.50658751335981	1.46073970531373	5.7734861607853	6.4483996407533	1.12508995920332	1.00303941529472	6.08977685392138	6.40148693059317	1.60531717209153	5.04303612047095	6.53855299510815	2.92423882381302	1.16108806040182	1.33097915727897	5.06643151334223	3.43073853237076	2.04740894278505	1.50213484216365	4.7172794089152	1	1.57686948620068	6.39602160076597	6.54627411530779	0.749814644746555	0.512515892980492	9.94536324826772	4.32988618357588	9.91169465287424	-6.99012168409584	13.5569227075254	9.62955410834888	3.95482090576374	2.18380435761286	-6.20137741694485	-6.8169785856439	5.82707978271026	9.40709847859213	18.1739400450129	-4.63048018060585	3.15244546327088	3.33966038014811	6.26101688524057	-3.23676246857129	2.38451932491835	-1.1195552298245	-4.27626733425166	-9.48314785896735	4.33670690138772	12.8448708201727
39	5.31117603264347	2.4086337101041	4.50161217595469	6.21221578115109	3.04428005306274	4.96189464417841	6.69842757273931	4.1917928427579	3.06253946370188	1.03858960123596	2.07675291366605	2.49000570090826	4.51217502618527	1	4.44065066739253	1.83194549834346	5.48821631936934	1.14767192881169	3.60264045669881	1.35942755013239	3.1761829053465	7	3.59399055832189	7.89364366039208	-5.69823380446559	5.38939708117977	1.55841499212342	0.74307727647076	3.14826775369953	14.4636396854013	11.6442876189411	5.46329461501043	-8.39457524772186	-3.62409305567154	-4.32051265587292	-0.0930324790240151	4.80636737893625	10.5854785182229	1.3927849913451	6.31785646777101	13.0921346876143	-1.82105195515302	-1.38481116336253	0.48150306796268	-2.54661661750092	6.54583373653408	-5.88102937838538	5.84921918543861	2.52179897186608
40	3.77720631409818	2.85181584667844	5.99920787552375	4.73712933458178	3.71860413122565	1.20857487069129	1.88920991090687	3.49800522093708	3.00824577949619	2.89750793736524	4.7268491796388	4.0930093798726	1.06747424376725	1	3.74982688030089	1.46072300881417	5.47879264290986	3.03956014125532	5.11409701719947	1.72832634509384	1.61078819025528	1	4.02672441324641	5.38366084136996	-3.82693631574524	12.1294195166599	10.6213057507764	4.4202817312281	3.8211347491802	1.28713056153981	8.51329469586737	8.26540256008276	-3.77943119832644	0.192252167835131	-9.59114294070887	0.903193371951497	3.59856881306533	6.57095193693526	-3.08945260852383	3.61231946274309	4.22417039985813	-9.57108766384694	0.507024655343158	1.22842991858266	-3.09065748279093	-5.34405451535231	-10.5242532017106	5.44125094360385	7.17526423977166
41	4.56811277846463	1.33031135859986	6.69312964980806	3.40174315010391	1.08604354062759	3.39504841364065	2.44418624848524	3.25818910773136	3.41413966088343	4.77479317662623	3.37927630087683	4.39969225829005	5.42007867868578	1.73264967757697	2.52622611240123	5.28449124181554	7	2.15076618543378	6.37544961624909	4.23394642680854	3.34208514407591	6.45617915629014	7	6.47666091981578	-4.42625189949984	10.170892141133	7.72785433530989	3.79240253571013	8.38034369305697	1.80599562217083	10.1237073829537	8.28997982777373	-7.80394404496205	-1.58781092964537	-8.13709711379555	6.10938019772429	4.55782297152853	2.93256339679833	0.0316951422954115	5.61989975355309	3.39524627868011	-4.14271102643143	0.430872350775677	3.39244116570247	-3.28459140474229	-5.86040175642719	-0.165270860395079	-0.626326163555666	3.0618412406927
42	6.53306199649333	5.74142837644217	1	2.58927332133741	6.44055799056466	1	1	1.19430346908507	7	2.66513415339233	5.81777790915308	1	3.3763909001339	1.66459403905725	4.15883937318196	5.04452219551041	3.86661041825408	1	3.65859700421151	7	2.85464569346768	6.69188951116801	4.32955960262168	2.50251074952006	-0.70675572698799	7.3212709847126	5.60451975632302	2.03084422361556	-6.22905469411701	8.90949416366021	13.0138126780529	-3.18454236624437	-4.69308906485302	-3.02321876671004	1.36087854802274	2.95502797347076	15.1066593211645	0.90040948536515	-1.02892271316098	4.1542493689343	4.22039883881122	-3.60390708833119	7.17631491264784	0.806630514570839	5.86812548898866	-5.31647914224936	-2.01634387586933	0.973829485720845	7.11545162812159
43	4.00718455562938	4.78207904002177	5.19053642323193	6.43939298301593	1.19964659333342	4.16939427901109	1	6.90796627066483	1.56144741338694	5.70146283621331	4.1214516870386	1	2.61477025409173	4.70059269151801	5.10817270434952	5.10166361893179	3.15551449314998	1.32833406149	6.89243701550742	2.05537711566632	4.91750353955031	2.02788909848228	7	4.81545949497918	-9.82254896314391	6.65770935732845	3.41675281730844	5.1183032682413	-9.82902030867576	12.2858951870452	6.6899639320822	3.4438609391725	3.82578477076016	-7.9663959741486	-7.76751785549708	1.85669011583459	5.87290631975528	12.7405244862298	-6.20725556092572	-2.70608140112309	9.40902623007377	1.12852681292142	-0.238756682819773	1.3877077262892	-0.915907287647648	-5.79546953261147	-2.94859896795306	2.06501849573976	6.63136064041822
44	5.25233128312066	2.07612919796157	2.9980079332662	3.47975103065236	4.34725860649111	4.04317578992455	1.81605282305855	5.12664331256293	5.50301800082347	4.12195342177588	3.80015202525315	1.3365442381166	3.80218251227374	1.76512543290423	2.66008062906105	6.9226350690476	2.8461855906283	5.12595597238077	5.87436470940647	2.15636600812754	4.73612693596546	7	1.75059427319399	6.96659313428843	-0.135673232226863	7.60607857390795	11.7539381832482	5.79985372533981	-1.19937347965705	3.76934682368361	12.4878495979887	4.48560401327106	-4.23788660489864	-4.64367080168978	-10.4762425868931	-1.87062095420203	5.16148802678166	7.43807535451477	-0.712440084723679	3.1701534040531	0.770202642371266	-5.43675274123334	-2.65712702274182	0.389209141193267	-4.76748771538643	3.31159971570159	-9.50026019332603	4.04362631005476	0.347855225797319
45	2.53946580501943	3.24714596728041	6.84186883186608	3.74894420244713	6.01405988052102	1.22709589634709	4.81454779292358	4.1870745195287	4.92508606419518	5.64925936556309	2.63518028366754	1.38134203433047	1.60903769703201	2.9761497356791	4.88181678227248	6.81097296607855	2.73287629259016	2.79062239685528	1	1	4.21216720813481	3.16025294652947	6.08245512633061	3.33940711897846	-5.98297357132528	12.0728637451003	13.9736056118584	5.72235592980379	4.84596863269093	7.55049808003257	11.9520064687805	0.545881789032653	-6.19525955414008	3.06783414501453	-10.4858972947216	2.49749489228368	4.09907919926123	0.687207180240369	-6.41559200206177	6.21967847118378	6.12273666240438	-7.07671160812046	3.43152795621996	1.84414267004749	-5.55640293228921	-3.69932436511839	-13.5734200734806	3.74200488491531	5.20329731185019
46	1.10013643351728	3.64869030255657	4.20337463618077	2.0777004509259	4.84271156612477	2.11807984865715	5.26213204332811	1.11641910526925	1.6480706082233	2.04304782068346	5.93432296434936	2.0793230710851	1.45921767088151	1	3.23365641304151	6.86170058323334	2.32424373782637	1.80135749999821	4.39127328084357	2.91554220314589	1.38019445593879	4.18491589670828	4.86582174511793	3.34841645179744	-6.77602339039877	11.4285645458212	13.9560191128101	3.39976847769937	3.74310733956044	8.22313688302213	11.998047243658	2.01413765976974	-9.69577478362233	1.65698180451261	-10.2344923748657	2.31510051532222	4.36744654627495	1.37336257300307	-7.28325943897166	7.03403383786284	7.73992187071998	-8.01921772202531	3.97905826782038	1.97864355356821	-6.82200219171244	2.2646242132897	-0.456611671570139	5.89384615657164	6.80539789860468
47	6.25649937997442	3.78343394953805	3.22929076647912	3.90575903324135	6.65632117267948	5.57241203976453	3.35082798982049	6.09661007822323	5.12492151256564	1.81270537786707	7	1.78134916783211	5.3698715768964	4.91984306811637	7	6.5711576850803	3.48157361285745	6.67479579641816	1	4.77651894325919	3.99361885096882	5.46369669541214	3.98841390111959	6.93877266137035	-1.52567671675867	8.44101548555539	9.63054930705355	2.51120947332413	-6.03591273509624	7.46044156595019	12.698677988035	-1.25258997838296	-6.11182848010543	-2.3749732227041	3.01566514274217	2.62274341871344	14.6814487288493	1.10426946068502	-2.32619201309356	2.35862308146467	6.47427981464494	-2.92952671028593	6.1445190177332	1.20704958597306	-0.927504282164851	0.423497393286201	-0.0521508522903945	4.30123226052316	1.2571619014329
48	6.99723523111159	2.67472490291419	2.96329090077409	2.66238028953017	2.05694679167318	2.52185783045537	1.77167894505351	4.5177073625501	5.0592860372627	3.92938897658811	6.46787052165076	4.368321253977	3.26914002806516	2.13251455863089	5.1414948806266	4.22347581738151	2.88547302742431	5.05950165478973	2.07215355446926	3.46549938946169	6.59643298324511	4.6888900104785	6.60856770722798	5.16429410881209	-5.9641593097216	12.4451589228898	11.863041104242	3.25889273721774	7.22189135130891	2.95059946882582	11.9257787061698	8.49699625195927	-7.99426013712783	-0.874911649732731	-5.27015091033429	5.27305711036083	1.24442232494432	4.91844389049404	-2.22486356658729	7.58306742960639	2.22956300871283	-2.94296793429115	-0.495546905459652	1.81637866374135	1.28875052771421	-7.33887325006885	-4.84786329674208	2.77194075785485	10.2588200876447
49	4.862728871779	2.24470908173494	2.80801756475776	3.15229404070227	7	2.16664130484575	2.25129943051501	5.32157745516893	5.46188884119845	1.16728680125025	6.3188092132221	1	4.4595903345218	1	6.79050644671316	5.02896304024364	2.01828882684469	1	1	7	5.50423803226877	4.86541024623093	1	7.71025089810392	-3.54090830993802	7.7271987054476	10.578113381693	3.03590989594713	-5.58082794864136	8.50051448886938	13.1543154577398	-2.30201502227182	-5.54057951690223	-3.80282524689211	2.54503879237861	2.93782681945149	14.3412683578577	-0.108811438791833	-3.71152223992847	4.08763402177187	7.75923089092676	-3.66058708047979	6.2800376069667	-0.369688875522026	3.78410777471699	-4.36299429337396	0.0130817746773319	2.6726592174981	1.58445187830969
50	5.72397766327442	3.33723484832138	6.93404317883623	4.63787558954335	1.01510522593483	1.16146142579947	1.92345890101337	5.51084112443238	6.26424275128269	1.35681758640316	7	2.32734712643795	1	1.26228888633024	5.77036002194102	5.1298231290845	4.0968029382777	1.27667824478285	4.34578151971807	1	2.33188156656622	2.13014116878587	5.79492482042131	5.9776905929733	-2.37857130147487	10.4304011144713	9.26795384672382	2.93563566878166	8.05936829990181	2.60191486422979	17.1691642567304	7.00209318969604	-5.64875110032137	-2.66953765108462	-3.44806174913674	5.63913135561519	4.75488455314031	4.01515147951816	0.407454458569124	3.63813920775441	1.22152718820559	-4.97550194546747	2.86252028202938	2.84146456445206	-4.61287887414541	6.9014681047169	0.194957748334058	1.50171199036454	2.02649530102525
51	1	6.06739078473118	6.91313968461973	4.96319481209901	3.63088902421395	1.27199059955005	1.29258856573248	1.16539004551073	7	5.55721810263308	4.49709262272764	1.13092183588265	5.93173445846423	3.26167941732805	6.91803127539766	5.1702863244716	5.7570727348884	4.23146162136041	1.41473357304512	3.82014885715802	1.25191077069411	6.59009714205158	2.38043550816186	4.16128558478416	-0.967146987384084	8.666003258075	6.69160401694866	4.55751989450466	-1.4539729435864	9.8131704724974	14.822045864945	-2.56540584173119	-4.97908256803795	-4.9309336285533	-0.20823196259117	2.98555435327103	12.8127000243691	3.12562696558844	-1.98530428403996	0.991904459779311	5.03583154678884	-4.23138522749104	6.11665600793188	-1.07975142344724	1.68420443789343	-6.40395653546515	-0.232074283367189	0.99107132016868	9.03078826941231
52	4.15207284157914	2.02979457632338	4.64133670656543	7	4.80340274221178	1	1.2543130330797	1	1.92128350175602	5.562221266554	4.17993230566819	3.33885900434954	4.56697713513917	2.87812032521129	4.00376064924104	4.80432862289477	3.06284463381382	7	2.24759330674385	1.24023022896779	3.69885715339306	3.93278912592665	3.31000890684461	6.93469671992256	-5.46574866023767	1.56663427019784	-0.347538110508882	-0.469302583314076	4.1758556307858	13.5981205527704	14.3786501588998	5.14923214951608	-8.75244070619334	-1.49493259141389	-1.09571288992845	0.341252081404356	7.1479215846404	10.5690569057346	2.35809296206092	0.823367321276667	12.1298136293221	0.216519744433909	-1.97956893711472	2.2264738400748	-2.1277236646428	3.92170628596496	-1.44071188799481	3.19022779314938	-0.106448989715422
53	5.61780759545419	3.26782408408538	3.70829809476482	3.50660791443522	6.31189306915442	5.03433649005189	3.3524523586637	5.8518433344069	1.88207925939819	1.68969407904727	6.99925831914272	4.2461913672283	5.15341399271337	2.32237018295592	6.13349207349878	5.6618862688218	4.93862802220982	3.94646394812961	1.94183391616759	3.35540428787083	4.21096561708211	5.08250282919472	3.70843034525682	7.34142519046691	-2.61803115061749	8.80140995734957	10.0566516363992	2.73886178466105	-4.65811943079133	8.67793743765201	13.0284063240796	-2.3029584365754	-5.88230955301283	-2.85523123611073	2.66501573315923	1.58350796878015	14.0830450304111	0.776059186857298	-2.86694351378825	3.20774775108228	6.63522624400911	-3.102505544492	6.49071397156568	3.09162910789903	-2.62238889663306	-2.65008637199304	0.423438468351966	4.57679633871627	2.69142385271691
54	2.68724521911024	2.75157906421747	6.92470419572807	4.45049392065358	5.22445136157838	1	5.4874676541627	4.51932190685896	5.62107485175987	6.05641200124597	2.44229327186396	1	2.91781941686193	3.59736182500954	7	6.97571026783652	3.34315256444872	1.68126580733234	1.78189311699592	3.22604854669236	3.34579922498653	4.2676910551857	6.50778396159367	3.58035616673631	-7.13360781694947	12.1934545210742	13.0732456583035	5.29396216562247	4.70424670365214	6.70660101464059	11.3208281603907	0.833902627089486	-5.80105012174131	2.74396966580322	-10.2768329377996	2.05312470832159	3.90621696397527	-0.336298357621991	-5.68732432837858	6.53127574108716	6.05239718706149	-7.19187957323711	4.06138947701624	-0.373646573270464	-5.48195241728246	-3.54248020575761	-13.9395176626763	3.47830502881366	3.80044035699456
55	4.67811159988212	2.01306747480399	6.79076723109585	4.33883716644881	2.63296096506674	1.35501555376229	4.96528937702366	3.13874128924267	3.97334944407736	6.16189502361757	4.8694634770967	4.54024175993311	1	1	4.80116697781724	4.59521710430423	5.59318421953077	1.24696296892787	6.18906419770618	1.84128890044877	1	1	6.90484559062232	5.57920468928684	-2.54858648119409	13.1943794138333	9.88388612946781	4.42947993879373	4.23434806392597	1.08025631237201	9.19830107194361	8.44708896460259	-4.70541370661766	-0.838478759021491	-9.51562013181639	1.69572114654099	3.3265535284686	7.16519689852591	-3.67361365950489	3.23424780321926	4.47233352987784	-9.24434629486011	0.221444285111978	1.70029926411615	-2.07795437046913	-3.51422109088311	-11.5259657645091	5.64320878792713	11.2398290282507
56	3.42465499516595	2.70678628124564	6.98125897606041	1.72315509698279	3.19693060324539	6.27922470147185	1.80600776536492	4.13151024134078	1.46007529330301	5.10439485193867	6.48588203744796	3.4833151051214	1	3.49885548532634	6.93921209247958	5.97781192518562	2.84536720996708	3.32058926599372	1.33383287791252	4.0900362969028	3.99927242696665	5.12436854729065	1.14913177059397	4.65537868566273	-7.10959993503924	12.7549251367705	13.0394365820271	5.52307250422339	5.57807587534455	6.65291246687864	12.8930416669385	0.904144355242642	-7.16950220237348	0.755186987532169	-11.4775674815414	0.912809582295586	4.14532079202405	-1.09086448504372	-5.57180278296293	5.98972858371056	7.24609449571646	-7.85167959308354	2.30881096666018	6.53792104645805	0.393988511660055	2.63296928177766	-4.2310158601452	6.08676561169557	4.34393935025024
57	3.02152063226724	1.52108496210569	6.55513045043464	2.34718566728662	4.57539265465391	3.97455055945882	5.3023461828721	4.24950009010646	2.74758556743321	6.17442963751967	4.15321607097039	1.99341027499723	3.55243427387078	5.22271358888483	4.54433326625827	5.59132984828074	5.85172545188672	2.21117755277828	1	2.35659646875511	4.56741372640674	3.8822650345825	6.89818305860291	4.48281318893056	-6.77600628355529	10.9193209922304	12.3811009775802	5.2965203135797	4.85880236768463	7.64527511183983	11.1303069264127	2.11491830324385	-5.09999561957023	3.13453379524383	-10.2579972108923	1.72747874026944	3.20672493395866	-0.500916664809817	-7.57211523864154	7.06471071343751	5.02953440888267	-8.93636981887059	4.91399013973726	0.0649222260162808	2.42225473882695	-3.29891389718243	-14.8680700292785	3.02016253124216	4.78223268406018
58	6.6394296530885	2.06264620521794	4.98935203540302	6.32428238126815	5.1017437659171	3.51403390146865	1	1.78334860181614	5.03141382841865	5.22410984760261	5.22393481082038	1.25020826428612	4.73323560106681	1.22418089052327	4.17990282619402	5.83735502133145	4.02577295977086	3.67651550002228	2.52012661675901	1.23686912530673	2.27101495743096	2.55371740680111	5.65709540962415	7.85742587799329	-2.56784539258087	10.4433207623829	7.45235304146552	4.0187807703485	7.14324399416987	3.39191785606733	12.1622328275864	5.09559841540866	-3.05318479425079	-1.73559275551795	-7.43404272283099	4.18634630205646	4.64907596298501	2.26613101441646	-5.26337305466729	3.70874725335072	1.7750798243236	-7.75777651685561	1.89439727362744	5.43930595785269	-1.87149641166481	3.5622687961766	2.02524891937364	-1.32732688708451	3.28812186844491
59	6.42205341467814	3.44925464911371	4.29848356553537	3.86831356508915	4.82952252124052	1.78861277874876	7	5.20147926411935	2.46601781579206	2.85275765161714	4.58287539273324	4.39566311669364	2.33349485805914	2.76773065734705	6.81501133230398	3.9041102458021	2.96390716106331	5.92365543766779	2.38000005415699	1.95346128486426	1.53673143168348	4.83956245387115	1.32643096847218	7.57028159484523	-5.61504829681438	4.52804780044625	1.36674721071963	1.22952068823757	3.77044458154607	13.9970115927706	12.0154387857363	5.7371689221539	-7.3229053199978	-3.55047826923933	-2.87063287150304	0.71553070062803	5.64477367387417	9.51377920986358	0.106442413011879	7.05429608690636	13.2895595440181	-2.18628803001234	-0.461004031331557	3.68792035545402	-3.68690987568128	-0.871677235289268	9.54844375687078	2.86722544502675	-1.2000519145413
60	6.82321404027302	1.04024527493018	1.47287346190995	1.95308167847472	3.96525465550416	1.16379010436615	3.15987683012505	5.59571628942435	1	1	6.1946791231941	1.73607361239017	6.31673679295703	2.61348375095026	2.18506016089418	7	1.56848086579378	6.65139763459825	6.43640405294196	3.31151975422835	5.13478767730821	4.22386288451432	2.03117678904759	7.4834161410374	-0.606379300503687	6.02367210448181	9.66100298920987	4.38392561886476	-0.448491245144746	4.06432759429339	13.1698095987523	4.20661660188352	-4.08821623620091	-4.03740111062082	-11.1832340867189	-0.723912457976052	3.73272177971387	8.15830794258183	-1.68717218673927	3.43167944047774	-0.50335091762247	-5.92414230604405	-2.46534959119721	-1.39533110592145	1.74686194519469	3.79983527354026	9.14777502700524	1.00906418799818	0.924655638227203
61	6.35630293881047	2.16329541904736	5.30748704411828	4.23878273084818	4.94195661634952	2.07195027477648	5.72136552754111	1.08856250973872	3.18580432190823	2.8610534918541	3.72839801271739	4.41060008214104	1.81973510321212	1.20956920999507	6.75495568046972	2.93289447018015	5.17149695922591	6.20206736871804	1.0886175055418	1.30016106585588	2.25315259611809	3.03409883045189	3.65060198218035	7.03511479887361	-6.91119380450836	5.58099795437107	0.258289406376338	0.882731653078739	4.3131043103056	14.033708338981	11.2413322277648	5.18223842928932	-8.12464888357141	-3.2547649281292	-3.58023128318658	1.18576698807023	4.85317888498628	10.9554459997899	1.33755407729156	7.09530160334191	14.4289347421122	-1.501731814492	-0.870331675559457	2.46817282665723	-4.36734815242045	3.84043415078868	10.9567349450937	5.42490627077208	-0.149532285854392
62	6.66519314276338	1.61556827006384	3.42967413158022	5.68041084686217	1	1	3.95493484486428	1.28297311282878	2.58739354439989	6.78154417840592	5.83126853086385	3.83199490832614	3.0496507283492	4.37253842997349	2.28267409259298	1	2.04544937903427	1	5.92490132143625	2.7176394017963	3.66249057592095	2.63986502301633	1.75972548419617	1.45630617619904	0.155285396394237	12.6322339394261	1.52398497594289	10.2852816846042	-7.56063028979484	11.3676490333382	12.0812163870028	3.57389348829098	0.421068822843764	-9.27000549028725	-4.75209931035775	5.3212172201839	6.66298544493963	15.6789786866476	-1.79961503436333	2.56342464474282	2.69892809840911	7.04164413965132	-3.69327558431845	3.0800003848832	-3.30228462290272	1.10769007035017	-5.80672396074888	2.47249084262347	5.27610088865418
63	5.30987257603219	5.95992795238677	1.62819793985896	4.40514457065583	6.12626395810215	5.69030064314249	1.38414504264201	6.38847922499399	1.33565723957471	6.22213265518869	4.92710875930279	5.16571128238816	4.80185694677709	2.76365961381365	1.75278377018925	4.83688512988973	2.79058784395	3.87819903163459	4.6203732425981	3.02721274181952	7	1.77157679217615	3.66286271177295	5.24539254350975	-6.276963109743	10.2253034110625	4.49719903094935	8.37027261635439	-5.67340577004664	6.0611548217949	19.0165376530452	2.72484948374807	-11.6234699382019	-2.25133890036497	-4.1060783660036	-1.36616519625426	9.84144003315441	5.65436099989924	-6.24515477118654	3.51475159665755	6.47908425139003	-8.37119046754785	1.41806684772302	5.8636028667876	-5.35082888741232	-1.73028673212749	-4.00406678565187	2.50526758917037	-1.45328518562324
64	7	1.62587810939781	4.74080184195109	2.22843212510273	5.45141157661937	3.45120964091439	5.11670099066507	4.58751982974771	4.00738107782533	4.59429411042483	1	6.92249575782098	1	1	3.36723610111701	5.24166182265335	1	1	3.22214427249845	4.29663339751266	4.70599448051253	2.65988131665808	5.47844625243955	5.44127877286141	0.896551194519013	6.95313310551771	10.3003826264917	2.37411083322417	-1.58453485258318	2.82903557460805	10.7665063933332	2.9557646043703	-2.17847302635553	-3.96359281857286	-9.21800205765999	3.53168123109788	5.029468575536	5.74454036447323	1.73114444976144	3.36003158284296	0.715005709052716	-5.1222482417517	-2.58020696007604	5.09201072131188	0.658059237777022	4.04561586582999	-1.23989751710876	5.94016572248416	13.192021279841
65	5.62764415313254	2.85319476682157	5.66126136506591	5.19397462621317	5.45797311428363	2.68519761706949	3.05711747740923	4.96631979721364	4.21853160685281	2.75184720403781	4.5715878608415	3.87646814278832	1.90092886011324	1.15843337898828	4.80158577739696	3.71483367681457	4.79263028199716	7	5.73035717238377	2.92222797728715	4.48255515961708	1.91683335478988	5.9325281229512	7.22590308126898	-1.99023054461439	10.6580702986597	7.85826075252053	3.0960724431834	5.34884388411491	2.09671801532138	12.2245699979633	5.1814325880211	-2.32192883573796	-0.190517046679793	-8.71538999878256	5.4058226435089	3.39310878397086	1.93047231509126	-4.69811247893352	4.49230024217927	0.767576647351002	-6.44255478269455	3.29441319683128	3.13568064617168	-1.96156877100076	1.90044531545816	-1.93461532173855	4.9784657209454	0.494724421823329
66	5.69741450548192	2.44329847440765	4.1755686991006	5.05805053633502	1.0979496709433	5.16748383061756	2.85748879936158	2.62221041997116	5.51765360336395	4.13543383289526	4.25565374457148	3.84655899281849	2.21712492155768	3.16852614307255	3.93896306542317	4.91780323550732	5.45703490763403	6.06043846443373	1.55471699851005	7	1	2.58178851704056	6.61767108985356	1.42096891653843	2.7854635595358	11.0867084028992	4.52237092636288	10.3423449297321	-6.18321267436483	11.9312257709536	11.9254754342326	4.26273739998197	1.5055296929776	-8.21902351025471	-7.69602466204135	4.79894069210266	7.21903115574706	14.4447242009925	-2.68714011391414	3.53714226106819	0.435903524363403	6.28121214746694	-2.65133073978756	0.741641763014626	-2.01376716312357	0.610630377640183	-3.2576398878871	5.10694966070695	3.51610610190736
67	5.95724227560523	1.30860691549106	4.37187640608188	3.20436068701223	2.69573516475473	6.01019912505422	1.25774703815567	5.57146885375314	4.25080522436588	5.07445600896095	1.79367839352472	3.3491904967955	1.33081422176469	2.68507201990677	4.06659160562201	6.39689109411267	1.60332553851638	2.41711367994843	3.94726664412538	3.20361133973453	2.1196672871177	7	4.15324034009671	2.12005952060261	2.1471538385735	13.4903864796689	10.6298391864106	8.77396005762879	-1.04781858840695	7.38369025583552	13.4101548247557	6.86899529802915	-3.92539191961784	-4.2426960530368	-10.7233391095079	4.68647588405644	1.403920929071	9.65927851194398	0.456735894693833	1.67351073529977	1.94093520112081	-2.96633929284421	-5.68964916745039	6.73626763323959	0.244181853080621	8.59817647811824	-1.60135375153447	0.255353865936342	3.50114119614344
68	3.8256179138995	2.06967628117151	5.36568597759326	6.82218279169491	4.42519740389139	6.61345016986943	2.25545915266787	3.14598238566521	1.57489528004988	3.6483394089255	4.43667292884164	3.22687176948886	4.6047918496704	5.30514694221975	6.91700526808919	3.88342923408473	3.50710523560917	7	2.85914016648455	1	5.0077194922253	2.23182864842272	4.05463794671724	6.07339205818518	-3.39122002081294	2.51353961897527	-0.708208365970984	-0.744195242566384	3.02093637468876	13.9808705353928	14.464914294779	5.03443642707309	-8.84044922398311	-0.650041104768299	-1.98936222799232	1.6737018062675	7.04589406794956	10.5756962540268	2.95619403949969	0.787430341378947	11.1349432321293	-1.4048166009639	-2.63771542771289	3.27333454807237	-2.20647468342982	3.67311205431117	-1.59318184572564	3.45645926073665	-0.344165996945408
69	3.9636169690519	2.65757636653756	5.89882254400625	4.7603434431701	4.08070256541994	2.4340000944682	5.41787049387761	6.62214524493044	1.16054377478998	4.75687823985586	6.39528915900082	2.23066578107702	2.00727407671253	1.32780543114319	4.75808316810112	5.18143627384109	1.84692750223889	3.09663125044352	2.13458027027605	2.59962292414968	1.48057205191703	1.2849712272487	1.93809924145118	7.5839374710062	-2.14566321509371	12.0548004142258	8.10417351843148	4.24124005732829	6.92246373447571	2.04458961698544	14.3026019898467	4.28209281815165	-1.80726829227156	-0.288315843453471	-8.10114709399377	5.56299707801797	3.42496730415964	2.90824090132733	-4.18294905802794	4.13338955345714	0.43800627385991	-7.56903263549671	2.72061405874769	-0.216922493696562	-1.82155718588526	-4.41453440257087	-1.02005612431889	0.71834749988717	4.44777525463954
70	6.25186029719545	1.18562523899395	4.29009064041848	5.70975500055669	1.51233566353604	3.43456932724101	4.29364535833383	2.08100831457379	6.90755317863645	4.81619018867507	5.69540151876941	3.2609330400564	3.58142060497131	4.09986369576316	3.29462145181187	1.63359504385136	2.20225665521046	1	7	2.94905771725108	4.64591679152711	3.23147237931985	4.03063564286757	2.34279659166183	-0.0411762958454098	12.3219897395378	2.63689097627686	9.40244603809253	-7.62371204316836	11.9355624662299	11.9444903581027	2.86633433234834	1.200024846036	-9.51245420920744	-5.14761597390784	5.60393051297745	5.78422295708793	16.2190420691861	-2.16375278235945	3.16052778085708	1.25264831141212	6.72380394444241	-5.07384565418492	2.59851874596254	-4.03107598320624	-4.97044435036878	-5.80545289188504	1.6518612250261	6.28867773280718
71	5.93971734834769	2.09046655795731	4.56480849157476	3.84937657369195	3.95605509124002	1	6.31677404161583	5.59086414111712	5.41526958655861	2.70738130847358	4.97961671742398	4.18823816272101	1.31780534760444	1.05110720592416	4.10772732116541	2.65386542235676	3.98882662272027	4.99391391755399	1	2.95231248075818	1.77316127731971	4.65719344662622	1.49019202098262	6.68564108591021	-6.55151459632931	5.22608816389148	-0.184651003243739	0.174371516233019	3.49732655132391	13.8232789670576	12.1774624753546	5.29028717385794	-7.95488388535723	-4.06628620069884	-3.7155519639741	0.0855872926736486	6.0518299599056	11.1531954913261	0.785288633661747	6.81888856788968	13.4628608083335	-2.14609775753168	-0.634301349482378	3.50034922167721	-4.60086812131656	-0.622659154736258	10.3179307278221	5.66486532470882	-1.03037926631255
72	6.03917065472316	1.83442334088073	5.60518017751394	5.00617114203797	4.58202574062178	1	3.21071234042199	4.24315972138461	1.88226525837756	1.72490121080197	6.92461049529789	4.44761801760074	1.62287214443851	4.70500942218307	5.72186260378168	3.00933010913095	5.24567914287544	1.16602520016402	6.1760251938965	2.84932258336387	1.1064786682743	1.09934455157033	5.75737211641762	7.10586887714165	-1.65692663280314	11.8707432126324	6.39212073368059	4.07268571448934	6.98859891944709	2.75972837258184	14.8105597337318	3.90445480032304	-4.38436715999665	-1.37518893717181	-8.394962910817	3.1553750309341	5.46886967192036	2.76461587354558	-4.19658654793774	2.97781176329088	0.844498275634387	-6.1151361728723	4.09991582796613	-1.59426863859576	-1.21940192874272	-7.24694147314598	-2.62164749550353	2.06678918339332	4.19866556144913
73	3.16856030980668	1	4.25969585450036	7	3.64098092058715	5.90297895327455	1.05716567614316	4.09589797015264	1	3.86960590262008	6.61645377890546	1.69870016470806	3.11340029113238	2.80258202657103	5.22032692442046	4.76201071883053	1	3.25611776944423	1.56315827454944	1	4.75760746299311	5.67807922338799	6.58916095448024	6.7284417277064	-4.6712826163443	0.883355949708285	-1.3511678707571	-0.83463039219338	3.59359101764238	13.644419328322	13.7189240525484	7.02899260167124	-8.25626500253614	-1.414587813603	-2.38693044842553	-0.11051998133582	7.60222199363983	8.64274925506285	2.24778732947422	1.29331727105916	12.3522320869684	-1.14279591943567	-1.60907682988991	2.80834184555938	2.72124029022913	3.41004227737088	-12.0455709591349	-0.97890608834052	4.26227879679338
74	7	3.26812972070459	4.58903740811604	2.24861376270654	2.27418148496578	2.25618932195836	2.5001500891598	7	4.66010800411424	5.48734990322735	6.74770226902229	3.19196263364485	6.63801827112813	3.53327920152968	4.41834899117745	4.66926765518107	1	3.75000865329483	2.85640166291721	4.62662241348329	5.16798712941268	4.36238816633441	3.15479673839995	5.18788944648696	-5.10005511433288	11.918464246207	11.2970872922839	3.78769650543578	7.543776534912	2.71320585446791	12.2543982767861	7.76041055887413	-8.44086184339581	-2.13331909531895	-5.13410349015065	6.47925641613843	1.51111076943282	5.21678842727922	-1.94474001512914	6.9890671298894	2.42090234371714	-2.74103043793284	0.289343207006661	1.22094845939823	-1.26000827343877	4.01011998305243	-5.5124718601988	2.61394140440556	3.4745683144832
75	5.5194747264843	3.33213648513937	3.97697764457735	6.5632005898621	2.85909720251369	4.72300497606773	4.94763549956354	2.1252155676521	4.40468943604424	4.3911673509175	3.71043420841168	1.51586455702092	1	1.35939050926439	5.9502635298652	1	2.36295060808563	7	4.79431128226812	6.98135259274495	1.49609292465371	6.17498103526245	5.26187364140594	0.392966649567664	1.73078976104588	11.3617449366042	0.44330749989496	11.4020250243894	-7.45211999333669	13.9465830448482	12.3035941441765	5.46992101955163	1.35867077050695	-9.22771186408083	-5.10532545553395	3.30463172258506	6.51640996280129	17.5595929313252	-0.262423002324099	2.75022118987227	3.38239027324163	5.83362593947006	-2.48200697170959	3.51651028231046	-5.0973038777359	8.60663356467016	-10.0549827747967	3.17683332000608	6.06406902836531
76	5.92294906715398	2.21200382942483	4.36768446716725	3.6267405839802	3.93690018873728	5.89376690020228	1.15158607086942	4.19856914196726	5.38331720325551	1.33886527640144	1	5.53191002587332	4.62310143016199	2.45016154189999	6.00656974799042	6.89041649090252	6.56764574355123	5.65588272462103	6.54040080910183	3.44744193630992	4.99148375918477	4.70052270634023	6.57298785967237	6.15852172561126	2.71485045288941	7.13849338191859	10.3873353701555	3.89836691479863	-2.0233239020708	4.24159028233805	12.2992440196688	2.46130031763498	-2.92676591560685	-6.45526255074956	-8.04301293495406	3.32668194112979	5.4127562586916	5.41685808775936	-0.837499855927434	2.53629037572687	1.4392776522822	-4.84833848306443	-2.95542899285692	3.62857976928565	-6.67883742865863	-1.65627199347819	-11.3458495971892	2.37686003653195	5.71475265385858
77	5.40616564315445	2.3599585266458	6.78890068386852	3.3238631757092	2.75787576721321	2.84292302583666	1.95346864670759	3.12529024694892	7	3.04141514242868	4.43051679220136	1.42642215384892	2.24543196090522	1	2.56465438684707	6.10577683050727	2.95057282825286	4.10429199502746	4.4191323400396	1.96391619081911	6.25227267302975	3.86869979988949	1.16669945850973	5.92578566166164	-2.84546196871607	11.0239897492689	6.89086452614309	1.63638573243362	9.59566795543712	1.18266424383384	11.9397966447084	9.5270182937519	-6.72767513455992	-1.04674738256193	-7.5348511350692	5.33003762464902	0.700784850758123	5.1715327955628	0.94574367365569	4.19413340307871	4.25131040364563	-2.64797355688007	-0.233067396308208	-2.27123404804986	-1.61862388751008	-4.80273596145031	-5.58332741902815	2.14260522696756	1.74934986206745
78	6.64271423662776	1	6.60839277648894	2.2731050591146	3.84556639080302	1.21349982519168	3.05908190519513	7	1.8848121318057	2.25568096813114	4.21399654472041	1	5.53628283330129	3.7267763899542	6.25796120159139	6.15844356904326	5.17776352201472	3.48950042901948	6.20084852853245	4.56148312195291	1.03084927114284	4.25900873620794	4.16890759259619	6.67429685000214	-3.00320628961173	11.362935843251	7.89529268843675	2.2745408059768	10.4957645948092	1.83254033963659	11.7061658893421	9.27406740049066	-6.73318164948276	-0.686268196158097	-6.92075746636958	4.55850742485112	0.98493897087909	5.84983629491892	0.746327736755734	3.04615036314809	2.39109469910495	-2.57536835238123	-0.716428904059354	4.78484368150216	-5.44817291425063	-3.0350145887986	-13.2828164109929	1.24927340092868	2.45585122426717
79	4.70666056917663	4.77431272881194	4.61592970091267	2.97819198482113	6.11593259841255	2.27468480371234	1	1.51105457540665	6.81604190301772	4.1915532212846	3.77581607135428	4.78593897613889	5.35441582104515	1.56668256371115	5.82647292680272	6.57071607592167	1.84371934426206	3.01970923447735	2.25580755762054	5.30226885054547	3.46341614193361	7	1.11981731076233	6.5717980120901	-1.16751175607012	7.96009765074613	11.5123916872263	2.14661582916821	-6.01184652769177	8.65290761900299	13.1598209897753	-1.8462391040801	-7.69005592901447	-2.41203898165054	3.26582574993127	1.87685312174352	14.4751831774286	3.40595440200729	-3.05258284947442	4.98087695708306	5.40855876700988	-4.47162670565233	4.48085662455547	-2.93803995394974	2.96030277311666	-3.31578405715092	-4.33078648240619	4.12232158460328	7.36414599312951
80	6.38612383615083	2.11234478747575	4.55262455385432	2.27584234243579	1.94537204495358	4.35205857179423	1.77778757353876	4.46423600565599	5.6860373871072	1.93936568156127	1	5.85031976584505	5.03548948418219	1.46797611568316	5.88439932335612	4.78819547283794	6.71594244593271	4.45588298905105	6.87499711294142	5.58250891955643	4.4631665948649	4.87759558378283	6.1609876014933	5.63301654211649	1.73973875287447	6.58120852426303	10.2099263883818	4.5848406995925	-2.62935070376175	4.84012040056679	12.7961504168837	2.98933495803109	-3.39530335429633	-4.68991773396033	-9.75452800409395	2.3598107484538	4.98906696948232	4.2411040532505	-1.67044517086892	2.40678200855946	0.265008708233535	-4.5496061912921	-2.8076300099442	6.50240050159542	-4.04811035898854	-2.03496371365395	-11.3481730440981	3.79289610879332	4.53676790307319
81	5.35079422573874	1.61415733221207	7	4.77213678432668	2.75283178895142	1	2.66317751576245	4.95668688556479	3.49534945830185	4.4709668001178	4.69926978994937	1.36983853549107	5.78905012824372	2.47196237043967	2.81933112688802	5.86667230709514	5.85968645955881	5.59845125790298	5.64226850272523	4.1821286264303	6.42192566484366	3.74624180208252	3.65621616905498	5.82714663880447	-4.24793990846869	10.8353732749654	8.48544300045102	5.17416950514878	8.95864548298191	3.06988820376537	11.5372228067428	8.41602251143964	-7.02592385538456	-1.47602515351862	-7.93558971368522	6.40371522109031	4.59678320106215	3.55384715899851	-1.07589689478763	7.14817856160635	2.15707826818543	-4.57787198166208	2.10691240828417	2.49562442090244	1.13612295554658	2.71973819975619	-4.03549752227603	-0.352749347471522	2.34507598508937
82	4.86764708068599	3.52027300697658	3.40801658786691	5.93073047347889	1	1.51479207137974	7	6.70491526242935	2.98151192997828	4.39855388215775	3.57476304684595	1.22133869022256	6.30692157257981	4.69172365339221	4.45055568473607	7	2.17670309125798	6.52633901749373	2.21138526935904	3.115079152198	6.35677790085455	3.18448956284825	2.49415144898267	3.3026807381918	-0.216665480335619	12.449337173949	3.78115746200867	9.9964889448325	-7.16588754381709	13.1540377519898	11.674946661729	4.24979963927147	0.417554742388228	-8.04744968217072	-6.02655830075135	4.6390854756076	6.76076112780506	18.0674277761132	-3.74016580845208	5.32891354736798	2.02123145214887	7.96330896916941	-4.29871981931599	4.06397529977339	-1.84144430332458	4.24722000631531	4.12010055254221	4.60566681094426	0.665456013641408
83	4.62737871501326	5.74047985345503	4.11101198511964	3.05069532582629	7	6.56910607913623	2.14072646827777	3.31959387936142	4.50426023588188	3.95127565497927	4.09456791226196	5.05540163118355	6.77589230503626	1.15854772919227	6.49602646121037	6.19656134988645	1	4.28919336692194	5.68364763018687	2.24126310711213	7	6.96695905353231	6.24620730997213	6.76060127703032	-2.98363402619922	7.85910185216762	7.00872772891135	1.62739748991504	-4.97071263620361	9.21477030419617	13.3211971161173	1.02770752374767	-7.21880331347789	-2.30772811225222	2.26539723203345	1.44884941688958	11.05992365842	-0.142121098516007	0.181219971406248	5.76791517166311	4.03812236726443	-3.44236782038182	6.73224437733452	5.72327415908693	-3.69974055164502	2.34193387904169	-12.2095328155473	5.14305038802582	6.09809779128562
84	6.45600696404571	1.87163010126213	4.854482084086	2.00022842967094	3.74376569694263	6.19820075256508	1.97693442964328	5.23541609483047	5.64074331781704	3.62075741008855	1.14289968272671	6.87068821855981	5.62061042970968	3.44526315119451	5.79940614592347	6.87083663880201	6.79066628168951	5.64243458858086	4.6234952642196	5.94426578345193	5.25183746362359	2.9237043415003	4.61957268165717	5.90909737119105	1.63997011931625	6.6377970134934	9.90578232006005	3.16362825705352	-2.62664912874429	4.30736348821651	12.0897970165997	2.99167764978816	-4.40820579777196	-5.68077283809677	-8.67848361230315	2.41049477457381	6.17103920194242	4.36393066600713	-1.67078199932277	2.69911191520309	1.15144909095023	-5.60437910525957	-2.45605492480279	6.50810438556207	-2.53588495443223	-2.03467759638213	-12.0366790218783	3.41084985350388	4.70063071789468
85	4.77417663765739	7	4.34351745662478	2.76794106190683	7	2.4741136896874	3.33042434690053	1.22928250180383	3.85887664218682	1.1734903656678	2.53507165260745	1	2.84627717245584	2.67702772470909	2.92650753892231	3.25805098711811	6.37025915264523	2.83748869741114	4.26636080742316	2.85485469365527	1.02847696633816	4.18668117442999	2.38244202389687	5.12477866258752	-1.88540386237947	7.96307801570321	9.91520757455312	2.26756711833548	-4.89046630742978	8.78130755817065	12.5234791926557	-2.15394628060893	-7.56468910385005	-2.03894272679208	3.86251935508382	1.71754371136564	14.1770908273012	4.95350644420537	-1.61859847007076	3.49659121603692	6.31538684628367	-4.50099972709513	6.0197638324076	-1.74656691902355	4.0390622071889	-2.04161232688598	1.07860709934912	0.659461179662756	7.00875491375832
86	4.62166212550925	1.82942561457258	3.48769807222454	6.38474180287507	1.61432404175999	3.2684861404802	3.57488456858258	2.39424462722357	1.96717178030475	3.91156249461232	1.41796264858549	6.29164520055428	1.35080790670749	1	4.57226977875228	3.22634217674892	4.55406770906484	6.3341508288771	5.08989532222993	1.28517875228227	3.40665711047705	2.14208922285459	1.29346241798226	0.413202297191756	-0.624668722933497	11.7858061565115	3.04799030176264	9.40751304356584	-7.73130973685534	14.0870337541272	11.0353406955162	4.7298085350206	3.2553494991568	-6.96652158104666	-6.11485889041743	4.65505634425399	8.86847364740293	18.0709880016809	-2.17302451428232	4.03016498401894	1.76323340591536	5.72624581102496	-2.88755064848239	-1.20652586077842	-0.477646692734816	-4.41220626818328	-7.52546464257999	6.09199821708926	0.899618038776603
87	4.27726104918328	6.10294175959767	3.32007667213123	3.36486157136217	6.37586180917197	7	1	3.81807893881318	3.3204085812145	3.96861824887639	3.84710390077644	4.01073073271038	1	1.47234699063971	6.48267933588587	2.35129709877422	3.79795503509186	4.2546161345906	5.07927854133378	2.2219313564412	7	1	6.54011246927104	6.57596871055744	-2.92572381204207	6.8320421856672	8.11799319092711	0.442431387601852	-4.82037125500747	8.85666992878374	13.9740532841268	0.433889184576795	-7.09971457384076	-2.90044449861898	2.76969750756307	2.36635236825882	11.8201108512648	0.346245306232622	-0.696950882272959	6.24330682234578	3.03107738171656	-3.0249789609797	6.20738541160283	5.63136867044199	-6.63249321068836	2.09187749926952	-12.1552883117332	4.57754918999065	6.08268275304366
88	4.4827332115893	4.18922516537969	2.72644369471522	5.81091727482429	2.3833172774509	2.93959299752955	6.41468673219271	5.85602715652078	2.55767446869912	5.57764563643395	2.73630905924955	1	4.65826839665031	4.59209014249187	5.68724300333407	6.92417934211286	3.56131234531971	4.06028428229888	4.86046795830058	7	7	2.592451210807	1	3.14589412928322	0.0412533887325623	12.291791914512	3.56869782233618	10.1765316392565	-7.12943970435262	11.3606816901598	11.5052343594486	6.01054559168746	0.244367257944077	-7.54038961953812	-6.26736054463186	4.42582361474122	6.60177451335943	17.1084171537667	-3.54917401220835	6.72511520889687	2.28252370681735	6.77700547741418	-4.2829310669569	5.31368103092773	0.0209051320365946	6.10631569817127	5.85495148068649	3.675089624215	3.97969029785537
89	6.67941534396496	1.80948833145967	5.59960032878559	3.22854800201541	2.28435288894971	6.16900039348014	1.16327243823322	4.45245182502876	4.06585178883627	4.84089697521862	6.16622786661048	2.98518686819314	1.42211731594069	3.07473905977999	2.23424145671565	6.70159294026051	1	4.09074426552909	5.30173294832264	3.94361428670491	2.86572375609269	6.13742870827995	6.69766308049391	1.37208762484287	1.4179028099758	13.1499589908102	10.2426207066917	9.51435567829875	-1.67354934361013	8.68063755605922	13.0466180174967	5.54434814178918	-4.00994346737127	-3.27284722655051	-11.1480344701343	4.26919740347207	0.363410247227756	9.4399166677189	1.99494604714028	1.15595853202955	2.07266154711107	-0.614437792983375	-6.19241322463623	6.65848432858924	1.86552174358331	8.70569085114778	-1.28287724656458	-0.754986513888329	2.94975117478229
90	6.09359652876477	1.39106111325823	4.65633731647888	6.94116032950279	5.19272110573783	5.54500108464591	3.17682080920514	5.48960402364115	4.56863656321486	4.39107046125065	4.9040323359436	5.75809504340339	1.56207192837999	1.72386910019245	5.9867293548279	5.03883451269976	2.18489796791216	1	2.06730978391542	6.32248191747062	2.1937079162859	3.4083909774367	5.38555309872678	6.85310263672763	-6.40282027505933	2.06758852323989	-0.867999466619306	1.16411282443406	2.93898833178812	15.8538286716307	12.6200116206984	5.0007930423762	-6.47913720347522	-1.27624712332919	-2.15455104828107	-0.0647525126634241	6.66234326114479	9.26303150286362	1.44762924157794	3.4883326473642	13.3191669799157	0.668783222781324	-3.02320259086607	-0.0676705047264235	0.653164558134726	3.7888926314473	-10.3184514267489	1.42821190804874	1.46053988263215
91	6.15186308837918	1.87200913594944	6.61984194042988	4.74106518450249	2.39363536800204	1.73637381156647	1.79717724640676	4.91716526954677	3.64009967131005	4.76427096257553	3.13751617340719	1	4.505453456108	7	4.44904017828181	5.61781932911173	6.61000709471564	6.39469322954356	6.18140402467502	3.95511091761017	7	5.30699984862821	3.21778444699644	7.10596490621936	-4.58542840730182	11.8919297614303	9.18940389831599	5.09422802599371	10.0274181323828	1.67763867941847	10.918257377384	7.71295469490734	-6.97457568532217	-1.6804345602557	-7.94006738442148	6.21962211489929	3.98700325688352	2.41325200419091	-1.26458363196096	5.87247111921822	2.31666475164636	-4.20921725746883	1.63705570078762	2.3014320363545	0.97843829444602	4.74027188204231	-13.6336877870707	0.692727809828348	2.22258198580674
92	4.43724122195484	7	3.02543923375153	1.81636545627333	3.86192067975334	3.2651939080459	3.16868673320212	5.40481543861103	1	4.99237230341568	4.72401322571909	3.31860203359674	4.09848651846039	1.45662310886617	5.41384266784366	7	5.387326475093	7	5.80232662704584	2.41939747680462	1.78862729359246	6.84046819895905	4.19180922553512	7.04328238360145	-10.0703167702317	11.4561824495614	7.30186723643971	4.73354023512877	-5.29559221574709	8.19445582484775	8.19049008141837	2.21809080112117	-4.19455556513416	-4.93672470167718	-8.54484864706792	1.44035815364688	2.42926624171932	12.8475292928747	2.39023446619651	4.05985521493448	9.21142382500503	7.85675696180988	-1.04308165642892	-1.85041185119628	-0.0891646240887065	1.42582460845015	-8.3179896360359	2.59666677785947	4.632739657613
93	7	1	5.4055576234218	4.875371944506	3.7573819991549	5.06725451411421	5.40669540845006	2.25794365345655	2.05623948901499	3.93878208861697	5.4852319825685	2.10156816619727	1.95699810487751	4.79166718486315	2.71483638378964	6.31485193307593	1.20146094063579	2.02906286702942	6.05292096092163	5.51088413551955	2.08148295068789	6.62476522074249	5.78373650751429	3.78157187166812	1.77427827980467	13.4729428412591	12.475084072728	9.72830073785792	-1.79358699316868	7.76722316614195	12.4574926515033	5.93473984836768	-4.04049132755799	-2.70744024596549	-10.3389648248781	3.78370203848976	2.88037232647713	9.76068367086537	0.273464254796626	1.08173467258479	2.44696926885588	-1.41048063710933	-5.0441591763138	5.48000580339147	-0.411987975129593	8.53742034184168	-10.009899397228	4.29339425492146	6.93150423174274
94	3.89633732002614	4.87863003477695	4.0430889617066	3.04037408913074	6.53508505078036	4.9386849893261	1.59834865849243	4.2896283238918	4.01471398613086	3.45126058957247	4.02474540741088	5.69623597591181	7	5.24340202715275	7	3.15764729578609	3.82541091415942	4.35507814015624	4.22583326735031	1.92034821013559	5.33288026471701	1.04967210927542	6.88816606366111	7.05509848105298	-2.4621187320281	7.0566250919025	7.65443732270809	0.948111199112988	-4.43747203371365	8.59155235966059	12.4822566506142	0.168410536683857	-7.06716208323504	-1.90780852884271	2.00499951194472	1.47152179449749	10.683620548908	1.24821383708065	0.74742768710679	6.42913462209995	3.04709175037646	-3.10026514370446	6.95676727185456	1.55290932390484	-3.38240104538222	1.86559981118615	-12.6986647891791	5.61037218222858	5.62349292066281
95	5.43114419849157	1.34054726347099	5.81563533828214	3.26657806452271	2.96946956738041	3.87468697463004	4.49901607276153	3.06998024338922	7	3.52670232729455	7	1.60927189407412	6.71864681311228	2.12583442929052	4.56293906248944	6.08231361054606	5.19568771054421	1.48954067280823	3.85136933618389	4.16524207937986	1.40055824803131	3.39443959416913	1.55754478447885	4.9882127048369	-3.51119788441189	10.6182400965759	11.7661091989296	5.9646225544409	9.22066847957332	1.78849102661432	11.3449554226011	9.7716721741277	-4.86593431410381	1.55659381666779	-5.37595296630219	5.64514294083219	2.33781428416402	3.05264437326514	-2.76027207394903	7.38947837851138	4.1074640549006	-5.42119107158588	-0.0506619800501381	3.00031173698018	3.34795472287779	-5.08796065420138	1.3752682463494	1.71420398830591	5.819209881267
96	3.09327645944194	4.98964590380172	3.68349150594386	3.64637911848241	6.27987373470934	4.56674167653263	4.26288800843757	5.50430407887732	5.22123058643011	3.27629588069397	1.71781802371993	5.7701983824155	6.52103711411471	2.88280312995006	3.58686281608583	1	6.50665562880341	3.9382200326136	1	4.91951292036932	4.41527834673348	3.48890657587082	5.31060723376092	3.4312804500062	-3.65520345982929	11.3315659875473	4.16853856663438	9.32721341450747	-6.63040178577004	4.46370280423945	18.7511775523509	0.716607495202851	-13.1740007610023	-1.24113241762874	-2.79312138834999	-0.629950340168622	11.3209207338562	6.22539237676706	-4.03071701886068	3.43020875918512	7.30419136401123	-11.0136860695538	0.917065895019875	0.236535272044705	2.90164074146494	2.67200682482502	-4.34120185648121	1.86773009121661	4.13535739220902
97	5.6588619966802	1	7	2.58687953785829	3.28844688412206	2.99703161799647	2.6279870505417	6.03360065256983	1.86408171079235	1.62270677078751	6.44372781075526	1.31484245923463	1.11259378433915	3.35810699870042	3.12083784009677	6.84578301164329	6.51182179327735	3.27577495002955	2.79385412248876	1	1	3.81238413085358	3.90988184390508	6.32397505258467	-3.57552104894898	10.4498202105533	7.8508432441238	2.63771155193613	10.2822121251216	2.14935272374108	12.7854608657892	9.45794445304798	-6.90824190857591	-0.379512123259928	-7.98053744855042	6.79251064356413	0.153657814348816	5.03572334756644	0.562226329674509	3.53146455294302	3.93182889953571	-1.55664908338345	0.704701615928639	-2.07181421268081	-1.80221976719205	-3.50213192169604	-2.15868862770843	2.57660169761954	1.14427323943016
98	5.254814488851	3.97950324547431	1.31137107312301	4.63940557037481	3.06954586370313	1.73933939312418	2.68789021609547	3.82718470174327	2.33635973809262	3.87407367570509	5.02500731982911	1.69273044083893	1.6118069043962	3.64944386632432	7	7	2.36566660681707	3.36862477107637	4.61747630994348	1	3.76065632335821	2.77447660360522	3.79720897104378	5.45238801586735	-7.13375112792738	-3.4887782133072	-1.0577899165375	1.74991978688355	-0.256855504053919	8.99671395305322	-5.6543659173972	6.58823048066805	-10.0719715137418	4.21977950691784	14.6546693476731	2.85891812407042	8.21797573461846	10.0104257887439	-1.5481463666857	3.88747566456414	6.65530479378978	-4.16634057165818	-2.6133313349156	2.91495711047328	-5.55273433791722	-5.50244598450421	1.67453633834671	4.45900720795196	7.61720387057504
99	7	3.08836471649239	4.69702910675267	4.61927221359559	1.62792289657367	2.90395637835767	6.00406383483992	4.68074656527929	3.96932530678439	2.50769558193957	2.55521444775624	4.92495673443872	5.87549523311492	1	5.20142804083899	5.13083059667723	5.36552284752871	1.32516780804443	6.89722992376042	2.93266215987673	4.55880508661224	3.4671056089627	7	10.7787012749667	-1.04971000720556	-4.06213373445274	4.16491281691214	2.76419044323591	-0.275083182659221	10.3070578087747	-4.57042240039303	5.26798010748153	-15.4188348981789	5.08074408558462	10.9319558213703	2.91508524876554	6.61945033844366	12.6687175847409	-1.6061269807817	0.849315590326937	5.01181193687329	-0.606986874925598	-3.55937756542278	6.2907067578078	-3.35246356604343	4.75532957771067	-5.06876236734761	3.2029776985135	11.4938640776847
100	1.49606249842298	3.31553468507181	1.89939390283218	4.9664143727161	2.31579050022758	1	1.79365851779341	1.28639655224251	5.76812619260529	3.94860833374436	3.88221375357596	1.35391953142781	6.4456252970226	1	7	6.53985545508689	6.200112790444	2.83499560314972	3.67145808557166	3.40329743135652	1.74591154689402	7	2.46636703237634	4.42277388316574	-11.2444264107658	0.609701735952508	-2.74654801605631	7.05314555632712	5.75189749685068	-2.10892725962869	-3.8474113513627	4.66247041030862	-6.97071903223619	1.8351884899763	-1.14099120390538	2.46261487403491	6.65795383935237	-2.39912972653436	0.840802154194618	5.33000617236447	7.39230712166039	-3.3381961320633	-2.10157114638071	-1.14105862603981	3.34937197935777	-4.13722398378229	1.19968822456054	1.7784970337357	10.1219230814136
101	5.62257779655142	2.70094969764095	3.61020342341741	1.86981942519793	1	2.07201753773535	2.08369089592492	4.45132425676531	5.33621838519398	4.65897332296635	7	1.30291460290977	2.92743280453598	1.28030907853371	1.70086190012654	6.97532113788387	2.76527355695317	6.12603237178222	5.42947623574015	1	3.71544758609172	1.32314060817007	2.04513436765441	3.38253180326075	-8.05426222247069	-6.79290563114471	1.31203942541515	1.81752520352426	1.59885976135295	8.24972300999629	-5.31179412815933	-0.522444208508236	-9.72205261884042	0.307935056350121	10.7305488531551	5.12488851790641	5.31270781812595	12.9241569420556	-1.0109558882956	1.98887828339305	9.37149375842556	2.89087348553631	-6.59494442934546	3.40076378494854	-3.01485368496242	3.46940321242708	10.5116261705431	3.71894389122668	4.77308731267835
102	6.39976575450982	2.97783168755976	5.14091714484555	1	2.04054156077414	1.60996630050665	5.56348756066735	3.41433234795158	4.67172153164705	4.26018113105747	6.48726570640368	4.69622117929979	4.72580314342786	1	1	5.82355154087677	2.51703584466476	4.97008610927956	5.85971483818526	1	3.40091771829698	1.18283531511943	3.67320394313773	1.75065704099281	-7.57284949592573	-3.84645037564953	-0.925587401373834	1.80616403826024	1.23303247323802	10.594250180187	-4.28593327436707	-0.768892407407131	-10.119610683667	3.01728121918901	9.82806398165099	3.18323382390497	4.78306415250436	13.6312930729628	-1.12301887521153	2.40633376413258	8.51505079453258	0.700805215160106	-5.56234466913228	1.42235988856925	-0.160554922797392	3.61371659244537	10.774431636511	0.918313883596369	4.97257175076819
103	7	5.85016173598499	3.46962360817135	1.38489362067259	1.3281614638935	4.24574211400471	6.10196771931237	5.73973554634159	4.47314255729632	5.88169699764143	1.94599296432766	5.55566059038451	4.23636661753692	1	6.69422128477847	6.82716583672471	6.07036766050878	1.59692311332921	2.97075141965606	3.57395570614035	3.8454306462994	1.2396911125888	3.17199977444882	6.76887755599053	-8.58348030851609	-7.50899374977009	3.65419907750499	-0.0243428723368204	1.71061628399067	11.39481861286	3.78343461573514	7.21009745968658	-11.5656608693545	-8.23979901673319	5.18886212986383	3.66384017500767	8.55747896505583	13.8768988449624	0.0642077511782326	4.64183892065115	6.35591665714406	-1.18310169154136	-4.82067791822031	3.09274325503083	-0.490165573935983	5.63337426108309	-0.0385380133370321	5.04326353343737	3.05422627535505
104	6.03531913990848	4.76336307900959	2.14301584693875	2.7031500874764	2.57479914714561	6.3676279010171	3.85092226384967	6.18836478532044	6.42449895942968	5.58855857068408	3.62490525261422	2.18875723304726	4.69879151106023	1.33155127425528	3.61331853661531	1	1.05570428070488	2.2828494053788	5.87993876673703	3.13249472056486	1.3622683152082	5.60029930643093	4.99563740910268	5.05469148098166	-10.4284782571331	-6.95432655719148	3.71444515147338	1.90809976086756	0.26767054632229	9.66167198043235	4.07894455136855	7.07328048729218	-9.00800178086414	-7.3365351750694	5.92848238146781	3.82638945176433	7.8504709451812	11.4565222324085	0.315488055366971	4.23341151525185	6.59588529644386	-2.08796857066678	-5.91984752247497	2.90634374720543	-1.54701984269278	-4.03501078415943	-1.08258419995058	4.70098911485767	3.32924329182448
105	1.29707254854806	4.11222969576918	3.26455044941752	4.65327914476634	1.84246968451043	1	1.82302482226483	1	6.07206419345831	5.12604369463832	4.701329589819	1.31125997814871	5.67921808153173	4.39243215344673	4.90765611594606	5.17585341552508	5.13862861128685	4.23376010528258	2.31998555690811	3.95557730562637	1.52245410565314	4.88350772708076	1	3.80057937215389	-9.18690047467892	1.97839582570649	-4.88977872988058	5.21745374257629	5.74202992192192	-2.13900597637218	-3.84285697702717	4.45767862008363	-6.07634971978593	0.595202772829337	-1.08044129724306	3.30662388418799	6.59323725686872	-1.58009313638691	0.894738063597702	3.26685287813879	6.82558598752672	-2.20635829303036	-0.538849456226062	-1.29323232836009	0.591953966801221	-4.8200176050229	-0.230830997466764	1.91608812888158	8.80069966464254
106	5.48839236801541	3.97407960992658	1.55862341829627	3.54410238987656	3.75605135039687	1.18680489564314	2.69260335146345	4.1267535551787	1.87750116150109	5.9464149434721	5.70994576156826	2.37436629416319	1	2.37687533210911	4.69012266044067	4.99483102272014	2.89521305871027	3.13521435605548	1.90538419725157	2.84137226372398	4.59868167775246	4.03446363934135	5.07798923659893	5.87448352138715	-6.66461473020798	-2.54972827046161	-0.181794812704902	3.28215512028979	-0.845006911070119	8.49358629139038	-5.22642356422683	5.49029538975973	-9.92109544329881	4.87154566082255	13.4485813958724	1.69014179288729	8.05198310620485	11.052899136786	-2.88929557876486	3.71995300296422	7.15209216139352	-1.95188675557783	-3.5472903989866	-2.0767594038139	-2.77285297142462	-3.96284585496803	0.762819623484233	3.66440958066519	2.13027305496152
107	6.83024717649021	6.51496596900027	2.54640384977969	2.91380182629537	1.12567243686364	2.79839549811699	2.63432294542098	1.43196649687589	3.9795745224011	5.07573079834077	6.29822400453988	2.06786796305634	2.97038692376861	2.05513033797701	2.3983275092808	4.1349875156993	6.99088746391316	3.62816992419792	6.11822400583315	2.82496739173848	1.96843523048679	3.32623103858378	2.61625914938525	6.91425053049325	-10.167589901534	-5.50457993209415	4.37379580425217	0.911870534963424	0.784307587483351	8.75384378374335	1.08641862722033	7.37537565422411	-7.87378199490529	-8.65695474109572	6.48926883597401	3.67194137243135	7.06037586086252	9.41143217957712	0.522272425568131	3.69023070905175	6.44794557555989	-2.90630549127469	-5.97897791862268	4.41525273532189	-4.43338353989299	5.79956055548235	-15.244460491421	3.89712721084795	10.399317254775
108	7	4.90402477315104	1.26942969721067	3.91926906947889	3.03338318545682	3.32066445269635	1.97384855675595	5.17758462620364	3.86335417222426	3.96235590153327	6.76844414117181	2.01401289991844	2.33232472750587	1.4515888453001	6.35434940970161	6.41193016926432	1	3.19082621066063	3.00855291199175	3.01454024990485	2.7067777300252	4.47888343427387	4.90576853424997	6.91565892638035	-6.71792213308476	-4.59213922188712	-0.345858791622045	1.397192807452	-1.95214166016674	9.31410358179934	-4.43995899073434	6.3953702371157	-10.1260852603842	5.6674711458433	13.4994265739672	3.08440293637844	9.90019503973939	10.9038095309543	-2.83330105291091	4.25602383653318	6.32740122418387	-2.34849240102445	-2.8359100506076	2.75373559199323	-3.38014328254475	-5.09109081323231	1.98762783089841	2.94097530780948	0.4234089610188
109	1.93623406313826	5.02608589273987	3.85749088247894	6.25634273371415	1	3.55512917518928	1.96323727483603	1.48915986162189	1.41925154973141	3.67175260484154	7	5.85790109885285	5.83083038243624	1.51442190986908	6.47363656909395	6.84053468904381	5.70270200724099	3.05233332273069	6.06514783104504	5.69069200268179	6.01267553422318	6.18082771485243	6.01440762582725	4.15245867027823	-8.95585394186916	3.42766419866432	-1.93287206732739	5.10643229663758	3.17598246963107	-2.09538324359565	-4.14537084951754	7.3952664595258	-6.9245502520847	1.6249674503299	-0.921679540953231	5.09879653802548	7.07218397774957	-2.86752061862343	2.23245934745074	6.15783648212855	7.72260711924722	-9.71242205568898	-1.8182171500578	3.86847722665086	2.59556329797472	-9.1029467566516	-1.82465089681375	3.38018535388951	-2.73311883041122
110	7	4.98240160901604	2.17714608886513	1.39656820303958	1.58353785961701	3.69427512622294	4.95375239204932	3.68543044184046	3.78449896420488	5.83025669637296	5.05418647277475	1.79295147168242	2.48983844972446	3.82991258812637	5.24779399747799	5.35163790083576	3.73549043492053	1.57071393371495	1	3.00283641948976	4.58116907593685	2.11763553633929	6.27562847594374	2.1135895539075	-9.32705715967047	-8.81277207640957	2.27799364338784	1.61036658168525	-0.36887190872227	12.1342046309746	4.29034848758329	7.19193777051965	-12.7419804530042	-10.0066560410853	7.61727843577815	2.92756718094415	7.87592066792482	13.4124825292666	2.3008966694174	1.93317486578443	6.66441954013633	-6.1364773858682	-6.5013001157688	0.579846581475945	2.24102577950877	-3.5823262946098	-13.9020286549532	3.87708643178776	3.62102134258344
111	3.59934408992581	7	6.3284507863072	3.22705588028901	1.94358032035696	1	6.66519256749013	5.69446099770959	3.08995326649221	4.81186009479779	2.55660429485012	1.83790606765511	1.7175464628941	1.35186076029881	6.2613350950321	4.80863034840353	7	2.89111318295687	5.45486203528104	2.63096756894789	1.00730588080651	1	5.96734881489049	2.89111038210204	-6.3889206481168	-3.73123916887325	2.26840723582298	-0.0272598773392814	6.18477519511602	13.9590814018054	-0.619397754923708	2.51276060946732	-10.3048435877626	-4.42476372842265	1.55823011232092	5.61400163067666	7.31695270110775	5.58985072399684	3.65218314829396	7.85481082662564	6.12396893640952	-0.24673938742286	-0.576688728699608	2.84544490760714	-1.82615345419787	-3.38806525727841	-11.2567996194648	6.24185167162857	6.88391144594904
112	6.51415446861548	2.49924333016721	4.26644292328204	1.51746236650574	2.43516744560394	2.42664859222973	3.18126684221634	4.29669621475001	5.64645062448495	3.43086725426576	7	2.43383172207962	2.44808216847821	3.68892759977592	1.19173812578698	7	1.44178891439532	6.60722974186008	6.61812370946672	1.49465077526142	5.39019408886223	1.2015368291604	4.22983003146751	3.04896362749965	-6.88673838452315	-4.19921145262917	-2.00134065762419	3.17774975112354	-0.0998076221151624	12.3839884158675	-5.07836890179077	-1.30716860694036	-9.71149330344797	2.52839284456722	10.4169520970731	2.13275500118177	4.95580375314423	14.3172755330738	-1.44152607113688	3.54276485694593	9.60822681240206	1.62081635027874	-7.84632066663974	1.45242148526445	-0.648462185476805	2.86699506442185	10.7234004070659	1.79176849879617	3.16552535468331
113	2.86198309230348	6.35170941982904	4.22566099393323	7	1	4.27270657681645	1.79570485028276	3.09198339395581	1.56062039903945	3.58739617616904	6.78544293844771	6.0168240692062	5.70709612009383	1.71676740148527	3.39309691198878	6.91751040875287	7	3.09580194692728	1.50657778900707	5.49361454729353	4.26812672171174	4.9357916282295	4.85214609100348	5.54151959496273	-9.53554154089597	3.36077768838114	-2.77514663592897	5.50474783129412	3.47683842649815	-2.71758117500694	-4.12221409703121	6.90325631348548	-5.81917517879794	2.42361585089366	-1.39695404643882	6.91009527335422	8.23064655243132	-2.9893211786891	1.44873436186518	5.54345654320203	6.78080131949787	-8.37453125243045	-1.1526374301408	5.23446284111471	1.95418068883481	-8.83821631089843	0.597003334727904	2.38759167477329	-1.29758908673323
114	6.11019039463643	2.64207436289582	1.00872040873495	4.36406737503162	3.17598551159397	3.24204308133954	2.63045875301617	4.00885611192901	1.44975716793284	3.49856343387951	4.96231729905166	2.49658794804317	1.76901233228505	2.57169245209435	4.45327490022939	6.92755412424731	1	4.56730248057205	4.33728287029081	2.05729781247839	2.00305110174946	3.09466093925093	5.1004993193337	6.07866009814475	-6.26285696739976	-2.18946747402055	-0.937656019344173	2.68741167402343	0.902554685677891	8.89291045868838	-4.64949045011916	6.29979171095452	-10.1338309635981	4.87417743470549	13.0135399164759	2.19909729576147	8.57725286229287	10.7845235251594	-0.816838437171279	2.72235157115993	7.50279476926746	-3.46992982164123	-2.95293548884319	4.2783662253371	-5.97367984844909	-5.81208711962243	-2.69115828910396	3.86414936758486	2.30629398317883
115	1.33552770439609	3.60548449245211	2.25874068719511	5.07634220613017	2.69419190678947	2.03065743552307	1.49341358737892	1.72763408985308	5.32302664971087	4.30769446048242	3.39757261939067	2.08163849478381	7	1	7	6.27011811821263	6.24993722228886	1.63639356488383	1.84775340449495	3.15149073572914	1	6.59199421979051	1	3.34505299763879	-12.2076263071233	0.942504252234407	-3.82001512433939	5.15138095184384	5.51800708935211	-2.1406538475021	-4.25839761759486	4.5559163724939	-7.44093110638744	1.49888945717002	-1.8881253362808	2.56175807761803	6.13943352045196	-1.31607623257989	1.3793272517951	6.17180400665456	6.26244329479302	-2.58797779175428	-1.47344103760174	-1.27278007503356	1.67798095196843	-4.22532586737841	-1.2596384741497	1.60830251767529	9.51268665537312
116	6.64527870023435	6.58906539641794	2.29047694859149	5.77766791534127	1	5.35236054112922	4.20790840992504	4.60757921070559	6.03326829383099	4.40688263958506	3.91242893809723	1.33666037464756	2.44680111836767	1.41265703049096	3.89822527414317	6.53376110149326	6.50501968928011	3.07502246245832	5.97871361824023	3.4651933458185	1.38271428097566	4.84681857296874	3.24274301983829	6.11863113620647	-8.50429491434295	-7.04854856383701	1.9694890612916	4.64392375216159	2.25669684833823	11.2593309256461	2.15715343795847	9.41986700139593	-13.3056439579777	-10.540811552317	7.13042570658472	5.25347426843409	6.59848848733559	15.293906763448	-0.296495804685524	1.09560409388451	4.64898628760886	-6.28818319348011	-3.34556092358975	5.39032512985618	-2.10701847131689	-4.63920438684283	-6.5000116161313	5.58405158186772	3.42568739590876
117	7	3.67441628739034	4.55186006158415	2.55881736787508	4.86968828175994	4.20189429152146	2.1123064995914	7	3.04746824476589	3.49473245656309	6.74741028117402	1.8130766701543	6.28297799629044	3.94215398627368	5.71321772005922	5.61310705016001	2.3606809539294	4.77941271463884	3.75340722587535	3.29285255276946	5.65762012145285	1.88822408619811	2.47937167360022	1.67627675186429	-5.9952244376283	0.906765763685259	3.91646149384137	6.40976188825168	-3.96530385545315	-2.19348813883801	-7.72767336600917	1.26892886562333	-7.49933560632734	-0.656180584248973	9.20762869205841	9.550375160043	0.478129587473081	1.82496454680487	-9.45110078982403	3.72996070121442	11.8979290809248	-7.07219807172838	-2.25177086401763	5.85270374584199	-1.32436167093261	4.16841092564249	-3.8121340651215	0.0717385260121234	0.2425270122716
118	6.392954711069	3.33506976508198	1.18086561256653	5.05092219992896	4.52439261683612	1.73072177543715	2.51824847499755	4.48059794598184	5.67787353623572	2.66260161372902	4.65477113692319	1.46866335212584	1	3.3593359062837	6.51165871128469	5.34548985412981	1.73051441032919	3.65291474348965	3.78828384010327	2.79880338596707	2.8854962419259	3.62994234045016	6.75473665319863	6.17337255926556	-6.41789344150262	-3.1240330464608	-0.614111993746807	3.00893663987981	0.533944404828842	8.5532816278581	-5.27018491660122	6.02632455025023	-9.35285803160041	5.01657305060431	13.6930873631979	2.61326846277726	8.33341794363244	10.9355722746199	-2.29942070676269	3.13575720253969	7.3291068638238	-3.81971913376358	-3.98131028726527	4.0933915083807	-5.99005678487142	4.88921505212895	1.82010880292349	2.21861663901732	2.9485605059426
119	7	4.64545111060961	2.75270368012969	3.64760571434563	1.36923302859585	5.16564390208726	2.16574738657356	7	3.85946588988085	2.85201980111931	6.48279638315995	1.25470982744201	1	1.83849493641471	5.19214467312929	4.724665598881	5.22267207712723	1.98410271414922	2.15719934922998	3.45736999357764	2.38814073139237	2.56493554397938	7	6.4631784765622	-7.35824756558882	-9.22440088592744	1.62217421519549	0.783612343365469	3.0078942790825	12.6522644981646	4.81587755032651	6.39038101470891	-13.8895480352559	-11.6397709839384	5.59319583224113	2.69840412379406	7.65125980552454	13.0552846264367	0.56004424365258	1.15839257096135	6.57656254082993	-2.88490360785152	-8.03988423139989	2.53927429450111	-4.41388907371265	-4.70935247115143	1.44393351116538	1.56900803825096	-0.997261060825283
120	6.00602405404569	4.31237620209624	2.04075163145884	6.39919365328108	2.40195727545098	1	3.08267499003061	4.76801337852178	5.95109822906923	3.42149033434005	3.96148151641305	2.05622963528069	5.30361475462526	3.10059430652207	7	5.07747432337134	4.68277438920515	3.58538769522302	1.11736190761666	6.75132902919826	5.66695782310838	5.41982781176639	7	6.41422147977252	0.790086211594858	10.6203496130608	-2.30328864690571	7.62214411664432	11.1044150034245	3.64827894909356	-6.53899432561821	7.07865587284324	-5.76689379985185	12.2632347816681	3.30301277803339	2.83639846689988	10.7313473991121	0.992804649717609	0.836622063927632	3.90909713888875	-1.52728508071344	-5.97615080667581	-1.52325950244533	2.00790943952252	6.0170696760354	-5.54705469163029	0.407739731835282	2.89596455842179	10.012169332239
121	1.89264899974674	6.9668077464808	3.25889209840309	2.47123494131969	1.68772026309887	6.84056656683559	1.27975106363007	1.03699618820311	2.49984299357106	3.82255032083039	7	5.99802769819239	4.73420240829291	3.02469060212171	6.67557836617061	6.53154933526816	1	3.12499121230416	1.58034420675096	2.31978131514895	3.35490631346625	4.05058624797428	4.52141501366032	4.83386606259986	-9.4856395443984	-6.85321821363869	1.58401445808207	0.569560735888919	0.0695248385241086	12.0354644552841	6.37842288147392	11.0299703625407	-9.69912730857249	-14.4217692401459	6.11242761943005	4.88707458711153	6.33313969071726	11.474574421957	-1.50520677771257	2.44404836252386	7.62495800168736	-5.56990046909499	-8.27292063563512	1.9920109219843	-5.74993930308372	4.69234795714383	-9.83598845834677	1.07997253151148	-2.83113128486879
122	7	6.11470637912749	3.06036976893585	6.42625043463413	1.70397895531127	4.02880121305635	5.33280740523339	3.33437998433951	5.44037125394479	4.47522172045462	2.12999799466215	7	1	1	2.18100508689167	3.61600516757983	1.22448624480483	1	2.531009056322	3.48296802537412	4.72220430311274	1.51818260839022	4.44143134628806	5.86161457853795	-9.02339464476494	-10.5479330730931	0.439558235128965	4.19910320821035	3.57083435055049	13.6002315992101	2.95568770561783	8.73792807235778	-10.2462059641761	-10.8683318828734	7.91527813894947	3.52654101171311	8.88144140301752	13.117180493743	0.190355303079371	2.5525633232265	6.70007688860719	-4.96709344703743	-3.41719698830368	3.46073166335763	2.33322191214642	3.90984594955664	-0.608453196807825	4.48471658136283	12.0999560762352
123	7	2.70707820693486	5.54094955844161	1.25241248397832	1.7243581068774	1.51016710442554	1	3.45520444992608	5.79116752621017	3.7715334531983	6.89689627325634	4.80365363580045	3.73518459758346	2.19760663453199	1.58283475129791	5.26835357657736	2.37069642090222	3.65570250376621	4.23832714513363	1.4823657525852	3.63229772326965	3.49923804936702	4.3897525995351	2.0663200964144	-6.98927370847563	-4.79631310113708	-1.62050668848945	1.92544372304845	0.467649553313786	10.0621424859614	-4.29325460054691	-1.02135669232593	-10.1471256419527	3.55402571593988	9.98820455452675	2.65167034554053	4.0515637002689	13.8470335046459	-1.46370155729981	3.43549835733826	9.03190077577352	0.694841975921999	-6.50952887431725	1.92479839278493	0.512090465365134	2.63005654425435	11.0116916970423	0.995557020617615	5.49194969993364
124	5.8892890974487	6.23424293466866	1	2.20842515757554	1.8789336057484	6.53940815656294	1	6.26877267129849	1.20354203386861	5.49863479510253	5.010351765955	3.42806685701874	4.93821813059655	3.36006155710549	3.42740627410062	6.73317342559559	5.2579082592238	2.78269145468566	4.33072928147011	1.35691387687679	1.60830706055271	6.19816934194865	5.62131352954036	4.41196446156621	-7.59426964166746	-10.2521458245595	2.64991242683438	3.85366460211872	4.2509644853346	9.70420811348506	1.22312340864795	9.65639397314771	-12.0178617542388	-11.028323661314	7.365467634274	1.78460229313416	11.5396519552246	13.8918819143744	1.24414687468193	-1.02194600595538	3.48690823818364	-3.76077287002523	-5.26239870589889	7.38765826500628	-0.253568413684591	-7.8660235651403	-2.75812605704954	0.508186952025705	4.07258755917535
125	4.34526919135296	5.68672425729682	7	3.13240162432531	1	1.40935398828776	4.02410158204196	6.29816588348273	3.18909857232786	4.28817675638011	6.11868885973721	1	1.98818638343603	1.0780122739426	4.51972657997119	5.7415953405446	5.5465740697629	3.20435605062168	4.11197530718039	2.80747232290086	1.00443521545251	1.79435899118787	6.61769299233689	3.1519942579958	-7.05944725220484	-3.07334571894155	1.91807005795062	-0.847502843954558	5.77502780487109	12.3619354370705	-0.842921467503008	1.58692053971677	-10.4455224652625	-3.22985703247916	0.38592327490131	7.48102604667714	6.9781086794049	4.95427680387943	3.42962367977018	6.68409341020973	5.49532634839659	1.41433044624285	-1.14255785921854	2.75037834515373	-1.80630610951718	-4.62740140609892	-11.2224730769467	5.32688661493256	7.40751639793989
126	6.36350165074294	7	3.44247571596013	3.94365798055616	1.90207179526731	3.8923744574624	4.39264980102471	1.19435241838847	3.29399221681392	5.44655108701134	6.09226191260281	4.09525153370403	3.03782898190335	4.34210037263387	3.34006508637515	1.69658343686062	5.25493332140113	2.40455187256684	5.79869621392923	1.8003756339672	4.46808813811807	3.89088334748055	3.10158428244295	6.45894714387665	-10.2050866310153	-9.16475721180791	3.27087173000335	2.05821865835649	-0.197331807511698	9.96004504559054	2.9203855444699	9.43285040749542	-9.30358058470314	-7.72522406851316	7.03865395751059	4.76115452636226	6.31054118177627	12.2794749136434	0.691424605627033	3.18483320035448	7.1534916134092	-3.00032152265463	-6.12301455687037	3.62978745428486	-3.28744724118	-5.1567135978248	-14.7352941654545	3.16369735629688	5.65282606942124
127	6.95909380644998	5.2291173893132	5.78227815498722	3.92540718928882	4.62657605702357	1.88001454057897	2.55134030266467	1.15937879058691	2.20355486699617	4.22731450031848	4.6628187945344	4.91860395433601	3.71063859222063	3.84968239209581	4.68661682168459	3.26675893806104	4.5351338363205	5.36575570261135	1.7519704820011	2.37816022776815	1	4.58591621720576	4.41341652224659	4.75162334349341	-3.09684194811157	1.7125482000685	1.48254850685474	5.22722083675911	-2.00589263694576	-0.882467260003727	-6.8821175331462	2.38184931905631	-7.72250987886183	-1.94404769603168	9.16010673033289	9.16922400199216	-0.853297166007389	2.29440308134564	-14.0458225884137	4.63238482152091	12.4223500757993	-9.53748789902798	-1.46851313999526	1.99593417333318	-4.95299115913694	-0.758345081605	9.82117841459427	4.82530251064698	3.55157055894231
128	5.73914417583256	4.45053205703268	4.84397858450742	3.83646096876574	3.974904798794	2.67164928787829	3.44631881997068	4.90767900400003	5.08952545605406	4.9964137653097	2.53036977443594	1.25216485161195	3.72100014276019	3.20662415867699	5.26956156389667	4.10503086717465	6.48350955041665	1.5365277120721	5.16114824965842	2.1696488077558	4.54844470730132	5.70247844103341	2.76650359612599	3.58015376419142	-2.31351999058485	1.71270263488457	4.18582850936351	2.03789253613133	-0.479158360725803	-2.42284616685015	-8.56146592828857	1.97113537416782	-6.24017111692729	-0.0874754908410828	5.36527951245338	6.21632281819492	-0.775513259772902	0.244376239792195	-8.60391578490242	2.37942948261707	10.7319104033805	-6.52094055318798	-2.27057761514024	2.64297017643759	-2.91256373268127	6.9822723358795	-1.07384908350884	5.03668110952992	2.24242854890777
129	6.53176246130101	6.21520110209214	3.37521835731947	2.47965483234263	1.81919763110733	3.19568281446483	5.14046695022201	2.36503932280397	6.76357762623027	5.93105802823316	5.13877571739915	3.26006831229358	2.65390876345027	3.57866165278094	2.7172141774408	1	2.53486115759346	1.22193759763971	4.91600841584205	2.67700694615988	4.74885525906701	2.47138970484105	2.28337053252453	5.60387097738361	-11.3668031544	-8.68106330190917	4.24138196451454	1.66434583680902	-0.0781275207996417	9.35955350273831	1.87445606245065	8.08235503796456	-9.33116241382457	-7.73069908257399	6.96927358363733	5.00335035538286	6.33058980142212	11.4186322294551	1.11092604890953	2.12744760821203	7.52982388400256	-3.21815828054877	-4.62534050356156	3.48805054164529	-3.2272585664725	2.14154538751032	-3.83238563579998	2.1192017037076	5.8402643660061
130	7	4.61179818482741	1.49498078112409	4.62338397360054	3.04210527760233	2.31295753251716	2.27890777730275	2.25846042537003	3.92388517699399	1.07384920365511	2.95326143706436	3.31058370609558	3.51185371742204	1.39222473228346	3.57699712963846	7	3.87617960789311	6.19288023084963	2.08494511401418	1	2.46800454323906	1.61703605033514	3.524009977023	6.48758294454838	-5.9066925727876	-3.684377166827	-0.218090211214619	-0.548543326983338	-1.85841932819631	8.77391547927382	-4.79455478423287	5.64061805132143	-10.5938417101149	5.12133867139658	12.8143526680698	2.0980242619467	9.5452482638839	10.8221560487676	-3.74378658426861	3.71682493972162	6.03387532712297	-3.0454116942589	-2.59923869009757	3.97356779541029	-3.56677687841118	-6.50191395133521	1.19569780079937	3.40475902917725	2.10944109983007
131	2.2761120846795	4.85003244842267	2.96880150726027	5.18136817729418	1.31925051949523	2.80637055103491	3.22187008303244	5.02042223450861	2.29564074832283	5.1614441184891	5.96011764488432	3.45333543890855	6.21031379253914	3.5836688317979	6.17320064020213	7	5.2530334274979	2.5140891195481	5.90078634346936	3.18989985947687	5.59214989106652	1.62430953321954	2.27861134427492	5.18986173722519	-9.28767711359572	4.04257218655743	-2.31775583494171	5.02428679176902	4.62192532934632	-3.64420087861797	-3.80008664735965	6.13716557807267	-6.18406385731606	2.48755133388293	-2.39022852631862	4.75368749625253	6.81357033608403	-1.38833629403582	1.37805741667285	6.60598902396718	9.49778265284704	-7.87090141006858	-1.75175519158187	4.15217014630824	-4.00946446041773	-9.60648508680235	-7.25427032734108	1.07020917874673	7.16701145239577
132	5.5191771344939	6.91266727425563	1.27926522877659	1.6800773164121	1.98303741240562	5.76556614616296	2.60006616866916	6.54493112970772	1.02323657533175	4.88506166784192	6.06974581651909	3.69396547510153	4.84928456758106	4.63268293853142	5.2205066464191	2.91783328953067	5.07998752935578	4.89169056227157	4.99215423665257	1	3.36120599640511	3.40353611175924	5.1323803154435	4.61684523526347	-8.28048822229699	-11.0926283663649	2.39973866064879	3.4749460217565	3.88643612054889	9.29133880324813	1.91988197618548	8.73197921905935	-11.5364432564144	-10.4124791183259	7.04691594948596	2.27525316384922	11.1932832189435	13.8235973265823	0.964826389152588	-0.45443407317936	3.15785395398774	-3.64860178189824	-6.06602089427697	8.56049130113061	-4.77880565392311	-7.15236821022328	-1.12918408336103	0.687770732849342	2.60308466558854
133	4.93910804065336	4.74616795952999	2.09034524099602	1.95004110225884	1.19714099308547	6.36007790974242	2.53256858174178	2.88525373577927	1.95525950933162	2.98822553218339	2.65334883320356	5.61113929579246	4.44394290441155	3.25535037398509	6.49378795447665	3.01270681306454	2.21523910132937	1.64465613560541	2.83535154707697	6.82628920333376	4.73576718100628	3.17723711374874	3.25794316239419	7.71618132591643	-9.09788670992486	0.991930101125044	-1.5909549590547	6.64621332745548	6.39484119381726	5.09621164167674	-7.59890918476026	0.530724559227142	-6.32201078818956	-2.9667388602883	-1.79332096284875	2.07116031025967	3.62962735697663	3.29729181936668	0.138273984872569	7.70976699093009	10.1930078229795	-4.7443637814512	-3.50021794531976	4.25684165535294	1.7030352092111	4.40576950543849	-4.18064390797652	4.90019760939362	3.34302846448758
134	6.65420839270744	4.7586172266945	2.18798805287446	2.87720290137978	4.79773694555965	1.85754153962241	6.16728317933973	3.94820260626847	5.57589256499316	2.91997136865145	3.97945252930008	2.56574228015941	1.81194007878488	1.28903228891584	5.02685630205647	2.91102945731957	5.35892776372028	5.72893078527376	1	2.87739166774368	2.98980965190647	3.50729779896043	3.63704753874905	1.96325751188573	-1.98177477046292	3.10682423437897	4.76198953614946	5.15432935419903	-2.1403603364227	-0.612098292197231	-8.64989616361736	2.96898600801227	-7.43591472664867	1.11727757549456	8.85153578021989	7.6649587120809	1.5092758950984	-0.0259959451702956	-9.24111730399116	3.30672532682784	11.1594158212086	-8.59940387433425	-1.34795819843244	2.93207712435392	-3.30524496770154	2.14748670063158	-4.73615957317208	4.76056492805747	-0.205778098986714
135	5.97390272821806	6.34216983830551	3.96536206072172	1.73603652539558	2.33374864808647	2.69249794917703	3.81155971134145	1.79285111527504	6.54109356846014	5.93259659651851	4.54796464575886	3.69151245834533	3.36819268790644	4.03443063892405	2.09477688791947	1	2.62464051149616	1.06869757813443	5.60352459046819	3.54871702675884	3.52193597696255	3.83665243948267	3.46464235779777	6.43273617469046	-11.2219365558792	-7.67869172176174	4.43204700780341	1.60788175843342	0.0630003623577033	10.1195840535943	2.45168654967817	7.91873858002149	-8.55448787645142	-8.08899770433265	8.37953157404836	4.66945116850886	6.46585356757515	10.5232306894877	2.58667566024183	2.99311952980505	7.53833907624163	-2.55512664079056	-4.95909890970857	2.51138198121729	-3.92729530688377	-5.04695818331601	-4.87623809707623	2.93885136150407	4.73543839889601
136	7	5.07817302426411	2.83825991084745	2.88921016019979	4.7068731455745	1.37149451007657	6.24397560366438	4.64894932223463	4.48837890933668	2.81016488901485	4.86756670988658	2.49237923988365	3.13359552589483	1.73523011158594	4.20211294672649	3.43111895321304	4.96428787502165	6.27435922203687	1	2.34652683798117	1.97883692639467	4.30464565649388	3.92621027107475	2.41343187325988	-2.83554976925045	3.16903008302698	4.79998412863003	6.31716547968793	-2.21762173102782	-0.0732896753950652	-9.66767922995305	3.30111852786349	-7.17501897916694	0.766718132653057	8.96010433089851	7.83963237427957	0.569968825467233	0.235563151050235	-9.95702264053964	3.59576924896098	11.221411251618	-7.56870276349364	-1.49160248354884	3.3969673282998	-1.75291680238455	2.53976385579823	-5.87830085188205	5.12735989403417	-0.616624980587568
137	6.403994242123	4.1518570108131	2.69214653588979	1.90067498093442	4.50918780985795	1.98865531980614	6.69524787373616	4.94533613269434	6.1341834125561	2.89845727831274	4.62206387950259	1.84905948195838	1.51600154711653	2.42250154118712	5.97880167938165	2.65061522146468	5.16071958991263	5.52366424767356	1.03708110630607	1.76902809578714	2.75150086198922	3.33064540590864	4.21158647213329	2.21960953763531	-4.41967175912048	1.9174709338536	3.88487810925056	6.43840877480807	-2.20086552756691	-1.04421523440897	-8.16370188416723	3.02277064526787	-7.06039462045099	-0.575980212016188	7.16814609231845	7.93063140982786	1.74274504854773	0.93338617354354	-9.61477645397398	3.77557691003679	11.4982733271788	-8.41769728010511	-1.00069847541543	4.25394296069072	-3.22954975341992	2.54587839385864	-5.48796398497763	3.76113318739155	-0.654160213784986
138	5.54319877662178	6.49755602991486	1.74118676627461	4.04617227792733	2.89337096747177	3.94163828531042	3.11482116137002	3.70707208496487	2.8199926816957	2.55719049622066	3.90326904857461	6.42953956765655	4.84383556022998	2.39779008953108	2.08600316559178	4.78171282681336	4.67994247386134	3.3508885688571	6.97655382989872	4.40715674516654	5.25400551724815	5.53841748769879	5.77996724944393	3.7164225233732	-8.27401277280811	-11.4172231304086	1.71602525433831	2.92548312940253	3.97035662036477	9.79041470593344	3.41878246310936	9.01505017431346	-11.8168128857082	-8.65745593494595	9.28671735360604	4.18171389737217	10.1123351223587	15.0993604831362	1.67282649806199	0.251859336630144	3.62782643142905	-5.07834590673997	-3.9063418162099	1.63828884302503	-3.19721653425588	-5.88443257092099	-0.0783926565289083	0.22961597706756	3.10843370577878
139	2.66249571849571	2.46424243949219	1.48368573875859	3.12019402754484	2.70946416635793	1.19002404322555	2.50156559883451	5.52497599671598	4.71209626787569	3.18597318209717	5.89049104001052	2.24386729914786	4.67776712577011	1	7	6.40341294420534	3.30061400544644	1.996066314564	2.82851559626561	5.41053801039282	4.20333755393829	5.58204257863708	7	3.51380795505363	-11.7574641022354	2.24828229323001	-0.524431964510765	7.01238333262188	4.40918332920925	0.855991601190459	-6.99145486078414	4.32287960472863	-4.39785290267328	-2.70954374421959	-4.06211587930833	2.7456865450964	5.63302993156454	-2.53214566350919	3.34964662825884	7.34091818126224	7.42562497086143	-6.59446044210031	-2.72367452991457	3.01068294167947	3.32234395319439	-3.67762610308998	-0.0511824027720582	2.7960756193334	2.76271186589329
140	5.96263083294941	6.9750314836023	1.16921671875203	1	1	4.14049687067595	3.09911751201756	6.50691883261944	1.20936979046566	3.86574154515361	4.58369286847941	1.13133677193034	2.8552714187758	2.01421524618615	4.9415103378101	4.40325907525836	3.74612291753276	1	5.04890123672318	1.6619436332667	5.92140020906581	1.73124106808661	7	1.06169774382702	-9.0816654804784	-8.35316135693472	2.9546060957708	1.02898768297987	-0.311644524798106	12.5270975835715	3.42438618779467	8.8431626871563	-12.2636661240026	-8.9214513007472	6.93081083863939	3.13227818036999	10.1381294717323	14.4154120839464	1.60110541487703	1.04995935610923	6.35289113316612	-6.14806187724672	-5.96439162167265	1.56633653628477	-2.32620412446463	-6.56717330153514	-1.39497325816996	2.59352148517727	6.67246316574584
141	4.54465819572014	6.94978175518032	6.09556569671728	2.91493058855102	1	5.35811447820331	1.21750791690655	7	2.49749246590967	3.59955564716279	3.37433988626896	2.55045969874083	1	3.0805155487933	5.36008497986893	5.3725963576852	2.10934578901971	1.4644508124882	6.0984975788489	2.97053238347061	3.5593808449558	2.71990440852788	3.66128648810332	5.57684149966115	-7.88260949801645	-2.19730864436611	1.08680241495365	-0.942189935517356	7.02929792964398	12.4531934578347	-0.570496742752523	-0.570013887236052	-9.63643533498594	-4.82046884134376	1.32991742989859	5.91325851370284	7.6318091774608	5.56042767127743	2.27512200397411	6.81849542944768	3.1755295465754	2.18701861326909	-1.74764241230497	4.64053194041205	-1.06568546140206	-2.25933721113046	-9.4483706029752	-0.355526085191262	3.6977566684169
142	5.03620287430271	4.83890962856259	1.91952971813501	3.47225556052997	1.68932968464194	4.48836260289777	6.0318945975907	3.79355471928853	2.27680897493051	5.78266790402371	6.59572405225548	1.74273242880755	1.58280820292363	2.47954620605329	3.78975101577749	5.80134470990543	1.60296728380316	7	5.55359971424743	3.32365196283386	1.47546517807056	6.32733918506026	6.74881337998838	7.11458218892373	-11.6073571062505	-8.31818827166509	4.11087792135828	3.735867743027	2.96596074780385	13.0167611085827	3.93012118257552	9.42215956118789	-12.5804869437497	-8.35283716393086	7.19480273512394	6.48051477858754	9.15449665283485	12.4697428934652	-0.114107717359116	1.78076809901819	4.62417468544235	-6.74540351719968	-2.3777253013614	5.16694713714042	-0.340683002972832	8.01324015488368	-0.598095684370985	4.79044274158631	2.75419966976517
143	5.82029967489908	6.71848810528903	4.14157512958359	5.08272796838397	4.68817681491251	2.1151572882497	4.35444887835613	1.48544630623684	1.37284983594795	2.30277525817203	4.13160527329654	1.7603201024804	5.62762366657268	1	2.86858593713014	6.45424102969077	3.75485516413543	1.44864730285849	2.25784426361216	2.89943896418547	6.98236624481889	4.72844327714375	7	3.30472484945123	-5.54500852011523	2.73687302007762	3.07423945848429	3.8093914673317	-0.889317067355095	-1.17396747112929	-8.68199504572999	3.97059415176859	-5.18979848120806	2.08836295340699	5.86081270265885	4.00927282702849	2.96854245517538	1.70879116766471	-8.14862687056806	2.26723219698721	12.4667934919724	-7.71613045756473	-1.71130758051446	2.52094727871623	-8.19923334861111	4.27823853565014	-0.257344147916625	5.66517876461551	4.94096268455427
144	6.6369585470139	4.12179403880028	2.53550030138446	6.20210390251032	1.06733382083445	1	4.1347435415129	5.5343083308601	5.36342821537221	5.16153907812436	6.01722105937738	1.9924641833238	7	3.87144306099098	6.93574458402903	5.98298779082429	1.8727395806257	3.53320998296481	1	5.48841583484889	4.44352915412502	6.12202182230944	6.95132980920945	6.49261023689177	1.86210465781853	9.33092060437834	-2.62130599749894	8.96543763288276	10.3226154044706	3.08095481338673	-7.0209980049204	7.73349154336535	-5.81234155688237	11.9619450970567	3.58821144224044	3.83637737886174	11.1178150210862	0.571543170738347	-0.469646567314779	3.10991463848202	-2.8556915833639	-5.1437742249793	-1.5577621462208	2.27660570507151	4.23209712167425	-5.59431072562678	1.06228987699058	1.38179473553395	9.93169167822037
145	5.30895006269235	5.30038427866163	2.99260120708879	3.98821324169955	2.00806424327431	1	5.67203765388871	7	2.46625988089985	6.5989846903864	6.91053642073585	3.7701114877198	1	1.44170868642378	3.67455413814987	2.42237838663587	5.54445280367395	2.99917982794015	5.12138139693997	6.38670983686032	6.71356776938228	6.28184542296423	5.50188486237638	7.40275680306159	-10.0966403689658	-9.21497677119335	3.87478045368617	3.12507656138779	0.777724384949957	12.5890883030919	3.50382276831266	6.47525384403795	-11.914848271621	-8.6360765436273	8.33098819828133	4.47445691972591	8.39239898829334	14.6180782989803	0.165724757344072	1.87297687717833	7.39607808771858	-6.74596382367305	-2.69090178238371	3.0974129514235	-1.25045822839665	-12.9491481434287	-5.87458433728802	0.774236468515012	12.943563615592
146	2.35893923755884	2.98538086026297	1.32239334482803	2.28581232424953	1.85776189820904	1.63871952235717	2.60718928340818	6.14543759476116	4.32277820535141	1.9279442820305	6.87571728138856	1	5.68799106978983	1.03020523093743	2.81148133507522	4.64595935725419	3.59740882010666	1	1.24895310622353	4.8612248778988	4.65186327189227	6.01697952303778	6.84175457445437	2.42270125713317	-11.456668058718	3.22666491761307	-0.317424152182701	7.16536492155108	4.44498867629525	-0.395908473360928	-6.54322571529144	3.50953596193831	-4.94743690504946	-2.19655382208205	-4.21413844605103	3.59044508774831	5.19826096472093	-2.47943259000612	3.82311723041701	6.84875099435207	7.20006489472359	-6.84263966645351	-1.14049977299001	2.21865316225372	4.48985656975392	-4.57943548627137	-0.413804301813279	2.63114513635487	6.41235253373044
147	5.44786051249925	3.82478071366465	4.59385633959735	1.68343168023551	2.87505161096435	4.18503620913655	1	5.84582206678774	1.76207245303367	4.95586285660267	5.97698866420437	2.57443700693042	1	1.70508836759543	3.10952977068359	5.24201588261226	3.16504380759691	1.44124676238248	4.49648271201227	2.98406601105158	4.48906233371669	3.87490120725204	4.8493716068725	2.42665775046972	-5.39162233831711	2.79016445888636	3.42291261551929	7.57128828153922	-2.17617396247806	-1.44958655468799	-10.7263025948812	1.4015116672207	-7.14001324885055	-1.78539560577906	9.10169995428276	9.74711838024971	-0.0980825778470771	-0.841949187314275	-12.6734487802084	3.63714368894517	12.3976750011482	-7.1739693169765	-0.36623335311225	-0.129112817102395	-7.11157443045331	-5.0688130220464	-1.77922076148088	0.918199589341208	0.756908345176008
148	3.09396245685717	5.60800103994751	1.43908391028461	3.88151033061978	4.59307302983767	1.35428044304264	1.24539601675463	1.11642842574693	3.08254292793227	1.81865998825705	6.87757421835957	1.67356367414241	5.95134987708331	1.92172319102909	3.15586041321893	4.51362869044803	2.42233218376823	2.19013127050092	6.78725597723945	7	1	5.49662769974899	1.30385951035935	4.31724134132534	-7.99397173010247	-0.363159832486445	0.640290690317038	7.11388868244416	2.30066959355631	-0.567821429786319	-6.39251114898236	2.37161525872059	-6.47408465966648	-0.261602099833695	-3.55516987010705	5.27027446090336	7.83075310469742	-2.18734360735109	3.00971699698129	6.2619731627338	8.52114643476996	-9.18877093906229	-4.8115070196007	-0.138913502619668	6.1365040019478	-4.5065520294778	-2.01908955026564	3.07433796995967	5.89089845451243
149	6.73959928923688	6.58932477987125	2.7747612655579	1.51265887364326	1.55076633701337	2.51394602606025	1.50040208665571	4.28347783623613	4.82342060204927	7	4.4806489669075	2.10135501275648	3.52260070507137	3.17273020899422	5.197291382372	6.71035077483219	1.7435387039191	6.39734595158671	4.81855202435356	2.74683231764585	3.78572827877797	4.77108712160256	1	2.62470927515597	-8.94665309534247	-7.27755252728788	2.16348554648017	2.22743670937563	0.049004991768443	11.0475836848351	4.32505869321937	10.198154268161	-14.0875929861612	-7.90272919027735	6.85415506111711	3.85901343792371	10.7006128507755	13.595291016771	0.995003976028279	2.96117373652007	6.902569742442	-4.49442411489593	-7.09896447353834	1.59585041517558	-4.62659143953656	-8.63753241604121	-9.23754267226402	0.416688520472102	3.83025693131671
150	3.04482337232438	6.03286478979663	1.21516252919272	2.73717055501352	2.62675976475731	2.33363742713674	5.50362629570924	6.78174699690621	6.10557324945489	6.25982497572802	5.81713630476643	4.7670258892211	4.4507348229893	2.72389654862893	2.14776777177407	5.24456303586955	4.68600602863658	1.42604911426202	1	3.05780127952002	1.6198145156526	6.96827919596847	7	4.14593221211601	-9.06576916744801	0.0689929877713743	-1.44293259889638	7.08598814187266	5.06193224671227	-1.57342272165923	-5.29650294519503	2.51010038200923	-5.48028609531401	1.242827142819	-4.06194295165398	6.46748441413082	6.16728055528342	-3.95799453823527	2.37276424859995	5.63298553046467	8.88711054658336	-7.48624134200245	-3.84880162972685	0.930889775514631	3.25901753326524	-3.04215156885908	1.73614093592841	1.48062944794443	8.15395416519275
151	3.23064906697278	2.5589075858921	2.40144583873212	4.45837228818453	5.89544543319174	1	6.66816939615763	4.7031094114332	6.25668321863268	4.37963351107991	3.44614119841302	2.00972530519632	1.63457422497116	4.37228304272007	5.29820625227387	6.26854183591944	2.78048292157231	1	1.00949693893661	5.96320574886888	3.4897827900246	4.7944075581687	1.7174346525447	6.69403660325368	-4.68439406725161	-5.56031340704981	-1.93590177984116	4.26893906958349	0.793862291886065	13.1555033025923	-0.945612620132449	10.1188636565843	-9.31109399449756	-9.76675086857228	6.17385214179789	5.41664919032918	7.19312636813152	11.4576866188704	-2.1691727281444	1.40261894466925	2.33774203882578	-0.943901567476426	-8.63160825505376	0.107620901398139	-3.11663870072443	5.37171999914861	-2.5466301883171	4.09058614960155	4.16550451501501
152	4.08365951276173	7	6.87885041471027	3.34362385982648	1.33737411403237	2.50530619354933	3.66955066364647	5.1130296390822	3.99391259753883	4.64773342682809	4.62684036282113	2.17744285827049	1.28889428803148	2.78200704582499	5.07539024461191	1.83332985636145	5.68252231936873	1.88969966662921	4.92581563546947	2.02836297800573	4.25309242712568	1	7	5.04811031371143	-7.58708479294823	-2.25495811454379	0.152368236298187	-2.07379136528043	6.91064458080555	12.6395823218587	-1.94499872423336	-0.427176121104307	-9.38477920842024	-5.13126685330923	-0.131751015629126	5.59218412430569	7.97650688339767	4.92597039225724	2.31937317872895	6.25579496279437	2.85923454353705	1.70236676647432	-1.27128374542131	3.29188545701077	-1.58909967533411	-3.23571292756946	-10.6604238835821	1.67493776508979	3.18584775164705
153	7	5.50598791939095	1	3.26006339821997	3.1424329874593	3.3276736947713	4.98919724985618	7	2.79878266245743	5.09841821285637	7	3.96060140585404	4.85633215757234	3.05131531863349	4.65480374383808	2.81555805253853	2.55747417981663	1.20003150501287	3.19521653499126	2.13937146495822	4.03525341678126	7	5.76038893849286	6.45364723532252	-4.19255140569464	-2.39493611479412	-0.75410783435031	0.78632398190354	0.271518520455203	9.07610768617863	-4.02814826956301	5.46808393414011	-12.4465214384948	3.52904794485022	12.6076455806229	3.11738997243368	8.89851791224801	9.85403596107051	-3.32324643293929	3.03219742525652	4.53021356286291	-1.64990826771213	-2.37001440526041	1.58882790854011	-0.648102991205416	5.56721898560927	-2.0756450173684	-0.197089131350018	2.88333697283723
154	1	4.78565237359682	2.47436554963217	5.03515092169569	2.36203095088134	4.09981708492248	3.49517958688698	4.48880108451069	3.83995655383242	4.56400322762978	6.22060788906124	1	1.71366164990165	1.43454901556973	2.28607437648889	6.5079478641641	2.25930666996749	3.38319077228629	1	3.1946264452695	6.24370205091517	1.45987792610006	3.58303189405705	4.45002926465088	-9.09163528934611	2.15831331210992	-3.90708365745389	5.9431734485206	4.53184819935774	-3.83908994781855	-3.78040663227986	6.1113443217679	-5.77297986208251	0.351778735191764	-1.03616773254322	5.04609514002227	6.76552682133562	-3.62816865120558	1.05990329569376	5.05109150242174	9.77761651316076	-5.89995171516349	-1.47907910162329	4.27813852582385	-1.10229300279851	4.10990240455852	-8.76200605037829	1.15143575738511	4.5442549901039
155	4.59151459079785	5.80230142655282	2.66571364610796	1	4.84040046257383	2.66876399904232	2.0498588989374	3.52151847538351	6.11598246139797	3.12008321309725	6.76729932150238	1.21336939368194	6.45789552022189	1.94446564489326	3.36430397006776	6.56069261078156	6.49553706639753	3.2024992009735	2.99732617265567	3.86648586685292	1.16044615513056	4.2703160848524	4.7591038153124	6.35518574087067	-13.6641512369902	-13.6177151195465	-1.09525866132436	-0.526928024806858	3.44350361118035	9.52059894675789	0.903936690787018	8.8464190757394	-8.80307752393884	-7.2547335407333	4.46203940798914	8.26394494038212	7.85573651549465	4.88549158428343	-2.60227904373015	-1.99082149181993	3.42057422763848	-4.67089662916039	-1.40669329061971	-1.33410501421686	-4.10111332819762	-3.70359903688501	-4.91910567056113	2.17843799656244	0.596402314548958
156	7	4.51006764901924	4.55528316041604	2.97224494042568	4.73850969805783	4.2071050689738	3.23801237744233	6.5564853534835	5.22454667099121	2.17311836357402	6.92770740950758	3.84859319283114	2.96537745073216	5.59575912063187	7	6.03940342635036	4.27849288916933	4.73821685502174	2.09452249154477	4.13034835067002	4.07330999436759	6.2651004937732	6.64570684686956	5.33746357096225	-6.06744068265554	1.99429362060558	1.90415501370902	4.18867894917547	-1.84234250605078	-1.19337595740798	-6.78476228341864	1.73703348555742	-9.11400785598501	-1.03317916180633	8.56959352702188	8.92466667359316	-0.0463680001527152	2.79573185897702	-15.0553181898469	3.87772781481981	12.6259679914455	-7.2285784657452	0.866123814244114	1.26681520719677	-3.18233560279441	-2.65943022916984	-3.10059064559377	4.52859095421042	3.57943065411032
157	5.98897345987377	4.91167099245672	1	2.79080146287701	5.89771916742431	1.34854701346541	4.09434345161112	6.28010566956498	5.10593575950799	2.81575544810873	6.65732740216136	1	7	1.30830467018871	2.10442155244803	6.62717947283393	2.56596329317056	6.04609928622589	4.3900763609103	3.63096528677877	4.73366303070586	3.38138187916848	2.06804269107188	4.09314308068041	0.275564449627077	6.45639329752657	-4.90566168412585	2.36598147791722	-2.46337910567143	-1.24197149421474	-12.6392472088279	4.47286909964897	-3.45833658779605	-6.04921196882071	11.1035123793865	6.3855059131656	5.62508351208885	-0.528472261521118	-9.515930856947	2.04258529275787	8.64714166267213	-6.71039667824461	-0.551962744246947	-1.33925249850499	1.46808738781527	5.12489048881433	8.61256343274727	2.32295014782776	0.533286659780219
158	4.80351011960696	5.10340523820271	4.02756739737125	3.47645293498947	3.71336294531472	3.73923328918343	3.04229542616011	4.35888908896124	2.47350062562247	5.30925548063169	3.27842402932784	1.9321014583967	4.84149720408391	4.4092634971837	5.0231666091724	2.33586689304268	4.2318064538189	4.16285779713106	2.73727850552845	1	2.95709391718833	7	5.45305835619414	2.91754039064473	-2.08884338236461	2.5418364000632	2.89273310128709	1.66926790704328	0.0592768202986003	-2.07480910893029	-8.17246187640894	1.13043808374667	-5.97991468301285	0.143552051646594	5.75195282166144	5.59021011302855	-1.48051515797158	0.738407053761657	-8.24175023187591	1.61789690527659	10.3370638760223	-6.32196260259573	-3.50672228549496	0.289438355546429	-2.83840315466797	7.41716255968412	-6.02572580739323	6.95289438295061	0.0930853996206567
159	1	5.51585826319607	2.12376966257536	4.92224391076388	1	1	1	1.92778932858243	5.0727071207812	4.90390329960365	2.40720060779285	1.8705634552977	6.0686507101088	4.47212175772906	2.518329232934	6.44798497419187	1.67248806953698	3.01229621335761	1.25401739659968	4.29075189224583	3.80142337557363	7	1.35046072502479	3.56710193397526	-10.6697920579443	2.59557802956897	-4.81548598540014	5.42901409477102	4.53236885097712	-4.22791537214251	-4.78927488859214	5.44801094208988	-5.60189390124107	2.25706470446963	-1.2886845927421	2.37348845614917	6.58452167442513	-4.31120006064845	2.84164189534092	5.52471101019836	6.24863139989688	-3.79734195016054	-1.08300408069681	-2.53663298291532	3.34536960875189	-2.572432564201	-12.966710440894	3.4278837158723	6.85965811527997
160	6.89123949874554	4.65779385318509	4.8137191070495	1.83875949605217	5.23670407836359	3.34285181062561	2.19202194890946	5.71315645931784	3.57225506434384	3.90813348949249	6.09685799037639	2.60967969650457	1.98013443039537	3.67412773223827	5.510526790118	6.9197941932972	2.82633885245237	5.40111199460938	1.8796625750692	2.58342563798833	4.64524899516822	1.13614856157126	4.14522310776432	1.32754973524351	-4.73689022855899	2.06760914878389	3.76223903458643	6.13222334363021	-3.2854431663732	-2.74432650282803	-8.22781683062592	1.38723812977108	-8.82358125790863	-1.19910018351734	10.378579511247	10.1596457013849	0.746350437863807	2.22438336699173	-9.20569247681586	2.92980679990855	12.6929744234615	-6.85759145021021	-1.43052451594954	4.65794441204658	-4.2171871564557	-5.09530564938238	-4.009360215479	-0.0993878941786404	0.45928535380491
161	6.75742766442676	6.04770056700334	3.21318160218932	1.63515713823642	1.7358374450181	3.80373216154635	5.79524145285009	6.74251726014852	1	5.51023148085515	1.76893696808812	5.28347735615897	3.63491764516701	2.38156618500752	6.61864633389596	4.43527970383638	5.89934659690538	1.57712382887617	1.91934252843234	2.46135948719652	5.28399580950092	2.31722029694739	2.49295013195805	6.02684333146575	-8.79794257506613	-8.01065990720335	5.62710388494992	-0.0521362216840797	1.17023098242181	11.1332547388943	2.3963524369985	7.64474129478934	-10.9132007488727	-8.92769789037137	6.09366638940971	3.12471399045309	8.47037561076915	13.1315890272363	0.894631479930863	3.9868432291472	7.13005708149156	-1.4480015856147	-5.08837418683276	3.86147332277058	2.42319674627539	4.37514886579262	-0.0176575021469003	2.72365386288814	2.23569541673107
162	4.16581464045354	6.78137803999007	7	2.44516801216627	1.98630193230394	1.77504364984844	3.19794520504577	6.40700580482731	3.1915422826646	4.00433242998396	3.325339405275	7	2.32634685411577	1	3.91158510745269	5.60054111554796	3.2817865640776	2.18707331299205	5.82626834521162	2.72662623400082	5.59311634210714	2.15203789068633	2.71319911353874	2.16026687343491	-7.47485238806161	-4.58671218069541	0.428259106786964	-0.020500639613651	6.11754319503141	11.3159305208686	-0.5779013752166	3.0557562779786	-9.78565286048897	-4.86412885580373	0.499412387607612	5.49265560850845	8.65203514208222	6.66270989160723	2.94561176589555	7.6791999510351	5.29104056911456	1.27551146601474	0.977277990026259	3.15583811632362	-5.18908679912916	-4.73016268594212	-5.67968196889281	0.443062931458767	2.89969020421338
163	3.86370577436193	4.22819851711552	1.2037396735364	2.54731935402306	4.61910693750676	2.49274986766917	4.75643907711648	5.30175317570025	6.05136342915173	4.29261092626891	3.26115183318929	2.55519433769455	2.88271279224644	3.6309062146064	5.43887675322473	6.69126483308579	4.16831471852207	1.61370069667937	1.77103216142591	6.73037847735079	1.87419739326971	5.00967315055942	2.54744458978009	7.40790370755443	-4.43882663296371	-6.95723815567829	-1.31561671956941	3.37431781305692	-0.246415453195433	14.7195517401247	-1.17440433727146	10.4926462198466	-8.51951037544718	-10.8673325059162	6.63838282103086	4.09848567670778	7.12425622769459	10.4712619445572	-1.91984873378277	1.39573482870851	3.15593553465351	-2.4075588568663	-9.37134020418078	0.890117681724746	-1.88015661958947	6.04283894103384	3.1253389872295	5.15780238135598	2.94742868670545
164	5.79447391548591	6.74111684170598	3.75397497877369	2.41286552230089	7	2.62187220027906	1.82166172711891	2.15985805759478	4.15552541702043	4.47905751594416	4.22561160031505	1.05400719922278	5.54309010711378	3.54634703701263	6.13352416799207	4.50612075585228	3.24016911378813	3.42570321960551	4.56227146838658	2.05206837518117	7	4.60167533502724	1.66642283287504	4.53890471840173	-4.28669868277993	2.46289993250006	1.71392260716736	4.57907501376623	0.156906937610237	2.90057127907	-8.5045736077952	2.70677338175134	-5.69596866903097	-2.62397498415076	8.95014094263619	6.88999644081248	3.3732177009019	0.32245616211181	-8.45719182091404	1.57447313375076	13.0035164926489	-5.86163194831705	-1.55121595979866	4.18291975091212	-5.6451018242261	-5.9549872096538	-1.1475805856068	2.8811493850833	4.06057613117339
165	3.58790060083917	5.91819155221616	6.87386172668103	1	1.91215168778747	4.68634976470208	6.94458681046368	6.40049474057995	2.46054546284526	5.87227775837059	2.97083271735277	4.28413793584877	4.84014573763465	1	4.56127329843448	2.77360334144276	3.81343049655749	6.83487273856623	4.68646216373117	3.30708573615127	6.57378057430466	2.6326481600027	4.4728404971601	2.52146735222062	-10.2189547290573	-5.89358125551359	0.936984815833249	3.0194393406462	4.70546229938302	12.2675440645644	-1.5386916163478	2.70328183181734	-9.73871437014693	-3.78286671462256	0.796151381808936	7.57914607813031	8.72753156503203	7.87408208955013	2.89462989827451	7.11889752263779	5.78561194087502	1.75705275916428	-0.685579337587677	7.8403893723525	1.05603121743418	2.37690041388054	-5.82297749207715	1.98839083703658	1.36792360120132
166	5.92871845810801	6.42375469811113	4.02961223767303	2.82233003565989	5.55074726464526	4.05121360789877	1.50201446878162	6.49186915735337	3.00752686062143	4.52921297203868	7	2.178385585235	1	5.34592599235801	4.44784520530759	4.00944455732278	4.77483647411817	2.43050078115358	3.07886729867449	7	3.92868816024983	5.1012623158672	7	4.35765798436044	-0.234656527660555	1.93357191847566	1.60647912663258	4.12728673000786	-0.592402747511048	-1.93413665894718	-9.6176641435997	2.65558967472734	-6.77328973759426	0.0967617936778475	10.1136530012126	11.7830036136971	1.02231270965024	-0.669863037221639	-7.11891163910548	1.93608343146449	10.7606296278458	-7.75643659682411	-3.7779118811622	2.59655563356834	-1.78750790611926	4.92681691117012	-0.556720189372142	4.15968380660231	1.2703204748639
167	5.23366305493311	2.89637421766669	3.96395729697992	2.08818794512687	1	2.1129311603643	1	3.36787507416317	4.62020639062283	3.95690220837462	6.41122914559081	2.4017421410716	2.51244810001099	1.21492782130856	1.53898384684791	4.0843612599025	3.28280082532949	4.84301947913365	4.19122379439929	1.33280746885913	2.88901137895239	1.25879773054527	2.20346022514056	3.29509577138318	-7.91518805469989	-7.22695496375688	1.92555256680118	0.960228749159456	0.529062233572048	8.42509849926004	-4.96428106631287	-0.133701953159725	-9.33570834611289	1.18987853426929	10.4066894757078	4.8723137958963	5.26946695615902	12.388774485193	-2.02256831806504	1.74776840851089	8.36053260887741	2.39010670688062	-5.54681564281754	3.17912550984064	-2.42405699365593	4.51569952213627	10.6095547111163	3.22884389128417	5.30570662687023
168	6.14116842393887	6.03930933347231	3.42594188090698	2.58004611685557	3.81687282710122	3.08081435322087	4.2191146234231	7	2.58591162982079	5.31279962004725	6.33908895552104	2.27097250192227	2.56018540797116	3.46098109402451	5.31407591292755	5.74972985456396	5.54648753122269	1.10304030797458	6.87476197764188	7	3.35954663748165	1.84783397637888	5.26787808745281	3.5989661280546	-0.994482765542515	1.59534274385744	2.18136076361674	4.51129866490912	-0.402009765759645	-0.730344770522175	-10.949860105211	1.42900399653849	-5.84424463185353	1.02975598929409	9.60845832774674	11.4976483120432	1.52171906519231	-1.5271937919936	-7.90777955448391	2.25931909469548	11.3392058944335	-7.56981892935598	-3.19687375468886	1.77593388425965	-1.15424050754823	5.14065458533731	-10.1465790370524	3.03397393974957	1.71859579712709
169	3.42592121354379	6.11108698812841	4.87537920915642	1	3.17756135799216	1	3.36808755967014	6.75277943692223	4.42922195588077	3.54620262370937	4.44899396415108	5.09639422278822	2.87401489144448	6.16879166557489	5.95409738510209	2.78025717714466	5.10828094291308	1.46735540834111	1	3.47225806308542	2.370554293963	2.57189973180834	5.80511260775036	2.50982416166744	-10.036954553188	-9.38053663049637	1.22197591413448	3.60239264575294	0.80910735556544	12.4969908912848	5.41359873327852	10.2578488799381	-11.6950261332376	-13.1252083296876	5.23364453246829	4.39252311224265	7.25279291737499	12.8331065164316	0.371443178196333	2.21327363097907	7.68595464339636	-5.98391565213401	-6.18559515317469	5.16372846270825	-2.61558545674259	-6.31370101045776	-8.58095497135478	-0.331303271221872	4.01001573215876
170	6.98501843148623	2.03558431598992	4.45863607526006	2.12752638511725	3.68258494261381	2.91318054511853	5.13572739371508	1.51653544427438	4.10093513089307	4.02732591701073	6.56031553858025	2.5430530256071	6.81243886611421	1.14171422649013	1.57431291278789	4.84016441854058	1.30381361210553	6.91348312126692	5.12859117835478	1	3.26794682965901	1	2.35518895630952	3.37922703956531	-4.00936804215871	1.58002725398314	3.54819006552605	7.17816101187083	-2.61245906188382	-1.75231441278227	-6.53785427338729	1.64662911121769	-7.24463099069223	-0.50743492104039	9.62387179868802	8.63113384557113	1.25308051504062	2.30815173598441	-13.0811712433858	4.29419232848825	13.0038635493679	-9.10580687700396	-0.100357378731342	4.81997025681702	-3.46612129412128	4.65114732510555	9.10451723284374	-0.489873283568422	1.86343638360355
171	5.56849846135441	6.63952899097291	2.72236640971606	3.30563507921069	5.45386982578903	3.40819602796432	2.06536604684449	2.68930729271016	4.471180035413	4.02446051613034	6.55883726093398	3.20181194908684	6.16115965112219	6.38741916601994	7	6.793232115976	1.93651844121402	3.6826251868861	4.69968968965184	7	7	3.33143911023608	1.60684047063164	6.31870285336105	-2.90888402611416	3.62295051278028	2.10058594154471	6.31925321913808	-0.891507935312325	2.00492346575455	-8.45541949200955	1.7781250325676	-6.38099437479187	-0.755525082653548	8.05834444701119	5.82638727394931	3.17941972548721	0.465455101042263	-9.64032066571347	1.43548645454289	12.671763210582	-6.82349096773175	-3.78699047747365	2.63920276594066	-1.73678971145026	1.6731544152519	-4.269374577526	3.30671114803585	3.88218454822981
172	2.6505024685111	4.700308702151	1	3.62498187974436	1.7793769079731	2.50312506835558	4.70178324030785	6.96108170015923	2.93243422367624	5.09318046542445	6.32340245332137	5.0062711185473	3.48045183198375	2.68884119215363	2.69327709637124	2.56567783567276	4.65198187864537	1.6136317425125	2.00220929482606	1.61729778004902	2.35211705019734	6.47472539062234	7	2.67854753544819	-8.6763926316875	-0.178779760395208	-1.03847954675711	6.52979914219189	4.6163267928646	-1.75632810893758	-5.88798415344275	3.04175344660228	-5.86697864699102	-0.264836361158984	-4.05160475803459	5.32534145925462	7.22377950230656	-3.25869956059197	2.99435958830326	6.18679552276213	8.10322417341138	-7.82355298890923	-3.88440827063205	-0.109303412974521	-5.55852828244317	-2.20163079964192	-5.0080095648389	3.07415925541728	6.01103441457914
173	2.09430703716891	6.65982873117412	4.1295992071007	3.53105274470265	3.05613565326479	1.47575976301644	5.26127102722472	4.27058046720292	5.15609705187946	5.62618949855865	2.13333670733409	2.67368318513588	6.95562039955867	2.00451347541917	3.30420962491242	1	4.86451623134164	1	1	4.6799256610623	4.63882392014256	1.22447528021443	5.85797243164517	9.15080014026806	-10.1256983218308	-1.76825925376949	-1.37785807139607	6.87250367418443	6.97137997956457	4.89277996015152	-4.40271658870761	2.55372091502874	-4.81856640878747	-0.24644345711627	-1.75068496987985	0.0561221239147668	1.28194023163089	2.06409819022474	2.04812391403578	6.82708261373353	11.0486328274175	-3.24889577781627	-0.277269568510708	3.40697181511184	3.11243903017822	2.91877531633302	-4.71930563967144	5.42959505717168	2.86457469264289
174	6.55602447448282	1.39061718362467	5.87046547651515	2.82453528559553	3.69288470964737	1.50784471799421	4.06740833355359	2.48679093944068	4.59822845362049	4.86114245366413	7	2.00964010927141	5.4860574457061	1.27112409123987	1.84884550683821	5.10992764145275	1.1653619825931	7	5.3156424567329	2.39454641773445	4.15890675036215	1	7	2.23154094342144	-3.45096566577017	1.79509275469842	3.03970450489325	6.53723000971792	-2.80705473490133	-2.33724030533602	-6.52964977331823	1.72272099552065	-7.16959826629934	-1.39508487704478	11.1084170695156	7.95009333495448	0.209762743175749	1.94223863701885	-14.1184920467933	2.52079261193031	12.8946128858381	-8.05506578326405	1.0313070179187	1.36391142701758	-1.67083852992111	5.40513185838078	9.16660796842065	-1.1169082080643	1.75200617285602
175	3.16783336014144	3.05552977284685	2.23725968628496	2.08506667876055	1.61477101055273	1.69401433805213	1.77743135258975	4.79103150054572	5.86524694958588	1	1.91522396705864	1.30144491979897	4.81305291809132	2.25012546092017	2.77853575754533	7	2.54992370450703	1.97066819255024	1.47598263670173	6.17081907662226	5.26721448990551	5.4807469758649	7	4.26427097966857	-11.0870899696104	2.74443160078912	0.134990761762996	7.00834640868025	4.44234749311698	1.58575291241202	-6.62975113330171	4.2753560416967	-5.51349995124951	-2.11658133489361	-3.97533163684491	2.86766837854561	5.27967506815898	-2.5090400177651	3.77890294825985	7.39087890056395	7.3428768240686	-6.57466359716837	-2.29101934016772	1.83483091164285	4.01070433451176	-3.35536047409762	-0.337162761208964	0.954938403691732	1.37046396040607
176	1.40604711043394	3.66664653636649	1.62772266534729	3.70135507299898	1.53019334756151	2.12095754802179	2.13832820809414	3.0352317849862	7	3.48733210400832	3.77682090334637	1.03988631556312	5.18615818913559	4.4651008062303	3.49864550210742	6.64947483871593	2.45003716477203	2.6579326152739	1.50929899230293	4.8233171434689	4.13724553265793	2.80331886477294	1	5.45320871976828	-9.67123206182486	2.93940463018648	-5.26296984069992	4.91915024270914	4.88547387667644	-3.607283065377	-5.91977672430776	5.51176840980941	-6.49758645712307	2.11654871474165	-2.12042331861312	1.52335304868328	6.86509591956825	-4.13496501740185	2.55159929178994	5.99964591607607	5.98712857116203	-3.14105681036325	-1.64381524337655	0.569613824760395	4.40486087951084	-2.25994409056202	-13.5823426881814	1.00191532945845	6.72597794619531
177	5.7937143644197	6.07925249681651	1.02970575800905	2.8096952055221	1	1	2.74523007050092	6.55771552443843	5.30888766434632	4.7727353927867	6.03581590622097	4.10589626162807	4.42778406199008	3.72777384940711	5.00483349132888	3.15027387568705	2.26985052092842	1.27494106538096	1.32035954191289	1.36147264815742	4.54673701282224	1.17681395793613	5.51111789313874	6.33259020096768	-8.30065650670423	-10.6519213677658	2.44617510419516	3.15819286556578	2.35286506678039	11.3501229238741	2.2287842431278	10.7339138616941	-12.604281912227	-9.84015874454851	4.96735348972761	2.22054053999926	9.38500916052311	13.9052552459675	0.313441137254219	-0.383478237967438	4.31478764458133	-1.85061772841268	-7.09473418750744	3.21318786610978	-0.76043237165898	-4.33265221096883	-0.918709742774811	0.353541468408271	-2.36778687071725
178	4.0947084428015	2.21737235766849	2.37498220275122	1.19031738459048	5.33529933303954	2.29503582408444	4.90984460799762	3.40610727918176	5.7695466550777	2.54698859437127	6.13491106327535	2.86065880854064	4.80825035138974	1.13796810875976	1.87657693270327	3.51463065964892	2.23064937809696	6.49220387788691	6.68695642816216	2.4529761331057	2.170139072798	2.84071645519393	5.37191947405006	3.58508516982731	-1.13316166490968	3.74952343346078	-1.28964228263671	-0.402654022882318	-2.06534430332725	-2.01250826673818	-13.9165887253841	4.440811711261	-4.12787181696121	-5.21224745622928	12.5324475228193	8.90816483033482	3.01330633725016	0.165866771942707	-7.09178867376625	0.563738405354438	11.1455840452225	-6.47057296703642	-1.15789189104594	1.98357867898203	-3.97928853148564	7.47083819825916	9.38652526774869	4.77267006275794	12.9957975618038
179	6.49670899065253	4.88695048096024	3.78211126378473	2.30222476013591	4.30085367491233	6.94950848448745	1.55209610935487	1.92289984329446	1.53795544787832	4.17967037032118	3.30168621785286	1.41321056635867	3.57383160265792	2.73873389694063	3.00826583110525	4.44024205164312	3.0556433408993	6.76807177853403	6.7760437660379	3.11734441776247	3.14710957789999	3.36529979906172	4.08368382548955	4.29159289501263	-3.1961364273044	1.22697239348843	1.60595370936454	5.06898478009721	-3.051926934062	-0.095027515777719	-7.17510189228527	1.94317614684673	-8.53134896745719	-1.4591606541106	10.0528600846015	8.71896272301748	0.918238294273833	1.82496051523612	-13.9091241142814	3.53082363394916	14.9704075370876	-9.50498479351963	-2.30213807755934	3.26493034592636	-1.57989302724274	3.99584814324668	-1.68921770863609	3.55841179111574	4.37709233985843
180	2.56842698010397	6.78654724280456	7	2.00374348693815	1.06169258200873	4.52994803315453	5.97477061956337	6.85131960705733	2.80693819873964	2.71433225447422	6.69277149581757	7	1.70591081582213	1	5.07513169568579	4.48327071811517	2.7834900992654	3.04718075632912	6.64550120274761	2.03781991649412	7	2.07658029120598	5.81733293055847	3.21851016931564	-7.3000416607219	-4.7852035477976	1.12450852525739	0.610864161876832	6.02812914652574	12.1349395537694	-2.19128960970453	2.92371730907178	-9.33763041350894	-4.96422048627972	0.86456115796955	6.66020747318858	7.9800915662375	7.62069203503929	2.17697540949826	6.4699134443415	6.72529898271205	0.730312214003168	0.151581577841475	2.89870648586035	-6.76340417129485	-3.93055122090435	-6.07470846142468	1.42032268761297	2.60100016340169
181	5.73649794785032	5.18964748861529	1.19769596673971	2.4955598702828	1	1	3.59058971267828	7	1.90296447682986	2.1166627604516	4.26009938742445	1	1.31011066605909	3.33357869853509	5.88512955527979	6.05460880702022	5.6706118135944	3.04609884858034	7	3.33986439484265	2.27848633867456	3.73161290906012	6.82629926359409	2.62008892798605	-7.70344822433806	-9.68869206597229	0.512919429965309	3.1120389070581	2.48184431801155	11.0231245505986	3.09442533119175	10.5947786265654	-13.2093737634545	-8.40251430910963	11.1828477965694	2.70629837618922	9.01469197420262	14.9186050341223	0.904007922666076	0.946733909571985	2.33893848421146	-5.06906001327168	-4.07008634965803	4.20200376637605	-5.03077016497591	-5.77781750930824	-12.9700864604755	0.669675082897187	2.2447649645914
182	1	4.97405081345995	1.84045068508399	3.61408661526629	1	2.06648752313487	1.1632758278919	1.39367021723408	6.70920066591564	1	3.54429075837499	3.47693432242798	7	2.30633954455476	2.81445274200244	6.33189867976858	6.07720799454717	3.22967578655367	3.72226375667656	4.28750364817643	3.45286740023656	3.83896324405496	1	4.2433192395995	-9.69741282605243	2.33088860968709	-5.51371509855786	6.59385095877786	4.09261757854577	-4.30767713204928	-5.1707511801296	4.51945668211607	-7.26236424254828	1.68143068786591	-1.68305250386891	2.49325496329581	6.04641943240646	-5.00033287794881	3.50989254976125	6.24268303162034	5.6624117894951	-4.59797732212973	-2.26046888536512	-2.4824158383838	2.71910840448152	-4.19216485931735	-3.37810155426659	4.288744150108	6.10596616414107
183	4.22200875148476	2.89540788147183	1.62864220913055	2.38302765595921	5.78778586735742	2.10059660766005	5.69837087866614	3.49476439457515	3.64403157324257	6.2576959533876	5.0706088491764	1.54685918472595	6.32406811283185	1.78934262246348	1	5.43941821606841	3.01176495702335	6.97664522488238	6.19020869888633	1.12701751298144	4.21082711577598	4.12400599520859	1.52576327114479	3.19592049552384	-1.35666254256348	4.69016475215467	-1.62159760544134	1.38884787761969	-1.53506861450415	-2.78776500744114	-13.8995247072535	3.90983838871921	-4.37299839826256	-5.28086628588999	12.0294070755236	7.63219820965886	4.41186851545727	-0.756132249097304	-7.62769309665198	-0.77837667731556	11.4789673755411	-5.63119719987805	0.140987772035074	2.46979611828824	-4.20669466208739	4.48228840654307	9.13629639278898	1.22256934781675	6.27444323566147
184	4.32004645553085	7	7	2.91380374076903	2.79489627768557	1.34067654688001	4.82054664685849	6.73915628540538	1.27333837952096	5.30351239846899	4.05346539549985	6.81037311677375	1.36408409186318	1	4.24347791096733	4.44873921459177	5.7386362060316	3.99556049182994	6.32239068832667	1.10744361151059	5.7475944674696	2.07659280506714	6.34261564196054	2.22097069430075	-8.36706866470577	-5.01700911016174	0.973505469431196	1.76244504510781	5.53018841308706	12.8792844620281	-1.67394005884734	4.35757412544439	-9.64812738852254	-3.97780109630897	1.13502135623056	6.87438361104903	8.29108839655206	8.23310407457772	1.88100678057024	7.20177143604008	5.6192575261651	2.08159526261445	-0.704582271709687	3.07453436119834	-4.40822320881004	-4.41534266125791	-6.61466469838409	0.698028529460778	2.97136904076478
185	4.3636521057116	4.68321958813288	2.4786763194334	2.09645622570037	5.73244043702317	1	7	6.15588775748037	1.87264826081231	5.04719231470061	3.56084561878812	2.31482976245581	5.58791601698282	5.74618939012497	4.93948758661691	6.96356885644439	2.78526510092396	6.0478951712098	4.63858780517132	3.06538554201937	6.44395425738638	2.86354606166122	2.52918356876241	3.56766798508587	-1.44170842526068	6.18611671770318	-2.53854805811038	0.165266117256868	-4.1817792211535	-3.00076501155383	-13.0640069737313	3.43714485783242	-2.90343221982552	-7.00806708416371	12.3449669129619	6.04302836548256	3.334058086267	-0.317818129222603	-6.98183527412858	-0.319986346400827	11.78936358126	-6.06816388326962	0.641394875360721	5.95397270850091	-1.69548829037041	5.13186739190301	4.56263849232339	1.98018007029642	5.12401829660476
186	5.22762604071953	2.10566357622878	3.44147520768951	1.30589454428276	5.75454672457674	2.32798884924615	5.58728233998106	4.19817257958652	6.17528954903382	4.62306222024643	6.48139017585782	3.16850837785921	1.92741666044225	1.23267358431273	2.16765688911403	7	2.5526860594524	6.2411462510103	4.87410270832505	2.22603479361101	3.8111201356227	2.76067636990197	4.83365503503384	3.78748828479637	-0.22311383946813	3.75909402741236	-1.86508864324855	0.120558510817982	-2.84943530804857	-1.30726422641436	-13.738977556931	4.30763783771567	-5.04335222556944	-5.63076236470717	11.9491582516296	8.14233283529228	3.58430204636593	-0.0216589261942148	-6.94307943387928	0.348249485311069	11.6186650419057	-6.99414503885074	-1.27333436544932	5.3656022995913	-2.98992753429979	3.80283807325587	0.193290993385271	-0.613898542719052	12.4946667821585
187	5.79942128507329	4.1515493531986	2.03008322949006	2.43397531089387	6.89863552527189	4.99078693648843	6.57963423844089	5.84206952376916	5.01185870462888	4.95157894543495	1.58764468145685	1.16322629401066	1	1.16659703022173	4.59233659861487	5.9618515334744	3.57566326738121	1	1.65410650939519	3.87334878653537	4.53999147943553	1	1.80538704950561	3.67592077668916	-0.259856657620974	0.320708084728147	0.987625781576188	4.98404769490802	-2.6939612172458	-1.36288176503763	-7.54731006287788	3.58813109712723	-4.76695222392439	-2.00813733432429	10.7398557113886	9.97076496522711	1.33579990798766	0.458381758818664	-8.48335864791161	2.08939850273978	11.83081737985	-8.49779815388196	-2.08646759520038	4.56065701922164	-1.19117103082316	7.75383032440718	2.60120325317928	2.96905570088339	2.31263310324736
188	4.6017883465968	5.30787093672978	2.77934701130828	6.74090259999024	2.59322523639737	4.68788101151056	1.5840204032718	7	5.89635174987769	3.67473033582571	6.54166922351051	4.72200685641406	1.20715083506363	1.88185632359022	4.14698318305064	4.51894090137687	5.88055745180488	1.50300826232272	1.38073817082468	6.76969059009084	3.05525712442429	4.84303468535833	5.502664470095	10.0236984858272	2.27722728308332	9.17806438853328	-3.38286581077581	5.52405363069395	10.0108161101842	4.57867959271491	-7.72255135470051	5.25938607905395	-5.51409066355213	11.5450701566785	4.12090304826015	5.24001279166907	10.5884504403177	0.448569380014382	0.876603085741806	2.48470637477867	-5.13736401009973	-3.28829277377803	-0.502995774305188	0.104901318962099	0.820481905764619	-0.369693999560558	-10.5025808766507	1.84534284887234	2.2186677369843
189	6.21583163215124	7	1	1.15930253411459	4.98667826206515	2.81617901333193	2.66493515790303	1	1	6.5259363682246	3.65094557800026	3.45375904467925	5.28991067782184	1.8861922474399	2.83718791404709	6.44649027217182	5.28383039915323	6.59092852648908	6.06834861156076	1.07794425566346	1.33967592824849	4.77965286546394	6.16224479583946	4.54541420648754	-0.947401805555595	6.78137814985699	-4.09449486458163	1.09416043702088	-1.23595759752392	-2.21331956243202	-11.3099068426755	3.69900360787835	-1.95771550802987	-7.81554284232029	9.09308314175537	8.38407255655919	5.28882846035226	0.943558952323564	-8.05187416434511	1.01621411982822	10.7156836016692	-6.37913824657428	-1.10416648973822	-2.28776617563368	0.206809780314478	1.98419509485622	-6.14331998453017	1.64755425984104	-1.14843709974114
190	4.83355479860644	4.98579174936733	1.78840575766484	1.15749621431402	5.84726977376424	2.41314980178348	2.36460317227871	3.86559135542306	1.95532449537998	1	6.55938253381443	1.13068419325508	1.38535637436717	1	6.51497796294848	6.60040221645835	4.33722591923322	5.48761523226259	3.32472146286058	4.37658015511115	6.60563182708944	5.05105144666208	1	7.08005125337366	-13.6883960608433	-13.406329280019	-0.184652309276157	0.237056821272154	2.67116109882561	7.93092315819329	1.98297593378582	8.29792546089793	-9.14908376273253	-6.59466036943636	3.84347221070384	8.50186061494801	7.75746873333026	4.70549280534562	-3.32246653610257	-1.04480709345647	4.18657983700127	-4.3391326038163	-1.54395223512226	-1.74706757638889	-4.49795441304444	-4.06397086663557	-5.43897372176697	2.96294324781777	2.13551238849869
191	5.21794722811294	4.72841760117378	2.19858999170299	2.3210029016462	5.9701425120487	6.14413826410367	1.36049792622309	6.85171901435659	1.29231524439682	2.39138196823963	5.18809975777023	1.95757343376324	2.95537697996563	3.89061333359802	7	6.341440632099	1.09850927537841	2.0241556038882	1	4.07827827690335	4.43091779475351	1.62539056294438	1.24073472204653	3.93526880399197	-0.6579011673084	0.0425827066770733	1.47637360600507	5.45009496594459	-2.86433216287347	0.12425281269537	-8.08773511533026	2.34500613707891	-6.15656452465483	-0.696101693055691	9.97223888941083	9.86036458972231	0.74454648063807	1.43433874868398	-8.90946315121895	0.998970184678197	11.9800394625937	-8.34833729557176	-2.33280630377002	3.32998797294816	-1.35368668105933	-5.11073345006411	-9.04538563032912	1.86509521162326	1.18758198649251
192	6.30890369381076	5.66180541900308	6.42893260074036	2.97005165850792	3.64413312105294	2.01081917172503	3.04007731540696	2.22886390415207	3.0209937460592	3.25061628468593	1.51466160729256	1.94658826663703	1.32800802840844	1.72921909325664	4.34841600772832	5.42788267122468	5.3603021982186	6.68890805937313	7	1	3.8071276634267	2.30138299654792	1.16634996193112	2.02254270651995	-5.00673350711833	2.57031282798964	2.79970671729089	9.88827620968584	-1.37859379868199	-2.31436652322912	-7.47999660331231	2.93223124805375	-6.19175150191634	0.962879907030852	9.82316213871211	10.014764105157	-0.168722868591047	0.539803303062284	-11.7276378916634	2.62001970121932	11.9718105499837	-7.16849898899121	-0.542929408550946	4.11931417442859	-0.988545413359819	-2.99137538963374	-6.64266802200328	1.18304755195726	0.994013169122444
193	3.28981443593322	7	5.97797665190547	1	2.48275780290155	1	4.24501555445442	5.68499962520161	3.18072750506793	1	3.53737533758437	7	6.87297525490271	3.01052832184147	3.93008636663764	4.77362185091378	2.80179505857892	6.3778950767315	5.69975805535613	2.23783274237405	1.41216139237141	1.19146069242606	5.7444912026192	2.84482386529546	-8.56392994924697	-3.80443088276424	0.430163903582336	1.45038065391636	4.05983365584876	13.4746039553857	-0.979339068827782	1.74251145330014	-10.665175111218	-3.58063648714474	0.514269112666444	6.37014587036542	6.22148740825218	7.25269670504608	1.35058434716158	7.37201919793613	3.78329373043424	1.68086281021311	0.447460570854334	-0.274179253147022	-5.84441507870993	4.12797544765909	-6.18427357790655	7.07097245953701	2.16743463697709
194	3.84136392710843	2.15999610091709	2.46119480444516	1.92448707240867	5.59432949154134	1.51341650150193	6.35783681766415	6.22156982163879	3.81806285324195	3.6714726569471	5.09471796579985	1	5.5834204847924	1	1.89108103007115	5.58353225208139	1.09320578961229	7	4.63937697757027	1	4.49424620055266	2.37022608839816	1.76719167486916	2.51521452264905	-1.64319245824294	4.77592434212133	-2.23119701842787	1.60959703739941	-2.20995017015932	-2.53073565335331	-12.355340396115	3.14552434441001	-3.87801536759286	-5.36992479014583	12.7356360476228	8.03254292841298	3.89161183947918	-0.563815665405648	-8.4029827200502	0.620396231758911	11.1521314196065	-5.59277201358887	0.325389912716145	2.02661273494012	-4.60907679957213	4.04884392260891	8.97735995367273	1.97326764393205	5.85539830101282
[truncated: 74 more columns]
