# Supplementary material for: How Are Mate Preferences Linked with Actual Mate Selection? Tests of Mate Preference Integration Algorithms Using Computer Simulations and Actual Mating Couples
Source: PLoS One. 2016 Jun 8;11(6):e0156078. doi: 10.1371/journal.pone.0156078 (PMC4898694; doi:10.1371/journal.pone.0156078)
Supplement: S3 Data — Long-term couple and agent-based model data analyzed in Study 4. (ZIP) [file pone.0156078.s003.zip › S11/Euclidean Model Data/Euclidean Couple Population 11182015 2202.csv]

	trait1	trait2	trait3	trait4	trait5	trait6	trait7	trait8	trait9	trait10	trait11	trait12	trait13	trait14	trait15	trait16	trait17	trait18	trait19	trait20	trait21	trait22	trait23	preference1	preference2	preference3	preference4	preference5	preference6	preference7	preference8	preference9	preference10	preference11	preference12	preference13	preference14	preference15	preference16	preference17	preference18	preference19	preference20	preference21	preference22	preference23	preference24	preference25	preference26
1	4.05987756613189	5.35313205862797	1.60406346670128	5.55628004852483	1.31026055440643	3.27747416851137	1	2.41997785512835	6.69553545220786	6.84367427026022	1.65075679428508	1	4.55924991235734	3.02214807559107	3.60231060885196	5.95779080894884	1.23493539789285	2.72951412669765	1.80194144919857	2.47548598565534	5.4944087709185	2.85768299104963	3.95761297148936	5.90428221624716	-8.55493449668895	-1.56890949248726	-0.594492161546588	7.64519278091325	-9.15420256182864	-12.9259284829701	6.16687017880451	3.45309513167723	10.7361286634456	-7.05140722453145	8.9549566475214	4.90860669174936	-4.73240983171396	-4.79173612690705	-4.33940398146887	2.74369120068122	-18.9473528176936	-2.85648551893041	2.33772700598635	4.72260496056061	7.57889253784933	-5.89710203286345	6.05805151770391	1.90512013571252	8.23061219354288
2	1	3.88272511755146	2.04002949295884	1.1885095491443	2.71549067606691	1.22359522994889	2.77855559738247	1.55285016824251	3.15493708753599	1.76000191616599	4.06680322755783	1.61840577858375	1	3.96968956686975	2.61970327010438	4.40515704434596	3.33131887775431	2.34006076988498	1	2.76016994833715	4.88060400400646	5.77996183783992	5.28891594884081	8.12268047172765	-9.1556614723531	-0.599900916786862	-1.86041071554	7.47340640552961	-7.35732549762171	-10.6705466003023	5.72465123530917	2.64595393895037	13.4054567108697	-2.84665148624252	9.9476983454475	6.44000986443721	-6.99906571176162	-5.55235067961547	-2.78508941939556	6.1412908943001	-18.0822762717191	-1.75543402382295	2.52050587500926	1.18445282057055	8.81018676425932	-7.5648027073859	-0.0440803171951085	2.37392366109493	-2.6598960748795
3	6.79628751031572	3.8507850899502	4.46930337621769	7	5.37977415054732	2.562282708779	3.89407883597109	1.9677251761683	3.41269850121433	2.21826038853215	3.07848031873646	4.87887131464227	4.6206043321462	1.53900509920213	3.2738915610425	5.32621335173332	2.95019208589245	2.39930100387888	2.34497524602627	6.21335419495417	6.45011562223621	3.92726656557827	4.06030331198102	2.28952378356468	-3.80901604652479	-1.94793617811071	5.12980675613485	4.54784842439164	-7.54959462186218	-3.56340800611382	1.88335602987015	6.19112225562718	4.16436009835648	4.5920619777358	2.25349577230503	4.50380282414977	-6.23515963579224	3.87813595507246	1.53143122087252	0.598193656334449	-10.3512867806488	3.41487209932271	7.97720162574961	1.59419807694423	4.66894687515501	-2.52105228034425	-2.64515504895176	3.80207956607101	8.61830068298998
4	1.52979706927698	3.30640463739998	1.308789671579	1	2.62997623201982	3.1526370833824	1.47506434067486	3.97346209724879	1.82118720953035	2.21781526227339	2.60986860018755	5.4339004251953	2.3275452475768	6.82346633163454	1.76672750626523	4.64893525240843	2.65058108139656	2.24519853404762	1.25859692255788	1.6481833958568	3.48143396675501	6.44536207154254	6.60716115193679	8.59375507692712	-8.82741020077413	-1.24502669979485	-2.34553319106161	7.41278357043529	-9.49286888615953	-10.4262785917235	4.82251805044938	3.26457030494816	13.6185256622024	-2.33740330429733	10.0390143003782	7.47896357091117	-7.20491836624896	-6.8443716133751	-2.84533374211171	6.32099353590516	-18.4560454481284	-2.62222962376828	3.56316423802911	3.69471052410413	8.40874299541045	-6.11001549689208	5.132551723501	1.81934753652265	-2.90059296064147
5	2.98855709879602	6.18394333015446	1.14189446065121	4.27523868808147	1.24990387816872	2.76687570602248	2.98895495055509	3.77516052097745	4.70908633047198	6.21410768512172	2.37133515870178	1.66519584733021	5.40056315142775	3.22113411604896	1	5.75883237247048	1.85944179316297	1.06083886798327	1	4.64955238490755	2.30454642552127	6.76009926914193	1.4755601180747	6.59573569131653	-7.35733359746188	1.81703486560615	-3.38534687877795	3.07033853446339	-11.0615023535351	-9.78768469915779	7.32980417226691	0.85312309330668	13.0088487617139	-5.11999575870809	10.8355963249709	7.81233006674381	-4.17622033363844	-7.96226888236628	-6.79775369180995	5.87832381479511	-15.6908342807385	-0.523446129706191	-0.0658944402723522	4.76375577314493	7.90957823443	-5.22523710676078	5.95156770533502	0.465047827356494	-3.84342094950113
6	6.93566454301299	4.44362969698416	3.90732470365585	6.51772708609835	4.15962245591623	2.20615600210176	2.85035597680035	1	3.96957701380798	2.17001704960751	1.80937832852321	6.12533233267423	4.65771418295454	2.43116843380244	2.96835574303058	5.99704845135298	1.91674924354034	1.56072213504316	1.64178647483482	6.77611686886663	5.78601942491225	4.39678129641319	3.43735250083655	2.31110575192409	-2.98792332561748	-1.64565320967661	5.50838710596211	4.94203462702915	-6.46428853114128	-3.93517064792599	2.43356817004219	5.69980244203029	5.40133322583522	5.10706516555085	2.31257074421255	5.16811192995638	-4.85144255242442	4.14856175688132	2.68467147524385	1.16053218615217	-10.7206492297866	3.79244267343425	6.03821811709125	2.96541278427884	4.82307555767146	-1.4095415726008	-2.44752456672294	5.42999848865278	9.06624952732571
7	7	5.21222339722313	3.38287805787812	6.23045021633681	2.45196599811099	3.99522788138036	4.22034260174239	4.81363674511872	2.52862503472672	1.28875845825945	5.83308993692821	6.47494436864844	2.68762633042328	4.03005996426918	4.21116031303284	5.56809948664015	1.28690333368376	1.57238000112986	2.96744793265017	1	3.09093626349087	1.3879680911731	3.38148332803015	2.39651503829461	-4.08830175391876	0.878841302089202	4.66683465526056	4.87873827155368	-5.11996136184138	-2.58289182667444	-0.00331896178898805	5.83824389177351	6.67920457366481	3.11869539235752	1.73758045735647	4.05122119732564	-5.73502698228192	2.51094413722032	1.6029924199944	0.742325271889134	-8.86163065515649	4.15481301722119	6.06882215358467	3.34065989647643	1.64160510287554	-5.67688785322942	2.42253986636758	3.40857018101776	7.66404777339493
8	6.09856286903625	6.60552510962884	2.09604904858453	6.18615502143115	2.64429684502302	3.50830083322654	7	2.3817448796627	3.84987400988266	3.99617373548785	3.49723673611838	3.25631234469185	4.25644462353746	4.00665071207428	3.10726924291323	5.33128851803223	1	3.04523663116302	1.97321871277495	2.11817626046043	6.26537223633386	1.53178357089071	4.86415812845773	5.09715974284258	-1.76857447540759	-2.2704535244417	5.27947436736513	7.99091535695081	-6.65784417329969	-5.69061116625038	-0.969563320361425	3.67326421331642	4.83502945680587	2.00186720282464	0.400164827782907	6.52149743638052	-5.03387135639918	2.43815764125025	2.21939641191692	2.49442371064685	-12.6281593067736	-0.798182113915357	7.77771075502183	2.99605511744668	2.78384321459977	-6.62769627750429	-3.44902258609141	4.35130300265294	10.6787263926056
9	1.69065609980372	2.85764340871923	1	1.4435799177369	2.78893397838366	2.24223636395487	4.29655628794296	4.12395786196357	1.09260694944561	3.19143550287556	2.37542366185535	2.62312923994956	2.44138874109931	4.22480159940007	1	5.60876317376228	1.98090804646435	4.06850317311926	1	2.62529530907881	4.32482236261256	5.5968457110286	4.25055592615288	7.34305977274466	-7.90183798258932	-2.79480218565809	-3.7011870530349	8.00033160124184	-8.90748477407083	-11.7131315351521	6.22200744017062	3.08610011166665	11.7147818382177	-3.58879223180321	10.6389706479981	6.00905848415585	-6.90036801536119	-6.49769459709593	-2.21798085408999	7.7019922926991	-17.8418465144095	0.156058520562789	4.32581663865592	4.2425521185101	1.90195522078175	-6.19923408175596	1.07071233785698	2.32177756228955	-1.705068108046
10	1.58463622977158	5.27692810640055	1.35123590393563	3.92847110693938	1.73327245667883	3.18572116211325	3.94081805039406	2.23101882364463	3.67746117832566	5.2752803341182	1.05029536291331	2.39375778564664	2.47929469202031	4.80302194152484	2.45329543979277	6.59008090246026	2.83743680717072	3.11549674730106	1.13110365233736	4.15243279086148	3.81163569233712	5.15037609659728	1.71441175397764	5.35850864002315	-8.47834934682763	-1.80449286082027	-1.97661162923383	8.29260351598717	-7.63604812791542	-13.7436401292604	5.68472597572859	3.16692456113785	10.8869204161652	-7.89124045912128	8.49073150961995	4.31347255846068	-4.65787148462968	-6.05095586046576	-1.95793913335138	5.12211791226041	-18.2496801648816	-2.1319777966195	3.42945336253098	2.19054373119035	8.31477956081932	-8.696664009407	1.6990478536751	3.25739712604141	9.67878839552086
11	5.14467747008648	7	3.95408993435214	4.0929646499183	1.65503882329817	4.01353926003229	1.75403449264823	2.4024016613652	5.70821330009015	3.54623893885579	2.19885798526071	1.48663774373163	3.51176992079369	4.39110997806619	3.33286602233931	4.34334790199517	3.25938191505133	1.2270141907591	2.19979124554422	2.90193659667388	4.46133615626857	4.23653075339104	4.66793555191419	4.2042235577571	-9.98356657083705	-1.83822365151182	1.06840340342122	5.99929337658449	-11.9643817858428	-11.0098669969102	5.55159880689211	1.20039445171897	6.55126162616255	-9.98920007306329	9.80416595339748	2.35448247697715	-7.45459006546005	-7.47368357701709	2.40876797368538	6.26099185092107	-13.2169046953157	-5.85778548639242	3.07235739606163	3.26071266179157	0.518222922888361	-2.01100912002436	-5.84556989092942	3.44495177249892	-2.71555794992519
12	7	1.30835023194833	3.19493175183548	5.50088303995724	1	3.14922143503122	3.65497430620063	4.58765415945816	5.77648729387687	2.69171471119578	1	4.42523135003454	4.77305793046178	4.90897582989903	6.9234246220987	1.81276816981493	4.28926586543617	3.58190512338419	3.376278025942	1	3.54604456001725	6.22522159990583	7	1.30055395279327	-3.72698359997713	-7.13141633290656	5.28181207200578	6.4797321721996	-7.21246493383669	-1.77065264248214	-0.552569575332261	5.7257451852935	-1.55783026424113	-2.84135072433216	-4.62968628143035	2.88853645723814	-3.27393666192777	-1.10901256460776	4.83911325361441	3.33593462074349	-15.5326373853178	4.41815481738001	10.4414261898379	3.91324804300332	5.89870086763795	-7.75362469597643	-2.99631313265987	3.66472462424721	8.21902127695376
13	6.14982074908105	4.44431462296759	4.07023446310346	7	3.85110473285289	2.29045434344039	2.93942135043452	2.44784312963355	4.2838812620046	3.82719494517271	1.47311777423193	3.74614006575399	5.70591131035179	4.1313336856796	3.74953753330798	5.39741178211033	5.24446890358743	2.59423034686176	4.90922488523377	3.70103954294465	3.36063240276741	2.86762386602649	5.15698033866838	2.44724914037777	-3.43076157248368	-0.409300511751869	5.18896301664537	4.59075668899971	-6.55953979491854	-2.73043000662949	1.37603268553719	6.00679950382488	5.30862036024205	3.88460314277263	2.39237372395534	5.33162020119767	-5.44690820661305	2.95314517172023	0.690726377031299	0.419015172324373	-9.28405182300282	1.34003539248884	7.68389699779271	1.75394257497662	9.31195951390367	2.86995677835834	-1.72202240200408	2.45897546151436	2.11507647152293
14	4.97217427937335	6.97565681928731	5.91088799322275	6.00906355874658	2.21750065895168	4.8295328793422	3.94013553506836	3.37874199733466	2.77596507561152	1.05228991830768	1.2614480859357	4.74375591781832	1.38894934780916	2.82888599411983	4.35299867357001	4.83268184113297	5.40429492036671	1.56310484599482	3.07707677725752	3.74483156779945	4.58417675986812	3.90652657537885	6.98543948800688	1.40358212982374	-1.57062117160131	-4.68394638748326	9.45237589472371	8.51707890439094	0.735909277976633	-1.75501446158208	1.84824804001598	1.98323555489512	-1.51145415766598	-5.15439083901185	-2.90308727558272	8.5142133794959	-7.25452270403358	-0.982216435696535	6.89473662195999	6.62288143257951	-9.97998811298278	4.50153359881035	9.60731911049475	2.2998570325003	2.86011329339302	-18.1735017986658	-4.82391021633696	3.02389076083328	2.65845892889872
15	3.88470821036114	5.86913907468104	5.01036857201517	4.34364553169411	2.81317557013608	2.77484640587358	4.06565993098377	2.06370226907582	6.69514687992023	5.67137786175295	1.59215092451588	2.30193158134192	3.54669335668427	4.75222947366773	6.27772708412435	3.69567495362714	3.79081127119056	4.15054377965215	2.9124642870828	3.50849809006989	3.80491033747837	3.50685282268406	3.79089328639295	4.52599626929924	-10.8328864862997	-2.42058968156223	1.71249989794124	6.19244063187536	-11.1928835944769	-12.0296725696785	5.62103127041368	0.727021030952037	6.06957089841212	-9.08707878664423	8.01990101768769	2.00680243075357	-7.81359609056004	-6.86368116281769	2.6609251274354	6.1702502860699	-13.0937921693832	-4.81004197224857	3.62440205643295	3.3541995341874	6.90417551039093	-1.82429538634347	-6.25950948614428	3.48727502898658	-2.13314537921346
16	5.6728989926947	5.06163583267315	3.70747273018529	6.248960814554	3.53395914629957	1	5.76500991063086	2.2195796941008	1	4.91189390903267	2.08204827383986	4.66428086462169	2.84923120052895	1.8725158826509	4.80261581587828	4.92371740649631	2.19092867778266	2.64372526853167	1.61626882484782	4.2000382245612	5.48472856943776	1.92425635416348	3.9524171547011	1.73935762131661	-3.89462198497666	-3.24122471109568	4.47122289156468	4.05975080103699	-6.69666187842726	-4.14542229438383	0.44622070495111	7.14717812155943	4.55084132216931	3.56283238029073	0.900054283263965	4.49725210655359	-6.39205003490456	4.17289524221767	2.03703657990693	1.39876496692949	-10.274131869801	2.54913256346611	7.83022030152796	2.13832003785634	3.10065598537425	-6.6340759513559	-4.17377332434951	1.47913365194481	10.3007323549302
17	3.19872804663057	6.63407964521096	6.01558822156978	1.55148390433841	1	2.44786081876437	1.10145458404044	4.39315164890114	1.80702051033036	6.94937328577105	3.1649924178441	4.62004922514834	3.02607853762256	1.71546602900971	1.84797370725219	2.58011081891733	1.28614728997089	3.44638349191178	1.15553346821488	1.54691413285702	6.19270667551098	5.66443672870539	1.63801025960832	-0.00322377480279046	-0.442146732499945	-1.76022963267382	4.44311944371732	3.62712328707464	-11.6263250996242	-9.46628142810546	3.07498928255275	0.355921518228513	11.244598534583	2.5674109972944	1.91170455740444	5.29324508211112	-7.82891090271913	-14.0306548481755	-2.24956581075014	3.12340508403756	-10.9849187438651	-2.43855293920544	4.21993099030994	3.31573889087116	4.9692305966768	-0.490078263919532	4.19255414247608	0.57506999127427	7.02098759895644
18	4.79622010345837	5.79632140160403	5.24917081580646	5.70853014643912	1	2.66165444799787	5.38654137629467	4.36462102277948	5.30252567024562	4.1210004386812	4.00146525010565	1.37744958233561	5.2582462376845	1.39865895186672	3.68944493519874	4.54271099939755	2.56855159124443	3.00207888548158	3.35767037860973	1.43484112025173	3.52666740325575	3.06961888813019	4.26553429308026	5.23575905271845	-10.4955904504204	-2.44912296589599	1.94615259459009	6.05375631965495	-11.6869142138748	-10.5361026243597	5.64326080311228	-0.218439603785649	7.74838371788122	-10.8635803812134	9.49159931181165	3.47643482658689	-7.39541346087427	-8.15738177346809	2.85134926910603	6.63713418289191	-11.5923047354921	-5.8317136401818	3.41884558744897	5.09042476387401	-0.261462976602306	-3.61510100562659	-1.00259186695234	6.75940507490722	3.89362172367016
19	1.71071391733967	3.85548778146316	1.69288628521838	2.03421619360684	3.00878560591129	2.93265493322785	2.22004558301903	3.53675705139112	2.22969976400023	2.66094486940091	1.88318010779206	5.68466277013903	1.06318618630861	4.86156158647293	1.44429222851576	5.09352427569629	4.21800836939093	3.02537995333221	1.3382112686137	1.58338088314696	3.905584879963	7	4.22848478081028	7.00088252760866	-6.88105965434749	-2.72820789462042	-3.15085953432939	8.3616709090517	-8.8652589248693	-10.7842757566941	6.67314172853051	2.11995834070072	14.2275343827776	-3.11145600909761	10.5931160455445	5.54849795401304	-6.91401254844659	-5.9107794799178	-2.41476113553197	6.81890248010363	-18.2891310090112	-0.452865792339901	3.87258412695981	3.45678608276194	7.78645030297239	-5.59132128364456	5.04984564645006	2.16558730240007	-2.30893560825711
20	2.00389408117172	4.92599536723514	2.6559910791533	1.32792154679752	1.86891613466502	2.87435560666909	1.65800596652171	4.26223108529722	1.66901296663338	3.93787316261776	1.63820348183903	2.20536442008881	1.07164034639498	3.19220349353767	1.02258657226052	5.12248591756176	2.38075564578511	1.46872828566521	1	1	6.68710794077148	6.09191902491573	3.72538009407095	8.18446782509379	-7.58282036349958	-2.52083672088267	-4.62002457291488	8.01180733011593	-8.47527937337839	-9.92377015942592	5.71561335669162	3.48077010731321	12.3005930492091	-2.56600062203535	9.80314965040288	6.04418555832828	-7.51996164577628	-5.92405271587359	-2.77859525093021	6.82594367417037	-18.2186583266073	-1.18857447069035	4.86137478224012	2.95908089108983	9.81166709982375	-6.12725604174017	5.88407694599589	2.1027890759032	-2.60494618331742
21	5.47712568595744	4.94846948428381	2.52691632329907	6.77168863741416	2.58652850394287	1.21020501903084	5.12920602635607	2.53333813001739	1.65687013137874	4.37020830994433	3.46560490960383	5.46263578004042	4.42281351427066	4.2665306701517	3.46906540860188	3.95207049652204	3.22830154162502	4.28080923019549	1.92204119759285	2.91128902243765	4.85662452955365	1	6.78078076922989	4.7651683704332	-2.14002470919034	-2.27446782858528	5.01015585115641	6.69266663873861	-6.11408427922609	-5.27938872537126	-1.12120757335481	4.28973536147499	5.3067586358521	2.54249533027864	0.853677583388506	6.86178045228762	-4.15039805324512	1.56971015635693	2.76263700147537	2.34518255079966	-12.1815070384206	-0.220891967159362	8.08830953498672	4.48865354776207	2.4360470095837	-5.6187668333546	-3.62077009568293	6.30028727242957	10.6139441088298
22	4.12414640075177	7	6.74504527098214	5.09798168799572	2.33702084760248	3.00405897941808	4.55707989838901	2.37097205711041	1	2.42322234803512	3.48721606281052	6.33636819534879	2.07320272452075	4.08326487680819	4.66298705364703	4.70341652966837	1.67264541339352	2.54400324108132	2.198413460933	3.8863794981407	2.75003435029447	3.18166122769785	4.01334129847409	-0.331955429048757	-0.320061709866355	-4.43840209209459	9.02695992783381	8.31747235142864	-0.244845647098536	-2.53929790651005	1.7656430661045	2.71609154827835	-1.43612969301942	-5.87202284013596	-3.09772194372722	8.56991916295056	-6.97562987245203	-0.761274726849868	7.13273748126652	6.53996151971161	-10.9042826561224	5.25100346453259	10.1599260438164	4.05559504019065	6.14538602670039	-17.1108282689892	0.178556892734244	4.30008587687178	9.68874187162596
23	6.73020931665773	4.58129242728134	3.93056360147242	7	3.7907420095382	4.74385604707868	3.39376930104639	3.47993658546281	1.62834510443232	1.48777760653548	3.02878357247081	5.84249569414177	1.88740794480104	4.18191009036725	1.27144232987867	5.76235062805666	5.34799200478881	2.90421083449741	3.03110070544211	1.23059633920486	5.43968161463634	1.96077946360954	3.75593073453085	2.82759522391028	-4.0992339680449	-0.101007113495469	5.1028810336614	4.32459632615759	-5.57416944141017	-2.24038620889011	0.533463410571398	6.03254055490138	6.57132009037357	2.61612401497264	1.4771171161358	4.54039401110477	-6.9424061829647	2.60203764222105	1.3416986890483	1.59562775255611	-9.53185779037083	3.0054428706164	6.27439206145384	2.43938022816189	2.09627167914127	2.97242601247451	4.4086687809682	5.55455474610826	8.46544320891183
24	1	5.87830979214747	1.63835101646547	6.93238871709472	1	3.83988944960868	1	1.86401636050227	5.83509587837745	1.89901968345327	1.55205661882474	2.92527836502242	2.74819826554564	5.40768814868569	1	3.89196224376603	1.06759075477749	3.71160991297919	2.53900258990088	3.78552376539281	5.93974278501725	7	6.10143889319027	4.20983297317119	-8.12489957553376	-2.45646162273876	-2.5657735811569	8.56200109978057	-8.91543440352189	-11.6941652967819	6.65614378284355	4.47781450729747	14.2429435191262	-7.31670751358667	9.38047945860074	6.64489996701956	-4.61951786162026	-8.1774462640427	-5.16888573029065	3.54181621807329	-19.0701010764865	-3.52860558247585	3.09977105487594	6.62969324312651	-0.461158506514591	3.07617864818634	7.64948349423531	2.48606152775705	7.24449682094384
25	3.55416661948039	2.57359250577581	5.91816151512621	3.76793401735847	3.20513829034473	5.55681512535683	4.6027582229122	3.91391629755965	6.46800231184867	4.28021763325935	7	1.27835366932348	3.25587283081043	3.61491010324813	2.79259560688663	2.31347864409702	5.84342284216979	2.75505491855976	2.58447611501762	4.76804013240701	2.96170918575366	3.7714196331435	5.87516503486733	5.5720938480304	4.99458294143573	-4.83521815383812	9.97181562250808	6.92537458953537	-10.2678583975236	-6.61885627317528	3.97439723625212	-0.00613825803825779	10.6699726481798	-2.93520759227267	-4.45142553323302	6.69175607354957	-10.0936391158855	-5.53871555236945	-9.31958549115025	5.92696438841403	-12.2141924830405	1.08442974218056	7.94331913410855	4.247835536045	2.4324871175723	-19.2647094757273	-4.72728138858987	5.5783832346199	3.07358421714371
26	1.38688873922375	6.31285802238723	1.46757720906667	5.83077860547998	1.79028364893515	5.08165621958118	2.59370376399526	1	5.64140616682624	3.39776960622317	4.5869453208078	3.07156331540928	3.86446747743995	3.00333025242665	2.13645850674838	4.20712221296701	4.61376144050226	4.14459775856983	2.15548129736547	2.24931285516878	4.29094728147979	4.77489225014121	5.84352914142669	4.32483227034387	-7.55959283052322	-2.24389997573559	-1.04462476063582	7.95141076589961	-8.49022471137719	-11.7518189531858	6.18390142384654	3.24457400816672	12.9484564404745	-8.63515732433571	9.74205920815352	7.26566414432575	-3.97515480833114	-6.53980148319479	-6.26456810022705	3.90661292074242	-18.7256409064146	-3.18511132226204	1.73216193114755	3.76809805464233	1.86762590751337	3.43896136550166	-2.71495131651336	3.6517372697643	7.30324909005161
27	1.16160325514766	4.30536785181044	1.31017107652283	4.77424947613112	1	3.82279358968201	2.91696119971374	2.34510195180105	5.86293947691989	2.53942833146069	4.71260685762029	4.20016537723964	5.01213166145384	5.71344561664472	2.87180050668805	4.03547677535233	2.04985101591121	3.49225971939119	1.39338785003609	5.79744452929564	3.37225797333749	6.22368715665345	4.73075651960284	5.71829760099784	-7.85408528942859	-2.28854406941876	-1.01970882540641	6.56654394401207	-10.1926488817254	-13.1285685853658	5.46624293780559	1.85004773001194	9.77886255560558	-5.77746335199859	8.65577345014313	5.1330993648202	-5.34799607445705	-6.52915496694076	-3.15963241346378	3.88184333883773	-19.7139030784406	-3.40168680737843	3.68326060104044	3.62683700540694	1.89342949348451	-8.15053860082326	-0.181873800383323	0.689304556803134	10.0328744970204
28	3.41871499769597	3.91923791703871	4.66537199539933	3.9199607330678	4.14076734211194	2.94741894095051	3.68386113971475	1.8038185284246	5.1352051717917	3.56212817586249	7	1	2.61902250662369	3.81135921206552	2.59791283190389	4.16847048224817	3.77050452220906	4.0161875299346	3.56227664913562	1	5.94794290012725	1.82444090530024	3.32975723847094	7.76581766961286	3.31680879452221	-2.58529139895096	9.59462975235502	5.8312908524455	-13.4556493116858	-5.95913853124398	5.18266770964222	-0.134684787727486	9.92510645459099	-3.18742310850739	-3.44385321266386	5.94356461976434	-7.21160106232688	-5.50872108436116	-9.79921082241859	5.98342431358643	-12.4551857805045	2.04005474303885	7.64598953845304	5.44939879463075	-1.20438616636956	-0.33109494620011	-2.04521426093469	6.71757738186034	5.2129719950522
29	1.47548501002677	6.36876050787532	1.97981976743538	6.38819932269611	1	4.88846787259868	2.38943620099814	2.15044713705262	7	1.36538621263079	4.38508670647064	3.62062562908573	2.60746256022904	5.19582245870924	1	1.69146021566229	2.88800441241904	3.28748425318586	1.58673794112515	4.08131216747843	6.82948652718599	4.90415338341406	2.52396854894362	7.06123002450159	-7.04815719871405	-1.5049002933027	-0.704992333399837	10.6377800047407	-7.88066261618275	-11.2009072144599	7.57114567182043	3.25256114539532	14.0857459958125	-6.45639555129235	9.7811118110213	7.78778632150865	-5.79442998206334	-6.30741052197444	-3.85969074331764	5.71743738903203	-18.2926363150995	-1.32332590737597	4.84847439860942	3.36728222312521	4.93180867523982	-3.52249704547983	0.397330664135941	3.5204245828773	-2.92890307427522
30	6.58446080289033	6.67946108690909	4.67698792720945	4.52840751381001	1.06918628940674	5.47836797593044	5.18641504909232	1.75763545666619	5.50144027166703	4.75714251331808	5.69628141578415	1	4.53482778825298	3.23945309215408	3.2368248994389	4.83218676068637	3.3323116863239	1.2463858616804	1	6.03643895281088	5.92728192172692	4.07786875415233	3.05648738852879	-0.481752388282759	1.42625266989158	-2.29510426623213	6.11795583702422	4.01842292539661	-4.58410540245991	-0.910102581266489	-0.108319666290348	1.93716491755473	-1.71227729819462	-2.0242962764553	-2.5275823731884	5.58749204566305	-4.32200956677193	1.68291088198329	2.34097487014951	2.21694429144687	-10.1200964030119	2.40661825263383	8.75483273509313	5.22041414740243	6.1729052815768	-15.0711206348306	-6.02914229031846	6.5468866894593	6.89526262741887
31	1.15856145838599	4.12168838262607	2.15260031156767	1.37390058537191	2.01089880198387	2.00473492757921	3.56249909468717	2.33843160688681	3.90567446368843	1.3314829830441	3.20439998318543	2.05118603824867	1	5.35606663881549	1.22418407421394	3.69064876835612	2.97030712658128	2.64556093402416	1.94409905613228	1.99048054672295	2.16337692951181	6.95053469713246	4.99817022860203	8.34633461177208	-8.72201076273469	-1.33351441300853	-2.03496148578347	7.49106104247009	-7.87606030350579	-11.9831322057913	5.58215139655397	2.973337824077	12.823673133952	-2.9802428878962	10.7220929329169	6.95856920219082	-6.55361576581814	-7.01915604972367	-3.77984938913438	6.09379883863302	-17.9658324659908	-1.60483724864281	3.09046184120951	3.71017224466434	9.27796528642087	-6.36801359229294	5.2942878848005	0.586885278528995	-2.89484400939766
32	5.73037158145559	5.97792899748616	7	4.21121452329517	3.52006573273287	3.7856773593857	4.13049806159766	3.40747069547847	6.04244883402959	1	1.25368994318176	7	2.18883541445776	1	3.93964274227518	4.08334029108457	2.19061867852917	2.0010143880696	2.52977755090489	4.75839501738566	5.56892461671273	3.52252250854883	2.47956885263763	2.09363199541487	-0.742952536818831	5.46104214162389	6.68955680829293	5.53486548010813	-6.04020235324032	-6.79227362860213	-4.21549498985723	5.98691170773914	-2.40196158413801	0.982186376179213	1.79714191611732	8.10657622636185	-12.8261559813457	-5.41551200837526	2.74891952002573	-2.90095684099043	-14.2629447336917	4.86045291084451	10.8905590456119	3.56314238419406	3.04560373193911	-7.00990607215174	-4.49771601955129	6.65077228777182	6.607870605674
33	4.40111613595751	6.49288620820778	5.01894412582662	5.03817687156671	1.7450876305152	4.14638020027365	3.14962050597723	1.94234243938837	6.65674063784519	3.84392648425099	2.54108112737689	1	2.15320155961319	5.69461613314801	6.04717003440207	3.37521056829329	3.70170954959536	4.51828163380134	3.1512318329278	3.01267008027257	5.14234558106112	3.8342031844787	4.10669098701494	5.24802561778066	-11.368176016341	-3.18179275466162	0.352680653811305	6.09771953892502	-11.8395072418931	-11.8689361994054	5.74699868833387	0.519896383105515	6.3893853564908	-9.17592274067158	9.07255925322975	2.1890781289591	-7.45485340253175	-7.36241012298204	1.75356884330681	6.12715245834966	-12.4132594840952	-5.43949773409711	3.40263844386675	2.94689082828616	0.371024648341424	-4.9068311361543	-5.62506914590637	2.40102578755157	-1.3460234638332
34	1.40274770122689	5.32859339529051	2.912091042784	7	1.67450365170188	1.9940764261876	1	1	3.47836707844605	1	5.0789978239748	3.75318460884023	3.18924066016743	4.75523634152155	3.74910586049572	2.53073120991383	2.95332685644441	1	1	3.15983634314051	6.52184233459795	4.39078913026546	3.92759660577619	5.61722346930539	-7.72553518110237	-2.07972923669268	-0.166330245181348	9.41365882077688	-8.11744714417132	-12.067417951609	7.84546679770808	4.13140650750278	13.1898734889991	-5.81065289464671	8.6257612895866	7.79434953992693	-5.6648688243193	-6.17426401301549	-4.46692576667838	6.64972171820112	-17.7479207110739	-1.95005456079234	5.29453678607278	1.84924677729069	5.86275888114641	-17.3531727409768	-1.23759711235761	1.90649191117746	-3.09588374175739
35	1	5.28834875040758	2.07548742300829	7	1	3.28852379144376	1	1.62698487442875	4.9006353646553	5.50160637285617	1.33685417894974	3.15823415662868	2.56924897239969	3.49048087218645	1.13520459073002	1.64428378317395	3.69828285192033	4.37591818818985	1.76184056925534	3.89666891776655	2.30071134178548	6.58377516304615	3.81215477417116	3.5112748948577	-7.64930664141551	-1.83093821293872	-2.37658705310972	8.89285965699021	-8.91922706450837	-11.7863600275113	6.12841042128074	4.57279911598877	12.8041159960182	-7.19411792784759	9.73975457192419	7.14124084353535	-4.93224922479456	-7.68255645150395	-5.24338752609459	3.13297925431283	-19.8910450905662	-2.78840776279099	3.91758805901216	3.72222122975489	0.988331944702698	3.69513644934019	6.17554164652043	1.77960478264213	7.65042584701164
36	2.1813404833999	4.40986146824618	1.75488143623456	4.03346420536464	2.19956157464862	1.15481213126106	2.41441741270453	3.39477955563276	6.66119633071077	4.32240877686227	1	1.24563430405464	1.45580088347238	1.16428349215347	3.49602180472814	5.373520248931	1	2.42633215995201	2.84099975977326	3.17523623505012	3.56892523167714	6.74687430411533	6.52259946702965	6.28131052063698	-9.47545060860897	-1.02385120999569	-1.43771873756504	8.36313265527338	-7.76805849810539	-13.7607486916124	6.09000406122815	2.61832048692243	9.90701171212094	-6.47918916583774	7.12493296817545	3.7269716376955	-5.83298738941602	-4.96447025934172	-2.38298998535849	4.97770345170937	-19.3542673511018	-3.58391205265094	4.86301098043904	4.0166576390648	7.89177545815245	-7.21463348791218	-0.326384295976393	1.52154406172832	-3.6249859359209
37	6.30974475593895	5.58147698149473	6.88743449816853	5.03226996346226	1.834350148143	1.65693294626199	7	1.56808082925064	1.98842402839433	2.65147960012324	4.84426772099505	5.79654902685153	2.73040825558513	2.30364226316998	4.31454921564643	3.37838349480571	6.04857522173192	1	1.42921903880669	4.96809896490426	7	4.37426302450731	1.76207515609753	-0.871505241544198	3.37874149347013	-2.92919709625004	5.24259093628249	5.68932708400814	-4.8326904771925	-0.685992642391069	-1.56465323273681	3.90144137378195	-3.06607801960046	-3.16857740241136	-0.455670951878693	4.56346358204346	-4.14423424858519	1.2826803086257	2.86313432547622	2.70784025501225	-10.3191350104237	0.968780892854519	8.97797097292357	3.50969149146705	4.25503507799555	-7.16177443600049	0.449697005841868	5.46078658845512	-3.26022143148867
38	4.09414776858513	5.86089619328344	3.4625724423175	6.06984265677802	5.69790759227838	2.96636618093904	4.63607116594878	2.33121529847758	4.14214447998447	4.61857332462384	4.69613456978541	2.72291737874188	2.11586771747868	1.46383376677981	3.70628118775029	4.73740673755039	5.51128466031285	2.60047445870547	1.43804596479859	1.96239546988309	4.3863150252452	2.39071430832544	6.14043105666808	6.97466523544344	0.784915962781905	-4.58402991915065	8.02645599667655	-0.941618886411677	-10.3771037121921	-6.58181191724471	6.65536999279915	1.15545248835542	12.8765944988423	0.801594528075548	-3.01070653433538	4.61989639622233	-13.8002044082287	-3.7575566415308	-9.27760675433284	4.54381837348634	-12.4121937347379	-2.45906901681743	7.03832719099991	2.32182212434386	2.80994846874283	-3.72230049775355	-0.755216216821417	5.1871103467486	9.11841832021867
39	5.87801097175943	5.60898035463502	3.34609259122599	6.75964882939205	4.25432764279089	2.00340150140655	1	1	1.93118885521844	1.89045424763078	3.58137246133753	6.07637019919492	4.98917985897457	1.34051681854998	1.62981462600681	5.28599461443851	1	2.65150394526504	3.19414369505083	3.59224677694585	4.53774103363785	5.09865699524822	2.33996588215864	2.62554449716354	-3.0322985712858	-0.969905570665678	4.7071721760835	5.80471015775342	-6.70520454392611	-3.45302079165357	1.17930290776726	6.45718403973834	6.84341599215743	5.44509843897799	1.67386188113238	3.81438981464709	-5.16147518294731	2.74180330643066	1.90709660197038	0.705168795844334	-9.17914718081829	2.17357921682165	7.33946057937887	3.46767120629744	-1.32635982250681	-5.69253533375837	-4.15945675247273	6.30730380078602	8.93110708724994
40	4.33341091458186	4.61778817073167	3.01944681653877	4.66956347422375	1	2.37828938180724	3.41447958396854	1	1	2.66811075185834	5.29781856343032	1.70495215002504	1	2.03954953453509	3.78161309792821	5.70024046361555	1.7958413252775	4.62946478953466	5.34287254471479	6.68658928732931	4.68571467372099	5.29627654848991	4.45187343957977	4.87209878029595	-3.09358194384923	-1.63890640157913	4.80922083142971	5.63263028817938	-6.23581075926317	-2.85943223371723	1.37808383711131	4.66668252158437	2.28305946560835	3.7976997646499	1.68074143486594	6.14716087135119	-3.60130984618156	1.36137159938378	3.3679632518224	0.646616152659394	-8.12418460079309	-2.22806143096099	8.97572773703242	2.82700569791922	5.18588077843635	-2.46303025498685	-2.82571766897631	6.99356337151724	6.4100328165709
41	1	3.8049526089192	1	5.11900612011447	1.68953887781884	3.36828511644543	2.78577365318287	3.77419921272771	5.56182786397926	2.24890990687146	4.2953590474549	2.35056363554481	2.62963317431254	6.05586420608049	1	1.83854210804992	2.03190066900507	3.92294396483685	2.67035995545197	2.4532005879336	4.11056278840682	3.17099881831444	4.54126027556324	5.35150961163326	-10.4537783686176	-3.83298424915589	-2.5019508821936	7.48968288139297	-8.32922008931952	-9.45056852451132	6.00231001576387	2.7240621505672	13.2078093921677	-4.26027357368327	10.8588873989104	7.98422200259963	-3.98158755036074	-5.55569221090565	-2.40142140526077	3.83586586198166	-17.3393433341941	-0.709414255245445	2.78299570854491	3.17830384949151	0.269062657074545	-3.63385475852722	0.453763013735178	2.45830782425898	-5.22446532550741
42	1.59094053894771	6.74721594472277	1.35460795380787	5.06999111664517	1	3.09436984763193	2.84076804278394	3.63614566473074	6.30048492833653	5.65637883930125	1.2221161601575	2.14828924669565	1.15389496622155	4.29528792665148	1.73394322293958	3.6587544201136	1.95260333666309	1.50349592589547	1	2.12821392017326	3.50835411107808	6.06004675751021	4.58564045714451	6.21425761101443	-6.30017684267864	-1.96382825309909	-1.98646533381458	10.1035146014353	-9.76794030167606	-13.9368352159831	7.22192067721168	4.60325412512459	10.327009694119	-6.91253632830829	7.74176920353714	5.45843718359041	-5.31754240704999	-1.66756352945295	-2.06198037913979	2.92665364587536	-19.3198202547852	-0.486763360307804	3.15639073678053	4.3499263949435	2.65403217278247	-6.18931591239387	-4.36386484560224	0.59350904562872	8.87010854781754
43	5.63940823031396	4.69680875004119	2.44420770122265	6.28362356303594	2.76035130524555	1.64350671001063	1.93787427943812	1.13131220472883	6.68323707186947	5.41121471256303	2.49810433401251	3.36090419689822	4.78242002198952	4.48612155783846	1.88546070144933	6.32204064806187	3.7452081679792	3.21072462175487	3.23791162804055	3.01802123164657	5.09919785466051	3.75252219775461	3.87980809795003	2.1503856518669	-4.59278891592956	-1.84976530840619	5.36840730845747	4.49390360832349	-6.41800181342402	-4.23574963682203	1.41028188677424	5.39490002366634	6.32040940196847	3.81039511101855	3.04738385617818	4.92334227660831	-4.64425574504125	1.93329062591403	0.582399055221953	-0.0667267894924647	-8.88962539589237	3.5697366996129	7.0010820577894	2.81416615687502	2.60268215574386	-4.69518972655843	-2.2197439714205	1.80407363952914	2.4095915723911
44	3.48300667002201	7	2.98744196975193	3.94929065018334	4.80069026659433	6.77986942411762	1.04390701678499	1	3.59507135691935	2.38093112562741	3.89272895497712	6.68976372782651	6.72339695062678	5.2135131494166	1.6160893569043	2.29697847047143	3.95305310013963	3.50447273004724	2.23191447108885	4.5692715318947	7	5.3590452347545	1.08741040437017	4.36838146437328	1.3377843431694	-5.15493716700772	5.4831305629479	1.27220787399596	-11.0036957785853	-6.24828524416897	5.86180813359139	-1.02758439507459	14.0942025597523	-1.64762891379591	0.306837999330314	5.13634824473091	-13.2788698805275	-4.79705604430129	-10.025877951025	3.91741070305415	-10.1838640358369	-0.929249944962129	6.29453098382073	4.08191177852223	1.69271417303828	-9.22422589394523	5.34898876652556	3.44002596507315	1.61068668619669
45	1	4.42262146507419	2.04310205715109	4.16273578727702	2.72426983411117	4.30715135874286	2.19423930019765	2.59079286838772	6.47372737187682	2.36754545582245	1.92308735877579	4.21531822289786	2.15026655015243	1.98625613337429	2.7148114041649	4.90534145963533	5.0821773372567	3.77653316186527	1	3.41558041134042	7	7	4.04772802497458	7.83223568941444	-8.07464079355855	0.834536675190988	-3.35607577826828	3.78706390991065	-10.8895293113919	-10.1764741785493	4.36568676779729	2.67946293832701	13.5134266114499	-5.32316397222717	11.1563246940253	8.56926545405565	-3.76537456863164	-6.93124370243675	-6.93752240805421	4.63944999798429	-15.8051172578441	-0.274186541018741	0.528113201453773	3.58191405256952	1.31949991947117	-0.590844711795021	-0.637984671378073	-0.426099132657522	8.35109685768797
46	4.46808170636157	4.46542077985926	7	5.26060147907145	3.26443024687923	2.93160759389341	4.71962409632261	1	5.69762517810609	2.00001148893652	1	1.87201375913397	6.38311458234024	1.93497535472388	3.05039945897424	5.37084436207084	4.26367066588331	1.43639011062209	1.69508866168309	3.42130978967944	5.62252561392183	7	6.12469914192068	0.365337297694158	0.576565456478751	-5.14455303268767	9.35347411250745	6.2710028941227	-2.53242117109824	-2.14159645760029	2.11344292353541	-0.859646869876839	-1.86042149453628	-2.6740054310462	-4.5022544484018	5.47988769301009	-9.13537868164847	-0.168464536719532	6.07349901272181	5.11337630205844	-10.6703864334786	3.18947252916065	10.115475852026	1.12193366890224	-0.718982280530032	-1.63415365445813	-4.85567609880256	3.39740009544165	0.164481133106397
47	6.38145719003365	2.34456427031113	3.68573800065137	4.85831906564962	3.24529357878194	3.99876715203315	7	2.07328357476181	4.06742988501941	1	2.24791903959907	4.76251345018061	6.33151128397715	4.00537790911886	2.96918586938458	5.58112937962285	2.00378728650655	2.34504932001704	3.02078336860413	2.79038150682588	3.67119280952602	1.9737768801111	7	5.53973411396134	-14.7005702473224	-0.364853756443837	5.38201587312738	0.299460981441537	-11.877651909613	-10.7736014136753	3.70374261474145	3.54774882319505	9.64445180657749	-6.93933986080766	8.29048758666386	0.982195606771016	-8.82037896705012	-11.3700997545914	-2.2332603143387	0.483168612867358	-12.4059958196925	-1.76850485642169	1.44952668714641	0.807390390211623	5.92254726563582	-1.63653433538779	-1.24157482404553	6.21748307732033	5.14989658690673
48	4.12346991914407	5.72382936781241	5.3467237858269	5.91833611566942	1.91099642658673	1.40196888282043	5.14852115944367	4.55848857002677	3.02099554442472	1	4.828296198478	2.19312389143523	5.85295320876838	1.05066536041946	4.8316425901049	3.49188719172012	4.19653560530047	1.37966037185159	4.14046020764387	1	2.69879052312918	3.75499539807584	4.03976032476	6.4551602295528	-10.5256674065869	-3.36038046163401	0.967523580956359	5.94589365527378	-12.5302845949541	-10.0295824467586	6.35911757705875	0.531865613704362	7.52961515669404	-11.4767986355034	9.10788675698673	2.80086068202037	-6.88294640816506	-9.32861372384665	3.3608973491749	6.20909482337778	-11.5902005482335	-6.02377362989175	3.1392498363411	0.433259413909699	5.30497624524679	-5.11036702550829	-0.301991991922676	6.15078744048944	3.57551024048223
49	1.85499247329447	6.74687147977113	3.39644824803159	5.08047906377472	5.70635021151393	3.10482552941408	4.35166002133662	1.46193545202135	4.84992198329317	4.57388027979663	3.3043760953988	1.4463917901093	4.99087567947449	2.97404172356315	1.70360230609694	2.50417297079926	1	1.17765366559728	1.94535226825943	3.83702996955045	6.90349564275133	1.78705181626703	2.71893484949957	4.6153541351676	2.65525426002052	-6.44135964808493	6.43394516830866	2.62929125064609	-10.6948802739051	-7.31589579695076	4.95925646822377	-0.384016975437371	13.6985452264532	-0.0259163455138414	-1.76595295359266	5.78823184488174	-13.2698396863853	-2.70511849379512	-12.0939316159144	5.7686234547556	-9.00933563356469	-2.09565363253508	5.82577844275372	2.87875858469725	3.51164341477677	-2.45972116331536	-0.341009756240838	0.125400916700908	-4.24197648397439
50	4.78862569833709	5.3301133994209	3.28243383588646	5.58379112349894	1.81452916912746	2.88943783834784	3.96776412128795	1	1.36183676239159	3.0529322014679	2.68673282025179	1	1.40907618287276	3.14344251990543	3.92339620044063	3.0137419050598	2.04269892173053	1.45101299032719	5.04371680159149	2.75195094440709	5.77366167360136	3.04145952748718	5.24928979396042	4.57946763032732	-4.56354720476106	-2.64132977379667	5.85960448543924	4.89509407432153	-6.11734672237517	-2.78360590456152	-0.137623865572473	5.19567480703072	2.80694244072273	2.9190207603935	1.31824999627817	6.53458826131567	-4.41158380198882	0.544368556914292	2.71517467232916	0.00401685034381466	-7.72587249082337	-1.56107169090793	7.33662775407442	2.94101818396096	10.2224243831285	-0.969191893355346	-3.6485104760448	7.00528779672356	0.520599149464584
51	1.36466178356308	5.89931995032905	1.92388589893745	4.87878134637525	1.20354520555515	3.29900671772068	3.25723429824873	2.86882001633827	7	3.28320076723099	5.46875628212808	3.87532882799461	2.19550298610209	3.94488668510953	4.38290785803444	5.48844467467061	1	1.38391282675026	2.88015294201954	4.16513101273566	6.66689566148441	7	1	7.37130370396009	-6.72811409609288	1.51083438242232	-4.29509595439735	2.83926001693808	-11.6174568051532	-10.7891603950077	8.05216563742014	0.42257333975863	13.4900458605934	-5.08908096452811	11.6859235887058	7.08160466314518	-4.08418882296106	-7.54451860391841	-4.813161312601	4.63323798435589	-15.8310914513669	-1.12258367991103	-1.44377425640295	3.30786713578015	5.19014487583474	-8.27521052979581	-0.0068294765113931	1.34827670822573	-0.742255842570887
52	5.86751830322427	6.51896961840104	2.2515577872933	7	3.09570073462121	2.27312844797251	7	1.89927006836377	1.53794460013614	4.29156594316669	1	4.25198375113396	2.3589958926458	4.47436833053325	3.94089630388352	6.01160917022349	2.04827971653866	3.75336119985649	1	2.90086061682345	6.42473868776535	1.05374512040922	5.2099808486387	4.96524549732356	-2.59674919079036	-2.74628327467658	5.09569958169494	7.24159399837609	-5.89684836882871	-5.30957179520579	-0.214927032348171	4.74118358091273	4.10154212094193	2.50782194579936	-0.383591315154127	7.27630036014131	-4.63323811958601	1.90470718783988	2.50175768183522	3.32173959226385	-11.7969111336469	0.525546657620214	9.44007467231621	2.9828106872561	2.7102794222057	-6.11578385017362	0.345556949277518	4.23296272740858	10.8376873510172
53	1.1139015994283	7	1.10757338540795	4.17388296963535	1	4.26822018396282	3.80494764930935	2.73048041908592	2.00125901001099	6.35754739264857	1	1.66312419571373	1.13235518745123	3.03991962302682	1.65632917342435	2.88120154720715	1.79377988048632	2.71205605952527	1.90410776616886	1.46154785005789	2.82371907875981	5.89046030592074	3.34781248977882	6.90760145082455	-6.21159000704635	-2.43791047943333	-1.07076815354483	10.1331338274249	-9.73502276624382	-14.5128247355688	7.12928198803674	4.64751932154423	10.3222773098258	-6.46900186197466	7.43701910373372	6.42313794762851	-5.63485984906672	-1.82830356766796	-1.55231088547361	4.34376424371706	-19.3551790523639	-0.312446155855627	2.93107367762082	4.1801310888143	2.16086770170269	-7.53357783078218	-4.79915409460455	1.29886305676535	0.520737821332651
54	5.28753594060916	6.7539101063394	5.85118123781101	3.88224583414665	1.29864530322251	5.48161824157194	4.29177063381117	2.45607102471601	5.03282266149895	6.73405484770888	6.06397372760579	2.27760636998343	2.55081159225163	4.28336918794531	1	1.88947769740977	4.11311108268234	2.64990258914337	2.76152695806555	3.17357391235204	4.77041722710623	1.43914379519881	6.8463000567826	1.66669625345993	-3.55782595006543	4.91012703316132	4.7117711327154	5.65150515406108	-6.18440268940522	-7.2728829629583	-5.45704182538958	2.78387773601457	2.01753170930338	1.5593153444032	6.32146002773079	6.30460212115813	-13.5336216798043	-6.27581395820313	2.94822889914356	1.09107253043306	-12.6683337352076	4.8979751295223	6.89510909032627	8.26938353408188	13.4519978583252	-5.37068560493775	-0.33232930918352	4.4599380985147	1.95881239601896
55	1.1887160050072	4.51661361934943	2.59235879960894	1.62648015290726	1.53581448777331	3.47490053866385	2.76026185610109	3.82175508985112	1.62925122471868	3.37131932672975	1.61056108480252	1.71190957273398	2.36424388823186	4.04402388178556	1.19082360821778	5.5280468653047	2.47760722718318	2.31491520144955	1.15654328241428	1.21178635152985	6.89273129914518	4.95601961412	6.81255570553521	7.99986602237119	-7.35018442807727	-2.7269879310004	-3.30399365347284	8.61011000843866	-9.35826663501794	-11.0939736395042	6.53138130968275	3.10593033620115	12.0297457833479	-1.81114445668885	10.9583629468153	7.51705181307329	-7.96058492932262	-5.28744684253318	-2.64522987964112	7.06126298340071	-18.3346974940076	-1.23056966486747	3.98179641840824	2.22329506132784	7.87057081104838	-5.11468011030611	6.4367752746781	2.04642059754566	-3.43986214850033
56	6.68594998085739	4.96920165433377	5.78834883776487	4.42930006275487	1.90077372804801	1	7	2.65586762332892	2.04278115363302	1.85630836730297	4.65357571378982	5.97196376096317	2.23976619015602	2.39568193008963	4.73295285744633	5.42811773997378	6.7528314775683	1.08622650093958	2.4658216004868	3.95778467275278	7	3.39439637169346	7	-0.946832862151392	2.20800362844067	-3.06938402660701	6.12241179025058	5.73680183770346	-4.34438401217066	-1.0301756574578	-2.50229076055073	3.39461080761772	-3.50209826635857	-2.57081204913855	-1.212028559527	4.48061379477129	-4.25927684845555	0.473450612207906	3.58829154802421	3.89968298899152	-9.86360243583504	0.776377275248911	8.34688425619785	4.15214123929275	3.57333864415675	-7.23199310920008	-4.68406732624379	6.67426409382492	-3.40755486334133
57	6.74232145102672	6.05162076786567	4.16891552531543	4.12918488090787	1	4.17594742063354	4.42762182109934	1.06082836334771	4.64896833420819	4.14361237715079	5.68994777357933	1	4.81129405278877	2.70180583226078	4.23925571744494	3.33461205275114	2.11264565679917	3.23644309168371	1	4.92810582213028	5.04587546347679	3.52536898416932	5.57428998900653	-0.608262235370104	0.528752174305751	-3.049377533165	4.66409147599016	4.22301704971349	-5.15894341228885	-2.35348776381993	-0.189021020609833	2.63012153056737	-1.67707362295692	-2.27190329807082	-2.37572951526634	5.30192503256158	-3.84032459187286	1.44467251772217	2.83789719059544	2.65280745127142	-10.6382830867372	3.61639961350506	9.07163057587914	5.35179168081426	4.44885420200514	-3.90699379526631	-6.86955163387752	4.86579686064302	6.68719337902579
58	2.57057187475272	4.19062244631551	1.73599742176501	1.71120020126986	3.84130216743398	1	4.6078733394243	3.85121781816413	1.43036017438328	2.76310671949852	2.62528806177458	3.64450137772106	1.46945457193725	4.26648782217634	1.54262506343231	6.60931082584985	3.84246561131812	2.83300512575271	1.69808915263973	3.72814872509042	3.70200749153844	5.71883695805996	3.87334000736999	8.18828471233901	-7.44020534982914	-3.27980256461323	-2.90197453441043	8.13442677188876	-9.24179547035356	-11.263184260886	6.13371718633524	2.83035676270783	12.7256058187401	-2.86407558448831	9.85934853375758	5.4741790297138	-7.38214592735019	-4.9092847458303	-2.07660169599463	7.14482361034536	-17.5325734953786	-0.650615487368264	2.98284230930166	3.83238762876406	8.49079400111611	-6.16976485756557	5.38553215370565	0.654884251269276	-2.45854241440329
59	1.8237881516447	4.28144350602253	5.49656644756953	3.82138983267594	4.25663646466118	3.2745593856348	7	3.09345476734864	6.10718918488589	1	1.35238507664734	7	4.54712892387976	2.7092719303278	5.47275699945548	3.99065860528258	4.9861563401818	1.30402816537248	1	2.55067638184904	1.41943447086243	2.27611313935311	5.90832535029836	5.84464197264499	1.59143080822814	-3.33960883761733	8.25189140277995	4.82685996666769	-9.42517319276598	-3.80574947554666	9.55296350312481	4.28557646137552	10.7774566015121	0.466464156660701	-5.92923266310386	7.98642840183217	-12.4324893468769	-1.55623985033094	-7.28790072250676	1.66582836992556	-11.8582917367102	1.09380292579929	5.07740781935454	0.754952934102103	-1.14259574430144	0.77358157860109	-9.4231648003817	2.47875105933906	9.21169487505712
60	6.48646360833198	6.26773251394497	5.26613552398232	4.49181921370872	1.78042198820328	5.37654199126667	2.74144488209509	1	4.95108908727774	1.57916377396389	1.03788053164272	2.00627123674847	4.28514927731038	3.13220694315294	5.49722286436796	1.98432808024823	6.75158353080951	1	1.88288314941601	3.52471476300166	7	4.00607482260508	6.26165076853369	0.125016489104087	1.93921419012688	-1.77862941548196	5.87224845958906	3.9819008379258	-3.56196325594932	-1.2775864823085	-1.31494525614923	0.342640549575237	-2.67029695662515	-3.07246298469494	-1.38466349026506	4.17372775660513	-4.76495032231507	1.62681332853311	2.49140153962381	0.953545870240662	-10.8812852849943	3.68978917142605	9.32344608013894	2.46837837664002	1.65005301344881	-4.7261661617955	0.454531342388742	5.53952339508346	6.66370121250066
61	5.57465202859114	6.76995663151595	3.62037962276108	6.06735397542342	3.87465124562268	3.06456602044865	1	2.21304617437771	3.13965377684456	5.94742969871809	5.64372246675729	3.48992275129005	6.90254806731188	5.36147928573609	3.13176568638703	4.62372495913194	1	2.09762873202402	1.7041790702126	1.87240279859188	6.39178022376273	6.76937323937512	4.89085371235259	5.28353114278289	-1.87644419535457	-3.99365525491083	6.63012446069556	5.5663205106466	-6.49647209853107	-3.58322405545421	-0.750256140994447	3.72293722584701	4.87500343146008	2.38247277035901	-0.265725046874361	6.86500835387293	-5.51655258294687	1.52019491975618	1.36743894585788	2.85843800696341	-11.7380567472669	0.0934413308993852	8.66148455948088	1.7451257503864	1.05752444981176	-7.21065541139718	1.76364502505116	1.81022983765859	11.0036379246159
62	1	5.42674586508518	1.68348118110514	6.01116495248388	1	3.37528874526795	7	1	4.61057619496858	3.78750887107626	6.80656586350834	4.38564928316701	7	6.15410659720716	6.39122962188662	2.33289460371462	1.99750616865688	1	1.90012365307999	5.82893905015727	1	7	2.83502395637696	7.52817064883985	-7.14407753016069	2.53053507278942	-4.80488769417029	3.00267936015969	-11.7302922722509	-10.7568613258596	6.81878885390111	1.27187212514999	14.1475266453533	-5.89248931382249	11.4325378973271	9.36298090923165	-3.26400808850117	-7.21869926940248	-5.935800840264	6.34668603436516	-17.84723872234	0.971362289911233	0.0365924574005947	3.35745523640951	3.67377385434194	-3.56443554687238	0.0930198144249596	3.45156291248596	9.79569815198641
63	6.10503198037531	6.80750215684887	3.31301326110685	6.82220228948017	4.05568606336754	1.94982803555914	6.02457310278354	2.25018988496292	3.33291795960568	4.85846261339296	5.62457917119353	3.11061647038416	2.71685369948655	4.7902161582928	2.25627091684456	4.25283888097649	1.26976640559259	2.64676811428056	1.22687697213923	4.07828171793611	6.23519337987318	6.22039379681313	5.14524130440732	5.98703918192708	-2.36088975147332	-3.77145012176002	5.04016776062623	5.24826428781142	-6.45395237026234	-4.02479352643192	-0.43529611533793	4.84530052162521	4.09144486170223	2.72081463443931	-0.021276139289798	6.06881822034771	-4.01323623721789	0.506830279228618	1.75437783597405	3.12101490734346	-11.318425712737	0.693020444834123	8.23687042360903	2.22918394466223	5.92262685539343	-6.22554265221898	0.443193948017391	2.20417039858392	10.3310245201803
64	1.24771913924072	6.63305078148474	2.13919445908769	5.26439840194558	1.42248668455598	3.25834728802311	2.20613496584284	1.47684931569615	1.95813552596222	1	1	7	3.03319075165275	5.20140531046381	1	4.57624398016297	3.0041578205911	2.24422609280394	1.01062935415525	1	3.81403758024259	5.21950971557399	4.74339188427976	6.40248933089096	-6.71923472694068	-3.06695333584286	-0.569709053380898	8.74440023728376	-9.27976997775297	-12.5899395436332	6.47526312650231	4.33984298618264	8.34100004185005	-7.55148241083323	8.38731596743453	7.03848140436647	-4.13394670816324	-2.74048657873826	-2.43080164798534	4.1161210224454	-20.3428640066121	-1.96822515709212	1.05772154603173	1.37705796627479	8.33077455872721	-7.45200544063709	-0.502859436154956	-0.236558352206357	-4.811209261515
65	4.66437101624389	6.26756062571996	6.03728650170113	6.15639624927347	4.10325945060775	2.98402237950564	2.39912028728359	1.29574992893341	2.94941351844386	6.18377542245568	1	3.307462749002	1.93523850247234	3.64381252205441	2.61689142745358	1	4.69362607522737	6.82447920456752	1	1.94184415871007	3.96958881072212	2.67097285063405	2.2628185516272	-0.447954276416949	-0.954998528557127	-4.97132576571742	6.4074617385119	5.13225771572437	-6.15451694352905	-2.73897330677471	-5.25673886732395	2.93931947417855	-2.97886956198531	-2.5488670887217	-1.32985617866983	3.52299984915489	-2.42229114752598	-0.240989002526949	6.1393736935988	6.50248476340694	-11.1484599886034	3.14759600446361	9.55647370805102	3.21404887209215	7.2536554871222	2.75625821353364	3.16924042811624	3.09917676871708	10.1485490217972
66	2.77116978040466	3.34984275973922	1.48462422089083	1	3.93694300130676	3.0914164563092	2.35853257734151	3.12033700863506	1.64555897778383	1	1.85772449979687	5.24151373335722	1.97620448446756	4.06168146482574	1.21766488004676	5.02473268549518	2.78697527129743	3.35000836851627	1	1.62247080278407	1	6.57341030434998	4.90848311538652	8.7697884380233	-8.11533488709075	-0.712457930429196	-2.63494319184626	7.55538643623906	-8.64262367273267	-10.8539821484443	4.70572469205327	2.84968861687386	13.933653346435	-2.9896347045356	11.2002779330524	7.23488266762861	-7.51270023265378	-5.45453789695532	-3.46442724977035	4.9571186425325	-19.3225614628074	-2.33703616792425	4.99584851309851	3.23782127885062	8.55774602615796	-4.59258223807645	5.62897677945501	2.76632042289689	-2.9260756159516
67	5.14345980314527	5.32663892392228	3.7073023906938	7	4.11874790545769	3.42127075487175	4.65405245157725	1.55400838010096	2.18797727103948	3.17764860641019	4.09147939324531	5.20728396530993	3.98491140482194	1.56307954419263	4.81760760352252	3.61428329580526	1	3.81275745197795	3.25208095141272	5.72866503266994	6.12865636249484	5.12053307189603	1.09783170763623	2.24800832243695	-2.0451022646337	-1.26337524136354	4.26543962985873	5.06874595968747	-7.11910641154695	-4.03854935432755	0.991274063934639	6.32199018526783	7.02021748348963	3.64187654197246	2.80313566588998	3.73036759952555	-6.08604883659763	3.79294420859652	2.62228430947232	1.01043838417996	-9.46396402084599	2.91292860996468	5.83630811897654	3.46800702824452	3.23560916346817	-7.14597246747169	-4.829685930489	4.77325742533667	9.03307663530812
68	5.29812910223129	5.28084291013687	2.23967023464973	7	3.95005332015857	1.88661333893675	4.6005360679037	1.86421286015823	2.24309815635724	4.00496755685211	3.7306297345611	5.83104578177355	5.19826046092128	1	2.16593124747616	7	1.13073925915828	3.29400467742939	4.36242780921539	3.27903943477128	4.19626242478579	5.72541897705753	1	2.26367910845772	-3.01314213237284	-1.10583562350712	4.97301937200818	5.05314682722518	-5.97831338085038	-4.22345359572788	0.208745461504715	6.0996317139371	6.33903155622636	3.16379945968139	2.14214149206817	4.37703526165743	-5.50097198300717	2.30337124969146	1.73408905749951	0.867667823408784	-9.13497783801427	2.65653798467362	6.65582430196507	1.49191517382095	-0.897433307176364	-6.32189586627931	-2.61594066783247	6.11758483815885	5.04759185869174
69	4.26126185071449	7	4.60814875380089	2.69940766662446	5.41133878609159	5.51527237033994	1.50335337940581	1.02197797060508	2.80932796786423	2.36124324978119	3.64368767408382	5.16200089903204	7	5.5696027389153	1.26972746852235	1.99642277236897	3.75170372616127	3.31312535602317	1.42708737311296	4.8283633127616	6.49155122411046	5.57089424112246	1	5.15264688390691	1.63186076934926	-4.53019414042752	5.59131721105281	2.21368787246568	-10.6417763063177	-5.25435477612049	6.29706910232048	-0.390786825888811	13.3396178488315	-1.44232979728487	-0.641955518110263	5.29676621596286	-13.6868050658055	-3.82439215808162	-9.47282608124079	4.30039469457131	-10.3830078194535	-0.85600088094702	5.12016792615402	9.72328434169383	1.89694731806765	-9.54427297691848	5.61139558864395	3.68290312464234	2.49924446131266
70	4.94938797672733	7	4.4082223751623	7	5.84782905581566	2.24205301586679	3.13746393580047	4.41239344696922	1.65482209700856	3.42908107280053	1	3.76716743109216	2.89534087130247	3.23031729567009	5.86552807781864	4.33495295803222	1.93259497002751	3.2946884640104	4.80676976405573	2.60412923602343	5.09020074138765	3.05924104740475	7	-0.031336470217063	-2.96485043960969	0.240009832735739	5.05691917872607	6.1081886262273	-4.11944555250283	-8.62502422631847	-5.09338438436895	3.94051015434146	-1.66786251084272	2.32157155611529	1.0530507058058	9.0606907296831	-12.4360497245468	-5.83238282255072	-0.364804062295781	1.77103158284134	-14.2587001237141	0.720639774050647	8.37448539338778	3.24295531718469	10.8643558379007	-0.764087222818692	-3.95615469218467	6.79251790458802	-2.80056315871161
71	6.94557792781556	1	3.42602191765537	3.78605719655768	3.45523218229997	3.43699809982864	4.1635697217462	1.98800098013554	5.80204692275499	3.78706930223674	1.05841859278656	2.00310187463206	5.07691096355711	3.45287456234651	3.72674524348604	4.76741678278958	5.92839420360858	5.2130987920082	3.12216687519575	1.58995860603966	4.44350877462559	1.87961642702706	5.50847322329467	6.43996846912951	-15.4246678777112	0.0350309008159627	3.9299050174319	0.456252917449616	-10.7269452976485	-10.6266577902687	4.26152948846804	3.87108670644115	9.74013418793795	-6.87953112921635	7.73112346049453	2.05555848661865	-8.95193264806982	-10.5066165855477	-0.328215461909156	0.707247101110925	-12.7086857112602	-0.927548736895275	1.3312767389978	6.22881755245846	11.563594166408	-6.93520364318399	-9.95103870648298	2.65250592505491	7.02566833917172
72	3.63268301435019	2.11877084715735	5.16615797562815	5.89254456424347	4.1990918522894	5.74637686783536	4.2078994312301	2.36056431534652	5.24609423981245	5.47753208172916	3.54921863077776	2.52601159683765	5.78623559591289	4.45712898231212	1.17103981336427	1.89308149220463	6.45247010638562	3.73001874056485	1.75410479536043	3.50422181732552	7	1.76266957730909	4.76847991734115	4.21682208953308	3.3386366665485	-7.14692501949485	9.33328185914344	3.82682831858872	-9.81438449476284	-2.85034243528191	4.47450721605558	2.16076946132515	12.403100540642	-0.252865657210313	0.945171611772225	6.4885374481618	-10.5339896844653	-5.36400086910736	-12.2307472127146	6.12923076618933	-16.6251795682084	1.34695113942214	7.73241005810675	4.95228266534187	11.9014157797642	-17.6071968285998	-2.38232065709372	1.87226263393861	0.95000199548195
73	1.06444267489824	3.66621016963508	3.60034214249002	4.26949258032164	2.16162659671116	2.39746199992859	3.45063090243867	2.9352952305796	5.31922201897309	1.58005396706912	4.32299073273841	6.01658192844047	4.48336916979584	2.59961296710765	4.25023973678687	1.78156533058676	2.14732795281336	1.075834977071	3.42178088574092	5.65863538798325	5.07111073895052	1.22534517901915	3.26172850014942	6.89474450239534	-7.87454997641462	1.36370760684215	-3.12089899965104	4.04278799795316	-11.8011737290996	-10.2931880788472	5.99520865626577	1.29118765274687	11.6550798204218	-6.38046753004484	10.7563015681822	10.3227534896359	-3.01773339686251	-5.62739671535258	-5.26618509957702	4.40444798263286	-16.9005237094791	0.481489145445156	1.06079123631962	4.7462163460832	6.33066550840969	-2.27892529006768	-0.624798481405761	6.40665639995729	2.87315661281014
74	3.06020938289365	4.05702930624326	3.98935820706165	3.44672069594652	4.48348108007679	3.42979515202954	2.75658730551176	3.29022789589107	4.89565477168299	5.28728861686155	6.23877915864973	2.04577269501011	4.33109332786861	3.43910473733284	4.70953210268143	4.07424601319485	5.84727831495118	4.04706391803048	3.56392860286037	2.37139310355694	5.0838352839362	2.52806030605925	3.24922573153351	9.06707159690981	-12.4467889768559	-0.28044738184033	-3.5304830816973	1.04979461165665	-13.6056785269942	-7.52230407644973	1.23187249833135	8.42774564561371	12.4207618835503	-12.0975162505027	11.3749306012727	6.89754362568633	-4.45023213846878	-9.36297797217076	-3.03193652627264	5.23394324660417	-13.1656571737518	-2.89926686671099	2.18088017589747	3.63382418422105	12.3728389596406	-5.29803838700992	-1.90657890714779	4.61582869860533	11.6235471333794
75	6.00009736615707	7	5.34931820584691	4.38027301499247	5.49907080700705	1.61636771733354	3.4561375635711	1.3394486936851	5.42086215627595	2.53290766542841	1.3001346230818	6.79702452778571	3.75515412142307	2.66540318619341	3.77221827012082	1	1.24177367954085	2.93003681234127	2.91674204853974	5.70859131305859	5.88362058599911	1.64071017141316	5.57365879983423	-0.231047202319784	-2.42001319267339	-2.08554322391043	5.45707192102566	2.6953280156317	-8.45757619991334	-3.93605315470782	-4.9520337533466	3.47272032630135	-2.53071705872695	-1.6630719119684	-0.132104789019907	5.3759224702653	-1.26795701767648	1.14808535714498	5.85370467757563	5.58533795289354	-9.64373963157548	2.70906581575967	9.55626435029538	1.86446787588682	-0.25666063567298	-5.25394331289863	-6.80149000549115	4.34582150915812	7.44067301984963
76	5.0276180325968	5.61883614378298	3.26980947134513	2.58137936010542	6.06639218988805	5.77466374904149	3.45993893798677	1.20005359358534	4.35909392577543	2.85443354922089	2.8111966690568	5.07619285476858	5.22506969683414	3.65109145091014	1.73733404703046	1.82476590913754	1.70316293136741	4.48940082160643	1	5.82588003636428	6.6991704399105	2.69379626388815	3.69658577940675	4.6833754441624	0.406871590781999	-5.73980514643132	7.26746574302567	1.89167530783528	-10.7629915662471	-7.24386496704244	5.35447432043261	0.369072707089627	12.750985606846	0.356753789122649	-0.508946807642072	4.95690813277628	-13.3876324892427	-4.37615000619691	-10.6321935929531	4.80118742299873	-10.925784370214	-1.68080257440934	4.61977436518747	9.67040917228366	0.717482699192684	-8.60707097358668	5.63841178969336	3.29838480517665	2.405673452014
77	5.93958529063341	2.53122443634452	4.08454600849316	4.65089731268733	4.23998082868163	3.88024149597006	6.63864843178349	3.39766487710791	5.6724168429902	2.08525258002838	1.17466844497034	4.1972880449714	7	4.89339481352243	4.43171088788478	4.11162416847276	3.51165706294388	3.52195159443183	2.83270387630626	6.85645945983733	4.34308983464133	1.83743648677082	6.79063070629694	6.10156233873794	-15.1912305111994	0.291822689863092	4.1900843306963	0.607856977327734	-12.9966779336836	-10.6199567185505	3.37692856978098	3.76003861385022	10.1605116972058	-7.26991362371136	8.85069740343706	2.25864914105035	-9.02986576168343	-11.2485203051734	-1.99847071491018	0.734258895126202	-11.4636944326411	-3.01409634503337	2.82170506547677	6.98067311946612	6.23554366127557	-0.252803236500273	-9.33540691548637	3.58583525688998	5.15918287091197
78	1.03872453253753	7	1	5.33071103000441	1	1.91782816037734	4.01308179764998	1.46659430153894	7	2.50218018323487	6.40356925278667	4.07748201800657	3.89277418248217	2.68508972613782	6.09511448862073	3.27274002631285	2.80864414548414	1	1.55474645184303	6.35474769192676	1	5.13370045353817	3.85261009817768	7.80834650258963	-8.29303653988024	1.12411328440856	-4.76092510268506	4.0781787270167	-12.0633225645123	-10.5938681096688	5.67721592070026	1.26975298795886	13.119390697241	-5.54169699545441	11.6822283897144	9.1234520757469	-3.24269347494665	-7.31584087572076	-4.50907487132657	7.17781630734781	-17.5604289467458	1.15918463451954	0.618153003374338	5.952085410877	3.33512264060105	-7.71989084429956	0.830771700920409	2.75207077470056	2.07471411961175
79	2.49412292855191	5.3453883440313	6.32702282620495	1.7664395201389	2.15346701696596	4.28470596504924	4.97003518491093	1	2.08454503181087	6.77250170184372	2.21597228663869	4.25321775608168	1	1.5201120966838	2.22676229975032	3.41190416439475	1.77266004240063	3.75800423611386	1.44467065606752	1.69404994482426	5.5346401681434	2.09874201983257	1.99809448746926	0.326149332945825	0.387043407472822	-1.28648161821103	4.83514818771346	5.32480205617697	-9.06998681589359	-8.65122333273274	3.19531177890525	0.0892714263917198	10.4967308575075	3.91298573848785	3.32164626925373	5.80624462021995	-5.50435352322662	-12.5630304617394	-3.15186689434113	3.05865460172011	-9.5413485980406	-3.17445753438045	5.9519345830162	2.67812704113859	7.2184838729207	2.97251808351063	4.01010010813403	4.63970588412344	6.87812011898704
80	6.87863493161005	6.51504284120735	5.12965574382083	5.00849432311646	1.86795961247242	5.44626946405456	2.77424323314198	1.87766160431138	1	1.70970524571898	1	5.72282046809795	3.41570199431605	2.85637456319759	6.1295279676179	3.79046995209499	4.91917499830359	1	1.44783343724466	4.18639265863464	6.44708612599348	1.60319183150023	2.40254828965504	0.603747502671314	1.47652182461839	-3.43329097649394	6.61097465719762	4.07332708869302	-3.57909797089765	-0.763623178092995	-2.65612260378447	-0.162702597877742	-3.06889679203685	-2.91417290619888	-0.807074759910109	4.54503807100421	-4.09081973528037	1.02509095706189	2.71309185879049	0.667309317347858	-10.0182329756678	3.05222285545903	8.62282088099088	1.36374082172055	1.39484265550558	-4.60236937658301	-0.891928855208053	4.61310353114914	6.82777638820158
81	3.90705574231029	5.62242381129991	3.38866211540829	5.47572223387675	5.66058947576209	5.72741379589891	4.30981170484081	2.09960816645755	6.52557289109808	4.19832090077156	4.66330741083054	5.63735126147608	1	2.76964563718434	2.05567811664738	5.7153114525119	4.24529013913675	2.83136094028109	1	1	4.23817295855457	2.43117451065442	6.73367745337217	6.89853091746663	1.36353933778406	-4.03853773145381	8.05760765246904	-1.48589379842063	-9.69364134773618	-5.86658751734706	6.89866512591155	1.35519271493009	13.1563682465944	1.0528730476516	-2.23517366841493	4.14378005838061	-13.8818784054557	-4.42343922984656	-8.9938367974447	3.91765210857537	-12.291189851321	-2.40289132847873	6.37786592360037	3.41237631861209	9.61948677885478	-4.92314112378908	-0.218360165105773	6.40956454957922	8.77540149033535
82	6.15233035211195	7	3.71470464872018	5.91420307361288	2.46511606305026	2.32164603037569	7	5.49661273279139	5.60413154183268	1	1	2.33243702864826	4.6171411401731	4.84026507547908	1.36999654736688	3.02107614674832	1.59909522300112	2.9658876871586	3.59495641589111	3.40773560064652	2.66977900989955	6.57634693542	2.49245378124529	11.4196273713348	-10.0204051703198	-4.36306494066244	1.01858771896706	1.4498374271486	-7.42773173738831	-10.1033553135508	3.15291076684565	3.34200404266485	10.2593476684164	-9.07303124372545	8.95349583052864	6.93920850521183	-6.02547804775456	-9.79041723884542	1.64127912743	3.56157468675116	-12.2046454149044	-2.8281084881124	2.98308661799422	3.43479618724992	10.3363733721758	-4.05786787785105	3.83070678397479	1.36602523982814	7.61102557396734
83	1	6.97132261680118	7	2.0606168395185	2.14749839864446	2.44516509097707	7	3.11821788230618	5.35354337412768	2.30772702140367	2.44504520675212	5.89001985871927	2.0482856974572	3.11033932505791	1.2894877306673	1.51667911254916	1.33551645795414	5.62818686794101	1.32155625315807	3.44648546844668	7	2.95173940029064	7	-0.354897239135255	1.69100482488926	-3.40835173802339	4.30973961107345	3.31244819758154	-12.0875935198022	-10.0627340695087	4.96955996415378	-3.89671160936201	10.6933284295143	2.52031612933528	4.42018367107957	6.92032563872002	-5.84265833870073	-13.5063822858228	-1.17084489547107	4.40471469278077	-8.27626431525863	-0.666870082741725	4.34479084658341	4.18121099771023	9.08952917412286	0.613476271507397	7.51332818371231	4.23376126071719	7.38550001842754
84	4.59183147355358	7	7	5.39327637119538	1.55731662771858	2.88870240818543	4.9383179097545	2.27544712070678	1.85791419994126	2.78219623620951	2.83479453554064	5.60444394101991	1.47916566843004	3.28854540137067	4.42052502676011	4.38869900739003	2.30235439451831	3.19240797594909	3.02735314871482	3.2641723927587	5.24227105649428	2.16208170541579	6.27919179418646	0.339072022325532	-0.427282546477575	-4.35487624767137	9.39862295803165	8.3673323696308	0.273328194091972	-1.69065291781694	1.61799086624717	2.69599114690148	-0.931068319036271	-7.09855435695835	-2.99372068365403	9.28315847329644	-8.41696150815592	-0.38149612021635	6.09851710453073	6.95663435233903	-11.3022327802397	5.9530908520579	10.9199536106106	3.00502429177692	11.3949280514173	-7.45486268933446	0.0263052514507099	3.69627800782432	2.56522409913505
85	1	4.20680211327892	6.55849953095366	1.39897291379247	5.51445177507328	3.22562750591555	3.12117523581715	2.2478332546875	7	1	7	3.92834601453987	4.12916279210773	3.99193817194618	3.51518672814958	1.52345759428484	6.38738607964681	2.91095795420443	1.22989465674243	2.86624401897807	5.57512579857276	2.12973151203168	2.99782032418877	3.9520979088442	2.78523182947161	-4.13691784425886	8.41287929772736	4.30478843614484	-11.5330557426594	-2.12001889471627	10.3611690332975	1.7607575810358	14.9998965654831	-0.680628730392366	-2.9459955638099	4.56402488048097	-14.8324057860227	-5.72403974367874	-10.08864888249	8.3613300786559	-14.5452224136131	-0.8248944130938	4.36253729325008	4.98620273120651	4.79254855301101	-3.63232052149998	6.41754136846789	0.0224992182721045	10.8995753755124
86	1.43752973189054	6.08347970896629	1.0547214216619	1	2.11092454246782	2.94431585416569	1.85064730763158	1.16356178862156	6.43849811310207	2.67676108974843	1.94302991707125	4.41753215826671	2.90932878654009	3.56221806628216	1.27762378212294	4.09015122475556	5.34328160922974	7	1.5639801583654	3.5307214490591	6.19755264685219	4.36626278292236	1.47633501089807	9.36699198896844	-7.53386260386974	0.396407712737806	-2.61849198803646	8.95599544623945	-11.8236860382298	-10.814149695977	5.94134317635004	0.422637140428593	14.0397739049944	-9.79160605671673	9.44472322189868	3.25727909173053	-7.25692064322219	-6.45844982090844	-2.5249739588644	3.89604348372983	-12.5161623145721	1.77865215909199	-1.60275617005965	-1.13345954902628	7.75287445091293	-0.949679177723341	-3.66315588591998	4.79617758498691	-2.37233404676975
87	3.27397679729566	2.6043531717972	5.64808104890768	5.74763493030324	4.49787969386271	4.7343530406974	2.95870106841735	4.71489748511827	5.64805257692136	5.58423695602346	6.61215607559092	1	2.40442396510809	4.21083041175797	3.92319281601292	2.73636753859617	6.43649284296723	4.80302536431518	2.1590538920899	2.77448934460787	5.3491310791484	1.26849193093871	5.98463777061574	4.59864157972372	3.3633871713604	-6.46883981344631	9.31162546714199	3.85945408666202	-9.51502964779037	-2.06229083320974	5.40258033306366	1.67208782407483	13.7739184924002	0.220315526823817	0.380254926113441	6.40453427940799	-10.132338366615	-4.69658850220571	-10.7463193033691	6.78810229497594	-16.4743974437454	2.04681196972214	7.57107172429149	10.1253486396445	12.2440026750372	-17.0654046921714	-2.56364115821396	4.56427524374852	1.537934647034
88	7	6.75303562747839	3.66283510687642	1.20782745879924	1.38761879735613	3.8886305505504	3.10249448781124	1	1.97381459600271	2.52393493547287	2.32510304214584	5.79270250437837	4.58651684736597	3.29132206080032	5.52513713388951	4.25318472927796	7	1.72741032141565	1.02745563313522	4.69911953436221	3.00387755156213	1.88604716702054	1	0.88696771066474	-0.147569622387847	-2.86673265463998	3.34830213575646	7.34805265763602	0.618793330267708	-0.217589924998158	-1.13473942861613	3.21788859456376	-1.6014810598841	-2.37442782193952	-0.143061022686774	3.80905825772976	-6.40183208445824	0.0101473072102372	4.88182695701225	-0.100089278578559	-10.3662739704556	2.60698286068611	9.7908535710715	0.105177312561539	5.80084112744798	-2.88338826602535	-1.64604972757358	4.61236542073787	7.73071456429914
89	1.58258705514524	6.32180434644077	1.10087990736843	1.72008207131488	2.22016761476893	2.23013655466158	1.25929730115846	1.81522570542717	6.19592542804255	3.97992732767874	1.13273013844299	4.21624170679968	3.35280783283414	2.76264702462123	2.26027354960418	4.37765249334771	5.87868157597779	7	2.22494598838941	3.52101698590598	6.36730262183595	4.30301375356554	2.56337429532938	8.76899110943422	-7.38504882173195	-0.114939333678187	-2.64390342137825	8.69361906803698	-13.4223628887424	-10.3832065439258	6.50919860008643	-0.367734300530947	14.1767982821417	-10.4176794156149	9.98740328891022	4.18507852820334	-7.10983029867385	-7.0978544073252	-2.85218453813466	3.84841987535044	-12.7425530998404	1.6963157587829	-2.03520515194524	0.374827202976438	8.56092423102354	-3.60164867836267	3.38540856094521	4.5990992070541	-1.56077542488279
90	6.82759613028584	7	4.18843678781999	2.43264049714846	1.58957030442421	2.84596294651377	3.58519436678549	4.24279589745649	1.48872148807563	3.75920842392219	3.14238150874937	5.03677601719869	5.04240717443611	3.99956083340934	4.29075127773828	5.11457980527802	5.94878100820223	3.91419684605192	2.29275836548039	1.164212267434	2.72543890807585	4.36361208193215	5.1262716926119	-1.2697968664126	-0.612447702021492	-2.1878267159747	4.6004106714175	6.02632194749512	-1.14100701818667	1.04942596806574	-2.70682695799758	1.51729159161349	-2.0800518666959	-2.13449715546781	-0.0200219309415684	4.29248189968345	-5.39268871984558	0.77782449358779	3.08820949288408	0.842603466938295	-10.2587259899906	1.54013299995994	8.66536852604316	4.37500698773868	5.05906114584819	-5.33798234272235	-2.69601999302274	2.66387468757254	1.69507763529358
91	1.25011365781217	2.34069794257791	6.70471646649551	1	4.98295584695632	3.0270025905037	2.80485114201841	3.23386414217817	1	3.51178691733334	7	4.89988911817161	5.461662554234	2.44034216003972	3.2395190770233	5.48374981219489	6.59661900113426	1	4.16808859042452	3.39612421596837	5.56815409998393	5.70983600700355	1.5320130839702	3.8849945538488	3.69098126535184	-5.31860792763248	8.09717024801924	4.87971397684269	-13.4733122158208	-0.915812172674348	8.41341445882439	1.47963399959971	14.9437084061381	-1.99120318118579	-2.58218994180541	4.63840518784019	-13.9783999731068	-5.8108817503375	-9.68933845937441	8.69712081486507	-15.0122078279706	-1.46976126890542	4.94264555383375	4.94534288536354	5.52639326827579	3.21850778305498	-0.619534004556149	4.81272334423474	9.64933473145404
92	1.78337580079186	7	2.12106092838943	1.89666871392317	1	1	5.80144379028817	5.69959428190921	1	1.52465539401654	2.13413918236561	6.79498495112955	3.90288916322916	4.01959159644596	4.67255943058161	1	5.92832503164784	5.48333572819807	1.02678480857829	5.92778191344803	7	3.18923421265592	3.80317541719912	6.76596601823783	-8.69851407617301	0.570467705507616	-2.13818283993276	9.01899448915023	-13.4580913289522	-10.6500960296207	6.75823312458832	1.59372221540556	13.3848806814364	-8.8258867897449	9.30644591088546	8.7247469144197	-6.28947686203574	-8.17288617165452	-3.55355559775974	4.70426744460526	-13.66112558518	0.50924994107426	-0.351155479418635	8.43621105388443	-2.04473320724482	-15.8304096698208	-0.783359734069513	4.5076915391815	2.20064839652587
93	2.59771715133145	1.10615423296903	5.8903350978796	4.97677824971045	3.91624332404544	5.31389729322433	5.35750006319542	2.94449509863714	4.40633269294451	3.70998727936399	4.19903382679008	1.81954327392706	3.51073075988818	2.25052825959849	5.13870400108991	1.86472722476091	5.55922508553827	2.44031393485759	6.67255158528706	3.37579213739222	6.9970442688688	1.91559482488085	5.4610284810729	4.38769653541532	3.51552773292042	-7.94814168396562	9.19297013147171	4.18201751207122	-9.14913629917364	-1.78969819378417	3.50546288353093	2.06764434857964	12.7701939861146	1.02904985200033	0.727467562452373	6.11987138038924	-10.0366239730666	-5.13495786857785	-10.9579472490613	6.32322312189308	-16.6326819924935	3.41413735375906	7.63477720311647	6.0550279995692	11.0720573500375	-18.1940779134699	-3.04091633308622	1.26441197511398	1.17505597562841
94	2.12703818513147	5.92015165874735	3.85116540450843	4.07779221633345	4.15096144574252	1	4.66387280014803	6.22424976551964	2.23576056483307	1	4.7479675214001	1.09140959959181	3.35546872902337	4.12463121065584	3.36478227496234	5.34866191742405	2.352847263119	4.3965468082944	3.55490177282894	3.30839844213315	6.38851002360942	2.56986837196707	6.94827881558339	4.86955406149878	-7.38364946829042	-2.66999844003573	-0.783520498452784	10.1876563023599	-9.84050553474186	-13.7103788286883	3.53662110933134	5.40060346832446	13.1065037661352	-6.58471637507601	13.7432109453641	9.82543016468384	-2.79794518875424	-7.20811959192074	-3.77916467644714	5.10722625325431	-17.2395614769837	-1.76419901589866	1.64907425112844	1.92493137327886	3.13982156788748	-1.90141165654562	1.04057455136744	3.70614295686811	0.481684475715437
95	1.62739501990105	5.58731676870379	3.29829664239467	1.74819802041183	1.73575728221587	2.08151601107896	5.48973527520203	1.46509359964504	4.13313129358942	1.47689694038416	4.20721167352486	2.85349811269885	3.0909273236761	3.93986704128463	2.81831596066693	1.66196753135442	6.88681695117144	4.85472360546728	1.415610458636	3.85597039662931	6.74205562857353	1.19353800409726	1	7.19561361555748	-9.76738059131789	0.173259183914484	-4.08464656395407	9.22636421800122	-12.1960322952107	-9.74200677184336	6.65578744690598	0.108886330637313	14.0171154305945	-9.34715115828075	8.63604232452314	9.35021530879862	-7.57355357363066	-8.25386644584809	-2.9885509630788	4.35203702555248	-13.1019652827749	0.511423063105495	-0.104589894577909	8.42674857969157	6.6132510935117	-14.7428675293447	1.2634147874553	5.55804608674519	7.86638364935916
96	1	4.83672041467438	2.7222067798048	5.0141671459147	1.78447616438682	3.4393139751545	3.46871350210865	2.25659981182841	3.3204134480622	3.73182801150411	4.89248906118611	2.05682973855166	4.74851359019906	3.64507586243793	3.24830751616281	5.22064198766483	2.20985814176865	1.94501104357005	3.57622532616851	6.78008759289261	7	3.4285627616528	1.35646617433078	7.96792523216743	-8.99908212099067	0.991659356765253	-3.92959711599566	3.76512336164335	-11.8135318957708	-9.15926095106584	5.67149059791195	1.48198311716392	13.6352719304563	-2.91117271168754	12.1606032712025	9.2700260165687	-4.27114312173031	-6.73636563550066	-8.12562831469981	3.27662938562544	-17.5051927064754	0.773850045129073	-0.260005452521967	4.87246168076308	7.97358154214957	-6.09721046407172	-0.750542377049484	2.23536391468197	2.87984249297055
97	4.71255626339812	4.73027940620584	2.88400538765658	5.1383013684019	2.35250714845437	3.28304856064659	4.65422137188288	1.23164395571446	6.74188824806729	1.20157434698949	1	6.62307400551859	1.67925700787853	3.32143203953094	4.33954769885889	1.61009944846974	2.10154676349631	2.14760985865789	3.11822406655192	5.56422526169642	5.43067281049874	2.11611595060359	5.87193998004106	3.60987376886472	-3.97333474067049	-3.06968865070844	5.87366062546109	5.56795923463528	-8.70395475092752	-2.92251089085088	0.774775712943774	5.26861635870213	4.78310117717368	1.33914248689122	1.67570120375513	6.87993837625431	-4.24505304372296	3.7167480021041	0.791211570067655	-0.609587107659412	-7.12750822499561	-0.184316393370077	8.48768086905665	0.949753087497847	5.09010765667047	-2.51286626588949	-9.04791767729288	3.5385518740047	9.7760478067668
98	2.33393278950834	2.49833900062545	5.90555829167829	4.21145566978518	3.83658836300546	6.00828381014947	4.63425994424191	3.4268395729293	5.4220782070118	5.07242219075633	5.77863356716544	1	3.318457472749	4.10088298419693	3.46760439630325	3.04393080489145	2.9223343087508	2.68488140375018	1.61145856836753	5.20777451313905	6.60366403321638	3.22079124816858	5.88083762476963	6.47497199193677	3.5712243007107	-3.9123909371575	9.0489155595442	7.14644132750883	-10.3388681684916	-7.39429868100951	4.61168270119666	0.293495861180399	9.25917560249228	-2.24637260173762	-5.20894700194666	7.08590814971609	-9.38479665377223	-5.84687440655079	-9.84907106223997	6.63860203684823	-12.4904154547864	1.71005231381888	7.77105359180181	0.578898455697035	1.25997191774544	-19.2531633521617	-3.6896244777936	1.70612179876121	6.53225867524861
99	5.42343615875686	1.49965054812638	3.08884018968916	5.05601586285936	2.90100937085984	5.05217868920649	6.92628525929053	2.827886007619	6.4932409329698	1	3.17777669653015	2.16436340295723	3.88439799425381	3.03532110040845	3.94125257539187	1.48671661069424	1.3890410067834	3.22624930125229	4.09336991118311	2.23598443038273	4.22014759106658	2.13333152423831	5.67182581743076	4.89015085142113	-14.8337068398334	-0.0494527389583057	3.56069733773433	-0.58823458893614	-12.4919656832486	-10.8772351710736	4.28840099860132	3.74694476300936	9.89113137320177	-6.83922707994636	7.35692207890366	2.46674602943511	-9.26702400906706	-10.7478521333533	-0.954026223932539	-0.229195751498509	-13.0797345665198	-1.85196357097283	0.747898780212029	1.60612766219976	4.45624496856632	-0.774330821602309	-9.44650143127659	2.74709999445418	7.14797687978466
100	7	6.12986379015446	6.78234680161864	6.4640572882006	5.45090003225054	1	2.86522338996778	3.33699580147113	7	3.4328124625675	1.13012551521456	7	2.49843220018504	2.75041384343125	6.02557979459276	3.53448615275123	3.45775554676199	1	2.02092281845258	1.39086544784478	6.04910739645005	1.30132488104301	6.43116645565202	-0.0572567394901041	-1.04770586070684	5.56415914268914	4.56124196460284	4.42215789620767	-7.34687086561509	-7.71995583465653	-4.52016411057965	6.39140176082315	-1.03171912954132	0.536929377029112	3.55200248295225	9.44341071347224	-12.8140337161112	-3.53414797388856	3.07633342244075	-1.92344438971322	-15.4571617261356	3.22625925404033	10.4156716811446	2.6771978525144	12.2990011430443	-9.1996276283022	-3.67864678858516	7.52985922432298	5.38701107943749
101	4.76755474910793	5.42271358141709	2.29557296806558	5.66467998301589	5.04258474304737	4.62191557708498	3.63117069247357	2.32615130391646	6.91800082645676	4.21491311841178	1.95924446217395	1.55078771553771	5.20263483574547	4.84249289169168	1	5.34262583822758	2.55397950170597	3.98789121587791	2.11012597985738	4.09131386189366	5.81015219302502	2.25727392110731	1	4.09160021852686	5.89564131838369	-4.91206018148285	-0.250155219913948	6.58511141198361	-5.79251692225665	-13.727783118409	-1.148311401136	0.945596400191315	3.57725512007231	-7.32678605260564	-5.63110032220339	3.76587897045122	3.18735124649881	9.88068654157297	-15.915926580152	-1.10931304727752	4.30548745865103	-0.151075905703427	-6.86486279997157	3.99840745943472	5.19573954094188	-5.20013811192155	6.15450792413499	2.2357832870449	-2.2053728891005
102	5.24780816182141	6.6515098766689	5.90126983466254	6.24454168720943	6.34730027026862	2.82537052709843	1.62594228797565	4.46378708346644	1	2.06204964332807	1	3.15895626338829	3.75528684050611	4.1740555648342	1.631820892556	5.86692737262067	2.01396203014355	2.66622019644541	1	2.38394342785864	4.14915056191856	5.17671182069005	5.86578539546253	1.73571364596365	8.36095145014043	-5.40197604221225	-3.36665577495321	2.85466228259916	-6.89155365910847	-14.8924030389343	1.07194170367943	0.447194055078242	1.71415695577814	-8.71750988280554	-4.17517644218734	2.29170760771359	0.234866787816904	8.90469019597864	-14.5651274704072	-0.297566882348707	1.68912815828751	4.98680906651633	-10.1981209612041	2.58890399163228	8.67675867218724	-4.31580590689532	5.67014784611258	1.14014123863393	-2.26788359166582
103	2.54285126763537	5.89021043994795	3.3417034619595	6.43350528660106	3.63159508841655	2.1701738631464	3.04717766119899	1.43395432613212	3.65176222914863	2.80378439860289	1.30099333164767	5.62684722936616	5.11936235644564	1.53784300458598	3.35398996783037	4.68433603801171	2.32571994326476	3.33489213939983	2.58232460274574	6.40597418547628	4.26910028888599	4.42367941484139	3.90543835780479	10.3935092798581	8.10911294064783	-2.13481272242425	-1.08256785257626	5.07919213061069	3.17558579375367	0.16953608383949	8.33127457093318	4.89769607354127	0.382771668106863	-5.9440214748064	5.07053272127014	7.41789046430801	8.49733032783697	3.33874293864281	-5.64855981363234	1.79762192337454	1.11603120295857	0.0606914197890305	6.74223952175812	2.26682653508064	1.27966952326501	-2.44155646205741	-4.92944299708357	3.34405898576565	9.51629528808662
104	4.77348400082463	6.38836607356911	6.90811370756389	7	6.92547203585598	2.52984469266151	3.83686753761842	3.11903594732352	1.26205107438104	3.28994817510043	1.55697569002156	1.49117992082518	1.50047920012945	4.59877615491063	3.95606451879857	6.36027312132661	2.29721061965606	3.46866364400211	1.45112301884461	3.02057157323991	3.36079255058293	5.57535233095348	4.58891241306814	1.63508656650731	7.12970700774958	-4.96005702051971	-2.27520889306843	2.48973436059699	-6.74551715143345	-11.9938858381404	0.478825857088611	0.871429413201243	4.07567315466767	-9.62888801534822	-2.33227900554558	0.259359836838723	1.32074708412938	10.0061576240874	-14.4306352049165	-0.681097481422133	1.03865331754323	2.40826123598804	-10.0850581122473	3.61332274599781	1.79966546910497	-6.05974012844197	0.718226667333353	3.41751635667867	-2.92803767431514
105	5.2739412093416	5.74063006255883	2.83110838311964	4.89380344713373	4.50219658461479	5.22545150863759	2.47498008291596	3.23936387461262	2.94270317347397	2.41630095230311	3.78873462984574	3.2486756955788	6.21654270416171	3.82411090822571	5.00159707774838	3.70459125548461	1.93481504086026	3.86646509808369	1	3.06977514785861	3.94715657565114	7	1	5.01126319889587	6.03685061390684	-4.2391849356435	-0.644801388446977	7.08657505154447	-6.02545723064057	-10.758927720801	-2.04639672298184	1.12101934213506	2.04770081066093	-7.40619508851387	-5.63353212619039	3.68446821669153	3.18547161517598	10.9111933400413	-14.5965975595508	-0.565384705858452	3.86240954922959	-0.474432151637624	-5.64764330553041	5.34950833432644	5.03620795728675	-8.38962431133765	-1.93608785556689	0.09969198363216	1.29618302701671
106	2.7195316305574	5.35460323812827	2.86532678667968	7	4.08084286020912	2.77287476659508	4.3084139495475	1	5.50088688439246	1.83663907153112	1.49739666392642	5.33928323953132	5.63195361149388	1.53710424030705	3.18999753996665	4.00641006608143	1.34447145873475	2.49404940050401	2.6601633266895	6.87383991435137	6.79601935839391	4.45872512773117	4.58117846119646	10.4563941418528	6.70103524096102	-2.13451579409771	-0.609088875601567	4.87447266502215	3.31875681901489	-0.9360408369692	8.79804861918033	4.82914544984134	0.264723194475531	-6.33583238269785	4.70743900763563	7.07293406623176	7.72601353759054	3.7311586873988	-4.32540064980731	2.12818617180305	1.45876243242255	0.269035547010588	6.38550363714212	1.77451974378116	1.02128316974691	-1.6123841582575	-2.24968594601017	3.08319143794965	7.72987805099627
107	3.56999355746688	5.43989715341351	3.89894032323654	6.19317455397053	2.96252177413131	2.01978241777694	5.4208974717541	2.26517782675667	1.07410055683831	3.77224760709086	3.52041795332027	5.97420517864845	3.45469419205992	1.44502469528841	5.79821082541235	6.03702373356442	1.88212076298922	2.42334390473893	1.9694100811926	4.29965475145748	5.17700353201076	1.41539388335534	6.13410654886972	8.55640532265459	7.70613221600828	-1.80360567503752	0.430033993228443	5.03839770650561	1.27604253324367	2.87236066283389	9.31834989787312	5.95389888134971	2.44913068547938	-9.06273137191264	2.1551316352488	6.5193350774081	4.06908867854998	2.76512738229671	-4.19619104339978	-0.088499287147686	0.957992376121213	0.977478366944148	8.99385385943439	4.75753322659201	11.8819795653652	-6.39113094285184	-4.84814443457085	2.94085036190424	1.57082142386665
108	4.42320818110594	5.76905947175117	3.26409468776921	4.66177289268635	2.17863306870854	4.40215836850942	3.54821039256478	3.05116294075876	3.33438822217168	5.59987523943314	2.71596728561073	3.58250098459059	7	3.89402804476138	2.86829074656147	6.21908820708753	1	2.41923976805154	2.97924520816142	2.19094271093891	7	4.66677055128642	3.62608345336321	3.57234873191734	-12.7969492859475	-14.5547543754886	3.20963278205541	5.20939854224175	1.7736681321202	-4.70695391050095	2.52026074428589	2.56001730062548	-5.20941424078283	-8.65113169256958	1.32785835463822	5.47010110245855	5.28940723424126	15.3572971993401	2.02154959108039	5.91260306565996	-2.56359475344753	0.469145196040342	1.73094711585491	2.81893371606012	6.33747232324792	-7.38687909765364	2.92813747112988	5.69134019787897	0.525715745799806
109	3.27296798779105	6.70674354373286	6.77524874516957	6.75536641646683	7	4.26315990065815	3.46906664107839	2.37740374902123	2.5594772390938	2.49947611787193	2.27219588089695	2.03844085012529	3.11458453594037	4.5733592631145	1.29932826458782	3.06186899445807	2.71038321330753	3.42396082909591	1.1745903678882	2.93262395529186	4.85389529220807	6.43602450016905	5.22566435073101	0.307246272169118	9.11164372741671	-6.36175800853706	-3.59846747217944	4.09824707735462	-7.87392464811314	-11.3373981536019	-2.25585678213873	-0.560778186856031	5.35220853081262	-7.55975538732579	-1.62530096307198	2.72635454042531	1.0595876134554	9.4264952701847	-15.9722759793687	0.269312898374584	1.66885879450223	2.66365773194187	-9.20352547603456	1.84531647683699	9.28099726572876	-7.16265487015694	0.728715624463843	1.67726145173866	-3.37262918617632
110	4.13212920949125	6.24867456183554	6.28706544132859	4.46299846582084	6.90784807991174	5.69880827337949	3.84215309087664	1.60536134869143	2.47527088835313	7	1.76268258585078	2.58757448148593	3.47798871191364	3.76029984234467	4.15937735525588	3.80551083792739	2.29593852427192	1.85294021263219	2.19922348192687	2.48983441790701	1.69609809299496	7	4.62557755979184	2.32312430288992	7.48649336760403	-7.22052622705584	-3.13584781643991	5.34870065028042	-8.2859959392239	-14.0492432702716	-0.00219830954752567	0.377622697014206	2.57923307482499	-8.63848799643296	-2.38972161555431	3.5950705107073	1.39963625980823	11.3569300070986	-14.6637115888552	0.426049974015174	1.33301187308179	5.0509670860117	-10.6287745709502	3.6850753317781	1.79396250275678	-0.140920956064988	7.09730960899307	1.59153158526166	1.96527217449812
111	4.94829088353177	5.26691455136008	2.91333803019176	6.61022193978505	6.54863721232923	4.07252979230169	1	2.43892842145177	6.22694182097262	6.95764282308386	1.79635431761376	2.59375795349127	3.85754396500904	2.67815806147696	4.93271491236372	5.72036642761409	1.98745026813228	3.42161648610836	1.47845899999579	3.98510374206692	5.30943172155952	2.81741099429918	1	5.31228668522316	6.03265748141685	-4.495594536431	-1.28791210321849	6.59598887072705	-5.65615700411739	-12.5017694788733	-1.47509554135481	1.7222012412458	3.72535031535601	-6.38122945927069	-4.92327665040411	3.63090412928343	3.66446117761318	10.2923491445952	-15.3620080557019	-1.81148461041149	4.58560197211438	1.14114753300117	-5.1276307821507	3.81215631771117	8.08805123244679	-6.65943046523477	7.69665048970987	0.195039386877659	8.72032224121068
112	4.25630611705638	7	7	6.69462675468068	4.77597344228473	2.08500839774921	2.29468619981761	4.68493088752848	6.36963590917442	3.23731667890095	1.32695219296811	2.29840165026133	4.53765556383958	4.16571603013658	7	6.26444002415505	3.50273492023862	3.7933644546807	3.15885726717588	1.46437819476951	3.55102144215459	5.26566002248301	7	3.87333683805487	6.31667040622566	-5.33170158760067	-3.56615037507801	3.89158291355952	-8.06422783213548	-11.0655968119239	1.63428575982612	1.23224908407699	3.12820558342389	-7.30865953586843	-2.75100151117232	3.15087713203455	2.1483533187486	9.70883397544848	-14.7066920893943	2.58863864050452	3.36299022058612	6.95744884914123	-11.0817308090921	2.40783628745349	9.62433267371223	-7.5618094062926	-9.65558475890317	3.313824248033	3.04728492191197
113	4.66988687281052	7	3.5940242190588	5.48379095705776	5.94685271581044	2.29617211114711	1.55258517391204	2.10002662878962	5.31293040761201	2.05692921465402	1.16509822078264	5.91001475653713	5.58718979174283	4.76351661361263	1.40267434545678	2.47755995982933	4.08182390597766	3.86855929983568	2.07117448560063	2.12379210234074	6.14021720837228	3.74149643630718	3.92708144780274	3.49451478414284	2.11592637313117	-3.79680706301682	-1.98903413602211	4.48964125049525	-6.98591198989391	-12.8472884780971	-1.17853001509003	5.21564978965069	-3.26837917241097	-4.87088500639324	-3.13742211264488	4.54782840784061	3.07714936901197	9.88092013285713	-10.8851920546973	6.03217964375905	3.27231419260099	8.597382124809	-6.60454749008378	4.68720667758541	1.29417048339596	2.14073870061274	-0.353954573312102	1.62200440147131	2.99761549852357
114	1.41914752283499	7	2.61432517469959	5.72895282338003	6.56013452280867	4.40169144838342	4.84386425330875	1.85224095056741	6.78191342478351	1.23869111711091	1	5.50857534315078	1.51373822034822	3.3966474163731	4.48600368095283	5.79270158100193	4.95566739944588	1.83980427434759	2.6349522759828	3.35236442454186	5.24509148199776	3.71905063954068	6.13888609585134	3.09710858646626	5.41051182166828	-2.86726762710807	0.0853059384953329	7.01835642467246	-5.9052073100893	-12.116226446352	-2.38407645935377	6.4995737598718	-1.75346217929233	-4.437875285629	-7.16359364353327	4.00944320683635	2.42178654650565	11.8547736958981	-9.31099387626972	8.54944126355021	5.55872916946726	8.53171225845151	-8.19825585969919	1.24822054845971	4.87393747931448	-17.9982094974031	-4.79970614011814	2.91866085109651	2.16052156624861
115	4.29037521733026	5.05036116625056	3.00866701777002	6.05250774704607	5.10022571445792	3.06176414555394	3.48554812385054	2.3891414912034	6.36266957280662	4.52188461528157	1.77872879317209	1.56261017752805	3.1012441386723	4.04043464529425	6.41424583033077	3.43474765402298	3.63060201479864	3.61249541561273	2.78885470967361	3.44976129994748	3.96820548403638	4.19775618756633	2.98270711694745	4.20222054203503	2.86651531483002	-4.76505345097964	-3.22285694112102	6.45796805051042	-8.22934624491984	-13.7016602011619	-3.44884134943873	5.57332950145896	-3.92567811660511	-8.21077979416017	-5.60236875786061	4.4148866645007	2.67188227551369	11.9836869753737	-10.8836184761853	6.11420848067014	3.83832800488194	8.59650115172947	-7.27479031144409	3.25167959924379	-0.411191772324317	-1.93377294247654	-5.16171563372847	1.86233365229018	-2.50075621111385
116	4.88689359073582	7	4.29298707946196	5.22187893872734	4.17125777043108	3.05800971343823	2.37181531241372	4.39374886641704	2.53954522590035	1.36986042050201	6.077022275783	6.52464045274875	1.75854659770313	4.0580801473879	1.88430935148769	3.22717179192921	5.47615239902262	2.19898724691397	2.97250567316983	4.05346051303148	5.9874341271347	2.40724740939436	2.62054145278008	4.75573337518932	3.21087377110235	-3.63761365066624	-2.85237411715025	5.17717894807099	-7.67725733027909	-14.5785198675287	-3.38060524935993	5.2521944299111	-4.58758666974814	-5.2482400694104	-5.37245608846613	4.95529301295718	3.68799836776883	10.2098358319735	-12.5559995431122	6.16936787427941	2.2113309280279	8.79801233724475	-6.40560043077583	2.56843473116458	1.72983327199572	2.32215543460399	1.63394309940869	4.85032910527009	-0.22829701306852
117	2.38272655509599	5.83331672215521	1	4.1257191492646	3.22204814919165	6.12773466211433	1.22665485223955	3.10612236582601	1	6.89769469647119	3.32391347003858	4.39174489284391	1	2.24580701576598	1.49023419416108	3.17450186258164	3.64060749613936	4.12270240034471	2.43473978437239	1.42562244675662	6.26466825089064	4.39739113180622	2.32852302048075	3.26103584516377	-1.63695709367298	-11.0019649346751	1.59355167322218	8.92899170935055	6.35411056490041	-3.31757706560633	-1.13113925311916	4.25975468362678	0.527254292216132	-1.01774521736591	1.39978879913629	1.36375690313479	5.95351924267777	7.19591825503478	-12.0542938972842	4.20242983272947	6.18683340985433	3.9069015994813	-4.9651773704904	3.20995816280857	7.18020038567164	3.21453482460295	4.07447750203557	0.271437398994505	8.34981247601547
118	4.8247770618902	5.28583222946439	1.89230668489298	7	4.98863755442917	2.8073664510108	5.88600796883031	4.55655857312736	5.01481338548167	4.308396537743	1.0722237335573	1.79779525678404	5.10465954527097	1.21997393247148	4.22317839686511	2.58421577141981	5.28968693876106	1	1.75904341706494	1.62237498274274	3.78065113987013	2.74389340740391	5.06811472632693	6.07151698340213	2.5781980112108	-3.6046890409527	-1.72843842362443	8.97248653487332	-9.75405226125696	-14.5972993511297	5.32670093529907	4.14396369113689	0.647222240488153	-7.01452306046711	-4.31774502861879	5.26045311534906	0.766044957476686	15.760128109501	-11.3750964702101	4.36731981487867	3.3077293236873	7.20596711309162	-9.41267740876073	0.397804679317988	5.49086588161891	-4.65057140695751	-0.377336755488873	5.93002295925337	3.80493252407595
119	3.05645720166079	6.05839450098626	6.56480827667721	6.31334379332171	6.078854091865	1.69228509479467	3.35049399453045	3.55576023812596	1.83144279001226	2.36965787252153	3.40744847183955	5.47551636629319	1.12907768899609	5.39563736137371	1	5.09396379616159	2.37126637728574	2.85015997647085	1.26469843622096	1.14486753338384	4.42190150923432	6.42785224731958	5.12451868435426	2.87485083249122	7.08012513840224	-5.19141633725876	-3.49443637312401	3.9819468913706	-7.59875404399489	-12.6150949357111	0.256570294402983	-0.430365747216675	2.99275148271317	-7.43677595949821	-2.12065775576412	1.51086811020668	2.82357474547445	9.81475590399749	-14.5803019268076	-0.240495031655964	1.00798247385259	6.47428810027728	-9.68307822992383	0.960962369263423	8.5012249988162	-5.43449587774317	6.16158905169934	2.39731871479296	-3.04304438868517
120	4.01889510975694	7	7	7	7	2.87505825544963	2.71557049648192	3.1336311893073	1.54298787050072	2.38249361584334	2.51855048868439	2.66131625613065	1.51077464733279	5.16795498482272	2.73982800126986	1.90257850967127	2.53148471306458	2.67892896513865	1.52522178478679	2.74021630817987	6.18835283081957	6.60408757308729	4.84384617802274	1.33065912925198	7.4223249792592	-5.07670052330602	-2.89140739955149	3.92874377679175	-7.32795874781633	-13.2088427472891	0.582164876512642	0.337244996853485	3.97261867839048	-9.2409869993419	-3.43299362842872	-0.349188310875835	2.01433825968364	10.6651578601538	-14.8015817484512	-1.29159895854486	0.229659315157857	2.68568304270332	-9.64178254186984	4.06782581409919	8.08122565076011	-6.07747055770839	0.640863246068699	2.72156050129172	-1.6469948529096
121	3.5692708770617	7	2.36086472815468	5.23441811137299	2.07720350404502	2.78225067209562	7	1.99755546661112	4.51602401346863	5.54849877799069	5.79699185529839	2.94079021710079	2.43295556070777	3.79653289900749	2.85067798072806	4.00013475038682	1	2.1890662742303	2.06678057712544	4.63951361207019	5.38384028728972	2.12890343526386	5.37163365615194	4.36568172467225	-13.736898102831	-13.905118986311	2.65965621902257	4.18383498522871	3.19123721266048	-3.10793384255897	0.973533303505646	3.57017082824903	-5.32396215797328	-7.35187599519062	0.913326634214478	5.79632464836138	4.89789055055721	16.0170782648927	2.53749918027088	6.1185861751903	-2.35368055906949	0.179211925289724	1.04667529344471	2.68059903483413	5.48107264563753	-6.07470171985727	0.956515589121672	1.45269390501727	9.2122931017384
122	4.2914477700483	7	4.68608434716631	5.8320734022112	5.9694260797165	5.26454870301301	4.5182897896612	3.46616491147537	2.89140977632893	3.02771864104137	2.21072400663508	6.91590466100737	1.69825719616229	3.97889811068223	5.13706998566571	2.98545163308709	5.62526827578431	1.2114555652225	2.77526534749875	5.03183580565039	2.96775523543048	1.12509888168105	3.84734570298218	3.82212031277184	4.41439784411754	-3.93598648618001	-2.14029162193639	5.43902885479585	-7.22069808860236	-13.2564930877333	-2.4666919508243	5.67428991399168	-4.46515783367165	-5.34161910454662	-4.98025911623662	5.52802912203508	3.64078850402618	8.29938234100505	-12.3047673675782	6.11114009228624	2.14214101458772	7.7914710024793	-7.03499341871939	2.65784183982466	1.90197270538585	2.29216198335921	4.01209139872015	3.93933630753797	-0.270756881673837
123	2.04128399296569	4.01134865143994	4.19809992333183	6.95983056908293	1	2.32640794977627	3.66275263441236	1	1	2.86263591335109	1.55797251899593	4.56913093679071	2.07798011811432	2.52064829783511	5.44377634399016	6.60070546000891	1.52872478746683	2.2052548742475	5.06954951121556	2.81538238977543	4.99840634506706	2.69970586466992	6.96474697747618	8.64310730251835	8.07918755528574	-1.68751078596341	-1.14773788663254	8.28446235812897	1.06220815295037	2.22906227643311	10.7956672529135	3.81947530614009	2.43373807742242	-10.4001615874455	1.32924846018651	6.39606157191437	5.31731139864277	3.17147799843593	-3.93385219889718	0.312872066938886	2.31879448689836	0.289634252247855	6.96257180771688	1.63827062034548	10.2139104658615	-2.40286575237386	-4.09483185035173	4.39019637353775	-3.2066388963076
124	4.5569835061722	4.28269776550233	1	4.41098888579185	5.15339251848239	3.28839186624558	1.13913913189525	2.3353923177923	6.42709697838388	2.31831980290568	1.72392828089679	4.02332770751481	2.34006493590492	3.39687901530982	1.23367067992698	2.43955496891891	3.8866675691797	5.46886881683523	2.80315590398632	4.9835548515737	6.78907717314246	5.79620817435453	2.08067174735285	-1.97968879468658	4.54436245419268	-6.59113738555869	0.672268798094569	5.57402581104865	-1.8718131567567	-15.9711810125531	5.87704379195732	1.68710335933936	3.20722485209483	-10.0400153196549	-0.665165662375126	4.5508151898557	-2.15436960001108	8.96969123872541	-11.9024679252781	-0.649332811411165	8.10572732104825	10.5474130940606	-11.3223478839703	7.12078203159106	1.98037730199125	6.51297258357413	7.23292280411277	1.20928708301276	8.30247423554134
125	5.57987825354731	5.59823011801417	1.17417991741703	6.80748697522963	6.25363404263547	4.96407896911299	5.2366290949416	1.17555074530748	5.08533324212492	3.85839346208958	7	3.5534093274107	5.32653217047692	3.09027783955959	2.52176701103944	3.45542431467656	1	3.47710158747507	1.79474814733889	2.50807159457372	7	1.34457397639001	3.57230849590751	3.53594673673199	3.18626918879672	-3.90460196500768	-3.34156334462464	7.87033361986309	-9.49155615553929	-12.2633064038757	-3.04739027012945	5.97753716983444	-1.49816575122813	-3.315993107517	-3.99570615317395	8.1474261336842	2.54903841934013	9.52051030070881	-9.99742350227292	7.1868242549014	2.62313518358298	10.5568249623922	-5.76542990210914	4.85767056103648	3.91032838574846	-0.482349068619175	5.4131111479083	7.18506420943924	4.77602847131884
126	1.75866403363695	6.7208647928989	1	3.33751943256696	7	2.85431956114267	2.51375209569186	1.21235672689229	5.91811846528965	3.18783619960612	1.93090778405877	3.27778541856265	2.61245737111724	3.89409085774103	1.96231714027347	2.45609715717939	1.70963132915883	4.3361299730286	3.10998603162418	4.58219563609123	4.55042923785414	4.32334114886981	5.41262791877887	4.08037485418498	0.069488999624276	-7.27341643358255	0.885281836919679	8.75972483354819	-3.84502850059625	-13.6689864689022	-2.08909572767683	1.67646470550766	4.63797486368018	-4.92668508667918	-1.28497208461682	4.66829562518779	1.21909386047579	12.0117655959651	-11.7156831272593	0.704241561047364	0.798770838291493	6.63567124025259	-8.4509163573612	4.76312059095185	1.73031997411	-17.6177501531838	-1.67138344324378	3.47082317022777	8.91043638173628
127	5.21304370802145	5.03013368735458	2.06272995196997	5.8174263008052	4.9011685980614	5.42992041150187	2.02022931190155	4.04287227826714	2.88914661419375	1.89947171778597	2.91503127562292	2.81708060275465	5.68022139000011	3.49292000056739	1.13717053819757	4.41855419385292	1.51927329284649	3.02267349692103	1.84009759508773	1.67475139261206	2.69309819456449	2.94381065465103	1.44092937905056	4.87092293072116	6.49883472669889	-4.57690433454167	-1.60759653994322	7.77047322892383	-5.68520098746868	-11.5445989188622	-1.71442576565479	0.444968743577242	3.02733494094087	-6.9525597202389	-6.02561266625346	3.57938630307797	2.87206390880482	11.6546482021821	-15.7229447169704	-1.30275640334929	3.75012526412101	0.427875167544045	-5.41703158888277	4.48916985780418	4.81837691894124	-7.9173657887097	7.97747555803448	0.127439811771447	1.01989623996341
128	4.76362176178766	4.75171100451393	2.03528306085326	4.8267655158589	6.70022871702341	5.08195128983639	4.52793629678674	1.99898671420532	6.20506673622139	4.18489188347091	5.74578812835269	3.36883607896792	2.83106504980103	5.01826817450247	3.43834201442479	2.9062473755298	3.38058186042669	5.19750902852343	2.56519765307163	2.13927093311038	5.85021232630757	4.06285245153635	3.91683842694106	2.36359643608451	2.77796754044501	-4.33492869608506	-4.44401320407968	7.60845112818405	-9.31820814796801	-13.6452849959343	-2.05020413973208	5.50982832600693	-1.68720377213438	-4.26746235746316	-3.73464809919065	8.01408183696854	3.23781652191854	8.256489567842	-9.79805373302284	7.16757935623734	2.48896413321912	9.72275065923002	-5.93541976421665	5.68017733101739	4.21348160729899	-3.33564592017142	-1.58889070745673	7.24083154479892	3.35765297289333
129	4.8264193945355	3.49498785565021	1.07697135718357	4.73219928687308	4.88314637404397	3.90272465018167	1.43206372760523	2.64104699397328	5.48767095632025	2.81802788618614	1.7220668073097	4.13429393291527	2.10202390013046	5.53886508470416	2.74527936162407	2.05858215063623	3.57529171426176	3.43244148508953	1.68483629278608	4.14340075645245	6.55815497533521	7	5.95502707231358	-1.19973900510671	4.81785449836803	-6.54786936786422	-0.130465161902087	5.11516234632832	-3.24578011703253	-15.8851740269644	4.37371855530546	1.52919232162558	4.190502067443	-10.0699951002523	-0.107085284028692	4.99714282023621	-1.98783770491012	9.03945819160233	-11.6134650095141	-1.24895921146375	7.81601897718261	9.52462863695576	-11.9731007519255	3.37522709208391	1.61415405756085	2.99580996889285	0.261398306191951	0.854058201764659	7.87452814897619
130	5.66643123104781	2.5046652481307	1.93722920310344	7	5.02683479111872	3.67588847554921	4.26881136527914	2.57328447115932	5.9195349857945	4.60802036293843	5.91175983757981	2.51086465011541	2.31661776626593	3.9431155961054	6.16290332690402	2.90726970822484	1.49159974380074	1.99525003439277	2.17505971795436	5.79378398220715	5.80824634562054	1.38102563593283	2.70766367075158	6.48884231757368	2.99597914126078	-4.75358699992202	-3.95210729057186	7.20749213444354	-3.01156018297903	-10.9667040201551	1.67465681665334	4.71256087612515	9.11706805345158	-0.456507038537565	-0.169743763309283	4.4679324801386	-0.476620758559511	11.3923283204194	-12.1181754454338	0.986587574894456	7.4347503612683	7.15373509360307	-4.72630937999393	4.98646029850264	10.5083576570866	-4.58752930526466	2.25089072070436	5.16042791587257	9.69214882227485
131	2.97737897896505	6.47019602999491	7	7	7	3.52577811788413	3.79248293333321	2.56821604852911	1.24618372408078	1.64459124186476	2.99742675024131	5.33821401795428	1.54604315044862	4.33126101029995	1.41509724766786	4.80997287224014	1.58021630019426	3.82450007810518	1.43526349435768	2.07894283054579	3.2767601480719	7	7	2.65233436833088	6.72616559600424	-4.84209148760889	-3.79683115128346	4.20774472192135	-6.41446185778526	-14.6193863188626	0.869369179075183	-0.973599766243114	3.94520683334341	-6.79780326306818	-3.30210777953106	2.16624961803418	1.54498447848942	8.73205879637466	-15.5948969142105	0.967818110879127	1.3391404122799	5.03062221445162	-9.37209974577262	2.01681888341385	7.45374603417055	-4.88472088321163	4.96609795529288	2.20444289479991	-3.9405313501655
132	3.88967380662953	6.78489805713239	2.45549676327882	7	1.27720688025116	2.40343602709088	3.93550347344284	1.35395985427698	1.69388131163767	1.30673558511005	2.26255752627812	5.05841536794017	2.53773791802183	4.18343519561063	6.1614911878931	7	2.76070086153528	3.43397860763362	1.58245346218073	2.93687845849403	5.70011419036356	2.9725794602098	6.01753833409698	8.2517537065837	7.43444941476419	-1.62967782727149	0.370200670632574	7.10118284436771	0.233646295513594	1.88932205198262	9.96607338609845	5.39982810799786	3.45681226292987	-9.06884958804693	3.66648747921692	6.97190512505338	4.0221533178364	0.923348213001197	-2.79907748533874	0.132767895315878	0.212065837371755	0.17186688884466	8.26519872267559	3.1350240636431	11.7111741710338	-7.33007371965644	-0.553092644068835	0.465600016916485	2.86883350397804
133	5.33726655814798	6.3135465438454	1.51134531194273	5.11566293922932	4.57448098658109	1.16444271731854	2.79844244347118	4.55132533922152	3.72586709259945	3.94059783273173	4.43570668260448	1.3736601989219	1	4.23133255713139	6.66787269347224	4.50760442746292	2.58894495565257	1.72716260989781	2.69384527794216	2.33919605073597	6.70490697408351	2.94092306775577	1	4.07472196253589	3.97300321786885	-7.3776525506361	-5.37535294188529	7.45488677653531	-11.3400911678888	-13.930751100317	1.57811762345934	5.33461598875409	2.99874887666738	-5.48359466854705	-1.76736757191536	2.92997538480577	0.836141357354067	13.5983580931702	-13.4121838415918	2.31335408364729	8.56514417129417	7.01546201851386	-6.39424625370244	1.67833923477534	2.97207822561714	-1.84700931146272	-7.41423501295794	1.12184146451976	7.17856817338259
134	5.70114640010453	6.45083553645487	2.95664832367099	5.92089612596148	6.5643085992596	3.68450897040725	4.71888570610483	1.94930776794247	4.0734933558374	3.43519504858861	2.85064622074871	5.27907697558213	2.90699858079608	4.54611180613475	2.05058913602056	2.68000438609521	2.27892398225297	3.42364227854462	1.92268851308656	6.29590929565224	7	5.51200442595414	3.99473272562566	4.3693364755766	2.3832458274755	-4.37278284798594	-2.741575879583	4.85463190559157	-6.88278942705497	-12.9945320838899	-2.18297981393666	5.15783294547313	-3.4023115445628	-5.25791535592758	-3.18353389857887	4.25660177810175	3.49245203734732	10.7625515717937	-11.2635009787366	4.98839502049943	2.75258404137306	8.46761332256593	-7.36546519072988	4.98985905924653	1.2030872375115	-1.80863608928548	4.50052033993786	0.910720097993014	3.05760691497729
135	3.43733815787011	6.61755640170356	6.31344615707872	6.63203723331729	6.3007454923668	4.5905645706635	5.01480041499	2.98890270674404	3.661699765065	2.84613097598663	1.45033528216386	1.36634904843201	4.17915165585692	4.41831895971881	1	4.13335236266863	2.24256333953319	2.62301443343597	1	1.83739232917086	2.88778852967376	6.50828664129914	4.71323327146575	1.10177510964943	9.41325979483212	-6.59271604036959	-4.17283797354334	4.53587365172893	-5.79257481546927	-11.2079246964583	-2.22513875673949	-0.800458384256255	4.27642697499867	-7.75994812517977	-1.69881566669449	2.85161776837112	0.884341465551215	9.00155204167421	-14.7147713394288	0.218690252998502	1.78658197019084	2.38654891056915	-9.97085526867564	2.99057206974163	9.03863995590363	-5.15703565532857	0.471066175015232	1.77945616741822	0.513519005454489
136	4.68856853353306	7	7	7	4.31667607295028	3.11979794891146	1.55945444514383	4.45378656695781	5.66216299937987	2.82777506754512	1.11075079352573	2.32904060046465	4.71117917362797	4.29456766649243	1.88608840330022	5.32817499745943	3.17356795229306	2.9021247604363	2.98824161155076	1	3.42827769481901	5.04440955931148	3.82653252029462	4.14951943435953	6.69463054401825	-5.75102448092045	-4.73353132024858	4.46683510704218	-6.98437450582432	-12.2345346075411	1.58123074384655	1.47137514671811	3.44073836409969	-6.59424597272108	-3.64793278789314	2.9825352543924	1.91644246847885	10.0011171406957	-13.3973185872669	1.91130010243676	2.69443463818991	5.92640806214855	-11.0130179524378	2.3374234541927	5.23074132506641	-7.09674073741274	-10.7369443181237	2.07405978597257	8.15748428785304
137	2.57008377116299	4.13404053909004	3.07461823256987	5.91220252182227	2.09103645640841	1.22143487519705	4.24961782772562	2.7134366256436	2.43203223329828	2.39553457640068	5.6606716677262	5.95220506288713	2.91962351139588	3.64803607028533	5.01834921794971	4.4385893089834	7	1.9894197462623	2.04997094900417	4.18366621895577	6.3227174429693	1.48572291005185	6.96649796173884	9.22600532176716	9.27011862095396	-1.52111809782193	-1.25162490416091	7.23720492986537	1.93208280987972	1.45953904441749	11.0300060899211	5.16945307168752	4.02079925202303	-8.9569410594559	2.3966392769053	6.77067015292208	5.56217985319625	3.6865170999484	-4.91004487491779	0.288448027345837	0.830634069580477	-0.560091675962866	6.25154022865323	4.10734839532264	4.02076738154674	-7.50815966002557	1.55514350613554	6.49663965712448	-4.18420236236033
138	6.04757392672094	5.63318219172612	2.79684988550332	6.9619248032491	3.62307674194277	1.11473317033855	4.60037016482102	4.30119115038904	5.14393744270962	1.05949588414368	3.22005619683301	2.30683482127685	5.31662816765405	1.14300643460049	4.07042601828437	4.33269365990297	3.70089249697199	1.20109439014952	2.3112830503888	1.43403084172049	2.89964829437433	2.89084479975546	4.85056242142979	5.85725890269625	3.22231863362574	-3.79007614908953	-1.63483499497085	9.42507444177017	-10.1515690423514	-14.8550854376113	5.00531950949756	3.8675752633049	0.00707015039567331	-5.44915393440991	-3.24796021501165	4.91129944008333	1.6218471130611	15.6147163067886	-11.9935621002762	3.36642768062278	2.44665023907093	5.88463168065454	-9.97417715145849	4.68021531040583	-1.11432038667944	-4.91857067434887	-0.245223915778486	6.77051743728719	4.94941363846536
139	3.53648739670345	5.98835583998	3.28533418444867	5.28346438562442	1.83249394512156	5.6889595034498	3.15909697085909	1	4.47500313845498	5.93591939296324	3.86738743017639	1.90281819372633	2.4739211254078	1	3.46175572526097	5.85623939923651	1	1.81056269765478	1.73723876776234	1.17498118829638	6.1559256852122	4.34083893098192	3.01481701990353	3.86451757379818	-13.1054455665075	-14.8525148894873	2.34329623760459	5.49389327985953	2.59688420517007	-3.794526575364	2.66074890581827	3.39932929256001	-5.73054438206267	-8.14157995069046	0.522623731368717	5.74710486446188	5.29654815059805	14.3466401561999	2.8801767036471	5.33010884556703	-1.9704749538563	0.66874976189484	1.28585791197764	2.23645671025167	6.34095495467871	-6.99054683828772	5.27809430315844	5.43525775513903	-0.171633822076984
140	2.20827285404288	6.06160313583569	2.76598226927923	4.07920604891472	1.1528626611068	3.75424967771992	5.58618964034421	1.89966800608295	4.65239982520646	3.39079857710165	3.72946759885507	3.11266270324923	3.0238151628878	5.04906396477461	4.13622442139701	5.19968490061441	1.20279896475378	1.5076860092979	2.06364579439046	6.36438154049831	6.56662914534088	1.75376451794059	3.55081421859192	3.08314538306649	-11.7988136326458	-16.7416259190132	2.3019699020934	4.67462810286068	3.25571002723344	-1.27239472817754	2.5697223610859	1.44071358587522	-5.0138278157808	-8.78550482042463	1.05694086747258	6.12364976425	2.34510507568161	13.7183327003865	1.0795988397775	4.64341717512565	-3.94843172028034	0.0272078670518303	2.49837830781632	0.786722532382018	-1.17477505051337	-6.41922508891683	2.49220486898873	5.38175139907763	7.38415972405118
141	3.33017519546974	7	6.18182342261499	5.57021130990324	5.25194795931748	3.21550600770626	3.1522221542319	4.45859744366307	1	1	1.69305062503614	6.73515070114801	1.08510509549538	4.65680258372991	1	2.50998773342848	3.92132355528877	2.45519320575764	1.62647665667834	4.16104209329631	4.33372845230499	5.1806852101081	4.12404388806525	2.42905564371384	6.14351906243776	-6.15586716374842	-3.64669272226498	2.97628567470918	-7.69695729703218	-13.703482748528	-0.726934340144433	1.34553975801558	5.31368863461143	-7.83901033514704	-1.70240876193072	1.0476307797258	1.83805064332176	9.28080777386958	-13.4742164793441	0.00834740988259949	2.75743533947103	3.33743510325131	-9.2311558647178	2.05804225790332	9.93322383192711	-7.68457341305459	0.577723663704407	2.28965100814596	-3.54313726124322
142	3.6423646880652	6.75068680294625	6.02264452253573	5.16880720180872	5.89352177838993	6.0140679338428	1.43138737304986	3.94396226483372	2.41836140678711	7	1.23375276887088	2.08808976324248	4.20161783025225	3.18303761378213	3.12684519028739	3.79740010120683	1.75550244230726	1	1.16255898085931	2.14035201000881	2.10272067836901	7	3.48297408917082	3.11728450885627	7.17624631265836	-8.44430031798334	-3.91538261128633	6.09317053984611	-8.34695935081161	-13.8798334149072	-0.527438819790058	0.678983146721139	3.10090537475659	-8.81975464705574	-3.11130821830756	3.73412441379076	0.755511440153863	11.3698197575966	-14.878653135384	1.24889812443627	1.4333489404504	5.69642895740291	-8.82488570094574	3.28950888470176	2.00641927588537	-0.806840160028829	6.98407063884161	0.663529771589044	1.38138115532613
143	4.49005688482925	6.25844410133344	3.75583548712277	7	2.53490441439702	3.03158890399972	4.5519190145022	1	6.1215331162641	1.05458404717096	1.37387586497539	5.81111814289012	3.60779017983891	2.75042296049016	3.24857024246138	4.92907263911386	7	1.58225830233544	2.38354762154519	2.85113627313739	4.08575557329739	7	6.67091039355025	9.00215030917889	9.34683531046843	-2.25727225761719	-2.6407633656265	5.13097082148721	2.11614695290551	-0.311521137778943	7.97410409616053	4.74703978512296	2.87355853036133	-9.85790012601508	3.21754174380147	4.97859893758629	3.82497493073095	3.85410920322864	-5.27288996472316	-0.740686555545194	1.73418546926942	0.17652639570115	2.66002740580983	2.18958425638775	-1.76972437079465	-2.92435676931446	-9.35789286662883	1.86156136925696	0.898061438961153
144	5.5849205566612	4.90594599996457	1.18829358135012	4.76617142669962	6.01556184929315	3.34047533160115	4.51340144638442	1.02573353044523	1.96612942127955	2.17144485073383	2.89727735967491	4.95985072493353	3.50195576133366	1.77441847717485	1.27826333923667	1.42721508379401	7	2.18462146418631	1	4.28593726903476	5.43896707797211	1.66309477830976	1.07856029714365	6.36685713043301	2.60502550691036	-6.09899298704709	-5.89859906952576	6.84461958774882	-4.51566966414618	-12.8770360531939	4.31390998409565	3.5928063500095	4.22243256983115	-4.76024069458869	0.118364337886498	2.93559670485639	0.15673227095513	11.4938618500094	-11.3651722096455	-1.67624802823939	-0.254730203297187	5.94108439114165	-9.87788733331003	8.90791466440259	6.60558685204388	2.72664955548784	-0.114959721991522	5.43250108566971	-4.40838483675605
145	4.877935657667	7	3.90992174132406	5.91254740518621	6.62521042919978	3.07596671178145	1	1.82808135906898	5.07892818231568	2.40105759318305	2.11007184679572	5.10591601101508	5.53100978573262	5.37123542967945	1	1.4959007849197	4.18676739421704	3.19261050460744	2.55476378373635	5.53622465738695	5.67606886620737	5.86599270608955	3.57538039112481	4.23406842172419	2.52776299722881	-4.0274044968545	-1.42475479204186	5.09983484261229	-7.34570262195264	-13.0210236310804	-2.29849749371654	3.84129308245497	-3.95832837960136	-5.27257401696883	-3.42144821291214	5.20825822728529	2.75301683763391	9.64260323959017	-11.3056028923129	6.0923494966919	3.01620826651591	8.82346242133884	-7.49073304906059	4.11102635411072	0.595135590644827	2.37806944483811	5.04910077615603	2.51200268151016	6.25033367073392
146	6.55430951427185	4.82511406078373	3.05568652739187	4.53766056912595	4.02897917904505	1.82545780201062	5.59446804676558	2.9662108505315	5.61014769781444	2.17583513164846	1.32873838584768	5.9470321967126	5.161100047276	1	2.79399554746636	3.11470232384845	5.73525714955126	2.43898799141272	3.02415702518621	1.35896472449223	4.41422795034896	6.95730561488482	5.92817276893246	6.42565670233379	3.35807069874622	-2.9649761356406	-1.91213063353314	8.4077746678303	-10.1891367797795	-14.384801431052	5.99846647427134	3.23955091589744	-0.518549542991299	-6.85417502115329	-2.99188468231607	6.46153200647271	1.14561672878375	17.5734503957121	-11.8671656367191	3.35486885111259	3.55710775148164	6.64147949462735	-10.1839790698155	4.676464658411	3.70091932880577	-18.6193734992956	6.43246477281677	3.05906283996452	-4.13182793867086
147	2.81356567441698	3.96368458703162	4.1618243126634	5.78921146279907	1.45122340300157	1.67379293227564	5.09091685340358	4.38266873583559	1	3.06214396981677	1	3.85714008270728	1	2.64528625662305	1.40582491782677	4.10848068909443	5.1226520724323	2.82881644936014	4.6485610993186	3.42416533665333	5.25754689764386	2.28687766026663	6.946846070236	9.9830232466952	7.72036763873978	-1.96451251855147	-0.522492136435692	6.96407376640115	1.76454029867778	2.96138402902549	9.63561848590722	4.24235626346208	2.88861184372307	-9.55438896145586	2.23777354670263	6.80550464715897	4.00304527374146	2.61024085177131	-5.07693399166562	0.332992781827766	1.39193143300788	-0.174184846224291	6.35785094815666	1.1893318577425	12.2335967516202	-1.77448309024729	-4.06121598627844	6.32655049062975	9.89791541526079
148	2.32883326089315	3.4174889455747	4.96793594958777	2.53808330248263	6.58454274469231	1	5.40713639346813	2.59118339873519	2.39270231638496	5.91638981458958	1.92967921949911	4.63678795619365	2.93551095542807	1	2.258959140511	5.99973580594729	6.01667326709237	1.65717487529625	2.89274945233061	3.22656707534362	4.31170687598218	6.78404395101782	5.71349256410668	1.72021582425452	-5.97742520915665	-5.22947032073501	9.40545367807431	3.06088499813035	3.57363595565782	-6.14527186879593	6.72057978190271	4.55570025596623	-4.56377728826344	-0.402744047711265	-6.42403404515924	7.76316511976642	6.64556667417797	8.85748333074669	-8.73276834037633	3.60494868075934	4.92953483031612	9.58824749797638	-1.16600557819212	3.00588499926839	5.98283646508864	-1.76290768690962	-0.480995886461015	4.46216988699037	-0.245761272886712
149	2.55129452693795	6.07554228502219	2.03094411488257	5.97619428595997	4.54643685311974	1.27326724493191	4.51976672933278	3.76706889713865	7	1.89723589767937	2.7323869865949	1.44357128057795	2.04225370326361	1.80145478170766	6.71626518613852	1.8912138838958	1.15004204628431	3.74454182216717	2.84764406574849	4.19993635961052	7	2.1894883422546	6.07139554784364	3.12121152846232	4.41959245788257	-8.92751670370016	0.666336538309675	8.81175216701311	-5.31775474581435	-11.9548807073854	-3.03845529031086	3.55049418454583	0.975833146130734	-2.81864672320037	-3.10121464509238	1.97241893336316	1.20559846777678	13.9065596016125	-12.2752368753337	2.6871475167713	1.63176519918057	9.21017990586664	-8.53861973366233	4.97245335724215	3.1629044649146	-7.42091007043905	1.34088115781019	6.29194970068409	9.46466011744934
150	3.42427392178819	6.32224312464639	2.80437087905718	7	4.33589175486706	1	4.91247027890393	1.78641923222146	5.84579814725422	1.90060710574779	1.86008550959421	6.2644581636842	3.34802905933735	3.09851576119481	3.88279202833553	4.19709353965522	1.16524570003338	2.84697308322623	2.18117484238807	5.44895636243174	2.14773020909151	3.61191911706704	7	9.55392633785987	6.00864590323209	-2.04767506465947	-0.340902754033098	4.60670832353477	3.05442586483971	-0.258586024226347	9.03063737983683	4.84981812439633	-0.340329901751862	-6.51053450457088	4.93519675718772	7.41935693385683	9.22640767957826	3.41506603173004	-5.04333432695616	1.29800177255663	1.24097505225867	2.05488851742015	5.23924877462966	2.50279653744511	5.12454596099669	-5.56744204384655	2.46251657842073	2.25162307489804	8.53314704382087
151	6.18090789070707	7	1.76449870928592	6.92216972825077	2.50042237399975	2.4967478920912	4.19993392043729	4.73897099789519	7	2.15863629987125	4.69681192366025	1.30107434076337	2.00687847172602	4.57365791882902	2.99346284237878	7	1	1.8839797246071	1	4.46606007748548	3.83397300707446	4.54271522091908	1.08277889715504	3.88176730512948	2.8693216226975	-4.64690701203429	-3.44585153501852	8.65128509874547	-2.48660494309628	-13.4007955438055	0.0289995603882791	2.10024597860369	0.412442367506521	-3.33977809890861	-3.91150127594405	4.9432569718405	5.91063322982151	11.3716353706874	-13.6665005590201	2.18478343983054	0.89102612980095	5.74960281265846	-8.79145001092477	2.32060720750931	5.08423769022241	-7.70212014481394	6.55757814170096	2.68133323092077	10.6680101236878
152	6.07031967989699	5.09833875570275	2.50844085067252	5.79951333265665	6.67393475418343	2.99809947608845	2.56224789488237	2.5994476150408	6.83508251574512	2.39105608218421	3.3271591933348	2.29451485169236	1.04964885097096	3.51858763633667	2.81145337023987	4.58522019225858	1.98507590483213	3.17729509407102	1.5956395666418	6.49077234175458	6.82253437029195	5.44890470300704	4.34269293034417	6.155393895053	5.00702980502651	-4.95800576942004	-2.01479080474145	7.53719771376739	-4.75143133867825	-11.6586171867396	-0.647255057103558	0.402120283609869	4.45864757203142	-5.39997018380004	-5.5815165528463	3.8313486831825	2.89765044271631	11.5885787460391	-14.3790848856662	0.280094829830203	3.16114711152289	2.01354518277496	-5.36980398707689	4.12518655754629	1.79692305159551	6.79143071118285	2.41831008787397	1.99378383778514	9.09969919907996
153	6.31535094149266	6.17414552974486	1.53016404424865	5.11407549250008	5.03832430966745	4.74717312433206	5.5985151180967	1.32271574696958	4.36830479287107	5.26781785579981	1.83111634250993	2.59836770966966	2.54334232980971	5.41349515605104	3.11691326277723	7	2.22171480438022	4.77498581684025	1.10042626823138	5.03262829493569	3.84994558631208	6.50279572413925	1.94722940569056	-1.48546268116721	3.83124615654498	-7.14795639958733	0.924287050028593	6.98765951274079	-2.8888995709068	-15.548900304816	5.61170184983706	1.15651054984987	2.16846779127404	-9.99494001645385	-0.656766327686244	4.42990652786094	-2.99354793287459	8.71657407387478	-11.3169703526923	-0.110176095510026	7.13530111467933	11.2055064884138	-11.0905972345375	5.86895806349412	7.23409085428998	-7.46990308191603	6.22702177609007	2.37027431514503	10.1423710993346
154	2.3179687809485	5.49787420877203	3.61264735234853	7	3.37172730846617	4.59919356276674	5.17457118743766	1.60231200844059	3.17142069405784	5.11185828033508	6.20685291658094	1	3.41524785988924	3.18840021674658	1.46398706228165	3.37288617143454	4.83015418927355	1.55784194594656	1.3489540647067	1.79671500352435	6.27732231985118	1.47062072933687	5.99001850511921	3.82361533280708	-7.62519270919649	-8.37323238729348	12.9757378884787	7.42461193999402	-1.14447218226724	-11.6448298056046	8.64698466593689	5.52814966541113	-13.7257236826277	-6.12913351474899	-4.92649865572305	9.98036726070442	0.147383152744381	7.64125564886499	-7.79528360325486	2.57731402825451	-3.3223343156675	10.0321341947302	-1.81269135662374	4.87676141083437	3.86412833976339	-1.08249375063994	3.10888689315633	3.49007837069707	1.62722672229407
155	4.74924883949452	7	6.4617592000559	6.63233342879167	6.90955463268923	2.6186499818456	3.18483795806705	2.66430186086676	5.29863319119502	3.06538949455261	1.98763323982353	3.68994193194065	1.5604405395285	1.79555862714996	2.21122603616004	1.79586850338599	2.18661353325384	3.61064876860533	1.54927818963126	2.60500270949671	3.06146580350204	5.06181452079183	4.21636650803473	0.543904593297551	7.22100071460211	-5.25557455433054	-2.21660403672209	3.26823152788222	-7.23840012078902	-12.219010364376	-0.35841364008436	0.553856538367348	3.12305941258713	-9.35173241195286	-2.66107601889141	-0.417553767338383	2.17246976790684	9.87751696195438	-14.579910561746	-1.48167771253788	0.433287857270366	2.00035250862077	-9.52503964598509	-1.1174440675846	8.75255336963354	-5.5266008753719	1.03961875437244	2.77611921204152	-2.40848539698374
156	3.96566045317535	5.97219326855368	3.29814383842628	6.75363038070622	3.82877973817547	1	3.38673547503493	4.88375506218615	6.18241268253598	4.12140351451093	1.21772761220807	5.36454127144326	6.42713028372648	2.15543417913841	3.48696838317703	3.90929718119848	1.50421637095626	2.21027822011116	4.03218896134284	3.77802442438859	2.73163144684336	3.59294380386141	6.33570476923216	9.00787136611361	6.09225043371747	-1.62734182603041	-0.892986693662166	3.45013065300667	3.58605557756235	-0.0805730539576503	8.58667291566125	5.16007263975831	0.238879688681817	-6.2315685043586	4.63292060830396	7.41601759504069	8.29808415900358	2.82882833726722	-3.81326861983956	1.28038268250496	1.61516599098646	2.55231774216942	5.5794883433475	1.6341339988363	4.73054598742588	-5.56794762983128	1.72579820367759	5.82122506086962	7.94769272495767
157	1.46098072680705	6.42968874429784	2.06913821054367	3.19533589766291	6.65615665777132	2.8182469593304	5.03737089106838	1.37675468897461	5.89514308736166	2.06078957439259	3.97775698345099	3.77277336091295	1.51562306312929	5.78409334360389	3.97970207569948	1.13246574509436	3.15239136047153	1	1.90346007585272	4.22286131347192	6.49718809034676	4.33174506916177	2.62460170932675	3.45660859778189	0.609318980689799	-8.05631718238244	-0.44936933485135	9.53952495065562	-5.92525445009616	-13.9092108497146	-0.112297373135591	0.584253797632567	4.59298773431101	-4.26447055570038	-0.549342577015809	4.22649262492184	2.14242596353405	10.6559900601345	-12.8268417328002	2.70247178384897	2.23657634494946	7.68332967300407	-7.8419362024678	-2.19915109682032	4.995104032172	-17.1400780932738	-2.59928784958505	3.87958480817174	5.54836809703832
158	1.53867484334989	5.99146219412107	2.55524875518932	5.52531549267523	2.43397382189113	3.19346438025056	2.67002617455098	2.5398112683209	2.9952429343832	1.4701155475578	3.84266007028323	5.34658999482638	6.27009925510886	4.59523254373388	1	2.85665939879429	1.27545094140281	1	1.51597376276924	1.45385208319998	5.53233948236733	5.15368080089139	4.31107708500757	3.25174870195278	-9.58872908968234	-9.32983462798601	2.06435884296503	7.81056054166372	-1.89031998423299	-8.41814773049018	4.87011167193526	0.740486714095677	-0.848054025799063	-8.18382723197971	2.50913849334213	0.312285657405536	7.07337820284075	10.3802353826718	-8.81278402504543	4.87898988672158	-2.15142317256606	-2.29674435072681	-7.02847074904191	4.14338137321542	1.88573211965982	-9.63691101175029	1.86155677231797	1.4258226845102	2.87994364226767
159	6.42846487740811	5.86945850608811	2.88659292249397	5.06197261677731	5.45557924144916	2.24876323167918	3.12302029443151	5.07125561075121	6.55808397787018	3.39406592231188	1.15978475139341	2.44576225019564	2.16784719927813	1.26579519665262	4.92623177026241	5.25670847856738	6.16463061454226	2.34046186688055	1.95956396540736	3.48423367636571	4.26549999818313	4.33613879901732	5.3072453976052	4.53097230132849	1.75077095146993	-3.72122494105038	-0.747781927656154	10.4991610177319	-10.7980736226818	-12.5363244238089	4.58378850948063	3.85181468634715	0.340268704499363	-6.57578766840442	-2.00933611770957	7.20877262004161	1.40128369312159	16.7390063067529	-11.4362498423035	3.34413118893312	3.21155278062811	7.60616360962078	-10.5064620946606	0.282241252318858	0.992172586474821	-4.78084020464008	-3.72217479151062	2.47048639714784	9.79270074546442
160	4.10484217686765	4.99825321431209	1.87806102290322	3.54921100614234	7	6.46119924153271	5.89937302619851	1.04397391391176	6.82306281729278	1.15739167724431	7	6.86581478426577	4.81153457406447	3.35935623604377	6.22219107929123	2.93839336583963	6.21026345491589	2.35142968018038	1.57345808028223	4.86949320059159	7	2.50843236257382	1.47133248356276	4.28700130519205	5.07915350767598	-7.84775660202428	-3.12206599618247	8.69447638114875	-5.89908360121143	-13.4054217706159	-0.131676414564829	3.57849458676289	-0.16339497883162	-6.74507497079827	-0.00879925344536903	4.23049139767457	2.64420369956061	13.9921296733563	-10.766952212766	3.36010102785418	7.10964644101473	6.51767884258106	-7.21778936670869	6.92618618825565	2.61081175661533	-7.57788943362893	-0.937870299095827	5.97701155029449	8.47896663390699
161	6.82873426169218	6.93456213799323	2.62926745735331	5.83959562798227	1	1.98935855507946	2.70404189159178	2.1395998481602	6.31402226615667	3.06444250770033	3.37064760306853	4.39113226265871	5.09528869541692	4.75576458646381	6.85775233996325	3.37290898261325	2.25347210358518	1	1	4.87972959873789	1.26982716080137	4.86392894696771	3.63218186056185	1.47161517325241	3.07566225494482	-5.73499768808645	0.436093745058054	9.25220153125331	-8.12472101507472	-11.8045672125475	-0.585895369129686	3.19453374328607	5.35739798768175	-3.90828592019353	-4.15868734365755	4.61277385318537	3.1289465900998	12.3795331249404	-10.4602626243236	3.97062564452097	3.47592756010701	9.14739447670702	-7.95226392091919	5.74327688459795	1.31506176513735	-0.863809867138118	0.385247382354218	3.35146131478216	7.20975482518838
162	6.30514933613482	4.57619661385231	3.85631038369248	2.03135171484838	4.67944953368551	3.02749774079484	5.23141702604314	1.22843178330666	7	2.51441050798029	6.26021032975042	4.12727436041198	4.65809855818491	4.6202092445865	5.36030685283125	3.5448833193527	1.02903227483754	1.26541548310143	1.38909660619552	2.78668599660498	1.11720645072699	6.86560382523378	2.45277484845796	1.10966435591085	6.70379079614266	-6.51368743149647	-6.44512830448393	8.79741137146372	-6.43797506875489	-13.4000311071923	0.305708062653493	3.51393478572568	1.81475015528046	-7.70050884941885	-1.46228674256167	2.5872150467026	1.50224437853613	13.4643646712638	-9.60111737963503	3.76336329187431	5.65030658704561	6.25903763745164	-8.17496397010094	5.26608875045144	3.42848419501457	-3.97356054107044	-0.667476942302219	3.39911493492514	9.71651295961649
163	4.1720656300628	5.78724805831097	4.26543139536334	5.8033549460644	1.9852669441527	1	4.50644560984761	2.12091303392819	1	4.03376412929352	3.38385945118893	4.44367394791745	2.98219174182289	2.06940969854851	5.45133174544517	4.63627229667969	3.41845927994622	2.86329480425515	1.489173409976	4.99170129845334	6.32870319296225	1.66866050341553	6.50482416780399	9.37798547856006	7.17165703945438	-1.72361808822259	2.11714044834996	5.13892307534305	0.971856379633675	1.84810332159497	9.80901007052633	6.2463744311044	2.38933775376173	-9.47011233829259	1.79329589078714	7.96685689205455	5.16303241898197	3.05762373819142	-3.35286978864507	1.35330785251993	0.00859107618242661	1.03134005579333	8.65621277970195	2.50337682467251	12.5958344019119	-6.2716318911655	-3.93327765810203	2.51491757899476	11.5190142285248
164	3.14864020720848	7	7	7	7	3.87776529349072	2.51482156831728	2.91659066008039	6.93181698237191	1.92452179249702	5.45523200499753	3.38691184095652	4.72785663942554	3.37577166440725	5.35364524655585	3.8755233286224	3.29231606028656	3.22337406268803	1	4.74881626768905	4.09790931819149	5.18038033247404	1	3.14992394378764	7.92277376035765	-5.64291932469577	-3.136865535043	5.63430403762558	-7.98505345244682	-12.5070598639185	-0.458598494737533	-0.851328908726622	1.98611575975287	-8.67150682850665	-3.1119441108287	3.81307528379504	1.86731845311655	10.5311020805116	-14.2848405632129	0.0207047539292059	2.2979282146889	5.61994565996522	-9.65606640413399	4.53312131107787	6.02377781585991	-7.77270430158933	7.2991725389489	1.31279297084095	9.20867684113169
165	1	5.69132783739652	1	3.42547858212324	6.2274291719082	2.68079356996145	2.22623648870967	1.3663699032325	4.31558688173278	5.02202921374074	2.08238386742496	4.81778869565637	2.8382787348687	3.30841331334088	2.53906985561682	1.42860362905614	1.01389053756766	3.4300660780668	3.40628294677742	1.93355574636812	1.78609888801953	2.41060527043307	1.34860570750036	2.368837573855	2.25906716227265	-5.9386180296265	-1.40298652556693	9.93375933402403	-5.29614690546193	-14.2311861190682	-2.16846400046649	3.11908235986371	3.50521919076829	-4.78779459021749	-2.87861436554033	4.35927465190005	1.75416956791108	10.7844176574029	-9.91621575724628	4.12426507795427	1.02073569585576	5.8785815426274	-6.45300270189683	3.85436565141988	7.63317465365249	2.6435555100999	-13.2697193853259	2.81824160817643	4.50734998975971
166	4.24880254602517	5.69875707916696	6.05780268629904	4.50501377291835	6.79944291170319	5.76532579225579	3.67420306965507	3.55287481041626	7	3.33766594069498	1.04476135601837	1.46859887309432	2.18103832375503	3.58327047867195	3.59542054238956	4.68561102771947	3.00695566114756	2.55223450745246	1.00791662281611	1.91280537863328	2.24169526875556	6.63748055599409	5.75250605786525	2.68654534389243	7.99791089358247	-7.24029767786352	-3.67738012291421	5.84015982180185	-9.34982196510979	-14.105814687779	1.49631164838024	-0.78145436940127	3.29737007906262	-9.23676819614949	-2.93079228006756	2.25434002953788	-0.352131962905388	10.0037025727091	-14.575278286144	0.819114840069078	1.67581869059933	5.51200715466937	-9.05369794479593	4.37972432229186	3.41479892685517	-5.47745150959927	-3.59683428773929	0.465164402122138	10.0219445044599
167	2.16420481538531	4.47312647276845	2.94204986594276	6.01839179002487	2.85841113663845	2.92074404207008	4.88200590839012	2.78218794782806	1	2.66246008540514	1	5.07978603845193	2.81401636148577	4.08662332945045	4.1905138380473	5.39594444395967	1.9932469858388	2.0338869639169	2.42656423147277	3.34283897487895	4.09793523560568	1	7	9.30732196125676	7.67280295249644	-1.05413227339701	0.832896345285977	5.15397761747578	3.08992712862271	0.879999164426215	9.5939168565838	6.4381503783742	4.45427825302095	-9.28617236020408	2.74628082966587	7.960381315094	5.20934679510386	1.77660624618041	-5.64974692657183	0.836023751667252	1.1785247245088	-0.0924785055474543	8.52066053337643	2.85375164349926	2.99748955084952	-5.60502032004965	-3.14010165977518	5.30686972688896	10.2479872630824
168	4.13890775529599	7	2.62936644434594	7	2.50240545124724	1	4.13478672863086	1	7	1.46118105725248	1.76019955102088	3.73217422822389	1.51349016915767	1.56237148082725	4.178684871347	3.66840730080299	1.91395133119795	4.28333124153279	2.04899173759035	3.34400144916142	5.75471448428861	3.43058420123428	1.37472678678256	8.42353880163369	5.70279967015439	-0.69575192502692	-1.593500783013	4.55557723384918	4.30058797769785	-1.92857441059696	8.58791667201206	5.15333939495939	1.08899852644151	-7.89596035065384	4.68391854949385	5.94829872383388	7.40725213776404	2.82791565619397	-4.99479707134991	1.34996412861234	1.42661668702019	2.07131867541523	6.68521659561446	2.8472590319945	2.11855523919137	-7.65678064494483	-4.98344580829649	5.93424939369487	9.34007324285465
169	1	6.291627593605	2.7651762652733	5.68122793618743	2.38021403646243	6.04271535686753	1.13823981564642	2.67704429032982	6.20282358162022	1	4.41155154059464	6.69647190041167	6.0247169029954	5.26156292461492	2.37537892622348	2.54569668427613	2.11329329401505	1.63400208565864	2.78397259812313	2.83028688820165	5.32712860647786	5.0498505147381	1.22076604434073	2.18554124320182	-8.92365175334693	-8.50405613653452	1.83932412076306	6.8962221574595	-1.34723819380983	-8.40880612384832	4.53376311375288	0.84054834534563	-0.454605599516826	-8.34327695710684	2.73441268893034	0.182852821602556	6.32504967015065	10.8800880216288	-9.37887658090918	5.12239310522716	-2.36841753549102	-2.79193223492883	-6.61928184529614	4.80937260939305	2.4029585401583	-9.98847642146207	1.18350383581207	2.66691761210859	3.45588295365849
170	2.74622583292131	4.77097523412875	2.74418785033657	5.78454907874669	2.39208606238148	3.15996899564421	5.74229290142284	2.54437983745115	1.18746943895938	3.78325690565473	1.4469200776309	3.64923367483981	4.9265951359054	5.06802775740475	3.17452575388694	6.27498354098141	1.59819017708909	3.27077817312545	2.38888687309118	1.98881476874726	4.67531127661989	1	7	8.72657835343786	8.24249067171892	-1.93918691196909	0.348521621378441	5.96640087995255	2.49997038898773	1.76476430228523	9.32452065397875	6.97190868995631	3.15935752714562	-8.43129611343532	2.53294963014369	7.51773132072916	5.2451216594675	1.42455075549658	-4.71370015924728	1.39989781565442	1.23640540117521	0.42673063399197	8.09888529273306	1.63613761611106	4.46528612876154	-6.46789632054647	0.402764788226345	4.48207686999379	9.99917722407993
171	4.32793085074971	7	6.95945520714412	6.29268581511121	5.36721756857005	2.19064241032442	4.44268219231108	1.08777163263397	5.78811429669693	1.72072994692967	1.49475237805148	2.38306587539367	4.71354487962806	1.78299548323339	6.90749199470602	2.85057338224581	4.45886989048432	3.28950199462907	3.66834991739391	5.01014845623559	3.5296879877478	5.63501313421499	6.87154453574748	4.65847228310006	5.87469542450888	-5.71228557967847	-4.23441379522684	2.95089209109918	-7.13270333812266	-11.4003737279404	1.46838851680003	0.495427104865563	3.56969921508392	-7.41449232463527	-2.5587036928543	3.44220620811686	1.93783264590382	9.9809345333208	-13.7189699344265	2.31167958401094	2.0884348928113	6.45012981098502	-11.0166972738726	1.9229095646218	6.42792833241358	-7.55742933213967	-2.59907702552317	3.43762058929104	8.15430188888715
172	3.92795887026983	7	6.74227712131713	5.99718782484897	6.64252117351371	2.27008547535258	2.57364424246559	3.67682935754394	7	1.66727650917986	3.11717644263644	1	1.94613832989476	4.96179042877516	1.05181697421043	5.72774719138537	3.3487431406507	2.29974105813487	2.28601780039887	3.09866026504143	7	7	7	1.50030784477277	7.1146572165185	-5.95526606339365	-2.69806361317049	4.89290750951305	-7.14137720442118	-13.3557487409229	1.16508707360613	1.08118947834302	3.6763188277443	-8.76202194680336	-3.82763888842084	1.96153689741662	2.69004599790785	10.0559817034669	-14.1175914153062	1.07023163822934	0.525190857124899	3.66765585322416	-9.81544124008519	3.74927552642412	8.73715967148895	-4.0856154451013	-0.977848057114137	4.04828333294456	-2.48253561401615
173	6.44806647370093	7	1.66850437367108	5.92629109714657	2.01494628712344	2.98257941563225	6.14066846809218	5.18275078290032	6.582439334742	1.83650577180883	1.16349364686004	4.28965382409284	3.63984228095495	2.75718455655237	2.65109247487486	1.33820035195913	1.81443874410723	1.95988821266786	3.44285705099155	2.6366673808098	4.61057716902899	2.27824728755071	2.56957556526128	2.49847222002512	1.00906293725794	-5.84332899121268	-2.39981662304185	8.06525275288281	-5.14766066404564	-13.8334105424479	0.903375308311249	2.26527498649356	1.11026105331968	-3.98136141678509	-1.87900259496023	5.82373577075991	2.92326413413482	10.5650525292119	-12.1152155637837	0.846204898664403	1.34386975729409	4.83573212536874	-8.85492676099391	2.90241987033051	9.3784621552053	-0.65125703891637	3.54353040277021	1.90686443079644	0.486028079963856
174	6.14431800211889	1.53331579313351	3.65834933470462	6.81940983755305	3.35959545605749	2.23053910584002	5.60447531105263	1.25630170373202	7	2.61182883083541	7	3.98901298090369	4.574861766633	2.73051297338345	4.58956632241018	1.96859106010542	4.10780905900912	1.82272549284702	3.18591534670226	2.15699447352961	4.62605877661539	3.17024830779096	6.3507765466958	5.4512597801683	1.00500251805307	-3.21276179983343	-2.31988336589916	7.16054070638812	-5.51204453902975	-13.460678452401	0.926864282549246	7.52639431930895	7.42715019433472	-3.24786326310046	2.37574005991271	5.10149180503792	1.11940400937976	13.1183427422193	-11.2464602344368	2.15315270775031	1.61691575860707	3.91256825553761	-7.28189082596082	4.84821378065619	4.99696756977576	1.33085789369523	2.9890569469763	0.586461541637255	9.93359398585397
175	1.64174796484665	5.22681409986011	4.76708774868918	1.51008797799292	3.77469364411804	3.41442492654874	1.16390339566791	2.75883935482887	5.03752448263957	3.51350317452869	2.25462316732653	5.89467604795071	6.60181805312326	3.28744667419578	5.53795566069599	4.98151996165949	2.48134552205554	4.7292521880664	2.40866148976647	6.82893305673398	1.76726456871582	1.69690123398604	6.96137621330309	3.14780769607211	-6.5246237674278	-5.21080039619635	10.0375819837905	2.1960286149396	2.94028916103518	-5.78006770582648	6.05108057074526	6.09557862278671	-4.53868573574568	-0.908156286118621	-6.9167542675322	7.62605642702183	5.72789884532304	6.55862016254401	-7.51075360651842	4.48136441356571	4.75640132276596	10.7186347937687	-2.48249760908465	5.85925546126287	6.11226596931584	0.147826139831563	-1.70076654938435	3.66960047850318	6.69050446782296
176	5.82079469578324	5.3892188908303	1.99778863164238	6.25540953628835	6.29189080346096	3.06908886608843	3.35029983779633	2.09619573903555	7	2.62064510951462	3.24609968238506	2.98709168653853	3.62707923940237	2.69596543386749	2.32373766710908	5.02772001655758	4.54881975636687	3.35095699930575	1.03835763501855	6.27268146036856	7	7	4.02844289564394	6.41387481592939	5.6635047688855	-5.4435145678702	-1.71686477300964	7.48399223700211	-4.98816302864823	-10.9768273218118	-1.208230662174	-0.0125514530216615	4.23136340974227	-5.42538973207133	-4.80956418611153	5.85691828102772	2.78522014608115	11.7174389564563	-13.7447496476389	0.464161301238297	3.78412407969353	1.04557173286192	-4.84383100290882	6.76288964148154	9.32437289881596	6.10990633816063	2.41360139209747	0.000816881693826432	9.43706381358399
177	2.98048571637	6.14706266797807	2.08880720561085	7	3.09328168255297	1.09398157095904	2.29337309892171	5.46048339425315	6.45716468788685	3.69906943133396	1	6.12602602927807	3.07573837692832	2.7080238899344	2.96444942067494	4.18038086857853	4.77609996237328	2.75556000361536	3.00904374151669	3.78621905840941	1.86660241680487	3.00190186969215	6.99260436173433	9.57209613177938	6.89599439483117	-1.69183206330101	-0.923860650583929	4.25868089887125	3.53445572182315	-0.059574637575097	9.00177351045572	3.64877912968958	-0.0210432457039267	-6.35462669816735	5.2060882513	7.22958017072671	7.39980305267163	2.05787368947523	-3.94981850325316	1.50631329748987	1.77424563680339	2.08542044031835	5.92033360417097	2.63607016330007	-0.264922463226906	-6.12799054716396	-7.39651116462397	4.4226436600344	5.50664849441083
178	6.78408110086237	5.59782903505222	1.88467032318269	6.56289725918936	4.20358487382135	2.49449059370389	1.87343247623003	4.70158739126509	6.58041882974998	2.35993808575675	6.55896271368091	3.64882070703471	1	4.90175448157996	4.56746717363325	6.35842434793278	1.75534994849621	1.85190783510064	2.41550813474088	4.66318256733264	5.09637332004608	4.33508484379383	2.18849035797305	3.46784005911016	2.00441162296759	-4.92929051786316	-4.71476392032326	8.58649989488857	-2.14751419246279	-13.3330651103035	-0.343692401891846	1.59191645116877	0.222008326418583	-2.69922916340371	-3.80146001491246	4.86848993462864	5.68354270814686	11.6723859647993	-14.2801545770178	1.08558186265576	1.26172964813369	5.80675400916447	-8.06579883898842	2.52787549259997	7.01647884993827	-7.74528647288371	6.07381970877025	2.42914529388333	-0.949164357030672
179	3.10700189467524	7	2.42990511155502	5.00674800014741	4.21016933099038	1.89087307461975	3.63694451309143	4.70129696737671	6.28073568274266	7	6.97686189326483	1.61978654799119	2.21372475937056	1.35531490981466	6.66203034475403	2.09775171437329	1.41984064365908	3.60814979074774	3.27927759460838	5.54532631898823	7	4.21582128581015	1.26570884560963	3.5016858448202	3.83157099297119	-9.5986112685981	0.132385787897787	8.63438121038232	-5.12144237828985	-11.733021494157	-3.62671839936781	3.82283431202511	1.38454893808108	-3.43737537967818	-3.14748807572426	2.59572105351185	1.79672209316737	12.2845890512705	-12.3513695911336	2.80273963243201	3.06551868695998	10.0518358760796	-8.10569963528307	3.74103162601276	4.84953157199025	-6.90680025510875	0.683900005876099	6.61895474858802	1.22226316129171
180	3.07104643740223	5.51277742922033	4.63350669928067	6.29116879648525	3.72877216751892	4.70782369914212	2.55127824673792	2.36637275366797	5.57049973527207	1.40273262099581	1.59079818684858	5.35612937059865	4.11470709239511	2.67827320444813	4.35105561118776	4.36619340305928	4.92565826150507	1.60011454810499	3.9867239029586	4.89360940997421	7	1.232236164805	1.80304966874235	9.59609320510959	5.31605059239202	-1.13285163660363	-2.82834520579253	6.9688162676551	2.73249809269013	-0.21438200821392	9.48404769826818	4.26652429512527	1.80271323937941	-10.2039174730533	5.27543693778382	6.84570221515346	4.36751289725755	4.1251909489527	-4.95077320634817	-1.00186546490072	2.03146655175271	-0.623580036487879	2.91594551656244	7.36451950362438	2.82727298738186	-7.27669983745121	0.780445835556387	4.86170706673463	6.32253184448813
181	6.26652492241585	3.88248839555951	2.38760771417535	6.79482547930486	4.52495914799857	3.34945850150301	5.06936550890144	4.24462100694687	6.42334532981768	4.01305626589423	6.93290707507903	2.50513367565271	5.04032317492993	3.78048885668164	5.07489772455008	4.17408739937026	5.0542325955846	2.60018678850311	1.06776832972594	6.03232938196144	6.50816884658474	2.77070063673664	3.96021433837787	6.83311457416083	3.59039262093934	-4.94124936593333	-3.49335231130838	7.00442050140723	-2.50530601376158	-11.0602047402595	2.16262917180563	5.31843897506636	8.1341713179801	-0.863527584525437	-0.231690945752428	5.13985337274896	-0.433531777159622	10.4478504819479	-11.8854020809713	0.732537761419555	6.84734346382046	6.19708648093848	-3.59772316572665	3.77057762747183	2.56950523943627	-5.32461975293294	3.63031116246496	3.97156645015296	-2.38485205545525
182	5.5750571870338	3.88905621179848	2.74026992569073	4.60138032005626	4.48673055440184	3.1548177672658	4.54350569598231	2.82226698430104	2.55995584245789	2.23060571960114	3.13594754486087	1.23425752349156	4.21353916245666	2.89223380329506	2.06986577905122	3.07348324657838	1.11481843095412	1.89260294394347	1.50431304812402	4.07477892440819	3.23100873265912	4.54460812715997	1.21014768820371	5.154943685048	5.9893801710638	-5.02753334784986	-0.682594888765227	7.63815979001843	-6.58386566873883	-10.9544992733128	-2.285951234364	-0.308768271868675	2.60226663871505	-7.07627101024566	-5.18157260634598	2.85417659116516	3.36738725715445	10.7775163618731	-15.0782039928236	-1.63008623046428	3.7960225244901	0.509488309553292	-5.40203012798142	5.39123535238726	7.53737987873115	-8.32889089476365	7.47670811382534	0.090848140923698	8.56015217712459
183	5.31833135776283	4.62395955932493	4.23669917232474	5.69054272443369	3.30910712357892	2.8011291450722	6.81640680635344	3.66419661428828	1.30280893249219	1.98345078031494	2.68807527211611	5.60241095526303	2.29977384612396	3.53914670007793	3.42496470199075	3.86858976554094	1.54646063087907	4.61116828207809	1.06465625330922	6.0283724360051	7	5.70485092154875	4.39388608932293	2.43541681921238	0.814689676424697	-6.55199497671134	-5.18865543558865	10.8176150768409	-3.2147785698824	-13.6573261617819	5.48166098308575	5.20897087421764	3.67136539972824	-4.15917687033265	0.41738129749458	1.34547297135789	3.44268327474673	7.16289302148326	-13.2875999968548	-1.02487242681533	0.997619174909587	8.41761672346314	-6.14823546942359	3.65580692359345	10.7339217987336	-0.324665376800975	5.55333373452005	5.14466986111615	-1.80192855229474
184	6.74981289730713	4.20789017834691	1.32219664232231	4.42009170021571	4.56559367391803	2.89942108156543	5.71320456762485	4.15479022325277	1.88587217828535	1.69405237502801	4.181415972736	5.58250824667427	2.15557540120719	1.4422972191482	1.42777682260671	1.57276413942234	2.09451830759411	2.1766274286871	1.35471620443445	6.15835491780503	6.03369701718885	1.30123709687495	1	6.00323301802043	1.89427727077861	-6.75032193165279	-5.51229647531585	7.01398487928368	-2.70857133840826	-13.5672815685288	4.07262569010935	3.50400619756751	6.12285564765741	-6.33504306718656	-0.670828454358769	3.03766469156031	0.110255467977606	11.4765021733712	-11.3357039353619	-1.51658890736105	0.0349355359101695	5.458402732456	-10.8415161080141	8.39671250834359	6.54546964453897	1.52501485038901	0.708338768331264	4.54228946746295	8.98928434834852
185	1.72621626556366	4.66240744869548	1.01484186837646	2.98120277016783	7	2.86396200739198	1.92424752128013	1.16777091820823	4.39805691076955	5.82978508053321	1.26758921808001	3.15441075371192	1.75219714527566	4.66672595897995	2.63383887428024	3.60753764941745	3.90265487088645	5.85859593688299	4.45042017412226	2.23136571509136	1	2.21540743191927	1.40162448685548	1.60172173002459	2.76134871872554	-5.59100285330415	-0.679847392106956	9.86466192393309	-4.37432103841375	-14.6990487046151	-2.63782013714211	2.7265236684238	3.24086619011134	-4.43647352803212	-4.51798718988904	4.49172609619312	1.00829675297634	11.3460087561973	-10.4249567488058	3.9223054858926	1.4003314183936	4.74742893396344	-5.8447674513488	6.20167137112183	6.83245777820838	2.53176554554884	-12.9261649543703	2.67429690929879	4.77206141186227
186	6.83794484122119	5.65734209666776	2.46791161217322	4.29790052682278	6.59850753625875	1.109671615321	7	5.4668781557755	5.45305098042924	2.665126333682	1.52339854487455	1.41463666306359	4.97410235825052	4.37411447564898	1	4.45392396242253	1	3.05832983016157	2.22442658458971	4.35886700917656	3.70855326146408	6.12865699175418	2.76718266960107	4.42074084140823	6.00272573546732	-3.42827264769242	-2.11502775628007	6.50116376957992	-7.34016857106935	-11.3310313019531	-0.314349854423932	-1.11063677632141	4.82245204360648	-5.12950548309894	-7.12897151162112	3.98195565458985	4.45317232942994	10.9490868124585	-13.7916992243163	-1.20526403947618	2.44677639603714	-0.156746237938053	-5.98345736631645	3.65842780495805	9.08839825799524	-17.9844785495614	2.66145681588068	2.69175677181669	7.04432342641123
187	3.71898641852557	7	3.39907009311243	7	3.6551826455523	5.80676106224155	2.51828934325265	3.71523720085974	4.05080611602932	4.75350282495907	5.29256855018768	1	2.06605354833442	4.62074627403184	3.24841943492562	1.45633064702917	3.44243413087483	3.89403658794502	1.15081236804809	3.94734363223888	6.43277099118821	3.66345385617949	1	2.8701879722741	-9.83870165802876	-14.4039001790823	3.02632231653867	1.68254797896188	3.11452263195444	-3.68031453409225	1.68334214416596	5.09801075371963	-3.28400743017823	-7.31642594519752	1.9062392801284	11.5703705954603	6.78845300646514	10.9803823592783	-4.68093326571602	2.69329284498435	-2.15233957985085	1.44914310772198	0.838311574903826	2.12414849189377	-3.1607475917366	-18.635622964363	-3.46755438440109	3.97397166239334	4.87729184868248
188	4.14543369586788	4.92392843836303	6.17949516421973	6.35843576495448	4.98025202180592	4.76266541913146	4.13278447549819	1.48312853062287	1.04865324678056	3.08948037560083	1.80765378562917	5.04153644152413	6.29188796219857	2.46363419532836	5.01999668806105	4.04942188687591	7	2.2779828523135	2.67438268506293	5.01670582171103	7	3.92596753486005	2.27148701018295	8.81171255913481	6.41840214255598	-1.94781275504579	-2.37110909011138	7.28493578419999	1.42120504587262	0.207558925981383	9.32617065823861	3.00230117050245	2.90995038873594	-9.27477667766026	5.20882742826722	4.71136929578928	4.99629815181459	2.96827864910659	-4.08881154568247	-3.62034995857983	1.39103396098944	0.327494920536025	4.01776175018808	3.24694713707721	3.16823646929871	-7.62122906808554	-1.27686076092821	4.78820884780175	7.38794001719434
189	7	6.76018923005338	1.48587190913346	5.31276558653148	2.5430935725181	1.91093271109465	6.74152490794194	3.95065302686787	6.31719213002201	1.42893738794162	1.24018955550974	4.50281222256433	3.99974172448987	4.28822367356668	4.42672183440296	1.82777687413453	2.76206293881141	3.20249276531126	2.10399409392607	3.90135817289186	6.0396422358488	2.84290154134192	6.87032324836052	3.50469515041318	1.8701272203004	-5.77322952420057	-3.13882704644781	7.35585852287758	-4.14046724675578	-14.7473126177558	1.05118745059988	2.05380524998351	1.83837603333832	-3.65005344207152	-2.35462193809463	4.72586176059484	2.78039687423136	10.0175129092843	-12.2793409328053	-0.260702627013937	1.02165200445578	6.32088633383011	-7.97332511272955	1.59313475338403	4.79740516785308	-0.43580949690897	2.96969553436861	0.300863394112499	-0.28922928657251
190	2.8566613686159	6.06657927168887	3.07613782005809	5.54430266913302	2.69943499793565	1	6.32094069471821	4.11545986832305	1	1.81274609639121	1.90215426990578	1.63907733768676	3.78510030860443	4.32945908650867	2.57397121107704	1	1.32896747454375	5.36749582656497	1.18657767872701	6.61431811930568	6.96525079246233	1.8350478129724	2.45697233212457	3.06373459383953	1.61039673013733	-7.838869351515	-6.83531727401359	10.9391327602114	-2.52817957423498	-13.1041483334542	5.889189875945	5.36575071145452	5.21246209929438	-4.77795561377132	-1.2078003062711	1.2522840636903	3.57345662043353	7.6464394799779	-11.6907517323522	0.107660495019689	0.847742527256293	10.3312077399333	-6.82131435842266	4.3335673123781	6.04865864977811	-15.8249931232684	-0.108152941289939	4.56559316801484	2.60033313868737
191	1	7	3.03416486287577	4.58408547614981	5.83456601904686	3.21989449663422	1.97186183976424	1	1.23607233597405	4.29144052315806	7	5.89701932913499	5.48773378124415	1.29731940693791	4.1177508285879	4.90307785441055	7	3.29237812050513	3.16257087778559	1.56263720820557	2.80951974724561	5.78623065684283	1.99849484275046	2.74226687174775	-9.38161001447554	-10.5942246388754	2.99320191280343	9.7507046520893	-1.54608991965544	-4.70464668751739	5.09999781950424	2.06150904234411	-1.17808732862042	-11.8814563746331	2.91859309454067	-3.11131985326102	9.67292165476004	9.64586825035543	-8.78249513285732	2.62931815648068	-2.77026837706837	-1.78562872434626	-7.0302317293089	3.99159276483669	5.34785727404441	3.31051365157433	-1.28011072099255	-1.85904778914339	10.0925734773509
192	1.42157928809543	5.439353792802	1.42762678986852	3.13607706335761	6.57369368210507	5.30609002448759	1	1.49483097559162	5.40752425553941	6.54267314107718	1.36186307312513	3.47733857403159	2.20447893404748	4.26205672024647	2.63016485551612	1.82296029044762	1.29767723300207	6.58578359915456	4.33168639133576	2.02108812228345	1.24014310610877	2.22711902211901	3.24463537693666	2.00074834744081	1.52717270563515	-6.73669088004807	-1.25198009129113	10.0399905819746	-4.99587982894063	-13.9736251874158	-3.37328543260103	3.91282081435901	4.39195807712417	-4.74660117258479	-4.1955266410908	4.24656921630899	2.30685163345409	11.5750571806156	-10.5621674493703	4.96651980566699	1.63458317645043	5.36994749358786	-6.31696275722246	6.52687585644141	13.3697467254195	1.98748546408729	1.43068989607654	3.38435875597288	9.72300176157677
193	2.16533428919649	5.48634506407527	6.92759944021245	1.45265284850348	4.47484152930824	2.22268104750302	2.77194706356808	3.617329504059	5.08969246935686	2.63755535221535	1.01822225977821	4.16972685652878	3.34390722677779	2.84551349818794	3.67234317994936	5.95281439819477	5.72742056531804	2.91822690810464	1.87511692048061	2.14434391567616	2.3353639975571	5.90804047792526	5.77003344340644	1.04194892686027	-8.07354836186988	-4.97691046051236	9.61837406573063	1.65701673697324	4.76001346708019	-8.39793191101585	6.42712084493276	3.67302526250055	-5.74552526708453	-1.37474002694473	-6.60587724757505	9.08150010834493	5.86831422828263	7.5508735932663	-6.42630287862333	5.27455911060752	4.63703011266595	10.4048871248676	-1.35742939621208	1.99663854653753	6.84167960760893	-0.180753041414303	-0.177397007852164	6.37934296013984	8.43361184105518
194	3.79343002627004	5.43746500315487	2.38736400103784	5.55284010242187	2.28101195437797	4.50602610851429	3.406160212031	5.36977596650019	6.16587088370994	6.42529410511346	7	2.59565392494016	5.71681679623033	4.24206434651898	1.78236354771703	2.58579302384923	5.28543584972788	3.54677235639123	7	1.09813707626498	6.10994739062838	1	5.00446476345136	1.4965276064322	-12.7307131539452	-17.8268001528781	-0.456985430817519	4.1328056934781	2.58443283674862	-5.25373579202125	3.53944850690503	4.31020335800732	-5.78759172113994	-9.61962567162457	2.24208195294186	6.32573787341228	3.94388276217563	12.986165055172	0.670480850521477	7.49469534399896	-0.738199628926181	-2.30743893767045	1.96548312355164	9.71343628745899	11.5825480930188	0.420692741544885	-2.76006522399754	1.68766811972491	1.49341583979302
195	1.20360134078684	6.41614372622128	1.97354947859583	4.98214507603534	3.32818558086172	7	2.93032597667561	1.27890895278651	3.50951244724349	3.1406169227174	2.50242423624028	4.18175669980348	4.35372476861929	6.48934469525984	1.63072094254796	1.79552198274729	1.67926715386992	1.34857285100236	1.443079556055	6.18194532717223	6.7657412697433	6.02654641928928	2.35004413732331	3.46519328738083	-10.6006924364268	-9.12153061030008	1.70925414943127	8.23765974614806	-2.29044148428321	-7.82540361232855	6.27035761428996	0.867362269861593	-2.3260274003439	-9.28966761294255	2.14546556923002	-2.05516292068779	8.33959010113468	12.0994793267853	-9.13808112367259	7.37895993187833	-1.14973778784656	-2.42440709814629	-7.41751651032953	9.61431466512513	3.67018693360287	3.01343367298696	-0.088693653493104	2.9402954349012	1.70687410167367
196	6.08598037160349	4.28545456895618	2.09894018198954	6.86481840898201	4.49169271846441	3.38473294496681	4.77270552287281	4.41054642564369	6.45773133241955	3.52292464613941	1.03083767015472	1.40826031701162	5.53661155954767	5.30325628901974	4.84325868748811	5.3039696962513	5.37031039624485	1.61906617028233	1.86146299742128	6.81282610988631	7	1	3.66639046494909	7.16942599677063	2.9082179562598	-5.49001259446288	-2.9967785375568	6.87945554297289	-3.64804901677464	-11.2767278651952	1.70723789001278	4.71591221072241	9.02953220062795	-2.0395016285273	-0.0435795772041942	5.30709267347464	-0.692694852632865	10.9021051872201	-12.8895926154801	1.73997213331039	7.54553435871286	7.15890760317965	-3.52449713026584	6.9933167690711	3.12526367639591	-4.12810504974024	3.18042713503081	5.99118357545673	9.74011421763408
197	2.95221339834687	7	7	5.96006950199522	6.42344168028442	2.22938051702992	2.94904297524887	3.04474621603105	6.90801790021878	1.87109036845866	1.15315815925285	7	1	6.11140859061737	1	5.50592810495934	2.06866972997349	2.30525661850601	1.15456660354643	1.69263740813787	5.88868189018284	2.99962878065838	7	2.16500154692047	8.21516129640438	-5.47735658833785	-3.29262011340337	2.86838605566483	-7.83726064491803	-12.5441777509847	1.26235298800368	0.442766738017469	3.11900666405159	-8.20499409915262	-3.48712889574254	1.26995266802762	2.3306690735501	9.90215715745838	-13.8071709341655	0.779974202684828	0.782169324071611	4.00648395244544	-9.98637082964736	4.38285972536152	7.25640200026011	-7.53337982471836	-0.575651470506354	1.91555129884355	-3.87125348902048
198	3.92145723067974	7	2.62895502752947	7	3.77435942821644	5.37442034263317	3.59289249949917	3.19471932429359	3.10434456488864	3.51057673753924	5.31491831153491	2.18734203902807	1	5.49619345176471	2.46761540482626	3.09994873978835	2.60612324640635	1.57399785115665	1.89894070019928	1.94362946809239	7	4.10580712904729	1.28148221726651	1.91116895279742	-9.71597431992493	-13.7935872325346	2.87386928775468	1.31173794354478	3.73124586638394	-5.0674440749029	2.70943892331012	4.66827607308986	-3.04282487353786	-7.17845476259076	2.50409813249502	12.1017763122522	5.77413726419401	11.4459960743411	-4.51995206308913	2.35006805175374	-1.93576068649618	1.47083429593032	0.980479878084897	1.75051995777391	-3.66163407888503	-1.90698422199573	-3.11780863909485	4.50020064136043	2.79893178776815
199	3.93110803600063	6.52115790776288	4.86301829592753	5.82133501777265	5.53397281144559	3.39365942744279	2.97951195857945	2.93543432952409	6.41261673495591	2.25101992297165	1	1.82760525639859	1.02819728170463	1	3.6491285986141	6.2416545820417	2.20218064601099	2.85221563386841	1.43910792918893	4.06553710677042	3.39752565261698	2.49269171304896	6.31186939101689	2.5099745487468	6.74664764323855	-5.31585394338149	-2.51505952024494	3.35623907093941	-8.09750488748266	-14.0048696612598	0.0584186921543795	0.661083521023134	5.67374626739211	-6.72452585931652	-1.2176923213003	2.34936773770313	2.06871918621191	10.0416558925694	-13.196464405589	0.98944902895812	3.06481378566051	1.37331351457044	-9.18080751565927	4.20622322285972	7.55619364691468	-6.9238614152208	7.5050938166211	1.62355363815678	2.47314631200175
200	4.23657416789627	7	1.11884405189734	5.27453053536227	5.16488994913369	4.05539158041752	2.1683014103059	4.1122862674964	3.85948881792294	3.45206127667783	1.51765949711177	4.83162295212612	6.46616043120272	3.93054062352492	2.89974334765741	5.71341496278253	5.40738201599669	5.00776731280452	2.56156608640493	2.62307711857001	6.02283195969322	4.54744337647118	3.33542317417425	6.76936293275449	4.34974031673167	-3.60894363890794	-1.39981810049725	5.42080747874498	-8.09796424922352	-12.0858318032135	-2.05866270676535	4.51776283284625	-1.54369590141674	-5.81810364963688	-6.13897652357582	5.72081349664586	3.59545859354005	10.9639554403314	-11.4975083561451	8.70665076400686	5.49407035855349	7.74751016271056	-9.61080744082813	3.80577953612893	4.76524515025729	-1.79441748362029	-0.926758370565878	-1.9254451001503	3.37405775768237
[truncated: 74 more columns]
