# Supplementary material for: How Are Mate Preferences Linked with Actual Mate Selection? Tests of Mate Preference Integration Algorithms Using Computer Simulations and Actual Mating Couples
Source: PLoS One. 2016 Jun 8;11(6):e0156078. doi: 10.1371/journal.pone.0156078 (PMC4898694; doi:10.1371/journal.pone.0156078)
Supplement: S3 Data — Long-term couple and agent-based model data analyzed in Study 4. (ZIP) [file pone.0156078.s003.zip › S11/Euclidean Model Data/Euclidean Couple Population 11182015 2203.csv]

	trait1	trait2	trait3	trait4	trait5	trait6	trait7	trait8	trait9	trait10	trait11	trait12	trait13	trait14	trait15	trait16	trait17	trait18	trait19	trait20	trait21	trait22	trait23	preference1	preference2	preference3	preference4	preference5	preference6	preference7	preference8	preference9	preference10	preference11	preference12	preference13	preference14	preference15	preference16	preference17	preference18	preference19	preference20	preference21	preference22	preference23	preference24	preference25	preference26
1	3.03607933855289	4.16179598450236	5.32303689724093	3.84405085482163	3.84631744877972	5.38228745162449	1.9658466537902	4.52965331803586	3.57464815251315	4.84133612978232	3.92366116845123	5.41431877861586	3.0335136955966	2.19166352382856	3.08169226658325	2.31330179077422	3.52992553644782	1.20632927982896	1.29531210599175	1.82906670484726	7	7	2.52092537616525	2.84650917389521	-13.3615442086063	-1.11906189618312	0.591867441021846	3.58763759117466	-3.35313327734311	-10.9105366044006	14.6587968226206	7.59168030031999	-2.06371169165651	-7.86611584558962	-6.40091268926724	9.20535380508725	-6.96457143913589	-5.44544690736571	9.69037416841933	4.36619553123072	18.6383436851207	-4.3973647374872	-2.46593369650489	4.56953469390674	-1.36885874511586	-7.65225604527571	-4.53209215532614	2.40002560317648	-5.1988359779211
2	5.42922661623869	5.45679714658469	1.07462603317349	5.73869173699244	6.22331495952444	6.06016657684834	2.83573398751509	1	1.19210864493839	3.84049261976412	3.03615975471102	5.88199573865645	4.08072356462314	1	4.07629719320548	3.64605581201242	2.75832141500167	2.69236836593321	4.51527348740965	1.46339122143925	7	2.47085761545569	4.4369390125007	2.33906469731269	-7.81893765063714	2.43825108804944	-0.00835509665601103	8.49240818663765	4.81645351921926	-12.1920555780438	8.62648605486201	4.80866165266965	-3.0777446515594	0.589651359261881	-3.71778759657149	3.0427317808232	3.79107542589624	3.45792893038078	10.9574345788642	1.23077305031507	9.1750402583734	-6.53687173620486	-3.46528843915911	5.24801946439633	-13.5650449319893	1.08878072243934	1.32354378937208	0.616031737112802	-13.9811830043562
3	3.64920365012049	5.24021795606617	2.48513799263689	6.36257618909845	4.23405032183553	3.75591645143222	3.74681367855435	1.55392467751574	2.37923089570327	5.77126872569564	2.74309205247027	5.42003477290394	6.25904917175583	1	1.53948898666903	3.05723713387408	3.51209722307031	1.47854421826522	1	1.43023717369911	5.29670227791666	4.9054797084844	4.46601792405224	4.71497303908767	-8.75366934371416	0.0276116585506546	-1.85300019767239	8.61668361788187	5.62080305905654	-11.0181418679308	9.65207598658739	4.47222174192102	-4.63102313841541	0.39958117789812	-1.79936724167367	4.38911132294375	2.49610196056944	0.7914626107784	10.3516151097306	3.61972200738562	10.3912508022519	-6.21773198253697	-2.9915148397823	4.46193141617913	3.5003572387872	-4.8900703412462	2.10636917129345	3.7291821018909	3.17570640078593
4	4.55692059580063	3.43426684987011	5.68254030012499	1.84049086668034	5.23628927048438	1	2.22624496295941	3.42286964530351	3.25291834696336	3.35467233393692	2.64221178287599	6.15434387670057	5.06620953998979	4.00311198538708	1	2.79500548508168	1.01563158626305	2.6955345277674	5.99712265800762	1.57632465054023	5.35113335102006	6.4208226262504	4.48274399496267	7.18936219945307	-3.94207299923062	2.47362856379943	-4.2574533857643	6.38571899217726	0.615788721430353	-12.7240946606924	10.9897444291813	2.91005052670486	-1.20184473272662	1.06755177793363	-4.85699506846795	6.27372676435377	1.74901141850786	-1.69808958182768	12.2605112546614	1.37074208301465	10.3667251496806	-9.30181271442255	-1.79371948769457	2.9823628761289	6.21270162668345	6.81022029296826	5.15566422332346	2.55986813295759	0.703405973854775
5	4.69918084668661	2.46511113480361	2.26079714239396	3.44405341229752	5.39772779335313	1	3.31863803525859	3.4924463962684	4.9643160806891	5.78149574193747	2.20394922408388	4.61220711312707	5.18897299671545	3.6453941068558	4.63546017769138	4.34261911940751	2.22036522203186	3.27271602312501	2.69440895526886	4.78965766855131	6.41014283090843	4.12282873317927	2.85812845442224	3.73337339677895	-6.10804343880138	-1.0316375270391	-1.40208154270812	4.70711537591998	-1.59416939785072	-9.32487810706431	0.965606088956972	8.41312935485327	-10.0256381587576	0.154008069112077	-3.02184859263266	5.33460947440353	-7.4417670279316	-7.7993467891662	11.43080749094	2.7331448722465	12.247060815186	-0.0280987850063761	-1.17495512782142	2.48156353474892	6.66679112681017	-5.45457343104865	-3.5812741404911	2.60956161082197	-1.3066639179793
6	3.07473134258321	3.15793385549237	3.76175395265126	5.3372090834112	4.26905336468847	3.39563055873696	2.8573675255094	2.25401592061318	2.59532667426699	5.490062841955	2.45537565386399	6.03538486440684	3.97641290998809	4.24483585401913	2.41895470175719	5.1675189445029	1.05038969699282	2.07346183440866	4.42242151084723	2.31446561611401	2.52791755476089	6.07646681656396	4.75029453136204	4.63814868489968	-14.4778359909192	-3.15643579180072	0.643744759093063	5.3478992949384	-2.86277800804098	-10.1141354714559	13.8045668426193	5.93476008322258	-4.56356333460794	-6.30774665288907	-0.416550782633207	4.71521028963483	-5.37021443348462	-8.42316825092926	12.3149987490037	7.43540065884694	16.5043104244126	-5.7421147018615	-1.60139143047344	2.15905708146229	2.15975887513126	4.42942802373692	9.41053234438007	4.80626580673788	2.82737246247551
7	4.5910014532182	6.33420223733449	3.32231693794735	4.77438448563266	5.04650896688923	2.92373195543688	3.85280474592017	1	3.91958546650419	5.22933847544691	1.75867620766369	3.73402249838737	2.36148636833759	3.96625529959425	2.69246706711977	2.20270408364243	4.78957523092626	3.65486142550549	4.48294926963995	4.68419882898825	7	2.40614162670494	2.01020737112831	2.7067019186417	-6.38421548377797	-0.957399491982676	1.39460700435826	0.958038034082964	-3.82563059400597	-14.1133791071368	9.88889616144253	5.62301666452601	-6.47512499471129	4.06878902703028	4.57266756282686	4.0903271265884	-2.25108700773072	-3.09612735056792	6.51061294141152	3.54109208610789	18.8174734713481	0.552390838967476	-8.59041764552959	3.07527715011956	-6.05159738323851	-3.4909985569845	7.0312359236274	3.00689176896991	-1.47193684357985
8	5.38807145597088	2.15707536676284	5.99373359906484	3.9461820339143	6.53183829747273	3.35164258698279	2.32452141057278	6.50954497913613	1.16013235266104	4.13216230631861	1.22161262680002	1.91622385889718	3.57102645986576	2.45931948450294	1.88769583560204	3.600549950014	5.88577652912478	3.37361265525614	6.95209888969582	1	3.20067911203474	3.90433552365013	1	6.11433244916379	-4.50169733072224	0.534894860136355	-5.78096400712627	12.0215954401095	3.22373419278532	-13.8907574060333	11.6787142327917	2.29695457849201	-0.893488916281026	2.85676007596182	-4.48068112864196	6.04856067521533	-1.57533979513771	-2.13674509335627	14.1758601956811	-0.229320323827045	10.3697174899169	-8.63971771139048	0.861057252571559	4.90170061625054	0.202662830877657	-9.05870940136998	1.3794083980337	4.19540548241197	-3.87856616320649
9	4.01238927374387	5.5726288840102	1.9795390446812	7	3.49422860664613	2.17518215940865	2.75536888552532	4.15506869650943	7	1.11190408340686	3.97283505447683	2.73483408668457	5.58376619567029	5.22197166439848	3.04922541935009	1.9682510286889	2.77789896602824	2.03568257968596	5.52174619238798	3.07903107295554	6.8179913069436	6.38525342477704	3.7908157397652	4.20229164065409	-7.07086476221585	-1.00409235837634	0.600337299630402	0.292141768995757	-1.37414556518576	-15.9345351820017	11.3052224542875	5.64173101510202	-4.86148529068656	5.5365256405054	4.3340633225297	4.59224922838667	-3.14306828900283	-3.65744935775975	4.881578846213	2.57751992717346	17.5070194513821	1.09934106784826	-8.2849189523109	2.15160718600531	0.252978336561483	0.701604581875918	-0.225461416988609	2.95100732918679	-5.03576696427666
10	1.78973276239154	3.9950935824112	2.96881896398114	5.20417863880776	4.24890166387393	5.79531217844046	2.4774788646388	1.84159597005031	3.75063702505553	5.04661755269031	3.1619373194282	6.00232260949568	3.80845933617395	2.43933510680974	2.49718404359074	3.58130288063227	2.10121520534631	1.86730008615044	2.99173066763642	2.97910911703144	2.219003545137	7	1	4.7911901710446	-13.3918427250294	-2.63354593078995	1.09164585623116	5.2568948026652	-4.08483686757731	-10.0896284053443	13.8571452749701	6.25191252534165	-4.63424555092977	-7.59086395087335	-1.51734933040307	4.55528689021957	-6.82812858649243	-6.53100950319661	11.8941207715904	6.50424348696738	16.9886540218862	-6.73639897193596	-1.50322298945946	3.0733391138537	1.18092603191182	3.5182069427898	8.91253023076625	3.31480834367997	-14.0332723443437
11	5.49386669190578	2.52037123483058	6.62609402515864	4.56432777757861	6.44340924562492	4.61109730109549	1	1.57923124258519	1.28154204612246	6.36440087286271	1.19386923590604	7	4.61183727548058	5.18311044332324	1	3.69495897522357	4.72967197816294	2.30885051279543	5.80270506256148	2.04214543549523	3.94648954954945	5.41583089856271	1	7.28152649865269	-4.79499068147694	1.21868471787577	-5.19993168410135	10.3628615428463	3.33587741691533	-13.8299088472443	11.7396996397639	3.69888931489359	-1.16481369716131	2.88431862147541	-3.32898466288572	5.81978675303263	-2.7762784564672	-2.63922703950509	13.3698750935768	1.37110954556379	11.9592723219658	-8.78629806416292	0.736626823231498	3.28604861132175	3.81042701825114	-6.33664233075155	-1.94562276895203	1.86566315465995	-2.06846764041489
12	1.74279271547736	5.42842265287279	2.04540473661661	5.43584181976364	7	1.46736338837816	1.65887070027183	3.90193618333273	1.29889573650118	4.18016718553995	1.22926491613583	1.0491151085184	6.42450610619984	5.25840465050844	1	5.51593759651518	1.97687284011497	4.15841351143567	3.63229931336275	4.37435075413192	6.59186889758666	1.25332360363554	2.4455611994726	4.6120524251015	-5.68336053171902	3.31595289923058	-1.5660355773253	3.13573521206006	-0.479474478790749	-15.8419861482692	14.5868869964997	2.5367400112229	-4.62331476349351	0.869636922070774	1.39818004840417	6.20107917596309	-7.18152251379678	-10.3797703533643	6.1992627884874	0.534820865239489	17.9364789567171	-0.721992557325215	-5.63250680058905	1.25724095124428	-1.04377914048813	5.94857709735806	-3.92456030029683	4.07372164418826	1.19249995596545
13	5.33491204775183	7	2.14195100425168	6.91143139146474	5.61247408064381	1.95843696607579	4.08640957515372	1.75227459455688	4.72301363115584	6.74520715821222	2.1442620214834	4.83234726810673	4.62195005609386	4.00048541179678	1.26030782217423	3.2535554623441	6.39880910382222	2.27536857139802	3.91860251931583	2.47034911282618	7	5.43029958524283	1.16435560547659	3.05614550543382	-6.7151361535049	-1.15273523740715	-1.12158632394374	1.17206136079509	-1.94959778549467	-14.7355721934545	12.9983644342962	6.69484334101113	-8.31620359221069	6.94153846294946	4.40953364509856	4.1434472813081	-2.98393183242523	-2.95117295256842	6.23514346713053	1.60623079031983	18.6220098873258	-0.54435583462722	-7.86083991784997	0.702372040699203	4.97838683328562	3.98902466981681	-5.66732427107037	3.4556336896511	-5.42848166904028
14	1.88652116597979	3.92839009451139	2.95510272772561	5.64151990288523	5.34031273976081	1.68164980687001	4.86703274327661	2.82894449995898	4.1245268384667	4.44942102935036	4.19100281379261	2.30400179362925	6.95272698389078	1.34093717096671	1.4751792244653	4.71208666016161	3.98112804118061	2.30992654098771	2.42014035318324	1.54855545806723	5.54038440788689	7	3.09362431220193	3.83089765624556	-15.1541170535595	-3.64164206439039	-1.05901496876545	2.68601560994667	-3.05065123396152	-7.75725495924694	12.0677979673164	6.32279306042611	-5.50195616582413	-5.84995709480036	-1.87868305048858	6.00004823617585	-7.94277325546113	-4.96259417811707	13.7475482872445	7.68994516890615	14.6933794851238	-7.56793964098012	-2.93496370329496	3.42565428476386	-0.6305746258018	-1.17984758457357	-4.58867239699322	2.71292142048341	-6.8190464097252
15	5.91870052600162	3.16792149211899	6.0293033210309	3.0236500678886	5.68894144540521	5.68632504530395	1.97184518608191	1.43078856879338	1	4.52807705138553	1	7	4.05498953745494	4.05240223191258	1	2.82603807126427	1.73760704576387	1.94565659886472	6.74804981906327	1.66782608868287	3.35357209225322	7	1	5.9831002286293	-4.98010338516564	0.960591597656307	-5.89150607732583	10.3875322976787	2.51500951292486	-13.9988296570747	11.5440291467657	3.73904027270802	0.109125950192155	2.75461014005601	-2.64598640248355	6.84195987194023	-1.65628100151752	-2.13108089609224	13.3981186084578	1.24662408124985	11.8437461890355	-9.81877292784585	0.112796148437352	4.94576893745349	-0.572505757329617	-7.09692756042351	-3.42632941309058	1.69337066700874	-14.2428913624983
16	4.7883388003976	3.12973200666375	4.09858344195631	2.56985958006521	6.21927239570129	3.25753796308561	2.81628223032019	1.90493221045494	3.63824186412096	5.68421531831256	1.40275569843935	5.47220889127772	5.58165795782561	1.8665106292981	2.29628943222589	2.01796560303834	2.52768456138588	3.88176576282861	6.08017025673658	1	6.5305347663058	5.55102110446813	1.92739358671343	5.34174312732506	-6.17044201232183	0.837587212997494	-3.40040997530959	7.17669020407607	0.546614537284355	-12.6710232392006	13.2929846541462	3.611880943365	-1.66921490118012	5.05642111909513	-1.83464961363865	7.10747486848201	-0.191421781338763	-0.244713382210757	14.0782373505343	4.14237047045215	12.8081714572283	-8.58506477236116	-0.720813603788609	5.09697367863278	-2.39541268096253	-6.04292879173277	-5.32840693776595	4.87094812102934	-2.94215235408245
17	3.5836849881355	6.99906327436895	1.89378555975324	5.99405874442205	5.64173393176429	4.11643657890329	2.89375336804591	1.7794552414409	3.71229886511976	6.93419792807855	1.97587630453648	5.76340070489454	7	2.27345574988027	3.51790699752938	1.47250969052537	1.450795981548	1.9594328417151	4.45328679623682	2.150881916062	3.88283840788118	6.33003646721078	1	2.97503541092343	-8.53590535249872	-0.352510815594303	0.340691794030215	0.87499775731769	0.223203552094652	-16.3158780894766	13.2344172492456	7.41624480580657	-7.26228273691668	6.44367709105366	4.56831555954164	4.63133398285015	-2.13271316421975	-4.42255630228274	6.55420703136079	2.3485507556802	18.0347567977395	0.376385585883001	-7.21154312663514	4.24328455283303	-2.49781218249191	2.95198159759826	-5.05140256913137	4.16608940862663	4.08628713796036
18	5.75111191697595	6.00207256726815	2.82118909998675	5.18483356933934	4.22209768757137	4.73704985878811	3.19218262761615	1	1.78799713282694	5.80317602179729	1.60789368995444	5.37426571264178	4.02106809812334	1.38355269108403	1.44728279121821	2.80410678804559	2.69273936618569	4.17546582264498	1	3.30169320735326	5.24999134881499	4.56851992275708	4.07396913537323	4.88327763036867	-8.79704297663204	-0.509567719328234	-0.646408017133387	9.18054053255342	5.71420791385923	-11.7110892046714	9.77497743929086	4.31329547850951	-5.22925432660111	0.221905187962066	-1.43865435453087	5.23030158729276	1.09675476033758	1.28657718876255	8.93360670432231	4.0927993216233	10.8419275545602	-5.64229453766856	-3.42165414406406	5.02385418830849	3.47867964092154	6.00202550920491	0.152472796232902	5.17204851456982	2.30577620218871
19	1.75754335461669	4.27536533264336	4.7930179408118	5.3631629724148	5.8349058417148	4.78692966466618	3.30308379053663	1.60424698540532	1.5922235203463	3.26680662739096	3.87605967689575	5.5811773464186	4.64427133886702	2.76577859596187	1	4.23693329160639	1	1	3.86005445653824	4.94799008338574	6.28272775227741	5.83503835700889	1.05114798765977	-0.366730167835094	-11.5267530792226	2.97406079895588	-1.09856504747641	5.32615125492282	0.982787544458766	-15.2206769417536	16.2949316805109	8.43579621038415	-1.01644677308757	-7.93112425683715	-3.44577232226039	6.84298923886238	-8.03414305024287	-4.24731535148631	7.24388556418855	4.8198897412294	19.0053178545757	-4.38622691284466	-5.7359058242835	4.07639680273206	2.68383910016818	-1.87964763129596	4.34766438703461	2.53916092714961	-9.95174850487178
20	6.09521909501966	5.80268570756598	2.18633778091388	5.11784953651517	4.7940909482109	6.59155711936757	3.23520183246437	1.76843042968102	2.79272830879124	4.4291958148592	2.32882701409105	4.58343433506447	3.42513359710626	2.89403520082331	2.34886597699114	2.86784295601854	2.42476869841015	2.60823242456506	1	3.46133696604965	1.013778295665	5.17809659793225	4.09862661451954	3.56635853585054	-9.43181132983912	0.905625815774087	-1.94539839972057	10.0255054722801	5.74388335553284	-11.8281515309908	9.94487213747928	4.61338363458139	-4.5289895437565	-0.0939993463554737	-2.27388094230711	4.48850473690184	1.81819855808992	1.30112679393834	9.94883524478022	2.26008535081422	10.3175965871409	-4.54326121164255	-2.88595869214823	4.18465980179635	4.05023592267673	4.32777011132183	0.28148126982735	5.03283533840013	3.52211269080526
21	3.52877965446695	3.58313556370316	5.60295208792845	3.6702917234027	4.62847797151978	1.42068353267144	2.03641295214337	4.44765525869632	2.53516286800299	3.34910249635743	3.37486236657501	4.59976793824903	5.0941737375254	2.76039326766571	1.38013267695147	2.58833364355841	5.81490560363196	2.76910578964542	5.24760275890672	2.58888354179451	6.36086614871136	6.22587579939885	1.52182254934147	7.91963983008576	-9.32077980987266	0.90874465067034	-0.820962032089015	6.41021003150983	7.50865226775004	-16.147185719851	8.22131887611203	7.60233267255231	-2.19663598898397	4.30396464816834	-1.14373205132113	6.88119912245175	0.553313046592784	-6.21790364861631	12.563142305334	2.45430643434496	5.26653967783732	-1.18858578263705	-4.87790869815646	2.9673765261042	-1.45316083642811	0.83746804454669	2.56541462328256	2.31032524642588	-3.47731153665792
22	2.28862931271012	6.91960080748834	3.62723049470387	6.70903551667803	5.88764498174017	3.05775215857285	1.38019023204331	2.15370940987232	2.49007376322926	3.89986694247075	5.62720111972098	5.91750890716011	5.31584273001986	4.62872875313577	1	3.43707539608294	1.92379479320505	2.50247450518323	5.36712993120396	1.93769295242581	4.6850899473936	5.19264702958917	1.08004908004921	3.54380773325709	-7.38912863888332	0.043163949810635	-3.36296093926838	2.91381826571422	0.0792996369674351	-16.5122142198107	15.5085931159101	2.43926907906311	-5.03462131597015	2.07294570684322	0.514454643858688	5.89572097644607	-6.18387808296832	-7.75483882789322	5.56818705684527	0.148946993519828	16.9975171503554	-1.46061983845226	-4.48489496524695	4.02188229533065	10.2030543006542	-7.13476628482599	2.12826208233561	3.36845119166674	4.56909441298773
23	2.52820147652207	4.71240037469307	1.8003736437657	7	4.99782529546185	1.30951235955702	4.88141142009958	3.70125948557762	1	5.3346975425854	1.55676786026325	2.19337181963895	3.34986732670986	6.36240844316956	1.30692972950527	6.192208051448	3.09226794662796	3.38464745314188	2.9557269449343	1.39282911857312	6.60270181066962	7	1	1.64742798555306	-6.990712699299	4.04641509346244	-0.0981241457844022	1.39597055184299	1.08331252814981	-16.6000656339064	12.5894606710931	5.76315220232423	-8.77681522109774	9.04218033543195	6.29974617399226	3.82176423956925	-1.44816155285055	-3.63395558223994	6.14900955607336	2.9905143362312	17.950052914785	1.63339015052106	-6.72360741793759	0.248686671713583	-9.38572545009608	-0.158868416253718	0.318905831355303	2.56786511750187	-2.56581363104253
24	2.87580440215207	6.64986341331157	2.59787525329766	5.49008592811999	6.69302771110165	3.55997549382032	3.13098503371582	1.73061930558084	5.92476508700245	6.6464107040757	1	5.19106350408191	5.12922317002434	4.58053518295348	3.40057636887344	2.80603814750897	7	3.17023566772048	2.39233321108021	3.55312756209121	4.78349484508879	6.22941318846666	1.68747122450956	2.51011660773147	-7.30241870331953	-0.0295142410689859	0.109462128666022	1.78526837733932	-2.05256760675486	-14.9349587844759	12.9030234912728	6.92421144970022	-8.00548037946301	7.186498749332	4.60697547624626	5.16194101164238	-1.0882745126829	-2.80276686529768	5.67336313447659	0.638298478957386	17.1632106123852	0.242574346886301	-8.60675413909349	4.17978435190602	-2.88218837421512	-6.98272833098304	-5.28304647957882	3.3004845919808	4.50710004301873
25	2.67813717494919	3.87374803616569	2.9424664476992	5.49240899606637	4.30046141075339	2.18822116426355	5.00936533132028	1.95482142979658	1	4.75854126732671	1.0167182233977	1.89357337588024	3.07143368642455	1.09888443819986	3.71150706910881	3.79590875946315	1.31653240136182	3.26957722575982	2.25087845743706	1	5.58057177800523	7	1.77035394022003	2.91378367431998	-17.1129133632802	-4.20161831529112	-0.755949894938505	3.47768412498869	-2.56800783763772	-7.29394476658207	11.9570480924591	6.24016482576598	-5.23016129726374	-5.86641368158104	-1.9308182931932	4.91872151578048	-8.0592593551684	-5.4287125731655	13.9563967486563	7.59660080062951	15.9319498366082	-8.1368251392047	-2.24470519777875	2.94844475614919	-0.732997241984999	-5.1251389870865	-4.94201721963341	3.06670852623563	-6.46175921575944
26	4.46601437323003	6.1168606403086	1.75249201759947	5.34758583738838	5.4752455407329	1.04404742437265	1.26371052795325	1.62510123939314	5.55297039288236	4.49407654031844	1	5.8628066860691	7	1	1.59381102667859	5.31690780531692	3.75745865005114	4.52373214294715	2.01528364867498	4.65959372840638	4.90380095905147	6.72798005201491	1.9864711985122	2.20147227219821	-11.2823663149989	-2.05711384675531	-2.23420607838166	4.00917496435624	-2.16303702415398	-8.93977850614466	14.7087515099733	10.5258840988649	-6.73061297588835	-7.9392243023856	-3.4823889734098	6.63847859145733	-5.71321813001628	-3.41381419481732	9.01448360016543	7.38513944026429	18.3897496287737	-4.72375109937915	-1.38953766399579	4.19761483669713	5.93454132220232	0.436468654342523	4.01402088184773	2.94144063547314	1.77316435458784
27	2.81022929038	4.50998763599418	2.38116889097449	5.08641138110494	5.0397281959342	2.57894986574468	1.03873055820686	3.12928197299521	4.13156526716657	5.46630264715178	1.83339931980691	1.3107505935967	6.40720913133342	1.64608041572432	1.18290571204185	3.61694320673091	1	1.92125501251169	1.0587616130478	1.69078391826633	5.48038794358583	6.61048139426361	2.95746450763804	4.59369278876946	-15.5532363952417	-4.40965150202969	-1.27182641601021	2.58580871271271	-4.71177714589318	-7.84787306195966	12.4255364500526	7.25571843175921	-5.54182792520829	-5.78179902334427	-1.56879825655311	5.2960144518803	-7.55878044266187	-5.87159142030778	13.3283309370821	7.91008019495624	15.1070612125942	-6.69283523487764	-1.48355604135205	2.64006505575221	0.0220791539962947	-0.311715553581645	-4.40251742512694	4.01302481659371	-6.66293941880727
28	6.02305426391591	2.80916657174696	1.5567009065465	4.90188423184208	4.29134648847925	2.33117078009149	1.58904809220877	1	2.30625032307188	6.33412154619479	1.65126550171816	5.61505441422007	2.468948791397	1.48883681283491	2.41928869182351	4.08240190838417	2.37050249253269	4.97503833217403	5.75435183779801	1.31268485593812	2.40765556609994	6.51274111652459	2.52759203025143	3.6020834994108	-8.3881440618806	1.85013344623652	-3.0779125570465	3.93765161793311	6.08077402431038	-12.7713396372878	11.3975442014114	4.32624985566992	-6.84800942521134	1.17683847916165	-1.72092991510138	7.57904397480922	2.19168118351699	-4.11516703564685	10.7157852978441	2.15813528514802	13.2454548961695	1.14854044183316	-6.54900105451014	-1.97296663840199	1.6098524494959	6.07465322261284	6.80897167798598	3.55003874845854	-10.2169985199027
29	1.5841342937577	5.08567650848055	3.10167610994036	1.33017668630738	3.20997560183894	2.33278085884448	2.46915973002306	3.79395719579792	1.99040205830041	7	5.86807679613281	1	4.18215421609584	4.09540960148509	2.3147071596194	3.76452099837561	4.07101916503398	3.35373244040718	2.67526748961384	3.81198305575186	6.00848964218295	5.5816217859177	5.96413047048822	3.06922950155106	-5.63843046785134	-3.00490940800823	1.34733149163503	5.11070063594729	-3.2923842229211	-8.41370747641975	0.745790847004039	7.34216157533237	-6.60890247070814	1.82992573085414	-3.16635257388135	4.52886569783721	-10.1329487854552	-6.17649349255585	8.13225777704559	1.90950658386674	15.3499623412067	2.20892619891998	-2.60175695145791	1.93999607501338	-11.7752577302385	-3.0876851128382	6.64797118936272	4.33671793234975	-14.6614003992938
30	4.23295477374569	7	2.67074125133298	6.65425386642428	5.8979447843144	1	4.33310158826566	2.29398264095121	4.5119251853388	7	2.4548828014047	3.86956517066481	5.70640790709403	3.19494079664811	2.45476649090793	2.49841377997225	3.0878686249517	3.49470704233213	1.46199845734744	4.86467307700428	5.51201230911284	5.21860009779209	1.81401775901058	2.40315743284631	-6.69676104177125	-1.97492829998475	-0.40266174687155	1.80187167792807	-2.18903916275855	-15.127510435307	11.9492637578884	7.01042196417265	-7.78745501198312	6.93100996831637	4.6490109614049	4.79153386488538	-1.58404822735615	-3.94471428008679	6.01407455272799	1.27083074445874	18.5895475044837	-0.362224781906078	-8.42693244026929	-0.694059930103665	5.50223218269838	4.18152243541005	1.56744404995426	2.21166660225803	-1.81323276891358
31	7	2.12470033253561	4.42423147055271	3.57296651002809	5.60819664960493	4.30866091799176	5.91057764827944	5.17210208361552	2.8755973977629	4.42219531722142	3.3091485020468	5.56391323945868	5.40397483695219	4.08190604999719	1.8107751501125	3.3186681979409	4.43126020856916	1.52542776013872	7	1.40204273703344	6.8869139214373	6.04038533105416	1.56334227349601	5.87044044982185	-2.97001923570507	2.3814242584336	-4.15825861986117	7.96708202617901	0.996598947100782	-12.0293973467344	9.51462555513118	3.76742109528252	-1.35243017497228	2.80138327633128	-2.38152689032516	7.0345646450007	1.95223204674702	0.135446995822723	14.7061853997537	0.235119948536227	9.55607887082325	-6.96602162889641	-1.70113715068643	3.39629543488761	-2.59890758519606	-4.46938791966185	5.89011215239527	5.27343370515816	-1.85832675238706
32	3.14851560512497	4.96739832877329	2.37116281584309	6.97158005013006	3.64522197685597	3.57554386258027	1	3.3610260307894	6.75908483619824	6.20231252171453	1.76236793293846	3.96484280125275	6.10606083718422	1.62483095822573	2.69012951383627	1	1.5154211417928	2.15998019744529	5.27817713500633	3.52500626536859	3.17783396239156	6.49503389623926	3.04306380630656	3.83560733205946	-7.31444952142247	0.147474088756991	0.715261792019477	0.471143642498049	-1.39005402078279	-14.843630827193	11.2432702673008	5.60021539327793	-5.83524664739665	4.94795981793247	5.75329126510109	4.46216703200861	-4.09942642440633	-2.48137938201733	5.38254734343907	3.10064756315517	17.5067561065894	0.829121803042671	-8.1697101326026	1.46057466756775	-3.88893450535636	-6.40949760789475	-0.107091903280629	2.47851309482634	-13.0755280793328
33	5.7506767645441	5.70745452850959	2.17256712667086	5.5313044911562	7	6.05002566012912	2.78985519813321	1.69842937957803	1.03792728323454	6.21988470177738	3.75392135114397	5.07093754282375	6.91731130252856	2.73286356239364	3.90941568511611	4.65551566641572	4.47544215578595	2.33570594474	3.74418362617915	1.9554588039466	6.69482912818565	3.5000625591922	3.9367123292697	2.41924428529195	-7.64284801731834	1.8493129648488	0.599996363251322	9.05287205374919	5.329926243916	-11.525015353493	7.93229220984104	4.23204371780152	-2.70554315697863	1.0790400155534	-4.9365714091692	2.79676548202499	2.74931285422742	3.51725093035731	11.5201010379396	0.905424627440614	8.86376145177262	-5.67183305118145	-2.95065213367161	5.63524418430129	5.81191191184086	-0.325179678131849	1.07463719004137	4.14716308246076	-14.2237754147332
34	1.24987822730616	3.97124436561898	2.91288482233412	1.40608751103116	3.52855176375007	2.0503112197121	3.01721840776006	4.70922333509289	1.86340106512564	6.30104075996775	5.23558075662753	1	3.32625466524288	3.48720438726925	2.00343687087828	2.70312559857297	3.52495699750782	1.05468210400851	2.06670420176724	5.8498247065205	6.77815194319358	5.46764242744382	5.34106967814989	1.95057397359542	-5.31008969647279	-2.49782335485473	0.849584659047274	4.77696769931365	-3.89364436429374	-7.91469635354292	0.250313376957434	6.87291963070515	-8.30989451088307	1.05216744102334	-3.25969031087447	4.5607618274947	-9.97452457785544	-5.88029941672393	7.39230205144359	1.43867144526651	14.8985551108575	2.51262605987206	-3.17653555482358	0.704836686924149	-11.580011325692	-8.04210568116998	6.40373684575579	4.08070296005578	-13.8104754574021
35	4.6080084521936	6.28981584582055	2.07114235053904	5.27647827283126	4.46272596795641	6.58205162514873	2.41638470922019	1.66263929197901	4.17992208152961	6.39191369587084	1.0455611305414	6.43820310649084	5.49857077081616	4.83534627437296	1.7123408413217	2.45146509264613	2.61860516431996	4.39239409685799	1.23339140323399	2.818052933704	1.405273929067	6.01905588580264	3.51430358096891	4.46172254317923	-9.80848492062297	1.09322082383008	-1.53147024663522	9.82055538975348	6.65734323108395	-10.9300742538864	10.1290196731601	3.8884565867569	-4.27012274635383	0.282800549844713	-2.00543796318985	4.50067497547498	2.10315724432414	0.801945290261117	10.0333650907414	3.53763290636069	9.24322769644667	-5.16099678581947	-4.16051237695344	5.76200315777565	4.18102943581667	-4.2292589801329	1.53252080885834	4.7621927954751	4.04388947931502
36	6.25828565695121	5.85844940309617	2.18682455040874	6.444250618506	6.73165589929133	7	2.46692216368823	4.20057554311295	6.37722977367427	2.94710855632537	2.29469674591649	2.78793107637484	6.72658804862237	6.14548570632935	3.44823567930401	2.06874804470566	4.645842930665	1.03203962627702	4.86292514301997	1.57604080126017	4.26289282034997	5.96546622442543	1.5258683093652	3.85007950719377	-10.4492605283067	0.195229992548696	-5.42055068805548	4.46552409237278	2.58543202290118	-13.3776234627746	9.63561855537132	4.70838035818322	-2.66040385767015	2.28595237419928	-0.239765417043688	5.78976122275722	0.075919856356678	-6.78922581053092	14.8952775401715	2.41292769670478	10.5425743840727	-4.73938758046	-8.17347981438917	3.19447505066183	-1.2684867632618	-5.47801396453738	1.57904047850316	1.66611211983189	-10.0371141896465
37	5.26331460745384	3.74274493087222	2.69193779230669	6.37839319349222	3.48089961057143	5.41759313421442	3.29649508534048	1.34773253167102	1	6.20255635272004	4.56381547171869	3.53040886319304	6.2907930233619	2.16960668207609	1.53182661035719	2.52933236973398	1.02998878414902	1.3402639827289	1	2.6349399146586	4.45922573420318	3.38556489117911	1.74400200612626	4.4164177952013	-8.93835703673211	1.18918982398375	-2.10959831388141	10.8383421079722	3.61988693335922	-10.5319394826773	9.12625723391512	4.96148287183159	-5.55661403795935	1.68375287985822	-2.21259390774644	5.02694217817347	2.19707387936404	0.870158539207429	11.7116025779171	1.55683543845838	8.45884891488168	-5.65335503066737	-3.65545349542092	3.00213919749979	-0.895178830273474	0.764298926166223	-4.39783668735219	3.30759500592167	-12.3402336810915
38	4.44612714229849	2.08799687136401	1.98304534449378	3.28749142141392	5.54234526239004	3.16262182575278	2.10682151945869	4.69842175376417	3.66861027349741	1.3059671703326	1.73381421621175	1.37582624203839	4.96105628096347	1	4.46275901528935	5.11773300954574	2.29420326863527	3.60839033453855	1.75557275329772	1.49189231309176	5.21160138184157	5.07742025032202	3.03612650597359	2.83790958414528	-7.61120146847277	-2.40410310663202	-1.31126069339662	4.0510273918863	-1.90406407603723	-8.99650916334962	-0.290761226280943	8.81498486929583	-9.31350451231362	-1.3916370944701	-2.62197885737894	4.97431705963541	-7.18902792030698	-7.18494133618865	10.9156528078164	2.32148511651034	12.5509910521749	0.539344366621771	-2.25427699530326	2.36553288007698	6.61144887310194	-6.18619465720635	-4.03694480120577	2.23843298830745	-7.31831889735164
39	2.53475069665315	6.96375435502381	2.54608213233713	4.64679635292316	7	2.62923133054381	2.69486862944533	3.54457809196925	1	3.70965687450074	3.27214826314903	1.59528600159603	6.29272294060729	5.89266083756092	1.16926078503095	4.70278470220679	1.98027366713577	3.11773976012548	2.26370700999101	4.09443152031657	6.61111071325148	1.54355936395157	1.01753507722978	4.65467103989413	-7.07829627384754	3.16521523141115	-2.42467253206741	2.55728610448345	-0.319134855284859	-16.5703834235501	14.2757993342541	2.82644083782076	-5.16601662680791	1.61021178311766	1.01025594819908	5.84450573751671	-7.40285396661064	-9.6911724005057	6.21379946774771	0.31508316467332	17.952970693289	0.0215221717725107	-5.49969273237202	2.59501807567889	-1.69905366288447	5.59900164130014	-4.83134870384298	2.95274289294066	2.94737708066283
40	4.27206092848479	5.53386402896063	1	6.53762889835935	6.68260237833943	6.85021419194676	3.0941835161124	1.84483441052822	2.63563322570687	3.14317882077831	2.06863061301709	5.73922354957944	4.31926590160602	2.13080825720589	4.77017651504239	4.72467738644547	1.54879345841416	3.10844273113324	4.03414672124342	1.79118251513481	2.52929298134687	2.78628212996488	5.49498949455673	1.68852754825832	-6.39615331875974	1.80156320276413	-1.1792682711037	9.07312005261614	5.1408737733543	-11.8311631126417	9.09631249873574	5.56160412799634	-1.59852749204334	0.941695360985124	-3.77352454411567	3.00563510433252	4.12108244799883	2.88226646333389	10.2881951567716	2.9456523891559	9.93786730561155	-4.67839568246332	-3.01410098412151	7.38440914458467	6.67072325025516	0.14327936967879	1.14208582235224	3.8377623051772	3.10516691119486
41	5.10274854750539	5.59874076933523	1.75783106859185	6.06894511662673	4.28821985220161	6.20792665159407	4.28248636567184	1	3.85940681619686	6.06576840688591	1.85572261384165	5.62621746763568	4.98599279144636	4.21734331937892	3.2852764770347	2.94993548420641	1.40460033167734	2.60381462420081	2.03471525933993	2.91242235992304	1	6.56624256666896	4.30037583331495	5.01701748370782	-10.6558374575898	0.111185460675262	-2.06869961526586	10.3522823975455	6.96053131349107	-11.489451637435	10.3152682651549	4.60729056079486	-5.13096186433502	0.189972350978793	-2.86290561859592	5.74109713596214	0.914137650223553	0.943140417520658	10.7001399720446	2.66036380729147	9.46630541921348	-5.58768477317017	-2.82337162149086	5.84752821551192	5.22230633617616	4.96875824171688	1.65612664146379	5.28763433260688	4.66922011298574
42	5.45927722310541	3.63336645340004	2.03960415039447	5.75665078579857	2.96150061892332	3.61158693665637	1.09827318084586	3.46299402744002	4.16710546857683	7	3.82611250283055	1.27826864471104	7	4.12693944551094	2.74064635909955	3.15667740516717	3.71472944256243	3.51838368932673	2.89255001226989	4.04401774901334	3.1179688144038	1.62937441423165	2.32693132680757	4.0936017282671	-10.3114486591101	4.07486393035017	-4.62630519665178	5.22458740281761	5.85103791760218	-13.4301845685483	12.8120007580736	4.26462300500962	-4.4768996672401	0.458443600803747	-2.28926246057392	6.91209171984194	4.88316394190473	-6.23163519967483	10.4663165772158	6.32816902961195	11.7009420082552	-0.864826381207295	-7.11264683755	4.30642397598118	-7.96012663051588	-7.94572000930416	5.51928796541175	1.84216804289636	-7.92115629066393
43	2.32651875961091	4.23055199489315	4.10999663040455	5.4369432391427	3.34635994026672	3.36637019743349	3.74415983014689	1.98854173491672	2.90777567619805	5.09213502367564	3.36923801520622	6.90790325674615	3.99524718461076	2.21328248134606	1	5.21330005872061	1.15049053258146	1.66990858738828	6.40710903137189	1.29959459587613	2.42982085793467	6.84938030065797	1	3.49552783231111	-14.2929312490339	-2.64721369229418	0.453330304946578	5.18445159690132	-2.77546112290875	-10.4970242324832	14.8753960400465	6.37574315704412	-5.18418578387571	-6.78894116065221	0.583402433993646	5.11999373925402	-6.45838763727295	-7.26705012737783	13.0907136854771	7.1646906454747	16.5222266368467	-6.30792801710368	-0.69004935101349	4.2822353269661	1.66488811306111	-4.84933603780023	8.91078595733871	3.53552240006177	3.18577373931159
44	4.94091578157833	6.32168454532997	3.16944926230502	5.00532585872635	4.46663014410351	3.88870548717755	4.700571316552	1.44787170580436	5.24104411822475	5.56215475815852	1.7538586468553	4.05179082471002	5.06580313019915	1	1	5.7235738001857	4.26880851150841	3.46605806724993	4.66914702045394	5.03386849161526	7	2.89362450968075	4.42775566570239	2.65896120968616	-5.07406639784733	-0.631243842569256	0.534854373061402	0.916169337075945	-3.8278165957426	-13.6454315703777	11.0977130627952	6.42210400823557	-7.34989324134046	4.34534326240967	3.37664678436347	3.90464459811224	-3.75854832203656	-3.34676097265112	7.11931036791324	2.86768385036883	17.9295317071102	1.42887479908514	-8.55694705873629	5.03627652398074	-6.34304521978207	-5.97286397852759	-0.219023764006731	4.07206837500404	-2.12244854705957
45	3.91171845808263	7	1.96518843236353	6.09921039098874	6.05982324717279	1.85707161859141	2.68405700652875	2.89347014362356	3.05240465640998	2.38937749457839	2.07805964473067	6.39180317093055	4.82435648930027	1.72299172216999	2.49293489440049	2.69284932776104	1.33121602423503	1	4.54129154393641	1.92256465986371	4.40110795546312	4.7924654657434	1	3.67086392551127	-8.02054566952731	-1.08892660772581	0.285378370343804	0.657947169605166	0.110426872521329	-16.6262811011796	13.4072302417576	7.13629571488471	-6.79957616054744	7.02734921997426	4.91611205203799	4.97127037900967	-2.29565908404194	-3.62562815917618	6.35110661541583	2.52032426654386	18.1248550167364	1.52417623078761	-7.30193716098154	3.85993677730952	-3.00050258481971	2.35643807510717	-4.4692059319454	3.69738506402061	4.20730573086388
46	4.46494142026432	3.7599004491945	2.37047538949867	4.60800007517889	5.24306739987472	7	4.29664650919108	1.73839219474766	1.21664572728121	4.34214245154234	2.46780343392277	6.4826261040682	4.07450917758416	2.21139567549532	5.12959339630493	2.03026035168762	2.10664406262977	1	2.16560036243456	1.7102505334611	6.80555728019723	2.30697262786911	5.13029587401111	2.90941535631556	-7.72031925289421	1.22067170942636	-2.15899985875367	9.68263155577146	5.76108385219756	-9.97628929555237	8.60545361669955	2.38586901938377	-4.8067672825619	1.44785128787334	-3.01790562932138	3.62240109463848	1.23083512177299	1.29793015491906	9.46660495548248	1.55165491767112	9.15555365280722	-5.20662056497907	-3.24492284033444	6.58502953941248	4.78018597338545	-5.63179329883925	1.4711251674581	4.38171593214963	-1.23300389698318
47	5.06328480708023	5.16575618551869	1.58461900831581	6.19649344223201	4.14535489424344	5.9412291735377	3.93237709374546	1.0783529139357	2.59618609405534	6.4270377826848	2.2857940968102	6.51988604312042	3.74314774451666	4.96699133962978	2.18476575056957	3.11730210508549	3.31771200640355	3.50805503248394	1	3.65081218430085	1.44078721290532	6.493685458696	4.94265573142717	3.50227820923547	-10.3367719722547	0.0616254224098374	-1.2074952750314	11.0148426529447	6.83257924038865	-11.1130545206801	10.3624843749593	4.85100099884788	-4.13615458217178	-0.499467530290962	-2.60618088414188	6.18395632247167	1.49587569567362	1.94478215922289	10.767085838603	2.46105947127033	10.4279634020063	-5.02352055413919	-2.64633151461892	3.92872064768158	4.19105966557393	4.96445294744486	0.720309747720003	3.02020044434407	3.45250345852868
48	5.12878624722822	4.38347777557931	4.88268036953696	2.53741192203655	6.40011869362315	5.17196853315219	1.67760386992016	4.75131835224119	1.99450047747498	4.82061547814609	1	4.00749365933742	6.57356135299995	1	1.42037520897266	3.42816883724052	5.86566012629194	2.65834739556797	6.58210657255046	1.29922946626376	7	6.65730784801703	1.6446955382106	5.90800027753174	-6.51794612837378	-0.579905435165075	-3.36970315728147	6.47010244040045	1.43203431496483	-13.0101054994585	13.4341272533915	3.73813481448093	-3.50913711536151	4.5500350830025	-0.244878566128959	7.69228972901407	0.663112992385404	-0.480776038730402	15.7450003169899	5.71389078180016	11.7800959076521	-8.18313838713891	-0.867712267862637	0.936297625365716	0.9595953877436	-7.40439144866051	1.54398008088136	5.39266855814903	-1.75391749417063
49	2.14675182702883	3.88982329332138	4.3559987062275	6.29314128547065	3.72206044129184	2.20800104240199	1	6.972403063941	4.27804354970525	4.54370047719153	3.64848933804355	4.70445519978897	3.50531021055434	4.60945537011392	2.20398299690568	2.7924487000425	7	1	3.06113182006593	3.50849220002261	4.13090715756475	2.4369974689424	2.82095399973227	7.66267751545197	-4.93211717222693	-0.865310523759096	-3.0223893261415	8.9566440544138	6.80540798091488	-14.7296499589279	8.26278535943825	7.67889409205423	0.766523647012473	1.11599695669326	-1.44117659011063	6.68135634303884	0.578926395793253	-6.32760481447305	11.9462966366753	1.67033645765136	10.396501821833	-2.70044766498207	-10.201368923544	3.06401204529304	-2.88357332621838	-0.788517774659496	4.27303417557147	2.72181869167377	-7.17616438921812
50	1	5.11909921336218	5.45990225295597	4.24959685471343	6.7228774975916	2.79988342838697	6.46360776313191	1.76326961148972	5.78633036168077	5.2317002090869	1	4.65241896799716	3.82666674487418	1	1	2.78433735084577	3.85154249273387	1	4.71161831100719	1.1868403401457	7	3.01550998727667	1.33476013255565	1.07453529857736	-11.4665656450392	2.51522855912176	-1.03750616181617	4.46850698375543	0.506509997770622	-13.3662018154717	16.5678967950626	7.97045328811448	-2.21816657750427	-7.96183460354036	-4.76808659978864	8.5556854978807	-7.91134990571458	-5.50121566039758	7.27639487632935	4.04732120005013	20.0271475206846	-5.55823414169009	-4.48916678478975	2.99447071659447	-5.70505164224649	-3.22774869940593	0.134936890321147	2.82468068499096	-3.54229126746062
51	2.18112334035863	5.6668796853368	3.20729156208626	3.07957861299302	3.1405515486052	2.95935826852222	4.75572437783389	3.07695942278238	4.52748160846005	3.34197951411336	5.10856486318418	2.63653008845778	7	4.54658216483777	1.79161112266395	4.00826989359056	3.45948105835128	2.69983789772499	5.47870743073386	4.28398411239006	3.49839093234893	5.68911929504634	3.83744423787894	2.85615762170353	-5.62268846920835	0.104984308435745	0.0836073834145053	4.75314418311442	-0.869776864371797	-7.40836394987969	-0.101656818494691	7.55231957203724	-10.5090160407225	1.10397190037763	-3.48032188936435	5.63493949368757	-9.17355468602758	-8.63043450045026	6.98149115926808	0.975108603016587	12.6362405471255	3.29886874522306	-4.93274939401856	4.13601126827608	-2.05993547636038	2.28553324038485	1.27549676628551	2.79673466781615	4.25556599135799
52	4.41102606996482	2.14876057592932	2.31647730516599	5.78617405463412	6.60341177595323	1.88157840606206	3.24143310400869	3.4747789517939	5.71169605716837	1.08473852317936	7	6.30533042797632	6.80025740234044	2.90097890123389	7	1.15139573490163	2.67955782649316	2.67128331787398	6.87075627497278	2.44585228283504	6.1697690211285	5.50115792892831	2.31712567644677	6.16343754636015	-6.16541030187278	1.05468754675365	-0.173493996686663	5.93170203790212	7.97142773322117	-14.2093861711445	7.35951919578329	5.15956994599952	-1.19636609450049	2.72696788975975	-4.23117700230038	9.09898740731596	0.41403971587134	-6.27894923712012	14.3754064394132	2.93169102637569	10.9106516869634	-4.3019672269187	-11.213653188761	2.6015301328913	7.95066008822555	1.08342424938985	2.92857606135722	2.56767761083011	-8.52170375316966
53	3.8316842602338	4.43360496715036	1.68421924364562	4.86595141770967	3.16868710730198	6.90641464162644	3.98060917641806	1.29433293544685	1.54518070880698	5.56177526841496	2.7586656090101	5.24590034605026	4.47092521349343	1	5.53861208447382	2.11959418080391	3.1802440271592	1	1.59648848616794	1	2.43630777183716	4.09760437195143	5.10340491250233	2.2942990723166	-9.01777321447001	0.927654494740952	-2.96067454331436	10.294744609087	5.54620549437619	-10.5650976487955	8.95079410796532	3.38969937716032	-5.16175534925218	1.23578598542175	-3.3204322598627	3.65180832111921	0.611262271296314	1.540980282566	9.87000906743667	1.33234498621323	8.84253632059649	-4.50262611833557	-3.49882396549985	2.06010684219703	3.25792058107188	-4.50535288247585	0.382504302533059	5.25650132678753	4.0798462600489
54	3.40825225118496	5.41813583419707	4.36661508146712	6.26646131890038	5.40689226533615	1.23721277817945	3.16562331509886	4.2780581437589	3.98466134121531	7	2.09770141942306	3.94145548704319	3.2848024600659	4.57729276650557	2.20376363233746	4.20256841914575	5.47852374665859	3.33658389853522	1	1.46158786026239	5.52510511168491	4.32002608939709	2.81818478587536	1.82847446980941	-11.1551390127484	-1.45263533210521	1.29392538447586	4.48596528473402	-1.13314065933204	-13.139974715462	17.6474998987407	8.05526726275314	-1.39955158546216	-7.90691522394717	-4.34653751476031	8.35571634670581	-5.26292639723644	-6.19314514794075	10.5692138741899	5.95360231627623	17.9055691576225	-5.61768535973342	-2.23373407250977	3.58566016324704	-2.76051581798649	0.611432041248725	0.956953148530465	2.16962969849284	-8.05209963260882
55	1.04480237786304	4.07037813452238	4.69053179786393	6.92635268472285	6.41217637988646	2.07069456876572	1	1.09800969224374	4.9378441505865	4.4833416210892	1.9379921984747	3.8165266602256	7	3.86814902005132	1	2.71344138793973	2.68586517041046	2.97597931455464	5.30753806403026	1.92819359254987	3.05245024612021	5.03900392989266	1	-1.1649680595759	-13.7046027804455	2.13189367739004	-0.583686216838956	3.47328395245459	1.90906581598872	-15.4160039964837	15.3623458814403	8.1398520894773	-0.40934459111172	-7.94016288671036	-4.93674988018018	7.69292461436234	-8.17615964031055	-4.9480031775741	8.90869075521567	4.83067613171494	18.071148087728	-5.1160730292618	-4.45221327107563	3.44489386728106	-1.82435372378343	-9.58707279854838	-0.811352116195344	2.59216951234246	-3.72957588285907
56	5.47234406681118	6.66117458955479	3.05631696189727	6.49408217283281	6.2131768206935	3.26707574690312	2.95150554785203	2.54559719113067	2.09458982954515	1	2.2047739680477	7	4.70525092813477	5.00394970292563	1.55159840131834	5.28779496207378	4.26546888565749	2.56720189407024	1.56322515258932	1.24406633744077	7	4.70782705741772	2.10686297812728	4.16286815684796	-7.28193642296798	0.404011693241206	1.29177651443493	1.40474414952019	-2.17309033212548	-16.1354348689791	11.4780844641344	7.24145226902082	-7.45355215805785	5.3509377445049	3.85139145201693	4.55441541610179	-3.59724268769033	-3.45741975027713	5.50914359247284	3.53064886624653	17.6155822802234	-0.0657765295137486	-8.71277594503624	5.21864748119759	-5.00911173820863	1.07185713964479	3.11495964754906	1.2608903386322	-4.12107121436108
57	4.40790158972568	4.97025259198379	1.143212368303	5.02831587558858	5.32576540232991	5.69634666417563	1.82926284790245	1.86982482901762	3.3065860617205	6.3624445206183	2.12849102413948	6.11595748374733	4.3591596734258	2.80793775652952	3.76253140496917	5.85156076018831	1.73466270235924	2.30541880624856	1.03644430427951	1.88545492282182	4.45559055537933	7	1	5.70315957691765	-8.85670902100117	1.98914787264315	-0.64014679188933	7.53948891006411	5.21650324914985	-12.7476951939291	10.5975197212097	2.04701238332239	-2.51966574827488	1.44299839863074	-2.82226640714749	2.38172733785382	3.42853473695548	1.50045450034645	10.5746722506511	2.98522802212746	8.12871869044048	-4.49481711849861	-2.49337206240433	8.18940739529287	5.40351991675893	-5.39917660702255	2.59889200318473	1.79788634082962	3.21881330769898
58	5.23532099360644	4.55251498898371	4.44883126169774	2.0468743994974	5.24059249512783	5.01560532753704	1.49075323996288	4.15388452708613	3.39188466947521	5.43903256651548	1	5.55037494646314	5.20318335844429	1.28773907905875	2.79285596334188	2.78945073069839	3.50454729971358	1	7	1	7	6.17569646552545	2.62071182336941	6.93894609961657	-6.56178419057201	0.300596255810234	-4.04854738611278	7.70893296526234	2.78152810502781	-12.5325469667176	11.8418367515906	2.18837644986086	-1.81163460647914	4.89997933466174	-1.82970694245373	7.33914666829204	0.14509011706138	-0.0673890003187946	13.9436566315492	4.52083504945169	9.96743105744396	-8.87843395097968	-1.80107943727503	5.06171630532403	-1.96178698717519	-6.2673589691294	0.441617187812646	6.18615484461456	-2.38682675860372
59	4.98925173795661	4.42999824362338	1	5.71875131977664	5.7374214061499	1	1.75772749740518	4.8086681146342	5.37673511157411	5.38106302360521	7	7	4.4674314496193	1.80517965536928	1.66909657691851	1.61850982087899	1	5.95849171703633	2.23646122068394	3.41481338657575	4.80339917822506	5.18839941830918	1.7132109336341	0.14625778249918	-7.47134987167517	3.94484836316064	-6.75568013270416	9.71813380380262	-0.118731248268409	-16.2923716865612	8.55430507286961	5.05378752960061	-1.49463033472421	1.97223814039635	0.796777177620804	8.09697005513071	3.10529925166126	-6.97562687714549	14.7266330570307	4.33710972674439	8.73911562560244	-2.33124377957615	-9.47532875597897	0.685336444281826	-5.37939499440867	1.91175605681144	-1.86434370173112	0.854141968920906	2.20713994961228
60	1.83770515877627	5.94095665623922	1	3.73231789781767	1.1374973889084	1.74496669091129	4.56985038978371	1.44281670233277	5.45646721938871	4.29585912005922	3.69638233353973	7	6.17596434733561	3.24826035045961	1	3.787786385687	4.56206246664996	6.21074427707528	3.17488630692303	3.43531032811933	2.20613759576028	6.35733991601019	4.60002070648661	5.04457735657446	-15.3083751836889	-4.31785474126665	-0.973408354489384	3.5234384166571	-1.31217772048798	-6.42357224283854	11.1076022742325	6.32840098323206	-4.24892458863197	-5.37245270759285	-2.33771914798479	3.10405775006374	-9.13011897381208	-6.34223394583787	9.93252978502903	8.1043532216372	14.0563414569652	-9.30299152765867	-2.23070519847103	2.86767163228314	1.80424858930134	1.13121797953888	3.85525351649804	2.7453273843844	-3.58822080173735
61	4.62894160665054	4.13945871651035	5.35005187900438	3.35472764655598	7	3.71423081783149	1	4.64724888699322	1.63027384931961	7	2.97379422538129	2.63522229387715	5.58212835023459	1.16752573754363	1	1.23910679351217	3.9664830349801	4.02115753487966	7	2.68657386227556	2.60371588473744	6.10765325709465	1	6.71648391831563	-4.89129075240999	0.298187554972575	-4.28265710229351	9.65540007519127	2.81610941586032	-12.5789800878419	12.82683422686	2.76864462988659	0.922117855728215	3.73503297744508	-1.76338969641743	8.31417584085262	-1.08108506342792	-1.63608781595446	14.0803873929699	1.11273728178039	10.4613845918437	-9.21425871119521	0.155156927487851	3.29810891521052	1.11907842192581	-6.8659030398688	-2.39090958566033	1.52786703100528	-10.4021473642677
62	3.00509007564215	6.46537168317466	2.90432924544503	5.29146539051571	6.31522920190915	2.88632980392788	1	3.67967443544018	4.53512258967665	2.95973970025261	4.59375375179418	1.31351399599658	6.61027076501588	4.15872067726664	1.22518469098206	4.09761019681834	2.28779739906553	4.07731104344881	1.79431617936891	5.13429192820294	6.39037342180002	1	2.1407407359669	4.5011173329368	-6.50909800471665	3.64589292532963	-2.3267771544496	2.082744825211	-1.12069231522772	-16.1748967638855	14.5282109932877	2.33279034372017	-4.65249625869643	1.38165408344924	0.949013508190969	5.05634066079182	-7.63216640522334	-9.89470022156873	5.80410835721603	0.179045441979172	17.6806149713995	-0.0970495427593779	-5.75030931101813	2.7799481400918	-2.06501352468846	6.33781777690388	-5.29045351467765	1.97093912942634	-5.13572193444429
63	6.21000156187981	1.34250686748042	4.47165867740555	2.68831978857253	6.39403090487187	5.61912581711699	7	4.30498610517945	2.70068420244215	3.0987168723261	2.89962685968244	4.05804221391262	7	3.59944154480575	1.18843066379767	3.34805250165086	3.37279298463251	1	2.13738670704153	3.5439202091773	7	4.55444634418788	2.01126190700994	6.66192806532682	-3.60743459370719	1.97463368717876	-4.4186151725163	7.89511208097378	-0.0934653888475898	-12.789648035517	9.66406072977765	4.42731491671226	-1.6583520094674	3.2192086562597	-2.17038047819359	6.7373056295935	1.82716827798702	-1.08545822899399	14.4993209125114	0.83449474478567	8.91412695364975	-7.30103654273993	-1.18776304749556	3.90108303426202	-4.02855979607532	6.63746487195329	-4.34982305860343	4.90158681809483	-1.55311846942232
64	1.26028038032572	2.32551998487991	6.15526323812493	5.47774847741352	7	2.52221672040295	2.13548916639346	1	2.69383663524972	4.65158744527612	1	1.33098009093538	3.69672099667114	3.14496570777437	2.43652660798938	2.85682743969722	6.12085474711134	6.65422369816108	4.19014804091648	5.06366668291768	5.54139077715059	5.75590362780879	3.19113102406115	1.24072316893337	-10.3908774229274	1.73116723150522	-1.56999102612807	5.19720143438996	-0.567714598073894	-14.9231239086182	16.6750846439179	7.53194070018998	-0.720118625763411	-6.79054103549885	-6.10901982631878	8.604001075056	-8.29697881297786	-5.05086871149507	9.72391859462976	5.2108445081877	19.5614587067455	-6.67994783900533	-3.1266549399925	4.64242887602913	6.03521585533064	1.50776299546576	4.34777625249274	2.82970930315578	-2.85141454671717
65	1.29718010008687	5.49512011900919	2.69413862905854	4.59573644697799	2.66486024886107	1	5.12291789555224	2.09860940865905	4.59290052552339	5.37839594916373	1.1471761350059	5.47860780820793	6.59909014454424	6.73811816610692	4.68136681821581	2.82455404743901	1.11076032913606	4.07493413642573	4.09459625645761	1.71542793606639	7	6.34253549853616	2.80012463664363	5.00479867994588	-14.1028000472589	-2.27181240140403	-2.8735041944354	3.90506590349642	-2.15296349656449	-9.48180174985397	12.3063425473756	8.94279186674647	-3.57276481117795	-5.6583193400386	-2.03799593103315	2.26534096908888	-6.29323426090677	-5.11024049600073	11.4879033484216	6.05912490339559	16.8320488798842	-7.28523223003746	-2.42849767958349	4.97610652968436	2.44936026561183	1.79374777493288	-6.61973705329203	3.06002994996749	-1.36760835400016
66	2.09716458834476	4.81972253117059	3.26537896309384	4.63988011441025	6.03865481936493	6.58007224079144	6.43939969904061	7	4.34353616790872	1.93751938532893	2.55534218324168	3.77136666669928	4.14300134359448	3.72504997884254	1	3.15959570363429	5.83908894369448	2.57544456292175	1.29166305772648	1.1439269460971	6.90570208542643	6.68930176815499	1.56144849751774	1.64666936127414	-13.8771756177218	-1.03208474002466	-0.599049691311661	2.97889213737113	-0.0217270287921799	-11.2280361986801	12.3856617002498	8.12805227205068	-4.89838630347525	-8.71424502760654	-5.94644061295853	5.78675462778	-7.81194138035959	-8.89668780350269	6.88337421784752	5.45201308559831	16.9246791941909	-4.9173560006211	-1.41079078508958	5.28813848872143	7.3563029362041	-7.8363784667479	-4.09446469466044	4.52109490932126	-6.92006681141774
67	2.38736878022927	2.7736421240218	1.09060086952228	3.65729047848275	2.40703781856507	3.3067743030045	1.93658122295311	1.24598506240334	1	3.34487062909432	1.63491765697344	5.40275620631966	3.54791137277688	2.29263837263808	3.8565584400342	4.15151546783625	3.4823331000832	3.93825033079698	1.42261048144894	4.91735283420407	5.635963897116	5.02312220151679	1.07354679066581	4.81554076126191	-13.244127019874	-2.74085635728212	0.592610511145981	6.37675928950861	-3.44027880121576	-10.4405766921533	11.8462231438094	8.25562840654509	-5.99965281555166	-5.91709916774838	-1.62631018384182	3.78871004628688	-8.43568173679804	-7.17536911992008	11.7812361215403	8.73052489037338	15.0022702142608	-4.80000232435176	-0.641327514912464	0.167123232756406	1.78089378543718	2.4680943605786	1.08530815021707	1.81968957939098	-4.56207307504768
68	1.26063333636811	3.00471362703362	4.63785006490668	4.24834119242377	6.40936660906198	4.54982976120399	3.76491071704204	1	2.41596984181353	3.32739044152802	2.77781758151371	2.73229896073366	6.3893902632958	1.86141311241977	1	2.56305429527338	2.23256436225096	1	2.68645221235097	1	6.15362778651464	1	1.66214682948947	0.0210172469168853	-11.5719640094134	3.37018785004735	-0.130320290945069	5.02895677294133	0.312478086978991	-14.7644363120963	16.1094966175422	8.39821342733829	-1.23667248081364	-8.58769413197916	-4.13751934932754	7.34549300132078	-6.51757607494821	-5.97676043469524	7.47735222086448	6.16209284720073	20.3304002029322	-5.91605418719236	-6.48618049612058	1.55977180252697	-1.79734095105736	-3.43418034219747	3.88866767685532	-0.438620221148414	-10.0878766991415
69	2.4528165458953	4.42929348920484	3.79511057646625	2.67052603218628	2.89549584208732	4.16264368477242	3.56651351695975	3.82690956869253	2.96912787340392	6.44075582091497	1	2.27114294856474	6.88748181628559	3.87605931888454	6.80933127925582	3.38189763267123	4.66323016323289	2.65106352208756	5.43556986762853	3.96470735694081	3.40564863365781	6.17288373259028	2.78737654641413	3.03140261132167	-6.24291735412724	0.145542515676305	0.509814704387809	4.96673747095541	-1.08383495211627	-7.28313797634149	0.780710401485973	8.14977428321525	-9.63655922498543	1.35462890121891	-2.41263468564213	4.81808847680948	-8.90616670591196	-7.79925705105021	6.52039648496987	3.11749572343415	12.6841574928731	2.21758979248355	-3.76113019257989	3.61621042572854	-3.40672440771924	2.52562612461851	0.986241993973572	3.04637738207153	-16.1392307219371
70	2.84848616055458	6.62067745745277	2.96289428901363	4.68063596909962	6.29706879582337	1.84938002939797	3.59290041493924	1	3.66292716500911	2.45846794303911	1.60297647727922	2.99428184111198	3.44997419092509	2.63733738513886	1.03353915560541	4.22848594063224	5.62791414979266	4.74884985562494	6.76589765376273	6.09291104304401	2.13499243413384	6.33765010825705	2.93273572793888	1.40698397897241	-11.2061786668506	-1.91619361989642	-2.14145111584065	5.42788324826716	-2.90935431626908	-9.59637089946166	13.7385439400188	10.1917913160672	-7.52738713117101	-7.14224384743965	-4.24439542916178	8.11981452886268	-5.94643226660509	-3.53997975139467	11.3757029334839	5.38013248502542	18.9689464206392	-5.01783547932751	-2.90643062655222	5.87807710307276	-2.17745216515149	3.38909454707387	4.19740676582356	3.97428677551098	-3.47666322280871
71	5.3850630409319	7	2.55045829478708	7	6.87057955711307	4.55206555774293	4.48612331251883	3.30865905336539	5.54761753044074	1.62997986897253	2.29785976922502	7	5.76926987955399	5.28383121196949	1.0415168725231	3.30347340504003	5.46574921817031	2.16542436031367	1.75863796594227	3.49962342478251	6.9933218685353	4.00426205567143	2.22153947508579	3.87753686890073	-7.41280360700496	0.44738196779711	0.877080983092475	1.17862466534351	-1.16402895500505	-15.6337799483793	11.5298817956611	6.22273902051523	-6.32392366695421	6.14827253961407	4.26473716852389	4.47967824166291	-3.41728432370413	-3.42922326328524	5.45206966821943	3.74762877229814	18.0785733755944	-0.594671044627609	-8.92156349023888	3.14602617834414	0.114505810513842	0.938193291397956	3.20082105985079	1.58736840039278	-4.61870131882372
72	2.52588127427394	4.44438818276678	5.07288828962248	6.45541283471451	6.39820357858163	4.02835369536486	1.4333762525104	6.95814273624686	2.15648484769001	5.84897655564538	1	3.81255067550636	4.0513555224394	4.22999139598878	3.50136869225401	2.41711456628053	6.02478828735555	3.18326634507324	1.73841082522336	1	7	6.0485346242428	1	2.52425540684539	-11.0733059900305	-0.447820828003652	0.731613586883129	4.57651987281405	-0.9483899754416	-12.3759641600854	17.9692682542867	7.61129656409217	-1.65675131295239	-6.86413014505279	-5.33064224858407	9.68940160801677	-5.76496761874403	-5.81568443497126	8.17638804827906	5.65001773317983	17.1170661505757	-4.50330972574722	-1.76621660574018	4.14870087560571	-1.50628200910782	2.51239141385427	-0.469521896586923	4.03147126501451	-5.04464252154557
73	4.83826016172247	1	1	4.07031268193257	3.86069766982671	1	2.14259793988832	5.99942724457355	5.75323397104698	5.83600646300726	5.82127105258601	4.67252548711906	1.07313854490536	1	1.64403008170235	1.98595417874836	3.79214144803149	6.28537417519789	1.27077270388211	2.90395600693154	6.03079193071804	1.56706512139848	2.33691899866656	3.77991568040477	-10.2846561400372	3.41163866036694	-3.96261230219519	5.39945208506934	7.32089398535173	-11.8482636629812	14.3031713451426	6.60842291107936	-5.33260683486307	1.59504827985877	-0.525313958836208	4.46542774012408	1.49573832791676	-2.80237522612394	9.75755464669838	4.37989037990627	11.0661407650529	-1.60775299148221	-8.79248635708903	3.65098021663089	-18.0803651756881	-4.31256815307562	-0.5271619732296	2.54454987032108	0.610415938729048
74	4.56253462256109	1.0702621664791	1.133279709214	5.64530624576897	7	3.24064701529082	4.35637059102265	5.21559318446466	4.36991323686641	4.57506425258869	7	5.17490731785385	3.61656086933623	1.0462113154249	5.18448481294549	3.89043571094129	6.22598943560559	4.14214522582161	2.25627978243211	2.34857498308223	2.9591556677067	6.32803839374966	3.55703031847542	6.36084925721365	-6.04245069393687	1.32071982491519	0.810439607150092	7.17705046251995	6.03675923990698	-16.6075034030797	8.66099279893609	5.5663635976261	-0.104642210580777	2.28066422137605	-3.5467111519379	9.60794134345691	1.91843144416436	-6.99308932918341	15.2812959472437	2.59453230194735	10.6239593821583	-5.59738563811986	-9.04466140710606	2.88265675134171	-2.75371383690504	0.436271651826348	4.16372159793847	2.92212510219196	-9.3560661918003
75	6.66731005493915	4.94874592055889	1.13262821621081	5.42262972565841	6.366022339289	3.54801189440199	2.75966890338936	4.862334586635	3.68576741315793	2.66475583126025	3.80810021461212	4.457296724299	3.29341046246413	6.20305766452592	1	4.45294653709819	2.09112292976423	2.8257514043075	4.13653422844591	2.55315742593573	3.56252519345916	5.97540388735899	3.08508222305531	1.74358928125478	-7.44329430927207	3.94473072554136	-7.65827715454214	10.0181232559812	0.658531443767181	-15.2626068780031	9.02498805278501	2.79804735592958	0.277054342253147	0.152201387837736	0.43723836731871	5.30246784403552	3.10334236713945	-7.12603355782928	15.817930374136	6.41944368488889	11.2235307559814	-3.38946635055554	-7.07608868674434	1.92919988846288	6.7565443380985	-2.46809711385389	-5.06214391300144	1.48147196236521	-10.8592676111506
76	4.59916902874521	6.74738854298579	1.34758459496496	5.48396915760345	6.16308541787619	4.28357671129091	6.34688160769628	1.99078928166114	3.40724481826413	2.01948781941271	3.11400555213815	6.78206480296214	3.14639985212676	1.37668394770889	4.58825349241178	4.60191003548582	1.33724374530889	1.06477511174392	2.19036047788912	3.12187254012009	2.17218658594257	6.74848703863581	1.85694585608761	3.49934884291425	-9.25496570754547	0.456479847003443	-1.37395067962328	10.6433096483874	4.77343969605365	-9.70370305996663	10.9032796041446	6.5027537660424	-2.73290598718987	-1.11417738046737	-1.92314741333849	7.58139724809324	-1.25485499681965	-2.04430467918565	12.6161157273422	4.03810770505103	13.2219454432097	-5.56130405482004	-3.66044406182472	6.8863609759674	4.16714770981623	-14.4773851482127	0.378572795973959	6.0281524196236	-2.55084599786935
77	1	5.47463979758544	2.29366644542055	4.22538515438284	3.69424569405214	3.86072498036452	3.23989975902831	1.95162882574071	4.72614767074075	5.3047659426	5.31463496737195	7	6.252431042489	6.63171997402981	1	3.25823533081108	1	2.37596248709216	6.1204366347485	1	7	7	1	6.13877720466399	-12.4510883593969	-3.31989399831545	-0.75216283873059	2.73369538306239	-1.54842167221784	-9.44650111546749	12.6562140210477	7.56350068392479	-7.04771998748327	-5.30781411733565	-0.524230963021718	3.5868025676986	-5.44359174788728	-5.43545921988757	12.0030231059376	5.18962163735401	17.5165664695106	-7.45952669533002	-2.54374096342864	3.15685038876927	-6.95601075641967	-7.31794421565004	4.1119376559895	1.79790613643637	-8.83480183299928
78	1.83272158551109	3.8811231230967	3.76117040232649	5.50934814490697	6.08691229170213	3.06136401489564	4.90872509393504	6.06830182879548	4.63580562843167	1.41255586968053	2.56219624225201	3.44925426229937	4.34802559660664	1	2.74387518779558	2.89265545069048	6.45500695455696	1.14921476350985	1.86944582900938	1.78838853958762	6.44279086087916	5.89565000502871	1.75406254756656	2.18319393467087	-12.0019138756089	0.407103055275742	-0.581653480314246	2.30021238231621	-0.743290678371669	-11.3019152098986	11.7545627689571	6.99584012126397	-5.06310487733108	-8.42537006599605	-5.6641186194158	6.75037004967102	-7.73154162491436	-9.32159321925942	7.03567634462847	5.22490819477951	17.3288471104261	-5.52329326204925	-1.53954797721435	4.36860323386561	8.15434657082607	-1.17158063776507	-4.44345681187738	5.09034912216588	-7.09009566218973
79	1.24329592772369	6.44243584048594	1.8554666382244	4.7845108086581	2.41084183350757	2.89845587207059	5.09338226631073	6.85782459484328	3.55670724241646	3.02898379226283	4.70665524540831	3.96392688556886	4.30391034819608	4.41628388504309	1.5401855578156	2.12106675473362	4.11039081496174	7	1.33574082988957	1.2286379149003	7	6.47720441376075	1.76940290282876	5.06687305979583	-14.5008284835226	-3.59080957588471	-1.14654169284651	4.41686616123953	-1.78699938132691	-7.60623261290301	11.4786449064468	5.12841012418288	-3.87044505687829	-6.90575915413433	-1.60385717993271	2.51078578068757	-8.81839692370942	-6.2642765643503	11.3003473073201	9.29993028209469	14.4990172061278	-8.04788176993786	-2.63056961814747	5.79260501855198	-2.45919250857328	1.71589392081745	-7.38202777170338	0.814837595099437	-6.04454372233031
80	2.65273631515794	4.60258052856839	1.307166050023	7	4.6350971909736	2.2504333309845	5.37897011260368	3.61133037635042	3.54549252967247	4.64036604414852	1.81904924333068	1.79079822728438	2.27528298161375	7	3.8026841536639	7	3.10444761860788	3.25076760626161	2.07457742857887	5.52817019479517	6.24890664395258	7	1.50372537008644	1.68666186551441	-8.33533839364746	3.77199500469329	-0.25281086101257	1.66451018433802	1.10576857575377	-17.0231954188772	13.3649466924763	5.1489840021127	-9.24845700256768	7.8899828763247	8.02719932642479	3.20419999462184	-1.91110586511626	-3.83269718968402	7.41047226406028	3.31569602145601	17.4935678483222	2.18805347550898	-6.05594564028259	1.21453627396452	-8.86610081324465	-3.70162892677952	0.869743860240996	3.34712812828361	2.64810821471072
81	5.63764213274381	4.4798620968764	1.66118190567096	5.89764701573412	4.98142209448845	2.17294266890411	2.50338920402241	4.97572615095583	5.50310421891286	6.86802092864947	7	6.20297711657199	4.09689376197627	2.00994127521403	1	1.5773664037488	1	3.37331650421823	3.12245597505267	6.94004482628699	5.40368744180067	6.12054177556965	3.40350358261378	0.190395591395753	-8.69643028963799	3.79923279210023	-6.47159275483211	10.5356802940401	-0.198112667254691	-17.4549514363321	7.46018958009305	3.80385694183605	-1.56043242724328	1.84237473308703	1.12059948272357	6.63046377216807	4.12635507016996	-7.33351214931274	13.8576136933847	5.22948298151837	9.6524805213605	-3.15972441088212	-8.52322888574613	1.52953068069059	-6.22856524094597	1.74124702479361	-0.545824892219444	0.231674694135745	-12.0863406905806
82	6.02499285951875	5.81403992827903	1.43346280757721	6.35638960996811	4.42447137716038	6.1198364745196	3.74751689690854	1	3.7861288185667	6.74535746821679	2.31277894683556	4.29295999730817	3.24167641348408	5.45645085135796	3.10354071376989	1.71093562882545	1.71967066654567	3.60638247050652	1.37648892149558	2.59848045236464	1	5.20230833342445	4.46050969646185	3.89429282088436	-9.48735055261552	0.534108311810355	-0.764586924422194	11.0047630810993	7.16959087016438	-12.1828866350046	10.1454357977048	3.9181811418968	-4.31848663900131	0.424239822576624	-3.10131088870295	6.11442859215316	2.07586656185106	1.17226504905924	9.83700101758891	4.22829569574938	9.44439730510019	-5.3487798360272	-3.34754735751491	3.94951528360683	4.20965720031734	-3.93333808914067	2.13118997417248	2.85306669537651	3.12069929804662
83	2.26217359378479	2.59164303982353	4.58435090220091	5.60868713009084	6.50912679285517	5.9916004409697	4.5295049351601	4.03807938008188	1.74304616443692	3.06423992918778	1.16020165719972	4.23142191120879	5.59272610043123	2.63084730833005	2.27758005763632	3.40839326666986	3.16690646510747	6.26434784650632	2.74681374561437	5.64245907680345	5.04416709246545	6.08932963332655	3.37291210445016	2.8782745685286	-12.5758339528481	-0.516326056843989	-1.51706549314624	4.76920315290065	-0.749660421513516	-13.4652957156223	18.1829978022958	7.78569575174282	-3.3182307398084	-6.76630655154501	-4.88958811203939	6.48100433943091	-7.99129973323017	-6.70375288147416	9.62929933496342	5.32742196216531	18.4445522920411	-7.20219647727579	-3.56782533062279	7.51616851718547	-0.499225453796102	-0.217885281060572	0.849851120590237	-0.351210962389149	0.494064493767829
84	5.54226052248888	2.35001754254612	1.8858102809805	5.83691534399485	4.19654516402227	2.96115416874652	1.43457917008072	7	2.08853710267245	5.70186175419794	1.5789024313775	5.57242167434176	3.18636449246685	1	2.99097902539539	4.55712962182427	1.35133943329779	2.08557924946387	5.54346492642876	1.5606820975451	1.60166959636087	5.02025029196683	4.59570546965849	2.41841115442864	-9.30822955275553	1.71568177491098	-2.62887829340784	4.97640579194184	5.37169460084276	-12.9254638680584	11.4351215584951	3.24750012050927	-6.99565546960898	1.54160895404146	-2.52373845976815	7.45185098759618	1.6831360262605	-4.55318559665224	10.3382988273448	2.53108446303816	13.8404441202413	0.132848117457968	-5.18280345680149	-2.28057962243048	0.133093902735481	4.77046425711247	6.28534946004624	4.07417097236646	-10.3511736209221
85	2.23934417991526	6.86942537046339	2.00400262795801	5.21706221640589	5.66677066233235	7	4.12413056882919	5.47476049991973	4.29156901792323	2.47852812695206	2.93433572386536	2.93127641127318	6.97093427227325	2.67003244380735	1.67661295787465	6.49773479464865	1.28953911402026	3.54213620059573	3.74295696205458	6.90532231816542	5.07648907184721	6.82023818337145	2.83950158898967	1.27017612379594	-10.8988021289278	-2.03145637140013	-3.23400159211552	4.46577657391425	-3.74215961764689	-10.0463540118961	13.6766172717072	10.3797943417373	-6.66459068424405	-6.01658413356948	-4.9757630153458	7.62940990084143	-7.07599437393753	-3.83265267841976	9.85544246026304	5.7787602967389	17.952559727021	-4.26930080440674	-1.79731913118436	5.81235548352971	-2.51924589564279	-10.8397890340477	4.34552604758318	2.95645668783455	5.75455777966264
86	5.08513323273388	6.92260491305642	2.7785144726592	6.21219949811898	6.31800080428576	3.61768006095415	3.14131719777062	4.55313431109387	6.20227516274987	1.07303510517149	2.49919730237366	5.41770133314487	6.85312511165557	4.73020122999895	1.49850107466667	3.39017224688361	1	2.76522300060983	3.83110585165835	1.69390716053772	6.18240934991261	7	1	3.346272086075	-7.21076165688193	0.101469919635515	0.594378818025509	0.768545076636036	-1.53803177991498	-16.0622550801246	10.8214270169114	5.90423108406815	-7.33531991251143	5.54766004586021	4.77033231639644	4.60312347608791	-4.14483176988319	-3.0415103200815	6.18701292643977	3.66741822213017	16.0467572726767	-0.138105082355979	-9.96497693215857	2.416102641883	0.923453636533007	-4.3254997196843	2.75335151854688	3.07196202249323	-4.19954365760283
87	1	4.31358629059154	4.61974736079542	3.70351830782256	7	5.50877735111279	1.06893204198579	3.45401372225326	2.06529404667301	4.53647210780823	3.23776085304178	4.04646387584579	2.11274478585116	3.65631858801111	2.71489261050894	4.84054567208849	7	1.83514197916215	2.59893527978266	1	6.0810937100122	4.3406621345651	1.27891291795683	0.0564060894918961	-12.6433083042798	1.65923086386541	0.0856282165023422	4.54992868983457	-0.0563926627349017	-14.5444220118336	16.7157463055471	7.35954758346357	-2.28853929344245	-6.74055473884601	-4.14855915748595	6.63325847897209	-7.30212414680781	-3.59312238226385	8.22122783153504	6.29257692950114	19.6608769092645	-6.44632688562447	-4.29562566747676	4.38560714051191	-1.58574440378057	1.33507201335844	5.23922347769078	2.10958537279771	-14.7296832021937
88	5.75296538498596	3.44026311673437	2.35719643023514	5.03147774075244	3.44067838912815	1.13230120219367	1	4.24184068665535	4.44615093155427	6.74908973645365	5.65936422427653	1.34835515741125	2.98768453062581	3.34677139146633	4.14462704512569	2.95554184755778	6.44133171565937	2.70433121402082	1.79063598323096	4.69277002992909	5.21318221105961	6.91238503385539	3.90475796120731	4.13459687508959	-10.4571723887382	4.09262336592187	-3.82348807299622	4.26271546960304	6.19231004605538	-12.2665758685112	12.4614359242944	3.84287430052097	-4.72357725709153	1.4528236188063	-3.40206128801357	6.0088157850258	3.85197410476447	-6.28350042301295	11.3940726872346	5.75324218226627	10.4654936032855	-0.522815528619897	-7.35913697005882	4.31176009960285	-10.8532532782589	-7.48970795630731	6.77780961830907	1.5620086947665	-10.3962937255429
89	3.75980563423162	1.69072051412205	1.12149256439261	5.80470527145252	7	2.80921609185018	3.86731802146601	6.59501034434712	4.11889702637158	4.10223095428163	7	4.80066304036006	3.62012944055403	2.22517957662126	4.61095804128485	4.75538719255828	5.83185350329811	2.94502025218257	3.32439773666997	3.44363691751509	1	6.59878927604935	2.04013663594853	6.92588955956302	-6.30484610669119	1.19023581248782	0.0145951212859462	6.35885486179076	6.51901741513885	-16.0747737278924	8.11201325721056	5.14088730149641	-0.866735291876034	1.52171482999212	-4.82374302254625	10.4075990326514	2.04783061835151	-7.06841242569267	15.6625000644882	2.11068830328857	9.74806456249803	-5.55996411397495	-8.97158750325313	2.93114710680577	-3.64391939891854	1.90948941814758	4.29962610365305	2.65910318712836	-9.95982856132337
90	2.57380165668291	3.4929039745843	4.78981210506249	6.6234520919025	3.93019450572923	3.51010729683983	1.18233658512537	1.84801241835007	4.55032064908385	5.03190195245984	4.14902180010346	5.40711961957004	4.1972689752626	3.66646010781617	3.40656593398358	3.90899362393751	2.51422705093262	3.15731567801185	5.12395150627831	1.48900824676347	4.47239350561132	4.81929054428762	2.44089839109422	9.08522974639544	-4.61811122039024	-0.261170356154119	-2.36713926274154	9.16627809580193	7.31252424737516	-15.0211582190314	7.12731349908713	10.2823214737734	0.118426789968673	1.85245259103812	-2.63255911701039	7.20604914698703	-0.00592721107019445	-7.16552466686912	14.2033521393511	2.49950877838477	10.9218053921354	-2.29967799379127	-7.99076468423489	0.144361075635325	-3.53787255753988	-0.204156622122649	9.17356986105042	2.62860626608988	-6.84018296376981
91	5.20533109681779	2.46447196983281	2.66961003574728	7	7	3.0013975742329	3.0997742839976	7	3.01864447387044	6.27318810482301	6.58395355391114	6.95589977404981	4.68678254019062	1.51438638581747	5.13888367457292	4.27579249632904	6.41918915793919	3.8682362782381	4.4800158434175	1.97288960283964	1.75606987329926	5.25789003566002	3.6121263074979	5.33888027746652	-7.04937583533885	0.267811483634694	-0.137003328118169	6.70059678416911	7.92489019768228	-15.3938510658742	8.6603437554217	3.62425222504057	-0.908716060162301	1.15594400965799	-2.69702988454615	8.30924878017364	-0.425096890036901	-6.01005650479523	14.3216579117719	3.80149188074097	9.82922081233014	-4.76343490717802	-10.1965648217143	3.15779614434187	-2.75821993688973	2.66053936558518	2.5103721230335	2.29804303626756	-9.53794726044801
92	1	4.10488710260282	5.7949097145805	4.55672522276401	6.49819856596222	1.32404563558835	1	3.62955993391526	1.75882953068778	6.0639974731989	3.05481385015203	5.12498298012315	5.20586558520254	1.84306620640061	1.81354093030851	4.00625106449774	7	2.95363282307946	3.34201960917643	1.36491205798069	7	1.82576446930896	1.35192242805639	0.0154210257988212	-12.504214653197	2.38702144015562	1.1412454616066	4.42228390518789	0.303715214143911	-15.6226875197457	16.3243615941188	7.48213809114676	-2.21575253321501	-6.63434666987533	-4.5465822412268	7.4086223831972	-7.51459959144012	-3.68033715641769	8.17965219625218	5.75500881619573	19.9697249528458	-6.50571828120582	-4.92286861626766	3.63494336073593	7.29947239413032	2.29279627768763	5.24223747473553	1.1335535372336	-14.5660359356314
93	3.31169299973926	5.17911105714073	1.55143996956378	5.99049985560455	6.09097049432453	2.28103480727583	5.8286985445744	1.82312629996927	2.58791443156935	7	6.54427005399561	1.63281678700213	2.6577569461621	5.97317681400039	7	2.92438738334299	2.48775024334246	4.4351357933057	3.04049283176267	4.79688362334758	7	7	3.17564332633302	2.69095376063283	-8.06856026226659	-0.652022092925444	1.55132091664768	1.06593207821091	-2.00397146355073	-16.3352321229887	10.5271200053589	6.19952974756308	-5.6484395587766	4.92698345851451	5.53001515095873	3.30974330964621	-0.0408170278900249	-3.57790251295113	5.1405993455204	2.11505250659227	16.2304251310887	-2.69872767684269	-8.91310221321747	4.04755062806397	-8.67955303833289	3.05999236131033	-1.50025555884815	2.06271747166807	-2.63711754240307
94	1.96876961206573	6.82553986838594	6.49190574535331	4.01542182007297	3.11851665305934	7	1.83508039060568	5.40797998223883	3.02846212408654	5.87937229752093	1.88624760761497	6.69019724678468	4.74296514472139	1	3.05805229978745	1.5681333931055	4.18337967170535	1.34891138750441	4.30242029831464	1	7	6.1559099663735	1.47016176730833	3.62053297952873	-8.32393320768172	-4.2862895573914	0.105167668488275	2.28011359532106	-1.29920247777644	-7.80236610932264	0.830759900280669	6.14634945507862	-12.2089295689061	8.43368198379582	2.91948805605095	5.18613560480757	-13.781562611696	-2.70234265480278	-8.98891122431917	3.15944057623878	5.10407807211415	0.504066843097461	-1.81150344086627	3.95725544143746	0.759298881564539	0.409498797500844	-3.08252270329415	-0.218628436002298	-13.3222831299206
95	2.66145273115119	6.51223473241764	6.8071459034556	4.22875636921479	2.98537690642975	4.18072185013604	1.38770031933324	2.67503275871888	1	4.89296977950335	1.73150113383597	5.71190296290185	2.12870223273014	1.45879597190614	2.8724603705111	4.13675766497767	3.49489332753266	1.24653021050663	1.19730305648527	1.25481834759161	6.689925476278	1	1.07429759680644	2.55775126391198	-9.25294540861718	-5.97773484340975	0.751221804730664	3.02928824114631	-0.64815230363302	-7.39478478089814	-0.815730802158976	2.83416644217208	-11.044588194002	4.57146934675021	2.89194367691829	6.13134566690439	-14.228104378567	-1.32507500452511	-13.1800468295809	5.62017786826729	4.20548322629763	-0.510485301103986	-1.34702565273885	5.09366729138733	-14.4110881869637	1.19107515602486	1.60465591461812	3.84584451658134	-15.4870761737051
96	6.07011862063829	6.75369074840355	4.63753998666489	3.74654233383994	2.55065240006583	3.45623713467554	1.29860458663291	5.12527172983157	2.21981125286922	4.48093948536048	2.64387314185525	6.67290132283073	4.69937038102871	5.76911029218319	2.58416753017874	2.64578413952755	1.57741541128206	2.51356260222585	1.5862876342725	3.59353960692451	4.71214018148512	4.24554372944162	3.23946624558066	0.806614745742592	-4.37783715740244	-4.90129457264267	-2.04576582460424	5.84109256760598	-4.38613674164763	-10.1126152628166	2.01640408525183	0.716093857542561	-8.6229699768659	-1.34642325250595	5.91945782838616	5.44162997945127	-12.2071668272454	-0.463383649573534	-7.70348070810421	5.73251579826332	3.37369138828163	3.05889653830138	-0.397822066932277	3.69026228905217	-2.77812168271662	2.06783207554866	-5.57794682886159	4.62618292924454	-1.87699269697801
97	5.19222277848418	5.20409049130082	1.86636882615907	3.05614070476023	1.41398950624562	1.61176173946598	1.87654896330295	1.48513956768767	1	5.49915010806854	1	6.98188714822125	5.01426059367569	3.63669513601222	3.45528163885361	2.7873956185771	2.35832315581637	2.66444897352697	6.77305108484667	1.69594090567884	4.91124274426534	7	1	5.91750127598261	-10.8060474353139	-1.63175939799086	0.477430849128898	2.23976014913822	0.0181058131321661	-7.65898162809934	3.42970357292841	5.72264985982897	-8.85524886757245	5.64343257151624	3.94623623935231	3.36817493125153	-14.1920387608494	-8.09577055422062	-4.3169811805541	6.64733777457748	3.43967106552728	2.47951286852298	-1.6756351776341	3.06483299262182	-0.0595578143886259	5.52676587729069	-4.78806520177056	1.36130299267637	-2.97425055272068
98	4.89667553619205	3.9768016954318	6.8962499429832	4.89480561799422	1.43881171273418	2.86121489228042	5.05647083917176	3.39578534769467	6.94683783515909	5.48327727519776	1	3.4617358668792	5.9975548478245	5.93121164742223	3.7202638865247	1.53748015516351	2.77026570552375	2.80241740184863	1.98680731347812	2.23099721072983	6.03137628758819	5.59919679576493	5.24757079571782	3.19807788821469	-8.99743501820167	-5.59626385023189	2.13421004181205	3.86787793364907	-7.55687114136502	-4.37312148750771	-1.1082066363203	-0.549312809087445	-9.43802245604115	5.41785846460612	7.16030872005928	5.75512828128703	-15.2823664173314	-5.0945938210658	-7.96912019639812	7.47936853968255	1.22715688865565	-2.89926810007188	-1.71930056278167	1.86535246267197	-3.89791284397414	-5.66442736208715	3.24442220977244	1.11421282656111	-7.17862379759149
99	4.03570532019465	5.04700898378484	6.68785900838304	6.62982009624699	4.26000517321929	4.87263741475943	3.92330521006571	2.07178257067894	1.56099599710037	6.16931474203356	1.01948797605382	3.84111227224009	7	4.0900328696634	1	2.05002078691254	2.36196039164013	3.08449929188302	1.82062029830143	1.35858172901438	2.74206553598321	7	1.25085836401948	4.27506205622278	-6.07149348609732	-6.1892855725391	-4.50563005363031	2.26580416584213	1.24617039587375	-8.96041634127748	-1.91174340834505	5.8468774635623	-7.6319946674765	3.2030800278444	5.8014696754108	7.536333078799	-8.2539727002078	-8.50791581290049	-6.55129284737691	7.12183975332948	3.46378708086296	0.701780164003255	2.46738486879675	2.5481346374654	0.0740082014330616	-8.97633626888505	-0.896692661634196	1.50045070227902	-2.0900804958277
100	1	3.51171105758085	5.45437461599056	3.52642826523287	2.30185108173817	4.45287551076355	2.34625379602372	3.25668708000118	5.22455573019557	3.21900517549398	1	6.04669744344454	5.64373611091113	2.44245608793305	1.84871093182398	2.35618784636294	3.43407324877728	2.29603168519189	3.81829658714088	1.27274129128121	6.80719572684976	2.98966211262771	3.20357992381773	3.19974858187603	-10.3412804638222	-6.36519775860889	1.64732821930784	3.48284820342049	-4.22574234023063	-5.59271935024338	2.75980500831906	0.789241465673241	-6.04397723280547	3.35165974684378	8.05197065596236	7.10552076503561	-14.3241609592786	-6.93526799680729	-8.56462186175746	7.37722592451904	0.136330257744219	-0.646801555154493	-2.1830201712634	4.40600307370786	9.17269468054568	1.53349247913582	0.571934753541914	2.42048679079315	-15.3225034630955
101	1.68343566725387	6.67046963941515	2.67969291200935	4.20958319115531	1.59324356128296	4.71878841230696	1.31492481067212	2.35359388493149	1.55592241814329	6.35761625401745	1.61013289233118	5.75418545531166	4.97474414267207	3.14854593275218	1.23730494735959	3.23724983981529	2.13125195011044	3.93405070217017	4.14967706008679	1.3881085622225	2.88202631139193	5.03761483290345	1.20371692648753	4.13794056491237	-10.902105486238	-2.26020085008594	-2.08588247719848	0.296747652838539	-0.652412411036174	-7.84900565923953	1.64261461943988	4.60087058101214	-7.77828494818344	8.01616299612627	3.8595379184289	3.5625062497059	-14.7694005564303	-7.73528124219738	-7.93901583040947	8.44962699006382	3.88350263161076	1.95771121164842	-3.31613227186284	5.18992384295149	-0.920293844174517	-8.15805420196246	1.42921840933677	3.76619428404804	-1.22097045576875
102	4.32971416147008	2.70749636102585	5.58225224412438	4.68159549955978	1.31835319315426	2.49365018989086	3.09275177848546	1	2.92074975153381	4.45933619794797	4.29767578498295	2.91975785288472	5.3603447776177	4.00714838587805	1	4.05178485189347	2.18831187957224	1.36317452880675	2.55333042477032	3.44527507314027	4.70403841750629	4.94147095946173	1	3.31660000926206	-10.6047097902659	-6.30480097419193	0.169949971404088	2.74813984412921	-5.32655267231561	-4.95205227133127	1.92384034001782	1.62227315593677	-7.69691336971502	3.78502204999976	7.83739174455101	7.26399831104451	-13.2245915727331	-6.74820718338482	-8.20885032970405	6.66632493503308	1.15856669865144	0.597990703631817	-5.14988744743297	3.0819655884351	-0.100870661015486	-8.16433743349008	0.281253776737746	3.39265333474247	-3.82050798228346
103	5.4065926435784	6.24075329385916	3.80320733073596	3.95630304871927	2.89311173496918	3.74458261828179	5.62824081112849	4.44756770589862	4.09071473158964	4.20298627710805	1.82885723255262	7	5.41041188152744	5.74169806040276	2.33961383909177	6.82879632569955	4.93679168020174	2.07449489045892	1	2.74620121762381	5.45295706006601	4.27538948351254	2.9585758072738	0.998102847410034	-4.01703229642688	-4.76647165075245	-2.89358007551348	4.59882248284546	-3.62847710141925	-10.1904295030871	1.62056486784848	0.832013867931727	-9.3848675725364	-1.13444163412804	4.75549091080461	5.64354830925285	-12.1532901350606	-0.169569789071088	-8.43342552137095	5.71999820992108	3.63786252953358	1.70466568555082	-0.568597108632177	3.27921785103593	-3.05888676987959	-3.9384552904941	-5.39301370640508	4.70384037214887	-4.26240866468491
104	3.81113325339991	6.83835464339943	2.24379679942317	4.35281088245153	1.1883593269987	3.16184710728785	1.2029743057831	7	1	6.30893896464401	1	6.48099312787712	3.21360932109241	2.97300034312043	1.19881237076981	1.93900427038459	4.64862846375838	1.99155434911019	7	1.94181280091179	4.35313045126498	7	1	4.08555989975859	-11.7591997704612	-0.97493916569782	-3.05003255419733	0.144324195284952	-2.16957371620327	-6.66568903015053	3.57504566342415	5.31637845977479	-10.2147969403641	6.81293622383138	4.65636581020814	4.04321482040443	-13.5025443141981	-8.94978815148701	-6.21317350656253	7.66664939172976	4.44204147568886	0.897881678324457	-1.52794650430585	1.67894121631815	2.75085159838557	-8.19119981843872	2.14392976475902	1.10427477265742	-3.55052774287892
105	4.28331242337417	3.86706512056999	6.6974948638125	6.00001796803194	1	1.93229563166932	1.04921571994322	4.59906119151414	2.27939900958376	2.7655842368116	4.27658672526534	1.56128027050603	6.30423732374803	5.70602107835772	2.83763513797775	4.85323564101695	2.31817846270505	3.67837091086229	1	4.38610131084163	6.98619854791307	1.23560576036745	2.37046777125024	2.26234640844026	-10.122159999584	-4.73240870065017	1.58919098136795	5.18601347594899	-5.19940801245006	-5.83628857684799	0.964720423353074	0.99824616374891	-11.0112880519708	4.546681441475	7.23774971112345	6.96631553322922	-12.5972492905789	-6.68108432295048	-8.07246731967246	6.53208774085955	2.18978805588864	-1.83241752630996	-3.29595178548196	1.82487020216658	-1.60711477515461	5.3837004203867	-3.7580898531079	3.6962455289675	1.94987420987193
106	2.81581628850054	3.58449389183316	7	3.90325325778679	2.29850807623319	3.47645747955734	3.79655995286508	3.39940381975389	2.60636537585013	5.23318196935331	1.65844689244583	5.18146757716942	5.57970927233546	5.00165224036317	2.40585036882021	3.31700568737383	3.48298511363895	3.615003481753	6.13390680077693	1	6.10141502387572	3.74428266678272	1	3.71216208659306	-6.57709652111328	-7.5676291615056	0.0525116261959331	6.4026054714451	0.221187059114686	-8.80725951761856	2.41195431342637	3.76144765177569	-14.3195790134438	5.09117049863096	3.07039064353264	6.74005496680812	-13.7958359847924	-2.77568055479468	-8.8515158336004	5.69595239246935	2.44784868489463	1.02242478627667	-0.536382546615387	4.0310555234776	-2.79474353768197	-0.240028852840272	0.701996873087931	0.581710281024075	-5.06561175924856
107	2.49533476127761	4.25014403696719	4.92837376418925	5.7705011885014	5.05651701586418	2.23966880619999	4.5164897945526	2.57274763325635	3.68751376359297	2.81558271793104	4.58434163364339	2.06483831313286	4.76762575703704	4.57042351644514	1	2.89311446876405	4.14440820521606	1.42950297591577	1	3.02065837142641	7	7	1.80950918566299	0.309898571592963	-7.26814560263987	-6.72848797424243	-4.16645771640493	5.74360972091913	-3.02428123335614	-3.27186231195418	1.00149265262012	1.51222808333739	-5.77815406752906	6.26274544487828	6.89725543824505	3.33737833469354	-14.3486990106885	-4.65316314408817	-6.67949682891872	5.7911395737852	-3.51454381438164	-3.38449291828302	-4.16999886230208	4.69156562644056	1.09295655485843	-3.54585016488065	-7.22067693135986	3.45129315058054	-6.02501761640738
108	2.13496270538815	7	2.9208287433693	3.0730005267677	1.47773522044963	3.76773682942839	2.71846371378066	2.21317504853946	1.24722334334124	4.85457446594413	1.45206472303747	6.40235898735003	4.86122456823559	3.90585329199857	2.59481317288967	2.11480040360574	4.08511353477929	2.21676191756956	7	1.60661128065592	2.49753603107562	4.0914114040309	1.1546000132648	3.58028805223058	-11.6344341631377	-2.82592590483283	-2.54085315003395	-0.0465573467590212	-0.309544928009921	-8.88131216785145	1.82164710143987	3.63044145711301	-9.01252236459008	7.96336100938867	3.86576652345937	4.17404097068071	-14.0587487112106	-8.16545410024195	-8.58994830395442	7.44998719703022	4.70698635320115	2.02650132402406	-2.87396826782879	5.48703870792883	-1.62675437418743	2.36663155445535	2.08004620280095	3.91711397691209	-2.40092271217631
109	4.5669548393894	5.82818992914527	5.40585526443498	6.24483441395344	4.34341903480384	5.60891817028966	2.18321554779783	3.33743328510456	2.54245815220194	4.65184696556718	1.51103817364242	5.60185486689908	6.42786235653309	1	1.54682419300332	3.01949308782815	3.66374963874514	3.91900228847543	3.99773692712767	1.02163448562242	6.68219448184053	6.05909368971242	1.22841545035202	5.05117593308048	-2.99588725079596	-3.48961327313915	-6.81149219126767	2.26226908921299	-0.97280239837197	-7.44438307318361	-0.633748753678482	4.41480623827033	-8.22596913578053	4.96814140778525	1.36208258369768	8.41462102113559	-8.43740549154503	-6.58911541466286	-7.0015692878913	8.11377833798716	4.91680368711384	2.83336296116742	4.1400270509178	5.68514915618324	-1.01833816366738	-5.95644048371783	1.28140273775749	0.827205456576172	-2.26209840038138
110	3.85895525669115	3.60577300543256	7	5.82612589538599	4.92510522016588	1.91344028460823	3.46498967532552	2.71644417938656	2.83761274352251	2.18855478878543	4.26530158397552	4.51179219248156	6.78421494084047	2.51753035851027	2.90917630315003	1.770356563456	1	1.88180935980636	4.26010599070423	2.00794170834302	3.65819951871174	5.77986597205791	1	6.61185981208271	-5.48644105507734	-6.26501695714118	-6.52202196324899	3.82672505477419	-0.810777916232663	-10.1008003019856	-3.44221911773382	2.14101520293848	-8.94411209928441	5.3310625374428	4.12773152113212	8.02336186456587	-5.7173793595822	-8.00566839411688	-6.34087169080199	8.60095164559447	2.78867548334025	-0.679553305649423	0.441339610709726	4.37974456659727	-2.47659150164393	2.92187562918476	-4.98926331031156	3.88554879485704	4.62859443519356
111	4.49710388578297	6.1206823631383	5.80428950937877	7	3.30493778341385	7	3.48897070280888	1.06466666397483	1.78909542940379	6.53047865026854	1	5.86366296605865	5.20241576872882	1.3276138868932	2.50752443822693	3.3981021910659	1.2869356017816	4.42728006967849	1.57987211542271	1.97764085108947	2.04068915985225	3.99655417924641	2.78807128606251	3.46355402446405	-1.86885777413418	-5.11729526806003	-1.50421123596898	3.01999272622229	-0.576936010133878	-12.6505070777326	-5.12617762122247	5.49158119928588	-10.6310459342225	7.15915167054676	3.08427293294959	5.59158202667884	-5.8960502797019	-10.3961885251147	-10.9387006084159	10.2621289884609	3.92257893302736	-0.112259688068774	0.859607203375397	6.85750211394967	3.79344089805812	2.0899365670632	2.17092345115603	4.91178138068057	-3.02667775933494
112	2.24589046042519	7	6.4965024135851	5.83966025980256	2.21444668661183	5.72101435571849	2.67776888531131	1.43264177341353	2.19562222855889	2.69187686960725	3.60118922764513	5.90802684182652	5.04343894862126	2.03193350239016	1.17549950096481	2.48502753347208	1.11519281295192	1.23773614224027	3.87100961231753	1.38635660288139	6.08426406281221	4.98395607580388	1	2.22696064471877	-8.26653921876917	-2.27304324133251	2.597105647203	2.678002498127	-1.45028300616873	-7.46720920138209	0.651099327371365	3.51770409893159	-12.1516694951955	9.90316139070195	1.24974361405183	4.07422701346812	-11.9478850705589	-2.00239877409569	-10.5014438817871	2.96562640890363	5.6293705110695	0.426347206987043	-0.52556547562606	2.43332164022075	-1.21928021395654	-2.76794755354758	4.1113163678056	4.1328527008383	1.26077284239078
113	6.18249041853288	7	5.35498748474107	5.34347967478412	5.24671392416949	6.21603280215503	6.01833867616505	1.01475778113147	1	5.43270654817678	3.31536898191293	6.46888245663758	6.43624941287417	6.10247248739869	2.2000030385205	1	1.12794153797377	5.70823354836541	2.57953229037177	3.0515258406068	1.70814989445063	7	2.90206473704396	5.16756503927389	-15.3474175623618	-14.5443459366065	-0.499117169860322	5.07704086756977	-2.87940884149402	-0.241803373618251	-0.646269967018567	-2.98304020527808	-4.32461745841036	6.46677734273505	-1.73428338227113	7.69343758695128	-11.7093482817682	-1.1911989442286	-9.60511919105875	5.49443546319301	1.70146074546797	3.21228249190339	-5.83460003602164	4.5238764722781	4.99789259600494	6.07724488439563	1.85245959831504	0.691513074729619	3.79450852188969
114	4.7565035287071	5.60683091040085	7	6.66779177497307	1.22783804053914	3.22175482264634	1.20708911214256	1.40163855206529	2.63991608525774	2.88968588946488	1.37312810481021	2.74741483568706	6.38071753261799	1.70334949067005	2.13404849564784	3.45375890247539	5.6770802569617	1.38837930265667	2.18067127803864	2.51304787083648	5.49961648157497	6.53017047460531	1.31686481878907	3.14530659924633	-4.25775561957883	-7.43435389064551	-3.55845379611841	3.15135090347804	-0.24382414256965	-10.0203168613439	-3.21248837989338	6.14952403904934	-7.55931380713869	6.81953003888484	1.72982459538001	6.67981998184105	-8.03121494386287	-10.0983048736586	-8.12548932301175	6.97388402218211	2.47602802508803	0.429882160634472	4.14868142740533	2.63120967548691	-14.4139603901201	1.58865474109186	2.91977684101804	1.96127890210825	-5.48987436383279
115	3.8676722646969	3.30764593183171	5.76405765125822	5.42431022769525	1.12279171567842	2.31549329395539	2.26925711963049	2.17598908356815	4.76732922417153	6.90215545139599	3.838132462731	4.7905852284398	4.85060317272839	4.99126164727002	2.65474232256524	4.08603245879162	2.10440266294646	2.74046083903695	1.77764098118387	1.12854264502948	6.70481838767797	4.78759392246616	5.82443141983649	3.91922377538377	-9.96591556431484	-5.77413855638662	0.541806658439661	2.88354155100863	-5.88944098890082	-4.48546254316483	1.42798736550152	1.06305126690974	-8.15622163294322	4.62255960832628	8.28043864946551	7.17522179670719	-13.2535656112545	-5.78983396651579	-7.53200046038483	7.85367967775892	1.74968987302074	0.61767828588131	-3.24255961395879	-0.618866045106616	10.0713670722501	1.71943484993357	1.03078967828823	-0.849444435435027	-4.39604358141658
116	4.11508562724955	4.3212943541058	6.34112265503191	3.98898469414331	1.59180359454302	2.58620595767128	4.48235930057403	4.06452732628756	3.76833963873029	5.93361309784592	1.08232022074215	2.85111791535348	6.35094791834607	4.96607352238857	3.65126123204476	1.4238325703006	1.26862162616657	2.75439549495189	1.22439302295656	2.36706751609755	2.54301550347836	5.26470385002948	5.56657901129147	3.34720330211317	-8.2161994027399	-6.03703000134845	2.15898398190828	3.62067968825683	-6.71191847783426	-4.39046276267214	-0.130029950825098	-0.171139464710005	-8.73609742210869	5.15867354891366	7.64211429732389	5.97367726559726	-14.1110732082144	-5.30480254828772	-8.89667605487352	7.37023631289648	0.265819378854312	-2.96187200265627	-1.08050757202599	3.90963961618553	-3.50622150635744	-5.6415537090275	-7.06659960598318	1.51875638178631	-14.4360061888792
117	3.19510791953043	4.69088486864524	7	3.16247368445854	1.23911678052282	1.8671016511712	3.9478581332286	4.08537742812453	6.72665901011354	6.37012175044236	1.90843422995389	6.0008053138251	3.64582738041776	4.65156314953025	2.24405655509727	3.24810799015321	5.00607050579707	3.72845544327809	1	1.14029981876474	5.61830789677877	4.60153572458882	2.82368849285776	3.47441490293337	-7.17700321739058	-6.75035757285803	0.800828213650257	6.37601054173346	0.240998119442995	-9.24991389330464	2.97817571227478	3.89002888574818	-13.601940094653	5.00368241685757	2.31615042780272	6.41010322421745	-14.5896875882753	-2.28813401644215	-8.75875472063015	8.63592177596791	2.06138263941773	1.24736203473515	0.502582072485011	3.63132690837188	-2.4723576014056	0.373443186833506	2.16582359733327	1.56518965100739	-4.85481238215728
118	6.34546055957816	7	3.99262590412274	5.09343133104211	6.07567041893729	2.73094449630663	3.06482218785299	1.75882675027843	5.83421815239588	4.11469162502653	2.52501429983503	1.34995120543321	6.32170191545484	3.42773600317459	4.26854658064345	2.67054497705124	2.33596563400228	1.86594067639961	1.71886914147631	5.9751682987695	5.20472131803621	3.78420750197681	2.13868511747016	5.24007984118854	-12.3320486469119	-11.2452395812045	2.03539905872606	4.79692433504287	-1.44574901349118	-0.780397327342863	0.50067481866418	4.68335407547159	-7.6919091156036	4.13867141721208	6.35537072899281	8.04254030481963	-8.85737006594066	-0.349778992589172	-14.9069805538769	5.7839385290557	-2.0381063475083	6.68936411711709	0.594231937881289	4.05860413577896	-13.2550547996128	-0.390095071351636	2.87662885366596	2.43845773815584	-8.4266818173512
119	4.69896066149699	6.42577356824717	4.32491444224472	6.57265662496544	6.0908702760601	2.24584880983885	4.88627541287878	2.94660518299365	2.10858613622507	6.76840892854154	1.91990398950376	3.96612547400665	3.44031689485396	1.97239778640356	1	5.26448836951357	3.273434021658	4.57679449052411	2.69649897082852	2.07840244049988	5.19104231580371	5.21849196132323	2.79302983497725	5.58465035671184	-16.0335626821298	-6.57199207173495	-1.27220260249231	6.46268787351235	-2.16099967818616	-5.15129414377559	-0.254390514931167	-0.936383218817635	-4.87467105990539	5.812824184305	-2.37614106221438	6.37031373698758	-8.82025934048091	-2.12935523319038	-12.4330435282105	7.06184296603926	-1.11021039091969	5.99504929936463	-6.72280945956579	3.43747966129641	5.33767464676591	-11.8952153977607	4.63099005144042	5.4913857206277	1.20800956312075
120	2.36561764147451	4.79492910000218	6.15980591748539	4.45623713388324	5.12560803619059	2.07079312056016	5.42660803493455	6.66354083158194	3.59675922640665	5.04876790108016	3.85460685521787	1	3.56433272207463	2.83066101363139	1	1.70852851798588	3.92231732804992	2.98453749294049	5.37555388802209	1	6.05358471712898	5.58456514592312	1	-0.837701353173752	-7.6273996902872	-6.92262585076018	-4.02216654403871	4.45914762159994	-3.23559684641181	-3.96484329070459	2.19438389993279	1.59991769637834	-5.7026994988117	5.10700614235254	6.79531706369624	3.16442743911353	-13.6327126853309	-4.46061610784016	-7.09303921179968	5.68519148901534	-3.53272047011724	-3.05840126880327	-3.28307982908322	5.08338211680062	-3.92168131924018	3.73889583729186	-5.44558053740801	3.40602827559664	0.300175720804245
121	4.20856107114863	4.64143809454064	5.36578793149444	7	2.94330958891533	2.92441216450645	1.78133928100537	1	2.05399090865901	5.69154548574723	1	5.47944998344717	2.6273817418825	1.2196895067589	2.19065974450833	4.75507171092304	2.24153360598461	5.95955888153678	3.54676326666743	2.29792654964576	2.00063898353107	7	5.97224455648355	5.878147825034	-6.01211278643483	-6.38809023136173	-4.43978875313963	2.33620188053868	-0.789076843815406	-9.53879147015982	-2.96324137578565	5.09507201727534	-8.3883077909004	3.79376708516675	2.24347583392951	7.7996798891034	-6.36397394313702	-8.97390935426382	-7.61359409155801	7.44595138044512	2.96244978926678	1.3767285458472	1.664921468284	2.31306017799067	0.538596190686224	4.90310472663527	5.97086483161125	3.02541685852077	-6.29137394951615
122	1.67579443437946	5.93650819854878	4.78030637115522	4.51465366307276	2.74691658855296	3.96125642996202	1.68076094372667	1	5.18734660693504	6.46868332582607	6.89740194667555	6.35690448130278	2.66103511566756	3.12970035876498	4.34444561264116	5.19937682138873	2.30990502416682	1.50399887708049	3.5446883416108	3.54828169735255	7	4.553519119984	2.05673798090309	-4.0556821958874	-9.71039925590252	-2.21907063469664	-0.00163696335839389	1.55150722784588	-0.28829359823131	-5.32391572844643	-2.32041312145432	3.97318448732494	-5.40677558916947	4.58702812947339	8.04165641601904	7.58014081687204	-15.507627805444	-10.1531061912243	-6.07843912615606	4.21182206508141	1.62761986702748	-1.89887028588391	1.09451443248985	4.98837420982484	0.839084532205179	-2.62554272803955	-0.228559841300565	4.13403084991458	-11.1873171112788
123	4.13865859157782	4.58435531804485	7	5.34387764284336	3.34277832193919	2.38351211454968	4.52101004373824	1.96013719983325	5.92738407346874	6.17432614580426	3.75897026681232	4.05724177408098	6.17935514280485	1.66265973342045	2.14356293135137	3.08203860258882	5.71225610103488	2.51824290366544	6.33826473750471	1.61012872533066	5.47873806397446	3.31946402300057	1.02523874060832	3.56389434832083	-6.23651597173504	-5.04376171454307	-4.89562757066401	2.40206309355979	0.247700825176475	-10.6269971039639	-1.29365323212152	6.6445675527257	-9.51658728679832	2.61462199898313	5.03016358405033	7.73121848286262	-7.63243002920274	-6.7042626369688	-6.50876702090311	8.49654369051815	3.61698461893028	0.210933813329126	0.0959485898730723	1.9164229908531	-7.39283028127188	-2.90950050880242	0.0162430485285264	1.71376408425111	-3.29750178182076
124	5.09875842111069	5.85782569709276	2.58474677344712	3.95924828832056	1	3.51093631257206	1.41873799893574	7	1.2267962071526	6.45740757974249	2.29983728853246	6.64419024117977	3.66854247062315	3.51377033869781	3.14144712016927	1.44305034535213	5.105466166758	2.39285649891292	7	1.17983680556021	4.07952033385983	6.35937164006924	1	3.88698531502886	-11.4098051792577	-1.4483257706213	-1.85575252908387	0.656416509589314	-2.10426356679906	-7.18087327743245	3.25356825968178	4.70828493526276	-8.9881290535577	6.40764986007175	5.01470612351651	4.94945928096697	-13.7710035234912	-8.43437261135922	-6.57747436775401	6.64040640838368	4.18642628302526	0.167188257187472	-1.89102109032647	1.70447128172449	2.59835087099735	-6.79710322419075	3.51953682173672	2.7081210062023	-3.06232596876163
125	4.12033233076498	2.90000422040554	5.84756572055428	5.72148328904036	1.50078847644557	5.41251633152776	2.90830578645761	2.91097446630719	1	1.15655615363396	4.7077019271046	3.71094361184689	5.91340423798515	1.80196290870407	3.0963037644405	2.51383874461643	1	2.73359342200345	5.14182618787525	3.03131904296287	7	7	3.34589696252864	1.96524297644962	-8.53405772609814	-5.61836773065292	1.78415871665593	4.32125620370546	-5.26971667215638	-3.36445000139969	-0.315081456944367	-0.432719301430969	-10.7258578142821	6.55181569745619	7.85906193737721	6.69541005215556	-14.4133746534541	-4.71275006457164	-7.21604676557363	7.63416054092465	0.323844156895771	-2.64782309563501	-2.92499179876829	4.84450023434947	-4.20393196602423	-6.49422688899643	2.90998940380785	3.63809439499677	-5.76558962887117
126	2.0098122745509	7	2.76038958484047	5.1638653509641	1.26542433694861	4.3695546271764	2.63674679765901	1.51356017618487	1.04187011719322	6.59138327642559	1.33813347367217	6.13306568641538	6.25734429410596	3.47693819692669	1.6614715144593	2.60665260642485	5.35561985089106	2.16171876865265	5.03199300173126	1.04443396997279	1.87990795916148	5.44256035480768	1.04069724835131	3.38486713674262	-12.3130342923995	-2.29649638350878	-2.97592390271803	-0.968214180935447	-1.62030628855096	-7.97693352452477	2.40422152300729	4.07641487315831	-8.90270462555413	8.04775289245467	3.78609891325286	4.23858895733782	-14.5574353912073	-7.4223867959201	-7.50327707873236	6.8282792404864	3.41838956022474	0.63288159490663	-3.53205927727519	3.74748810758016	-0.00504759088213202	4.14522101450163	0.672296496062763	4.13248772957709	-3.48041857009682
127	4.58415092301271	6.30685727130026	7	6.77516376737106	1.76525221663401	3.14861719316006	4.08891700022619	4.78504186010766	2.98328058135645	4.03232229380968	2.45214357863565	6.23456372228313	7	2.74035643301248	3.07267781390052	2.7138846167389	1	1.07238265566504	1.99915241293115	4.04638730997874	6.70435550065474	7	3.07931440668644	3.31432966909542	-2.46554621317564	-8.54900601793138	-4.46998185064448	1.56975305006654	1.29630409496448	-11.7778761827749	-1.18671332982031	3.7368239487803	-8.05678717653658	6.51049298353866	2.69308652369769	8.21514056469297	-8.80619475802587	-9.10373098822683	-7.03711340431168	7.5206586365534	2.51884466817209	-0.73622291561469	2.80412655480887	1.45939471828336	-0.612106779252896	-0.238076938624856	0.94527435169205	3.25816928871951	-10.2498083157849
128	2.1686743865356	6.30599363224017	5.46646811820823	5.46945021200721	1.66250446052637	6.29225649265686	2.63855133529115	1.22382353167045	1.40646321988211	6.4224498236709	3.18327387656768	5.74963326504455	6.74042234021147	2.35303614567045	4.93092855422416	3.97647829548233	2.46928121575427	2.21704665130868	3.77759403835186	1.38667449660594	6.69141756769186	2.47634446124218	2.62401758360413	2.2444396761861	-6.60693836839859	-5.23498597141595	2.40266661936202	4.43978371284783	0.0121645148103147	-7.73268476485456	1.78894124312764	5.77896424611117	-12.1452942267674	7.46553699636621	4.40953193198136	3.96088618609996	-13.8331119262673	-2.11703747279235	-9.64179725946515	3.18266765370074	6.37618165174985	-0.485885465700872	-2.64457633758018	7.2223317494299	6.260360327858	1.30823256226087	0.281427732732972	3.81020051223627	-12.9652831529692
129	5.668075348566	3.9480644776637	5.21632498552931	6.68027817168269	1	6.46933310695142	2.05659113725315	4.15246493575035	5.47640763455786	5.61538277983408	5.60410920218383	2.06964010527644	2.6683177872614	6.52933289386736	1.85197495828491	1.63900756109101	5.11355762419097	1.63054481786972	4.38171283194726	1.54915530853837	4.50576724249277	4.56726287171353	1.08122638114829	3.17850090329023	-5.78288908778864	-7.29805709700547	-4.68578747408195	4.14010067399917	1.52321201580055	-8.80763008230048	-3.7817253360155	5.24240450560497	-8.00402511911843	5.00146840409432	0.402114240734056	4.72437611379269	-7.2113544893871	-10.7767479568303	-7.29807661556387	8.84352688674503	4.19705687258887	0.334988864310542	6.06741988731677	3.06591441915227	-6.57877034249647	-6.18309341434117	1.00560475211684	0.781294495144796	-7.08292992163629
130	4.21022020862401	6.98773122700898	4.92891829871079	6.91609529459274	1.96604154392504	2.71235016325879	3.82700221756343	1.31985197748931	1.60299305040229	7	2.46457587625247	7	5.47797698807098	2.12638318135755	2.02799927412289	4.20796361180119	2.00877878989361	4.09480670801762	1.63496024140715	3.19617841569157	2.64180710283845	3.24406482525645	1.74662313685199	3.35398125759535	-2.02115586236652	-6.5678557517192	-1.0132946414897	2.12694653885631	0.0932211273735787	-12.6229763180209	-5.61034672997096	4.48484403148066	-10.2238984641302	5.25601858273186	1.67576743522106	7.15598587301518	-6.95683952630558	-10.4619139182531	-12.066697042534	9.71387839428051	3.87043387038927	0.239116757058611	1.71032616161078	4.25360061012408	3.5770835065394	1.91441064511439	2.84658885869459	4.74513110926529	-10.861583582558
131	1.39135901887693	6.08462112095572	5.92206626868274	5.18271598647825	5.76632580596496	1.97891079804643	3.67552171637277	6.9970913560127	4.8968478277498	2.80465688439627	4.09522911546639	1.18737790375158	4.63911849927238	3.10610069050174	1.63175582122925	1.88818222091044	4.0444136271834	1	1	2.12353413922891	6.56606566877045	5.61242460449997	2.42224999757644	-0.606962781955962	-8.20909428695149	-5.70089969831172	-4.90464891627105	4.6118422884304	-2.5740574569813	-3.07868041657466	2.00776534048625	0.0137632673550471	-5.1992805971564	3.91552429473673	7.01404455792305	4.25298515393389	-13.7727112007588	-4.74442918781827	-8.77166032954608	5.55502823278907	-2.91661358873127	-2.07854635481214	-4.27762321558859	3.03231870003043	-0.476631507981573	3.86301143335676	-4.74318005091318	2.59548149827579	-6.44341158208529
132	3.76057950093422	3.23816317587458	7	4.46333482192733	1	1.85432938530192	1	4.08358094964884	7	5.29067603257539	2.54709351682174	3.79190166192619	2.04780134633633	3.40223315737058	1.88304237355204	5.96163285782974	1.46474788953978	5.43022395224822	1.10805228461871	3.52943377612171	5.90980164116464	5.43627879222873	2.26155362827383	3.29330506159294	-8.68714911031963	-5.34980048651975	1.95590149976883	4.61768922398445	-5.88274518754212	-4.62340281372594	-0.857055163950656	0.519606973660272	-9.27734817915239	6.08454064603866	7.38652712471731	5.98883050585771	-12.4987260610785	-6.17687312066638	-7.07760399309001	9.54628091063976	1.46566618035789	-2.06363825040977	-2.88459792153191	1.18962614057457	-4.29615500860061	-4.95772473948139	-4.68248076966126	3.48544319499904	-13.4347432031197
133	1.71346853531437	6.58255574102744	7	5.87609107456664	2.10413277401925	6.39435487727596	2.83811050484121	5.94259865189181	1.04559222052075	5.64587015350593	4.42668711079044	6.64420208312943	6.68760911481541	1.23066594217451	2.58951051425568	2.83244069719843	1.48251374632946	1.31604792216001	1.36441000326522	1	6.54228367288085	2.52814570153328	2.19783036532116	1.74060216178887	-7.56662952625034	-4.6019161275607	-0.75795737774999	4.65834208992403	-0.814407343634928	-7.09071270255629	1.40377313393756	4.89279189414329	-10.0300991816243	8.06400692401993	0.32596132677688	6.28417886704571	-11.5813086300826	-3.35848349672235	-10.5482128293845	2.66123462411283	6.97207523464078	1.35248737206963	0.314024416613885	4.38470472018637	-1.19862042397629	-7.1873142839856	-2.00624667600433	1.7669353334032	-14.3415452551561
134	4.00832582119809	5.82050271992939	5.21990093593529	7	2.55723121930754	6.65927515867632	4.09158961583839	1	1.0111787571128	6.79967083136365	4.34276266062398	6.75924872077704	5.62144645972431	2.76338723512876	1.34938011230025	2.26946696383328	2.49609921503402	3.84805370331479	1.31630356138041	2.64946206709409	2.17971611469722	5.58536974955705	1.21665991846432	3.51715995707665	-2.51760531937284	-5.38360733306481	-2.37241531175032	2.53836825193413	-1.15518381596893	-12.2092890204436	-4.35298849224182	5.59280468745992	-11.3756210918901	5.9842874512563	3.22436286240565	7.0608080213271	-7.10048773028686	-10.6690260794612	-11.9046376379321	10.7206872020631	3.33721759055548	-0.187036893053982	1.6394755279241	7.04933002548957	3.63453823903451	2.03973770804131	2.6617972528091	2.72515781088408	-10.3270365764036
135	3.69625502761537	6.04780732369277	5.37898219403709	6.82996981068065	4.95904394611958	3.69033467321621	3.27630306367357	4.11193768350461	6.39839075956283	7	4.22254135016825	1.87899315746714	4.52051923995076	1.3228685114981	1.915224854824	1.01693305415185	4.65961707294675	2.98939305995909	2.57387026909857	5.07416152931494	6.87632927146107	7	3.75074463731117	5.35036429473459	-3.49788775986254	-3.09207045468481	-7.10554195625296	0.197688272386605	0.150204322240305	-8.2210315002243	-1.0941097827434	3.44756895564073	-7.7645149167448	2.2758689858871	1.76864980416146	8.12315599224088	-7.95840184620373	-9.57255530053074	-8.00609746793678	7.26587634221357	6.07290134546637	1.34126022472898	3.95973882742328	0.746147912221511	-17.0667175543185	-8.2688454442797	-5.57498522190385	3.96955776071377	-3.09889649217377
136	2.34289919253291	7	6.1873575140861	4.59707058899931	1.90489049819397	5.8603611983495	1	2.08171065224224	1.954571941369	6.95731231741365	3.77591447242982	2.3885510383975	4.69112518476544	1.26198170138454	2.13373140520686	4.7670865427766	6.65400301836845	2.40180288688328	1.1153875210262	1.17485985083626	6.3841053213898	1.2756930334897	1.33969123535475	2.26057799688227	-6.98508720787109	-3.97214032053074	1.23565959424343	4.89924338392481	-0.091862705587416	-7.70242851901804	1.83997668823586	5.96392493538268	-13.2957791649486	7.96474406680411	2.0774510682136	4.13833217124006	-13.5240853852831	-3.82371788702252	-7.85894921858054	3.14695823029961	4.95198597823452	0.138305521601119	-1.01084314930507	4.52103264536935	-1.45084420480793	2.48439818653608	4.61454764550206	1.67472428407345	-14.9628478355129
137	4.54786648064305	5.40503238929188	6.8057893857149	5.58442529484703	4.29735744376595	5.96456379227674	1.79594981079044	1	5.65236819584797	7	1	3.64293181948855	6.89697383522452	1	1	1.84535990323214	2.7704993962143	3.42137095799934	4.36759532850837	1.45120603663578	1.87772522323102	3.84045886423221	1.98282081971148	4.13392418276598	-6.44852350234258	-6.17686284102243	-4.70429151783701	1.99772346246819	0.533904834246381	-8.95462724051323	-0.352675604032915	6.50114268099529	-8.21977985183682	2.95049963077547	5.84631412455327	7.43258092835176	-7.61603671747456	-8.62490387272471	-6.5611545764934	6.6104468250325	2.12652584999107	1.20049071280168	2.84585100927256	3.5855235444271	-1.6724880976463	-9.50672569718015	-0.600833736512722	3.21578527131587	-1.79312285724977
138	5.35816982617335	4.12044191755572	3.73223708771715	2.68481448173318	2.29030489688218	6.08040987267128	2.73842692520357	1.30265719415462	2.06296854350115	6.37721605600755	5.53037621457988	5.99746052132549	4.9863087768041	2.01884747617429	2.864372692544	5.40321210573792	3.9290297023746	4.02906713780153	1.55812632556127	4.61766461866314	7	6.87184977494253	1	-0.252477232723805	-10.7623434974055	-7.90464901847739	-0.940724013727386	4.56139715327625	-2.74042655272622	-9.40063177079951	6.20370243055678	4.31087248097482	-12.0047876437347	7.12455762559303	3.07883692186803	3.86212031211223	-9.40546858131994	-0.594788206302088	-8.09996029148597	5.99972057945116	5.67964446350391	1.79598281874482	-0.709456295013006	6.71780536442771	-11.9073521459009	2.87109583025067	-6.87246201372107	2.61049475163239	-3.25446782239543
139	2.86466157879371	6.7509162109541	6.91604662890944	4.32834562322303	2.11748488442083	5.29951160149724	1.22003249234769	1.20982181930835	1.08015044454221	5.38223395835367	3.00124191998397	5.24281441059795	1.92331292262373	1.77103803222815	1.99743223562968	3.60959107050178	3.83016365288993	1	1.038974927598	1.6408596369414	5.64724728125436	4.1275164263902	1.52533744071619	0.923605917927043	-8.74438128197499	-5.55262798106653	0.744103635236762	3.98860547488757	-0.942776103083297	-8.58227827828189	-0.157296471773595	4.64756981817441	-11.5681619718833	5.41686408335462	2.34309068858741	7.04824494897339	-13.743881406344	-1.59295259480989	-13.2230927052328	5.6264287861085	4.21532905184307	0.309211698187804	-1.02621522354694	3.39045922033678	6.14738778172822	1.56047580007171	1.92934986305762	3.58567432787164	-15.0189393759698
140	2.82625626567313	6.30650518489742	6.39320195224807	4.36430725680164	1.99267625395589	4.82549844295858	2.7097110922108	1	1.75294726077324	4.30899873054584	3.01249870538918	6.10964276507489	3.04919858456862	1.50719990428902	1.97766337293171	2.10798096339377	3.24471075184787	1	1	1.41122315366361	1.93463271149782	2.92141945109304	3.92083015834407	0.743115978703763	-9.96008817288238	-4.27019758597827	1.78088204948037	2.99678818396282	0.0579918571265394	-8.41223658922856	-0.531320224730852	3.6435249571553	-10.751447923108	4.52516973778038	3.68253116965957	6.12113486013849	-12.8101840835932	-2.54273320860275	-12.047157165628	6.50232047719143	5.51613144063719	0.682682231206343	-0.631625165615177	1.93638643444234	3.89202769226834	-4.56384928545321	1.42780609353597	4.87423378061221	-0.258001975831576
141	4.98630134070177	5.52501685996247	5.35181140852128	7	3.7596448629874	4.01857175914046	2.50892722020337	3.91455403934238	2.83660409745085	4.33398976783464	1.65890565669535	4.52699053448647	5.4074524471707	1.47866050996973	3.2897530733966	2.1037518267268	3.22087438847392	3.44642597634782	6.80036767090066	1	6.06133897163077	7	2.24758138182604	4.39254611371078	-2.60698961039217	-4.06097552264619	-6.55908424705224	1.68098748711199	-0.692130678698955	-8.26997869549578	-0.069846525873984	4.52562404147672	-8.47057582278779	4.26038755850204	2.49408464688022	8.71769289954152	-7.95748683724126	-7.021438708003	-7.39312830294711	7.63808927769982	5.61366342126146	2.89303240787578	3.67746606418954	5.21312590964107	-3.31924673283469	-6.84808420721155	0.496703904856728	1.76499638162822	-2.90872970528861
142	2.6008134393312	6.47417676657074	6.55696038113205	3.6706273258211	2.9453404153083	7	1.77529137494466	5.63351070216668	3.0183493639356	6.39524884951062	1.52167067064192	6.54979982768794	4.84232796891284	1	1.08495267906294	2.05049352168031	3.29201322231841	1	2.85425025029112	1	4.92536546874199	6.30696529018035	1	2.71390381491415	-8.22721900196017	-4.9192009774547	1.78276631703901	2.49386214459764	-0.867588042147329	-8.4680505351126	0.452503140653988	6.3557493176291	-12.7521861503971	8.43964059691379	3.40716261320314	5.51408950676325	-13.8692444040827	-2.29311993310418	-9.23137052247599	3.37767253905036	5.76469505403773	0.0170295431421781	-2.04997637148293	4.21706011319165	0.248537359891188	1.06605907362837	-3.26621753830611	-0.0956073419566628	-13.0358457435944
143	4.42074624329349	4.45533815129651	5.90019394086473	6.40030299775053	4.17993903495477	1.15438894818657	4.04755490836051	1	6.36807222425114	5.08331298551629	1	4.69977585718619	5.93866494109981	1	1	2.79123490135608	3.52887406918404	1	5.54924532656156	1.52111884026007	6.21617594945144	3.45897021291714	1.51867647405686	3.95169293011117	-4.45055124155835	-5.97300272938463	-5.1609959287859	2.90701961624046	0.0815016755175792	-10.1718303124569	-1.3172888017855	6.14302429849545	-8.50781565805969	3.04156048286672	4.5905312982309	8.44242701040845	-7.85010302429743	-7.01561784876184	-6.47304884506492	8.4668532400333	2.89949124247914	0.046676381316387	-0.0320154215529824	2.85418409333642	-5.80755722505009	-2.67557121441435	6.5786017410633	1.06795852748517	-2.72679402146126
144	4.60634622818089	7	5.7737417058557	4.67109102319037	1.73380426416316	3.11607686448973	1.22068887591702	1	2.88842590340897	4.41839114916633	1.3444036680951	1.74132136857886	4.5046128733268	3.62191449498539	4.04010675406963	3.37158875884542	2.68486459945944	2.22492215144022	4.31377096368265	4.57789741463928	3.17862791063911	6.48973876595489	1.59763612419541	3.82561018090001	-4.21399518054791	-5.06401187976816	-5.41912610256751	1.72105997496772	0.564406747388077	-11.0109002220783	0.675660122457528	6.52149035628841	-7.17603910190752	0.894598678704991	5.42024751781327	6.90869315561971	-7.49763469126337	-7.89016867065532	-7.33504657152179	8.39889936731304	4.41974315114428	0.461494103806302	0.842348693179808	3.8097247678774	-3.21349424349399	-2.06203209936523	6.81887898926896	1.77725239092548	-2.63989331822051
145	7	3.91801997521786	5.29118122316641	4.72355665721294	2.5481654829442	3.59143373333385	3.74823567290148	1.90859243144786	5.1480013099359	2.81441318838175	3.97905922659245	3.90499749734977	4.35140187304338	6.77103060355992	5.20822929471497	2.0544745296419	1.98380593839753	1.12668669256558	6.77529479525042	1	4.10130719116523	7	1	5.90176728773562	-10.9551860740633	-8.45666852512973	2.50231242380231	6.88544700184361	-7.62378710296265	-2.93262548895929	5.8875783764694	2.61854715279547	-8.77149890557541	-1.50225372827808	9.87729131464156	6.62962517336685	-10.0210605128921	-2.96736035742195	-11.5262382832124	6.72208398457475	0.488148851006656	-3.13342088600773	3.52789585969877	6.64714976615077	-6.89403222254315	-6.92366888322759	3.69400543313796	4.18489900118142	-10.1395422802114
146	1.27436380576694	7	5.9200637281126	4.19459199832314	1.97299539518204	5.21088351094919	5.20864365666501	1.79021086516903	1.82370078387014	5.0435945449923	1	5.67896069417295	3.43105271679383	2.86328881352184	5.04601837468182	2.40419174620367	1.51726208937623	1	1.73341411282316	1	6.57589802521635	3.96194242685868	4.32050166119231	0.00243282556805191	-9.35141163697537	-4.47639827164515	1.70697032958977	3.03736742511702	-0.479717562205395	-8.7184495158198	0.278764242558731	3.07823334380297	-10.7470629216329	4.72080424616123	3.83152437526333	6.39012088387014	-12.4851329525343	-1.68440564897521	-12.0495262290915	7.10679467100716	4.14039990886389	1.24047697934502	-1.31000373528094	7.28913004540148	5.52885181259853	-5.88595157505654	2.35785279409822	4.24574214614543	-0.965085608330687
147	4.56763049719814	3.11845272433398	5.02874471213923	2.95534180629415	2.19471225072967	2.86866682047462	2.08247694640098	1.05710107006695	3.27544066771249	6.80808438912657	1	5.89367317211621	6.62106894738449	4.23213787497889	1.77244876962654	2.61066445201998	7	1	2.11433117340249	1	4.2708130786987	3.29065081690482	2.83853115648184	2.96193138939076	-10.4211817780189	-5.80891158815655	1.30822305373572	3.1128547962649	-5.68675138352578	-4.7425636981497	1.83482447192768	0.470585762085521	-9.38110425027389	4.08412954258313	7.51491056365851	7.31756477267259	-12.9551598622533	-4.68085924339237	-7.70174048621287	6.73164568885043	1.3885150427869	-0.556490678716477	-3.25842152130847	-0.701015707269839	-3.14082337612478	-7.33778408217817	-4.77237943333028	3.28038698606199	5.22115878059701
148	1.69772029830923	5.3651428051402	7	4.06512837979865	6.08698045662576	2.05064199781524	4.8130146734874	2.93436002394584	4.65590640219535	1.70175239829826	1.18402322725654	2.72138062509076	4.76995119484561	5.70773399117149	1.13005444904319	3.61449748687527	5.50053485611485	1	1	2.49803215608364	7	3.73362572655381	2.1054502642668	0.659091353141921	-6.95554230994167	-6.70694968436259	-3.83453115411879	5.02558691569925	-3.3562843577565	-4.29236665220065	1.95108855568107	0.0790230222295647	-6.79828884190475	4.0062186437739	5.62319211101006	3.50792629751104	-15.355264840871	-4.93240223699367	-8.00867688510218	6.1487695695241	-2.35965622933041	-2.07240469832213	-2.25465016625451	3.303084183214	-3.9703384330638	-2.99344464791871	-4.22476690676235	1.37350116973093	-4.1622425418335
149	1.15820707504085	5.49089361267985	6.69006761269634	5.44094155055846	1.00494017181619	5.29432057942217	2.07795395882009	1.43892207860787	2.51452204637482	4.22438414564834	2.77673475289794	5.41653087909213	6.55407999648148	1.14168491164604	3.54656737277059	4.85893492138625	4.16979878648668	4.07317105842374	3.86960662187155	1.64960618003201	6.28438326565162	2.36004906011318	2.12019729536866	2.24424764782714	-6.11899546441529	-5.00535045485532	2.14093956002059	4.36580892315552	0.279542815596698	-8.17491927329604	1.64517780140234	6.79728281104244	-11.685669194831	6.81556239804047	3.10691038049078	4.10365152312752	-13.4856428894117	-3.05403532160372	-9.0485644780991	2.91473918557895	6.19832877112097	0.529137049181118	-3.11791737226249	6.40883750415632	5.98107150704427	0.0160989563002478	-5.16411988103333	3.47399413822185	-15.3073752108209
150	6.63852698351393	7	4.85482141980812	4.52871473905191	4.31884227330899	6.36729057867352	2.32331796017121	1.2832769477141	2.61393710788806	3.72933718978394	1.56203046154918	7	4.61015422188044	2.57658018959234	3.34447410026069	5.78793936440793	2.25657544723298	1.83916490278802	1.4588684374862	1	5.63423240910813	4.09351261717253	1	4.16646036763289	-15.5883321105949	-12.2984614363785	-1.20421983849323	7.414833378057	-1.46407283928698	1.06762457282619	0.286911514223821	-1.57819437735383	-7.51337466968233	6.88757964779295	-2.884099886681	6.64682241414877	-11.1956654351878	-2.10960445180393	-10.6787869979119	6.84032223134159	-0.556990205697654	2.81404222445959	-5.19033822777657	3.71908464159849	5.5949818760196	1.94725772078717	1.16686530087833	2.22034083603665	2.28510451479439
151	4.38600232892474	5.84727395828371	6.28170214081848	6.8183838089657	3.64777617704331	6.77050809005987	3.21318241457021	1.94559617318771	2.41516169444212	6.62896776026047	1	5.81574896556125	5.36511415695842	1	1.97738393122558	2.81437846572607	3.93484222849859	2.21070080556912	6.7489909846377	1	5.92312132086252	5.29912035534339	2.71318795866042	4.84347838219519	-2.51825193917533	-5.17777777891859	-7.13259869227085	0.526002539322795	-0.966755555856715	-8.40315974736914	-2.06172896776681	4.0904178269764	-8.4342548233704	4.01029360239746	0.966593025844191	6.92391164351144	-8.87578255948353	-8.33547534825907	-7.56168398026934	7.50996502153595	5.91674320429409	3.7178657793823	3.46803825949417	4.63239180403282	-2.1979797062684	-6.20811100933071	-5.8262531973525	5.68993635954965	-3.5253607153425
152	1.88165319622208	6.93116822751826	2.91420936215091	2.53290117914073	5.05972727500204	1.60208953016058	2.66824422212109	5.64999698726736	5.87303462741346	6.94454733119395	5.21320860903561	5.54392731685108	4.79677217547682	3.05813646321576	1.17333696550647	2.68261947961734	1	6.69224094654256	3.29092495744496	3.57387231942149	4.57504537828026	5.72814423500086	1.8706685117008	3.38907529867616	-6.66059545933763	-3.65854106773937	-3.38317442529034	5.76753954618402	-3.14299536721946	-10.7471163648281	0.533611089805343	1.83524696471006	-10.3178103832827	-0.726922455021095	5.22574297178746	4.53916413336758	-11.133857982325	-1.23958854704491	-5.91941695956137	4.24478543810961	3.9049656193302	4.08846046923164	-2.63064545831422	3.77076342629379	-4.89654487703606	2.65601974830337	1.09050157994468	-0.180412151550981	2.64039890687413
153	5.70273378988464	3.95854013362924	7	3.36877006364729	6.90815100155473	2.28738559595733	3.1934949407328	2.59226801813708	5.19393275396464	5.05677935503542	4.43450130690756	6.46597573694411	6.32394027762269	2.20889898921423	1.55315327099178	3.55897631045118	4.75931813710056	5.51455081976651	3.46624840401163	5.11537232974006	2.4601759218727	7	1.52587949935529	4.4192194371203	-16.7571540783593	-4.7056331409719	-2.57869938119421	4.60220184124088	0.840498561095282	-3.08840846270022	4.66708615086054	-5.4796510845448	-7.05001101815382	11.1480977665239	-4.6029333718055	5.50090447634384	-9.37766187350679	-1.45065760072909	-10.8059311269364	3.51378959688916	-1.32412735171519	0.979375362892118	0.108568573452263	2.57963453790868	1.7589343142688	0.932722482235005	4.56083697468058	3.75048959014692	-2.42665310172224
154	4.24196636303	6.74736364815181	2.05580016233162	4.72824511378765	1.27343030794487	3.28325765179149	2.87049135114257	6.97788034751886	1.96298240012014	6.30310997780948	2.48810176464805	6.16527845179651	5.3483293118692	3.3485620529955	1.58023302547102	1.34158480182729	4.95106308271338	1.10188256982963	6.21136984541622	1.77546015214609	4.45253748427618	7	1	5.09514219406547	-10.6023824023656	-0.192047034597664	-1.72292282396978	0.233149792517833	-1.83001475491959	-6.76759803190922	2.73437939981994	4.72494375110389	-9.02260005221435	6.77928767920335	5.08233387122994	4.27855762206074	-12.9284701268736	-7.05020539555601	-5.93060685470736	6.47007870584396	4.63147441433148	1.2685937716036	-2.75407317021485	2.61574976673031	2.8312003859186	5.14120138343458	1.91799162001446	2.50041428443516	-2.17325372635898
155	2.45958183068627	3.13888139314323	5.94369793428121	4.86712977677812	1	2.34650004545944	1.07106388964604	3.92294474799622	6.28847270214765	5.21660729769488	2.54703436862176	1.36870677116769	4.74466450345575	4.29667007818968	1	5.74552683526347	1	5.01889270468095	1.42018097663561	2.94409827899565	7	3.87653668642678	2.3126651640181	3.32733976052885	-8.69663728971278	-6.22769977581078	0.947724754839322	4.38821212512793	-6.62242567306192	-4.89823919501633	-0.820003100446215	0.495179822251323	-10.9388301162127	6.21941484172796	6.70856561545127	6.97237249787418	-14.2273349006978	-6.57391638475138	-7.52812173484694	8.41658868654858	1.4140533636368	-2.35956501944325	-2.13123377558094	1.46534954521628	-4.7142610418905	-6.24871750102365	2.09771543158985	2.98698129531887	-13.4454083014732
156	3.05703662165058	6.71595897186294	5.5345935120095	6.7838090584365	2.23239229606814	4.48211080234865	2.13400178287478	6.81916345001741	2.52338576012536	4.34143581730469	4.14927944296022	6.00020996212779	6.47546034058729	2.17268315631177	1.87081303291181	3.48613732366527	7	1.99473011435633	7	2.38801116169171	6.49714710959392	6.15253335481737	1	5.46257826175062	-3.22259214478664	-3.60719688948355	-8.77869521732141	0.00863206964807952	1.28344314345784	-9.325356434381	-0.469422537693244	2.68640705423742	-8.67790364246647	4.08347703645152	0.953870189080815	8.30160711745809	-8.52341135025406	-8.20009481518044	-7.51200368739158	8.37655297959189	5.90557921488588	2.13541987515119	3.35818390540964	4.95170733262983	0.390925945514536	-7.03278897805799	-0.0552218690704658	5.57941635264433	-1.53649571760624
157	3.73355914848377	3.5957571508554	4.85163757057673	5.75690420039103	2.06490380337055	2.35748387254811	3.82958573666402	1.34682894879271	4.3402855084939	5.27940678096347	2.75086656229236	6.62584965114647	6.20625456009953	4.1074733692146	2.31244320352022	2.45128236811884	3.44821251274866	1	1	1	5.16449706886226	4.61018588410156	1	5.45927203338393	-4.5296959714773	-5.09271109768947	-4.61399514386615	1.55151335564828	-2.96620745455661	-10.8798930522013	-0.245138378546513	4.86678209180219	-9.1297497371538	6.02649559730926	3.61908300651483	7.70517992425363	-7.43072497503016	-9.32077294901447	-12.1734274350484	9.71503488869078	3.36435112234806	-0.180063843771642	5.33354682229603	5.1639628186706	0.222665215683693	1.97420283872107	7.78052911468032	3.17838744924044	-4.50882259358228
158	7	7	5.44036275882096	4.58175147548218	4.66084587478241	3.29162543862939	3.67976531014325	1.04809684319648	1.44620835351574	3.37844873382153	1.78287302881644	4.4082956645314	4.20154468393538	1.43254381945375	5.98022469796383	2.81751662249111	4.27632925289021	1.20515964751738	2.45721540351832	5.17643487027731	6.89078242042593	7	2.52143515213409	4.83395826883408	-14.2368331204266	-14.6875370355787	-1.81224086581937	5.09835490785251	-3.30066273466356	0.479933514787075	-1.15191817175904	-4.38891463471207	-4.86214159159297	5.07556507265839	-3.87618402677547	7.29042658667853	-10.3695604600949	-1.75898535241959	-9.26954539241529	5.45945205908093	1.41544786343702	3.67643899161893	-5.42308304557786	5.99052683343728	-6.9022464781155	-2.85738618772934	1.72344658595418	2.41776850660916	-1.55474013950584
159	1.95564376708009	4.25394715552157	6.58186361555205	5.46985977854598	4.312474720041	5.81437966584775	5.11192646856234	6.96224629282038	3.0854057836272	1.69694030638814	2.22304304476187	2.76240943978916	4.9024585320647	3.36204078019958	1.19236868893263	3.84101802759303	5.74900489857863	2.36466531070058	1.71264168847968	4.37893858112768	4.97798876066279	5.46117747359525	1.65884934914386	-0.64294456133907	-7.19289190149949	-6.91954352439291	-5.15954927235527	4.56001247696933	-2.88899410349657	-2.03842960879138	0.259837928690976	0.8116397779414	-5.65561148957789	5.12595146033538	6.55486463410273	2.91724314555098	-14.255925255192	-4.42405087115394	-6.77896828590498	4.50149861205945	-2.66150685960527	-2.4817634915568	-3.36490382415006	5.44209281330956	7.1478349348032	-7.69201215507521	-3.89812807045183	7.24938602633267	-6.5965337268294
160	5.554977385012	5.48465515618253	4.32585545836759	4.36005130969162	5.78972813564327	2.57123216936711	2.30331005138722	1.2729702345148	5.58134708030189	4.53733209188298	1.95466237049772	4.89077826383028	4.36677938148093	1.11413124271222	4.36806918959985	1.93385962251903	6.54068764506816	1	1	2.24738356309579	5.51039213451928	3.19866157747565	2.24430771252255	5.45823578349111	-11.615165430545	-12.3931573568371	2.35963389842543	6.00329775023939	-0.511585355249048	-1.06044451603545	0.268185840901691	5.94166084900317	-7.79880196227694	4.8345630939265	6.66569586057373	8.17739020930059	-7.64057036085768	-0.340610079397915	-15.2320526733752	5.76996733849503	-2.29784446308167	6.90323558897567	1.8718349804	3.4943345685634	-0.84566686702917	-0.333250164774515	-3.58798665685777	1.8304331069832	-8.17141834277189
161	5.05632646663834	5.24253163064069	7	7	1.30871415081913	1.51578069087754	1.6730849736724	2.05513089002259	2.88378150215956	5.33633084808528	1	4.6348431576117	7	2.71267607102082	2.58940369878747	1.84637721111398	5.65181700177738	2.97319916087943	2.61342122474848	3.05709934077126	6.72757152564031	2.28713445627995	2.28924563380936	3.40061706355947	-3.90007781657439	-7.17817720537093	-3.85818602456742	2.79952127108198	1.14627999217685	-10.5099102442547	-3.62326765921891	6.81172355728725	-6.90445940116047	6.34719316898927	1.21617670034874	7.24560187915716	-7.66051951050661	-10.4722797964326	-7.82442305516694	7.00625591239712	2.9121130279631	0.296343587788522	3.38206878070535	3.52246251993777	-0.00328458966508383	0.966727578365572	-3.22865240642018	1.74140897564621	-4.18380576326052
162	1	7	7	4.77661841898478	2.01131680807606	2.13791749121398	1	3.7190266326261	1	4.56832489471535	3.74906654729755	3.87277037439439	6.73223325203021	1.59145001241076	2.63865255933543	2.04653381870731	3.26887816218993	2.07547513476335	2.07972579910066	2.24187940648923	6.77359705704714	3.49430858363633	1.34143074952748	4.58196082225293	-8.4221619231236	-4.1988916733188	1.69936487761466	4.71435475490609	-1.59152303842054	-7.24717245844533	2.17732173378953	6.94057847888947	-12.2897903630104	9.18577157579645	2.75859744623723	4.04489317449656	-13.6061740694456	-2.40643190138771	-10.2470221440755	4.12194911305168	6.56024780085537	0.599828131437621	-1.69539128885584	3.10166522525238	8.65607549598817	1.73850519030881	-5.4588150667872	3.4962447930276	-6.26736746334685
163	2.28497258844539	4.32949095408591	6.8907563642562	6.36085702818192	4.25765285249232	6.25812524307909	1.78013142622839	2.02898317436552	3.21871752835474	3.4120063367649	1.54291232419848	5.69946803195884	3.54795432015417	1	5.5448276921245	4.65747088337054	3.88879150434681	5.93435533691613	7	6.54774862795434	2.16063773823096	5.4848524336196	4.55118010409337	1.40636629836564	-0.0606546992102782	-7.04860411922444	4.48377578459883	9.13357605789589	4.69558781863395	-4.57651358727157	5.15000212182574	0.844681808917306	-15.5043893844328	8.66798858198463	5.09067209413417	2.6475767301395	-9.16825632015193	-7.4625639715437	-4.35691204180238	7.60071188895184	7.60118529937711	-0.472166770538388	-2.72823439027452	4.53182066191662	0.00620742431367027	3.33333830695382	-2.60224887760356	0.602729521975065	-12.3825521897084
164	6.05657054175867	4.5516588920224	5.00285161898622	4.27130123903352	2.35377072051665	4.11753246624381	3.51747190241807	2.29997423287863	4.60692098673869	5.05540415757555	4.21410803329841	5.22176063321307	6.03136582453842	7	6.04210102647438	3.34998619104507	1	1	5.65182358966182	1	6.43427502814952	5.98229939444684	1.61730498864929	6.65120515247027	-11.1806828393029	-7.43760960947418	2.25245719759157	6.7155100978888	-7.42276250314834	-2.95264822274397	5.37500240288005	2.32155243229841	-9.42857927764589	-0.861943762882048	9.95892209659814	5.61380311911401	-9.93913475795889	-4.40070037280364	-12.011629430478	7.7231002210571	0.745005197656727	-2.62765175921442	2.30410987975775	6.79766419975607	-6.8381028270404	-6.46525359108427	1.84715999433275	3.98412968213205	0.325576767230652
165	5.36929457350957	7	3.90480643416236	5.08020999767189	6.24790873312375	2.98595569204011	2.49226426793102	2.08508289374843	5.26382355566621	3.19881570634937	3.38478872284505	4.45556262592929	3.28586174816782	3.76405374556471	3.84170011794832	2.38776005108881	2.98631380524717	1.70992839227933	1.1819574511769	1.83396349682058	6.72668622499762	6.94766336681662	1.6012284216238	4.77178847743291	-11.5972341075095	-11.6147611024513	2.2795879356437	5.61735019662956	-1.58297932125105	-0.680188081911385	0.0867535013993632	6.22353863668739	-8.50410343788239	4.76326909865696	6.18122631930905	8.19043157776634	-8.54047438220675	0.096889517540321	-14.5642492680967	6.00666662979029	-2.17600857916134	7.28090287124221	-0.158811868100266	2.12350780369589	-14.6699215301745	-0.989634530589141	-3.6753745519404	3.63892034592608	-12.9460956636545
166	3.74350655666866	6.75388670766534	6.70119055794134	7	6.21827984898062	2.70456513205796	1	6.95912968919075	5.20720797934064	6.65405007771688	1.51085062853338	5.78641186812194	4.11012303216075	1.50153613315655	1.52794894641065	1.41887881211266	1	4.8313606920335	2.39534937242433	3.55616130157699	1.53651966295644	7	4.1601522517842	3.74015046475641	-8.83031301269455	-5.22192711927755	-4.1520750768054	2.97592491050073	-3.3729591450676	-2.23219702609747	-1.6784940982301	2.78553213279755	-9.81875298678327	6.74588481167955	4.80909130606685	4.989293771574	-12.703364632367	-6.76789364124112	-5.95067156993287	5.62428864088144	-3.43417085776959	-5.40746054929834	-2.53197790721892	6.02957730789638	-2.05209868683015	-10.777251730723	0.5260133226667	3.21252709141122	0.361751080145404
167	2.96377541550487	6.37960716731493	6.501771222909	5.73600908774502	5.72865059452411	1.28869451985259	1.27238980111599	7	3.37354146117001	5.33170719974909	2.13890130761696	4.59356201814796	4.94762275206265	5.54079321229971	5.78001535436087	1.49864749983299	6.37380925456094	5.26126064382227	2.01389410264034	2.5182819000433	1.74144186626197	5.61817436997839	3.54076526300736	3.6237867160049	-7.21785789224515	-5.81623061672204	-5.54513897969459	2.67214410781834	-2.00895073522493	-2.07473341725791	0.437651800640446	2.71922135278434	-7.71682258260073	6.35222531138114	5.33533202986228	4.02357059201306	-12.4010731966526	-7.98287036361273	-5.09905429153227	5.30685568477135	-3.50513383609649	-6.22535120539797	-3.06635530494424	6.31275337449308	-1.22729442954213	4.43935104694167	-11.2506038044572	2.56077147988737	-1.06999147522655
168	2.66569270184372	7	2.10778413542176	2.98042749250888	5.73798601511492	1.07633992725489	1.49253086572744	4.42538323836052	5.06372674836624	6.11618784002833	7	4.95721200573864	5.90093141600653	1.45825079135465	2.53363633384136	1.54150612716036	3.24633277506476	6.32184714446109	4.89400309289965	1.88851649058015	6.65118206003963	2.25244273112407	2.19783676023799	2.44291138591728	-6.46076789230847	-3.74654630928989	-0.907574889709639	5.94665132739521	-2.55041067732035	-11.4706142427659	0.694199411873221	0.689511078772312	-10.3780490813703	-0.236777197865025	5.69502424265413	4.54119400990956	-11.9181347221467	-2.0553295289737	-7.7910102437559	3.63745623976201	4.80473402568115	2.09519088436856	-1.27208009940792	3.68328504951126	-17.9047200043978	-2.49371580462092	3.35134606169862	1.38845546061083	-12.4907219546464
169	2.46957281226114	7	5.97968647230971	6.39610115407474	2.3529319887696	5.82400188327854	4.55656932620157	2.14777670566243	1	2.89198977038678	3.17161669715446	3.20634980843235	7	2.50842726458691	1	2.5292519436472	3.09022292868709	1.41087903759478	3.22325452994658	1.88998372383313	2.21200732663054	1.63020900619623	1	1.26141652179411	-9.20666930755668	-3.98935860068518	2.27523588500457	3.07951509563802	-0.951202748988261	-7.71109490335729	0.520204078020971	3.95851852361952	-12.3450043915825	9.51457103196605	0.776828297288233	5.0429134087779	-12.9671481327704	-1.96417296804186	-11.4183595468424	1.69308995537457	5.31584218112782	0.113297718428457	0.0393000224015234	1.46403317683614	3.78349860151576	-3.19483149760494	2.11145153902196	2.24998515157283	0.931424902875305
170	4.96854863379099	7	3.59254323172159	5.2448242240017	1.51592754468071	3.21643335026836	2.63527637951402	2.86261816898322	4.82629281910427	5.22141762378338	7	6.19492351257543	5.29449056769885	3.65101086874276	6.58206911588011	1.31810560638392	1.98421173285071	2.33591693092347	6.47171119394327	1.77726141442497	5.30843246331402	6.00340779862511	3.09579704213628	6.46508397151261	-2.73984358055052	-6.61631304969316	-6.58170230101014	0.986056099297525	-4.52808393606056	-7.77890912065231	1.86457465740762	3.32801998071017	-4.16494118467672	5.15435112819645	2.54768081833018	9.04511998664319	-3.62881248504439	-10.3469353401788	-7.25468183158234	8.71803086509291	2.04206407811645	0.631041519410688	0.899932938758905	3.31227298664849	6.97470993409434	-0.625649615491516	-10.0307675803082	5.28283366051701	-8.24448719200644
171	1.55503469169959	5.60060407706301	5.95308692360803	4.41909666195249	5.01108014046007	1.74604451188263	4.94322730591678	2.64770435304072	6.29989574359541	1.97801773258213	1.5796392875648	3.91467806440931	5.2511130028983	3.2689206469657	2.05053797125377	2.45056044725687	5.91497957868145	2.47894907877567	4.51962099525279	2.16148752943406	5.88965022038411	7	1.5463336292046	-0.457396419686958	-6.44979092602491	-6.40495067845145	-4.110736545237	4.98488230426246	-2.64001773197573	-3.47159010055704	1.37814497586673	1.40880730197784	-7.49139720005155	3.84658537963414	7.57898530056112	4.17739538950779	-15.1452390164306	-5.22204517154099	-7.10444520951162	5.20963396295808	-2.59332979609877	-2.53999372450075	-3.34961150692418	4.36543515300922	-1.52423967689516	-3.75831780363153	-0.00385622553559728	2.48570722089361	0.72117069438685
172	3.05535060670048	7	2.15401378769726	3.87099742741159	3.33382588077683	3.92760498993663	5.65737640008629	3.57270358257744	7	5.82266432168505	1.74607625298733	1.12105972093112	5.45069147923994	4.72954448125191	2.31364856319202	2.5081293835939	3.7233493212733	4.49467796885712	1	1.78712428675788	3.70575407422186	7	5.1768433931327	2.06517320886902	-5.17653351643946	-3.10295568969565	-4.75839598702307	4.24779933582693	-3.95998154554637	-12.5945730291385	-0.563644035825159	2.06897936300412	-6.91394546788848	0.108267317054482	5.06821734276268	4.46305558163536	-12.7907255581802	-1.30738009857431	-8.34609914772926	5.33379508279621	4.15659400629624	2.2427627522096	-1.46615789760329	-1.33604198220185	9.33935743963391	-1.76189913897827	-7.90320055005535	5.34759108517565	-1.9854768480404
173	1.24009759815588	5.33079850525214	6.18218162736588	5.52040535059966	6.64564311901011	1.08871332679826	4.23149687548768	7	5.3879010553679	1.87244136549089	2.94519112086825	1.76403875301892	4.97503211624866	2.62163267467735	1	2.2550298109824	3.94032371875143	2.65273034820907	1	1.05843563474936	6.93193549640395	5.25011864564662	2.61290727904614	0.0415556686755835	-8.09348797524752	-6.60718958063364	-5.06432403231692	4.03523315501611	-4.46647070703481	-4.07642623881353	1.24136486119724	0.0990172022869904	-4.44559814685112	3.93570250373864	7.76464151544303	3.21064877778067	-13.5626347997031	-4.88508942864159	-8.26548563754379	6.89256014378865	-3.30869800159767	-1.81199368021875	-2.77929503438282	2.98699793823128	-0.824146434273844	4.08302784262147	-5.39194308348937	3.762180219954	1.21258471289767
174	1.91506136685622	5.40764126038351	6.07597350191801	4.36240193350626	2.41919681888472	3.44418586776947	1	2.45878819425205	4.67670565645546	4.15045189878049	7	4.91248888059149	6.60555406429847	2.83599004380531	1	5.81934762804717	1.49515295998103	5.1801757134948	2.39783086810786	3.90406583444532	6.94868101696809	4.80066646390362	2.67739556122881	-3.32348249049001	-9.59181578633011	-2.04944689960485	0.394968541166025	2.67396518732164	-0.16218224599005	-4.9537729040775	-2.34516857142304	3.676514103962	-6.25104955063503	4.70075923128443	8.38343617228979	8.38075729538171	-15.1135948283837	-10.802337075847	-6.61166763637756	4.45634595664508	1.72793389241084	-1.63074031885387	1.9146207994688	1.2415697642153	5.72619049387158	-1.12343648925368	-8.69574328247715	1.02641990261132	-15.1825106765791
175	6.8894818732695	6.53108055387309	6.16358504963669	4.83194912757136	5.48189687936479	3.57619335699823	3.1203094572337	2.88378587759253	1.02748924206623	2.6731185925148	4.69930100726346	4.4267823536776	4.86054914161813	1	6.25708626554279	3.58002309214049	5.57338300728503	1.52334378818807	2.52343142851791	5.63369341971701	6.30055166199162	7	1	6.71458140055609	-14.2892154589807	-14.2954964093013	-1.56605093306127	5.22761450372208	-4.31983550541219	1.34914306482387	-0.627782048364994	-3.87884630349991	-4.91284801483228	5.51192278699526	-3.22587193223516	8.60004392017036	-10.1112327757145	-2.73392326025324	-9.8617528494059	4.7443328675836	0.839261609483875	3.38522935023716	-4.84866047497222	6.43372884919676	7.18773031265866	-3.49874791545603	7.94831498110162	4.03709900433831	3.53410437670741
176	5.07462350526988	5.98793970669644	4.24334537291102	6.63451696632059	6.85729332079179	2.36296428481127	1.06946600494802	4.7186105469647	2.64748695863725	6.49617287288367	1	4.00843322444092	4.08445358059698	1	1.44304206824146	5.56078305405652	5.0503938865964	4.00194606308649	3.41672679314974	5.42629200805659	5.10663544716114	5.4740933044418	1.68905103301462	6.17045165301033	-14.6649416385685	-7.41260525521081	0.449667637072645	6.51681592931108	-2.16233651961157	-5.77415091745102	0.0254238031750867	-0.817754685176645	-6.09639874479881	6.47571127030836	-1.62604030830865	6.71412803224433	-9.3797145148488	-3.05817154562189	-12.009515439408	7.59548981131336	-0.912167703426778	6.50390551523822	-5.96760587204999	-1.59182787205803	5.79815764673093	-11.1947203619493	6.23438406079005	2.46645921194199	0.846968844360373
177	4.47407013245144	6.50597400020184	1.0646840532877	2.57228532912285	1.20204268843251	2.60419029864024	1	1.79950195660195	1	5.19421013681607	1	6.78807321421336	4.838499153352	3.09787269519212	2.92384564862557	1.10289251919314	1.52384537199503	3.25239100735064	5.93042793331181	1.20399699628392	2.56751025954265	5.00005527133586	1.79696848180046	4.9202753118908	-9.67963279814892	-1.88447397568148	0.0937622661250639	2.30181682857044	-0.181227228354551	-7.17595280209376	2.97925301583317	5.2894195059339	-9.27247959820965	6.66735904538255	4.5234707474399	3.50762512496622	-15.4097104150014	-8.01099171745437	-4.90006408163959	6.13798792942078	3.00617941571925	2.43342814262219	-1.55067609220456	3.03151494618347	0.925365751025646	5.24691476690943	-5.34273156167643	0.0341655637174632	-3.83599516250128
178	4.59695775699549	6.42996313185524	4.50440374124668	6.15334999356923	7	6.60316212004703	4.47545666235939	1	4.66984784010254	2.2607871143029	2.25935141392701	3.06552948481044	6.322397895816	2.76347575844655	1	6.75315746166205	5.22936567052286	6.8961465374259	5.77384421823579	2.58107499782011	4.62923420745831	6.74652046008356	1.59835389559974	4.77848154375134	-14.534774893881	-6.66406800809164	-0.716788697175093	4.9595239660406	-1.18858614388787	-4.67710786627886	1.13106876861272	-2.51344044046751	-4.44780969225658	5.39196145501556	-2.4150071231074	6.55049663367885	-10.5111009218299	-1.96699427022476	-11.0216023020167	7.19044066231076	-1.45103465435712	6.11308477105333	-6.06639410184602	5.75663340318564	-1.9850935577311	3.50877829140277	6.4959942406564	2.75217224615969	4.67564115526052
179	1.79804816887547	5.70054141879809	2.05173610896794	3.88444672745577	2.90778823289971	6.04044422009573	6.80310157137489	3.90860437810248	4.01312473317917	4.37460217776328	2.96941513090036	5.21185059107543	5.71648647706781	4.26655884884906	1	3.34478694980844	3.38346187895481	3.68432210906071	6.97664704865184	1.39167567116289	7	5.1032273727313	6.08669525265166	4.87005701053944	-11.5898807401949	-1.45933311418564	-1.30337594533612	2.1669350429006	-1.13605364687283	-8.19203897170579	3.19590665376902	3.8007581176048	-11.4240808002586	5.90273561998229	5.20970661424554	4.20623547334751	-14.1894318198088	-7.00886230204029	-6.01930197749496	6.62441278494474	4.44484031229945	1.35097623179245	-1.96513639041772	3.15253904448558	-4.19800176898703	5.75746288068668	-5.0123351157598	5.55278854463204	-13.7940634628969
180	1.74924722777795	4.40202453967383	5.23905671377548	6.69833782194036	4.98371922330077	2.75178778847483	4.84765837702606	6.93890521054327	2.81757443102272	2.49035856698364	5.86420219396051	4.61891488411566	6.54981610188262	4.80329569414774	1.47135238977301	2.49446506989512	3.93857358636768	1.80586786572883	1.16936086715428	1	6.87488386015555	6.32814263528945	2.01072973209648	0.393930195712119	-6.7495550776454	-7.69625082396157	-4.05589139352681	7.21929050983573	-2.77489037517828	-3.14029276371414	0.967445252570691	1.20401384595401	-6.58771630721372	5.2131892624299	6.87808849616576	3.57696137825022	-13.8475356491128	-4.32247023768488	-6.54170574753359	5.70735029189097	-2.80973834888631	-3.41131965935781	-2.58319427067436	5.92093864047563	0.7833510120191	1.13928475878986	-3.64205708807125	0.878401638263956	-6.82742982388376
181	5.30775350501495	5.91374930273234	5.18184719502632	6.05321957293316	5.52567370866395	2.43998489695991	1.39750007522345	5.64607454934598	5.86073846750559	2.86346719730027	6.13337095949432	2.77628295550433	7	2.17376073679424	2.9592447266653	1	3.42791130070299	1	1.90798815030655	1.54897991432345	6.95267231031264	5.13733964367485	1	-0.072250409334184	-5.01960989905938	-4.58481139900813	0.318222396813555	3.18917281635407	-2.88911440633682	-9.91316493967468	-1.51113371403864	3.54968554748237	-8.86808779116356	1.80817516094036	5.28999859052653	2.02266807827075	-11.7786066156553	-1.44425042536501	-10.3647509009839	5.62195664292815	6.92593291704758	2.85922005572403	-0.180414098699439	4.04224289733269	-1.76218771283091	-2.81579832543858	-8.37577331881444	0.824341732861055	-10.7302536814077
182	4.38638175168844	6.38798587634344	1.75731971606129	3.33618087591887	3.37499152410824	2.57763235587758	1	2.72064620963775	4.21643898572127	6.53010029964049	5.82325105794397	5.47256291282495	2.08707249658869	4.75966883720773	2.129989408619	3.26436486440829	3.48442162086337	5.34400581125171	1.55739642974279	1	4.3625416028792	7	3.5761520420076	1.17954537592966	-5.53291017471689	-3.07012333521136	-4.38220857994122	4.92568368632787	-4.21600527473532	-12.3825969012265	-0.821529775176816	1.65710686104211	-7.43397784688768	-0.317438543600744	5.00911793433263	4.38750032740354	-13.188091823395	-0.667523213446259	-8.0018715244586	6.10282064220067	3.43499450564159	2.80465935710468	-1.53417150258421	4.49851911818567	-0.489728292468388	-0.837833609053627	-7.9086138807948	4.70598399001235	-2.70098978961495
183	7	4.27668339130504	5.46625559466386	4.53091257805709	6.85647296313616	2.89248798347516	5.58818408809377	2.31260732597152	4.30502179222632	2.93258179632117	2.28609636001338	4.75222083351649	5.32750214938184	6.90201097297469	5.9657217969016	3.88093092771028	1.48652685775041	2.74321579228008	5.51370101676962	1	6.53006972266157	4.74051653003499	1.5219040479273	2.61579215756377	-11.6160068528988	-7.89269237169096	-0.893341873854282	2.32897753343966	1.76930591053964	-1.28718806771349	5.04227481985312	-3.58525021866224	-4.02005980547709	8.89880894319366	-0.755880443391357	5.14410383869969	-10.2928419430204	-2.76149495013602	-11.643199767164	3.62032414908677	-3.92744501699437	-0.244297529469982	-1.70347811016866	4.09128648149457	-1.61554106347602	1.52354921764399	-5.87641916540779	2.42524875283868	-7.64220538697129
184	6.9366330634445	6.40057299041967	2.15066421112651	6.38954151771104	5.06657355285717	4.85312581583481	1.38805407015097	5.5707166646207	4.64927014244743	3.87967964650314	3.7533669899195	4.70131351925079	5.29503757006851	2.42250264499168	1.24086979350075	3.93686459438328	1.47189097966507	2.00037424024866	5.23151198280977	2.51377641024785	5.18803018526781	7	2.97249079396379	5.14182413171477	-4.24116628246565	-8.72925505591451	-2.46523361456109	2.57323351772549	-1.65211513340876	-8.26968417456793	-0.590004111570721	1.54096504107953	-4.49898235934313	5.3259207281679	2.82625866063326	6.79574747796493	-1.95324674551341	-6.00603029926522	-7.25907982679585	6.41627286708305	6.66059040007711	-1.16557985632189	0.824347550889241	1.60155494920177	-0.373265189039605	5.72937957755169	-5.24764017101	2.82103442275763	-5.80007256222845
185	1.70658267291011	4.83640614090391	6.06307267522151	4.39084838705711	5.16861867958081	1.33015111570524	4.62976472600613	7	5.15199244495285	7	2.00937225053383	2.12384097944079	5.800608617492	6.95567599371132	1.76115703931627	1.27595562922339	6.91805558595414	2.46542486070262	1	1.49292017953201	7	4.23487174804191	2.76389533009225	-0.64254477348333	-7.70395535444696	-7.14813772990557	-3.97579590141422	5.24647582137998	-3.83419182333342	-2.62829878462377	1.87352755725848	1.47878903477487	-7.23940215322074	4.6387165464986	6.93740819727706	3.69184453682	-14.8774536306896	-4.6949501384977	-6.64780819597195	5.6166188711959	-2.68455765210479	-1.45275499800349	-3.50644158709016	3.26730909007752	-3.54478279615008	-2.73280642875852	-4.3640797860088	2.01598776905152	1.06502474541404
186	1.69568419728223	6.46752525499127	6.08901112237214	7	2.1615837227068	2.43454548207223	1.86604250697031	2.87876956104002	6.4585226792231	2.06458911565214	6.84375260533577	1	4.46434354398706	6.74116924670548	2.40393182551989	2.24818768619242	4.58369900522751	4.69874346457253	1.96151142970147	6.33476505196772	4.368240248434	4.17965550222263	1.7262564750791	-3.57837754832863	-8.05550618389922	-4.29684031897076	-1.35194351951423	2.66852288220712	-1.85474735452635	-6.54362078911549	-3.64180315457823	5.29573993154895	-10.3110309212187	6.16762201902359	8.8868454039832	5.77523021591501	-14.9168545873242	-9.36565636667159	-5.47047192745519	5.11662013555912	0.22536252314338	-3.08440131554755	0.875346044149801	4.21276657512799	9.16401545295779	-7.79233362754607	-7.31050759270369	5.0240855185972	-10.8215291154704
[truncated: 74 more columns]
