# Supplementary material for: How Are Mate Preferences Linked with Actual Mate Selection? Tests of Mate Preference Integration Algorithms Using Computer Simulations and Actual Mating Couples
Source: PLoS One. 2016 Jun 8;11(6):e0156078. doi: 10.1371/journal.pone.0156078 (PMC4898694; doi:10.1371/journal.pone.0156078)
Supplement: S3 Data — Long-term couple and agent-based model data analyzed in Study 4. (ZIP) [file pone.0156078.s003.zip › S11/Euclidean Model Data/Euclidean Couple Population 11182015 2209.csv]

	trait1	trait2	trait3	trait4	trait5	trait6	trait7	trait8	trait9	trait10	trait11	trait12	trait13	trait14	trait15	trait16	trait17	trait18	trait19	trait20	trait21	trait22	trait23	preference1	preference2	preference3	preference4	preference5	preference6	preference7	preference8	preference9	preference10	preference11	preference12	preference13	preference14	preference15	preference16	preference17	preference18	preference19	preference20	preference21	preference22	preference23	preference24	preference25	preference26
1	5.62786870261191	3.73208630032104	1	6.3358716951246	4.77777753408659	1.22202857083513	2.06781155036103	7	2.8310779480512	5.67293587508974	2.24665802692082	3.08409411818296	3.43607440824548	2.61281976759064	5.64620259008322	5.01731736107883	6.26915229185157	2.08774328412147	1.56307694156524	2.25036616556068	4.32794009179135	3.16467082521322	6.609663475146	-1.1266343650532	10.7592952408114	-6.74627670927578	11.15427381787	4.10853017672254	-2.86629660567868	-5.40504031362376	-1.20030157278191	4.9008253796491	-0.811157025409876	-9.5254087055391	-11.0122869188117	6.79108436530301	6.19366639491535	-7.81982035561022	3.27507644117213	3.99646928582355	-6.55335044778201	-11.6714626953428	-0.213772418976842	2.27356979692179	2.01383292866164	-11.9391791011911	4.41661078733808	2.33762326321177	0.0726333488321776
2	1.77003401009973	5.65197108528477	5.30310834154294	7	1.39031937168017	1.66738779292283	1.31600552014844	3.09981633618253	5.88475771565062	6.12930779993287	3.91924844349523	4.78618191926884	3.45029129493838	6.5067509706345	5.54254500090864	3.88332148771669	6.06852721086666	1.2568819755785	2.69411084956307	6.22663195785373	1	4.69647643643565	4.09218245639587	1.72332820846696	2.61098404158284	0.715692233473812	5.3295243368192	6.67817913616483	-3.78140825387963	-11.5930617209083	-3.73987043269633	5.79366740551791	-3.43435325408499	-11.3925488355986	-7.83685451103959	1.27749483844056	4.88876757770553	-7.6668798218658	7.74514083488863	5.51373455850092	-8.3077614996027	-8.46263829249805	4.13640451521337	3.11481383496602	0.303782758773374	-6.08897876334458	-3.4008249709173	1.49330169927746	-8.2309193400552
3	1.78483182671389	4.24928040374435	2.91450570759602	5.63607992285989	2.93255256074573	1.09298476902183	3.94916538965814	3.93616015546361	2.80739926647397	1	3.88096643986091	3.77758337084359	7	3.11693111401255	4.81069148622719	1.90568683185509	2.15138939468903	6.11239836517387	4.51656235062234	5.45884501092455	2.33956679011121	1	2.3445118676495	2.20889196538413	5.10478953266173	-3.39120397757033	8.8599099989467	4.12552762727052	-3.96692885270234	-12.7974700192841	-3.03641695310446	3.99045386012352	-4.12086318891279	-12.2985600854378	-7.94747289174381	0.653674180245209	5.63664485931336	-11.7602800836805	4.75338063816253	0.782293097518769	-5.79836685278821	-7.03808435447249	0.847107413429553	-0.119966059561804	-14.1590712851866	-18.3710848947705	-4.22880589884676	1.48873727749812	-12.7406238850609
4	4.16175387570288	1.84782519673589	1.46612052884919	7	4.52593979305727	4.75396900259459	2.84729158748366	2.9692581633941	1	2.35441326033712	4.15902127373018	2.10855909295797	4.36329404705503	3.05025327746195	6.46327993031398	2.00225569507872	4.72001328802648	1.65847702213838	2.44899088299541	7	1	4.75972122473181	5.10641963007262	-0.290700541307345	5.62180887972139	-5.56120774466999	14.8221945552217	4.27076408269922	-5.62521928647013	-3.53237802030852	2.44542986815502	5.47567650813295	1.86617435631127	-8.169294304595	-11.4730573919165	10.0497596473957	3.94993068324875	-8.34540911408883	9.46762114695056	4.49084100541538	-4.07871183182101	-15.5336569314592	7.57710148427098	1.70821889051437	2.14956105464479	-6.56328112022063	0.795357890283764	6.32437633029219	-0.952649393293695
5	6.6190491114748	2.6624445712998	2.26764836963964	5.0183509371628	4.90395267964371	2.28295565546546	3.54636430719297	5.6450842114666	7	5.47152067356529	5.95459968141145	5.0719900501252	4.88752979779156	3.76416568595703	5.62405133242501	2.8266094244694	6.10920979738785	4.58730542532903	1.34554384448364	6.00616996237355	4.91440324832346	4.31320323195584	5.44803444247572	0.790565200304256	8.51238669274673	-6.55259708474958	9.10912587581124	5.71544806447446	-5.66666716205851	-5.66929710683938	-4.88166663880444	6.75880342339112	0.965787524228122	-8.93872129860547	-11.7455765786066	8.84658288307531	6.50223622685875	-7.72549978663544	3.26247175975832	5.73994372554184	-2.51930748742083	-11.2032767924911	0.376702409685868	3.87218212705207	-10.5481061074072	-2.88353247516026	-1.96367626536481	3.34174025434936	-3.43341787684244
6	5.47541776562338	1.65804598237086	2.93530712423901	5.55112583522589	6.39214060135752	2.19311346544129	2.33116172778473	4.76569266732359	4.86176989476569	6.44542521242847	5.61175383171392	5.15349348382025	5.56470579357687	3.75236829218353	4.926516614349	2.74898697370426	5.16256508056937	1.73715805596558	1	6.35486546862566	3.7746235811819	6.00960603667834	3.15730912511348	-0.146811058018082	9.83567195902855	-6.39341005717925	11.4477464490723	6.5242544297779	-5.03106421515791	-5.79024532622427	-3.51047427876995	7.4922596595843	1.68131769244726	-8.60011529644267	-11.8912959253034	8.94682064991682	6.2847719135198	-8.54415385748146	4.03563315687027	5.8448186138223	-2.45558341531427	-12.6841966344368	-0.507198956275731	3.43812481448161	-12.3886275297076	-12.6837598894943	-1.57092607416449	2.73972114522663	-12.0963620806544
7	6.1495142569133	3.94145883183844	1	5.95551020126789	4.43194624505223	1.23829059552926	1.74638028998481	7	2.11461002103294	1.96690519807131	5.19129194434849	2.07923484620526	3.57630724725018	3.17719258894289	5.8769035294937	7	6.40045802347448	2.42527256645549	1.36243759572441	2.84838414968185	1	3.13085473402684	3.27742582496172	-1.8372833511995	9.56243855161501	-7.07781194517162	11.6141649200244	3.93030315574706	-2.74825237445169	-5.75598348491944	-0.943134328795303	5.11540686915936	-0.664537872299739	-9.95304178822562	-10.5577292611389	7.07065836528803	5.79480764313659	-8.4195262908605	3.23683136852389	4.44073929793362	-6.5984966855326	-11.2633942005065	0.202797640106441	1.61087680235492	1.72891467075178	-3.70587690947442	-0.479080716037284	2.79172591861644	10.0875126842079
8	2.97524541541835	4.48081774550692	2.34728851016885	3.67661762477243	3.35180312550265	1.9615061260851	1.74181305056998	2.46114436798904	5.18803577515601	4.33126189301689	4.58826225107423	2.98907266986333	6.5855740986443	5.0541369857687	4.26879032114606	3.2846213756335	5.8355991096303	4.00126154849793	1.85423957001296	7	6.00639800594306	3.44453709742808	4.24026866831876	4.22253540324824	-1.80678270466425	-7.20888550630978	11.0042578892554	5.04933880016711	-16.2500082808026	-15.197567910345	0.934217633068547	4.28778236082761	6.235479085603	1.97335158389037	8.04420684245317	-1.80011553488828	-4.68485571871706	7.73212941665021	10.4102250460857	8.64327313076416	-10.9162049243526	-10.1858775219594	5.59300050124019	4.20961532775123	-1.29987995899316	-5.70674510793159	6.75885195776049	4.19656467715895	-3.4671213862054
9	6.84423687142708	6.23352380309951	2.60758753687735	5.12876727702139	2.12025266872211	2.47510503274233	5.37632749612824	2.88525391081209	5.65331653443413	6.22471480643583	3.83083698332519	4.5421288942862	3.39164524844161	2.00130530411485	7	3.34857969780814	1	4.62917124641309	1.21429397675175	6.28504651957449	1.37886924419629	2.78015140131658	6.9168925376936	4.02284418207171	-3.58937905270084	-7.56740589758106	11.0318692791374	3.21944361117576	-14.6388291854599	-16.3610160719119	0.496487028142017	6.68949150370976	8.0525113952329	7.16063767284173	8.67783511796146	-0.451147592484691	-8.21144199759541	5.80014626739356	10.1479975662023	3.45376642208448	-9.6068254034183	-6.76159911473447	1.93418257644703	1.72355109494635	-10.9989152083952	-8.03654619813299	3.44697486208472	4.08568444724883	-0.417106579365509
10	6.53190920555569	5.02874710312028	1.27133189309336	2.01283386631638	2.42911635718734	1.8236671132832	1.47747563559963	2.31136393998169	4.52079244848075	4.31530063879853	1.86797373626162	4.05666588487064	2.36234150618168	3.42821803678173	4.5938648992993	4.48468951647042	5.24315647873899	3.48486461629581	1.54005419484023	5.29389085986555	1	2.14800333126418	3.89253967122882	3.17965378709435	3.20941705277962	-3.26158934701042	15.1034252938124	5.88203917851244	-15.3134309278366	-16.9824640334868	-3.2051495211648	3.28734219836999	5.2450968069647	5.93469994561184	3.35744367430028	1.57535003270555	-7.93747807262271	4.30750449595984	14.060228380932	5.13472545809034	-14.9952891660427	-8.20470894351417	4.31523035263485	2.78646523869226	0.345657308476749	-2.47014567715208	-4.28908994742142	5.09388533935693	-3.5004101800252
11	6.36573796129996	5.78000724055438	2.35894636111615	4.75168607075888	1.11803410770163	3.12115419305484	4.04507940245984	2.15323040406677	6.08874517561341	1.98763715525189	1.03459615643086	1.40883704288783	5.59358820746409	3.71068990388918	4.93779901814349	6.96088954016796	2.78512903528402	1.0903964387196	2.48893274657396	6.61214767401828	5.05094421707251	4.60626555887066	4.14173163507421	9.45269346548838	1.32171582316033	-6.84875473034168	13.3241443170187	6.12273183595449	-15.0153115692932	-15.6616799069086	3.45019461696936	1.96541325361295	6.71839711831844	4.78673422430731	8.77453124516425	1.16303032823636	-7.05924163847088	5.4546495613821	14.0813904382146	3.19342603297374	-11.9221553392535	-7.63779916313295	3.73962121894135	2.50126594067408	-1.54363236835296	-3.39576709185675	-5.96197476297885	1.17767425729331	-1.13708745192546
12	5.29172334595892	6.85723717841859	2.15641845560101	5.36860943608208	1	2.00870023012218	2.52371818006425	2.14249578285632	2.65489738161667	4.50978158068445	2.63674813006862	3.54084017326297	7	3.25241428201384	5.49459655969391	2.39996169095171	1.45180858715743	4.65673491503576	2.40958070464402	6.11753638198015	1.94122910509587	5.22713496135531	3.31926158925743	7.01108336880346	2.12596009732586	-6.11339465046045	11.9360490261522	5.47709041476909	-15.5330838527661	-14.7063718110971	1.2891176828433	4.26103624069036	5.49022641558721	3.1336299768494	8.74063706945201	0.775905264638109	-6.42944067235565	5.29542228978569	14.9405056772778	3.70692164780745	-11.0443399401471	-6.26797712063135	3.53952550398956	2.21249976595106	-9.45514449864305	-3.64269744393621	-6.57883900810771	4.57808434329649	-4.84847395128539
13	2.07572427368205	4.46416109550898	3.6436440619424	6.68256899467347	2.63601764064314	1.38605853940081	1	4.24637408801631	1.90814825663151	2.94723519167518	6.66038046527925	2.11083580932379	4.39967114216605	3.14136312835034	3.74347945162842	1.86240341579752	3.05033729531883	7	4.07331993917409	7	1	2.15131811574631	2.13418652421292	4.0106581101855	6.15230987582951	-2.78565881408041	9.39118346276198	4.24643852421274	-4.5523508426644	-12.1502147481869	-3.41970005091428	3.8653349788251	-4.35879285519408	-10.9001832697195	-7.27736887592871	1.7445105421834	5.36659322395727	-10.7537071471797	3.60134363555384	0.198584573181914	-6.1052680679984	-6.73596727552968	-0.845843193953186	-1.56163465422364	-13.2097069195127	-19.6627509930944	-9.67500030479917	4.06743559676736	-4.90226482163298
14	1.8920373657871	5.50298217662593	2.98211958080047	5.12483501098475	2.01778169621547	2.07702511566708	4.16662593739191	3.83967694658467	2.5635502724665	2.98549671147239	1.87596446815286	1.74995691117498	6.35655525509384	3.8843214230201	4.94474831511708	4.94332595139908	2.46177835932051	5.18355141493045	1.16674785712549	5.44886500394385	4.34787283819937	2.8460066126441	2.54858019577626	3.38189035990752	5.01418089822527	-2.12660892508954	6.49985556528164	6.78796713698422	-4.48011177310599	-9.30490267767502	-0.660145416687636	3.08099962803519	-3.3146739197687	-9.46247139575881	-4.63003186013246	-1.36288690273271	8.66765762430498	-11.0534278717373	7.63159355672717	4.4487198984652	-4.31659148586118	-10.1086235492506	5.57609567768452	2.51041704310053	-7.99577593680417	-4.10054371798301	-7.4695918417458	3.8181755208297	-3.22283137066091
15	5.42998332556846	3.68409627863269	1.8744910814706	4.49533463936739	2.52339693562262	3.15624903506531	4.72790271479397	2.81745690589891	1	1.90908358638871	5.95518353155569	7	2.4470264418424	7	4.1959398270216	3.09869680085638	3.91181272477709	4.18574618783115	4.23332363245078	6.50853975472231	4.49022974075817	4.89842964637339	4.75797293212287	4.75129912703194	-1.92151640609391	-6.62988988712187	11.6018163336503	6.05269835957955	-15.7927592004851	-15.0494058259146	1.56429679887763	4.16758416442702	6.25225203508985	0.926934668367685	8.953137897328	-0.48723979972366	-5.58222623202137	6.46955972931102	9.45658198424013	8.17752290362019	-11.1375010179179	-10.5984363867213	5.88496847744939	3.5841545012825	-1.65713085985037	-4.54594753923855	-0.4107860129197	4.01075888635334	-2.51483473289523
16	3.14122980640349	3.4500200460638	1.64935105696033	3.66669332539629	1.86237460620781	1	1.95847627144087	1.61848912660132	5.51609572440627	3.18492245280829	1.71507650051514	3.65309867202446	2.36301874643229	5.72584262212737	3.61841782808444	2.86668708263904	6.33364275405488	3.62929340102411	1.6145245096287	7	1	4.89024258297031	3.30244776745395	4.7913114828822	-1.47602810988438	-4.6437295897251	12.5294278464091	5.4298607513379	-15.513526054393	-15.898662999673	0.500529161415796	3.40875886127271	4.97157888634381	1.74785420961337	8.33944818483154	-0.321791542600384	-7.07121055865119	6.75692257213667	11.625831055572	8.53230395666522	-11.1431226345894	-10.9553757417474	6.12296228710666	2.72954547701868	-14.8281705916367	-3.86470002761135	0.17504014804078	4.95900023622758	-3.78582199941872
17	2.67447114634707	5.52278193594941	3.94816742791766	7	2.37684155771547	1	2.74926136102856	3.87026760584169	6.01917308397523	5.37666780052273	4.59802712857196	3.50199936157322	5.50715719275627	4.69242735908346	4.3365230709212	3.01842832436979	4.80914145250963	1.48890928470298	1.45064397168732	5.74911571375352	1.55578393184362	3.09050104857064	5.83260294466563	2.17505744179999	2.76867340156666	-0.0144570728612236	5.53326640684091	7.1879184880916	-2.82689652028442	-10.9971680832319	-5.52409829247537	6.39088930924565	-3.01890176473031	-13.8111213406794	-8.02820046731304	2.43340298921103	4.1162610925852	-5.95969847142413	6.72767245136437	6.68584964593464	-4.71140977496646	-7.40259772317478	3.78668310674006	3.60901263790519	-0.60853095530914	-6.18693972301699	-2.30826445511854	4.34309370424104	-11.025771647184
18	5.30241230558778	5.75571954053229	2.18812198925476	4.50827026586011	2.04292410493955	4.24126572039199	3.58148918022565	1	1.9409731322324	4.22499149524912	6.38717489854633	4.38295032373935	3.20066349973501	3.90857032914017	6.38650618130914	2.97101765718616	3.09273288817742	4.38460074096231	1.70753728148957	4.29886578344124	3.12831720745262	3.02760151237825	2.7951749129925	9.55265354668136	0.000119237287257434	-5.57144184694329	13.0500228643355	5.83841696098101	-16.1608487023272	-15.947652653938	2.66427967352025	2.59295817699303	5.30531073426613	5.26063638915044	9.8633086932295	0.0170902619850894	-7.05010715833283	5.70266639717562	13.2774816779524	2.52948859170629	-10.8202682992602	-7.12604234717274	6.10113150987472	5.02503743586563	-6.39207746397888	-2.13536543731198	-2.55064351283843	1.42256139047923	-4.14127216995143
19	4.02794757904976	6.49364179783959	5.80541161567251	1.84909239829884	2.7719021963683	1.98927336864998	2.35292760221176	1	5.69992782925059	1.96051636209392	5.03829638244686	2.53178087504793	2.43713162902788	2.93940724242924	5.12112041237982	3.62471802371826	6.15118428591432	5.860524253264	5.86388911767068	4.07765851572717	1.54779887464673	4.38096645831634	1.85890201371027	1.84916391137836	7.45182558686294	-2.9218376160599	7.08744656336332	3.06168387876463	-2.58351932884867	-14.4150391372157	-3.58754159934823	4.71383340027956	-2.96475492508755	-10.1181819306089	-8.58111058888722	0.985180194488898	7.11549850093432	-10.2707527919634	4.45468168677811	1.60261474249659	-6.78462781208562	-5.19840987906573	2.54610476762051	3.20663630340636	-16.6156621117141	-6.4934415712364	4.84803609809369	1.48212060686266	-5.75353359043127
20	3.70695714494763	6.68638822573903	6.40165648180374	3.10327489734948	3.10495354918022	1	1	1.78850442632394	1.81628321388063	1.77711695459284	6.4404338817869	2.6504397665324	2.74829206967871	3.08267158480049	5.36389680738302	3.02494604047171	5.76032001599644	7	3.82762866762605	4.38342110683978	3.36119024010087	3.88291267965796	1.80150746153354	1.90675647439594	6.76519235870452	-2.2995034606441	7.84219816371074	4.68146063151061	-2.52129429923387	-13.7030136948876	-3.77149328735832	4.14371866456719	-2.52671599578305	-11.2190200512482	-8.36978033614392	1.86097295073812	7.12213917380145	-10.3446870108583	3.46440978458389	0.75366717865196	-5.19423521039772	-4.72465781797181	2.83866231071291	3.52786124206974	0.825634670436651	-20.6167167333128	3.03400064652745	1.27533484738507	-5.20607417042036
21	6.41448673691551	3.30726574126694	1.44396546861625	7	5.09500095755791	1.29038350692845	1.06236428193597	4.9311755821316	2.44177425901899	3.92592731148611	1.16663510082103	2.33983981472482	3.01933060816874	3.16002887583648	5.25880270030421	5.50974070304748	4.11628642808728	2.59560729796599	1	6.35665276242726	4.29681873656847	3.2576507335835	2.18228752739462	-1.07920109561699	9.68025523956612	-6.40770233492651	11.9339366486286	5.23796902777365	-3.96069102765893	-5.09034886560496	-1.33560519964697	5.85119903945213	-1.0300359999488	-11.2297025054042	-10.3833147394129	5.79684456096108	6.70505676505157	-6.70591963292663	3.91047020467809	3.94276335776833	-6.40998841220017	-12.4417431132057	-1.55782652687081	2.24187166414127	-11.8625643570051	-11.5084257422715	-0.453802464542917	2.3170743464509	-0.185843866558542
22	4.70976465080571	6.85116850171801	4.43544218693487	5.6255891609978	1	1.44716043699277	3.14037579012489	6.5075092084707	1.24505989217768	3.26483555900073	2.35413583771045	2.81168080263047	3.07548639452527	4.59843371189331	4.61835212475896	4.30874491140814	4.06302307813224	2.39992707207137	1.32778957656497	4.98159874692185	2.44929523582703	1.55769661650417	3.64723618001745	10.7424099584378	-0.557087745052276	-3.67434517166492	13.2622146595253	5.84046098609575	-15.2413470220817	-15.4615379143085	0.600488929197567	4.81836343280506	6.85938290862974	3.93861006035014	9.07999109363397	1.63901669647202	-7.36006366197696	6.71646437515027	11.6304141457891	6.44189104818092	-14.3563736974675	-5.59150757238698	4.0616594550384	2.99659325492948	-7.51276238721405	-2.56489184335847	-9.93338192394634	2.46728800778416	-8.57444334910443
23	5.26005727398005	2.68295793372227	2.54166234687033	6.75344050428061	2.20194487630508	2.20917464934334	2.58523299472181	1.88185966088353	3.11281625766319	4.79334218789904	5.46307350701173	3.81449877553431	7	2.46431548519419	5.36835560057695	6.3376033522483	4.4061713279187	5.46962985598464	3.08005252554486	6.87132933091879	1	4.08951737789209	1	-1.6183498847312	4.73885845971513	-6.01097947142206	16.7306369199652	5.60315704234204	-5.33411353624943	-2.4139865731564	2.00706320451895	6.87312411174182	1.98513048031898	-8.11204252231015	-12.0660617668723	8.75162845980997	2.88466742956993	-10.1420791521733	11.117044720242	5.93741888567711	-3.12370980645174	-15.7385719744456	6.55805789494341	3.27891622832578	0.0800087433561334	-3.16045917861173	1.40273506484595	3.40836349844517	-3.66727619112539
24	1.11231874811703	5.25792891147104	3.72411746077199	6.6742088187376	1.66910931381221	4.07265379623981	4.40508732129791	1	5.21729963111013	3.38143979358663	2.19416232018245	1.5702212603545	2.14310844149803	4.66606644503542	4.68451957661252	3.08127547491803	3.62267678049694	2.80915755802661	4.77812140135584	5.40362513056516	2.72427462371761	2.59898381925658	3.22258901623579	3.97257035183471	3.62332638702125	-1.97345754260028	3.1736972361644	5.66630803378257	-3.30083554632568	-11.0865051455036	-3.61960861434423	3.50390187465098	1.39839593131182	-8.86415254462411	-0.145289902809907	2.31382399460079	5.35558544934772	-6.04723780813697	9.84083607086493	2.53864086717661	-10.0737631910808	-13.2396188089843	0.93794259950937	5.04663832573348	-14.6692825532941	-14.9998931516476	-7.44379868159814	4.91587992599711	-1.53050946608862
25	6.58108115164086	2.54285369716979	1	1.08257946375715	4.04227319176848	3.04891875840616	6.17054379154063	1	4.6854942917428	5.27570172157545	6.23302588549914	1.91909036386431	3.58231391357661	1.97939637547432	4.3546457582738	2.62965539319278	5.20887068353417	2.91768321187247	5.1836442776988	4.01499004432429	1.53481008572438	2.66895404816035	7	1.2734686455902	11.448147863297	-6.90340832245632	14.2686158450576	6.87745113292282	-6.3711028249783	-4.53582911458793	-6.63306322865544	2.46050445643841	4.87732179636019	-9.71549826304147	-7.36123806979476	2.14490152883659	7.17492405234616	-6.89389613660609	9.22011429486444	3.71914744990066	-2.61050519899389	-11.843578102362	8.99436774487271	5.77761274446266	0.195697511650795	-12.8133847631005	2.64157810831588	8.1208357417087	-4.33027296133634
26	5.39953930563342	7	4.1744755448536	6.08551039603026	2.28292728822603	5.62110995943886	1.15360085972765	5.12503871744313	1	6.06700241196632	1	2.00521753439067	5.87172746071908	6.03333680963593	3.90749022574726	6.24260152770775	1.88075052098986	2.55989958922115	3.9748359534688	6.77719973801519	5.25086704657464	6.74132497913336	5.70666790455949	5.67943723451363	6.07069171520485	-3.27013565432327	4.71050021100594	6.93206488970975	-1.09882169546078	-12.6280284136399	-6.42129615546893	3.13463244565162	-2.83046098928095	-7.42965251790278	-8.24535494189369	2.06550189271731	4.91812557721333	-12.0524963047564	7.12232890606217	5.01897603688068	-5.10080292064694	-4.21495690162039	0.136671579842078	3.90749526333247	-3.34988528965687	-4.84052671255311	-2.23296684479525	1.70843832666069	-0.428655930307972
27	6.30723903302697	6.80143980824406	1	3.66369729697579	1	1.09777890171742	6.13226554663472	1.01062046308515	1.3382830066946	5.13950033526226	4.98730658142632	3.38675370079694	4.4452155605099	5.38748569215599	5.90139272433344	7	3.51866452419317	3.8521271593359	2.32083718647624	4.24677313304479	4.92517122645842	1.51218630470539	2.77230889772759	9.87866018486487	0.478870477234797	-5.65778330937477	13.4131258622412	4.83170034033272	-14.9149035327487	-15.3826549375633	2.72590378057452	2.39037893328298	6.05041734499927	4.61967897479222	8.18298869282128	0.435098327192925	-7.23009604614814	5.82619884405515	13.1268541423168	3.48944687295565	-10.7435959329202	-7.23840926400377	6.5498735557145	0.1343700503728	-17.9153093765791	-3.42507094260276	-4.6819767066379	1.37441854118182	-4.4751112013686
28	5.76190128303602	7	4.51263979071474	5.8945400272111	1.38322777482485	1	3.53167333522984	2.33515739489946	1	3.01266357337179	2.78371368656467	3.51587208788842	1	4.25476289384731	4.29751697015551	4.15056865838851	7	3.14711170335661	1.7244325585183	5.04798583270946	3.27576153426865	1.61335090089192	2.77376923576596	8.4941675501679	-1.12496489260772	-4.39136497772005	13.0237748017878	5.49559569005936	-15.5186227199762	-15.4464091659809	0.396292111677044	3.92034313825426	7.86656046094471	3.60759187900629	8.82426301194058	1.05026451598722	-8.12382903999399	5.93605620986158	11.2806284898775	6.06716820444645	-14.0405023244471	-6.37656695780458	3.69184524860064	-1.73747427031022	-7.11835777666069	-2.4857668372421	-4.32880038892052	2.31682531760488	-8.63045008815587
29	1.05939383988919	3.0808746589313	3.10710887153198	5.08509043781141	2.5016648780432	1.5003653390041	6.81601280080187	3.37079251675101	2.81238015215491	5.77357496350416	2.86501243407683	4.33169660273312	7	7	4.56949404136364	4.31796302258758	2.69870627584186	1	3.31484207683878	3.26327533840572	1	1.39075456738483	1.49625480171078	4.96379527784469	0.830908279862285	-9.61634353569629	20.9703244958491	1.39294300147848	-9.34835055376296	-9.53934879809398	-2.09194316028983	4.00475232449255	5.06668207950199	4.14066965651951	5.95780345685247	-0.144810233731005	-7.21728245441165	-0.180901155236037	4.42130858900678	2.93021051145001	-4.81583633612156	2.04588669664481	3.04550072444664	2.98788271270342	-5.55689475141826	-15.5617422313558	5.83764110743237	1.12751748756772	-5.83915726231708
30	2.11410904940162	6.10347632618666	6.40446907598408	4.27838248003771	1.41775650515243	1.44825915309206	6.61349457917178	1.32184707897129	1.19839095077925	1.17197277887733	1.26223799786215	3.64420594571882	1.16879787741116	6.35638885680237	5.20898927135714	2.37229848814659	4.51858914146344	6.02259584766214	2.96986423576958	6.17584842244932	2.24598132231147	3.4762072625909	6.52820499335933	3.77134311265896	2.88662685599585	-4.38028274177954	4.46118016463823	5.64297512425604	-3.23422604576928	-12.9241946837868	-2.69018329167889	4.41847380950502	0.490526352353433	-6.13948616675771	-4.98320610012966	10.1602394211699	4.9489686639209	-6.79198213256937	9.64640812628447	4.57271900252614	-7.34484162039275	-10.8048796392918	-0.771237404485684	-0.731582571306325	-2.35836594270414	-5.37884371869745	-5.38818565635718	4.63144500430919	2.0552666781186
31	3.39807872096041	5.4745464623799	5.33411176905786	3.30262982604254	2.08843543053098	3.77315503489871	5.47655616114065	5.82060305152333	1	4.47527234491035	4.8868027278679	2.33963310704489	2.91819585219249	5.46208305676431	5.12522107295846	3.15342944448382	1	2.35307412185135	2.94518529164543	7	1	2.39249665076114	3.61236161984365	2.42709056723082	6.44580220541808	-1.89913083578191	7.91749518219121	3.1186041710498	-3.90437413573934	-14.3733537597814	-3.45866046137123	3.59996602147083	-4.05431900205067	-10.0143864641076	-9.06684027882167	0.796826180440082	7.09988147727886	-10.2583861272903	3.42861808003488	0.558633899619567	-6.88432583553367	-4.94284763610413	1.69043154874173	5.79519431642206	-10.0613723813354	-20.9258445985263	5.13230448385991	2.13284445948266	-11.0388501699168
32	1.15702786408801	5.38233624429022	2.35843216716359	5.19512578009489	2.93967024942565	1	3.87484629293888	1.55819384427056	4.02814532136779	3.58522170224845	1.63828969548769	2.20255668518075	6.63728059385294	4.24226253163049	4.80024467729365	4.75755683221638	1.54696920604591	6.69293770920978	1.38550710746194	5.70573100315123	4.9736605593157	1.73013118075672	3.87537303428618	3.78613856949261	5.4518854770965	-2.21421713289123	5.18098235200543	8.20955298703109	-4.90824919559259	-10.0389982524045	-1.24747325729303	2.93607756986367	-2.60815862267226	-9.04411777037765	-5.64149825384425	-0.772140041770673	8.36400013718405	-10.1286314317632	7.57249441021559	3.94036700807327	-4.39369220804624	-9.62046786498279	5.18798885879175	4.54578000441076	-7.96980270602873	-4.74617925768131	-8.01052265916372	4.81871297048595	-11.5673912632627
33	5.92677898953702	2.82262391157766	2.86230833519248	5.41003263027574	6.23512430006548	2.66821631083985	1	6.15595870782611	6.69958734467476	6.50943097439665	6.6137477292654	5.20438259644911	4.32064722285941	1	4.45561516426956	3.49759608270715	5.09056632104894	2.296397736657	1	6.27935835489675	1.95569034251054	6.45052416767123	3.04705642487932	-0.7887681372646	9.68861509043029	-6.62355207681269	10.3198562185827	6.16947227026061	-6.58573180378925	-5.50077877667545	-3.42120908470578	7.59408929014919	2.05662907540321	-8.78840001533483	-10.6944789579461	8.57488641046527	4.81022953873977	-9.39650375633157	4.50164924016497	6.61773561972508	-2.57909136218124	-11.8111653304249	-0.335834629587431	2.42373516809042	-11.9204636606777	-1.70480161996237	-3.27809278416745	3.09781380450067	-4.29642079161151
34	6.65619437861075	7	2.20058752914526	6.18763233571294	4.82092146950857	2.10368668221	5.01471237954102	2.90277918873358	4.50966634178926	6.87201464490779	3.19670262549807	2.93534271646091	7	4.67190485150932	4.79759836437243	6.33333173288123	7	1	1	6.4565275650062	1.15703320004584	3.59361938589262	7	7.02250772566186	1.74841061439715	-4.09450155167585	13.9187351131544	6.4043057837001	-15.0495128885382	-15.5765216697356	3.45801690272033	3.21247235104845	8.41427966112721	3.80608173307611	8.52199775496742	-0.0932245643904268	-7.3739178470265	6.43445193590093	12.7917045234984	4.00936237997893	-12.4776917333587	-7.26584562212248	6.16613853480887	4.13714980634418	-0.213957630704387	-8.19286590837054	-5.74421820229532	5.99419778455146	-1.33034676512032
35	5.13710885221076	6.11857053397198	3.41958452592483	6.68044707511214	4.81737701559823	2.73070487871019	3.81940411547473	1	4.12354338260534	3.03405663645332	1	2.98050088581056	3.35475195649535	4.39862559655324	4.24826407516697	3.46338684886185	3.3334818934534	1.58851774100278	2.70979136223317	6.38487455874047	3.35039899786578	5.47838715740776	5.13285538264317	7.03592397073764	1.7941441154263	-3.97919445541422	13.3162511554004	7.16956779847013	-17.0831234535035	-15.142103356932	2.80400077274274	5.4931745952476	7.25926069429698	3.75796472209678	9.03290628244988	3.580588934624	-8.47206231897815	5.82631065193767	12.7388838181886	3.10251642213744	-12.9815189025862	-8.02813529560666	5.9730550893972	0.96188115339371	-9.76966122569639	-14.2400744202386	-8.36716097719276	4.71063631892626	-1.36786658571115
36	2.61707214347468	3.81246538572556	1	4.57217727847908	3.06934203680177	1.89031340458935	1.4039499851272	3.39075688433438	5.30954434980966	2.63919789469021	1	5.53184794428351	2.7966408480823	6.5264427302645	3.72712586822473	1.95251088970972	5.13254509206013	2.50012173893753	2.70619620181247	6.83479813870464	1	4.08125728475902	4.15183153145235	5.58225188134151	-1.63527735902184	-5.67144195243417	12.4756403559574	6.22492556535125	-14.9405262621111	-15.6869527160188	1.9133234324155	2.68407019055695	6.19686213137224	1.45520242071473	8.28717230769379	0.38542146831804	-6.99109810093967	6.2473380183184	11.7303746095204	7.75781261891793	-11.590341822221	-12.2437570713942	6.39712770853618	4.25308056955796	-6.98922766948935	-6.21711958282274	-1.13061587830456	-0.76866431015543	-10.7782529715548
37	4.4379718068843	5.17296669171915	4.1916814433303	3.22734294494121	1	1.26893690215919	1.80458678054661	1.05594705759901	2.2716346490856	4.17382934779433	5.61903089124808	4.72426204781186	6.69056902212597	4.1053786502712	7	1	1	3.62843535560412	5.02971593590935	6.38359974986428	5.84794485358502	1	5.38313304116062	8.39688186022244	0.622839428860604	-4.78665780130471	14.6953199146088	6.17930214135749	-15.1019778722798	-13.5938814438	2.13109604331266	3.91971950024209	7.08190711987218	3.82951192823307	9.42727102087744	0.422771982988477	-7.42782002096946	4.69049634509479	13.829667147494	3.85990101482876	-10.7994438482927	-7.71128196224604	4.08064593575115	2.78774477830598	-6.81640590440691	-2.08426126012423	-1.50011095407313	0.494184343459415	-0.307881685632164
38	4.4366641163701	4.10617201475213	1.01744485140319	3.26175205217603	1.86045357341392	3.1176555327678	3.95501380610241	6.82952482399889	3.41270800417482	5.49691720553388	6.74346208829717	4.71003583693217	7	7	5.75793208858006	5.38842334545825	2.92075114672973	1.24616609666951	4.56098493445874	6.9562413025827	1	4.37596599473056	1.99680549917655	8.42178222377659	-5.63596685878839	-4.00689979761868	11.7334758946712	2.95471085346689	-14.6697991546005	-14.8768482327859	0.380117550397055	6.72018066781303	2.77300556636591	2.99217091883552	4.41725578015182	2.57764337604025	-10.6752392792429	3.5934331347122	9.24377763681783	6.69065116588841	-13.5616403055917	-8.50879486537438	8.3807066993993	2.33809277961931	-8.06537640433257	-16.655215726553	7.85604029894346	1.44291298845725	-5.6880793751158
39	6.6177167366798	6.80323756058009	2.50218876461307	4.89987001318902	2.48019986231224	1	6.22534083970342	1	1.00917229664687	3.35831741472586	6.66904608358918	2.36365760804049	3.0322447165172	5.3363371257952	4.95671764268806	3.56295726527726	5.20431929311552	1.15364722160428	4.45613409827587	6.54223640614018	1	4.22047127572303	4.52208010976627	9.17323983843829	0.403111849503615	-3.92084854559656	12.2591636088862	4.88115995412522	-16.2073286848354	-14.9805900432296	2.64982640972121	6.32005338705967	7.12847824878938	3.70449912766704	7.65373562497006	0.925776614474424	-7.00336089798881	6.23634131697746	13.612092199699	5.43443423642219	-13.3197989263044	-6.30470380401565	5.17110902341783	3.48746594207364	-11.461838995874	-3.57340465377074	5.31334927093168	1.70861262358233	-9.45552921656657
40	6.76861708741405	6.37311134126332	1.9161410104147	4.70272935680466	2.1210387250102	1.43097271873093	1.99532150630234	7	1.60932584526489	1.03770657112998	4.97675498619774	4.40613468958449	4.55097377941309	4.87141090789037	6.49700522301809	4.38492940095799	4.93106130642469	5.58848886057068	4.9170357259562	5.77776310484184	4.82983171212784	3.09384029993988	4.55122009944847	6.75928189687832	0.730556289213339	-6.70837725735154	13.0963730507935	6.05626940707035	-13.4340167315727	-16.5540256250163	1.54514179304044	4.40397865547604	7.08472808589474	2.1764131829986	8.40543348581273	2.14601223252841	-7.54146109375943	6.12658090732517	12.1036030888373	3.95538997301042	-11.8295371238679	-5.25941242907499	3.3416963958221	1.72420284383529	0.0811949307377676	-9.4030683293627	-9.76238919969808	4.4017234792801	-4.82606941856973
41	3.11411638031379	4.27158582286502	4.77986986099356	6.82959425803085	1.92348714670771	1.69520278796857	3.49390896594179	4.30815345686556	1.31320394622659	6.98190414984349	3.78981437598088	2.09143349276677	4.95981508432519	5.67256146944745	5.93191715004763	3.57805851942295	5.14182593347702	3.27971070040155	1	5.31988350858084	1.0511160946631	3.32360041106337	6.88198819109448	1.27962149112851	4.65988877655386	-1.04555285405626	4.65981163156963	4.47171813965905	-1.96437784582645	-10.6338117606499	-7.8548838622422	6.21447745666563	-4.42820606286709	-13.8836517204331	-8.25414076699665	0.918062879957187	4.13438662129782	-9.10914173885457	7.67629453012221	4.85828979517591	-4.20237943152126	-8.97304616508761	3.72173406845285	2.48700122117232	0.218391011028187	-6.83468601044772	-9.97980920575231	2.65640245199874	-3.58564632319768
42	2.90437863747656	1.38778226525802	1.57264795297169	5.69168728110937	6.30540327378202	1.21084737311745	3.6688377995252	6.06918484640222	1.69812073939112	6.60617193511828	4.04464112921094	3.0293235735554	2.91887311462211	4.79924455252686	5.14682159162494	3.44637586479428	2.63752838986663	2.29702345221785	1.00884476315585	3.29534015758097	4.30825831346706	4.36613422053285	4.6888663798617	5.45515430066309	-1.07145595402917	-13.3567857622422	18.3526579526783	3.33009594509172	-8.66700320792238	-13.2667245504974	0.56594013575039	0.113831455790552	5.70452862042017	2.04388966743732	5.22230929054789	0.215113559462927	-8.54110195124201	-1.27193034120684	10.8625153466367	9.86424552219434	-5.15985081820839	2.69910387861681	7.21136969836495	4.15287573363553	-7.27073036575386	-3.74539825098166	-7.68779017465147	5.86917543803983	-4.39267157951513
43	1.19040546677932	5.33980288150326	6.68221326207659	3.82159038624096	2.40690100356486	1.6146045282289	4.89415774036457	6.97395243663722	5.80604652468547	6.03146666585429	2.39999791476522	3.04474439907869	1.81505090289448	7	2.85202192209009	3.7306090233178	6.94552696177031	3.29433462035404	2.08552873059078	2.0503612040304	5.25330786426369	2.34444726284876	3.88079529178971	5.94685555868309	5.86742531563175	0.0696027029968402	3.39661060048275	4.72584871060795	-1.90374180244013	-12.8473916710271	-2.1888836534131	2.57423609994921	-0.847841649496836	-6.23107993481527	-2.52966843077733	8.59547551486596	4.62440534697305	-9.73016322985835	6.07766420888632	5.40667336598847	-7.54783024603596	-12.4434684721933	2.897200729802	4.25783588332627	-2.57811567788165	-15.9275580346095	-4.64751655771095	6.38515639743607	3.37362887548785
44	4.65206380457477	6.8870142178877	2.85672747291121	3.79108188989488	1.11991188563971	1.21193114881096	3.2671874085151	1	6.12522720213613	1.68867563401899	1.35667750127506	2.32673427227772	6.46710347413274	7	7	1	1.77064179606936	1.57564055581957	5.64218965351493	3.04920506411256	1.81133237291791	3.34745650643883	1.35967003592543	6.8677984410005	-0.221351965856494	-7.73551692768518	10.6419813468255	5.1926276723829	-16.0939192225598	-14.3103542900538	1.6165162341148	4.03469089433379	7.07955392779817	1.52846287714948	9.07429164024047	0.714554196966084	-6.20988823624512	6.24763164574487	12.9357043661832	3.85804256153441	-11.3589174057109	-7.59356125230736	6.86388683860659	-1.0799323108117	-15.5696379803359	-17.8669722223849	-3.13447708631595	3.54951625441063	0.401085108757801
45	7	5.96805336940135	3.37595416852529	5.81481699976049	3.60048390048647	2.87827415738451	3.5552467166147	1.44329980785035	3.62189724069658	3.7794942056684	3.83002014408217	2.4586666778966	6.66925129152287	1.32410266435289	4.19804227614091	2.78247926749129	4.24839410762408	2.73278027289651	2.36471058301253	7	5.5640253540784	7	3.64557891744909	7.78798926376832	2.1606975171431	-4.70420513321418	13.7494659260707	6.6500224172519	-15.8033258674079	-15.0427532832828	3.44818001967681	4.83997915116027	7.14637957314127	3.51317809414438	8.12893156682054	2.60510960064073	-7.30225970911357	7.52680687181283	12.8080098786764	5.45385149088478	-13.2734987106591	-8.28323087670597	4.93010992701215	3.64219920766833	-13.05227837212	-17.3333691211173	-0.768802470480525	4.23455183637326	-0.676853915664533
46	5.83406939517069	5.81598318745683	2.41525927980116	5.86922386909099	2.08929379512703	2.28077669680518	1.50056337327393	3.15159812963183	2.32127738015497	1.13071522541324	6.78079194374657	2.07973482710906	1	4.60459486677923	4.4393165137484	5.3855985137042	5.31464331448551	5.44408696539469	2.62355727040555	7	1	1.6508764844927	4.24438899347236	7.7568245863032	1.47378264973564	-5.21849287459791	13.7195157066546	5.38787850374314	-14.7344256454251	-16.7715275586898	1.43513492769809	2.83156956963394	7.77242373889982	4.31067388010562	7.93522475203239	1.65649092384044	-8.49253179778166	5.38527967919561	12.1748782830297	4.30307425525885	-12.0372720966323	-6.37042831208823	3.09997466540882	-0.515606108960603	-7.89306273240196	-19.5259230753553	-6.83111354576835	2.27288074982058	-12.6416646947142
47	5.23812687608522	1.28477384571466	1.39289441994807	7	3.21293661836023	1.5275697622501	1.48994044180067	1.94723318732342	1	2.88938243827876	4.92557864903401	4.16262260566707	3.40106615212554	2.67158226746574	6.89189920663297	5.08307985109107	2.82953488707694	3.58926358205768	1	5.87503811032966	3.49190371288916	4.84840366236927	1.08654276885609	-1.0072624280916	5.26110269886322	-5.8685617043619	14.995817776283	4.78808762639538	-4.98053270285833	-3.59489008959268	3.19763213135376	6.00515142831462	2.89901538314403	-7.626995847069	-10.4102530319682	9.90976519562346	4.04698127723859	-7.33686738748385	10.2421038718778	5.23370585523547	-3.8870778566121	-15.450382721957	6.95881499696605	4.65052835296597	1.89317150353383	-12.4524840293887	-3.39811669881083	-2.56789677871946	-12.7992386786803
48	1.29024282610821	5.61532095163696	6.33064302810226	6.44007173482296	1	2.16808104364178	6.44523964770088	4.78563119926796	6.76293408693401	1	4.33273406068883	2.70112657956822	7	3.33435312660489	6.91745143433382	2.54071265300484	6.31441951853078	2.74633612101986	1.51505153412903	6.03139207816321	1	1.5892079033371	1.94682679183984	1.86585823748186	5.1438843811166	-2.23687966150558	7.5362180473928	4.88408859590444	-2.2649542155945	-13.7252393176877	-6.99856334272676	8.22771667871308	-1.07475406448638	-13.1041210952433	-6.99184339003726	1.39193792361211	3.78345514503541	-8.186988242094	7.46537028944161	3.54576763774521	-7.45758876429319	-9.50698977626995	5.02875617545004	1.99244811560942	1.06200338477929	-20.4823300689662	5.94137044683559	1.97348157651253	-1.30395496978027
49	6.56794201137282	4.38816397143411	3.36960427325544	3.96063853093999	3.71276794565531	1.03748518807449	2.03423825845252	2.76713845914312	2.32202919268543	1.9544386272307	1.52316363597226	2.31737883823227	1	4.08773934016829	7	5.95301220750966	4.28970891306696	2.35479624762114	1.13709707243237	4.10539268424205	1	1.89725045160117	1.43553540187104	7.19316415948008	-0.0410520288319272	-4.06605166757077	13.7393194944946	4.56388939260262	-16.5723245236398	-14.8991167834136	2.27949961389047	3.48329816743055	5.54480545739909	3.93737866020651	9.18701761980173	2.5957718389009	-8.19231699454925	7.09042144973466	11.8153437274775	3.82631097851285	-11.3068047246491	-7.42007787549154	3.16518124621415	-0.728027523910845	-5.97342271972861	-4.55889232393422	-4.68319263507943	-0.822751904994849	10.2569916689558
50	5.7850630276375	6.7532226842882	3.47064731241324	5.73641263430963	1.70966129217022	4.68128800037457	4.05553823676499	1.08811486224121	5.81412770360906	4.95805392810003	1.75560259360843	6.70627957641294	3.75206624674508	3.20141580874437	3.35501853185847	3.51616605577375	3.22853312489796	1.02786712850448	4.01425709728479	2.42654905810671	5.69336094180374	7	4.49929638597869	6.90610008964681	6.20757578179323	-4.42490724813854	3.46509227714565	6.07552359879428	-2.63467713218632	-10.4022807285579	-8.80867545168481	2.90925813307355	-2.45442102349498	-7.4872503503146	-6.55166376644609	2.04309114890676	4.90109029996971	-10.3622598229823	6.7851087021087	4.9604997312384	-6.15030101933694	-5.17778413576938	0.888557751065205	4.43753304237666	-3.74617079106101	-6.63988248616529	-3.70156251003514	2.07022516427623	-4.16490711484387
51	3.2020014494277	2.607109312908	3.55540400866898	3.44795574809609	2.77904128568789	6.3855143993071	6.66095824080519	3.95916202952418	1.94850116025212	3.2749791697009	2.06624518287908	1	2.49446159140594	2.53974275214106	5.10551964228141	6.72151928033593	7	3.81294810305109	1.64174665538502	7	3.79911001237058	2.89162020433412	3.21131483102199	2.73302655110627	5.18460467287399	-2.74682821819109	7.52288780059162	5.09531181368022	-3.04647256228838	-11.1615685986706	-2.01881024809684	6.24960116010563	-5.25020533769174	-10.2739086521541	-6.90927008415128	0.617394559400445	7.00608055649714	-10.6322198030645	5.77705260374868	-0.173358141802613	-8.942800992719	-8.53280733328667	3.30256312777123	3.03478618410079	0.874628288749683	-3.77478933309661	-4.26598583803626	0.861212388082164	0.83724522907736
52	6.95928577184018	1.40812169923024	3.41909703716977	6.34481127353166	5.7826058688314	2.44288937745683	3.40552467100724	6.85983747221425	5.1301370654096	4.69255053811078	1.95378342873604	4.90066661950504	5.49701173839746	2.90168899535301	2.51627291540906	6.82943288299696	2.27129737470931	3.78511618961085	1	7	2.30109864612459	4.66388348579363	6.18806747907264	-2.3460642699906	8.98484990901748	-4.51705783059722	10.0839789560084	6.24405654058088	-5.44484218350986	-4.90904684890549	-1.00058593985783	4.36507581186401	0.326024869138712	-10.4664354232581	-12.5098938684447	8.86918603647525	6.15807529793217	-9.10392569291884	3.87246178103841	7.48004845309412	-4.53639495167749	-12.4821811312431	-0.705723114713244	1.98878276116902	-10.8210109914889	-12.6086814784304	2.47393217899356	3.84822647390621	-7.66614677430201
53	5.99128351730428	6.35264744712792	2.24676222717388	5.61679083683671	4.6601802555116	1.20532019171569	4.22917009789014	2.5513955225322	3.69538840593591	6.03151770694822	2.16173730028635	4.81504422471262	6.8301067329752	1.25327084812409	6.02090238716519	2.06401608280106	3.56759779161394	3.82599159552989	1.3223817153517	5.03697652999075	5.21390464782354	3.36085619692263	4.24135466374615	6.76716938773872	1.22298724424507	-3.91058339200686	12.3651905079207	5.99673948325785	-14.4431078467628	-14.8198069335422	3.60052457746133	2.02218878407506	7.94307262084996	4.54728088222521	8.30708207646016	0.529988466023224	-6.39345313150234	6.43514467499634	12.3331818309034	4.52737841608366	-13.454700806527	-6.74224815790197	5.64691710398074	4.17661172674415	-6.14754513082697	-8.82668740069457	-6.35479460651922	6.68773115710354	-0.175629906767558
54	6.95491490691793	5.06788589121018	1	5.24656018876974	2.71431482066123	1.90455968423792	2.04113213893602	6.83797287152944	1	2.20264473844572	7	3.72695878588212	5.78479694935481	3.27777505743193	2.45210174455727	3.18949090187673	2.92655771756875	4.26756527426452	3.93889270907982	6.94374376800495	5.54500486906388	4.46430404203015	2.29925164093059	7.727965168657	-0.795502729400823	-6.59351781426507	10.7965462187591	5.720619329294	-14.3719488966536	-15.6553785314399	1.07061332957311	5.3382974187089	7.45776725807112	2.1620323593609	8.54798481684839	2.33866689491522	-6.90985371091963	6.09399187181536	13.9832312317382	5.56235152253499	-12.9708845052553	-5.36339813147182	4.1398709806692	0.381993473539584	-0.956875651134363	-5.95920831032395	-11.9328133171698	1.05630489353299	-6.31526100705665
55	2.91105259684008	5.65811507529046	7	3.72465380677025	2.3047338976619	1	3.68868321243274	3.04683966246218	1	2.36016290464264	1	3.84402632818465	1.26935864580142	4.89787365812873	6.37938721483189	2.74013934513291	4.24659354280644	1.92361867700577	3.34082717411704	2.70369441807129	2.7293157686015	2.22920843337733	6.49401910169421	3.34632989743115	3.10852535544529	-4.66071930418178	4.51425461027746	5.22766158445281	-2.16272544887274	-11.9931174844898	-2.94231269164613	4.62030306154852	0.952272088075582	-6.61891789946229	-4.89583765056886	10.0155925270548	5.1695586548629	-7.31881076286791	8.65738220361651	3.45129436457638	-8.39020791258723	-10.4784688739644	0.29865093901443	1.16860778107887	-1.3860051804362	-3.64204993330863	-4.59312116706418	5.11115808800965	2.48611807549555
56	4.20781697633483	4.54485650740188	2.50063488769724	4.46410181866421	4.10538291243469	3.8166150605328	5.03426714656959	2.47389014524281	1.2471625694986	2.88253214808671	1	2.6348649870762	2.78652019396215	6.89076980565996	3.11417892458973	3.54778237760786	6.92390537592363	4.30437533159418	4.36273169617302	6.25690201221479	7	4.05303567015313	3.68118533206932	3.89380394619309	-1.38525232675825	-6.41943308050224	10.8869161829591	5.03566328267644	-16.3310028570323	-15.2587198334521	1.10760761356747	5.29640639080933	5.91751673779929	1.94473478263604	7.65792537018414	-0.944355481118266	-5.14305721917251	6.27260336499556	11.5453807385929	8.61249153368172	-11.6370631583069	-11.0001329904641	5.63415513518968	4.09071584274901	-14.7983186245127	-5.4429253846967	-1.40443449701169	4.04735526491296	-3.0884084358543
57	5.00049918004017	1.92242795628125	2.2803320490007	7	3.7529634300297	2.00021161684659	1	1.98393954877277	1	3.47484307374458	5.35243193345902	4.74030907080003	2.59679011382208	2.08485013529295	6.67191756398755	5.61952952417801	3.3415994852208	6.46408526528301	1.86238302173456	5.04512857573628	1.90266225213869	4.33687812649393	1.99906658198085	0.0253316408861671	5.11729081141612	-4.88207188111114	14.9050577629944	5.17661352843917	-5.14309004686131	-3.29746194572812	3.72119285663698	6.07661234376424	2.79273769461645	-8.14023765940053	-10.6131436972244	10.064838266699	4.75338616280982	-7.13997111871448	10.6776417257176	4.66746469418218	-3.50251895866868	-14.1021391892832	6.89154508187774	3.46255506260895	2.43291560189788	-13.0189409455165	-3.60550023144391	3.27194559401131	-6.01445618852969
58	6.24320097501032	2.65050278510813	1.19838410847401	1	3.50304717620426	1	3.75562457573595	1.7679599458397	6.48064460626635	4.63347334675447	6.6562243595486	3.56612688173201	6.79686998888256	1.90578786068692	4.53816745687746	2.56736505665679	4.9953943730747	2.79854302574789	5.67845001721195	4.14858734516126	1.01760177564953	2.88232267131024	6.44757913577166	1.12439164949953	11.2788290645536	-7.92824167999939	14.7143596125507	6.56952802020604	-7.81709211460423	-3.12394444171434	-6.74876227470016	1.9429940214271	5.21957662054734	-10.8121280450211	-6.76936793991384	0.720876573414983	6.33315730723848	-6.58119179694796	9.54814051578381	4.6026455261819	-3.32597698808634	-12.1443367374339	7.76090821459802	5.78655882189755	-14.2411266549992	-9.07952696306043	3.09435257138911	2.71763508206946	-3.36288473699342
59	2.86158113013503	5.67157781394993	5.79242526387358	3.36632515181978	2.34594115672087	1.24955809157409	6.95259072871199	2.2439159547981	1	1	1.36977134039058	3.99886919879484	1	6.08428688272291	5.62549928440871	3.04902039032349	2.68796492787605	1.75813803722364	4.44485296828379	3.56921456695043	1.66873083864945	3.64706916264748	5.90536650473863	3.58218239799531	3.23527808932198	-4.84214300842406	4.28409191881553	5.3471269289494	-3.51511389670378	-14.1396034489147	-4.12352503896145	4.73630073023699	-1.23350617720517	-6.96235141007729	-4.44470979812385	10.5755853461734	5.16894271159147	-6.48167560429872	7.34115574283771	3.52824368631891	-7.43967758651458	-10.6358590718403	-0.527040700324158	-0.724130197397295	-1.53961490859229	-5.14363108453417	-3.40848588680438	5.19754312876299	1.75469723680651
60	6.5462821945886	5.4461572507821	2.591284230624	6.52816072748693	3.43223343843913	1.31954703960864	4.96900484523576	5.28417468718544	1.11605610911926	3.7160817023904	3.11387821482993	6.15426508283308	4.21018971263402	7	4.31673249620438	2.27774716182094	2.38602221595155	1	2.4043118861767	7	3.75798411082938	4.56749917174276	1.16790168769627	7.17409431678916	1.87250558331253	-4.50874845863615	13.5023428287329	5.65406726893304	-14.5608100577739	-15.2202066326001	2.15180394905654	5.95206621174951	7.87891574741933	2.59542860163164	6.77961468378242	2.87196894491325	-7.26644787729379	6.03798424471138	12.9865776234171	3.74337503147558	-13.3541189313119	-7.43989956587062	5.90482178562038	-0.341808055352389	-2.49140201400725	-6.28231251300517	-8.42105413403632	7.05445865378336	2.61033771266382
61	4.86422320482154	2.31098196358058	2.54138365436356	6.80813711198149	5.073261323432	4.37328615371216	2.7410993611561	7	1.13659464676561	3.08687579595792	6.81092030360053	1.15746975374189	3.20807455799604	4.27699324328002	5.02140499973468	5.91679432375845	2.18402789904399	2.04953780324209	4.74992073609785	6.88028598973306	1	4.18739176661781	3.71962638822833	0.00134182254286197	4.72643123018115	-6.31217932586243	15.6206146391982	3.50810864178143	-4.99447709718154	-2.72210089701572	4.09891122928567	6.12581840411689	3.71602949625238	-7.55982199452354	-11.2251554367151	9.66660048090217	3.91123138531806	-7.39796464440771	10.3640120579281	3.82640812034835	-4.87500917074749	-15.1097213145457	6.84855484459606	2.53071762708442	-7.43511729300638	-12.4753428274293	5.32580537183234	3.02613647070884	-3.83724043152249
62	4.40130965271131	6.75131105678284	4.19666108446776	4.81779285587942	1	1	5.04003474748223	5.88742291089715	3.48488276451959	3.86557971742937	1	4.21046398654127	5.36887236910025	6.02854017894542	6.04124457837526	3.24368274186655	6.29033829522255	4.12345586532627	5.72030996454602	1.19758354843766	1	3.29805964621578	2.87359713597025	10.2238081663563	0.413094292372797	-4.06552962351124	11.7687061977946	5.44940944311682	-14.9728696041185	-16.5754431607169	0.824680628494805	5.13012245269175	7.7907670891996	3.34598072652692	7.26664455495506	0.887305148114734	-9.01973374675478	4.87805720230652	12.1150679250829	5.24312428348882	-14.2833597950075	-6.39792030571464	4.73995309058428	-0.606739894154624	-14.3868406244542	-3.67176265628115	5.59354776240373	4.09146334184418	-5.15524206848801
63	7	3.82358966589708	4.47390991221367	4.40589767442551	1.38918510281266	2.12567370532728	3.19860104515698	2.07329137815286	1.22159366480907	3.95943062890134	2.14157804361225	5.92935232545524	4.26171454738553	6.74406719923546	6.11937829752736	2.06318531839086	6.52984748049757	4.07486514982929	3.41295942330111	5.44112836635552	1.57717448863816	6.33765884424919	3.017673398184	8.43771515690799	3.23802784358622	-2.18567189958302	3.23288833544632	5.75075227364181	-0.238744200482868	-11.4950125251181	-5.81382187822182	3.32154259143172	0.799545330919338	-8.82998856867674	-6.65511652850688	7.17038842315684	2.65682449770272	-5.92818929444339	8.20836872215759	4.7102001502163	-9.29458141926432	-13.1601608221074	4.06570313288649	4.96509050587607	-9.62150903481171	-6.70513735169591	-0.0144630809826512	4.81646206058941	2.18157647297822
64	5.46591458558562	6.54367006772329	1.57770316513222	4.04369088414966	1.96426540106136	2.0714952765615	6.18263207041272	2.20399243889672	5.70427116425058	1	1	4.23420557369307	3.83562235090575	3.04670463870444	5.40201925512802	3.32370815071059	3.22096425129028	1.82253611863607	3.3831326706567	6.0257059764435	4.91160654412038	5.10700452535103	3.8029640695004	9.34548478169187	1.06069286926625	-6.30602137300785	13.2843498668025	4.90236090785533	-14.6876333451862	-14.8364827674761	2.33684776865669	2.08741872226774	6.09750426565194	4.38925152431867	6.76100000962871	0.924997964175002	-6.08726078200231	6.85542398654099	14.9007736909865	2.45833191661208	-11.2808000506907	-8.7038012495317	3.50642843621251	4.67139660669936	-1.63916698184994	-2.82975926489928	-7.02218200007645	0.276172610418659	2.29374501221463
65	3.62836365985204	2.20133156846515	2.36764965023395	5.11869429998077	6.2502660370604	1.39122658452578	4.62217305115508	5.95291337887669	1	6.04940399534453	4.3623011153164	2.15550746000137	3.7517196382863	3.06561131431176	6.10159802392038	3.87871285497136	2.78883719563812	4.12244720762656	1.15408853866835	2.96741504616066	4.35784905064343	3.74622052326539	3.48540104273483	5.43663437327001	-1.21099144245368	-12.5444944658968	18.0251121058096	3.87383796264614	-8.60798086514077	-13.0681759240341	-0.00137723082407251	0.938974266997145	6.46071743507171	1.58343920088582	4.4783592519293	-0.598888919611677	-7.47667872942464	-1.05434985497282	10.8730344684705	10.4783003236343	-5.32068294541284	3.05326437088877	7.57244481193321	5.883414979265	-15.0697149217721	-3.59646593815539	-6.10239486887404	6.27142839863119	-3.1553682563341
66	4.022218645377	6.21496189757416	5.82054210417896	1.98003353029262	2.16114419503016	2.15247812314961	4.07242776886925	7	1.34812872249237	4.16926067588784	5.66085498864109	3.44165132543577	2.28690489303288	4.81358725986037	6.42615698946892	4.68705825209689	2.69400425865826	1.59142655365463	4.04090380251613	3.81147561302962	1.39748900959997	2.31037739511953	1.92296477881447	1.55569442203382	6.93677418353518	-0.925250457567575	7.76313360282998	2.7897851969956	-2.99187486817434	-14.717133150411	-3.91693128170587	4.48621734120913	-4.10035887174442	-10.8556034479052	-9.24919764046198	1.32685420478547	7.15660746498576	-11.118401178481	2.86747399512902	1.58753865182087	-7.380198326179	-5.45079754345338	2.39333391462493	5.12764839835808	-17.5578388295516	-19.7518332869318	4.98581151329052	1.01658410158187	0.129625418067896
67	2.85906545963481	5.54972717536805	5.47393054347381	7	1.15356476497746	1.88318137163541	4.78605586189029	5.20880433985216	2.84973790726334	4.87982942759282	3.41198477423166	2.8269455975977	6.2894333851194	1.93888932955778	6.41106724172801	5.97523985705085	4.95302239946377	6.0877256599674	3.22746793572911	4.33555576296053	1	2.74423695914687	5.18330032517636	3.34573437391641	3.56974344111221	-1.05909854930239	7.1562468730745	2.18848761656938	-2.19176504627786	-10.6633933742777	-9.43273859423575	5.13604893738308	-4.89946149865806	-12.020897482085	-10.9156240772893	0.717911890750427	4.72871156452967	-8.00667297188297	4.95978621118051	5.04459230290708	-5.830491351129	-6.21245220681797	4.18121010214921	4.25039017355824	-11.8741966751297	-4.07757067656209	1.44655892151679	7.32155820789333	-10.102375339412
68	1.32643253630063	5.45455570836288	6.16739937274933	3.59382434856272	2.06539128339243	2.29757144994519	5.76682604611083	7	1.06970495727252	1.73407158044458	5.56373278779244	3.14552145780053	2.64005078864277	6.12641662181049	2.05391968738649	4.65949472096094	6.46868186450302	3.59247836350358	2.99028261109596	6.23077470787987	1.07900235805379	3.6920966935817	3.19212430151808	5.22280910257137	3.54419633943918	-3.35298630427541	4.13183501033788	5.43898363828283	-2.72949429813287	-13.1118339687771	-1.73843939322637	3.66329768116811	-0.103372051554721	-7.08562927880171	-5.19897372793192	10.1149997979019	5.10201735035746	-7.84401379882941	9.54305048696576	3.64978217831021	-6.86172728454267	-11.5547171278729	-0.217106011696645	5.16298884067601	1.75336561049461	-4.71328034688598	-4.25260300344157	6.96108423338134	-6.6079847029457
69	6.2424634020448	7	3.65500031158761	2.85444227664924	1.4526878738799	5.93385651670718	3.76593540257447	1.44452673314875	1.73369424060133	2.99079259435214	4.20552442494866	2.37475251733402	2.41810373414496	6.78003419805397	5.15844889200047	3.91933044020167	6.57965375724832	3.26540140176042	3.29523189334728	4.24845280272178	1	1.29073025743243	1.78518123706833	7.29533803675408	1.51776736763781	-6.89850912817343	14.3113515489194	5.27575693913006	-14.7022547390235	-14.4248458466235	3.81510386490799	4.27795473616275	6.06738718347705	4.79676328672674	8.05834447124229	-0.0222767812005816	-6.69163617679745	3.77123776914617	13.1397378879806	4.00169421557793	-12.4013540566834	-5.53861297553465	5.84036089611272	6.57082529464189	-10.5145509890463	-6.31663581203559	1.98296104714356	5.96692967349117	0.841656280998539
70	5.83095080943258	6.16827050079642	2.36992574399271	5.72862163237319	3.92805752392816	1.47448367943804	5.35496015409618	4.28975735671711	1.23384215595978	3.54463657644028	1.84433462230652	3.40428997067996	4.12259545601365	7	4.34484695790694	1.57277017509889	2.89427417802556	1.52726966628541	1.42646332165737	6.96501914050497	3.03140667576086	6.32608570502965	5.72656378176181	6.59111130726003	2.01907499509572	-5.55852103712407	13.4220419844771	5.37154393888664	-15.6044528430591	-14.5693485914207	3.85177823763086	6.16985368275895	7.5472204381529	4.16956621566148	7.23951816045615	2.77786657983977	-7.46171537305823	6.25525365643829	12.9234283310775	4.1815245818493	-13.668279235975	-7.26364133723003	6.10839364139009	0.184844947116868	-1.94799297474598	-5.59685016985379	-5.05771321539275	6.65764198820572	-7.26623609217327
71	5.08843545552482	6.77237413427524	4.68118172589537	6.10444615131234	1	1.36291817981882	1.89925034271615	2.41524708579188	1.67145431847082	1.09892103382244	2.36938082815862	3.05743631367657	1.34000759543695	4.77537878972924	4.83940139383534	5.15921169333726	7	3.73438801941528	2.22951459740242	4.03784120894224	1	2.05967114334883	2.35648561492478	9.39066785635862	-0.0146488792213089	-4.27013349929589	12.0878383179255	6.25359850825339	-15.6561133898461	-15.9468508390313	1.1016600318848	4.48285282124945	6.75869452704696	4.59433068010226	8.68874067050344	1.15466354380006	-7.4192026910873	6.50977045614137	11.8968100252508	6.07519033001316	-13.9444911141677	-6.15325396970332	5.24454373190536	2.69774195387248	-7.59489779225552	-1.73668251694635	-10.2144772284806	-1.21607981203264	-10.264583336526
72	4.3503757706245	2.31432462174702	1.91164623674203	7	4.94780915287574	2.58503894686438	2.5350886927044	3.32303150268878	1	2.8150094224059	4.06173103787199	1.58677518314452	1.01182628875469	5.94012945659963	6.06602688854786	5.22995766861784	3.5939595762797	1	3.2120449981328	6.02251533659178	1.29743552587094	3.88522883822895	6.41697614429221	-0.00792571483615034	4.84037772431987	-5.64868575545129	16.0720680401971	5.16872091423143	-5.28828267979527	-2.52353003542587	2.4974860078817	6.10014677079798	2.56417206851069	-8.14484360412742	-11.6843425681457	9.85012503839672	2.80772449030155	-7.51984566898183	9.87425256517226	5.3673078981216	-3.77641702482851	-14.9162464547932	6.65578234787547	3.18080155409805	2.59817039680573	-12.7750744544897	4.28005334347415	4.24045600900825	-0.372770509481586
73	3.73123770480636	4.77959024851872	1	3.64018833409362	3.4692668424482	3.9670376881283	5.17858841845312	1.5164292864484	5.61919916431608	4.51823212640134	1.5511867608387	2.77289092838736	6.93535047095893	7	3.8779250416092	3.89271649504144	2.9605667512789	3.18107593027352	1.85968075856273	5.73178559958671	4.75951221710327	4.17383792105382	3.92154622052843	4.78571789697828	-2.14960047842691	-6.3471207471086	11.085110042984	5.57388506823412	-16.5973702965185	-16.5123943828567	0.801770013516308	4.80237824071826	6.83322551087258	2.14020835161518	8.47408983709989	-1.15325777938812	-5.13207092595879	6.53110177540514	10.279663831309	8.60535851100712	-11.1261955695846	-10.6226090185851	5.88833010970145	4.62854036017649	-1.559453784997	-5.67218962527947	6.76971739408616	3.67328720089407	-3.34432439364348
74	4.92157854844564	5.19398490258491	3.00091683967719	3.24999217950575	1	4.80124178491368	6.85391028750574	1.19694915796991	6.34675962957068	1	5.75799414497825	1.8893944504582	2.87585353505022	6.17374847276567	3.76246078312966	1.14817331423918	1.40087659163378	1.84182741962213	1	4.83432796538158	1	6.84398346920028	1	7.97378015954426	-6.96126008656956	-5.46687422519667	10.6934302335172	4.55851876076202	-14.6741786573836	-15.900253140743	2.48475236538467	6.71274263757338	4.83952487712848	3.41986848126668	5.58882465172697	1.58374034803805	-9.76589953734421	2.57812683329899	10.835165758206	5.41420802852704	-10.591812924451	-8.09527298813038	9.12599064570601	3.97397127779001	-10.7769945066842	-15.6982447926797	-8.25404813859012	-0.64861804895774	-12.5085309240608
75	6.51262571724444	2.72146471511088	3.877308123153	5.85628487766229	1.74086412264504	1	5.17505062361833	1	7	4.93167002607745	4.30888299109891	6.34384116217668	4.62943658859865	7	5.73843540387215	2.47899926702937	3.52381600550841	2.08609268326477	1	2.54678603387418	1	7	2.13035107300422	1.22362900973456	5.5382689911309	-6.72577633577365	13.562878495223	2.0102950735038	-5.45106667997951	-4.05415634838327	-1.08230864417566	5.76035953518859	3.59552107883277	-8.67347692326954	-10.5718728247064	8.66216157291848	4.84132036615317	-10.5907496347989	8.42817202004857	3.56344628660218	-6.21248200479132	-14.3734667108015	6.02748052012085	2.87403566439568	-16.6334590430924	-5.0983454141562	-4.33602276777464	4.42607293632946	9.7490836159825
76	6.51229508923015	2.51005819998005	4.65883885128951	5.61979529879165	7	2.51104804304298	1.17457861071246	1.53141387891846	2.40377573694461	6.55125148769258	6.03053034758892	2.98443699444742	6.05130945972508	5.54899843939596	2.8758528049753	3.91599593871912	3.32473922266356	1.18015876722798	1	5.3065960306743	4.10498020583299	6.67822523460293	4.13877173273769	-1.1835844135998	9.78365631982529	-6.99748701142799	10.17692858302	5.63020792604627	-4.5065591890878	-6.35607374437785	-3.39031508080308	6.95003756906871	1.32342147305581	-9.98867771606275	-11.8955201862337	9.91701063253796	6.79085887298647	-7.64435062540096	4.48017569244283	5.20700207317166	-2.26205352560555	-11.2322073472632	-0.668810952184501	4.43888841573351	-7.7178014581055	-8.35149487889792	2.62263052692551	2.18893835262738	1.29138420462189
77	1.1284323551102	3.13325724958533	3.28722818829648	4.42120471307858	1.80117985783728	2.02786726301678	5.22854782867419	6.67838194125171	1.34210204522765	3.71812635508839	2.30803206885773	3.90240777246001	5.35916200111586	4.38874693207715	6.44926175768577	6.21905397456239	2.92356679275954	4.39592405261575	2.70538822181864	3.09206156476195	5.5639294621836	3.41368129995691	3.76615395040689	4.74101699924349	5.47021538215523	-4.16507120791076	7.06996427445613	5.77398773914787	-5.01816520415393	-14.636490880018	-2.90704008050011	6.10748679420156	-4.328989817581	-8.41060787245364	-7.38989830761683	1.03072235352882	4.71521038043317	-13.035367480545	5.23434339233188	0.0867272323327282	-9.5266277916303	-6.6241357935498	0.690976358032007	1.70390264130803	-6.055018742098	-12.5582166004684	1.04935767187445	0.891104773517218	0.492602866414046
78	7	1.1422665195192	3.22290408763764	5.08991094075663	6.49049888667624	1.99171537682606	1	7	6.18781430410183	5.34722849176098	1.01546256738346	5.44610314262968	5.57051494596225	2.15879471026211	3.82220813954198	7	1	7	2.90761944742362	6.40103721897498	5.73482501048551	4.68998057319752	5.37479288021362	-1.46022105200481	10.2665190592268	-5.11292619556221	10.1759412859237	5.41097398914902	-4.52440107048471	-5.0177297782268	-2.74464457315976	4.60017558892291	0.4436005932562	-10.7631052994621	-12.1194553341575	9.2716815905868	6.1310207041751	-8.13738477222804	4.36566613724765	6.47550325247751	-6.10745622843112	-12.6345368957509	-1.20494658218309	6.43934798087866	-10.0842439604383	-10.7664666800409	0.641863885251614	-0.0779262047034734	-6.82769404146032
79	6.82019704161634	6.89534636850925	4.21106291412542	6.2687687158337	1	3.65181214644656	1.5291880499275	4.08618990820601	4.88570127384193	2.90992908263369	1.52190337798758	5.36463319070044	3.16237657637861	2.96365666975839	5.67811716489289	3.75759327402773	2.54736920976594	1.50317833151667	4.42998479300007	1.79058514197411	5.23899818307263	4.46188774293261	1.98144332617252	5.61603999577034	6.15950608385996	-4.62539213274315	3.15397119901119	5.9771193424678	-2.38862710199748	-10.9924620549364	-7.90364977953474	3.42887031066256	-2.05083335713898	-7.76804748759024	-6.87859921622562	2.17804347984157	4.55367436244942	-11.3096607939734	6.71270882536651	4.58119143683282	-6.31837685386199	-5.74581136099253	1.37929920490654	0.486186945541154	-3.7036648226246	-3.46676492353885	-4.6256772490861	1.68853995790685	-3.92508663898265
80	5.73091726860144	4.94565095929318	5.32654997229799	3.88968038975042	1.43923214809278	2.66067136645456	5.51256316142202	6.84919195872903	1	4.6063739916413	3.31213028969939	1.83270298520455	2.85820860275498	3.9982518032459	5.57811504720188	6.78371254814104	6.64917212321586	3.55351073443015	1.2914629114594	7	2.33844364708404	4.80858466409201	6.82472697026987	6.21109809400764	4.20977080764729	-0.263264785129324	4.92937565025935	6.82271004898422	-0.158308510240536	-12.9443821873338	-6.08902103563023	2.43125773478913	1.42449727858638	-7.43349845457451	-6.36544652776311	9.35925892616322	4.22213939000034	-5.26594961482946	10.3373556462256	5.65399978763503	-8.47468871485769	-13.5725106780881	2.51802136659411	7.89431411531158	-10.9230121110887	-21.2365368046635	-2.35103667092108	2.01920844453576	0.744317370327745
81	3.3641594082395	5.93192042627789	5.20403719777969	7	2.23052436422165	1.02877365663326	5.68452206939287	6.37320723018996	2.82523879540812	3.71970496518579	2.60390440122322	3.35082944339692	6.01313462858385	2.34365013358992	6.36553450136845	5.15496968711275	4.19704598414541	5.32755707040511	2.60974144414161	4.35855204214219	1.30663745732014	2.50951491122599	4.44826658579455	2.44644033963204	3.81761760185902	-1.04528050006144	8.4775831117891	2.74021312762055	-0.72573753620337	-11.0097229537348	-8.28351474270978	4.14143397872126	-6.25620971780961	-12.0793702014387	-11.1882551067557	1.25299210822994	4.69690713959768	-7.28087162665137	4.41790874957031	4.33547900652331	-5.13223722970412	-5.66547711504984	3.86916940250452	3.63490442547797	-11.0707242980297	-3.98453597143698	4.60309932191907	7.93539903169356	-10.9817328628285
82	5.93509842301038	3.68001111629342	3.69959695249344	3.07804646023011	1	2.01043939542353	7	2.89602831854798	1	2.75616099420038	2.67414502032574	5.64051599974747	5.16999294074831	3.99752173163637	6.06305963506181	2.40318681013876	7	2.63716110105931	2.09665767325993	6.93362732179184	1.5597072086684	6.19097885592424	7	7.6906903879412	2.43283402762549	-1.37893578601582	3.1002729727837	5.03150453503201	0.135659946662396	-11.5212683761816	-4.90423705996226	3.1595339636778	0.109389993513187	-7.28441411469381	-6.31633963695973	7.48019283049706	2.72382237610179	-5.03645071592728	9.32254989566432	5.51629951178472	-8.59421502745161	-13.6664611301291	3.35244668780897	5.24795259878576	5.61658618495147	-7.82317025258235	1.28041025173665	9.39203188645418	2.14553290530037
83	7	7	2.87971487454887	5.2192933148744	2.88950870374012	1	6.5868894634853	6.42246533920182	3.79931790661281	2.59438735100091	6.16993051153625	2.72408534920931	1.78569619848156	5.34506395728371	5.43260527007189	2.06183533695144	6.00351689670309	4.38273383554995	1.89320133682332	6.5741082047166	1	4.01083377596764	5.19349412312525	8.84886727166639	0.266738001283061	-5.34227286943583	11.9634518549698	4.56529186684413	-15.4797788166818	-16.2509678496718	2.47015598876461	6.23350796302166	7.66397084009138	3.93152821975156	8.89615902371549	-0.231751349351356	-7.23798170387301	6.38923021051543	13.9912175432467	5.79808507915846	-12.9963331187357	-5.37864372970422	4.49979283787372	1.34657516702336	-10.8806892540059	-9.21107535419628	1.51729139097057	0.0628013661414633	-6.65897492864616
84	6.5283856697011	1	3.51422800876529	5.54958518366237	6.44617680342183	4.86351069106904	4.33864074997119	7	6.15532738078796	5.67128488880536	2.90330398288056	5.53901976842244	5.49355344071502	1	2.59934823162986	5.41998992693349	1	6.09123063891766	1.09160396276038	6.70367931032792	5.73735828421689	4.02415250124737	5.51866644088003	-1.45497151145796	9.46966505552386	-3.68959435009657	10.1847270518108	5.45437651778822	-5.35452786424034	-4.73833204609527	-2.33699635979873	4.47621586733702	0.336818773171167	-10.3503144677419	-11.6700588400956	8.81561997524489	6.41617594083385	-8.42178185172594	4.07930935206419	6.44438276103135	-5.78318900633963	-11.5739796923628	-0.125628430763099	6.36785897116616	-9.86478981525029	-11.343492762867	2.09761126369521	-0.591615785274829	-8.53447243979715
85	5.40871300717443	3.25747696810077	1	6.09600520037151	5.68575884215363	1	2.75529114802299	5.00176578636315	1.03695808067741	4.77983089074366	5.00471808420165	5.03234960671321	4.32622883297242	7	5.5812110853318	7	5.5851760797794	3.08677881647313	3.65637566594479	4.37333679666177	1	3.47466051583014	4.11838798334225	-1.85970297081168	8.95087721388484	-6.72445768272739	9.19364240835005	4.39016234436363	-3.85687611580171	-4.49516183126113	-1.9720381576903	5.26866890855529	-0.928383448665479	-9.46722545999387	-11.3431652459118	5.62389956217082	7.51558250340324	-8.8916173931983	4.48610628946196	4.60488933180077	-5.77409656884964	-11.6401455931076	-0.205742974862077	4.89719449114012	-10.4893608559812	-7.27696369677104	-0.353228409870822	1.72329964072437	-3.41438287366206
86	4.5613368496112	2.06664739824025	3.85013674321684	6.0261522024941	4.15079772838721	1.66012270885128	3.89908632528446	2.03374000925286	1.85528877035249	2.86563887562962	3.57149930267195	4.57624097752012	4.3897460302435	5.83250175197655	6.7121944099014	1.49693199538353	2.89163467761303	1.16797016666656	3.63186774573807	6.95106470047937	1.06644128675299	3.66026838117526	4.3772973970402	-1.63794307973165	3.55171598168354	-4.88257708661126	15.9754146242098	3.84005075366091	-5.6356862624315	-2.44343340996752	2.78507483125894	5.71645482795192	1.62240281896193	-7.56380541366686	-10.535444677036	9.69348044674546	4.02369750739623	-8.40598408998535	9.52648328164243	4.71863218407399	-4.0052768567254	-15.119998566374	7.26772063328171	1.09779513314979	2.36848247291453	-13.1815340631076	1.71830257234786	5.8500956313939	0.317529249909437
87	6.29681808275265	6.03490573553533	3.5689209993892	7	3.39194669560941	2.04038014997939	2.18419134421771	1.47056370763549	3.41377301469521	6.6137764233807	3.7630767032041	2.73076784559206	4.48495299703124	1.94143032485223	7	1	4.06957478566436	3.428162113829	2.3272234339552	7	6.54756647384792	3.19089892487428	3.50441347864187	7.56361715297442	2.11798465560492	-4.2930202177342	13.386074309117	7.36322779513301	-15.1137653349067	-15.0110228883551	2.77523835796442	5.39808194794116	6.44707334612462	3.03996441799341	8.71562590979951	2.52162035392413	-7.54295174289882	8.29084592105686	12.7020195737405	5.05556086356537	-13.4203717765109	-8.31379523983558	4.65627381108195	1.87200866194209	-13.3528347213213	-9.0330569802572	-0.327286435607158	0.435315812003058	-0.429700311948851
88	1.39380442452805	5.12368370988978	4.3685344486498	5.82138046906228	3.08072235304393	1.6115585551531	3.3645183518733	4.93815060406278	3.01027118222635	4.00875356159232	5.60906385381384	3.26244700697732	5.26548905702724	3.65808699374748	4.87165514855214	6.11260394146331	2.64716979404011	1.348337409957	2.13575721222804	5.99029956653387	1	2.04841739417553	2.393047350799	1.24164041282086	5.32448019884807	-1.74616287350581	8.12224635517548	2.89268509467064	-5.08046468906683	-13.1776431812653	-2.68442692719953	3.77522933666236	-3.20447905441375	-11.7974998654765	-8.55328638628118	1.69910790825475	5.07105736412498	-10.1273798251214	5.03263621495153	-0.239362597189372	-7.22234916859621	-8.54037983128945	1.60598562528252	1.12053346303976	-7.92707194045636	-19.3606530002934	-10.4132152172269	1.23908396980699	-14.0132675079256
89	6.99931378963704	3.91275640991585	4.05218389163487	2.80615136892333	1.60863149717532	1	7	5.16015729860377	1.00801957246892	3.48724133920875	2.6239770668023	5.98729961328896	4.99214238157712	3.84556569149559	3.0100532726937	5.3317723818486	7	1.77699997984028	3.43097161476579	7	2.397395861636	5.69102251747709	2.99997754054471	7.51341760045608	1.77868644623568	-1.1810017533843	3.40996317171739	6.40527832540639	0.431026863586309	-11.953602914693	-5.73711135195327	2.60803727918671	-0.157061094503402	-8.27346282866423	-5.80025847585932	8.34724067904366	3.73211913017255	-5.05991438306912	8.49622843698881	5.88036272738183	-9.61471395524228	-14.0994095451599	3.22002144825637	5.10284592582868	-10.1204843378663	-6.87598065231622	0.98341614321411	5.27538991573909	3.66119434790602
90	1.45834489920432	3.96047561074682	1.59958669838506	4.68525581392169	1.60711353416016	6.65909720404777	3.15575830757772	5.95826017235672	1.25720927928581	5.60250721253406	5.90871549380304	2.80895942658297	3.23210715525417	5.56620771333403	4.74778808478782	4.53132744902265	5.7720870947618	1	3.45730659776255	6.84353504750854	7	5.50566262573263	4.43969509537762	4.5151381146101	-0.630966418041139	-10.3546888402377	20.7233533146471	2.43545913236754	-9.89575271384979	-9.66974156035016	-3.98042022756301	4.35196223815355	5.22141805752592	3.03263287300091	6.17861764313598	-1.92212693966864	-7.01395810758911	-0.299964620890344	4.13461306309985	3.07606086051947	-3.94773346786586	2.50012766872514	3.35752121303175	2.4753599606254	-10.550807210174	-12.1906788848659	5.07850993710851	8.19260399918749	0.309272878658161
91	2.7812848223641	1	2.64825969525194	5.14959064242612	5.52849528675759	3.59287062916444	2.94642351584001	1.01926777707875	1.89276952636648	2.11564317393028	4.6298551731951	1	2.14209004625885	4.14521140428102	6.47106150265041	5.66575841202545	2.91609097097946	2.72205020033424	4.16819845598217	3.27594605898007	2.5514715903947	1.4481928471525	1.27861116568982	5.43606430738248	-1.44108039975732	-12.4621039355486	18.1776575337591	4.82955215355706	-8.81895909388117	-12.9005699076913	-0.662949076868873	1.76148161080462	5.78586216674623	2.21538301088899	5.63256662072882	-0.197442741091658	-7.62887698420252	0.257083900198247	10.2929668475219	10.0772417841946	-5.65116955379714	2.56684465894979	8.07322895992337	1.00940732640334	-6.74865868652717	-3.34261813542054	-5.07990999205231	4.93974104212106	-1.7047759851217
92	6.75173303758945	7	2.89215185594843	6.03331126390064	3.13338152330304	3.35158375164592	2.93577109405956	6.54368528416381	1.41814281367889	6.97310813590849	2.5361034869916	3.76717239607115	5.46451515980611	3.72409064861635	4.58082966471474	4.83545932066056	4.01164454888569	2.47456616478522	2.58673601505895	5.34887200794913	6.06884717520351	6.01839214248035	6.31027412813878	7.53693945920059	2.00726007254924	-5.7742422584968	11.5823980580806	7.0406092389117	-16.0857681979801	-14.2680391440586	3.43088423378795	4.2186512619016	7.92773920392543	4.89782823111695	8.90292614106888	1.31907018868793	-7.41656662609132	6.71790838293686	12.3608535137907	4.33916303605184	-13.3231229008879	-6.90727009211343	5.12237600239133	3.68675193806803	-17.6424229910197	-1.6006652399155	-2.37810421294057	5.74358833333096	0.765552954468565
93	4.921523109665	1.97344487411519	2.92210115117271	6.21790147347643	4.22377161482143	1.93971594285355	1.83548235522597	4.30951376636675	1	3.34660110882332	4.19296018209582	4.17038382005868	3.75954744148914	2.02293940876366	6.72497999256233	5.75919890742186	3.11862726271973	4.96145968193296	1.39246648197719	7	7	5.38457245932993	1.9891823443754	0.603609188020674	4.84536381413551	-4.72823215711967	15.4578494907791	5.31639815469006	-4.14498345078732	-3.96236837661978	2.95719122972465	6.83119089453899	2.30836404779587	-8.23358576597684	-11.0242725668523	9.26562820365293	4.23411351562724	-7.82449730305292	9.5088709321099	4.6307545927158	-3.94907924370475	-14.5660095689954	7.01350703026063	3.78515941405352	1.3859746777634	-12.2773583129413	3.31668983420946	-2.34459204360196	-5.20782768704603
94	5.95295800989259	1.29761588951531	4.33525063114296	1.8296287636043	5.19879549671454	6.90915315648366	2.82964617807823	5.92861795916936	6.03136752161376	1.48661220942742	1.85441348747808	4.56139187910337	1	1.8313768876449	5.12056205736626	6.62611473671477	5.97719463546287	7	4.45118346115494	5.8524161098318	1.32620518428272	5.63659852038028	3.23414817762082	2.13136793226658	2.64543891495126	-8.23017059330476	17.7730018247305	2.61028349098676	-3.88728332125112	-2.75902306451332	-0.762516944520961	6.82519144858162	-0.516868932775073	-9.60955531787899	-8.43286432657163	6.66346348657436	5.08444259010218	-10.625254677842	10.1323691052832	3.11720123585073	-9.11497471704269	-14.2279581035787	2.13619639543072	7.42359779839753	-11.288957808401	-4.1657337723588	-5.09683050770323	3.05985328119842	0.654200298500192
95	4.11059654711348	6.68178104247001	5.30525733912362	2.60869796870053	4.06318099988238	1.00379361765319	2.74269824596472	2.00082116560365	5.82341063224335	2.25102714512356	5.9340954482702	1.52520304277125	2.97842695425821	3.98419381776693	5.97192369361613	3.40205267206856	6.10930452287416	6.91474635198254	4.71099517721054	5.1075640272668	3.89854951412214	2.59882950666233	1.84630065833527	1.94900163820368	7.16272291607116	-2.88259479764005	7.92461679630906	3.50043780465795	-2.99510095226399	-13.6095036357567	-4.89668736139258	4.1123772130382	-3.15165837113753	-10.2921341966765	-7.56656639172261	0.219879404051264	6.51725300051256	-10.5666328256188	4.13729577357542	1.11299592415716	-5.75321326064708	-4.83840130975821	3.08386146893615	4.51323936988959	-16.5763426729297	-5.67808164684789	2.86666224727022	1.1428302863311	-5.9706198374108
96	2.18128490815397	4.53446005683539	4.62879640840431	7	3.021009426682	2.48568156556323	2.82757873501439	3.47880702118399	6.46972406507537	5.17857632483733	2.8786656568733	3.9177502131021	6.13909451591992	5.22465582781364	4.48902354975124	3.63776424733531	4.79608310324578	1.71915848457638	1.33500597132646	5.53562944756999	1.41200731712943	5.19750177179628	2.73108468656687	2.16394213684175	2.53964068329485	0.600074601665937	6.50254842583335	6.30991133329682	-2.33007287668238	-10.9684157323347	-5.77616553463888	6.12004566490311	-3.46797662350621	-12.964404778419	-7.86705634290868	1.30995300573663	3.87676339180613	-6.21323966078841	6.87153842429336	6.69057282045265	-5.9197548018343	-8.319109502716	4.25561505181112	3.48035253414358	-0.505619729270878	-7.38611151568787	-2.85190616169316	1.2706092527719	-8.35547460998478
97	4.91489744351924	1.47461012468519	1.26547161917	7	4.45976733538673	2.76971878246972	2.9301715759891	2.66077766008364	2.07705273182454	3.1437439977396	6.64837767294313	1.1801056153585	5.80417380508121	4.56331400084218	4.77407310186988	4.01598767332424	2.02697997109907	1.14181958447159	1.03969459897601	7	5.07555348123607	3.8446317703284	1	-0.928222874538059	4.55054779882564	-6.42408754295679	15.5850735637245	3.87541097649356	-4.31584417600002	-2.76227508130364	3.64230809924653	6.237665321981	2.99865589878948	-7.21962966113508	-10.3615729034825	10.1220010136104	4.23476685760364	-7.90708556064211	10.1124373662017	4.63230839675056	-4.16189944725022	-15.8216614118859	6.87936920552648	2.10875164132864	-8.48015206623572	-11.9638513998364	4.76311445041733	3.21220397302287	-2.96725557358078
98	1.85925485696084	7	6.85442733670393	6.20837864202387	4.13589580832853	1.68742401386141	1.54412725100774	3.84029456163265	1.99067244456679	4.55882458782933	5.80619637657694	1.66890289362768	4.41976643126668	2.71967867661997	4.95612864572256	5.68796850913494	4.90577732258073	5.13823202860192	1.24893877871011	2.71388052582697	1.50762281485816	3.77547669364571	6.56776498692127	7.83240647000683	-5.90601034081431	5.65385272681159	2.96228739307044	3.2091008184974	-4.72787784192426	5.41876828605907	4.97222048298118	-2.25656393112552	2.24452372046865	-1.1687831003812	-16.4384782057076	5.25294184273264	3.35097808947001	-4.964543093881	-3.75380449917921	3.06022000822917	-8.40747865857814	-2.47966530915747	2.27503212834514	2.50467664718951	0.681872880255778	-12.3824395428679	-0.311712675054693	2.41320455360709	9.216318727584
99	3.06832151944053	5.88546347373024	5.58121500502086	2.18391979568522	4.77263638120474	1.34485778102048	2.1793349267657	2.89006678986263	5.20592614100117	2.92971194686602	3.74124024571563	3.08963567224154	3.23449638933084	5.37293877021216	5.72150433909003	2.41122854382224	5.50193527024278	1.96685528121461	1.9163789880438	5.99328882961376	1.44280033905516	4.52809696492276	6.00709973743273	2.18682261226773	-6.54408792210734	-8.43809753978062	7.75108233434139	4.74464961463418	4.51329300470546	-2.01096989891425	-2.62911480263149	0.475323478494171	-5.54232783475787	-0.811670110274058	-22.8708188342905	7.1609390768013	-2.82325524631952	4.85251837380028	-9.19251553798487	0.470560175559336	9.50419044383104	-3.16921373360765	2.90589886860759	4.13134816707432	-6.99036809905549	-6.90601873093187	-2.74658330166073	2.98807105834099	-10.8230733607083
100	1.69850241946912	4.29698723874071	3.63723725593587	3.4599583752903	2.28467333775408	1.50654066271908	2.42719148002243	2.03251090597466	1.2721122533973	1.1940628902777	5.40346475246263	1.54248400534357	4.86905876274152	2.73194711944955	4.00591896045534	1.76219833328453	4.05697704623795	5.53116120969787	4.64535373611207	7	3.97704941184177	3.41054848786238	4.11737490243543	5.95658931377497	-4.55716132750987	-6.4191883531989	8.62781223451486	0.732077392803074	2.55379682309716	-1.19850297575698	1.7505260799563	3.351744039346	-4.51789493081663	0.167546977697856	-24.2129956408239	4.88910256729078	4.33019636751806	2.71739766026546	-6.18531364810678	3.33391095515253	6.01615103866519	0.480431005795104	4.19388417993634	-1.67505714013765	-13.1169126964696	-7.99641099425885	-5.13419138682542	3.5899331208204	-6.12479159641331
101	3.04729149127063	5.94375240591984	6.15800213348202	6.28755396664482	3.72841432543962	1.40729219991744	6.50890762332042	3.59349896334406	1.24044736238391	6.37564768959583	5.96171848781492	1.41066932481585	3.21561225967732	4.45578496152428	4.99939694065243	4.73042287798162	6.81308403275241	5.77615170715169	3.16238075128179	6.27640313196077	2.00341707932259	5.32088768933543	6.56868833498739	5.82243842293359	-10.6633250689852	5.41063661857737	3.87685100172585	1.40844302917363	-1.75002674613337	8.45415809364928	5.50263621053276	-0.924905654474102	7.31638450281628	-3.27815627524849	-16.8312939067049	4.07377800803121	1.69729041655109	-7.82083714027639	-8.62523811590281	2.41829598746977	-5.34812411207905	-0.607627587000097	-0.382172732152955	3.99533729594207	-9.38440333480603	-3.73882939114645	2.60026924579282	1.41603917985248	1.11770961091759
102	1	7	7	5.81252533197909	4.6528473311537	1.06058065642355	3.07863071694048	3.83359921632203	1.49155210701452	3.46786254629202	1.76216004226355	1.42842970697695	3.71533834969012	1.59334847482832	7	7	3.6752312550114	2.99645884389513	1	5.92283571077591	4.46695473679783	2.51588921142675	2.30110449353541	8.72033880715575	-4.16162440467302	6.50145094498522	2.75755892112825	3.32256770067056	-4.0523526410684	4.13453214614135	5.55890773259174	-1.79356737786943	3.68315966796646	-1.71535302648923	-16.293342660084	4.98958249207467	1.94570086669928	-5.23592771998392	-5.29793833512524	4.31098708479929	-8.36715248260384	-4.11887054275777	1.28450192045601	0.544336179255563	-9.97878148530329	-3.08992607554178	-0.305775775991577	3.12549520500715	0.731785891030966
103	1.53154311933076	7	7	6.08066067293226	4.16444309694824	1	1	4.31854461478361	3.47506113346101	2.12367967329507	2.93912975021762	2.46071073695232	3.81484467772711	2.54080981838338	4.33937767548963	4.03524900968254	4.89499980765749	4.38226474232768	1	2.66526182302743	1	2.6970574237651	2.14869828844543	8.32907151510558	-6.04179152936708	6.21565538428642	2.08156184165839	1.86835810877594	-4.60504352663247	4.99339308204181	3.9791631717948	-1.17840738203719	2.4583564756593	-1.9498638533044	-16.0167598315133	5.45663859937614	3.41773855591467	-4.77397881620135	-4.97855868730529	3.08007675600904	-9.13606516937948	-3.00121247009736	2.5412370152397	2.41512056233365	-11.7967895918005	-3.39243563848171	-0.535356027900221	2.35360558912061	10.3596751983763
104	1.38972800681424	7	6.51220393806873	4.61666834491754	3.99771423239078	1	2.66954612812184	6.61860701135562	3.59771828396674	4.60062710143671	5.08380698234869	2.11021071069318	4.33518219267024	3.04494248032574	5.90971256113034	6.30955078099953	6.19155662041723	5.24206373806711	1	6.26795198621782	1.9727939346971	2.59555788975394	5.94811648243858	8.83065403869434	-5.44661032871146	5.81652773254031	2.01251343771962	2.20855969092899	-3.94143292165161	5.55130938557616	3.94325450119444	-1.54262121453533	2.33006437751623	-0.865534612296901	-15.9578634283432	5.04671302941767	3.42348825416971	-4.8256030875584	-4.77293092990525	3.75462466156963	-7.56668345518664	-3.37877540509139	1.90147665144588	0.257351768666741	0.479849875058217	-11.8132863278044	-0.652313888157004	1.24938785900662	10.2470114251966
105	6.48962440047087	7	5.10147739682607	1	6.89701622956781	5.94727159281434	6.68561720843263	6.73249676893394	3.7725807841692	1.40344695935668	6.76314813602619	5.27231580632524	2.92522390288154	5.18942548906732	3.0914324605408	2.28931318131895	6.37632233966462	4.1776308379597	1	5.89900973513931	4.45401566135774	6.67589050340641	3.51271639381121	4.83698225666927	-9.90770732584987	5.17838676453541	6.03052749838409	2.8577120873411	-3.61746638192536	8.37720687372808	6.39639514842153	-0.00530871249232884	0.813616645953388	-2.72154773794297	-16.4415936945179	2.50268325096995	3.43723994844877	-1.38947831008207	-8.60097515476471	5.05720315619776	-5.3801277230616	-3.73063476048228	0.0194912942064112	3.32097270471743	-12.2810834956361	-6.69960922967166	-6.75660115561678	-0.0785311061785562	-4.07738802317277
106	5.35660128249306	6.14314730148261	5.24985799043175	3.99519852885023	2.56579428046333	2.82463687583604	3.61197539575241	2.06772545669231	5.04673092499558	6.73762933192295	2.94412571562377	3.97676930437655	2.43030278299014	1.93087635492414	6.78826377618726	3.47283268788018	1	1.39486004793665	2.78602702823496	6.74869985850069	1.95142713125897	2.18662858158625	6.7589575550652	7.41670277592057	-7.51334392562512	4.39698342995758	4.0607467496681	1.95757445553511	-1.3251643050761	3.04856180699177	2.522246654389	-0.0531105867338942	5.55704411402038	-0.740391740285766	-19.3521136344564	6.46782073079382	-1.22999075441791	-4.19355473406832	-8.07942989807614	4.67814719495169	-3.97464327737952	-0.554991140931735	1.24992463056543	4.92563852071777	-10.8003673422483	-8.05861398046238	-10.2338685175822	5.66296957229735	-0.42478521244877
107	1	5.78344259799948	3.96406456890739	4.38733373515229	4.02134565550665	1	7	5.87975659285065	2.06375203167052	4.37045699224947	2.03265003837492	2.20638364446883	3.02931927222398	4.27733282151513	3.37732591014211	3.21268222642418	5.82846390990133	3.35262187146937	2.66886162289023	6.41605829090419	1.43929874007801	2.8993640132996	3.58870759596033	4.96094753490136	-3.33398497475919	-7.44361715798635	9.44621608820803	1.73608873676417	3.50272637705792	-3.96826369894724	0.661457253877136	3.59564272030593	-4.42486906974052	-0.577545229245191	-25.4020679713826	3.48690788331281	0.961635054840825	2.94935855463167	-5.15474322636706	1.76902516369763	8.37283453139874	0.163387211650853	3.96057733577952	1.89149249084172	0.17328005361182	-2.79512487443275	-4.59915946706691	5.36936652273119	-2.92239823830099
108	3.97110275957754	5.31375596563539	1.64548824066525	1.16844290242593	6.41174640174176	1.76780221643673	2.17883294298617	1.59442865302201	3.38198983441869	1.48468040804322	1.62146727550045	2.55909673862889	1.20423061652753	3.66710753397984	7	5.41807755092225	4.28439109339332	3.54127502859738	2.38782042054554	5.1582441992084	1.61795630617997	1	2.1248713467522	4.62778178228672	-8.47921435586261	2.93291471335898	7.54399211216058	2.36533458516352	-2.33927432069808	6.01367094812056	6.74556907269726	-0.305722149678857	-0.873378049914223	-5.13714789965421	-15.2053871743913	3.09089981679147	2.62573008985756	-6.0166011051137	-7.36292499823985	1.88848288536167	-7.96316983369566	-2.46110711545613	-1.62502338528424	1.95211950107564	-5.72621929126072	-4.64718657988813	-3.75795383683571	0.514602229090365	9.6119167010736
109	4.62126774987507	6.53642300494143	5.6324386319653	1	4.68462250202831	3.69747739546063	1.65606656395383	1.70829593901541	5.36172919306429	1.64200519641416	2.89011840018671	1	1.63451640046713	6.66664403159562	3.68042701826822	4.70640061553915	1	4.08293076711499	5.24888992816025	7	2.05833348744416	5.2985984402279	1.36653037144007	2.32607367564531	-6.10299326389071	-9.34422374695381	8.26771931936496	4.75645588479388	3.98443572691912	-2.16229216946191	-1.59735969324438	1.27888070552837	-3.29825276166928	0.461974226915941	-22.1161349615117	7.15718114726685	-3.38325248829279	4.89848754209127	-8.96355440138185	0.406213871813233	9.67988333930938	-2.59249435869278	2.17736325719306	4.23433862939461	-15.1528297034898	-4.50481485914503	5.64852820796368	4.35668944796295	2.92694428719153
110	3.99300022718713	6.16674877374203	6.72989427489156	4.34798166925903	1.70777641198907	1.08161623390082	3.81801395418622	3.30235927965866	1.62284113792597	2.05064505659793	6.41724763888313	2.49494087779889	7	3.13106122786139	5.8985590586963	2.09039645394219	1.78516383895702	5.98942770473969	3.83917507863055	5.14263613894533	1.02916911483226	1.76156637968909	3.52989888452632	3.63253527591631	-2.45987803904387	-8.34048281347251	8.55776044765305	2.75723341042398	0.411125467201097	-1.64846936579047	3.67361933412159	4.13606454615793	-4.11836225837252	0.782363031286198	-22.9225778185813	4.93160509081963	2.98302783017415	3.40497113974272	-7.3606284724161	0.186901702622719	10.0958547793739	1.09724993104589	1.25112315053099	-0.391442080664457	-15.1854726837435	-18.5354677336054	-4.03533163540451	0.421065546391358	-12.8834681451251
111	5.64343922560267	6.7252831696515	2.94404244512078	3.65300611497777	1.19522763912906	2.52966798682191	3.17809859533667	2.80886495122844	2.43488701016709	5.43280836764336	1.72407532694846	1.14172473334749	6.41980619173332	3.62544171581605	5.90650768723682	5.13371160102766	4.35367558383867	4.5674507226217	1	4.93404150539742	5.84720885900094	2.82150278182903	4.18899177796806	2.25935814930179	-3.63814307493664	-8.71444380550722	7.30730453155426	1.54023246938234	-1.33812662859085	-0.911225679595999	0.676484111409128	3.75604104168516	-7.90602366570427	0.294048354264185	-19.0386515557204	5.22279233960894	-0.154848100179598	2.42057796523162	-8.18706936561235	-0.0829022492498633	9.22156472504291	-1.19966281130032	-1.06498489693249	3.67001287145159	1.42479119738257	-4.43995230572434	-2.99934571240066	3.13420679830304	-2.89481217717486
112	5.62145127420676	2.50739761795085	6.67240573932825	4.02329113801367	6.42445607145846	2.83264721338683	2.87118086290928	2.46985707535268	3.76428499905467	5.1973146509623	4.75520287004418	3.753423345661	6.35342057220238	6.7380299515837	7	5.03427959181674	5.01262923620526	2.11432525902512	4.07030319065768	5.42641251751394	1.24632654393593	3.9365400766203	1.79177961956332	6.26156042848375	3.26610221133042	-5.82747713785036	6.91602511058584	1.70225893719463	-1.1527264535055	3.04930091944151	-6.3597287347801	2.69926842709539	-0.922674857296946	-0.609485874584202	-11.9950105776325	2.27683954219522	-1.92411740277597	6.60104939958996	-5.54507339958974	3.34013989822777	10.2538458367159	-2.88438997593852	-0.734318397964217	1.90953646671471	-0.0990804556697419	-17.1575509729512	3.10371265695063	3.86794001324621	0.860467595646136
113	4.60788659782366	5.13822243088024	3.83810807956173	1	6.24370163647313	1.32284835880819	3.86733483600718	1.35068328796033	1.96726581230392	3.34172341981922	5.42474036456956	4.00161155034927	3.24134660185295	4.48638829652177	7	4.99341797139194	7	2.72300914650961	1.86816494342745	6.63201842382364	4.07501815943719	2.44697683041804	1.88571504380273	2.32807204566371	-9.88942993637776	5.72911932575937	2.87103865313425	4.8988905692453	-0.5901955230407	6.91745787206139	8.49600686404225	1.80809460131624	1.14663116344676	-4.81237211933011	-16.6310089250946	3.32897009124363	3.32818497063835	-6.29881180970461	-5.22809903867012	1.32864591338419	-6.51645700395507	-0.544182757801722	-0.232905788315271	2.90688931887873	-3.73098106213031	-7.21690744470751	3.97280674166057	4.39227204526595	-3.42202629213976
114	3.39157088360459	5.26896331465891	5.72129038316707	2.1294687829709	5.32207624453876	1.88000284149878	1.0201172649372	3.49373453287083	5.92539811614256	5.26929687159437	6.56973697703355	3.97474721596115	4.12800153491839	6.81925394233006	4.84068849275058	3.87152990560078	6.22560096180516	2.49275075352813	1.76886127624225	6.38707693453033	1.62527302806597	4.30563175149266	4.13406581190811	2.01219140575758	-6.21077116665182	-8.6211585002103	9.04964427731665	4.75331914478694	3.75462212746124	-2.24712415292993	-0.996750226307527	-0.477547175518058	-5.89365432571857	-0.620912547531079	-23.3811194552724	5.78184249584681	-2.98976192554124	4.61105557732469	-9.89655877706584	0.756579733653963	9.75007619561858	-1.91193735712439	2.60879977547567	2.50662706487422	-7.43012752297099	-6.8244417829795	-1.91563550912369	1.49710452934674	-9.26846979234245
115	5.91969246063228	6.74702687837811	1.88477699394827	2.5309879854537	6.88321575722717	1	4.21405721940126	6.28387402405067	2.47252740119455	4.27387731012187	3.95867293454076	1.9746718382936	2.67998539553495	3.46296728774239	5.86545289119342	3.11473417904385	1	3.02284519512508	1.30179441553258	4.03561651639805	2.93124451669177	1	2.69630017809937	4.11696280221513	-8.54388165147354	5.0533205829656	5.78591389598856	1.39694829582076	-0.326407607925235	7.59651390314053	6.65347507702043	-1.87090847574065	4.09427670784879	-4.19313828376597	-17.1994715401806	2.03634317125027	3.93456028488221	-3.38163564054411	-9.52061102163687	3.62192140208131	-6.29452415501075	-2.95791383183008	-1.03441983432755	4.38453186295825	-14.7957666419841	-3.50544506934066	-5.85668328857249	4.4088621807511	-2.26820722090938
116	5.06871822357727	4.56098728274742	5.28254132948538	2.80113155491089	3.61568763672192	1.01181258429063	1.77883307868015	4.63128413418793	1	2.30561818112657	7	4.88623099136387	1.0697818321963	6.13812188846644	6.49932752854459	3.61849166821288	2.29259860956305	4.26668802918385	5.12911875521582	5.75696462322598	1.17046829397596	4.72234949632066	1.89408918918745	7.83385562814708	1.55605367286358	-5.65058201682536	4.47515143959404	7.45111233866797	-2.25091662637477	4.39602978229569	0.297523448461093	3.57605721473532	8.52446436252304	-6.24130359826441	-13.1908129271472	5.57985927792676	2.21864557201904	-9.22192544687606	-1.71263154824282	-1.1898337802191	-1.53456040765808	3.50512587741869	-4.95106734464042	5.78701018207299	-7.67782896279567	-0.498651571949403	-1.78206665157033	4.55665644559909	-11.2613633150325
117	3.87860473252012	4.2951377482525	4.58959223058695	3.66293084315536	3.65092279113234	1	6.51992085515778	3.78397602955312	1	4.56684677889694	7	3.07700336975015	1	4.33502575999931	6.10485903064648	4.43835459362205	1	5.98732648903712	1	5.56093321799665	2.04491228450569	5.26797311731296	3.08371324153095	7.70516150240433	1.37157241024641	-6.18569590193146	3.43788305752837	6.68291304543277	-2.96958744731553	5.6598096146953	0.571352712645498	3.95748767328819	8.16618277534617	-4.99322008040257	-12.8506990315791	4.35386231423194	3.23689918209142	-8.93065741307383	-0.665189666646521	-0.79801265244404	-2.16299842478287	4.42107409247898	-4.71704660822708	5.53917145183586	-7.55787637519728	-1.18018183344089	-2.31843111691649	3.72684578703683	-11.6993778585442
118	1	7	7	4.39794888655616	4.27399188417451	1.18050737982079	2.19682355919279	3.33962739814858	3.35047650749905	2.99254712515933	1.01911514500365	3.14612605839182	3.69150900276557	1.79613288038664	5.64813783395391	7	4.22792852938218	3.18349770007142	1.80590135158661	6.65293134849832	5.44766650531899	2.46509978960134	2.75789406361317	7.97093877420056	-6.15877721930383	6.09651403819752	1.82690854497661	3.19844847635059	-4.24487048897051	4.6023251254133	5.42311083421915	-2.36061654882124	3.63173200180517	-2.12418244188492	-15.8287816234951	5.42020634351143	2.15453326845366	-6.89967216447503	-4.71219245369544	3.16015652525295	-9.08461345565451	-2.77153826536365	1.70923323666619	2.61335741487748	-10.5777823018304	-11.7228905021626	-1.16063883354044	1.77177977717068	0.221181968997847
119	6.91939094449432	1.35985497230584	4.36605570015044	4.95344930909829	7	3.08031906159542	4.06594389298833	1	5.33648124528959	3.3864477699252	3.98713236350245	3.42136585942084	2.96222123920372	7	3.34766241738264	2.90804456141336	3.88756259723181	2.59703766002771	2.39993632021288	7	3.08819286360488	4.24424833507559	5.74294719783658	4.51268025333932	-6.79498813696441	-7.91920165382544	2.57144914563101	5.74520194825608	-12.6849044879242	-6.29224708857562	-1.83942183872545	7.83331136917282	2.81359183355744	0.50114641700342	-19.227100430575	4.1097257142322	-5.19364145617255	2.84855249624971	-4.77103196666936	0.966191805590443	4.12188788033931	-4.00437866004433	8.08430203417895	4.9836121556311	-8.43707472717278	-15.832696809007	-7.16519643122379	5.6820519527883	2.50460834500885
120	3.80734510395556	1.60889643545692	6.42625112917624	3.45734475613789	6.48496937964727	3.8204562161523	3.13407701232724	3.65953443170333	3.72481292779429	4.03168581692113	3.52732043022	4.77689273520551	6.8652819591154	3.80987569375514	5.89601731007368	4.74727634130668	4.40093940616968	7	2.76710657474662	3.84826664444157	2.04877750714254	5.15277893629634	1.17053747111353	4.73231069829615	2.46344960303395	-3.77651719594792	4.1295393468045	0.972704919151261	-1.29521016253124	2.72162497387944	-6.08676279477667	2.37205886480128	-1.3170128737325	-0.406578574394257	-13.6390065206794	4.16689551934206	-1.59025370256625	7.85313267156117	-7.48677473161497	3.25356169027008	10.8016108548341	-3.07425293452819	-1.1477819517163	1.97883353321638	-8.7909128987708	-4.61711245845437	0.99668295855177	1.84585527789472	4.77468316462901
121	4.63132196025917	4.99887141402421	6.22595435421472	3.7559044106197	2.25309137219476	1.66466245568483	1.34402723920551	3.66096083879223	1.79613284712204	1.96966137514472	3.53313912800503	5.78680645422145	5.25521131576021	3.68292790803192	6.04283201490299	5.2367562152171	5.15163399036692	1.98368496985802	4.22800539751464	5.61768226265986	2.90028377462853	2.94211799743742	5.95474933487527	1.72956368269883	-3.72011915064473	-12.5360875188434	8.21515872442856	3.29458127717096	-18.8644996511922	-7.62377978727441	-7.83701539067438	2.31983549956183	0.669264374132268	3.3412248150456	-20.516911703223	9.93743923330582	-6.73517161948337	0.100238944642971	-7.3623736569064	1.48621462672356	6.01354259026507	-7.73825831558323	5.42864083330147	5.43503793012342	1.34345525356334	-6.92036661044343	-9.29305301792828	1.88758460605213	-2.64221966244139
122	2.49635781506286	5.42376848068901	5.91392173387931	5.50096093154585	3.0463769199185	5.76438947536529	7	1	1.94210187077087	3.98646786734897	6.33822381699311	1	2.59251842537895	4.71588508189182	4.32663022999297	4.58610739522214	7	4.91501663845201	3.72939368149593	6.27490155009536	4.59937182289998	3.85217212930408	3.05444795795232	4.76761245010167	-10.1841402571251	5.57847152244088	3.96527494818921	1.02686451996737	-1.88224974005942	8.11800732529957	5.14680882158921	-0.00646223331994653	8.55211170660858	-2.99398534491374	-17.3199155452876	4.68980325485537	2.85589645399088	-8.83093014678322	-7.84430916801505	2.40106901389464	-3.65714729838545	0.383353111306836	-0.246774984841678	3.07319222068529	-9.99909250764752	-4.83889686754135	2.09239662166663	6.01276685143075	3.51407806608841
123	4.68298957907581	6.44456966337963	6.54022300407555	3.2972183979833	2.37718085022702	5.06417712904379	1.28741664901838	4.54582806136629	2.21509636907213	5.7995812021335	1.99391263066186	6.69586646063091	5.53699788479727	5.3279690469422	4.12645901306521	3.11828044975349	2.02686813973055	2.52033433619923	1.81510162438671	6.70884918018106	6.26035984698957	5.93290089818199	6.09172010981077	2.86958325570399	-5.61818919227303	-9.23105199857181	9.05739005113987	4.38929162513106	3.08525390528091	-2.54818219770761	-1.24654864870755	-0.357246629543196	-4.81556474284935	-0.297743475732723	-21.0781388701299	6.07184723881801	-0.38471496568353	3.76955734119806	-9.28178221297519	2.082531599737	9.28863372018344	-2.81488395684631	2.47648762307718	3.32049587492525	-3.24697877182316	-2.96621081839664	-2.38405261573726	1.32611879639938	-0.616747861829662
124	5.06982553503733	5.21575320883283	4.67404832233202	2.31387492484003	6.75728550764351	1	4.29228761958616	2.75503383318728	1.95731169448289	4.08220119939695	7	3.80683754309446	3.51502058573431	4.24217941643134	6.03180861057433	7	3.02979608667658	5.20130193166058	1.41026384687039	4.17592533537211	1.73495346760339	1.02780342423355	4.13452331743417	3.54182050429815	-9.72458797927123	3.97275379937817	4.5444703490155	3.53731036371337	-3.04927676989255	8.64348918383828	6.63815177886424	-1.39525856247963	1.55979154464884	-4.6529413498827	-15.5810253194196	1.11682063507208	3.56260930833089	-5.20688098341641	-5.0724713086631	2.67550109688482	-7.48765162866477	-1.27699018364946	-1.61931782986131	3.88126642011716	-6.48655470431508	-3.24781058788486	-4.61111979462667	1.88653667039206	-0.0443967065082791
125	4.60342242538018	5.24352903462836	4.35812999395362	1.38340744330677	5.90912344538873	1.74533727502156	2.89253855200967	2.16674343174632	3.36684820266822	4.3661557942214	3.92947750848114	2.57641670056749	1	3.82415688954752	7	5.57041985278349	3.47742763842487	3.27557583541547	1.44879087680571	5.92463881585057	1	1.58742626869035	2.94769990999977	2.36804682591661	-8.09239753281503	3.94783315248837	5.52315389484993	3.22956569818174	-1.7410646609468	7.55014039100482	6.77420819149433	-0.485800495340163	0.126469725441774	-5.22716379742656	-15.7150233958982	2.26518368108916	2.74057952242987	-6.47857416908738	-6.67550531384087	0.824007151559818	-6.92235745067704	-2.54940173840416	-1.21139479666172	2.26455642643226	1.61745460436965	-4.98529249692369	-5.19199344659222	-0.341040520489306	-8.78099021408802
126	5.7308296322535	2.61320498181152	6.09596059930077	3.81148701418549	3.37175355248835	1.40660489672774	2.68258351451197	1	6.66654125678276	5.32237183703486	6.08226306796652	3.3741407368011	6.61899330390071	5.29372873693674	4.50321207962143	6.9565958059546	2.78494211172209	1	2.78165817786631	3.35300989393699	1	1	2.94927815352596	0.917130927595904	-4.88060056105989	-9.74899118563894	4.48741126730582	5.65805938170241	-17.6871669850433	-5.79451018464025	-5.25176135821401	3.55722091024641	2.16159114325343	4.79151978460458	-15.9756173705989	8.76036558189224	-6.71677518619419	-1.33018985638687	-6.27723871429709	-1.11695515559327	6.77479034821828	-8.61655210559327	5.47286482312779	2.88394518675152	2.74423285996934	-13.9358555241022	6.26643999738605	2.33895398169799	-7.50282802833935
127	4.45727049344203	4.21501904685148	2.14350975712514	6.28450002555233	5.32572378801183	2.06506362367789	4.85086065687395	5.11017098190932	3.69677990661858	1	1	2.08343317320438	2.12577657608628	6.10840227165346	6.38143883905995	2.70129382799819	5.40356818285862	1.87536323884938	1.83167613968565	5.74767345106541	3.50249467431623	3.07410410678538	5.74341835854635	-0.462134977386507	-8.69484712225879	-16.3732645906073	1.77921535356865	5.0639587286935	-21.5020458255608	-7.53235769293922	-1.36361642917709	4.46626193118444	0.817158489689301	4.93448721216179	-14.1934948879268	2.31609558776918	-6.92772003443611	3.98660598727293	-7.68136823497083	-1.97423793836839	4.30175918722997	-12.0595937463394	11.5838685404534	3.88812612621377	-2.82635684916809	-5.22528203236772	-4.95645637126224	6.79827290876611	2.99375299073232
128	1	4.59104628926131	3.2924613510911	3.32156466713931	3.95664116809155	2.93794201882127	2.09449215754263	5.31045191884661	1	1.64015333791284	7	3.500208159302	3.25246340987408	5.161528701129	3.20927583771091	2.55974042934946	3.46576703650564	4.01751089359115	4.37581990023179	6.4834276159928	3.52290741574076	3.39823454592052	2.19814013809298	6.35365304002721	-2.52896211816206	-7.15304314919272	8.73298288663072	1.49462195951205	3.17071473085541	-0.509789219250533	2.39382248093514	4.21909232637516	-6.19961335370605	-0.513606405636076	-24.1781562672983	4.13789165005018	2.78919052620574	2.55210185467215	-6.61443525952016	1.42429689694614	7.39274536515707	0.78113247498286	5.36183162789901	1.03843857220327	-0.600742815693481	-8.51625012012849	-11.9866559965504	4.0701816204043	-4.98304941357917
129	3.80376371768156	7	3.71950077379471	2.45379332163385	7	1	1.89021612598208	3.85817994704259	2.40689469620227	2.21905355209032	6.90559684422465	1.4045570065057	4.25759978441789	7	1.69497942448668	4.93649213918104	5.20671040407032	4.42877660662726	3.40158746780249	6.31724322862657	1.02986018761637	3.07845467458514	5.08795406482368	3.72482398334765	-9.62313530639432	5.141311444234	3.67665990989532	2.8167847485022	-0.0939181036230725	8.19042258110473	8.39767673254759	-2.02517396892792	0.672025846097637	-2.25624380626071	-18.0712635592484	2.9328942616992	3.42750861462209	-4.49865728079797	-6.8253387849046	2.41704375886063	-5.14065172906144	-1.14320505348886	-1.46499057560413	-0.85598209441415	-8.13823259031399	-7.90525987929372	-6.5698975865052	1.49862897850527	-12.0356135867391
130	7	5.38727729875613	6.91291514948638	4.85143721835115	5.93142071464831	2.81054008885419	1	2.9126579249864	5.54031157614838	2.02257477591013	1	3.69989628586912	3.79070936190422	1.37027250345689	5.2852583897719	2.47858413011347	1	1.82848424771498	2.24812566028731	4.77885239569601	1.67945567058593	3.20402868286652	7	7.24309052269276	-8.82044921534711	5.58183480512281	3.84276025473832	1.81271398922355	-2.0957823563314	5.56177000408647	2.29240316613039	0.906053655062001	5.50635740015857	-0.240982059057126	-19.0066380932858	4.76320586524602	-1.08119874622579	-4.26088023148496	-7.12975858747836	3.12185819629913	-3.64927834978591	0.14164604552945	0.568938797038096	0.808506439248086	-3.01836567203636	-5.48164929282091	-3.38284683836674	3.76865309281324	-1.26212433787345
131	3.83427474475118	4.36745600194427	4.12095009258208	1	5.68852602394631	1.24828250591247	6.52571973883815	1.83419087767475	2.48579396725179	4.25353307870797	1	2.59724131571988	4.25319067371938	3.08713119204924	7	4.51244992568187	5.57878357785499	3.90826008992503	1.51647239161309	3.75794174806768	2.43886145978398	2.44929824352547	1.92247221165351	1.00177144742381	-8.8690175989078	4.954061567463	2.96628714999244	3.61957361491779	-1.04270519509835	6.20031015714481	7.04037403170791	1.04522976356497	1.1595422263546	-5.37857124867984	-17.5358200751035	2.94682930685708	2.01824195488243	-6.57436588643125	-4.78051992035532	2.13477122769327	-7.1920697380101	-1.54158396511282	-1.64066654785534	-0.352333506476244	-7.19120453850736	-3.78984203445465	-7.32835729165323	4.80983168725522	-4.66670792160631
132	6.42228208237519	2.34771800790819	4.00612804128663	4.07263153170233	4.88609912809618	2.87574936567268	6.61157452810076	1.96351910759548	6.37646269067428	1	1	5.7881702089494	3.86323360046345	4.99163265225406	5.95272143223856	7	1.37838461473044	2.1789296088476	1.44217288770788	6.08478198329099	4.68024362458152	1.19109348355182	3.80525396824516	4.82514974984886	-7.00104858695025	-5.68256031597645	3.29915272298569	5.18851502377541	-13.7361450955388	-4.61611640968433	-1.59006262041246	9.24963746055167	1.11304606193759	1.61411010251152	-17.6564294779193	5.22683937530929	-4.394895482623	2.51432967197571	-5.34706221427671	0.667045339648825	3.58226059274008	-3.1198244255078	7.7822378250838	5.38074922197537	-1.53534825831757	-3.58581784343676	-6.34508391154579	-0.191899456513075	-0.615587865507769
133	5.30672115891502	1	4.18590441632498	3.92587873174711	4.24438525665138	5.15998439627632	2.43642271451418	5.62945595142085	1.98100292870927	1	4.07629758670155	2.9055945023985	2.78326948949518	5.04196092366072	4.68274342583089	2.75109855770393	1.03047619981298	4.98365376376501	2.19943125391971	7	4.63996969501075	4.55050605509607	1	0.652253531742849	-10.0574162676266	-15.2250173046984	2.27721047956534	5.80724342380459	-18.6834565254517	-9.26253843988206	-1.60734489918638	4.52562417032958	1.0060514748451	4.85521784084906	-15.5637677669794	4.42712499039674	-5.33711052070589	3.67301836625893	-8.05870209229084	-1.80347825636998	3.75518285009027	-11.2881832267645	11.1593542921535	2.79626087942374	-6.1909012633057	-7.12186539679472	-0.104390684824822	6.74165651878608	-5.51070227983947
134	3.67465218425982	6.5689123506835	5.47167162575308	3.81967909736966	1.84911334497793	1.72996484480169	3.37592082776317	2.59058411089383	1.54732256045642	1	7	1.59003595637873	5.4742612117909	2.81208492807015	4.85443996409419	2.66493292532164	3.0471563292719	5.47882900666643	3.9925681091687	4.7579413217186	1	2.17977598685677	2.8168566429205	3.82900950841314	-2.88082482884731	-7.90219694172243	7.74607997650233	3.0200965933543	0.80030395107966	-0.964081908675677	3.62668434168766	4.23975712798277	-4.0899558277263	0.324544576412603	-22.9134617064065	4.44707847652067	1.8310969966774	1.42450347852024	-7.36610157783412	0.516245633449115	9.88833102934974	1.37379700834842	2.69697184948787	-1.56410786505366	-15.4921709836949	-17.3376336908696	-4.85658690948168	0.55408784900013	-12.7429801600633
135	4.854815456924	1	7	3.5542975229237	6.73018652420069	3.24745919340363	5.10494430523243	1.47636668445967	2.13780294539917	4.96687557191919	3.87607986122299	4.3252746700311	7	1.95309245233949	6.65459823097845	5.64011779156172	4.74283202656957	4.35778424619033	3.57126541152441	6.54419343308744	1.48519523160308	1.54703630962104	1.9839090762285	5.31679454536265	2.01864538233717	-4.54847950640853	5.0393029732889	1.50834158925066	-0.923170837407772	1.76383070460319	-5.19777999776238	2.2633565933806	-0.761831831507815	-0.459307173413581	-12.5186712003682	4.02849585929726	-2.22967037353359	6.95040255357533	-6.66541877046342	4.14142315844494	9.85114038928724	-2.3290019593156	-0.89843035208256	4.1621105536533	-0.305190041471554	-11.7310527711914	2.27962068569153	3.38514986223329	-6.44267494711971
136	3.8224005199301	3.57914182072941	5.81510353349897	3.17484147619257	4.7871856175193	4.50110689808097	6.77325747276277	2.43893876204279	3.14598710933939	2.34655208033161	7	2.68453451089251	2.42689631271346	5.99759241857769	4.06186173388318	3.06005237599928	1	5.50452339586304	5.58048861922751	5.32350156408672	1.72559812680482	4.13398184199167	3.00602067328945	8.00823438845762	1.27464722343785	-6.12604884228578	3.32348766627945	7.25099485736034	-2.49820932118853	5.01046741101265	0.247342470428002	3.90282969643593	8.7226411222774	-5.97099300083291	-12.8327316337405	3.97192803821945	3.65687931786478	-9.12739982904157	-1.23858223211487	-0.349573520869383	-2.0248430423487	3.30956954216498	-4.70038327157701	4.22658518758258	-5.74330583292411	-0.907969377246888	-5.86463524814777	2.96269903776837	-11.1413525024872
137	4.2571109576069	6.41507114346882	5.93875258003954	4.78208573979154	1.86332375396759	2.00575503469259	4.14383978916014	3.47991735089175	1.6377413851652	1.92773179778546	6.16645155170121	3.52787450110266	7	3.70876056188798	4.89775207379375	1.41363984960215	2.02795930443177	6.21112161265128	2.76023674524271	6.09535546556686	1	2.37449160738853	2.75531178929318	3.56296253199243	-2.1820057609003	-8.07927193278355	7.78961565558851	3.11522205249938	0.65497372576678	-1.21041142720711	3.47181586423668	4.72271546354685	-4.00314773648284	0.331402856142957	-23.3710096737943	4.919833597183	1.07239363623046	1.54088142159872	-7.07159363912455	0.0926624765518063	9.96269574261327	1.73575414883903	0.765867359116297	-0.125473418490439	-13.7475097213762	-19.0677508643208	-5.2131868336815	0.492377158496814	-12.2911573685669
138	1	3.6953010005325	2.8364860395012	2.00223044764479	2.81830448156858	1.61367912033567	3.40930331524935	4.218452315521	1.67801017084828	3.66860762731191	6.324972195424	3.97606025144261	4.05409081442218	3.31609040811821	4.74527490263092	1.28485559665466	2.497945134476	7	3.9808099407239	7	5.17310868325755	2.19338416045414	3.15043572484333	6.11205057605076	-4.7416102227378	-6.58824861938962	7.57979744975787	1.07718137937229	2.8418872650949	-1.31769311786404	1.6419633392742	3.62539180245418	-5.39705104690808	-0.537485461931234	-24.2021659008927	5.39868803345174	3.66535598986416	3.20998389615433	-5.37317904724167	2.57755512963413	7.06313585088721	1.33635381576815	4.09977328343468	1.71535823775437	-13.8520588865282	-19.850045654144	-4.58824512244058	0.584180654550401	-5.79528539936842
139	5.7420341949969	5.53832093685186	1.89666874758947	2.9392515532745	7	1.07932498968793	4.73112728886134	6.06732201930119	1	6.28003525715655	5.08800143460722	1.65842469389084	3.49983911729226	3.54846720296194	6.74497514741126	2.69871226451014	1	2.81000110309124	2.19544355471554	3.85340976639186	4.17164910905957	2.34269640911699	2.52559943293826	5.01695871891899	-7.39534423362097	4.60865740233873	5.39334210222975	0.879043418965298	-1.13753903558333	6.95114389027707	7.11423240585529	-2.52159360273983	2.62025495653975	-3.8336355565623	-17.8145471032252	2.16085531137344	3.28698425206254	-4.29046091915107	-10.0726762968507	4.2137545639521	-6.27078050032123	-3.60043224085774	-0.975957972941752	4.92930752455384	-14.9141381757641	-4.426863909513	-7.29470890937699	5.20508623606167	-1.32839318630112
140	3.73080134891775	3.92420984261303	3.87908918903031	6.34766744191591	4.08572964919078	2.36130890851541	4.35431473906025	4.59296846600959	6.14775737317323	6.05246311428237	5.35927993528123	2.81303552425349	3.5389357945766	5.71576817476206	2.87960996838697	4.58761213385378	3.83290242656223	4.61996808119715	1.45411614607886	6.80780676305612	5.10090766035584	2.32962648104561	1	-0.0800345092209664	-9.12123726202985	-15.8340067247764	1.6564313985842	5.31485058541084	-21.0465369414622	-8.40531277928071	-1.30337043349672	3.87438002034791	1.89468980850766	3.91122667014212	-15.3313623211597	3.23402786225814	-5.44682921853691	4.192998087195	-8.44542241247122	-2.62594667800967	4.58496582535277	-10.6598006507767	11.4008231273373	3.79688010982132	0.729342428241928	-15.3533211584517	-3.08970961318227	6.17115783502002	4.72445196874643
141	4.66930953305387	3.37694560022302	4.32542115242758	1	2.32396999696731	1	2.09893473646482	4.44423644404637	2.86249876514645	4.7103496800303	5.22224392745519	3.81302446798341	5.69473789660027	5.24589641678777	4.5502402422859	2.94030489990143	4.51137976964666	2.91113627145141	1.90478256993721	5.49285267958932	1	5.72740441342483	6.3822502834151	3.50583851229125	-3.79060124572404	-7.34055673045091	8.87321380886505	2.74562218824138	1.1808722427261	-0.753716321798685	2.02778562506156	1.38080404087444	-4.41034345317661	-0.533016844895388	-23.018572886886	4.92145609206648	0.438303017587593	2.8981732602844	-7.34715350296068	-0.156610428884469	7.93980017323469	1.26639285002504	3.8787775798421	3.26600796474192	-0.165229190073178	-20.3965345399941	-6.29245254411334	3.40767455482477	-8.40161955639194
142	5.770099143393	5.88793190740315	5.48614826554428	4.92032623352872	4.60059323804522	2.93306269078234	2.01709581864798	1.51189415231219	4.556255796928	2.54026471063756	5.7058559847547	3.55761808667166	5.73944557892266	5.7597880181125	3.52381035213556	3.94452281533487	3.82348947269021	6.07320833143318	1	2.93410521567568	3.58662538751282	7	3.83680246301785	6.44475250816017	-8.49286794368725	6.18951997475346	5.01456250046137	1.90851806956816	-7.31395680031126	6.50886347581561	5.75963866167522	-0.552257300040386	6.2913695708811	-2.71492751066574	-15.8114466872287	7.28765742995123	0.436161730870879	-7.94674592615107	-3.85085293731426	1.73842760192578	-8.92843709811372	-5.66191219287319	1.71357030195935	5.23317258052543	-7.30960986245941	-9.01304225699094	2.40027172459985	2.94934602933657	-11.5856008561416
143	3.20331670072645	2.78497911111878	5.05518163894966	2.36098495810422	4.10636712893062	2.65562194089045	1.51453136734502	4.88740170627833	5.74112634641767	2.77710556918509	6.87966340288057	3.35150477168218	7	2.98300098856337	2.5188366496703	1.93252375212386	6.22989068563851	2.8647892105861	3.69675631017441	6.28995301577768	1	2.36103401573789	1.07906664080492	5.47448450928954	-3.43166809888306	-8.32359908725607	9.03555649780243	1.50648946691159	0.530052917581262	-1.72268076443138	1.38537756872945	3.73423487650923	-5.03151630654136	1.38145000272566	-24.280626582838	5.92379298454077	3.65704273558282	1.57927750526467	-7.34544754249382	-1.49931529240803	8.08552734280127	0.00690293377207241	2.4812889012343	2.41181712740827	2.47145499879774	-2.94926912549388	-3.80584459832049	1.91755739425908	-1.89582616417433
144	2.51124615034775	6.18291540710848	5.12607410848118	4.79835894274447	5.60966212437249	4.86442893071944	2.78113084016705	2.91763214272478	1.30955112776287	1	6.9384668638672	3.89386391840583	1.65438695711009	5.51896334771484	6.56596069214979	4.67749476455923	3.64776368335303	1.52168713018061	3.91484948676627	7	2.01493571798334	4.89661550349054	4.3880033424565	6.47456244174041	-8.57629867328081	7.08991131718459	3.40246356848296	1.37807377533405	-3.67708268744325	4.78544665660982	6.84357636729472	-2.06986262749473	3.35852523233407	-0.771328928085576	-18.3146385477362	4.23216986814266	1.62660575093369	-5.0972020593012	-6.29260530112451	3.52800489408822	-9.89524097471568	-4.59603010403205	0.80404718974716	1.5839079777704	2.55787776945544	-6.82445559566103	4.51743371076977	5.56975709779928	-0.930747136051311
145	4.04050974631027	3.04156448181706	3.59849784462891	1.08960883893653	4.93272087196553	2.05187815445667	1.17736373402094	3.43052454833235	6.32643229471012	2.30496058015401	6.32016167730406	2.66490757441843	6.59427987306674	3.69357461270117	4.90334459100164	1.1400472040961	2.41205760475778	2.69712859578949	1.25440468428906	6.41671111332801	1	1.62363237252886	1.50705844331209	3.90888618599451	-2.12135297378735	-7.23351488134658	9.14916100375416	2.37801619268261	0.378130772987275	-1.70496326168901	3.18311461202018	3.7125311702586	-5.25969010699348	0.526595744956222	-24.1973648792213	4.68525879096474	0.846047806170299	1.16015438127037	-6.31431999813013	-2.7006626140963	7.90793414732798	-1.04267524218175	2.54336366450844	2.3640303152236	-1.96533453066964	-13.0535330078423	0.691305734065627	2.33113330300072	-1.48489096037288
146	3.12837922796731	7	5.96235753722067	3.70281552496759	5.01373064246578	1.00160843402608	2.25846738293536	4.99304672369701	3.727901485538	2.60904447772159	2.64601763189309	4.20088857723488	1.86416850504284	1.77142248164091	4.69583277013314	5.64666520047687	5.85027716981497	2.8857320757456	1.52563153121062	6.15491925805378	4.90464219010802	5.46226671044581	2.85222075146076	7.66371599733013	-8.14092018911095	6.54347689510237	3.17305678292141	2.02557907741045	-6.24511759434348	6.7901308940987	2.91692544954604	-0.841820839357512	5.00031649494951	-1.93013368120629	-14.6698568893199	6.0751383805711	3.58058141110304	-8.95505510804309	-4.09464455741833	3.12806388166777	-9.84409739278671	-5.68975239940847	2.88534429990794	1.08249828103946	-3.53732464134641	-10.2530248328398	0.460031070242551	2.07849888028703	-2.96053212223935
147	5.28225069284283	7	6.86195016855549	2.31691438564041	2.88545621479787	5.44540746559447	2.08941746213706	5.40649735148348	1.02156498964177	4.20808735168344	1.1345203106068	2.26547588572519	6.54106390204978	5.93228245112735	5.08111111686388	2.91654530590273	2.96314329344387	2.09891787436045	3.60335379976444	7	6.07161975558994	5.85171196472448	5.61449082724108	3.61978218677331	-4.89941345238548	-9.10640195039163	8.04414587612842	5.30941569411956	3.65018115648099	-3.35829882511267	-0.507753471761908	-0.107336222901906	-4.29089518350315	-0.568122346343476	-19.8988199958827	6.52272395337187	-1.19634819394354	4.14365333333948	-9.35970074057549	1.92771587005995	8.27747270394045	-2.82411922637935	1.8780287437224	4.10361500847578	-3.61578466761836	-3.72833800945668	-1.95117379692557	0.944275645043301	-0.0620951012566923
148	4.17337357304457	6.62057986600389	6.03418077673101	4.55061299641759	4.62333660261766	1.44168344102366	2.99103642308267	4.28013958215319	2.45302287996218	1.72440580487193	5.62416738466817	1	1.9315847741637	2.4943535070744	5.11685843095189	4.20621435781839	5.34313996946494	3.02929407660596	1	6.04925523549458	2.0648516876726	3.77312874813497	3.47376905715002	6.72887809932092	-8.71501471665448	6.68822986261932	3.99560843763201	1.93894912490938	-3.85642459177656	4.19510411258914	4.9231209411606	-1.69326385892969	3.29800910725792	-1.10865490370217	-17.8934585258653	5.34704414879697	1.7501688282036	-4.74228114839545	-6.24268782907021	3.26050005986809	-9.60166132916341	-4.10615374409374	0.78214647914953	5.11702850479904	5.71553656581271	-5.35496952609503	-0.0405399403114384	6.05484137896383	-3.23163353295515
149	1	5.64591214051281	4.52281288993124	3.10173013991241	5.27836816304576	1	1	3.02024455172325	5.43343304704024	3.28951046942144	1	3.75382801817172	3.17055146668131	3.31765895493397	4.54767325128484	6.38459941530767	5.1125753864969	3.20094141264943	1.6763871043148	5.0599131516934	1.45193734349128	2.60687028344387	4.11034320258302	4.8973574786832	-2.47931984574773	-8.33035184650395	10.0253973777202	0.921774416782257	3.00058444625316	-3.92682808976665	1.74314103067728	4.05498166906074	-5.52472190440286	-1.00379531480846	-24.7023699856306	4.3647171407295	1.76262006078842	3.6114394931996	-6.25344773233297	1.2307085528697	8.08668791112591	1.24053938543163	4.25099971486986	-0.985033788089401	1.84749256823106	-3.01662146951315	5.94795734615166	6.24319707625528	-1.76351686628391
150	4.0407647827852	5.41237621804564	4.70703946838392	4.42258922012612	4.62054759620827	4.98289272531048	4.57339818195795	1.37784595137244	1	5.42957722758007	4.71127021288212	4.56684423149643	2.47650821227371	6.66687021408881	6.39505024919861	6.13632078127314	5.62191935059155	3.742393927079	3.77878632831616	4.87416246445905	1.31226147579567	1.2426983462656	3.49468908931518	7.19394723026685	-9.67111219959928	7.01700437219916	2.82557528019133	2.93236521725224	-3.33592615279611	4.23013848428379	5.01245365987002	-3.63235836948461	2.25017258899747	-1.35586317052798	-17.0697919006681	4.23234563493002	2.16874690713007	-5.52508878565528	-7.12695360239436	3.93764469264896	-9.72055350115051	-3.45441754980007	-0.548338158998055	1.04689195404596	5.57917694656444	-6.46532136519921	3.28963283575376	6.71886625886484	1.24002129505602
151	3.58166581215955	6.78860673911814	7	7	6.82895126938947	5.40763412753817	2.06334697030481	2.74504128849158	1.19680032159298	3.84402769949656	5.30142535046646	3.94644761763464	3.76049063067537	3.50812824145287	4.87056865849516	5.37927933560314	1.08917391465806	1.32930464338285	1.01853875380966	5.98485295745099	5.39745653000833	2.40427118262738	4.39307548654748	7.25926599958949	-5.60516834454356	6.24022047741274	6.34973241070662	3.45595992965613	-4.20998571902864	9.42300511418821	1.82229141916745	-3.51815277236698	7.11695399880376	-3.25588310863344	-13.3886087184214	2.85959899878334	2.71716531689616	-6.7891569416403	-6.85437594988523	3.03839149944633	-6.44245218541295	-0.884696942700897	3.81164896731512	2.67234226626139	-0.780151483437003	-11.9817278088641	4.61173016234127	3.39365054720152	-5.78298926922881
152	1.87520049437115	2.85684642730619	5.56177705803074	7	5.21404079608209	1.92344942249134	3.66902967489804	1	5.64679919631936	1.6845066628166	6.73389670160185	2.66076687587433	7	5.41642465225715	7	1.75800809917344	2.14749086321652	1.59594872460383	5.65136362863473	4.84127575326199	1.88979853671112	3.00477614124199	2.81698071983666	6.58076230104467	-7.83521920890038	-12.2257254925913	6.45566058424627	6.47155725268819	-11.6302559373492	-4.84013050750879	-5.72267060910523	5.07970619133385	-3.12457470693843	3.91125568325877	-20.2977276733601	5.93863420988156	-4.8222611778666	1.58208937651021	-3.8771653925706	-1.37383744134559	5.58140517185988	-6.80257703390115	3.39235498272677	-0.584991688944548	-16.2668425488374	-18.8631127438768	-2.1683451006761	3.14759071973239	-0.144770199302944
153	3.70587432006914	4.9760637499988	5.15453684206783	5.07338953550818	4.8215198922815	2.06338470009141	3.11454163129321	2.59108501852563	1.68752042659893	1	4.18209335321486	1.49888171947433	1	3.48160828659448	6.51192691595178	2.36404145553043	5.38482945981159	2.34014592158674	3.6917651082193	7	1.0078187939534	4.77105909964692	7	7.09471391196404	-8.54623531596123	8.13398308170483	4.20359612067028	1.3316210949071	-4.03724723104233	4.63072245034307	5.73861650873065	-1.68388865863054	3.44167078296528	-0.870334545751759	-18.472893460582	5.01456076575217	2.89719443956957	-5.11688217338695	-6.2245827756637	3.78680326367932	-9.47633467839419	-3.38360206124172	1.04166052502801	2.66203578523768	2.09200588495421	-12.8679627052204	1.36993771943163	5.51338431689547	-5.48360118872764
154	4.34829079206351	6.23951389482839	5.2374256145573	4.32975187253925	2.84290480398354	1	5.9239369979111	2.76651085238824	1.5044555984394	5.94102967631859	6.57130964575977	3.2110623549081	7	4.95311567111906	5.39221682076913	1.3667564745932	1.56693594125285	4.84581967469173	6.42746891626574	5.36785887582507	4.83254788140706	3.62262556914021	5.04908844751675	2.57111892531102	-3.09838452495356	-7.29454916683493	8.03480033431361	2.73718335087777	2.58073214384111	-1.0821580646939	2.57243803304784	3.18951549506	-4.71186722458352	0.745588031662724	-25.7625167898933	5.51442005691639	2.3465250222404	0.920846981497821	-7.1967701298759	0.755970365606318	9.26537347938019	1.95248123463689	1.62725991132675	-0.902921790093582	-15.7729541940638	-21.9378602555149	-2.31214300600291	0.975721969544366	-13.337892084742
155	1	4.96558275637368	3.95773962690309	3.59122065233665	3.62231292905755	1.19950865480732	1.05970324247095	3.44255469508641	4.81270994513685	3.16552500591265	1	3.26158998258181	3.50284492830569	6.30033482887871	4.62430106433641	6.29942950418294	5.66998891185032	2.43505991453674	3.16620866410068	6.32354917639709	1	2.81323981943741	5.08504205397243	4.86195959333745	-3.67400976973126	-7.8271451109216	9.04286758875825	2.65803493536754	2.75899262228586	-3.02712786190593	1.55347283942868	2.46986938285919	-5.04527327742692	-0.725674359517271	-25.1815465484986	4.26609522942183	0.86944226476926	2.04576715804276	-6.81412251781406	2.39517641402637	7.94684292771515	0.472293897416212	3.75964293305104	-0.12736404291559	3.34551763298164	-3.44009975446898	4.84993502366577	5.76175026586743	-2.23710417335135
156	2.69443312299444	3.31184826151894	6.98207352291045	7	3.76108485010843	1.45167852787001	1.61947915284404	1.70430881549002	5.69896890414469	2.05568071095763	1.50118144582093	1	6.12218311643525	5.81264565245473	3.42912509560652	1.24084347055985	1.57680965373245	1	5.67838063757853	5.6088304418352	1.74390861545036	3.44410109923591	1.81736756933079	5.64757009262618	-7.99849478698036	-12.0610182074867	6.63583895997659	7.20369926225164	-10.317873931256	-4.08950027669262	-6.13648419882137	4.36262963612868	-2.2717476154858	4.16188563996123	-19.841049611116	5.97749815033747	-5.8474104385466	1.39907013777769	-4.23679727031312	-0.653076226711033	5.13933154427579	-8.93316108177317	3.11788575718757	0.563147264575879	-16.6395442832053	-17.8836684926448	-10.0156662328847	2.58034185521083	0.035774290145986
157	3.67968189399584	7	2.979748992343	1.08663338544006	6.18276665010144	1	3.5300572019797	6.16153544887924	1.58312533589601	6.84768540557128	5.7332022646856	4.0960893816025	2.71082394026746	5.99169857176267	6.66174907657129	2.80654899421901	3.09629340110828	1.57212041461571	4.68410528935361	2.24190192566872	1.64514260830327	5.87600515113777	5.08258008748182	6.78835380445187	4.89416945349662	-4.72100084764905	3.95322077946753	1.84155348378304	-6.46029007257108	3.68973187052876	4.77829980040458	0.766018113185854	7.21680764412363	-0.100967974615279	-12.2960371341311	7.26705770065444	3.28383500144776	-7.59382131752292	-5.7072262941752	1.78039301356753	-3.94788409726676	2.30641935746237	-0.585874984079889	3.19204564546655	-4.0725616734359	-0.582687823133022	4.83920420410014	3.34823166758909	-6.54355824574543
158	4.9874397439105	3.66342902763536	6.1082542220145	3.75960081578006	1.74484183408871	2.16030049247562	1.73271662305424	2.44715240020835	1.45127439881622	7	7	6.33049144773699	6.07751111698905	5.02117915408074	6.78999463861975	3.01969628095969	4.99299974800212	2.30212926434661	3.16562058989025	5.71391471093056	1	2.56799009003627	6.59621522079518	1.72418061375019	-4.47074646275818	-12.1963311699466	7.07912477992678	3.72584872384537	-18.8176925300494	-7.79440629464029	-6.28004729223808	1.66870224519091	-0.125768039464723	2.69612407540534	-19.8867861134995	9.68404878841755	-6.89990186217695	-0.355994124992212	-7.5267382583883	0.612633760149493	5.55670343660707	-6.48545532692312	5.69828364249761	2.17226952092557	-7.76331601860798	-6.89869816191805	-2.93121479501352	1.94940792638805	-3.14947818417878
159	5.51228886488439	6.74842320316897	5.62187240832412	4.04666901416444	2.84560138934051	1.08151774682289	6.2589379343039	2.48898747709472	3.90887290889183	6.39805432288193	4.91638941552274	3.37784874103546	5.07346449226314	5.21965311190008	6.22098991538374	4.11315075706089	1.42198798097234	5.99450377487662	5.46871337065976	5.51617525089667	1	2.75010527323333	1.95243891139641	3.73394199994163	-2.30010327250795	-7.01325182893937	7.47612242713692	3.51318501208532	1.59976383676476	-1.15934612004875	3.68389713325997	4.00869268195637	-2.99706107658128	-0.086114074618341	-24.5613136947347	5.68956800219352	1.64925583608235	2.02054691431295	-6.777466752907	0.32183861663316	9.3822723948867	1.91876338295664	1.87322448999684	-1.75547440683504	-9.47675973269038	-18.4287508017133	-2.27472803927726	0.861860540559801	-1.46361333357522
160	5.5669690922872	5.59662772341099	5.32733140925486	5.71345642963487	5.95607616046197	1.59611306473233	3.37024789867739	6.37382140025711	3.93782723721475	6.63046337740336	6.34028928432915	5.70569814606218	3.99841769858516	1.12095162001714	5.06977634572087	4.30796933720034	6.21940788448218	1.21779221018196	2.85950385368608	7	3.0634045779599	5.2003180567958	1.51373758161539	0.464995183608961	-5.02087042774928	-10.9358788050993	5.22723967943468	2.35229725889439	-15.4782953023207	-5.04900417604733	-2.83636003278141	6.76158879010071	0.138373303153763	3.48303728050622	-17.504467518183	9.10405763086945	-6.40886182048408	0.968572393112302	-5.50612451595836	-0.538953591099822	5.76982770743949	-5.87445344005845	5.65761973514614	2.27682525626612	-9.00901550395777	-12.6001793097796	6.07366291823501	8.92160452708318	1.14087121700346
161	5.84110235446952	5.67266932042285	7	4.60424312946925	4.92821534233719	3.33343779449719	1.3468046630732	3.78693686667306	5.06806093384517	1.40730841301135	1.47431145078415	4.18727504518113	5.89483789180397	1	4.83445427894249	1.88314692189304	1.55402322769478	1.0834365590335	1.4546508799693	7	1.58277609601678	3.738414420538	3.68032538358731	7.39120220221158	-8.66299314729712	4.20740704914616	3.78063668945921	2.2323712450699	-2.13729219490506	4.69445956147435	2.72600457691419	1.7773458675881	5.03250606797693	-0.782495062505166	-18.9781237512836	4.29167404305568	-1.59422324856506	-4.64184273079419	-8.20236658179055	2.37334993705384	-5.33823284580787	0.979647493663582	1.37224606243877	1.40335109290689	-3.4684616399464	-5.73909511782561	4.08337997840653	2.33634265335727	0.363316415457424
162	5.13686390787414	6.66493737887926	1.94310536368374	3.88959903640148	7	1	5.37944006287139	3.13217964175155	1	1.84345481663918	5.8751969521972	1.01560741230535	3.23759664431643	4.52957167364576	4.66912540146525	4.48495886275862	6.25675820531838	3.18759480867598	3.59808886869217	3.51725171542543	1	3.80805296022331	1.35815085435629	3.69004745842	-8.63550619889354	3.85551408644074	5.56574609412764	1.42786233115428	-0.349674744445247	6.66199631938112	7.69250903944222	-2.87377712027055	2.85382651777212	-2.53716245302671	-18.9847598429047	2.80255981527688	2.04620764901646	-3.46942591663725	-6.67413564913893	2.16026833105295	-6.35475021658576	-3.15519710389213	-0.384437127197038	0.544105103270008	2.15864545276001	-9.97424110657723	-0.548932139751422	5.364603070986	-1.26967328544277
163	2.97251393945278	1.65605501134698	5.31172439966006	6.66438859422816	5.76785015862152	1	5.65385991247686	1.86473249547353	4.57006994858247	2.69284113491246	3.45292344093081	2.30720508571758	4.47275553835911	5.56753454355342	4.87212754900971	2.40088905505211	1.04917859748454	1	5.09819267383143	7	1.74021370558949	4.83559985844827	3.7052082981007	6.23162792039811	-11.1190820955682	-10.9252446615087	6.2554765763153	8.81567051560345	-10.8402096517845	-2.07929993340576	-5.09695565641194	5.04886009827221	-2.87224077821143	4.69730843266053	-20.2127566408447	6.5482978221683	-3.90608093022789	1.9311021678139	-3.70927884508596	-0.492018231266245	5.16772286693912	-7.89068590191641	6.11965427107645	2.47502727636866	-10.7723639935423	-7.88290878643649	6.25531565808447	2.47925516232702	-6.98619426635161
164	6.70125317568393	4.5072442541241	6.24739478550059	4.45562415104494	4.98738366424895	2.05332604552012	2.59294686842064	3.15692508749177	2.169756658526	4.65290184183365	6.3363629922132	2.35931741446206	6.62574372903243	3.42057566395261	4.34774278510808	1.42421909028982	3.51673537324085	4.73876764608552	1.29061560092756	5.2716869114	2.99735404829324	2.32608814017973	2.02092157303527	-0.596479158453065	-4.72134239950072	-14.616639036634	7.00678741960549	2.4867214140442	-17.1573491874803	-8.67658411377398	-5.00942223057808	0.354867950081482	0.352882736004768	3.47082567740716	-16.4245421711686	7.51297816980283	-6.02730644992125	4.02903257822756	-6.25975299996578	-0.0766724047112325	10.7186836531672	-8.30117459517936	10.584949922026	-0.824263708460835	-14.0505148988531	-2.21920362813153	-5.58885952263432	0.628364955280148	-1.25391698516194
165	2.10642713482839	2.92283695452666	5.14045095747452	6.76609579876576	6.35265946038819	3.61333422977583	3.15890447708371	5.00936605229246	1.13486691723517	4.25710574194277	1.06135688176281	3.17131794425039	3.10517007242206	6.53742534449343	5.21024297325133	2.07047459520659	4.29396476069503	3.83561344923371	1.95971531095074	5.86473446010949	2.22196051425443	3.93648033429129	3.27899335334346	4.77572869338791	-10.8210385436236	-10.5995719420392	5.16341740404484	8.21826419968999	-10.4123607204719	-2.94827022684946	-5.26583323153791	3.81168696775075	-2.4051793489596	4.58567857012379	-20.7806924944498	4.30864999452893	-5.4733625751971	1.28181800453737	-1.4113593087205	0.238132177479058	5.56347458849278	-7.71928316097675	5.31851944365153	2.82453353651116	-1.74750284442801	-8.78162782158318	7.22606972654971	1.48904285445487	-6.78965510459016
166	2.73376125680504	5.09061255989372	2.39739313422127	1.97725271002785	5.32577536213875	6.72616018342055	1.89190656454383	6.65909135792187	1	2.80384741784812	1.73373082488913	3.29764822600378	1.49485931527036	5.84557847221362	6.50874212006589	3.70051591038396	7	1.76983069365524	5.6377931208012	5.68627604861875	2.94989771008913	1	3.56462417958427	8.14569359010132	3.02906232967433	-6.37099052851355	2.45862508485759	3.34004858623938	-8.25985741508065	2.34982260728355	1.56656179922906	0.736762683934699	7.15125400090158	0.713331369919981	-11.1724906748972	8.99070756219136	2.28534887371934	-8.16692360039479	-6.12857473934999	2.73905987416094	-3.28519432066951	1.45155606126055	-3.5847808070435	7.20144825058791	-6.80447200557551	-7.63668576887073	-1.20670849154952	-0.371204297049361	-9.84965326909322
167	4.36905501772275	6.27528092106102	3.17792136595513	1	4.6085438428496	3.27232302436689	3.92099895648831	7	2.65316492187281	4.54807716377019	2.64785161825457	1.11270671723804	3.63417874873167	4.82409035796044	5.47482371259984	2.54467674809152	6.06844141467317	7	4.01540456870081	1.90436400702812	1	4.39374068661276	1	5.63051119224084	-8.64425172430997	5.00464697966497	4.18702943862701	2.03842132740142	-1.36470560816237	6.10510646983351	6.63225635211737	-1.10231186859026	2.32671387456681	-4.04139638371995	-18.0653173069812	2.46651073981794	5.29610413217114	-4.42819603821067	-6.32372795148727	3.17394363092129	-6.62809497340979	-2.84746936820263	0.725886492278573	2.57046518462218	-5.79417800628232	-11.7479682601966	-5.24515211633344	3.88049824540536	0.19583297141248
168	5.31642853135274	5.89372896879744	5.7720086021526	6.03823967853056	6.15007327188766	1	2.07655662204544	2.27392856773765	1.09971867890136	3.27444133825393	4.29501201721206	5.71150698837671	3.06258584181199	2.26581601739241	5.227312735847	4.83694760214849	3.32672483570369	2.61940150665759	1.35111415766436	5.82261519002809	1	2.82242737552361	1.13932180193168	-0.298174036294077	-2.54615097734803	-13.2694805930039	2.68074922569783	2.2866535976553	-14.8226434384529	-5.34823593111602	-4.36269670580771	5.3349545382906	1.07110091015322	0.477164717906912	-18.0124921317548	8.77953140590399	-5.68336217510428	1.90796866218193	-4.3249184065587	-0.224786386541898	3.9799887576058	-5.15385347924633	4.3134953407775	5.58301066250367	2.31596791028437	-12.62663119946	3.24133182045044	3.87817906586227	-13.7800009833189
169	3.48876498103572	6.2736956173447	4.60704234919865	1.87144048656254	6.37813349052702	1.23523723447762	4.83673459167632	6.31231715226258	1.44357542000652	3.93113143506098	6.28662910292949	3.53837143420546	5.25147388994545	4.19241458025319	3.76671943644816	1.67329614912699	7	3.44060840321528	4.59024073228923	6.04648276326576	1	3.5505342630046	4.9126562169853	2.99369443411901	-8.01808657607789	5.3378882344082	4.93655413696832	1.00985421384065	-2.32400656457173	6.89873879570897	8.26483696502258	-0.0820694127360724	2.90249013921254	-4.53033943772226	-14.5518675315599	1.38167413901062	3.47409003450712	-5.98468809064387	-8.01493171374099	0.432632278376399	-7.10804238014072	-2.2510414778062	-2.10639868121856	-1.09188925711554	-4.28948651309568	-3.12726135860782	-1.67126971418269	1.48438953442348	-0.294619052336976
170	4.3184534298967	6.70857469988387	6.89832388132374	3.0978204495499	1.57152115509161	4.08585235605371	1.68553798858175	5.03952356427774	1	4.12054688202985	1.10672360297608	6.40353652678086	6.07507216551182	5.69897900998695	4.86624549310553	3.5395381554276	1.67992473661371	3.18942450210369	4.11119910623269	7	7	5.65900922381624	6.3586342459808	3.69202053945454	-4.61292616644341	-9.8172390609117	7.84477850905019	4.8402091083367	3.59828802621385	-3.04938469580015	-0.652690476387241	-1.26747982228433	-3.47346515015172	0.501834140713825	-21.8389066839113	7.18698016561342	-1.47338527473984	3.22949634429631	-8.62734201537453	2.68706942382079	8.324487298424	-2.35045174174278	1.56144091442253	4.42777304882	-3.53833521738071	-3.43327122271831	-1.34003932541788	0.768751170726907	-3.36235989431759
171	5.20689197098967	6.1463847872514	6.28073674766711	5.43820290319914	2.67690601638553	4.63191792770374	6.57062312964859	2.29905316721792	7	6.18136026064793	5.52129919095368	6.86527596589159	4.33028489407633	6.78565256653797	3.76786938618495	5.93826479776242	1.56012388846837	5.60006964389767	1.45123142912521	4.90749047619236	2.74948228176313	3.00801161291527	5.33028218352046	3.17221721783454	-0.599014287735121	-6.02620817247624	5.42327488016668	3.77602333355017	0.752091785400383	-1.30386343255404	1.80607607509309	4.35022967616953	-4.55730485026627	0.464062127186805	-21.4477843782057	6.08745520253951	0.692066537491105	6.13145815524076	-5.26420255228165	1.2010685077268	8.0555624478009	-5.73386076289361	-1.00840233127495	6.83124341315671	0.646557135568658	-16.4559298543776	-7.67779646062387	4.41280805271218	-12.1170810445685
172	3.55171263269249	7	6.85662190462147	5.59116295210021	6.60323731346485	2.77231217400647	7	2.16916106509005	4.42143605941355	6.56485471912412	6.65781896895828	2.97765355108294	3.09696362418518	4.40825705754609	5.13873266087086	1.43915138765789	5.92391294687417	6.46264500154605	1.53618329110639	5.16645281067432	2.45332448844595	3.32581334709931	4.68226547138119	8.90482737201062	-6.64802676116161	7.59882234167027	4.76948338211669	4.83853847761979	-4.00247182071491	6.34305236352973	3.51010785485727	-1.99880645623907	6.28051943819736	-1.93820253393406	-14.7719299159781	5.34287604573537	3.71338361085182	-4.97445243290395	-3.56244884624291	3.07543551559033	-6.16749319073885	-3.77899989531379	5.10709220086409	7.13097242975791	0.689589246488954	-12.7275514021105	1.91863731085147	0.948043089715508	-4.55397951022989
173	5.93707608846861	1.3781131079192	7	4.10715490598792	6.28252513121756	2.78511181669932	1.1994370150701	5.82899732697365	4.96320945150807	4.022876757209	1.0054005888098	7	5.70833636992775	1.1293446453929	1.89949474751537	4.00790981231965	3.59777267113453	4.09601680710577	2.09966427811321	4.20722934388699	4.49203094159634	5.679390866552	4.82956043251243	6.36658873805355	1.09840373882555	-5.4143100388211	3.17613383301572	3.05039602201658	-3.16289846503609	1.61676786121357	-5.38114694862495	2.39782586762926	-4.95608388294516	-0.437518551531385	-11.7729014545714	1.72048753730945	-1.76547619091127	8.39661571215955	-4.54913562782929	6.3480151558436	11.7802439043601	-2.85585457658404	1.6825682888465	7.36162311281102	-0.557169852871533	-6.20838188464215	-4.70798280125394	-0.609044906973367	-0.231333814665891
174	7	7	5.12724646505703	6.58961576815219	6.3704972745731	2.38440409318049	1.47318481536672	4.24827111462504	3.58945624134854	2.43830776070854	1.67273378834191	4.75763430770789	4.7763220251771	3.12606211806327	5.21015286206139	4.68448111710514	4.77907577143259	5.90611175618951	3.52774328954697	6.70841505160833	6.43892687666447	3.38489547712527	4.61571118418592	0.499316547760353	-3.90095015164851	-11.5265609963629	3.22844539074543	4.18106756917115	-14.4891580558021	-6.02112400382587	-3.89164821746463	4.78800484638229	0.828679176464154	3.22671213693491	-18.1971420535729	7.27599987686981	-5.40815798415946	2.13229885015976	-4.30464480371677	-3.07293170971004	6.63074068950246	-7.86433705280252	6.0162454052802	4.77542239814827	-10.714823996115	-12.1358239294343	4.67394331759528	2.32609008081958	-3.23077269232899
175	4.55109053440518	6.75198951409771	7	4.37162777591424	2.33766391186646	1.59495458306015	1	4.80218887247329	1.54630280559788	7	5.1122821503706	5.45688566549063	4.31899615627049	2.65569032507345	4.73605541137323	4.26084290317231	4.70268932832111	1.19792471000374	1	5.35506612234043	3.71917242146664	3.19078047774278	6.76422958436644	9.76462003941418	-9.24046732008804	6.50516806300708	3.43695375041607	1.65287506883506	-7.02501923355226	5.36475326632589	3.45290430747996	-2.87553349808751	5.76622493004444	-1.8141960307028	-15.6991173324118	6.24480271657629	2.97531498763229	-9.24582649278976	-5.76917428313784	2.33112977092472	-9.47487105462742	-4.81361107227966	2.40040879704672	1.47862768879643	-0.310066618762039	-6.81629695310117	-0.675191289226119	-1.78833396631495	-2.53483909893287
176	7	6.51317056534257	4.59738569411168	6.42255697095944	5.9165125110103	2.46669773269424	1.0835663325523	4.78918605368557	2.54267651383727	4.40054011176782	6.11124788270484	4.50493111504323	4.29817365486865	3.90805617963876	6.31714695722577	5.25513015369113	3.10660300245255	4.21946464939578	3.64784800123943	6.64193325953754	6.65492543555102	3.72905236094436	4.10310932971107	-0.229440986085643	-4.41516689259634	-11.1715143669695	3.50591060016251	4.05331402527825	-15.9951274727795	-5.45535374126628	-3.08743388583009	4.84097193487872	1.42549882652007	0.641183163722985	-19.1369339578695	7.68596798747826	-5.50246688377438	2.88367921169377	-4.05741696676234	-2.18336926963939	7.14381151547208	-7.27384585595744	4.16272979836738	0.790675035703954	-6.25316697210485	-10.423613373089	5.82966966873812	-0.528807395020283	0.331504939937458
177	6.92229133451402	4.72922086814698	4.40402563843567	3.11544474359368	6.63910497624709	2.24935553365444	6.19595769842178	1.63602446238063	1	1.44264226181784	5.5097789519755	1.89603457389218	4.44673445166175	5.74245655600503	2.80138757445758	4.76694140003111	7	5.36858499211075	6.07457714385847	3.305175501502	2.54472416044335	2.75544326340789	6.23484925090101	6.71765666691161	0.304096231268493	-6.87315485627707	4.01293705958067	6.88906383511285	-2.56296739531697	3.58523417636779	0.261836376722334	2.3706683337453	9.47288288837779	-4.12110363050979	-13.5066071965589	5.52179659231278	2.48817117534395	-10.0565067949998	-1.75577198292861	-2.42842039390082	-3.24878549043913	4.56297019871656	-6.22632702615478	3.64512568917215	-6.77147664522542	-6.5669036948267	-9.68697609824563	4.16693156723619	-4.5664761472604
178	7	2.38626834753927	6.5172453000865	5.31516889928936	3.69360407285149	2.21739154992902	5.89773724255726	2.09202477032378	1.92568128220086	2.62978762219872	3.81503277724159	1.77368444692489	5.31151149168802	4.58971970289698	4.2074194769447	5.85597992949895	5.07581103393377	1	5.37496924662539	1.34879534016978	2.66796608320005	2.40992916548655	5.12786319469648	-0.89605211623433	-4.55470246707283	-15.5131551052262	8.49845059676754	2.77334949148729	-16.5920905551882	-8.45069192570741	-4.7324802784268	0.670550819896511	1.29067673643029	2.38032123576447	-18.954295326689	6.48061521136161	-5.49859340503432	4.28977485139521	-7.90984681749412	-0.932123557229278	8.94373000083654	-8.54691307094325	8.74886957558533	-0.658133330129472	-2.71558542599508	-8.82552149932529	-9.70557257116591	4.98705888542972	-10.5501527625727
179	6.55551687204726	2.59647981509165	5.05655052927893	4.82901859981592	5.05525733313513	2.44205965084655	7	5.95074974254283	5.1209903112724	6.20303248786391	3.1505051080564	4.81629269734194	5.5113635620141	5.47463070437763	5.66266710460958	1.35736272496995	1.42755583676965	5.13074178494129	3.18962301414003	7	1.47885703818701	4.71192377950705	1	3.42013693464245	-6.60822397821517	-5.59894840859889	-0.242462908664487	6.47337009683924	-13.2876046643846	-4.75231051382872	-1.95280284583342	8.3646048798362	1.68229827090232	1.16218372456165	-17.4314104242765	3.54862349177612	-4.10391908004818	4.123287988019	-4.20184023777685	0.861781172868597	4.85592670484106	-3.3236773190044	8.01326293647127	5.4850596906074	-0.33502551603654	-5.75291893206146	-4.14415181837238	6.39997282307603	-6.6142882967422
180	4.40892945870344	5.17128485267721	5.57519140781806	4.25641479575495	4.62801774171269	1	3.55696915069604	6.04506460886627	3.39148634148399	1	5.51750400284892	4.98185723389189	4.11242230886206	6.23410322711013	6.69373248613466	4.89154920799947	6.25527529606003	2.7166793060502	3.8710573265807	5.50526514950175	1.35679180394047	4.19619418671307	3.75753096168739	7.4579709510875	-8.79944345059404	6.86141071829445	4.72290477144718	1.50360923089943	-4.08896640778921	4.371518457531	5.24407626207702	-3.06639694661158	2.68695174454654	-0.737494324097539	-16.7047915609628	5.79951903370258	2.1390959912593	-4.6472259146135	-6.92877749324222	3.46964305915111	-8.28282728968122	-3.08329644021699	1.4406728177176	2.21010022048583	5.80006719696506	-6.53536956892479	-0.615674214041476	2.36401791920729	1.53632490075188
181	3.35129486033877	7	6.76834234863861	4.1608858163492	3.05881857351838	2.02407990725708	1.57106906341781	4.94461089531037	2.8991702461745	5.49711322015671	7	1.17649511846318	3.09443454210373	1.65592693224486	5.09855542160366	4.38929692514986	6.69004583682863	2.27619299563639	1	6.44940332144873	4.07953824362236	2.94243757380564	6.21981158560832	9.56770342063976	-9.65134037631799	6.2755399418458	3.78512891685831	1.43219153638772	-5.89061526036749	5.34112037372409	3.5635792406445	-2.68702299156041	6.08450959059866	-1.03466286130812	-15.0551464847773	6.75825865863088	3.07092336832212	-10.1755550166126	-5.86020830898861	1.54785006505907	-8.90060321485724	-5.5612686885996	2.8909953552584	1.36423204794295	-10.3907340078899	-10.6907408318929	-0.271250758606244	1.59636876608153	-2.90344120023937
182	4.03748724538833	6.38991617368196	1.42732359672021	1	4.82345173940737	3.3853000502151	3.74977436626916	6.95753938846721	3.13893281628464	4.76754608548426	6.3777931897618	1.31428407185685	3.00926548873275	4.99609174948758	6.40347371036927	2.0094522502946	6.61685753690243	7	4.13285308228318	2.5555272938101	3.66252516259378	4.9326234238543	1.3734884992612	4.60512943171411	-8.81690007755395	6.4120567122883	4.66383410232039	1.89140342005127	-0.802221427664856	6.54067609191524	6.75032201355162	-1.34370050904566	1.37826106002567	-4.30069447260826	-17.6958410951087	2.74523606392986	4.64624952152201	-4.14205794837909	-7.35997579423766	3.06120926669421	-5.72244427823254	-1.43829597858964	1.07944144149403	2.88965528810912	-6.94036595197715	-11.1188451514556	-3.17555197445972	7.74594635289243	-3.34970331220724
183	5.25669459041288	3.13470471867813	6.65134862035056	3.84043616312911	7	1.01548849597228	3.21050168889582	6.60520800184959	2.69699338190546	3.77683834448784	5.9810324008649	5.03957085922915	6.4720001534972	1.99031345150145	5.85249130469428	5.82938114664664	3.03052183740222	1.45724662105294	4.14541957374601	6.25916381083361	1	4.03860660135727	1.43346160018188	6.3475354685053	2.52955014628413	-6.5384869573936	5.75117773246369	1.42944108689989	-0.0352026837033574	2.52616317579039	-6.57569497455913	2.81984198307847	-1.38340744998467	-1.06131236134858	-12.8770632788429	2.45538297803116	-2.91011509466812	6.43882954755846	-5.52292026984775	3.71617514103342	11.1998713946869	-2.96230865904638	-0.711997063417573	2.18420019820453	-8.12331679983731	-16.188672519123	2.66856413605724	4.30031145226078	-6.44803844150723
184	4.59919054069443	5.67164736349759	6.99507831459546	6.43725857984719	7	1	1	2.59656401126594	7	3.04406632620279	1.77557524791131	2.31351624049805	3.47539612470056	6.32252502470796	3.38010407745966	5.1193134209269	3.49342856919996	2.98702921739346	2.81810207129443	4.56491647694986	1.09855174620804	2.42490426207636	5.12994130417424	10.2534286723381	-7.75351246533417	6.07164491233543	5.17946095488212	3.68575840681841	-4.53044935123658	5.47401142335913	3.86793786266899	-2.06809660926993	6.42908620334008	-1.8382963320646	-13.7843676215177	5.93620431507193	2.21876430126041	-4.93963741119324	-4.66651234121474	0.936957155905734	-5.6926022474109	-3.56419963869462	4.13896924873663	-4.49840936379613	-1.50822747212863	-8.16752225690436	-15.0013994903238	1.45984032294324	-0.142403340527991
185	6.69450840515832	4.81128980823659	5.56345735164028	4.07875196438769	4.0434334548937	1.78727230345722	4.26992903682336	4.79423932333647	1.49789213372358	1.46563662837293	6.33013397679874	3.36795579424329	6.57772936044881	3.20909674656224	4.97607337548994	1	2.17865424113045	1.83321476209322	4.66540438776934	7	1	1.57755158254698	1.71440094431311	-0.242225431371475	-5.13493617557406	-14.5174090701004	7.62808427158491	1.25577955559291	-17.4979192092787	-7.91205924325802	-4.20879385328151	0.00545051294439947	0.150514993375106	4.1908694002124	-17.9181413343374	7.02850596168651	-6.55533608949637	3.49833540171499	-6.84559337767927	-0.304823650589379	10.1435736710718	-7.87238254748898	10.2088419485737	1.79879048254957	-15.8241357647612	-19.7884349489688	-3.74560342414158	-0.332192404770003	-2.50840321722326
186	5.1575409408753	5.49503684867879	2.25129071205817	1.42410108426738	5.96584127721146	1.67937217529667	3.71354318206995	7	3.37748455962264	5.3561923314089	2.22013111051617	1.57368088700496	3.69957672021289	5.35213720910855	6.5717042924456	3.05187225890047	5.57653821455962	7	4.65665436349296	2.81501215686284	1.63918333738702	4.19574997124181	1.3502397623564	4.66245658156062	-7.7522307519809	5.79910678570833	3.23183293412648	2.84210682869353	-1.20477588508897	6.88555745163182	6.81411760673718	-1.2856047208769	2.25701402863079	-4.82762609932976	-17.15309300394	2.49280160652149	4.80268629108588	-4.6960497851548	-6.26226343601778	2.22251713978821	-7.79598314515367	-2.01926950759783	0.801995604837082	3.74797996495523	-6.2448252190056	-6.3292233047648	-2.60384280800886	8.35532904434736	-3.83765462135151
187	2.33759174873716	5.19109206867449	2.02949624330867	1.07406812617073	5.70202976394961	6.31814960416105	2.0740058460335	6.67447461299465	1.53665534323007	3.44034172730967	1.03043635939665	3.48983600247005	2.2575494479878	6.43270838289947	4.78956576976806	2.23494033231983	6.16118684492836	1.94539274162115	5.71509250297273	5.70628439371552	2.92514142288247	2.12701467075672	3.59847986428623	7.91539186643408	3.46037704426161	-5.78190663850526	2.94861764282812	2.84019134736724	-7.59844679162062	2.65826011786841	1.24029890447501	2.12008928171111	8.03472186580288	1.43074453040786	-10.3904233560561	9.24746864318852	3.49261306597431	-7.9708641799248	-6.56692520879135	1.57153364708248	-2.38699350111284	1.97188771194867	-3.05816440107043	7.53800234439914	-7.18989989957152	-7.02398744137678	-1.92706660872055	1.06080161570111	-10.2485333279819
188	2.64490585726021	6.12290373496264	2.00397101772535	1.71360943874316	5.75307154110553	5.34074998226455	2.75925726648454	6.41563575096262	1	3.14488658671126	1.67536261946501	2.95784969711882	2.1222340504376	6.52853599398672	7	2.5348553251991	7	1	6.0111039853524	2.0444002080534	1.06815729939261	1	3.00367775650883	8.36355848379696	3.10469460865586	-5.67056802667717	2.98220587719048	2.99544804770127	-7.36155706068078	2.53409199953214	1.83629749230966	0.950778523276478	7.8166846817753	0.742715904601456	-10.0775911387043	8.24107397090843	3.01293878889444	-8.80953642458192	-7.32635500401147	1.85012826464505	-2.28083303868055	0.625026426216003	-3.83090251438081	6.80631220359399	-7.18708337628284	-2.00751768013237	5.0817855799246	-0.225203917977347	-9.76253229106849
189	6.08734107370971	2.77631099024223	5.71940215779695	5.48835717324173	6.04714603339941	2.25973905945829	7	6.0672484859033	2.41199607681774	6.04350742965126	1	4.67567380375084	6.03541713635025	6.34384483532767	7	1.76100062992953	1.16024817363726	6.19965926721135	1.38994115000044	7	4.75268391395588	6.20538805825788	1.08182725907713	3.83768417405999	-8.01445701808277	-6.65866359514599	0.886270467900867	7.351098624201	-13.1712141085559	-3.31316615496126	-1.20021377775595	8.50798462221825	1.50450843605629	1.82560587223042	-17.949838662556	3.95826563141503	-4.26471406901455	3.95282685716848	-4.31408494207075	1.2602242045023	5.79474080880568	-2.02740208876656	9.30354757631093	3.10610440341004	-1.47775799317495	-5.48239343453029	-10.9399822506202	0.850177226771705	-3.68955106153185
190	4.31988433272733	7	6.35113985344817	1.78390889066611	2.66904397132291	2.62345673581574	1.0978241558507	4.53567943092663	2.12969582840588	4.46835503191893	6.54767793137924	3.16466986954553	6.1292851111915	3.62803251873642	4.04244054842446	1.79982780847796	2.21322866433455	1.08473734382225	1.83876706050244	6.95805066320058	5.84177788673057	5.70829906513219	6.33267241002348	3.17147451947437	-4.75942121115939	-8.78343957001926	8.37878240632386	4.47326416170158	3.17990818226405	-2.91802107072177	-0.707887572770388	-0.22640945513121	-3.33742675918755	0.00451591235136689	-21.8362733791849	7.49574424253346	-0.949467597297349	3.74304097648611	-9.17234902056029	1.38553584538161	9.06068125449296	-1.94470209823514	0.674516062302934	0.923588254551255	-16.9219329856562	-7.01428742736785	3.9602633984782	5.17097194038015	-0.2394990803992
191	5.86453784918707	1.19437159133713	7	3.74211190760563	6.16670892884069	3.55228304696915	1	5.79028391169657	4.74604045672557	4.00468728183133	1.39531410155488	7	6.4532440107937	1.43120847134784	1.73284644891161	2.50972453730892	3.87270801106711	5.06924011884204	3.80876324885097	4.46685554691934	2.12964502192343	5.85094435705406	7	4.96559778189597	1.19165563269101	-5.58646829237092	2.84047797710037	1.89169995468284	-3.39959542320902	1.35197943403128	-5.31768264371098	2.23168233393891	-3.76372718653645	-0.277617696031504	-12.3348361353758	1.89329868157333	-2.8594996268684	8.33593536063707	-5.46736023191218	6.12011203414191	13.1800219495662	-2.38474744301132	1.65357085192595	6.63702338028415	-2.15419034586341	-6.09106666908236	-5.54854539753957	0.00103220312811875	-0.328933935590179
192	3.99612919619398	7	3.23697412791037	1.19523896718687	6.9017175632733	1.5946524054126	1	6.89954757229656	1.28489689311818	2.46599063763806	4.74075256187518	3.61093316439882	1	4.37422527257168	4.94340797271363	2.29435825455169	4.63980711190286	1.08210930391364	6.83225440071095	2.58645951140799	1	5.38466093090939	4.30874338467499	7.46456518273206	3.78674015968113	-5.83391311547332	4.0692456796053	2.80225807751127	-7.14259109407991	3.53862101980459	4.05982149518129	1.44004745356768	8.45607729099376	1.47287025120902	-11.632004662836	7.61866547979494	2.90933380221424	-9.43307392960963	-6.0431960562883	1.59846877113531	-3.72425607630068	1.8085536829427	-1.40605916492431	-2.29267416281301	-5.03506159829672	-0.619880215066046	5.2079975778785	4.23680673786127	-6.26787616655509
193	7	5.82766835627118	6.36677456219795	4.47324059963639	5.6113114977538	3.09318356772983	2.14531321335242	6.48888378539045	1.42284679338804	1	1	4.37160846797475	7	3.31025920315209	6.9330018789553	1.90071841611106	1.82071835645789	3.47157691655038	2.44043497117269	7	1	3.03321222797575	7	7.75148809138051	-8.4327096022157	5.15583467964793	5.32936446414552	1.91213941900223	-2.28165795646712	4.88623315273251	2.74209288647237	2.11547980835384	5.67386019506383	0.188610857933511	-18.0448727357261	5.24522282225461	-0.599229507517504	-5.70974837952571	-8.41801244180812	4.20628208362233	-4.54253464215576	-0.276910836820088	2.79086981295956	5.19227106521353	-13.8463834826124	-5.87162784275334	3.70960235370565	3.15634584084526	-3.72435164193374
194	4.47497945850711	6.71716186389302	6.1642419994667	5.16888942243621	6.70064637434933	2.3330003929914	1.970917842568	2.13646557288776	7	4.45273146729192	1.3906551313473	6.00693933105269	3.38485089599938	3.23894663187254	3.82425040251158	4.93294500672396	6.56173908079243	2.57890995079106	5.57955566095357	1.98306196601756	1	2.558291942671	4.65920062384316	9.86597713355695	-7.38255368937458	7.05756280098846	6.58845268823125	4.0585502423106	-4.13749287263296	6.16176834415432	5.13463679656194	-2.68720568695474	6.67584372953684	-2.74060703450379	-14.2668607746787	6.32271835616151	1.80908850198878	-3.91912201891154	-3.96924051640599	0.968406234076056	-6.12916929755241	-4.04027473292355	3.98427119634027	-1.64227965757588	-1.33922362478507	-8.22656549803535	-14.8069170709625	2.19612744758076	-3.96049328100175
[truncated: 74 more columns]
