# Supplementary material for: How Are Mate Preferences Linked with Actual Mate Selection? Tests of Mate Preference Integration Algorithms Using Computer Simulations and Actual Mating Couples
Source: PLoS One. 2016 Jun 8;11(6):e0156078. doi: 10.1371/journal.pone.0156078 (PMC4898694; doi:10.1371/journal.pone.0156078)
Supplement: S3 Data — Long-term couple and agent-based model data analyzed in Study 4. (ZIP) [file pone.0156078.s003.zip › S11/Euclidean Model Data/Euclidean Couple Population 11182015 2210.csv]

	trait1	trait2	trait3	trait4	trait5	trait6	trait7	trait8	trait9	trait10	trait11	trait12	trait13	trait14	trait15	trait16	trait17	trait18	trait19	trait20	trait21	trait22	trait23	preference1	preference2	preference3	preference4	preference5	preference6	preference7	preference8	preference9	preference10	preference11	preference12	preference13	preference14	preference15	preference16	preference17	preference18	preference19	preference20	preference21	preference22	preference23	preference24	preference25	preference26
1	1	1.70246328055777	4.43287746703742	1.02809779392	3.24270323786553	2.16215933937737	5.4389979309854	4.60292415090956	5.88733579687725	2.92661540844087	6.74957153027173	3.05313649188853	3.7518720631374	4.90343576657889	3.55464368395065	4.52904489898094	5.61001917478498	5.67477015480477	4.35443944930012	7	2.13612742088925	3.02929166268265	5.61241044926997	4.09384007645876	-3.61378750213392	3.92470931002836	1.00751466978337	3.29072550171082	-9.69305172483854	3.88880363823516	-1.24559426330472	7.58068738602337	13.5365400805009	-6.51264589442453	1.21652651153971	5.84907452575522	-2.9441121933112	4.29094002108065	-2.81510289459394	-0.534899332545408	-2.38359248778604	-4.47459363447147	-6.96593034767315	2.53013147322927	-0.932523855485837	-12.887599658653	-4.91836195473872	5.61980150200375	17.8651880653244
2	3.60902686258311	3.16696214208583	3.050947279439	2.31490140265615	1.62651388256284	1	1.01681236226098	1	3.17282729770182	5.08717518076662	2.20482328461354	4.8701987123244	3.50370288482506	3.63110463069678	1.04034245732514	2.51298819012909	5.27515057352265	3.20629820974009	5.54487968299202	4.11601167074248	1	1	5.24772132888137	2.69402911293596	-3.0863998051658	4.21358537948728	0.287152216840453	8.32015950122676	-6.59928051285876	2.66850599543324	-2.66240648402569	6.38959447343644	13.4174255687814	-3.79277988102519	3.66891831437865	9.9750731497414	-3.68681072348986	5.50416096446319	-0.423028586852916	-0.383739839548579	-5.43584839399025	-5.21928844104761	-8.56132768725898	1.87129567492213	1.01022474716089	-10.3158195510284	2.04473004630279	1.89780156919947	0.862650811264143
3	4.95899303836038	3.32951994370601	3.35370903828972	3.83563200697155	2.62934961023854	2.04080615739584	6.93552089237493	7	4.71839453006479	1.92094777592788	1.34528896498077	4.39547943756885	1.59216028522092	1.60039747652743	5.68623641213559	1	5.81799509776334	1	7	5.09234967164868	6.77474864455472	1.61721436768919	4.24920882035527	4.07579917532826	-4.79939177861588	4.48380407938925	1.35325968994604	8.15630874325038	-7.01550249755044	4.10195598950718	-2.79370373339357	6.85856475901463	11.0223328449432	-2.60605820868139	3.52764602805511	8.43602228066477	-4.00732797318704	6.17745567225249	-0.214812657593312	3.10956763058063	-4.72982751321311	-4.96396092379194	-3.30690659051629	2.45803196658288	-1.22393158692461	-0.281724857790262	-16.0138214911299	1.42926662926447	4.57669363806908
4	3.23044526231885	2.96395152657894	2.79751177555623	1.40697871453193	1.55261960741615	1.34706936576096	2.06230159136056	4.41781843109661	3.47807146717359	5.22330122192319	2.14050897211617	5.80460319825171	6.7225772781277	4.12301651206839	6.1814721368353	3.0914092812957	7	5.1404508302226	6.37553524870855	6.61176672030371	1.36714179913134	2.2522303255238	5.27209304730221	3.99391729890788	-5.52513527079185	-2.91491645686715	-1.20654000048445	4.86091261175552	-1.12359420445028	2.29369077670651	-5.13436753841797	5.0896091278092	15.4788649755464	-3.10095446644015	1.84555328606167	8.82556836129567	-3.77737436844003	1.55061024948164	-9.33735305313866	1.5943555133867	-9.03726106912926	4.3365926296873	-7.37796407153849	1.22948345956932	-7.98276346545529	-1.02843825097731	-4.92724684347245	4.09011588248214	-5.17062974224998
5	2.8844090518639	2.37893070628511	5.53058107285235	2.06158944521836	4.4386664291583	2.70684415665013	4.33252941543088	6.78648086161664	3.3668594303043	2.37894091274315	1.63908592838272	4.74593580693414	1	2.20329336574381	5.6550305491748	4.55610267388458	4.44327555182008	6.45163498911608	1.01283565020822	7	6.19564416225945	2.82315614355554	4.67177586126162	5.1380763092736	1.04960424626745	0.754505851009069	2.11698583669433	5.1151327847908	-5.05734039323839	0.0025802871878311	-0.550209581966851	8.69840973093401	13.2934812137192	-2.95422423450103	-1.90024848620639	6.85813544683427	-5.29449369663439	9.63885566952137	-2.6785919885099	-2.26337909724174	-8.50349115580566	-2.76956972082188	-9.17374692361019	0.770495070674936	-5.21917366018962	-2.99254401609511	1.05677350058332	6.4884930709566	6.47958572963696
6	2.8795451955326	2.15283133286922	5.00832689115799	1	2.03175394477441	3.75444203077914	5.01073887754364	6.35141582423697	3.0601838862152	1.65243517648939	3.32882304212401	3.971381441417	6.58952839517784	1.03580352169125	1	6.69568282168855	6.98459575624698	2.9528959017386	3.51826741440477	5.92453448029272	2.66322769345145	1	4.60887890328782	-1.3557873628101	-5.02324953999133	1.26945933911269	-0.294350906298371	2.65594333227571	-5.03697239372697	0.878973988247977	-1.89461094442421	4.66304188053019	13.8225706469835	0.63606173001047	3.69036472218465	7.53334194121266	-5.97759748687682	8.57622162719568	-4.84880007646114	0.682904440102973	-2.63129112639767	-7.86063275417665	-7.45754455596351	5.15176419921153	-7.22401396183381	-9.36238416843644	-4.95174244436073	4.06035554633135	8.54567996088618
7	2.27151164307595	4.47355125040903	3.62718120415501	3.36967120249165	6.01703876574837	5.56017626476462	5.92415519386511	2.63573906588503	2.08353536379138	2.32724163133776	6.37140118833476	1	2.70858050570599	3.13630021842449	1.81205057557997	2.90572314558826	5.99216147291244	2.42017410632382	5.06723215318781	6.89520010835553	1.15580153698195	2.44220111641954	5.72561799147446	1.83572553116883	-7.45545880306624	3.56069937709268	0.575070720131875	3.53656160485569	-10.4981940790995	1.27134822012029	-2.19229013716376	4.92154936048041	13.0666840962133	-3.64531977050857	2.57703360309665	4.12212989271691	-7.28229527759736	5.37809675787142	-0.463041475500796	3.35278478295186	-6.00904282877856	-4.02366932763799	-6.19974716431841	3.88893845818749	-8.76776835179771	1.6535422142702	-7.27381289593653	3.1885263928586	5.62493387818992
8	3.19077330148735	3.73158533786156	3.0907068255193	1	5.8837563060565	1.94978101313501	7	7	2.49431626583234	5.95317451734406	3.96674102132402	5.11830388124891	1.59303038249551	2.47734218377389	2.16627000454691	4.53941058869317	4.14698275269403	1.15442492223872	5.30393598593288	7	1.02419287831293	4.30589076319483	6.13076524631131	1.13637039017619	-7.49225359915169	-3.26043337825747	3.15343747442327	4.11527188723627	-4.96096645977202	1.81738340759992	-0.739698929130737	8.87460258999838	10.3303404821236	-3.70016692298792	5.28647916095203	5.86664051070244	-3.28371083315683	10.639351358483	-3.05256366077407	-2.02390106536704	-0.514104346337886	-5.06486004541347	-9.16258024676478	4.50684111602328	-8.81324892461124	0.885376981884297	-1.00733501832473	4.34473706307452	19.2227806862168
9	2.91598897840798	5.24307264155585	1.67090793222777	1.62902768453929	2.68600678931382	2.35986596397533	4.50211047274145	4.68076865327444	1.5246393173195	3.67381265663068	4.28494573555911	4.32326193639769	3.32371329924927	2.08602451438227	2.2777921948543	4.69871674198448	3.3961932598884	4.39824934618517	6.19278386063015	5.55221414982481	2.50050691415453	1.87768085997134	4.96437138985501	-0.244616405253499	1.08758096944974	-9.47188053107291	-0.411507836495873	3.64218143542332	-5.08646344685522	7.42486195892527	4.83501477080173	4.93628983142555	17.3361743037619	-6.05298142427939	0.769775161144999	5.10147553678824	-3.77683706049159	11.2994826331235	-6.14051233794016	0.958776915412553	-7.94458006321102	-0.311061840772714	-7.00728109161053	2.66330638781474	-8.57003445921555	-11.5603516527819	-5.25123865702858	5.13148868235592	8.93357442767519
10	2.28298676162884	4.94737901252369	1	1.84924328128901	2.46101825633094	3.03131152873024	4.77481973854025	5.51399392651796	1.33757778930209	3.46345410199658	2.82204729357915	7	5.00542459647968	1.52205951071781	3.0618124795992	3.20535068546398	3.04796356912704	1.64139658441556	3.76370592337539	6.30349962028958	2.5555846047366	1	4.17613382934167	0.0261045770239617	0.102941195624169	-9.52896898062959	-0.694518451286636	3.60888632572873	-4.77711193929641	6.86562021724556	5.14235622520667	5.00010755585351	16.9709053038785	-6.27754683225404	-0.156105420424417	4.65651037215071	-3.67339635676888	10.3816061585238	-5.49373320762567	0.0708552693589625	-7.82747268920098	-0.614314664418891	-7.3520672613253	4.07084609276513	-8.48528178286629	-13.1932455837254	-4.50987925814922	5.38610160973204	8.49909805261533
11	3.94064243989855	3.40966917493083	1.61100580759378	2.9463550756439	1.76634291014059	2.24238884677684	3.94408307426882	5.76531165808433	1.8307937787182	3.35093249048656	2.11576048727407	1.24436729098565	1.14394973177315	2.49712623507896	1.10356916075873	1.09662992208508	7	1	6.84428576907569	4.54050168741017	5.2120672098966	4.14683427630506	4.92364867118912	1.84878564472586	-1.8996724918541	-6.47352779759108	0.602818151495694	3.66008214290588	-2.77264617395969	2.44563548012852	-1.92967626399935	8.2276952054006	17.4129094833751	-1.90524206833254	1.22970449811284	8.42738407333243	-7.11598461186692	2.46178816732237	-4.08002260959472	1.48202595970433	-10.107071427089	-0.311012441099435	-6.5234076556701	0.000935514172487384	-0.181027169969824	-10.594526951274	-16.2214643468692	2.33418618220003	-6.06229984369417
12	2.19102931590056	2.94729996847004	3.40200000440717	2.11502627426281	3.30839576275144	6.4438922321818	1.95185002842282	4.49323192766972	4.94668126241886	4.04034105406612	6.2280307174013	6.93924052031719	4.8966600390011	6.55009005973524	5.23730382608054	4.17321206140918	2.19887781693701	2.76549700433987	1.33601749713515	2.76591993710742	1.52899801966077	1.5071395348159	7	5.63916442146955	-4.37672291968343	5.48737752609777	-0.5330794717587	3.59024099571621	-9.78781078466171	2.7746017086298	0.0129617745882723	7.80442860360405	13.6275729464561	-4.67583432692533	2.01054307429561	6.63254429188883	-2.21849954600923	4.49099863334532	-3.58904870310108	0.20490911252418	-2.77033101860822	-6.63048658282967	-6.80691881883653	5.79554297395847	-8.09741361202992	-11.0422176186972	-5.59531539442819	5.34791317414547	17.961414668918
13	6.66619707909498	3.20602319938405	6.63078859315737	4.57747917481619	4.5344313756074	4.07706471706863	6.04668353933027	6.56988070211062	5.89812621468136	2.10026735892531	2.93391064466624	1	2.65154314837896	3.47230336535416	2.34416800355863	5.18742867245245	7	1.54258050369136	5.32230586490544	6.75221637859384	3.63297781324547	1	1	-1.05217189635012	-5.01009130016303	-5.39267114020828	1.08897313783912	2.23844315819772	-7.91156817339282	-0.545614970119261	2.32669649633316	4.78787745939329	15.2338756978616	-4.58071924662346	2.14860014325473	2.27152533570064	-1.52125165842252	10.5351600214108	-4.05874493159121	1.20739671682343	-7.58947285394135	-1.91187163159176	-10.5232616878264	2.22239202930758	-6.75388224800374	-3.29969422626332	-13.8640783051918	0.998288726913052	13.245391264615
14	3.91656554859745	3.6733899994297	2.54623517914761	4.10808241888107	2.77866861975072	2.20335842372878	2.11742579086387	6.40674889191876	4.28556750241622	3.57284117830738	1.41398258472745	4.94407148195388	1.69656616549442	1.61135107412037	3.45536262235889	1.6878457151117	6.26773183518185	1.25461546496565	6.17681706967735	4.41028883426875	6.3147989042056	3.9912754121494	3.43737851251587	1.29465550523521	-0.739154470812655	-6.86675637814838	1.45367481031711	6.05735359881506	-3.75011411232023	1.97063710211409	-1.80665163013144	8.07570464278246	17.2875599179762	-1.1226929202695	0.179483888988965	9.35535794635249	-7.15425136319491	2.72436039347952	-4.76091469195782	2.10349031573523	-10.7950252231047	-1.30992798482571	-5.86229972780898	0.294248051342616	-1.37086119037135	-2.17485614608362	-9.85108494121166	2.45820246148456	-6.9037885624723
15	2.64804661166636	2.65277813939704	1.12775081321248	3.56034371453323	1.74727454380556	1.96670414048949	3.11715634108283	6.89140466528177	1	3.66925949885232	1	1	1.18417535076637	3.2084084253078	1.115978536639	1	6.62863726022482	1.57272467558064	7	5.23817396861057	7	4.52471069355997	4.68458530414228	1.11386914795033	-1.17550149641828	-6.61659122069326	0.135439899902496	3.47987313752366	-1.69418105137828	1.88236553508303	-2.32933207366361	8.03960788103452	17.939910350734	-0.932848080927796	0.851243417366344	8.65294650345204	-6.65374148111298	2.66204118558084	-4.25771831029734	1.60834834854238	-11.2159521442898	1.03126583700903	-7.01939344364867	0.571604695010987	-10.6779321037871	-0.641051509854656	-16.2297901678449	2.54395631632711	-5.78552688009172
16	3.78034657200884	3.06959969638745	2.65025780948806	3.78718135175335	2.0268655602752	2.75475561655203	2.53559673400381	5.8164241450789	1	3.96951090091824	3.35894153371273	1.44632494580965	4.47666096709548	3.18909580195524	1	4.3347144219994	5.96271424543115	1.75529760131703	6.5120736855445	5.21269538999113	5.70453964250321	1	2.48020561958555	0.972075610027412	-1.47612267605354	-6.81965891615512	-0.305742339324346	3.65603261676795	-2.45806544644485	2.8082058287438	-1.08444039487806	7.84077275943006	16.8051880922485	-1.61758594483303	0.837495816775057	8.35540206981569	-5.76104470824999	2.7706973383979	-4.27251806095599	1.86222553916781	-9.6124056392362	-0.92053021818869	-7.32855242784432	0.125723037696792	-1.3400541195735	-1.68625528002331	-16.1588256299952	1.90362769072842	-4.5132848193712
17	5.88845847449735	2.28505825182871	6.67627754253605	4.40083013751778	5.29082730790697	4.04249341858949	6.59655688357664	7	1.62276483379411	4.80158838402359	1.26040358081827	4.61521251794619	1.41690709601554	2.16022124407171	1.80282899413689	1	5.80109703566674	1.83785840595172	4.40609932993225	4.26148215989744	4.12627936563493	1	6.25395671305614	-0.0122265067528238	-3.1596137651541	-6.80077187592041	1.22012185628193	2.11358180153475	-7.82338377062467	0.0269477091981223	2.26728065097272	5.23885132487986	13.4184529221981	-5.84165621319762	2.1937488045564	0.440844124129051	-2.84015399352007	11.6509178122265	-5.27631496318367	1.28361724684747	-7.65394234851407	-0.780999015573224	-9.00958462344866	1.13783381723778	-5.58107152206328	-14.983395280509	-3.68500821292096	4.96901351266224	-6.35609823641578
18	3.53415039028715	1.37567336481171	5.2798563257619	1	2.28942099297135	3.14507260952812	6.27988754500616	5.36234620834969	2.27188421819162	2.82056298270959	6.9081256571156	4.187593527124	2.17388980456484	4.6513581550254	3.41000694414302	4.24525721987183	3.68261566086739	1.94180275824139	4.12480463759363	7	3.48775341492747	1	4.70006764274473	-1.15146774378282	-2.98474008546986	0.134501644933153	-0.313731125653944	3.91678332417751	-5.00176117468394	3.82274949408183	-1.38637172169411	5.55284645243309	15.4538309540201	-1.76562722726736	3.44049339408583	4.28009169257546	-3.37477690262741	5.62269667495234	-5.94643486358965	1.33059570941125	-1.8005872740491	-5.92366064486528	-8.967035619433	2.64885462213853	-9.43686680147444	-9.86525485283868	-7.53258306378768	7.40243168016541	2.73468012691937
19	3.68112343141514	1	7	5.18964700991122	2.69841594925419	3.80672390737539	3.07372713494046	7	7	2.26595278419162	2.29148239551729	2.90887990034678	4.02051565896331	3.14012874199389	7	1.26855587395045	6.89063917411017	3.15512591341218	7	2.7842760429821	2.81622481986003	1.08365653221853	2.54910932598184	1.15936661780925	0.214653841883759	-6.75300004829104	0.667179459954294	2.585566215053	-6.24088083846526	4.64821727759612	6.84538527102979	3.12874636810482	15.6259090683144	3.27734571175471	2.84451305653377	4.42144109707624	-5.66362368465741	6.55787074491278	-7.79213230506794	4.25350797976731	-3.86925074468569	-3.10241689394691	-5.34649397468957	5.13988196920639	-7.7424098143054	-12.0178182275248	1.50184276807699	2.80765312503252	3.88364219059707
20	2.33863261287893	1.60522097562681	7	3.79885582059143	3.17900052228468	5.8763635677566	1.34602456997082	7	2.85093260676971	1	6.74230535849224	2.78373209821444	4.29188179621834	3.99083066161381	5.48155603752085	1.37236143639355	4.28610738369472	4.67248094886682	5.81740380387365	4.53331431951102	7	1.9761973472606	1.00128670872469	3.20815503629639	-0.0961107000941528	-7.31255910408217	0.184863896343402	3.00201721738625	-5.85837376847356	4.28710004209201	6.19639982350838	4.95993842270768	16.5425723871507	0.90149706990163	1.89629997421872	2.80696392898654	-6.21567309913096	7.56452058190817	-8.80410901528999	4.85623201220969	-3.9435703905551	-3.56865395921079	-8.60908985429583	5.57256555888057	-7.06385666369653	-12.2708401253443	2.4398330336818	1.53257354647173	8.57888913661442
21	2.58087160177191	3.89121913988009	1.05055727518691	3.02799442584245	2.98985812959547	5.71465231387574	4.12389242854124	3.96726441605271	4.21479283887563	6.39795920301128	4.05957595800892	1.0346148346214	5.25146627201501	2.66455676076203	1.44090841845687	2.45319188906179	6.61924139638508	1.29626825369376	4.83793301619162	4.24574927207878	6.85623759422939	1	6.08438354863409	-1.83615249495105	-1.97511842327163	-9.05192767242761	-0.169725695593714	4.85673487599183	-4.09853149678987	9.26936746298581	4.85817106754234	5.64664555861423	19.7125113923441	-4.70816570915661	-1.7602627452323	6.1194124899943	-4.04362283553034	9.62226887694712	-5.12266833430543	-0.539423420972756	-5.18841515316222	-1.11188814459124	-4.70415268609733	7.65738727401926	-2.596952888654	-11.0268605709554	-15.6660504720771	3.07048907788713	9.04351168620896
22	3.87726459448466	2.48115739978408	6.83585383696878	1.80086962617302	4.93324036762371	2.00576927168329	5.11765151251431	5.88486162367299	4.13066685156041	7	2.18737451914329	1.87904027809972	1.13600709925928	1	1	4.85896174310403	5.22887694682831	1	5.0702185519149	6.64348486660791	5.58866630070496	4.02702626786796	3.59959250846016	3.5467454403609	-2.69466660108778	0.0617008283282253	4.81558190567705	1.42913391101472	-4.45338628538219	5.48954727539125	0.0790093092681105	5.13403350197984	14.0133420868001	-4.49661803361318	0.378351850154394	6.71932766838676	-3.31660041688773	8.74763113468735	-2.96774011410434	1.43373782300785	-7.71439309999546	-2.47129517056937	-2.58421212264114	0.260764829033142	-3.20558924746452	-8.63033300108925	-2.21277008879569	3.91672747017441	4.06335360041984
23	2.94360512040605	4.5229282316145	4.49033532697568	1.25927355442718	3.71969095007618	1.25888047591954	1.71793730182701	4.96785823170391	1	3.37255482972327	3.16629354871032	5.18360451755303	1	4.87780284131296	6.62487511370559	2.02509680360304	4.63689270624783	7	6.70941756273607	5.77129286059683	1.75116564705311	2.7938537355288	3.5007338494426	3.80248531295865	-3.66194407437774	-5.36497870989744	-0.108094054410485	3.18195573033844	-1.9581987324812	0.647459951915247	-5.2821145850854	6.31695234389328	15.2205249087702	-2.35214850597445	0.205772011915568	11.5544817355675	-6.40373149931117	2.84945491106862	-7.80417266539432	1.78130908544908	-8.75650146039562	2.46935162942514	-7.31107722043543	2.05114140746597	-8.14940564657186	-12.0910230360338	-8.25195399354824	2.50079012513698	-3.47430688621356
24	2.36649208221954	2.3602973037648	5.73214392043068	4.52642193531498	4.22533551034379	4.96664372880918	7	5.56311231491557	2.01699310726375	3.22069085178771	1.85425546758975	4.87251132236273	4.70584625787406	1.17362055727992	2.87134879142304	1.37424882627647	6.07493180973352	5.50330130169699	3.18630671299158	2.82170630606885	4.96004226960547	1.08912271047552	3.6792870304905	2.99014047129341	0.101566846007015	-6.63170480166044	1.76114211927206	1.01468892184358	-7.90083504257872	2.99515073856387	4.34888180357598	3.99886507080401	17.1389180463974	1.22694631870796	1.11597696054419	5.03366930209555	-5.84922254754083	7.23837731854358	-7.4821747992669	5.26921083561465	-4.34226048453142	-3.91616133951155	-7.59565575583268	4.73335075164658	1.63035259224796	-13.257877617924	-7.6828580706731	10.4694715992389	-6.07365122214647
25	3.95596635570971	4.08804346781598	6.66910890816906	1	5.19949513502157	4.02650999578612	3.5868114752946	7	2.42156388503638	5.30473445878796	4.53497529636586	6.24515303815966	5.59000836256468	1	1	5.45042309602615	4.85900450177426	1	5.82856420046247	6.06491465556855	5.47377507699106	3.56365955278855	2.65180507894425	3.27779231543552	-2.26782905808516	0.778347131860829	3.71479740338759	1.19723499224868	-4.41826381051673	4.70472741674702	-0.274805287742959	5.2132108619459	12.9423041784262	-3.88843515543278	0.555686759477275	6.32839129874072	-3.58048349641922	10.0566247488911	-2.21192885357848	2.29237699592833	-7.02935159292291	-2.79740526500605	-2.26062416414826	1.16799607641841	-3.72193776220683	-8.04947438059494	-1.11577218707558	8.43036089750344	2.86694734666557
26	2.87908525511518	2.61783199006323	6.72552370757633	2.97988688620319	1.81931472071341	3.56802601212923	5.42624799488724	5.6627648065064	6.83505899993556	3.70132829362846	1.24652246347069	6.37408191907078	7	4.19393280606556	2.12084549461958	6.36625591815046	5.12672961520165	1.6639342743243	5.16864875212173	4.53548989291728	1.98317275597934	3.84921052838126	5.50478556217265	-1.73452447132099	-5.11069688107591	1.92813152560882	-0.371261609561349	2.29733362530584	-5.70168339551523	2.26205784398527	-1.97160936441795	6.99720684293329	15.5354258663993	1.89603008388584	2.29043124152287	6.21584889789358	-4.56846248543325	8.73325972441357	-4.48065471723815	1.14879684357581	-3.07048563627965	-8.23432443150895	-6.54833663367615	4.65594608739202	0.275296903212413	0.964926143016379	-3.34611880027975	3.97179867680022	8.80362822299086
27	2.58829976994453	4.32482021354241	3.92540856213943	1.30904151435672	4.53252132235187	2.46398459138075	7	3.80881921856346	3.16814539783971	4.45503183873711	3.52633659330041	1	4.93800842233828	1.83511390438501	4.64260158202083	1.11588418876399	6.35163504417247	6.94618665459113	5.38291827506364	6.92146889046318	1.44885240639856	2.61254687827792	4.69443302876429	2.77617434855739	-7.62764450637424	4.99180724731833	0.522961079043295	1.79643771657048	-10.1963718136218	2.33077150965343	-1.05304742652439	4.0562253394884	11.1008021404696	-4.68657539793938	1.20642147008249	3.79130463786471	-6.37834311921732	5.28907879132091	-0.632228269550597	3.31775596725318	-5.42395764258784	-4.73805538584807	-7.35137012308427	2.54981492637394	-1.82099261646065	-0.760951903556455	-1.41545628891947	4.34813290686443	3.68424196953832
28	2.31173343788943	5.59624523821461	1.5353425421174	3.33400230413416	2.3894041360703	1	5.73002035009367	7	4.9619859890246	4.46644879538468	1	2.41898746073022	1	3.73927513475497	2.90140340128973	5.44265637402272	5.65951214381715	1.94508598733296	5.77413285014639	4.09687911420105	3.81754172768928	3.81166295106527	1.44438414624502	0.131927124810518	-1.97765727677038	-2.26987986873436	1.54862873250077	5.38533024509734	-1.77282730548457	0.26906451320593	-1.83751404691661	10.0407617995578	16.1624756148835	-1.51721235420671	2.52331478333215	8.70281256417326	-5.80341697184218	1.03462820245	-6.63133753845897	3.39929137439978	-12.7632885412804	2.00775460984047	-4.30787461850828	0.986838431856462	-3.24122790725656	-13.9588689707217	-4.7462122079736	3.10570804090194	8.00594138322839
29	3.25186533019573	5.8658961727084	2.89721426266521	2.51332150317328	6.10045889624072	6.1595420324131	5.19476350393791	4.34624631407138	1	3.04385286005206	5.43384905596448	1	2.79893807004011	2.0824678265218	1.92911943058206	2.57554326027836	6.79244206113574	2.46225090037913	5.67360969769384	6.36551216390833	1.45623110086715	2.44584637033897	4.97474419138335	1.45649134796682	-8.19256045529092	4.56319354289068	1.05407738993378	2.52172096230672	-10.5433971829573	2.37421078891202	-2.20202787047302	4.88618100354125	12.5721776183269	-4.21659145294418	3.07545750797251	4.44709238874874	-6.08173926081572	6.12316512107699	-0.438713978076312	2.14500675878414	-6.37173805716673	-3.19337048365954	-5.98839453126849	3.45261240161776	-4.00984795882776	-13.3830796202975	-7.46473919181614	2.80532916916792	3.65935438606768
30	1.87643067351585	5.48519434844036	2.42517433118894	2.98843343066033	3.33073965507019	1.11282913556698	5.10029792342877	4.78089451254504	3.96809641841965	6.06138899410696	2.66070668915909	2.49021254388139	1	1.46749054828873	7	5.94882049076322	6.64937408217079	1	4.82288357514214	1.82899421409384	1.12875287884305	1	3.37217893709698	-0.051513930293946	-0.0657529346641954	-3.88075825824117	-1.35795017750377	5.22865003746924	-3.94122600506768	2.55141131109619	-1.50554961962888	5.7766845517182	15.7751500628992	-3.27100190792062	2.71282700057301	10.5990954701001	-6.22464089110363	3.88331216935415	-4.33918036717816	2.66641035533051	-9.27636583449588	-0.660453005071192	-7.37926346649463	2.70083214518798	-3.0448519131556	3.86469188861307	-4.99441158641436	3.42631783710244	9.55192735076555
31	1.44094434405813	1.67039481590197	1.92765156588126	1.8943135219108	1.34648105712413	2.47299177327976	1.33445162335535	3.97435603734298	1.26731066897382	1.25493377278452	6.62879596604743	4.07992630220098	1.25985447057053	4.52553679187578	1.99269869813794	2.18802204745483	6.89189278059814	6.32689796622169	6.52721999129919	5.09750050626228	1	1.09209096733117	4.07674890975832	3.01500405884855	-5.16713654242923	3.41203170261777	1.35042547943491	5.68119062784655	-5.49221498732261	5.42365229492448	0.37588252793885	10.0105231137238	13.9306511595636	-2.41335934111825	6.16404484687975	7.61996008669318	-4.36290926396038	3.62105241981666	1.01168060156066	0.387300669210911	-2.50531576404127	-6.39456264178844	-6.31304144968339	2.50853075341797	-4.52016471126433	-5.8447305486544	-11.6940035765496	2.24431464031446	-4.5712700855838
32	1.05247892551497	2.24330487838896	4.5596080203152	3.89205349910491	1.97972707992913	4.70464751798911	4.40238048994564	6.23950682492813	4.73151211588355	1.79184155043022	7	4.48731252955462	1.26212143240313	2.47398927247862	3.88950033513991	3.5167038736328	4.84678478989291	7	2.68385986740562	6.17806548227301	4.36796992880689	3.71140755708707	6.85782992593797	5.67535707551914	-3.37492793953077	3.74355047252544	1.18196625033096	4.29802810840265	-6.70650360236892	3.11915374578405	-2.37163005026514	7.59201828327777	13.1410452866647	-2.57855620665344	4.8472987041138	6.60904145923088	-7.04957537246432	7.16471876328294	-3.1438625892792	2.92219731142356	-7.87446655230315	-6.45008597185029	-3.80442955588364	0.472488851739891	-2.14676751772301	-3.00884954426181	-0.45520135027237	1.85069683930046	-5.02031133315761
33	1	2.92066894405527	3.67152094623982	4.2706388009813	4.0196755074865	2.18591577301898	6.76362385735739	5.84871717254177	3.37193356325863	2.95938444952709	4.00979219455685	3.54911968889774	1.29688241385939	2.96120907106595	2.59628967871772	5.38703501828107	5.86890290113755	6.62969301901469	3.75263768544801	5.2572834333392	4.74290237138197	3.80960243961606	6.6107039980474	3.97806373256504	-3.63568898803045	4.34380201999166	0.817800275536296	3.93343888778501	-5.04565607583727	3.28704703810136	-1.61418837207498	8.16418431086078	13.9451927036754	-3.34279582044054	4.34409189341223	5.66712879568227	-7.30474627702494	8.04232552377501	-4.43420368990946	1.62568242608052	-7.35308976637991	-6.19416416142255	-3.83744028397793	0.927998324173003	-1.75010914604864	-1.89513294600145	-6.15024340437569	8.12157443873327	-3.48584422199717
34	3.57655492307763	2.40465895966689	6.90684965961212	1.28412449474467	1.60945217593225	1.2636331117614	4.33779671712847	4.42291987901598	1.98630761079461	4.20442663178939	1.20637968994473	4.36638259310649	6.98576699649664	3.53210193746524	1.60066083866041	1.66966644077664	7	2.0921136477127	6.5337248320693	6.18588772755228	1	4.65067520910213	6.62621764264682	-1.97440482370124	-4.47396844197955	0.860886180109893	0.359997467394558	1.85367972270907	-6.6635797058699	1.27961427713989	-1.55050628255923	7.12015792870301	14.6941507747838	-0.244176776026254	2.86806385646856	5.92500308105048	-6.57371833801121	8.12886370387583	-4.28346594947416	2.44332678737985	-3.44076996233061	-8.36743874907597	-5.95249645617136	3.04808223228812	-4.18481220509602	-10.1519592297825	-1.09208337019996	5.75932746631167	9.29406973702162
35	3.90549613255368	5.90912613595388	5.04806047449194	1	4.06769377776456	2.58279696429812	7	3.76365018164772	1.3188506849186	4.3468536008826	3.90532816989521	1	2.80425509352244	1.04833162606497	1.20585338943281	1	5.72958407049346	6.53652309237419	5.66491414132271	7	1	1.7763996885203	4.36533323812792	2.54157528810828	-7.45922314784538	4.54210835216626	0.581547155107041	2.76605335669239	-9.57673696893423	1.94291485342489	-1.8386002745255	2.99440659372042	12.035365690468	-4.76829059600877	1.60894935624616	3.79170262734875	-5.77056395764619	6.02664619725896	-0.749896539423496	3.4810098585417	-5.22863669029544	-3.96584566950713	-7.26824498663042	3.57547937680656	-3.44145241398263	-7.15147267975043	-0.995773236809931	4.21118425286797	2.7929538074782
36	1	3.9230230362092	2.62250806429057	1.49522217984522	6.25936573714036	5.78216887470328	4.81591414909498	3.52121596933053	1.78769015983955	6.07657257299681	2.95762173573543	4.24675142959774	1	2.90536133557914	1.64407620891692	1.49601822387422	5.05917013689197	3.81620559589951	4.24026417166675	5.17911402400259	4.04724032468966	1.23844537193922	4.36564128631145	0.597593811265533	-8.51769890096432	-3.26830469247406	4.50543353038483	3.93196851836026	-6.15023333115605	1.88962720613642	0.938589828999562	8.93415495485379	10.5775622597324	-1.03772565663593	5.21755458906879	6.66032138582442	-4.36986256886543	10.0027018461716	-2.36790423532023	-2.011816595064	-0.584449070463153	-3.21398688896957	-8.42793815224578	6.03250437763305	1.77482920902449	-12.0025366586025	-2.6332640442493	5.4606515948858	-3.21864211948732
37	1.33337563479521	2.84485984417288	3.08236712370505	1.69965966787476	6.93506848491004	3.86811203387138	5.63982821192143	6.01009793002404	1.77847627461474	3.75925112811002	2.94751486279299	5.8817764548894	1	6.38440234468112	1.76871081808632	4.57828196115195	5.55167621640402	1	6.18931697958467	7	2.37405370386587	5.27590191464499	3.55264889521652	1.70607379655822	-7.39521489491052	-2.55776831487913	3.02760354990199	4.64905493607062	-3.12848778338669	2.9169776368546	-1.70922266456844	8.66716382414562	10.6527483806243	-2.64085426629637	4.14237072735113	6.23624602087341	-4.85949218689513	10.5590263111818	-3.16692238940106	-1.91203931180246	-1.11910401795724	-5.78938312113992	-9.93394141627106	7.39433340116521	-10.3410536346418	2.18772626371059	-6.00315623489915	4.96277275471776	3.03677872514643
38	2.26800340699949	1.51753173175061	7	3.74296698640695	2.87883479598131	3.86407566941072	6.66986608916248	7	6.51650590887941	2.53220411665525	1.89523042166061	3.83447924610104	3.65428526750571	3.73276940676052	6.99892250819937	2.1848642117919	6.42638324878761	2.91614128807516	5.15389272636124	6.58936986309779	3.89360646596734	2.00969957740844	2.78962762239524	0.678792339294365	-0.25346957193828	-6.24398394167841	0.137522670523645	3.56674524314121	-7.42770385811616	4.29777765245942	5.85935309281828	2.86935009109887	15.7972305769443	3.84096002410571	2.37939967782371	4.67889518149939	-5.72405995403474	8.03061807730863	-8.37213258451989	3.5087157988288	-3.38370959193147	-3.99593330300577	-5.31570960282692	5.46626059579353	-7.61733701698835	-12.2474617108175	1.62370992253101	2.40657802741803	3.44859350764038
39	3.81051502183405	1.09092062792752	6.89906823847363	1.42308825674646	3.22318435938524	1.61194761661816	4.5125685067995	4.75548723419012	2.19139692839355	5.48057001025412	1.31234810558429	2.98128000294297	1	4.35557586220726	1.80179190186509	1.03302330966538	4.30714331484931	3.02933191171414	7	5.39964723169403	3.28748499408514	3.04202478101856	6.54607069841795	5.03563832551804	-0.885785955910091	-2.0172162938057	3.26686368367967	1.12548508057561	-3.84494198414611	0.385948948707942	-0.0943461827140292	6.8087711304996	14.0089450570147	-3.80092799948775	-2.65217335111508	4.49645385506376	-5.32620567626633	9.98329609428082	-3.26151604369046	-0.935613270881568	-10.2866422062277	-2.27909691976541	-8.48033416762327	1.21478935313906	-7.03186039672517	-12.4824582593781	-2.28900019948474	2.49906493923327	-3.75612697762339
40	1.28240535646197	2.93503740960961	6.0823340197911	1	4.66915055804992	5.16181740749044	5.48052753820025	6.61727662279488	3.17882542890059	2.98283622823564	1.96539936932606	4.07838786850694	1.01331906958177	1.27235094333083	2.81387490740685	2.45408073664459	5.19883519544873	2.36526495513434	2.57130235856355	6.01007111387202	2.07922552106657	3.56765384530011	5.72304993418686	3.72782351721047	-0.298055298189498	-1.48820301848547	2.86425980854356	2.33340577895492	-5.06774011626676	2.28779184222234	-1.0502102502963	9.02207061241685	12.4601343644608	-3.97036303141943	-1.79913284107998	4.72751378531659	-5.94906979778785	9.88331523723937	-3.46034286017341	-1.12239545043846	-9.68937530320809	-2.50508162163711	-9.07306029823001	7.75382832212776	-3.91571743900783	-12.1693554682793	-2.74962714574316	3.27715869337769	-5.35228129821206
41	2.48704114432834	1.78290142208792	7	1.48965191248541	5.20600724174707	1.61025912294681	4.77255259179493	5.31435181248094	3.54255016153433	1	7	2.42399804968578	1.32183318687731	1.36861225705076	1.35622219934592	5.07855092972349	5.15153360186452	1.41006054317422	5.9339973707195	3.87808837917753	2.86143583365935	4.95077100411896	5.237132278601	0.0522968970705318	1.42062866329302	-2.61925206411704	4.11358111411637	3.76383974248441	-3.20542023388414	-0.232520739535516	0.893909479641289	6.30327768811365	12.7872280837724	-3.33725314684942	4.1608348220155	3.47139853968056	-4.28732492160594	7.85017276658211	-1.54158844429109	0.0341717767305416	-9.95905644279089	-3.07038977743554	-4.15032046226846	1.85175500172633	-10.7403181181994	-8.3048760568371	3.28184537181258	7.01805139262024	4.61316451185698
42	1.29328284790828	2.8113256591432	2.61755951444825	1.5125466375178	3.53151248368603	7	1	4.04149102036139	4.73062032718938	2.83899635070843	5.57653709651997	5.92355646744517	6.05431838731256	6.04199622140682	6.09564191007762	4.85745731539246	2.00188751074305	1.39653536541802	5.40839174624825	6.4033611509067	2.40524818420823	1	7	5.14649630897819	-4.08335605149848	5.71864714778089	-0.250480272094682	3.84132010783257	-10.1783282296946	3.00124502988355	-0.577643709144358	7.25620540206386	13.7677204613047	-4.07753598968106	1.72575590747468	6.85760005291957	-2.38639268024069	4.82501676213724	-4.22300187602161	0.485989608930942	-3.49161156143944	-5.14050792116568	-6.16648795925224	7.62412139738404	-4.53609748156449	2.72002577964865	-5.06485199432303	4.0876512830632	18.8969218751228
43	2.78133920339575	1.30218378158107	6.33382345056535	1.99455319804654	5.89225917418097	4.71831485233839	1.74602443853582	5.38417786023605	3.84484414657747	1	3.56581782188538	2.96452795663472	5.10159571632851	2.34432001965728	6.49343278244234	5.03016352123666	6.04591849647166	4.84366750606326	5.80455243474356	6.47667007975465	6.8025705966525	1.23992486773027	1	5.3762039671473	-1.20067835185725	-0.135981629453346	6.00474905709848	2.20166723779045	-5.96906055711964	1.31682723475419	-0.553431092311304	8.46970397722555	12.3421040861593	-1.86359194095773	-0.00500023948226325	5.89615463607195	-3.19238815115476	9.88225763950925	-3.78696207027752	-1.34397407169896	-10.7178353772583	-1.13986229723533	-7.81902136730979	2.95863233429462	-9.55958340168963	-11.6736748106959	-14.4915804123108	2.22523020624006	3.80319271940021
44	1.91563505196174	3.92795468169053	2.11851209850814	2.12512274001811	2.76077288365577	2.64138190269663	3.0329569959209	4.77169999074798	2.10934321950762	4.3008042711188	3.5657238182088	5.93921203662584	5.51082608255593	3.92403629724444	6.72290788049367	1.05847372240422	5.1774455481662	6.30484617267426	4.7708535380255	6.6225612167654	3.95108533957237	1	5.4146943085876	3.63687994286403	-4.17524396660748	-3.24608027937447	0.402525349428415	3.9119319663703	-1.57505872515019	3.59525896053467	-4.04339713561255	5.407930698967	15.098057267242	-2.96870845530389	0.955122764872203	9.72210454932415	-4.57228389886361	0.626997265828097	-8.62456334892668	1.27819263517615	-9.54640164358652	2.71540252376524	-7.29844820260197	3.94316225666644	-8.13553216207556	-3.04136059086049	-6.79743854001553	3.02187784863429	-5.11288852496885
45	3.15805004767265	3.48108687153225	1.77458780599096	2.24060543647228	2.5447982687868	6.59489719565598	1.28787432474746	4.73229430566049	3.65294178032443	5.79338975468593	3.8374113394451	1	6.67006126429035	1.9970864182416	1.69415953963504	2.75597396997869	6.34674806064353	1	5.69501034717668	4.16833223493796	6.91442356813577	1.36113338358204	3.25310995485609	-1.64642737160179	-1.32995201692683	-8.59343566981546	1.00389320839039	4.61629229598788	-5.22619989982135	7.99200190288697	4.61511501065144	4.91090564731607	19.4678908152343	-5.58940991679179	-1.57187161328393	4.59205574622889	-3.44445562864993	9.74893346188792	-6.35174985986676	-0.215741704618285	-5.5822230105029	-0.834858179050766	-4.93070126578522	4.07935457302495	-2.42439846157969	-10.8222059461947	-15.2784159554021	5.12552124140371	16.7718103965894
46	4.36639707462334	2.06694633801315	5.50640066996141	1.27407629819017	3.81406434667212	1.79148954723996	5.62090747855477	6.05841856377037	2.88555098519019	3.10697433000132	4.83209148631121	5.37617613302801	1	2.30986343666659	3.74904650154458	7	6.564752661365	3.88215246442041	1.45429264496388	5.69239275704798	2.23650449752395	1.73735771864062	3.09986361017401	-2.21706631061411	-2.01618616871049	1.31816787236892	0.207203518190938	1.26688676384193	-5.20930101530848	1.69865967437801	-5.06799281941074	5.7443675428471	12.7846738776635	0.0653114218780942	3.73264076344887	5.16314829500111	-6.19735386985342	1.91121132380887	-6.58243308100378	1.64115806766086	-3.72659006286581	-4.45745346849958	-10.4824709042095	0.650060335173255	-10.5588829557151	-13.4069777896959	-6.67469879973276	4.48597897699972	5.87110459266554
47	3.81878909039769	2.78075970549635	5.7156052990085	1.65579835026301	3.78865399099671	1.49005995274729	4.11392976822213	7	3.59702846134716	2.01371525180485	4.77958407465607	5.3256809404412	1.38900048014855	1.64842712853751	5.38995823715678	1.865803678933	6.42097862953665	1.39268576122193	5.66585712378859	5.42465548251082	3.65696317609362	1.79461899549687	6.33746023653449	-2.18966705659039	-3.33534631224813	1.33681788599246	-1.08442975517967	2.17406114115245	-4.23432120829935	2.89828162665148	-4.73831369318715	5.23228895526218	13.4845394968838	-0.342832578995269	3.06670807782623	5.28666246121434	-6.4067954136608	2.56020085964638	-5.46780516039028	1.97409493147737	-5.11367491807724	-4.65396991255246	-8.75341206121092	1.31587320549001	-3.22872593619243	-6.31152687549673	0.970433065139383	1.67999665393613	3.77580054516397
48	2.69075891937612	4.67527302783578	4.42790646173593	1.95339394662558	3.89318756971093	4.87721231360349	1.41716069520718	6.07437917446896	4.7966650041558	3.05197921011551	2.11063033678552	4.56611779115513	1.59932873800322	4.39527597351499	2.27518357679931	5.74884921952242	4.99763945213998	7	4.64726227898756	7	5.30650092813762	1.664690386172	6.27057283211312	2.71713515748025	1.52601038429152	-3.11002908216729	-0.761264563661957	0.767240476789249	-2.70410102086358	1.60645511602416	-2.87395485146505	4.55798498321664	18.4077247283413	-2.82768845988471	-0.790786563599439	9.91897572263077	-7.39762234893875	4.24546287851081	-3.46141694144517	-0.397031577513875	-7.41557472818472	-1.32845804213404	-6.42562886524067	3.06289101116745	-9.6478958045597	-1.86351646923835	-3.2897431872654	4.72191810174624	-5.18065202328767
49	5.45544360802275	3.78766354208315	3.03390610963633	1.81796986487828	5.34869143849472	6.19358163612641	2.60843549241839	5.2222071835153	2.85188253061321	6.62913670654959	2.09166011933577	2.52461716189276	1	3.04978368675808	1.46676446136743	2.03714484660902	5.95458047137354	1	3.57608286642513	4.82743826028069	1.99951333594933	2.2981596481933	4.23006403428495	7.52397883408933	-0.279180675003164	-1.84077643828331	10.0018235310384	-1.87458092341631	13.552333144986	13.3234769314309	7.88033286819605	5.1394657117686	10.5816507747858	5.61560401603109	13.3422770362556	1.84484475248748	-0.152254734277084	6.21459396511633	3.81453802184861	6.83109784721286	-1.51523829740769	-7.72864783696329	-12.1726554029104	5.76235682427297	-4.12886779637947	-7.93266835904297	-14.5222639255712	5.83687365021392	11.3688450129888
50	5.85030848319248	4.84486405958355	3.10833273467109	6.35960239429282	1.15660154130398	5.45500342832451	1.03124980482089	5.23931808670932	1.03139222077104	4.09604084550929	6.12180865235697	5.70678502500724	7	5.97253884495331	5.39542608716345	3.14015583182784	4.90112353351422	5.45485835794991	3.4186380768373	7	2.43416655468066	3.7336299906998	4.75556508217148	1.50860137829029	2.64295266513374	-3.13502871594652	10.6925743929891	7.50041904377617	-1.80042041445945	7.45028804722441	15.7216962988873	5.1663197077859	11.4486180235922	-2.80906795067708	16.3132447745519	0.871634224289284	2.97312605659751	6.28957231285914	2.10994280143927	-0.495994180053533	3.15824901898297	-2.74596211022118	-8.62300020379346	-2.26171618320137	-6.40870907047259	1.33452704028251	-6.26729801066168	6.16498647883956	7.379854756047
51	1.71551018841377	1.61914967008704	6.88741030176315	2.938381118125	1.29603979129059	3.16927264662295	7	1	4.22932270814704	5.92688644393125	2.52112781130064	1.04692420443285	2.74644854224967	5.49986218413455	4.37644333198767	1.68417445567677	5.35760494582411	1.41037092786798	6.8406206903494	4.28114429374058	4.0167276283365	3.5831189333499	1	-0.229372437814721	-0.84332358900501	-4.9693662089509	-0.592193146136801	4.84212993360354	-4.18740209420411	4.92246690685862	2.94362830918756	0.13200040444533	15.9462948333007	1.26438649607491	0.686665589760468	3.37989707665313	-3.98644398509839	10.5354892548433	-6.99750751277626	4.88976854872627	-6.67032334834118	-0.323505927104159	-11.5562745030547	1.90640908215389	-4.62231807268372	-9.49226499111562	-3.78177275260884	7.63864191201052	4.30076494197871
52	3.74959701408498	1.98416677356582	6.94964528760477	2.19136678436639	4.6264062123126	1.70643736220191	5.66207082466906	6.3029711707347	3.33915362677698	1.3923832592576	6.69325456792741	1.12163331040962	3.32812803649925	1	1	4.92392091681695	7	1.77509022585095	4.44423073157749	4.45778242158872	1.88418176007858	1.68311720355982	5.75139365822137	-1.09064453148297	0.830813162177787	-1.96395174483603	5.0833577926445	4.17052257101588	-3.77493480475642	-0.573049154988022	1.77635182859289	6.6367342092027	12.6962689330892	-3.56069601062999	4.3811222246431	2.84210306409534	-4.38529624689144	8.2493099102173	-1.42173672299045	0.304294313509292	-10.497054655439	-2.50102125885912	-4.01892094116082	0.372153317213653	-10.206783598939	-6.27118585583314	-6.99896290314562	3.2664839007268	5.60052925602479
53	3.11516693893165	3.6888814531112	4.89600398409418	2.74625099987497	7	3.33407750434802	4.94205079885617	6.56329950287719	4.73817543863356	5.83526648867489	2.38253020217591	2.70722958060726	1	4.40914645954306	1.53495133589339	3.64042755578627	6.81818599720213	3.7204873004998	3.96532135915793	7	1.6120446014616	2.42713473912622	5.5427006864163	2.30182374739071	-1.19463582560125	-2.77615235956457	-1.43138603298027	7.24995168337067	-5.37760979872968	3.32347487323679	4.20492109145523	1.12743035420739	17.3569781576203	1.00009502017419	0.118783439851483	4.14476420618768	-3.59929400654173	8.67573325226314	-8.22112463432592	4.04019582165811	-6.13236744502227	1.20181456655644	-10.8816057849254	3.99419424986143	-10.7551394588557	-13.7907844075133	-6.06305895355285	8.04154336416878	-6.19483593243749
54	6.18117711982565	3.28172023915106	6.03149848836632	4.5527810408335	5.05729925285393	4.70053135603292	3.33660752172526	7	5.82387751068896	4.82194351919094	3.10803464414902	1.44646616052281	3.39479765764991	1.51441862010943	6.988049841253	4.4249156391646	6.86916067661019	3.03239018502009	7	6.58740366985457	2.90841708591834	2.87061184453036	4.78142384687601	-1.40611328331137	-4.53097744716144	-6.40408077745722	1.68090629975265	2.98772356438322	-8.41307328546373	0.415550655649773	2.45391920077815	6.0185767203055	15.3642105648257	-4.54917445694927	3.64355437402462	1.56539987038294	-1.98434103825643	12.0035588451071	-5.16483022656113	1.58666791722929	-4.67711679989006	-1.79961899737823	-10.4024192202357	2.31620072337886	-7.26989121064555	-12.0742011378409	-12.7912153035438	1.38722929385934	13.2581564584219
55	2.36131329116539	2.47919821325263	2.37651793090279	4.60737896799198	2.47213942528586	1.93905620119816	5.86845767256444	5.3617278571089	1.58877864996756	2.96636674838664	1	6.48063241844442	6.26332028256777	1.93806190386198	5.48172203106407	2.1928994101371	4.73636685142572	1	6.30155987887058	5.58652391824106	6.34187804522204	1.3951744385743	7	4.0013548793224	-3.09871780956138	3.86952268138369	1.3451429992153	6.86947061288325	-8.16844160573459	3.7656771601239	-2.40111900927149	9.56329056854805	11.0331829897246	-3.21169100942455	1.74131462532581	7.22442277611037	-3.48567867462412	4.70630754894796	0.168480139148005	1.66311641685062	-4.30633632236759	-2.25803934615649	-6.30412681523865	2.72196989416379	1.86418799105948	-9.91401271673203	-3.37071022506305	5.01873333691684	5.5437127002167
56	1.20010015669099	2.70462544331725	3.7536531160115	3.5257216930968	3.14382896502769	3.54490838367978	5.69405911330244	5.64603304356267	2.5976793172971	2.69171230713006	1.35100188411017	2.99322377042022	1	1.57554450318373	1.38613069843404	2.21784338363417	5.69034186135886	5.59684860077613	2.70963967246359	5.46241845082786	4.82590311478511	2.82150197274992	7	3.69231093797928	-3.85979338693353	4.09576595706313	0.650776663324266	3.82574760805358	-5.04122731971878	3.10363966589183	-1.18720917848863	8.25478943039711	12.8447415020408	-3.27483551017977	3.16674079469131	6.56870334600495	-6.19897821820482	7.86154249512589	-3.75483877633924	1.26003520769168	-6.7583470604763	-6.6836267881573	-5.31323173983221	1.35399206772804	-6.47060380247882	-2.97710214130066	-4.88954798462996	7.25990570572601	-4.33225910914339
57	4.11468960325908	2.01639904181919	7	1	4.25088855318847	1	1.16545248204532	4.65650104716602	3.57456958749364	6.28155381335964	1.5066471666339	2.9080422893177	1	3.49445413328764	1.61182255555515	1.52062300612959	4.57966980801794	6.73204057165027	7	2.79592394513878	2.8106707498145	4.07027310949806	4.96438387184113	3.33980311155179	-0.3980197372327	-1.93108200008398	3.32693902032349	1.13150914399823	-5.38913335570365	0.362345439579877	-0.333312951685579	7.80124856491148	14.3550614158266	-3.7616666849468	-2.22572431505378	4.52740199646777	-4.80629317506587	9.09675083672454	-3.48600069625016	-1.47935978306362	-10.9392413390272	-2.60631270071201	-7.929826024591	0.0887927040872328	-6.81889254013248	-5.3855517946147	-2.78511531684565	2.04183337733302	5.76416381619816
58	5.72144636276124	5.0597409743867	3.01824828082055	5.88252974124373	1.42478851469094	1.55297492846039	3.41248855598674	5.76768748972335	4.30789633132676	4.36000800014718	2.04167824340238	5.96782865854601	3.97248271092228	3.68137561627139	2.0547296878507	3.80652932572999	7	3.08805429045796	1.8095662059833	6.83757170447633	1	2.53836914249839	5.42994008953285	0.772203623871702	1.95990510689369	-3.04835239991297	10.2576101674803	8.49430526251761	-1.45271050778774	6.7231683306993	16.3746141977925	4.99538319038445	11.7351169210428	-1.95609139199759	18.4898576205321	1.5744685677924	3.35995064993049	5.83366591396234	0.586976983267417	-1.27269391806242	3.56476513544935	-3.89311134280048	-9.51788134611426	-2.08839064768235	-6.72462703829104	-6.54866265111215	-6.23048784147061	4.06978639153568	8.61640737646548
59	1.78717257664619	2.49281382933813	2.5333915623722	2.78502952986513	2.15036115940164	2.58540886022673	6.07242861951703	6.89777441583471	1.55362970604279	4.54441813518902	4.12536585506702	6.32310484216439	4.60104427713789	3.56204267817978	6.11480526129331	1.41674962197555	5.44827257936799	1.1039884311113	4.34326187826029	4.48526632902157	2.81814371011522	2.34398041527369	5.25057502263194	3.35204903726346	-3.79880300801169	3.44362065540151	0.674153753375382	7.01163027166626	-7.49804020911612	3.87095976739522	-3.31582922532587	9.33896121944045	11.5173660212651	-2.52277414995205	2.69401293830619	8.66711096041588	-3.67533052131855	4.83792800612616	-0.493611570189755	0.168441590004125	-4.92293059605169	-2.00804455237908	-5.23227111491976	-0.070937635920488	0.913216991039314	-9.44274881974937	0.250692967873646	5.05869878578843	6.14688975538117
60	3.96053216011108	4.12186200854113	7	1.27482333038561	5.16588269534599	3.037208646903	4.20039382543786	6.42536970008859	3.90950050168294	7	1	6.25431473017226	1	1.17026305273841	1	4.22633120676431	4.9772568111385	1.30575246894814	4.89851285406068	7	5.32322853660814	3.40023837277499	3.16726845619498	4.37253881535004	-1.13846907587611	0.892633994746183	5.33940263959639	1.19649677974207	-4.75767619771838	5.51423005541883	0.512230118307037	6.16906007001348	13.6712681290182	-3.98201249204507	-0.466796928616941	6.35463267132623	-3.1943728752276	9.46771591967792	-3.36764018990268	2.47462917490938	-7.69380125819049	-3.21807394414005	-4.02597996348729	4.46481356396307	-2.63856914993049	-8.15463072785873	-2.43838113855329	9.22245123068956	11.7327606948941
61	3.11825038403842	3.98963927137667	3.2538084121217	1	6.59689723776418	4.44762666839097	1.58066232021439	6.3962196258864	3.08322350633392	4.60281745228791	5.65872363711531	4.92518919041101	1.06742874472052	1.81905968736857	3.17331799638318	3.12164483520667	6.07250508053596	1.60494812310349	2.8914706257046	5.71751744323359	1.78608406747553	4.8365561368288	5.40918919497202	0.303435051295146	-7.96195240676159	-2.06579581091254	2.16885327726236	5.08210993778202	-4.553278498799	2.02426443465913	0.151936219190736	9.12501999326759	10.4411884386155	-3.44640067940262	4.77505484999255	6.23598686918625	-3.6301593719252	10.17950346556	-2.55358967300641	-1.52473839062206	-1.91307203293433	-5.060898240172	-9.64954479580969	3.91295666472267	-3.58306191338918	-8.29129709400162	-5.15796991433736	2.80763334027067	9.20442920595268
62	3.0804799906897	1.08101009506893	5.93668790320184	4.00703349157745	1.09778830972575	1.55266772486131	6.51278836495642	4.27577955697964	5.72735720951723	5.71060105369429	1.65669442100105	1.20115268994775	1	4.16930717806437	3.73464028669462	1	5.28899583584509	3.27365552231868	6.58707735680411	3.34949556538907	3.83101088538755	1.64877316217834	6.05795012124843	0.939624890380328	0.54131130565973	-5.87335804701851	0.169734749689028	6.04636928187908	-5.07631114436847	2.31929691195231	3.11256048798545	1.6387801175323	14.1783590636236	2.75502193341126	1.61161812343758	5.05364530379605	-3.24786555924266	11.0267119352922	-5.69276086795164	6.50031268987859	-3.96901786086529	0.956156814099433	-10.2270082304327	1.43671748740143	-0.52954970468265	-8.36083532048749	-4.88953154308702	2.59761104004586	14.6132989960213
63	2.53185267202984	2.71791491250912	3.19806131339681	1.29294227826413	2.49146308326587	1.02709509032494	4.04921548128529	6.11671736839064	4.01164866560287	6.09342831394927	2.94712158060436	6.49303718008238	6.70485742945839	4.00017977541568	4.99806803634789	2.64713659822947	4.90784604208452	4.65567436506884	6.45745661197649	7	3.56398760093709	4.64980204109235	4.45568427026993	3.38765986528162	-2.78682489336647	-2.55997605317433	0.147158724345051	5.10063003558271	-0.375224548588043	3.06683136689316	-5.68323989474161	6.4388968509994	17.4401155354126	-4.30200970983365	3.40090515222323	11.8212375635675	-7.70741522799026	1.30608116976071	-10.8946756143898	0.361500265608761	-9.05802428754035	1.62757122973582	-6.87795779756723	3.30002338902253	0.422800846030884	-5.9540621043965	-4.35715843363733	2.46635689715544	6.1015966923723
64	4.6544350054112	1.19293466837248	7	1	3.99034724079985	1.072310544967	5.64637876536624	5.34579221645041	2.69586861227126	5.83595384929463	4.07790407720514	3.96192622282612	1.32738787690018	4.92347993671957	1.8305525353787	2.66521384799995	4.25790809511911	4.34415629032036	7	5.35680931240116	2.76593771304584	3.77367091765973	5.71669666877085	4.80158248588895	-0.221689202037887	-1.59266346625133	4.24384155717622	2.09919807853361	-4.25645206768545	-0.46039076634561	-0.830687397078737	6.52422422573948	13.8026933278243	-3.86135891201268	-2.07978060240876	5.6109748003675	-4.60775963261314	8.49643314379704	-3.70606418435445	-1.43608344904859	-9.92535621952906	-2.28279704450971	-7.88962344882218	-0.533110953912771	-0.113622000839123	-5.0254513342529	-4.40914599578582	1.80616660521292	4.63925391503672
65	5.12655461668636	3.02817075118879	6.23563691061881	3.92916851340201	4.68383970284017	3.4889621338563	7	6.9849472041196	1.3586263320072	3.43154712118812	2.99697858267959	4.23961519959519	1.36582294710786	2.62949076797457	1.82742739599926	1	6.80869685319288	1	1.80640889025606	5.30059147582697	5.00693703500421	1	6.02097476502702	-1.79729794307044	-3.62318917208543	-6.81736244519819	1.20425061096996	2.03011575456124	-7.19071762320002	-0.20773071366743	1.47093459405932	5.30111094004613	14.8126662382069	-4.68221700576368	2.43521996203625	1.1098513752341	-3.6828966123107	12.1211873810243	-4.4906730123562	0.284427419685924	-6.30677381478989	-0.936735560701897	-9.14590201276756	1.17020444781534	1.38361961124455	-15.747934235103	-5.62689499804377	6.51926197059247	-5.90355615183275
66	5.92263375825209	4.92155253417139	2.36351560802413	5.54494788598098	1	6.27637829227355	1.43893844314754	5.59885191446207	1.32320020212445	3.70412905751906	5.74040309988035	1	7	6.60480166814892	4.31744793019711	2.86901975752244	5.63587962146999	5.07120382218209	3.50680131348852	6.1895694620968	1	2.92383668796452	5.68815242412286	1.14798336329567	3.20509388754597	-2.81448408495604	9.20225120974023	7.04007318136393	-1.76783548649019	7.09624161613991	16.9986723495944	4.78236741694274	12.0416791251389	-2.15843918809406	18.2626850254432	1.98014028679111	3.19174578993585	5.75776770893175	2.51823098871048	-1.55730530307297	3.60739913539262	-3.43934834533113	-8.49934931436008	1.94975027474823	-6.79890972854684	1.97956174609666	-11.8831564764262	5.22249812264753	7.35167512567037
67	1.66807901113541	4.52440070014021	3.43603977968166	2.85561804658806	5.83154284614475	5.65823258484176	5.35036733468958	2.27338332511139	2.19582759735244	1.34097800706636	5.71214820559672	1	2.89937564311884	1.83623641917859	2.50716925739567	3.49274499042718	5.50633294681827	1.92366079424739	7	6.22362373367853	2.00433417633272	2.66672451030653	5.31146545340794	1.97827027407224	-7.22737960416532	4.25790279331973	0.413530480536523	2.8355445562427	-9.48693191961584	1.64160768365233	-2.60438781731155	3.93420796640044	13.0014503669311	-4.38086438091109	2.5173260271795	3.527686923455	-6.87458780550952	6.58459023510737	-0.437887631705046	2.83127660490908	-6.10835128586778	-3.21791482426757	-6.58882774428621	8.49958490824055	-2.78387634603754	-12.1230884236539	-6.63064723126937	3.1344097564383	4.4470032148507
68	3.30419098611292	1.89856879445005	7	1	1.71866059072093	2.04491426105981	3.29337422816983	7	3.06414588946614	2.93253189762629	1.51427779478655	4.94448584030238	5.77459625124739	2.95444078288446	1	2.14583750435852	6.89280889785138	2.66201579734818	6.4088750382066	6.87728040587269	1	4.94175693320404	6.0431223759776	-1.40417487260669	-4.09946533951555	0.371540358686491	0.359159562205795	1.59552320495012	-7.37808943799654	1.04236247957751	-1.56207538369683	7.41050912415427	14.453325002553	-0.300009223283117	3.64406158226291	5.68788709259125	-6.00287697798947	8.44405865377775	-4.04561773651473	3.29098304621995	-2.586866889178	-8.19627665665028	-7.18413348602584	3.0573951474989	-4.44549833369144	-10.2932234336404	-3.45898466434778	3.11208477462977	-5.945097186092
69	2.00533961091285	4.55296389086191	1.14031113645788	3.74651671648374	3.42144426479024	1.51401317760126	4.56088977973697	4.06767601825547	2.56113777435785	6.32972849840643	1.10354583076297	1	1.55521386020163	1	6.66694170634811	3.24603674111082	6.78623896961874	6.44874721743577	4.23938562968126	2.15074593274479	1.84331029250757	2.99705773511319	5.23659598021932	1.86390519985715	0.185677957691576	-4.48242749667065	-0.712808778232511	5.23684208076404	-4.71557253614491	2.34036644519686	-0.551275113442958	5.24050288841655	16.2264131189676	-3.34456034594136	2.27075862993829	10.6505860085358	-5.92139405747007	4.06642769985573	-4.95460676920663	2.47071788990936	-8.75226170760579	-0.302696651589886	-7.08211566902044	2.98915476906333	-3.22513579580997	4.51951361947462	-4.75648258956683	4.22714707777665	5.79388524059064
70	4.57404807604822	1.45035319154582	4.80470028961754	1	2.91056559689328	2.50759722090043	6.71741208761522	6.78899933110514	2.6166109584156	2.14781228891683	2.75259142710457	5.66865256978777	2.26691333329665	1.90563451280931	3.43589407828987	5.9029936771664	1.58996153681395	3.39544750061355	1.48567123099523	6.65416392412238	3.45642508378137	2.24823480903396	2.26824956207808	-2.29463888393155	-2.91849293145273	0.853148001015426	-0.133640602532108	2.14888500647947	-5.88817254034035	2.0498463533753	-6.35043924624324	4.99146462140017	13.172248176488	0.16161232354697	3.90575576687794	4.68095220168091	-5.36641368985142	3.11192475158396	-5.70721641665296	1.45835351003173	-4.48974598049267	-5.2101799324517	-10.2765666217107	1.48987462523612	-3.51344099110865	-13.171130112502	-6.02016591687734	4.70373194982468	-5.35150311186292
71	6.87033940881124	1.26433915130438	6.35468270567246	1.01059776203119	5.2027565188871	6.10713606100835	5.62854308403869	6.33370582089819	4.8320830804505	1.28706382951328	1.4943690025417	1.78246909594934	1.6518931711304	4.79909841941769	6.6899228223597	3.87154751596995	4.67513193116141	1.60460960342234	3.05328806291105	7	3.94974531239002	1	1.46226301448502	6.35990610740579	-2.76918352048142	0.625717569714508	13.7730361580123	-4.23516948563522	14.6517146368042	13.262032586164	7.07758942790864	3.87857844588707	10.4010306140559	6.03113288696713	13.2893717105122	1.45615170247868	1.19334461532345	4.98417691028515	1.68275619272875	7.20930821249105	-3.68721777030523	-11.5964859761881	-12.5763699185544	2.54908703329972	0.501480529859188	-12.0980050009529	0.269428574822871	1.55003779865349	13.1837851010807
72	3.53969973765719	1.58896541941941	7	1.70238995811256	1.79794024741204	5.08234275442866	3.97462583639721	6.08173418802325	3.13728265418962	1.69597969618019	1.98074198180815	3.40714282368952	6.00786225741224	5.31593139628967	2.57308101242198	5.669970780998	3.37634094912069	4.27725557036939	4.82516263044562	4.56023154626759	6.19535335841679	4.98088545691451	7	-2.06697040912241	-4.44089288488303	1.09374858914405	-1.09788595945651	1.33552924047054	-5.96503524840932	3.03571612539545	-1.35059697562307	5.40264165354269	14.4933095243702	0.276118178840975	4.05593137345038	5.6367052266954	-6.13128482013499	8.89993006360158	-2.99527125321127	1.88310952825416	-3.21146569868468	-8.12656156714328	-6.88825649728839	3.72749696565535	-9.20067065247389	-5.32260691686067	-15.7963699863743	4.20380163087439	7.88926971121667
73	3.06373582180042	2.05785479171607	5.83495991389793	3.26884170359897	2.00847628315699	2.70109164586993	2.78642168126003	5.38567886898101	7	3.29054914787384	1.43091322857644	6.53651961344909	6.20865667159092	2.8381084889001	1.74008024972834	7	5.40815482156806	2.15635104676053	5.76315620969014	4.99677063391446	2.05660981484011	3.10391129196314	5.05013177521452	-2.23029158572977	-4.54779805788695	0.877165627514059	0.448968481818658	2.34394090423497	-5.56244373123962	1.28275259769291	-1.78525565154962	7.58389958943442	15.7025745070831	1.1513805731419	1.84263993358413	6.73692647981052	-5.69016196732541	9.05756408316844	-3.58142371274021	1.75768496926316	-3.78440190199206	-7.85866138356682	-7.03185762767644	4.62315049305772	1.0245363190978	0.12122166467108	-3.97907307254073	6.494301988204	7.18955105999215
74	2.54069492078341	2.90485652078663	2.70629455346663	2.94836361420668	2.80907999365767	2.71645639416916	7	6.28111288269202	3.31361054888633	3.65879179864599	3.37381405028666	1.26338351826352	3.80550507004964	1.9133310909408	1	3.06521401785406	4.73931190319887	5.15790152629043	4.19471263573103	4.71709629172686	4.1203649372894	1	6.50104604128457	4.4177740349882	-2.64677641515409	3.05174675919454	1.53317758135873	4.26758035504114	-7.27037504529812	3.5103821754618	-1.64924918469189	9.7273621504788	13.5208029719805	-3.95774056444474	5.17565209557655	7.93879057441627	-7.38563356723402	7.15376246828527	-4.01331409414428	2.93225901138487	-6.71114626398009	-5.71423199877016	-3.68641250004873	0.168424816911326	-1.65538171422886	-2.10550030440847	-5.89839878857012	3.85125561705881	-7.58559980231519
75	6.69127529946762	4.25801494019549	4.89793244371118	6.09025191581444	2.0967674151723	2.5108157614136	4.38815949895775	1.96576574444603	2.94580124142088	3.51272603766833	3.36076522611609	7	3.54553962644875	2.67827179398629	3.66906533892969	4.1479814781266	5.32845963019991	5.09813180300363	6.62033740199601	4.69429602044308	3.74868933272247	4.03379793130946	1.31222826733251	1.72088832870779	1.99723094020065	-3.34929030250958	7.30622080882497	3.53326741756991	1.85525220011661	6.44852338080719	12.3429683491236	-0.899103567798271	7.51883678409625	-2.74705967121776	20.7214701783118	-0.012850058943244	2.65819526085692	9.12416776815502	-0.366334940799949	3.36803110550991	0.95330017606471	-1.82716996220623	-9.52471186607091	-0.0674952928636626	-10.1972955650417	-5.44547855157123	2.49928138777491	5.6658239525398	-5.1900985513146
76	4.35938681943544	1.80767074540921	4.85052898052247	1.12224604362186	3.32544222749901	1	7	6.86735141391093	3.41508925279074	3.2402849950356	4.53110301480505	5.95154603250806	1	1.44665273842315	2.47937194959103	5.26835677106605	6.5193274614786	2.05622661445955	2.36224698760139	6.7091888821212	2.6052218558943	1.84805534418153	4.07899468819193	-2.15117951979149	-2.52662115229627	0.800974503362675	0.903213007697793	1.2938216581039	-4.30387301636348	1.52492658136985	-6.24038690812318	5.05069967221353	13.2314110943663	-0.0141137108502064	3.50531333918343	4.12346878327088	-5.12536655305355	2.6251185064827	-5.92230023438121	1.62114405194495	-3.61571154789131	-4.13739220542953	-10.2888235643803	2.17601597658253	-11.4513021560907	-7.49014832388728	-13.9567862111393	5.63661663530202	5.66643258433235
77	3.22011362580195	2.22973049842272	6.62411481024751	1.09808644652233	2.21225142436644	2.14315326536722	4.1043213334313	6.45395157882725	3.58799366050843	3.73210984083601	1.27299745124513	5.40639218793189	6.32817725123547	3.90003486064385	1.43538148158895	5.27268919733788	4.84716742930783	1.98256311366867	5.22440786554073	4.89841266726823	2.90895740446588	4.12244757636336	6.55108519423742	-1.8901052914721	-4.67242691214943	0.99371667708314	-0.386175558836119	2.20035205462425	-5.45215347387503	0.469700491361045	-2.12144118846614	7.04804716223046	15.8197322290627	1.88325316154489	2.04885524781665	6.88246135761288	-5.36627050867727	7.92550972384802	-4.64120926142861	1.29601273013149	-4.18909417290241	-7.78643683138058	-6.50501724872416	2.60118938356921	1.4764820986007	-11.1103113469058	-2.97655903361138	7.37116468008035	7.13605486626285
78	1.53878834569585	5.24263625380167	1	1.52050676618768	2.97679559815971	5.80852915618497	4.92549101104836	4.82110017898651	6.04367766974491	6.3129137265602	2.89035993491676	3.43731387934211	5.68047127247194	3.98833413443834	1	4.26674564585285	5.72448772765346	4.092348931516	5.80220366501927	2.29953259885449	2.50896365822213	1.04022939017398	6.031462566685	-1.74664120547319	-1.34267027250379	-8.88155194528978	0.720304893786091	4.98470778565476	-4.8395628628345	6.0598900150808	4.78309621715684	4.6535081810051	18.9056650645908	-5.14984284844189	-0.721116345787348	5.66228693990614	-4.70205838155382	9.570875504815	-7.09996689271194	0.171639704043163	-6.45524499875802	-0.439971735704865	-6.73551705227217	9.55737119075164	-3.18705721487083	-2.40024242094392	-1.09277899417068	4.35230990029458	9.39512976273295
79	3.78913052656502	2.53710864063047	7	1	1	1.80205219280727	3.50045110971902	6.0355437669657	6.53692876078618	3.79810191032421	1.39826380194293	5.37037225170183	2.89339524431786	1.43542364791039	1.40617322714211	1.82497313708028	6.75496338440856	4.52744732448846	5.8203077101375	7	1.46495882306594	5.36860985779362	4.17613755935308	-2.44101283509673	-3.96144321132556	0.334585553933381	0.298796509885986	1.09297025103073	-6.6440795945978	0.34353121697745	-1.78855541046923	7.17744155352545	15.0665955915276	0.796498967154629	3.79699115540606	6.41519473454526	-7.58285700906113	7.96331573580194	-3.88848417866099	3.0260760446328	-2.27624918289408	-9.27542670009935	-7.67358833255994	2.72896555196024	-4.0422194370428	-9.58313318709135	-4.53966837923173	5.62872814136768	-6.64210440391815
80	1.71867179583004	3.81007809883742	3.31401243156744	1.57785902299256	5.64920346810108	3.97265084139594	6.97107603531069	1.83849644347132	2.5429801889639	3.03697403141993	2.79287152101994	2.94260571190136	4.14791087219074	3.29381342870381	6.60661143090242	6.68158572138828	3.29497226186955	1.31101541302609	4.13195438729354	1.5521732310132	1.98098607525504	3.47420289572844	6.65913228872553	0.009248070664093	-7.78066952797437	-2.79186403762022	3.64351386812293	4.41224692677096	-3.26618601982463	3.35642640984496	-1.44736401882442	8.68009112877627	12.7312564780688	-3.43182771726049	5.33489915793907	6.96889483418631	-5.078132132625	10.1249725202223	-2.75922002513043	-2.35405659274552	-2.23150749808684	-3.0085937229921	-10.2742038688452	8.14185154704858	0.937559745829761	-0.527044810223759	-2.64199068600815	4.74338293540825	14.6791436401146
81	1.58428983732878	2.12364482053336	2.75363671389951	1	6.51049786536816	3.9845283956165	5.55488714884951	6.15518167798627	1.82521282425735	5.95673301143756	2.56334755524899	5.59813980082871	2.14556620394989	1.57497225160757	1.21982059968199	4.10259574148155	6.02116009860718	1	5.9436654007812	7	3.25106354070485	5.56316576972456	2.89218860319065	1.07554158601384	-8.82108437720416	-2.35141319277668	3.01937490541159	4.48088415080557	-3.08230176874528	2.65794177584961	-1.74629836771485	8.17624687179773	11.3475775347365	-2.75277814044956	4.34773639463768	6.24158764859428	-4.23218937453751	10.6247152186191	-2.45699530670221	-2.16793332138055	-1.25559511507011	-4.40153897252813	-10.2978553236934	7.25258389938129	-7.12421906734648	1.61909247640251	-15.7926291208598	8.7831452467374	15.8299308798799
82	1.27574757921839	4.96513634356464	1	3.19449461200744	2.62872224665587	2.21210533623317	3.16118563821777	5.88453562946434	2.51229251669963	2.28060396438118	2.26480631211794	1.36692255933298	4.96020856670734	5.21346467449762	5.95229293394673	1.60928128481798	2.02783489966483	1.4496177822281	6.28527852550011	2.82638216589039	2.31789517520529	3.01262193004926	4.59784880229149	-1.34287373092994	-0.961411083407062	-2.71849125926768	1.15875433553461	3.59843208642632	-4.27053476801837	1.85546027086458	0.979926094609676	8.8564477770327	16.7478154997415	-2.01532667543325	2.21461099618304	8.99896497861399	-5.54031006350652	4.35777385186645	-7.72504571230924	2.30273194901035	-10.9541472135777	-2.0271608795535	-5.06920435814109	-0.063531115701432	-3.3506679299249	-11.5009365534057	-4.36212132626744	4.71516571078413	6.28547295643462
83	2.88511723658721	3.74642176066613	4.49876923192183	1	2.55179016927054	3.07200686760082	3.40732629452311	5.84641714488233	1.52125000128945	5.02758329275323	1.00200167951293	5.76127404573555	7	4.94298388984045	5.6926314711034	5.85238579884644	6.55429010269449	1.96298245194408	4.98531027450619	4.64699138806583	6.42364214110972	1.79333531069953	4.61204958307827	3.37562030848733	-2.96053875708181	-3.12033152924548	0.0387829825314823	4.14805982224158	-0.793879153769225	3.73200149016401	-5.59837242360558	7.20939102745489	17.7560427229492	-4.42134633512099	1.99765235072453	9.35645721597952	-7.82865321460772	1.34579957410347	-10.4055395372272	-0.801601505617716	-8.5870259998563	2.37109655013159	-8.80125453225658	1.16516948764074	0.512766533499763	-8.75297732392912	-3.80816517288205	2.18472027576979	10.7145421382772
84	1.4057534035974	3.43465710279493	6.88827572864775	6.28246066614404	6.08514450723834	4.62932671540539	7	3.45299470822776	1	5.35509061475154	6.58700534218687	6.10178128024495	2.35606214546615	2.21498999709119	6.71966814656461	3.75389726294044	3.36083348786864	2.2049488404395	6.60615718238151	1.1591254150153	4.77912549674318	1	6.35467572178235	1.23068926814459	3.64573766748723	-0.282216581186747	1.05017577670472	1.86603164894615	-5.66695973477179	0.35291298897275	-1.78248575644406	5.75806738764695	14.5307442265884	-1.49950684929613	2.98691317880087	2.07362885276328	-5.8296348928348	2.28700443106461	-3.45128622012847	2.43074319332686	-7.711166535197	-6.02938351154336	-6.01423385363976	2.40367237486254	0.79799563009066	-11.362626284217	0.237369884689045	4.31807690632168	14.9352412214406
85	5.21150228603448	2.42807971437705	6.26307589914546	6.31463645112895	5.22175020229496	6.60447576746624	6.25981910407753	4.45456035208352	1.50859507757969	6.57699921390293	5.4882425400693	2.03515891355112	1	2.98584454513696	3.6277258902325	4.07595857110659	5.71064752055527	4.48816034130138	5.07454874874602	3.65005842579673	5.62823914738578	2.66847185955065	7	2.67274813068917	-0.498055720018815	-2.60533828080547	6.34405784883846	4.34408347632941	-2.80803723044629	6.42196646412119	16.178968826784	-0.242257000234679	9.19004352075446	-3.32740416919439	19.0339307698943	0.628345248338878	2.1354274867345	8.49064908389625	-1.75786093073705	0.296272114355833	1.69783291060474	-0.795654759060853	-8.4621683254635	4.46022810012568	-5.51138276350612	-7.94889334330782	0.405627796181483	2.82200245176652	9.14945292479281
86	6.04434255092794	3.43659440879257	4.32776174237159	6.48748554076121	3.73074006022884	3.350240440775	2.72596099816258	1	3.27855746862743	1	2.5705180207897	5.59494592910004	3.39793244223255	6.64701987022992	1.7707681400594	4.34630681782472	5.52288612723513	6.31710475630532	5.97199031520146	3.97932242534528	3.40758039153617	4.27622960561882	2.03362527009241	1.28462206531899	1.48085940717492	-4.5214635493972	8.13908396888586	3.6661681127723	0.728455082097374	7.06357430286209	13.0470384528594	-0.0848747793345164	7.65907856146892	-4.18754277612415	17.8682418058164	-0.930035297464008	3.5799285283916	9.75767431253722	-2.2835915054919	2.21124850116906	-0.0456559096728101	-2.57128318368467	-9.18025213373466	-0.493349915317269	-9.87080362427957	-4.09011791956668	-10.1228251329089	3.52070059619782	-4.04983510353721
87	2.69984015591418	4.30276548906691	1.82864221995919	1.87301543497807	3.40384318571916	1.63556256432355	6.9415905409759	5.94117844666282	3.86066322814873	4.13644656058209	1.1086222715581	2.32471391393252	1.18899793223147	3.27880405090043	2.62490958271519	5.6219224560359	5.22231789029171	1.8445274450496	6.0805340177359	6.0444771873414	3.93633063537849	3.17584598742004	5.424656148592	-0.611325163945121	-0.724578983399815	-1.23262954253063	1.5550178434877	5.18496560662048	-2.42999757245082	-0.917828489315909	-2.05959103891688	11.0852715094536	17.3064084087669	-2.0563729443783	3.14630333476956	8.25166451276531	-6.23778857355765	1.3031110183327	-6.29354733311674	3.31109696717441	-13.8959847647364	1.13981603391643	-5.8675925289049	1.48596742583278	-4.32090721721182	-14.1763440990921	-4.65282263212841	9.67863727533712	5.70952546448971
88	2.81282171902046	2.43115347330227	5.23684289570426	5.32669459393892	3.89385668756252	3.73086961692545	7	5.45133718698683	2.79738481650038	3.03386506432473	1	4.74293809125472	4.01048540877391	1.56000374264615	3.60086732480838	2.17763222534696	6.20555004649638	5.8074467149125	3.95078493985839	5.89156239694434	5.12331194368174	1.46094457886411	3.69102544706581	2.44286689349662	1.14883838687981	-6.09913544198237	2.63455883506927	0.374789306326377	-7.13289741385497	2.07911166740852	4.98033118366759	4.01390782244911	17.0818037235378	2.05550225338949	1.81612725696287	4.79408726748998	-5.49062384907492	7.25816857934425	-7.59632174243964	4.58585155754119	-4.79551461891675	-2.43567962853233	-7.87853679365306	3.35697338696205	-2.54014533305839	-12.777965336449	1.022327025692	9.76391070963198	-5.39057188512885
89	6.19948194942653	4.98394107922989	6.22168964065191	6.98906994729389	4.2081810654405	3.53437022380002	2.1927494836784	4.35375006130773	2.97926493628988	2.07787663581265	3.5890636702704	6.84487025947884	6.54794654092835	5.3649556446447	1.27290519342013	7	6.76458924099073	6.21716067962348	6.34367972192541	5.42166978107512	6.35765019111196	3.82402655639862	3.22975393017492	3.45665487387117	1.05659303137778	-4.33373077788326	7.71626806789161	4.41836219296919	-0.57157827349829	7.3759464153217	12.4471258349778	-1.35872517691438	6.91801365641592	-3.7769307158114	18.1420531605169	-0.200063241632685	1.78432313308457	9.76076306144451	-1.84055296503544	2.24989511655516	0.597514080208694	-2.34235054707531	-9.83771332726863	0.0709701265897458	-7.54014179384453	-5.44726500296146	-10.2468302622155	2.94546404165877	-2.41197406306331
90	3.01204614993209	2.38837168353238	6.31163710668623	2.00345174277562	6.23553551107331	3.24613312866872	6.17639026104605	7	2.60435579933115	5.17350162311852	2.84888461393665	5.51548338882702	2.4173137907564	4.28832968697197	2.01875305052715	7	4.94865127585611	6.07372636617175	7	6.69547991332821	3.39564266315724	1.62917320585671	1.67282183239956	5.27981054270354	0.152615917439394	-1.45147403689246	3.4245678673215	3.91181317837235	-6.29347610359099	0.157483585048321	0.943626853391315	9.75324443559872	12.928878845897	-2.54851854220823	-1.18228602275988	5.80587022751598	-3.77899850451336	9.91357024144907	-4.21330799981873	-2.18736416508912	-9.39420815186478	-3.28020976112047	-8.34178425676138	2.96153204567057	-2.83482958871047	-11.5282624985479	-3.68309735734924	1.24082465943785	-5.27217695556091
91	3.53400653308821	1.80579729838278	7	1.40033912185821	1.2902150982721	1	1.41770690263304	5.99973295211873	6.83204716521866	3.07331742772131	1	5.29294537398925	6.846871681689	5.13527412402942	1.77791118674632	6.17075558642716	6.50576066551522	6.1263668825252	4.67663118001509	5.67154763015365	1.53218962867878	4.1765452627203	6.68225226765975	-1.74159404640375	-4.69811633991002	0.248660219341317	-0.194896939800042	1.6981032171622	-4.81486087193137	2.45154728066808	-2.10442567405038	6.45647467497029	14.3936763895153	-0.3387982620848	2.19389330860592	5.15857568664246	-6.50266830227448	8.87401584367467	-3.26570391456018	3.39112180625161	-1.41892217733554	-7.58592057861384	-6.69876368650003	4.70035729401853	-4.70270576709905	-10.2413678028936	0.165633798747982	5.24849743820868	9.77539059977401
92	7	1.13216396633075	5.99343681174702	1	5.54934676386351	6.07676500801868	5.68664465082213	1.42304939201179	4.60290887933163	1.03858264905902	1.64465144380031	1.67293949550099	1.08850244974104	5.91132909055212	6.36676110661135	3.71425614377536	4.80345611023978	1.93265980452821	4.90993285087001	3.94768419701944	6.9885766149733	1	3.26583281523514	6.09030239002653	-2.61918483081899	-0.630086825802139	13.9866316750236	-3.28292431428053	14.6221687478481	13.2115718217695	6.97260632447985	3.10409966058276	9.26098208735608	5.99361118761301	11.954134094816	0.704560869950058	-0.436682423822603	5.95593061746733	1.92673280550651	5.98129352213473	-3.18216615246391	-11.7807118621696	-12.4890516641141	4.0604975650549	-1.05730859597337	-9.67628017180721	0.70433617536376	2.47855030629767	12.8141780816085
93	1	1.54386037955063	6.21383216684709	4.61434987901502	1	3.6073558872374	5.56115105316559	4.55479419727114	6.41620502945177	3.39688273021168	6.14627402347983	3.54614999391929	2.79290419854924	5.37344639937796	5.30109223264531	5.42123483825555	6.04599598686355	4.38387159343671	4.81889635967346	5.65815952832039	1.68484596714174	2.50536580067671	4.77841101288169	-0.249201094982439	-9.5796181268786	-0.597922210006156	-1.43731021010633	3.59049799237581	-0.426387452116771	1.46145891760929	2.37676886068788	2.86186747352933	-5.81287100611109	-23.1204552517285	3.44549135862141	-1.90023186326199	5.58568591395342	0.854182459149621	-1.73308222786009	2.42723063235863	9.50219393314205	1.71577072859414	8.3170038257468	2.72895833768589	-6.26577709815666	-0.579372858848135	-4.62346009680422	4.07055398559756	18.537898179758
94	2.78712618886533	1.64763953368207	2.85050874368586	6.78080835853807	1	1	1	1	2.54740209414177	5.20699868316148	1	4.41253818831828	4.2105200745553	3.77238605258189	1.11695256345445	3.10997993665676	4.95849363856693	1	4.92836144422691	4.97141441586192	1.46640237132162	3.51055587471148	4.67985181646074	2.69045365563669	-7.36641093026907	0.591077095295063	-0.455766898629051	2.7690393140978	-4.09566387945135	-2.12868231092759	1.15273770912398	1.44159077476676	-11.0475058380636	-21.8713174798244	5.6918504468487	1.54161864968876	-0.715733040261198	4.39420774606742	2.54861539521716	-0.761037205053112	8.8822353506762	2.38175804836728	4.36518635414433	1.86202964841035	1.52954118754658	-10.9977577174049	2.24706208605595	4.52742359106671	1.73504333134997
95	2.5235898664362	4.50707168556741	7	6.44244939270132	2.5126047271598	2.13762188312883	5.91946916648441	7	4.13403364556282	3.72531953633024	1.49597353821568	2.19382066010253	1.20493531718832	1.55442469526371	1.67230201731839	2.41824185695736	5.8264077483928	1.47282959837839	7	5.59504713880318	7	3.25589254016424	3.01200988779324	1.69428305431091	-4.66780244337246	-1.62563484417134	-2.11711198084813	6.66468452720799	-0.491289404385721	0.7548644056785	0.261656047073512	2.62824956751497	-10.0141377656094	-21.6788817456023	1.33255323506861	-0.00526206136378071	1.1109793844687	3.82340103878247	-0.889161501424676	2.99116697456787	8.76391342671898	-1.59723642686763	7.82221188972653	2.38522872330047	1.40991018392936	-6.42140640071219	1.45574522596156	7.77720702437467	3.92895246856223
96	3.48678376088358	2.84638343469754	6.2284061952393	5.81136291645562	1.34132822426286	1	1	4.65707944322435	1	3.84401886510765	3.94065079700914	3.22597692784693	4.73756226468597	1	1.75041082512044	6.01867130126231	7	6.73824422490951	7	6.68665576876614	2.02611634256869	1.74891183923428	4.35297102144709	2.33194263233415	-4.69076189721211	-0.583655582950481	2.74280663415882	4.69037195957952	-2.97052366977653	-5.0489734187585	-0.337981078220092	3.49414403316223	-12.8543524719994	-22.1278315966891	8.61998593014138	1.92244545050046	0.247717050653664	4.21574761757473	1.41773517330991	0.769215244295978	7.43134139890161	3.68300380666016	1.9881775412176	1.71926571637758	-7.55190226751244	-5.29397057153701	-2.86074262141747	0.518219938263187	-4.83107849239969
97	4.39605591237421	2.68242809513386	5.27474889700048	5.25598943356329	1	1.52244139183221	4.29611833158968	6.67956726836561	3.33728326295239	2.16293454893109	1.99772837460849	4.2437695686661	1.14091637999465	2.02298804769811	5.62608175075793	2.91005556951163	5.88145127975805	5.57579335806371	5.43801971699815	7	5.1614568352195	2.84742160465353	2.39046882291442	0.833130654258175	-12.1689262338143	-0.23139931816526	0.778028224314431	5.28029303541354	-5.54025768599959	-2.21590785677541	1.68745822928804	3.84385396886404	-4.37768009024715	-23.1997826902286	3.74540820870371	-2.0766615450741	3.05295391686853	0.902279950273792	-3.14131739986002	4.52431085720071	9.96460973709483	-2.68400345899246	5.53944143488938	3.31824157408295	-5.79885809811509	-2.72027444704086	0.868988688080117	4.81634318546144	6.54520162996478
98	2.03999240522997	2.51751240313859	6.56517902111366	2.14352845084039	2.09013730965714	5.24851227138832	3.84512251272159	7	7	1.85508719236853	1	4.55088423040962	4.32206732806959	1.11426073920962	1.47778202715442	6.32383328475539	7	3.91807959834885	4.89350895369176	6.09536813104409	1	1	3.8881132936734	1.28684746694921	-4.4395654185813	-3.81996560567025	2.0510883474421	2.95849669142926	-0.321799838513829	0.0956937732936827	-4.57335438989205	6.24806668467596	-2.97056596503095	-19.4058244573598	2.20599731599259	0.253172957314383	-0.0728094788527706	-0.767095245228251	-1.86102208736427	3.11863787212848	6.78954565103066	0.28770603731176	3.13405484798137	5.53137538687313	-7.52276258889762	-10.2559229072598	-5.32825587852057	5.19018174880769	9.28870906857405
99	3.03607716712543	2.43096007220908	7	7	2.02651970604439	4.90847832800401	5.34329496777751	7	3.01472954441963	2.67486760874461	1.17542740941944	3.47860181714328	1.27870263180759	1.25581396079647	6.01833308630365	2.75248256467426	5.6976387220164	2.77061495669016	1.415272742503	6.40839382694488	1.39547537789497	1.53832955310628	5.01046332422426	2.88533981321275	-10.7396440571858	-0.50380557714132	2.18681182238512	4.34360609560164	-3.68819075334212	-2.41664541756047	1.04489625870791	3.87112579312653	-5.98866340998689	-21.4863781477599	4.00903772985827	-0.277324285663458	1.82868660570511	4.40758998251863	-1.41664290730415	5.36838771302147	9.16605408814773	0.789493090482207	5.23680006763533	3.20080701101123	-4.50365378415322	-11.2993249779434	-2.61555413727623	2.20551903066278	-5.54691489115671
100	1.22995396365552	1.99737691998304	5.98953205850397	4.45187194491152	1	3.0689949549852	2.09682888089154	5.61655852591927	4.19355933124649	4.40058625282756	1.24283572451859	7	5.86619316998419	3.59470790856714	5.93719599994154	5.33602943464218	5.03801817487514	4.91773854749355	5.36843718806112	5.33484109429713	2.02612394196586	4.18593691482006	5.40164371360545	-0.555935655479516	-9.11098678074289	-1.00539479918273	0.0797389332132316	2.50987972781656	0.355567615314565	0.715970090274119	1.69546391151415	2.17913950930577	-4.15522160359639	-22.1174446225012	3.50758073501782	-0.615020379299293	4.25548326076878	0.89949830955478	-1.37163553240829	3.49574200005553	11.6236497511465	1.26741932544342	8.75813608712115	2.11384768503227	0.730886137147923	0.0637749639518398	-3.75597663377155	7.70963704871542	8.16580616132904
101	1.18925282287032	3.52731033116007	6.80078999792271	1.89929752684758	1.36001631298525	2.48440030654154	6.46141756602057	4.9430443154994	2.54489695227003	4.48875530892534	1.64760825220032	3.26611948349251	1.47815674210419	2.56898047110856	6.2443274720298	5.09921497758861	5.84407568802576	3.73995387059085	5.64951874818872	3.99627158076192	1.0230376904694	2.63641685951714	4.32105849851358	4.62655840934105	-6.40869474794424	-3.99972160910098	2.27642114133737	3.23803657689278	1.21360377481766	-4.04614963514287	-1.75757325488952	4.32024898797742	-5.88886109598032	-15.5273128922181	0.0143545004198099	2.78752281871691	0.248150105425365	12.1458515351361	-2.05441212815875	0.30398587989381	9.58139672878722	1.02113493477984	5.24820819414474	2.99924632406951	-2.59832114011678	-10.9713321250957	-5.00347453555646	4.64704511032288	13.0078248235044
102	1.05350677782235	1.03349939734162	4.35824108174138	3.77819267592396	1.3720597827054	1.0675571322788	7	6.47276260652112	5.08987973248537	1.67214842247073	1.39497059267479	4.02565759400442	2.85979384248699	3.18967344482268	7	4.26545147900598	5.46165332046669	1.74730726626955	3.68770954230865	3.71022518150803	4.21126455649047	3.56712253480707	1	5.23915456589603	-1.93237288239678	-0.227704020524456	-4.06009132471175	3.32467497656445	-2.06094393209201	0.354678628247928	-1.44934577157229	-0.0158315932563788	-6.08109601498511	-18.60177217531	6.76546657263463	0.590670605636938	0.229250204512351	-0.734635510669468	1.51939677852722	0.573152542130362	8.0435489973381	0.352416867727587	10.0094346814228	2.17425207173853	-3.75287219961211	-14.0644361742162	-5.54365558998193	3.67484490792619	5.47865241365579
103	3.33235628716361	1.91551519112134	7	6.5212840967865	1.83255727578898	4.21390068041946	2.4307056652461	6.29022225171635	1	3.66396654958203	3.42846192673998	4.09238949695725	4.68331031849562	1.12639290630133	3.39683809854151	3.00058248825265	7	6.00482057355885	6.37859552463384	6.38739140549746	5.56256663400426	3.68107332938187	4.48493225123233	1.64004046432697	-6.54679227464611	-5.43187878064015	-0.756265984970046	5.92426744629523	-0.338183302761324	1.44015459429221	1.57994111993699	2.59781725572298	-9.6493765578174	-20.5942947592516	2.10720232684853	-0.27281099691758	0.854635345172887	2.40788721683211	0.00463898403362945	0.0904622963768706	9.10492534885414	-0.645162303189347	8.08916256718619	2.31801211613955	-4.1503685369802	-5.52796471745087	-16.9644793880147	3.66831514710987	-5.46333043687011
104	6.30508681000303	1.70989686174654	5.82642691744746	1.56516540736744	2.78782167840572	6.8369358731825	1.87075701871998	5.21154723287904	5.21279128658404	2.57545336083561	2.81447305172564	2.54841046599132	4.96192152962095	6.75625632408884	5.36256894445116	3.69436264708619	4.61456126550552	1.48704324649023	4.85593540080139	3.79722185571736	1	1.6471845278091	3.95471150864163	3.74673974010331	-7.76243757524433	-2.5982113181783	-1.79796273516698	1.12766436904508	-4.74963421730768	-3.18414567876444	0.480134513188835	2.3655571448802	-8.31982213151653	-24.9822101219149	4.79710432516429	-1.26669130146274	3.86956172209576	4.5815358181821	-0.286807303885869	3.31215199506259	5.85331700132264	0.000206035534279558	3.92262703496596	6.39032606080714	-4.01214297997314	-12.3732233179737	-5.46046747171866	3.09028839984434	18.1286171881451
105	1.75526015994473	2.86194305876234	6.09268298260244	3.33019202458521	3.09696108816322	1.71013943519829	4.06691078436366	5.92282317555925	3.31693803133026	2.97476196755447	7	1.70301839107013	2.71232972710698	3.01352712026996	1.27003947932447	6.24310497969738	6.07511908570326	1.06251730761205	5.23476462128411	6.24457575582999	3.63065967166902	1.24918312553906	4.90121204646592	4.75654025338201	-7.26193927744934	-3.23615404355041	2.92991607263476	4.46672593112795	3.03569447181029	-5.00603624244786	-3.07889422997757	7.29100872718987	-4.74958199807283	-17.0914999142092	-0.0400362674302645	0.0495407245594293	2.4250775316328	13.2495804676072	-0.0268423219686881	1.54856941143724	8.82712534953622	1.7456441522637	5.1001833273598	2.13927297368362	-1.48936673719107	-8.84070847192508	-4.92051373385033	8.01471116718291	9.08239578759071
106	3.04654200934811	2.7836038082859	6.88275090957783	6.04463556432353	1	2.20264480924394	2.67289188670179	5.68314029130487	4.02539870913561	3.02401271371882	1.73420211259016	3.84058975632796	2.4176088498824	2.66382688134724	1.54939527875994	1.96113892650016	6.97490806751267	1.71149415360535	7	4.72685802106738	5.88506973962754	4.16380224725614	1.11892284927243	3.3891520625226	-4.20501346505216	-3.40742085072096	-2.28257139076424	6.51090271211705	-2.16760085614373	1.14724151234975	-0.13050579841181	0.960734646237331	-9.94627221079252	-20.632480408113	3.46812828847771	0.199097058666021	0.935488371426799	3.63187490802838	-0.00244660401093497	2.50761327557978	8.50532937735679	-0.255947636151329	8.73214025998136	1.05796854537267	-11.8252967053676	-2.53209332504112	-10.014876019908	7.23583626521111	-5.58242522387188
107	1	1	6.63633328019927	6.33405539934462	1.42485000443056	1	4.64097537862468	6.04066335493312	1.90171759773378	3.58375497086776	1.9157790627624	5.15350116987184	1.83478105386176	1.19315701209673	3.90291589242937	1	5.88270471955863	1.32384345416678	4.09778558856774	6.30714001198024	6.90994536237534	2.2678709301581	6.6425084688171	5.41573356236278	2.09080507103431	0.324580426603884	-3.22356930997368	4.08460304160409	-2.46742446557112	-0.600333120114791	1.30831610505253	1.74715714767034	-6.37629344304893	-20.3926828493602	6.12707119012344	2.53189000203645	-1.31272563604878	0.319421187664829	-1.6553778263247	3.75200358765441	8.55917246585002	2.23340062411194	10.0512785812288	0.225521388081105	-4.85979749307625	-12.1900734262149	1.88609309503332	2.10057121134653	5.17336281040074
108	4.32430193112289	1.87750470125795	7	6.91380551173721	1.5749678889087	3.28019027684598	1.07566948880126	5.90482676705323	2.70789983776346	6.05640506439719	3.60691749541415	3.89754464745614	3.67952960715066	3.7744774522278	4.35341570000595	1.36930160721512	7	6.10509444390577	6.98215847077425	6.78506731993153	5.34560023371733	5.68785333348526	3.29810216922029	1.57635162738155	-5.42018347000944	-6.78251210520081	0.0763054693109704	6.14558640051319	-0.0929880000013032	1.54517659903991	0.872937161406064	2.69326729484541	-9.53559603950887	-21.1999173898362	2.25988721521762	-1.34545276619223	1.31710671180021	2.83438348283556	-0.63924492421703	1.05978308989451	9.83608012966307	-1.07436362598	8.82886921690317	1.44357509037922	-11.3351637392746	-11.0920708826997	-17.352432721076	3.23072122583265	-5.56493031915337
109	1	1.56384725341749	4.39840437136849	2.91966673277032	2.31015100777458	3.74045150195545	7	6.77721950819662	1.63525584566257	3.60870301661677	3.19501125357858	1.90458489959775	1	4.85683240055576	1.81174957456654	1	6.72684431423102	1.61992177772475	1	5.21329817599125	5.10581570196901	1	4.81139789045371	5.6867276646302	-8.25160825587194	-3.7435738801419	4.04189738322347	1.9132712459756	0.477119414563546	-4.41747235948094	-2.57540968852339	9.4063112594078	-4.22336019205046	-14.2689434772885	0.816017490797236	4.02943839024834	0.621036937869306	10.8554457379811	-3.33045003408216	5.03368851357074	11.1186034073284	3.39178818004011	0.445705123783669	3.30170232775597	1.35117458163982	-15.4752849169933	-4.93017128985416	9.06396655218374	-6.45174787712578
110	1	1	6.33066111026414	3.41197445446527	1.60316552369252	2.91824353504854	6.16623329354017	5.85296551027112	6.49143800376531	2.72124208799555	1.51471165417097	4.7767215015315	2.60615569003973	5.39726483887152	7	5.53418454853277	4.2561807251744	2.96728964772703	4.92288589253642	6.43765587872113	1.82606260324793	1.6291539027818	4.77919664561476	-0.349232570132256	-9.99053515206901	-2.10695046874619	-0.688216386738051	2.69093957151119	-0.488351320264457	-0.11371205741774	1.90086247412166	3.3838985656673	-5.09705255558607	-22.4595792328316	3.64095537972982	-1.13395848559553	5.2777973196632	0.566656927573334	-2.50286464587283	1.15110097842025	10.5028189953172	1.83483368932448	7.38796841411334	5.44550869229179	-0.00650240750855646	0.524622749386318	-4.85496256551713	5.58881724328355	7.46536036180627
111	4.05689575847482	2.00011940507417	5.4525634541236	1.39869591265196	2.51038898774952	1.9030594321901	5.63708348587162	6.82107216466729	3.33376671010753	1.94423429582526	7	4.94447362762824	1.52126045015506	3.49843034464063	3.71793233667352	4.10524313822191	5.21766637353122	3.69640426289792	2.66109656685827	5.18414188494373	3.2714125561466	3.36331619261797	1.12757404562456	2.09713837075237	-7.80507593769374	0.231276320702129	-3.18469126337979	0.188609525277718	-4.2367909236575	-8.92875052481402	-2.00851407494084	3.8952100654641	-5.9045103432675	-26.0948830548987	4.59392873932333	1.39223623559766	1.52270496991359	5.29328867218957	-3.61319543495511	0.732621966741228	9.88845692329845	-1.63241169781681	4.63723609186266	0.81386963386852	-3.06792268756844	-2.45100970259629	-0.0802416016819543	6.51134381706883	-5.46148381703989
112	4.40023052608556	1.47656097631756	3.71305139213234	5.13892469060119	1	6.76927994082587	1.10812281513663	5.49433043943655	3.23407293487355	1.41729995019048	7	3.52322634702847	5.68246470010444	4.51318973822407	1.75902958111561	5.69933330279277	6.58548486022549	4.03176491543509	6.23183453645186	4.08464567347645	4.06949338703321	1.40104699445969	1	5.36691501832867	-8.26489385158391	1.78708528545557	-5.22769611220103	0.748520666367056	0.500063047510238	3.13055913140259	-0.476362366984264	4.8079524551964	-12.1174044829427	-18.986942007968	5.20059794618563	-0.266980789835907	-0.698252895121066	2.71746598226975	0.933208504693866	2.08880348198513	9.05055464366445	-4.56816473325128	2.48530201739565	3.48888090676191	-7.7150369602583	-11.9997170685041	-14.8550244302572	2.83802739342288	3.17041980555969
113	3.05981212866055	1.53585100057137	3.93516776058046	1.05405967063232	2.42702667326645	6.52159806479819	4.0058960017537	2.03490254157669	2.25049027256274	7	3.51527644401579	1.41664383178927	5.15597614689066	1	1	3.12611090951564	6.21376247983981	4.17243277114787	4.37830154283128	4.09702327338291	6.61945898752987	2.09213188066904	5.36542145328465	4.50260632384163	-5.66734748674206	0.417730265735903	-0.415001580909336	1.23439375299356	-8.58932542664849	-4.00155699654546	1.86042995487282	1.91584647093733	-7.09519823787799	-27.5137540532439	6.83704288100518	0.610373408971665	5.45177246338967	5.75480390360824	-3.48824120751746	-0.150619806270547	8.70961231818829	-0.554678047277844	4.42264711863167	4.11134635823426	-12.8868069998008	-1.71873998376716	-1.44828708221549	3.38797929835943	15.6936871163017
114	3.72726221082773	2.50998417585356	7	7	1.04524034829593	1	3.77323903265026	6.22984992197755	4.00415421936528	3.71956032462067	3.77141762071255	1.27509406695202	1	1	1	4.10325971497729	5.23593098803259	1	5.94008808601848	5.72880434433681	6.31904670152312	3.20914541361951	2.66054624865635	1.60896022957323	-6.05387464952564	-3.89275780465452	-0.442130345808072	5.93302967891064	-3.03767974399934	2.55682125784415	1.5579944752875	3.05856056934204	-8.78099822320141	-20.1838792639255	0.775313064981641	0.458009495460287	0.968646288784737	2.93190640781543	0.417978252595757	0.251787093231898	9.84163109571083	-1.35308891529566	7.2817830310276	4.71555099082351	-3.79955051708822	-8.0245799615644	-14.3862313145767	2.80817024332244	13.2005579727302
115	4.08667874759288	2.21691345242269	5.88764134578908	6.66010914967441	1.3878097523584	1.6389009745756	3.60463871928363	6.70493259031582	3.40504253093531	3.09384100008321	2.10571038940987	4.55417906023374	1.2661355929729	2.12786031998364	5.52403111532959	4.38944523209635	4.369850823466	3.86235795263972	5.88601172523603	7	4.66855940569188	3.07996568254072	1.22596925268599	1.34055916168649	-13.063661490694	0.718522762273501	0.212781833974352	5.21502964237241	-4.14880845156885	-1.62447196008294	0.437285834844522	4.08136463189372	-5.2052865785535	-23.2728272752746	4.16656571477503	-2.62244251465402	2.12617639032456	-0.192481682604453	-2.35795554317094	5.09122633353661	9.82412689695453	-3.12463349363812	4.32316591129966	-0.902217674166348	-4.01122697975758	-11.1447117357769	0.758371555484527	6.41838047055258	9.18786305802624
116	1.3500881312472	1.33559582175854	3.54326523958127	2.11219331235879	2.47219003374589	3.44211458191614	6.44172454745827	6.59546130755374	2.66364748776515	4.15763923337292	1.88371369759977	1.48189319009102	1	1.79916412584268	1.14891622617899	1.67335006715411	7	2.26585260792815	1	6.6620334428215	4.0405243116649	1.19301392807032	4.17271843016676	5.81065708495726	-7.81070994018307	-3.56663646559674	2.71176949195225	2.4813400521533	1.46339679931055	-4.91923713953283	-2.40520651400675	9.66540468446427	-5.04926732005259	-13.81792980008	-0.0231810099441251	2.34626234287936	0.592770682423242	10.1705354329376	-3.46215468834816	4.16945148494712	9.99999621016714	3.07418646952335	1.48799476723078	1.76064442820212	1.72747314745422	-14.9086174189795	-4.34489954245398	9.41985494050033	-6.13889396781914
117	5.33812595822183	5.40151087905793	5.77149147054178	4.38604048904998	3.45928235372341	1.07965935657118	6.51140018175477	4.76693857328483	4.46580970456805	4.12256186591045	5.69219390750934	4.02632315414143	2.78997270580248	5.4406155013216	1.96773035680329	2.88405534587928	5.79851848393575	3.94376779825167	6.98833329348897	6.08791475688055	6.45148923484244	2.10291351657489	4.918226909643	2.01938309533137	-7.83665580077984	0.120738201482044	3.43433894247531	7.76991381175592	1.3958070593452	-5.91738609555363	-1.13014998384977	5.10328559126641	-9.884332984059	-14.4170773950683	0.568227914890024	3.43811064311435	4.45245286492859	5.64756969369495	2.540195455109	4.95730316117757	13.9188591786126	-1.38770387114843	4.58627647371692	0.0986594691951806	-1.50254922551752	-7.46943328959899	-5.69778123346458	5.1664719600675	6.40752785571618
118	2.66453563689524	1.82094390980791	7	5.64273023323654	1	2.01186722457469	2.84323279253665	6.75231569304078	3.43075090096731	6.58457332804319	3.46934011114224	4.91983355032434	6.54962047770923	4.12418959247364	1.18197432639572	2.22398458114904	6.978913875679	3.48007917276407	6.6510641634983	6.18049865286045	2.90417268497188	5.76220517797247	7	0.765735307883151	-7.72484269129386	-2.56937057264119	0.392988687913155	4.44220221451699	-3.41036402950937	-3.50694470892066	-0.267297627643544	3.66676185211775	-12.2263835601795	-18.8062258602218	6.6917560334127	2.13343709761519	1.02517081878669	4.73227575297636	2.21471304312568	0.173504210473751	9.26944370821122	2.68880647304706	5.36604558945803	3.90259195430815	-6.94466430566909	-5.670570565152	-3.91528370578828	3.45139733588252	-5.32497012757721
119	1.9420693702112	1	3.50644416751775	3.60873888159892	2.90153629719305	3.75868616599372	3.22109258315768	5.54476861634653	2.2216205002068	3.40389931362695	3.32799500017169	1	4.70917362772274	3.2545163638988	2.77735829281188	1.43704587843627	6.59845144649015	3.58587776503977	5.96875179557068	4.22322289211186	3.96029537326126	1.27692193906106	4.00596319168453	4.36186608723254	-7.46855354396217	-2.05099481430931	4.74067361443105	2.10936479929241	-0.223307665897432	-6.87911968921948	-0.671243879423821	9.75609333783006	-4.11343889292782	-14.3598940698761	1.08102762305368	2.75030414545037	-1.46160022547267	10.9613713819174	-1.40629346174838	2.6344604391009	10.0445233252853	3.10275813410755	1.60894716331599	5.12475278606311	0.972472076062741	-12.9945855837073	-8.31901659635825	9.88699053439191	6.60519993769043
120	4.11238123186628	1.17739489377297	6.97923526791549	6.66478737768358	1.66789046455221	3.75936005547796	1.67263730874017	4.36038668143662	1.13465414367497	4.15148150266447	1.84984178283883	5.34855259764129	3.0722612218628	1	3.40081893163998	2.21796244797126	6.96692923774173	1.41581440282475	7	6.91237208712961	6.55881603519122	2.44791479566747	3.320818892451	1.92358280390776	-5.86669273366852	-5.26623039131097	-1.72692114510872	6.17098351760124	-0.695410384764062	1.59067425910634	0.665096013684314	2.50421840440176	-9.17565300614138	-21.4769685173377	2.10991191889442	-0.782335384665007	0.0717205969880378	2.29202295286832	0.366438367575541	0.665638157919913	8.94501624967607	-1.16964951302346	8.37583715349437	2.36572562633627	-3.94273359003014	-9.7359161117929	-16.8171368608999	3.69362787446305	-5.35807833697169
121	1.26625845353968	2.54671056623232	6.63048832144286	6.50521340164023	3.3057904020653	1.54250959242081	2.41827562763703	5.13332017119802	3.06281668536147	5.39919189935292	2.56397847734501	4.45258666372034	5.79852827837109	1.92930864572808	1	1.62328059390525	7	4.18782273053911	5.37258747434389	7	1	3.07370184492792	4.66735496987247	0.588670289996823	-8.69569208016716	-0.445416045249658	2.0769926620824	4.31164602988285	-2.80473432924752	-3.4254376067639	-0.42888837339194	2.57521678072825	-12.4165227188896	-20.2208824581422	7.44398400676786	3.50236736884111	0.460385049425877	4.09908418990515	3.10420301018642	0.600499767197768	8.44579781678528	2.39665455767173	3.49156504828542	1.30682606633384	-8.64143287676065	-1.98745807527729	-3.26018965502009	4.41123036954928	-5.05796135241696
122	2.96838687998578	3.14979329816979	6.44760694038442	6.27285069329308	1	1.93323835895819	3.60803181471431	5.86162081117657	2.63780116584773	3.27263469388622	1.10501440637833	1.29067440206752	2.48730888824342	2.14777326776775	1	1.40809003159269	7	2.22215736908283	7	5.63909567656611	6.07576122173516	3.73240734310564	1.51025545044191	2.96372725644031	-3.83246781992856	-3.43243361134513	-2.03366052657659	6.22799018135597	-2.23176293004862	0.64966857616995	0.476321496459162	1.45301642438018	-9.54036753996258	-19.698721552059	2.13187023363173	-0.186621017833206	-0.1691924212072	2.74216840448302	-0.437678833733452	1.83319340531483	7.92546491560603	-0.547846727264619	8.1588301435702	0.517583308997158	-11.5873163251073	-10.3398896218244	-10.4752834611175	2.36500210561078	4.42533282539013
123	5.42122618297105	2.24623578716625	4.69442152001895	3.22101259258286	3.36217244825061	2.10646992581174	2.62902454727168	6.01776385100953	2.76176804294106	2.71261677309127	3.71445134250057	1.25235964598291	2.60513095124837	3.63904701228071	1.55985042274193	2.44789811694962	5.09885543715113	6.20072192057934	3.32078407003125	6.79412028504048	3.78347274947552	1	6.71904473758588	1.00216392945266	-7.489246298475	0.5593008743626	-0.213961631665613	-0.161810745277814	-6.966353397918	-5.83627731648924	-0.756622332570407	0.869993930462742	-5.80424480173019	-25.0965232693752	4.76025932255614	4.32448119477307	2.12870169332215	7.08025235866134	-2.39161866945814	0.556604234230569	8.16860176430035	0.986421731219824	5.73285835580479	0.368089935419525	-5.38202379795682	-2.58657578151115	-6.14489790083878	2.44181585768492	-4.52056726209226
124	5.06637212211271	1.61597271135362	6.6312976410788	2.03767014660587	2.61831299172885	3.16514070613775	3.66642852506348	5.55206965847727	2.65118006040339	1.962136511263	3.56849488582302	1.67268943746641	2.73674172159206	2.50098989141664	5.14498593707196	1.96484018253839	5.14192196895981	6.65366990069385	3.12711470257213	6.06708191679493	3.95373127084406	2.13724298286923	1	2.46141604240125	-6.99369832868058	0.0619015168141156	-3.1912349567415	0.633033355253464	-4.80830426463907	-8.46386690065298	-2.22363676123849	4.22656701987793	-5.2986140111025	-25.1181297152343	5.42231938046	2.3064807084824	2.12488304808841	5.25458826051809	-4.46564760432256	0.144203131311636	9.10879213193252	-1.00358341874978	5.75800349470022	0.42286329222526	-0.600866659802697	-2.24233392007013	-6.67796102172111	7.24691633059481	-5.29303505340613
125	2.55134369083377	2.52129909838782	7	6.40113376155129	1	2.11998426218179	6.53946366725161	6.61653194007518	4.49439302804031	2.7006558687337	2.05151945452989	4.03049713334946	2.31499961557074	2.34676546269855	1.16345706938532	2.06900847087332	5.42528781294435	1	6.48795022959548	5.89354668480474	5.65239587878181	4.96978465880076	3.19126756728171	2.57357627879541	-3.4940188192003	-3.58071858765826	-2.07925458254228	7.67481591556201	-1.40441546158564	1.12122500484884	0.24236243120884	1.05095938288693	-9.30308431209431	-20.7642940116384	2.30022526890694	-0.346575579166021	-0.37506981374185	3.83331110273683	-0.651621705825938	1.91714374093603	7.92724395505932	-0.059423709419125	9.04319424696044	0.586687380114998	-12.165591853877	-10.173841409193	-3.60080212898361	2.57140807195543	-6.70087616452718
126	3.26824030845794	3.51216448135296	6.77990164546292	4.45633519694845	4.59059805172613	1.45377454685812	3.49467016481099	5.96269775191439	6.58745222376808	3.73991756483094	1	6.4309264569179	6.28131076178508	5.41077362670487	1	4.00733269039646	6.73210779139897	4.81512749809411	4.16328519380142	5.47986571356795	2.597804478164	4.480211808417	5.3742752019135	6.32180198015076	-5.66117256612837	2.05020191311215	3.64653960347444	1.99575673460258	3.76664962271964	-1.23182862222981	0.277364672231313	2.08218220841619	-12.2696365035949	-13.9975998920565	3.52302836525557	1.25666162744954	3.26412119121419	9.59234292186449	3.8869993757268	0.772086311508143	15.1921363738887	5.67461848788159	5.60982638812715	4.40589576363775	-5.93814342596903	-10.6516234501597	1.24639593732571	5.84426815255315	7.69906833454869
127	6.23295441172677	1	4.33114255326711	1.76656316740617	2.42173411154925	1.47300977146677	6.75970810459587	4.31805254226815	1.42147694872281	3.85146273195346	1.50113457779321	1.11150941907628	2.65439445045256	1.9109674865423	4.9472753853733	1.13638913281441	4.89241419626412	4.12986208533459	4.70530913311926	6.5157141311443	1.14698938421191	2.16528047099187	4.07374441516613	3.50018397668828	-11.0751959598739	-0.273870229562118	-1.75657276857304	4.07743474680593	-4.25913016456465	-6.50606281676681	0.388237392372859	0.623616620052091	-6.3044467192936	-25.181965617573	5.48592804671943	-0.687695383846005	6.65560272084211	5.5636889432906	0.08657964950504	-0.0459191842782067	8.91293090855918	0.638842850857332	4.80671979845143	4.02248807457521	-2.38480250494351	-8.17711165241146	-1.655914718055	6.27121098349811	2.80417267854068
128	1	6.94562782467249	7	4.53020702546145	2.00549370928765	3.49037676920644	2.26848575839	6.10938736458376	2.45144655798651	4.14312655009097	4.58181530112974	6.50372758374108	2.44650286839568	5.91781112414927	2.01124924332704	1.76235099357463	3.74325304127312	1	3.0474977524799	4.66389435799584	1.64531007090125	1	3.37919326186976	2.18505995703282	-2.50634473410989	-2.88119783417875	-0.137210527451225	2.72156873817111	-3.40708383751445	2.45398944365922	-2.89519671761935	7.75131356058478	-3.56839501607189	-20.9576670036636	1.88697759147939	-0.449158702661326	-2.70642637097953	-3.64347195471966	0.343243320818834	3.1070934078054	9.5464098824802	-0.0233096526803823	6.05667281028242	7.64043812293057	-4.46329425264098	-7.58569922824218	-5.58766173552882	4.58755555551757	18.3376777859127
129	4.1205294733206	3.20006092829373	6.40366470432549	6.90270756842077	1.67688204477674	4.34001410529024	6.35878527845419	7	6.2067490154765	6.34645846998801	1.19571646126524	5.20555211265687	2.08713444234646	6.23742698547608	2.34795147757678	3.43186999503571	7	3.95960632740292	5.73478625095108	6.47695670597072	1.60497380569697	4.56613313622083	2.32774008222258	3.08976916015098	-5.90003475592312	-3.74909863236243	-0.333209338669239	6.07574775435511	0.106093248558891	1.82676073235789	2.27466120740904	3.24851179354103	-8.91428121838758	-21.1284359822561	0.565066741062028	-0.631121790816187	2.63409033333973	3.59027340411215	-0.0334655890648679	1.58652860755415	9.09365511248821	-2.42808584334772	8.47137367545038	8.29636499604	-8.22089751335001	1.92310481495467	-5.70759975271333	8.10800952359571	4.17740466743457
130	2.66532864925018	1.83599793700286	6.3992132247251	5.07937358699635	1.19225024280344	2.11457003382364	1.48876932283498	6.44963305172617	7	1	1	4.18034543643372	5.58250220130545	3.98353107582209	2.16693833885317	6.06941405185811	7	2.31501938456749	6.45423485456918	7	2.85650866770241	5.43471033997302	5.36926696362	1.00370156712508	-6.76852597447122	-2.87962165935128	1.34799224065552	4.84745168669809	-3.8795915480786	-3.94267133455719	-0.690671098742106	3.22851533422818	-12.2529789502495	-19.5765055731375	7.85682069295691	2.65410224256149	1.57513201033682	5.15792032336633	1.92605422195241	0.0546342043153369	8.79651798654773	3.18049816896636	5.06165718584616	3.59990270995515	-6.99029420769348	-10.2227358355461	-2.91245268004022	4.79135253306359	8.77568305166541
131	3.8663333610435	1	7	1.87088444885615	1	6.18831484499726	1	5.74486059224745	5.86812027213025	1	1.12290372764413	5.34485274256668	1	4.2978227250151	5.36207057130503	1.78376289056159	5.87475599056127	1.02115673933972	3.73735967288307	7	5.83898314445984	4.37404803868361	1.96877335377989	2.65042370885798	-3.96619451108363	0.718429393522518	0.183155450541102	2.84451580814576	-7.69783935189295	-4.72492603223262	2.24692997395583	3.01006072992549	-4.47660565115254	-26.5198092063419	4.70257862911727	-1.14047261269588	3.91577504468915	6.16872629984019	-1.17362533658483	1.14330502625913	6.88934947104186	2.74916042067495	5.69613735572049	1.87624878995481	-4.84826248667209	-1.00069917726252	-5.05039684141583	2.86959039282286	14.1496268073197
132	2.87237591560103	1.15315220605189	4.3220323458839	1.52623269765848	2.08490417189134	4.38256416442287	1.90974416025364	3.104146381218	2.4785583042361	7	1	2.69544427193691	1	1	7	4.498264388786	6.63696382999161	6.03246308819848	4.7103027302186	7	7	2.34867692157633	5.28120215828663	2.94349995965457	-5.34954446953327	0.392160396274212	0.716234615169636	0.0109296954691808	-8.72221321567856	-5.5464106805038	1.26945372841389	0.957957817514954	-5.54357777637262	-27.5460064321257	5.71475858239194	1.06423738613852	6.38955278832531	6.52298124528121	-0.180323626429242	1.60679279256217	8.0000873308782	-0.203680626013057	5.90300850565685	4.27380037968014	-5.34320715899308	-2.06583583928018	-12.9343237179629	5.73840398480062	3.07585212856359
133	1.5081892367145	1	3.84525659289543	2.91975086084406	2.11850611603006	3.87429134241426	6.56540751167732	4.73370550579472	4.52657004528555	2.70421577768418	4.23651990288746	2.30631662266481	3.28313155008724	3.55175127773472	6.8720993578065	4.70001548368034	6.56310943994868	3.12811797343803	6.0762325240157	4.50663830884305	3.40258560429525	1	1.65541433945151	2.56978598003281	-9.09120818962647	-1.10080357496759	1.53282903882947	2.05478761090342	-1.09952269701964	-0.123688599683857	1.43492333531381	4.08969948621922	-4.88233609598594	-23.7513281838997	5.81788661067977	-2.76013939747588	3.74252763026355	0.832879799727097	-1.45388219655465	3.13715413160776	11.182959417131	0.412105472313008	5.64368341019468	2.63003730583641	-5.56267591585056	-0.0622765928933788	-6.06531290068672	4.77286262883397	7.92719236235396
134	2.65093590129128	2.05772291325295	6.31713201393299	6.30529752528139	3.34859520985795	4.42396076526738	2.56342166553211	4.9358241125747	1.97693180765096	6.76303494996511	1.81705973977249	5.13954744833551	7	1	2.05287444968814	3.62684081504408	6.87285806775563	3.46057077758232	1.82712821874019	3.31455106442332	3.47968191453123	1.75579961645885	5.78951166211064	-1.17901396301324	-12.7818260022293	-1.09000113827746	-1.27859994928676	4.96472995230556	-1.77401149196222	-2.29062902716101	2.72262426019011	2.58323214654823	-5.99372000728228	-20.6142612881317	3.9709549941246	-4.62542828103192	3.80141880727058	3.73833427218078	0.112270048500643	2.21547959887129	11.56668395823	-0.223381795013918	7.22840501125107	8.02369209646811	-10.4512927237816	-3.02202411279931	-4.4026730701194	6.43608054153861	7.92763260854479
135	5.67925175578459	2.5437649241214	5.95186260032728	2.17343265711828	3.36982249436764	3.60946948939271	1	7	6.7269632221943	2.30913556952876	3.04940611037686	4.19346123467395	3.89053576931258	3.90820436508073	1.51104279283145	6.20082485325348	5.07025402219383	6.81035737776287	7	5.2629444264895	3.17134774139618	1	2.11537311186881	2.26862741579318	-6.69819772842195	-0.317654008014999	-1.34900496745161	0.635950246327214	-5.5427739735906	-4.88642006157209	-1.07249916454439	4.47083792629779	-7.13046031774781	-24.4833047121363	3.44416506220724	1.93036008885879	1.903883597795	5.73676392059362	-3.96936337024902	1.09750086588496	9.01453609076298	1.23435247865901	4.7317484658171	1.71598673223352	-3.44538017212437	-11.803840901261	-0.0416834470911727	1.547691519461	-5.64447255829222
136	4.15094593480218	4.45679127567306	6.25925119542383	4.67919607481169	4.06518626129019	4.3686223642079	3.96323481766795	5.21246133617299	4.43120615773429	3.66119687413557	1	4.1722278593115	3.34159103981962	6.02012480163879	4.54697124263613	3.64249083615717	5.82109474974591	5.05683263199156	6.73148996988449	5.6012936527717	5.10618583299122	1.45829989617534	5.60930348472262	1.45614885694763	-6.82460160301469	-0.621384338941304	3.22081134246792	8.66743986374803	1.53634186101809	-4.86372362980788	-1.25284531810526	4.36465404219646	-10.3036141967825	-13.469043757304	1.54310006774792	2.72804999953714	4.04419265354788	6.52867153571337	2.69321687878901	5.45758324398358	14.7448751098927	-1.61030870777175	3.72079538376797	0.714708995916303	-1.07493250976939	-8.08426964359267	-5.69454327735991	5.1899960292566	6.86913630182973
137	2.44545159317326	2.39653046506017	4.42608744619161	1.69999089019444	3.61893804545875	4.19688246338831	1.98222225778236	6.43359709557378	2.95941834709648	3.58557472671161	3.93656476951494	1	1.47206035108815	2.82941751846301	5.56776032659862	1.50987748100975	4.67086783827704	6.12861257029483	5.91153965180352	5.58195252175469	5.548209232111	3.99385691782883	5.46550961042082	-0.421407864362592	-4.87140830030917	0.978205556878039	-3.54091879372968	5.8172449928064	0.45186997243095	-2.527776489856	2.33644880748543	2.43866700888824	-8.41036998503843	-22.5673487267419	2.09466346112388	-1.36784997686806	1.41862509626518	4.63214969222889	-0.563053583567038	1.04773237344121	11.9198193829677	1.80845884328568	8.06601962842145	6.37690034779072	-2.27322503071299	-9.75238940765024	-3.29119186796624	2.13202716637103	11.4042655091553
138	1.55701616731673	1.45364037058041	2.58120685344119	6.96334783517834	1	1.54255276185031	6.67259831889102	6.05456732829708	2.28357871958074	3.65367295731388	4.24011087504898	6.95759497154253	1.51004299255358	1	5.51142449634096	1.02783713522665	4.48791251370183	1.35939279347164	5.3943479414039	5.63554418614112	6.60822384788918	3.20897700557374	4.96755636375715	2.48510667862483	-7.14075448270312	0.851711118423678	0.114800872400092	2.99411897823918	-5.34624368786975	-3.8856325094091	-0.160842796873672	1.47709355099811	-10.7164300672102	-21.176870086818	5.01288855480923	2.73421008720254	-2.48721403555383	5.87369823807302	1.85680327641861	-0.555901339808227	6.53469330567098	2.24241394810251	4.49372510518916	2.71778038688084	0.313219644435693	-9.86207011114714	-2.99754623017193	5.81865015804414	0.0118221859033313
139	5.00396661502612	1	1.93704051781175	4.89248406890018	1.09033113774786	5.10078036175778	1.42639981360149	5.3949457100224	3.18478939224416	4.87245847179161	5.83165252048137	3.12869660688942	5.88974609961849	5.11344217020327	2.55657731623476	5.84696285255959	7	4.52003673346371	5.73750328800048	7	7	1	1	5.27539629746192	-8.85212544058711	1.49333835534897	-4.13179372656429	0.921935572482253	0.830058580892972	2.53132118993374	-0.526260214849864	4.1455570041971	-11.8839762359683	-20.0913697956327	5.84369713813399	0.343062890957774	-0.112369089978169	2.87150787450237	0.769037611871569	1.80732362151192	8.31267175240251	-4.92315744582066	1.20253679156577	4.75809597733387	-6.9895520995659	-6.09314570257673	3.82592621021799	1.12072073959364	8.85769019011735
140	2.22042310739296	1.036008712539	4.94223179562567	2.92581901407681	3.12002771569414	1.61054760820837	2.95246711864454	3.74235760109069	3.05079936357447	3.06664546473843	2.99658874419798	1.65094459969096	1.76700090370313	2.74688566348189	6.33869871795243	3.69881165688963	5.11354077133697	5.07664949765771	5.93658183207618	4.80517969415012	4.57477886324536	3.63179616854533	4.8794797247726	-0.706177848358664	-4.43609236133272	0.499962543928239	-4.16533528651845	5.86352035508848	0.0610388160313378	-2.40472595869385	2.42472439664127	2.64053363182039	-8.00652293833339	-24.0033132046335	2.31077815834792	-1.22496102572306	1.39310233689795	4.45748054628905	-1.67830751318062	1.22126590441412	12.8173230125957	2.33012370913429	8.62463266109886	6.3249110436032	-1.66219056675489	-10.1214312986007	-2.96637058817849	3.18899150146838	3.36281466978923
141	5.31742325332989	1.45458241704824	6.62741322692334	1.21478341113955	2.08524911627041	6.74386155108715	2.34663713025069	4.99847255897638	1.8183123117481	7	1	2.34452075206732	1.4446847539433	2.55047997994194	4.8707777528281	4.33487681850045	6.41498968485653	4.59120667884276	4.442908544502	2.96371276645845	6.66903499058946	3.27892388533467	1.13777550585508	4.99263170834432	-3.58155540993515	0.907863100463762	1.70334294373339	4.19920064722929	-6.10190364278318	-4.90129269429278	3.74859784847724	1.9496968843328	-4.04438630075781	-27.1922270843165	5.61299000144094	-2.1348054891078	4.08079787794518	5.31650639751286	-2.24369805047388	2.12416355147953	9.45163720344002	0.182493088878219	5.98851088996441	6.01868830102355	-1.75656791322072	-7.89587475053686	-1.70308471626125	4.68388112264985	9.45633871168309
142	1.7775876817631	3.7836963418409	4.34001836918686	1.02399193986294	2.30184223039903	1.45418131280891	2.40843951489944	5.14147520707013	2.00075719122393	2.95020038832948	4.95064524907018	6.40517020646037	6.00850234725045	3.60247564015443	2.7855194152655	2.27413513180569	7	2.57550727684491	1	2.16156983393681	1.98403180916357	1.03546555360255	5.81994308136698	4.13763655980249	-3.3852850607366	-1.36886245407553	6.44064142296031	3.38711506387858	-1.81903201352289	-3.2046231819895	-3.64377069402649	0.750841529977656	-12.8384682832472	-14.8581472255718	3.58022390648526	1.48902302594006	3.57316414990904	6.68947823654108	3.11487278255598	-1.48272607602122	16.5032845443618	7.40951282624248	5.67117864976947	8.68027689114404	-12.7667995042616	-12.4977368288415	-4.74187812381996	1.98410017892591	-3.11274644080804
143	1.75278684729941	2.09735282408494	4.91420658093434	4.67135082831018	5.2593714575135	2.93371432996773	6.80194946064934	1	4.79327745637715	4.50354619620995	2.53260674056242	1.3751779746752	2.27521043388875	2.42962716122011	3.74206256069487	2.95989191006706	4.26037941169992	1	4.55172258505741	5.06765588831045	4.89472395672732	4.00493141979412	2.52216678801317	-0.545877576354444	-5.74268679957738	-0.612754556254899	-2.40378132214093	5.33918676313222	-0.455942524369444	-0.269438298458723	3.6566975134177	3.98161617869364	-8.92994445242436	-21.5311756075714	6.92164720343465	-2.39066103394319	1.30261208409254	2.47262961791304	-0.273808550518381	2.30385218305244	7.48044818416178	1.64354963266881	5.68644245248596	-2.45023376324615	-4.97029834925396	-10.5115981119975	-3.67714462105963	7.56580298081484	5.18666323200806
144	1	1.72757915688747	3.19985090740305	6.74146667770102	1.25070902547841	3.64462448317032	2.93864708104783	6.60175998701484	3.52423368556296	1.07391919508828	1.0540161896715	1.52696659600217	2.39871311472446	4.54314090599913	1.19260390707276	5.26349421106543	7	3.24087726209543	3.86044273182572	5.44994769239814	5.53892988201037	5.50049315011381	7	3.78060572945262	-8.67014486928567	1.28655660355504	-6.87057690447468	-2.43823360275955	0.214103573054797	5.20026494187046	1.73681324179664	5.39929990217853	-9.46270301231532	-19.6185752575941	3.75834414551313	-3.30053031776929	-1.18296978399971	2.17819111930781	3.67626933749837	1.6693934051928	6.74866234469009	-5.20415197001754	1.68920825886881	3.96945091263356	-7.39267745763673	-9.92106191898508	-6.38523576955323	5.8341962704137	16.4745374717002
145	3.1799684913273	5.41576613765343	2.19465009432267	2.33795733328658	3.57592843191884	6.42309122990334	7	4.01481238677333	1	3.76871585060404	6.11741852747791	2.80191553378791	2.72480890306073	7	4.77001689886555	3.39609290155587	6.52596048418555	6.97407256052204	2.05263846852817	4.81245715864027	4.50414850572513	2.7149684907352	5.59874094186107	7.87762072776168	-9.19097882292848	-4.00361767576989	5.17677096007514	1.92236315520316	3.05348000495754	-8.22485105115873	-8.5880617403843	8.45719350991618	-5.87204257350675	-16.5199715735472	0.025551716288373	3.12646130724976	1.78949188027099	11.6826758576706	-2.63584055693144	0.907975947261299	6.75166945862592	4.07112875517767	1.23488578341224	4.41991781585251	-10.7150638183586	-14.4585573434436	-7.8489101685242	6.85937029894246	8.82031853642095
146	3.389076088744	1.18829857868883	6.49704981348808	1	3.07834938983664	6.41603572000889	2.43831460758894	5.6476165418927	1.74430130803874	6.77158681554947	1.94292488977378	3.46738389050403	1.47676998425461	3.6687123973119	6.05112646417581	1.98025185731093	6.42455040757922	1.36976895136148	5.33255605678746	4.88880900892662	3.55626685508904	1.54359816889989	1.52964187605387	5.00676536564511	-4.70295108056411	0.276966599959179	1.37850773702205	3.82302350483292	-6.72429844366391	-5.01243095409814	3.8721045708407	1.41297600805687	-3.67944314359246	-25.7043846615306	3.94068475919502	-1.81090426900552	2.30362125015941	5.24299492904453	-3.26370213368462	3.16422727368719	9.440542733319	1.04206587994335	5.57642670187151	6.82655142049428	-4.13330764523544	-9.54353616832674	-0.710051813849909	4.7950516946746	9.86543905953021
147	4.70722916211145	6.29861882649428	4.37119002571246	5.28608397977697	4.36648516611691	5.68412534317114	4.82815335506788	4.6794263230914	3.32101624230476	2.02331073401868	1.67612149780461	4.72660969815519	6.00184016719243	6.16638550109454	4.62796064538581	2.54947519416845	4.98297247607447	2.81333602212224	7	5.65525673129494	6.32857420701672	1	5.19762865373571	2.98825700100121	-7.1470750547593	-0.102081178280104	4.25114305156021	8.34958952984709	3.75357099243487	-4.71343432968947	-1.65473963110093	4.51696096516669	-11.0693045842752	-12.9201039454944	1.01473593629422	3.57438913423487	4.04308462834069	6.38809800882635	2.4349982740897	4.44675566351819	14.3206284163372	-2.04637905718206	4.23733708121644	4.12530506725047	-1.95485512925063	-7.54926485802631	-4.24547857317316	4.5368756779537	6.15601759624509
148	2.73413340199125	1.74197750812382	4.84280487045364	2.74653845728385	3.34933978719146	1.68169457653999	2.25229420283625	6.49609612486794	3.60867283459313	6.54995569044568	3.63359646781907	1.40254998417795	1.85669241455762	1.12008979698225	5.99315179576339	4.14256155801149	6.89214281054712	4.73696879360766	6.86747896849523	5.19669464251023	5.21109918006223	1.90935471162357	5.39780396533895	-0.753147989567851	-5.78826205790136	0.486788959633929	-2.97050917192746	5.8287112083767	-0.475657175103574	-2.37721764855794	2.49244831293824	2.77926649380938	-7.99017157758167	-23.392826021648	2.24591982774269	-1.3739565535263	2.05706898774825	4.64512120430326	-0.0847976201347882	-0.0444412757292313	10.8287723821335	2.77517955100291	7.24762131902434	3.18676636089533	-4.95976317656614	-9.45815678819101	-13.6797531119719	2.25561050464794	4.30724609875939
149	3.36884560336453	3.52380228578295	7	3.47184614992189	1.41973308393353	1	2.34342193148468	6.7854629186492	4.96856119802952	6.19750612198583	5.90329506011924	1	1	3.24732659946648	4.42804884147314	1.72315539265856	3.91487982605683	6.93872326238831	5.73104454814214	5.21812876405064	1.93985608652257	1.97824053079979	6.21402586707993	7.56880573675612	-7.92795053691406	-3.31004912303926	7.38338091259011	0.804565417429609	4.3519987875125	-5.91174842884503	-6.88393641444273	10.8185862217439	-5.80117026314586	-16.8187609238	-0.840993390715995	2.02639312339605	3.77309737421402	7.47670659076838	0.666516095774038	1.85174700973492	7.56241703876223	5.15618959542767	1.3974166150359	4.21820058017522	-12.0120335755317	-4.66313792139897	-9.74356376571336	2.03173726815129	-1.9549938034014
150	3.39925562386401	4.76010757846784	3.31143914005515	2.09902352231031	3.03070102757834	1.10141681444338	2.90709425105642	5.77477707145579	1.07757416932945	3.92145651091857	5.70513171522006	6.11554960354986	6.93585771525422	6.47793108815494	6.21929029202779	3.81032251855002	5.7377551259205	2.41951396702924	3.7772508781157	7	1.18259640681884	2.36121527714138	5.30405148134982	5.54628836590499	-3.92114564197753	-1.44105467433655	5.70521347402542	3.62734357649249	-2.32514162359101	-4.66770098937091	-4.19883587588885	0.178887448394135	-9.48376851361857	-16.4668571733814	4.73606779727416	2.37033396522455	5.35239850274324	6.0490817164966	1.86963882888919	-2.33069133282434	16.2742217562683	5.73172441605759	7.28758543804701	2.8945031857274	-6.96543997389797	-7.18659972778422	-5.90651420609083	5.01224165600646	8.6008268923592
151	1.78569462670835	4.22633325119641	6.30035586713843	1.8877658710827	1.83933489820535	1.99809638911666	6.90589985217436	6.91323962673545	2.44275345327065	5.51646816239831	3.26880147589412	4.75857554986386	1.31826758084952	3.80176629514003	6.34537757592061	5.72476193849377	6.17465193152925	2.40209162794589	1.34333986198522	2.62281459206147	1.93776062615476	2.52834488416863	4.64370506199118	5.61987957753587	-5.9411968412911	-3.89022555615654	3.09825045180309	4.0126028510646	2.1866896014457	-3.78394814853236	-2.38465844768737	4.17454561947542	-5.44870982661075	-15.2710473532625	-0.330447872049709	1.49272765216397	0.938448490068676	11.9725120849058	-1.13781239037036	0.668058421758763	9.8677460444804	0.625602582276175	4.99598668068537	3.94427308710918	-3.3564841375896	-5.33387462292641	-4.9415798326471	8.10118986815359	7.39604780281138
152	1.1295007220771	1.20705065091308	3.35523499509504	3.0112872743116	2.70253092045893	2.97438095219959	6.93225840862703	1.11494204980438	6.54315218694502	4.60486317696191	4.11981359087558	1.21896391742237	1	1	3.82993390022927	1.03707420721999	3.54229034444369	2.69017163026596	4.94582619122251	7	5.3655659423417	2.85244455096351	5.07148135375719	3.8217755668092	-6.64266651746566	-2.34681313163021	4.40564851577776	2.86653458286865	1.40426617794894	-5.59615813348442	-2.15551382292941	9.82669100522063	-3.90716971704548	-15.5255931015147	0.680254192631796	2.59568131990511	-0.18261233953829	10.4283787775319	-3.67964923168575	2.93587008127029	11.2854931944867	2.84724417942309	1.39436016240535	-2.24989879545681	0.407995121223849	-10.1085653926166	-3.00307282739237	5.07013900644429	6.09726416369655
153	5.51251930145285	4.09683556021783	6.94659990252339	6.44546413676362	1.24718313501969	4.44154586986418	6.96337713408836	2.32375280714862	3.63127032972215	7	4.28206209921107	2.90009146541969	5.91152474014324	6.13538312390105	7	5.46141783938291	3.84686988896585	4.72077709093582	3.38773563767428	7	1.53449446857605	2.96964145606986	6.10865666720939	-0.728649222670546	-11.2496392291026	0.358470122659284	0.78100459144626	5.3484032256501	-2.21181031780844	-1.98363168620841	3.03225333319934	4.28809149262547	-4.96858577867831	-23.1288657987247	3.21508169192131	-5.43850495333525	4.53496119125133	3.63902469671311	-1.46567307576363	2.27984183818114	8.57202781514483	-0.790225369797523	4.82642959188817	8.35295593692206	1.71457329482994	-1.67752525243432	-6.94444311466732	3.8051242112724	5.31879401010163
154	2.92971468711368	1.04827251164792	3.81885441198497	7	1.88142179678267	3.45361732733485	5.84447720197886	1	4.75820461173861	1.21471688769395	2.2182916942338	1.32850886770818	2.06934535147857	6.31913540134207	2.35089049148434	1	5.96048898883644	1.327392090781	5.79845477548706	5.40931113678228	2.37683098190625	2.81456422489464	3.21373918189285	2.32999469381453	-9.56670249063648	-0.27146528101956	-6.29061457523264	-3.73866829198899	-3.08194122541632	3.92435463040886	0.79191576090811	4.06938061945247	-7.92347130449965	-19.1553757574071	1.61944768966925	-0.819783769470474	-1.88172984127879	4.31326747010686	3.01891728747861	0.0407999107442818	7.96085198763088	-4.00010153205741	3.26041458769574	2.09293153715597	-3.56703374821591	-14.8216124612739	-4.69427004746795	7.40362440638401	10.4814798051795
155	3.4353699610496	6.33575654149728	2.98766511775026	6.85952993798077	3.93592006538872	2.34272672105929	5.08349132567102	1.78265470709133	2.61346044538881	3.83490748681361	1.15284420193661	7	6.14133229205803	4.6877325611255	4.53262068364579	3.28013243184069	6.34300126634587	2.48944231804279	6.07328313596631	5.30632230718164	4.46367618137904	2.41720726028751	4.24384701753595	1.24956973834419	-4.41925068962592	2.68646563203408	-6.11933376951339	5.61271516334715	-4.0948359304621	-3.24736676168952	-3.8465043161389	7.08435877331534	-7.01333127695585	-18.5635397385229	5.61442516502654	-1.77453447472744	1.56250364064583	2.68710453502699	-2.22225811856712	-2.19087131889034	6.32271224394027	1.00037419452079	5.25460215401166	2.69511018821893	-1.0875135820194	-5.99969782643005	1.14241468397249	2.26701690667602	6.31352706208248
156	5.1673145294606	2.23115758229091	6.58112819258007	5.37077131483962	1.75766528862833	2.91094075958243	6.00971332970698	4.76602091370732	2.41704191489724	3.13723440707477	2.80118347334093	4.66252537530503	1.35723928487407	3.85475477186638	4.06091665920452	1	4.33422467091359	4.30870080019183	6.91853871671798	5.20831284037648	7	4.85533287654033	4.11232233757858	1.17547073723462	-12.5593111881844	0.478184581592275	1.10214795440543	3.92185898338697	-4.26460368318114	-2.55855414456662	1.30522994523856	4.58844175214583	-3.03679904015693	-23.4006828586226	2.6660743347954	-7.35755268763954	2.50356552430659	-1.37154160666333	-3.23112682290811	2.69849719734085	8.10975559587804	-1.12068083713904	3.57845262806707	0.762526740417729	-9.06812555818084	-10.7603429178858	-4.63068427935156	1.73007254709322	-5.07256451075722
157	5.02848912644288	1.14821916056063	4.88148729252609	1.34853107748426	1.07763717433126	4.35927323372137	2.27048010804692	5.33058363884588	2.5480249316133	6.83222462026125	1.71478575804212	1.86005578224072	1	4.98598771785497	4.45093243450519	1.88299539558622	4.39761457242458	1	5.52267260511513	3.93543467081608	6.92000173915715	4.89138286154775	6.91488825218121	3.40879351853078	-5.34486849412745	-0.148196551749129	0.517158518328901	-0.650560069989859	-7.90611386202933	-6.28835856025321	1.91854060015763	1.88089493767192	-5.99856829344962	-27.1045290294336	5.62294946211556	1.20570694269953	5.28324696410865	6.05136208649134	0.494915693611388	0.349997751602513	7.54687626052213	0.45136444495897	6.24785960271605	2.57154161033192	-5.45988190771571	-12.4826957187685	0.83920285992235	4.93247564442059	3.60053841948617
158	2.56686325200939	3.8311531039845	6.85466127251285	3.44657637263755	1.41059604642965	6.3918416737767	2.69767138425018	6.53075396305722	2.94899561708241	5.60184600923286	4.00575868131173	5.70996288340106	1	2.2736083086319	5.20969251598134	3.73436402514801	3.46593717897326	6.30747116818949	5.84528384284975	4.33711994246425	1.53342316604812	2.78504086713189	3.27419680245922	6.80120236904481	-7.21435752640688	-1.75751023641108	7.23195812746877	0.711026012345165	3.51012822679548	-5.48602765786402	-6.64466705559866	11.0872096219355	-6.13243233798162	-15.9664052747878	-1.30108920877642	1.29306661081746	3.26916700078378	8.01505938147621	-0.888764021365742	0.94681617978702	7.43225954506413	5.23823238756839	1.69049735188961	4.39166562661245	-10.6826633035397	-9.49897437944965	0.972054631402431	1.33647285646403	-5.67049090766659
159	1.48293972980842	1	3.95801340795841	3.71019863151468	1.89133187842651	1.58191109620174	4.69049507429267	2.20444183966415	2.50583379832884	4.75652215934628	1	1.25142820998705	5.28528898088795	2.1447477537591	5.97359463164586	5.09953771686935	3.73594470761997	6.82830852027363	4.40012535574993	5.62233129505041	1.50974644071341	1.49074380993484	3.1116742917323	1.9357258335086	-8.9128825819841	-1.83678102515271	2.68020575593232	2.93899667470147	-0.909523659171595	0.914609716016388	2.78071810057042	4.056273870469	-4.81107427390957	-24.0068828164373	5.3726863037367	-1.59892752635655	4.12303057679254	1.15013363820711	-3.36911041201933	4.27314306874007	11.1718644657429	-0.476088999810433	5.68363551348888	9.01987797813278	-0.413832297708667	-8.28523687655349	-4.981259292997	5.49154597913523	8.95453655277769
160	1.24328573011783	1	6.09359726949392	5.15680913591959	2.36539795418207	2.21064562661888	1	6.52260012064329	3.58858250693398	2.68897342502968	1.25136009506181	7	1.45907039736479	1.9716722904567	2.21802939037454	2.08246913228798	6.35084339679884	1	3.49802022246401	3.72834236329978	6.45431951532815	1.35482611378564	6.54275493604706	6.44499181074982	2.54982662108567	0.427921293740938	-2.53621912512383	4.23937376553237	-1.89601005506272	0.593244611946873	0.472011591505668	1.94221106516801	-6.56901397890312	-20.3949549233682	5.62956974447779	1.09329591580267	-1.42137067422839	-0.292647707704751	-1.92628778475824	2.8084682954012	9.31695408202276	2.46805623050379	8.6854397184144	0.554870373393052	-3.71952981690957	-11.9065426335788	-5.77428916048488	1.30784918039258	6.71494807265598
161	2.38060745901021	2.06438316492961	5.19772462968885	2.76237078012359	4.06407785723065	1.71692263740252	1.64324145404366	6.83465948831	5.22166330760196	5.69235716434242	4.76363894243216	1.34854659548301	2.17330451981015	1	5.41405143191713	1.79364264477908	4.99297266970541	4.26481984772576	7	7	2.78514168483973	2.19018002002892	4.98776676110146	-0.994114937233418	-4.54990526470615	1.26176319991666	-4.10548303512625	5.03863307375399	-0.110486647096169	-3.1179707721719	2.75088193191758	2.30057018637405	-7.64474340265419	-24.0911062622466	2.84142002637323	-1.07725553415039	1.15188233256563	4.23768880636794	-0.329912236066882	0.150617268706679	11.6565394911158	2.26242961517087	8.82194601307192	4.06888873847126	-5.49408095354689	-9.43748435388927	-13.9179374524767	2.45493308004443	3.30688079565744
162	2.00473261081538	1.33047069835876	6.49215674287141	6.98858088653287	2.43011513409121	2.64228496049778	4.37611750962156	5.68851758354926	3.10510038387206	6.9405453875781	4.57524756424873	5.06093832443962	6.86085755499455	2.26637527952876	2.22013022792724	7	6.44577282973495	4.3387752124006	5.69537083567628	5.14867997330796	4.88237053220101	2.01162990143492	6.08971291395761	-1.36595277789008	-12.9707131332153	-1.8201108690101	-0.452748386402477	5.86953357343536	-1.45178953196606	-1.72215433528832	1.82631994528871	2.27782485118623	-7.13598948084626	-22.303155570293	4.58221818596183	-3.80170795191647	4.37587633994319	4.1376494751606	0.00236252129092901	3.36748154292065	10.4915667102103	-0.0114507453361971	6.84199841705719	6.74693063262847	-8.1257018091894	-8.31892332466846	-4.06241706607142	5.72401255086368	8.76057433863723
163	5.39964769581399	1	5.76227285096095	1.41700418990243	1.30254234247522	6.2142694943799	7	5.92047198959952	4.88094928346717	1.95823850691624	1.10733620730304	1.79899586855104	1.3434391691951	5.07502363246632	6.4524058974481	4.63846227229061	5.18380193793185	1	3.18111174036496	4.98652820539248	4.90921855774925	1.40978382818897	1.63206192712109	5.40978905084946	-7.20990114677965	-2.91596169436236	-0.848850583491445	0.959790801831053	-6.29586907497224	-3.82591549628883	3.02316131556862	0.676346630912269	-7.97041363522261	-24.5891894530296	5.22807205419903	-1.13681338400282	4.6369171448349	5.18503825897165	0.162151766332162	1.77646010860006	8.47776045808349	1.54048753350223	6.5888029336106	4.12389500233899	-10.6676296559043	-10.4831678274508	-0.907420589503732	4.23972042899453	18.2002952387743
164	2.47613960655616	1.32085616820579	3.79676062993698	7	1.31080156634886	3.1989674743056	6.3433115601485	5.10535518355546	1.98006488294353	2.94497324079119	6.23060948821591	4.69868399462837	1.99380638244633	6.10901552332671	2.19283200071408	4.28421616561641	3.247821821735	1.40486965349395	7	4.93219568117661	3.88111468727936	1.66868826496551	5.10885142889914	2.42798636870661	-8.67598407713245	0.760808611216592	-5.6729641765667	-5.01885922601531	-1.26126152595308	2.2317354335184	1.49599864987385	3.30195034159938	-8.82065807023519	-19.7395630253188	3.74388933930432	-0.784593903603226	-1.22842737603498	3.0842415303983	3.37371584838597	0.986281835166843	6.565552750736	-4.73385062347742	2.12365962092915	3.83013421918289	-1.97631935648326	-5.80633821078359	-3.74581810327947	6.05441918068498	6.95808139239325
165	2.63158158066434	5.91172485669432	6.63315183306649	5.63255375098047	3.42265614392106	2.78925677387751	3.8392229928855	1	2.50592950847868	3.80232096817035	2.40695458278353	5.11507699861429	6.18754751096955	4.33301877298084	6.08378095841755	5.96111568601235	5.02775841447864	5.50553504447068	3.6020910524646	4.69020792774529	6.98457123101016	1	4.25958824742183	0.614445367937722	-4.52349938205199	1.81026580846672	-6.66296179213193	4.0827981044589	-3.89222790280898	-3.17404933470715	-3.94839193865091	7.16798928389409	-8.08742395911278	-19.4542431883478	5.95590548636078	-1.75352964576207	2.95367544525631	1.41478042282756	-2.91737448926636	-2.96422287173831	6.35975449500945	1.45121059016536	4.95836840194391	0.976261656967859	-8.72923091641238	-8.37540306437975	-2.46239652290343	3.67272157751376	10.7169412296635
166	4.30463945684735	1	4.39264170038423	1.82640761575808	2.24134013889037	3.3728571629611	5.27726784731484	5.12026729644678	6.52246361361075	2.08155351463265	6.02411472757056	1.2633125915302	3.14781188444872	4.14318926509628	4.89059725722595	1.85093412047793	5.04063181805305	6.64373346183062	1	6.76337239456438	4.59821514481076	2.37954900890621	6.0327270936611	2.94588093840717	-6.50840264002612	-1.05205872399055	-1.02020875907192	1.42484771706786	-4.5355705132221	-6.48726522689274	-1.79523330342829	4.849035671567	-3.66298601396499	-23.722325476033	6.1690758936474	1.14762350404395	0.707082859476403	5.9650124426745	-4.22187642341959	-0.123097658052624	10.1345604638777	-2.31749456623348	5.30342952290575	1.33881987238778	-1.67301835660941	-11.3202396935511	1.0293322054839	5.19202028240769	-7.06773395857546
167	5.23868597067182	3.43118846951258	1.0506530610136	2.04340749909612	2.94386231804133	2.14556417263763	3.32235999302733	2.26496020056117	3.12855879969369	3.19741993726647	3.21203075292191	6.59356129443886	3.50748638368449	4.4524705551735	3.0080107479146	3.88478925237305	6.21778458665873	7	6.24808135169881	5.19645314185297	3.05154632591992	5.55955210310715	1.44855143586748	6.30472849384755	-1.93966560998101	-0.550066308335087	1.88130929887183	4.85500664203367	-4.10457208132162	-5.36517433867227	-1.09185241946811	4.50756824238108	-10.435392721692	-15.7657200996643	3.85284752215842	0.807868387591911	4.76871378080884	4.77507851130016	3.5961717348614	0.609150258684437	17.5593729976174	8.17984014840655	4.34941423532248	0.0307258400910692	-9.15037121767419	-4.32915792771911	-10.669487046269	5.87141984901676	-4.20926534963822
168	2.21838361900893	1.39348000416081	2.9536832425279	2.99873897753303	1.87695963487243	4.19176549812832	6.92412355187189	5.41918675480794	5.02714120193338	3.56694498090662	2.84810688781252	1	2.61139811127756	1.50246758645948	5.91659894824235	3.21198307689884	6.03098690682838	1	6.09952981384848	4.55194564530334	1.73932743275779	2.4460302583461	1.87952914549636	0.955034979984162	-9.62775637012026	-1.69558767119525	2.95279803932738	2.72287479686356	-0.364848005643625	0.313222510790307	1.98053692270529	3.19074241908525	-4.17017392039233	-22.9683693214895	5.95766388296404	-2.32049133127021	4.34848106909512	2.43977075199794	-1.43093334578776	3.74230469718484	11.1219718130662	0.160757715420328	6.63900043338796	1.92392698091073	-5.97647608878972	0.952064540399272	-2.35628677853946	7.55383858298359	7.96733950333252
169	2.25721806462539	3.92948134509427	6.05629203360259	1.4851387904381	3.3022569021884	1.24582471933786	2.67092016443617	6.67574991670927	2.7816693807619	2.33677594428383	7	6.64009102343947	6.16616126588768	3.20309499549926	3.23227650356158	2.18021078569632	5.83671473308188	1.41030595184844	1	2.03497801799895	1.45720909339029	1	6.20913774674549	5.50679993773921	-4.00180756128194	-2.22407250525645	5.68733436705424	2.92690601010929	-1.71004214594514	-3.88973886948396	-3.82545442403033	1.20901799852859	-12.2993484319765	-14.155701680603	3.48175084359014	2.62323357757956	4.39940227384254	6.73125958901294	3.0110920575175	-0.553079838540667	16.5701245848331	7.43757051226032	5.55259501558275	7.84265390924636	-2.33485857466897	-13.2087909869929	-5.75097474017269	4.80580073334508	-2.40436672122982
170	5.44394467703138	4.55725116445759	6.72816488672069	6.84724242200887	1.66166346170615	5.93423786833666	7	2.31965094409338	6.27086083359179	5.92882559105199	2.65657532809847	3.41458715255065	3.33591350703201	6.13487991677924	6.06123156667561	3.01857092890115	5.75582943544276	4.77471523673518	2.8251759129458	1	2.40408642909804	3.71025388764525	7	0.186491198503635	-11.0836412725514	0.476414435487229	0.0846554751381868	5.65736562126823	-2.31965413318089	-1.69977783777188	2.91370092078911	3.64865432924678	-5.2981959829341	-23.1081172019009	4.12414688647061	-5.08668572132061	4.07150690702287	4.28606199479001	-0.951407566484853	2.5458707694715	9.87172144698119	-2.27771709938604	5.66838803722936	7.64347469066082	0.569262733449352	2.09890125812779	-3.15167296583497	3.20189247037108	14.4413494830196
171	2.30519908398401	3.01806480451568	6.35247690446397	3.77562452356473	1.12136434360024	1	2.44950108487113	4.75747086993917	4.19186096926019	5.44840338395887	3.58025289289384	1.02879681083657	1	1.95255411936899	5.09767663891017	1.79712308007687	5.45316638827083	4.44374251115645	6.18398576967498	4.7984553854903	1.36245667205058	2.71102834810074	4.84497109228792	8.53410441852727	-6.64708814472063	-3.7302037133674	6.19726965096894	1.20001717442856	3.97513211243633	-4.5622372866409	-6.22610979842021	10.1137928012886	-6.0456359538486	-17.4522113904194	-1.9961107973333	0.382696802550999	2.19909484186668	7.74774515718577	-0.544041864457222	1.70455138039865	8.49679418312075	4.39182065255916	0.812364783170186	-2.25275824178655	-10.2612724161051	-10.421265296459	-4.41922421441935	3.21518566946489	-5.52528885560359
172	2.07082751849723	3.69076566162853	7	2.61274442002265	1	4.04536976698521	2.91687975602115	4.99235442030503	1	5.98457929595453	2.36834632669923	4.49324483102556	5.47550083819372	6.65243387190376	2.2758114801435	1.76977148626885	1.36442886118619	1	6.91144134786099	2.83089135039487	2.52666266451472	2.96755392790184	6.5329202059305	0.304602984743202	-0.321319717647585	-1.11003718708521	1.21915746602455	5.69585403475428	-4.56993416025887	-1.83379207500133	-1.98851754663574	7.53889653401208	-10.1121007809069	-21.0386816003614	6.02790689512103	-1.84882184117259	3.14859309860019	1.27702416248521	-1.38432894647953	3.00273063532864	10.8308567996901	3.56010862892024	5.50653331654136	-1.58591334990676	-3.26379643059961	3.62454932943711	-4.18962763169051	4.51114398355935	11.1699941837015
173	3.00915670103892	1.78601584796186	5.72344974300612	3.21286110226773	2.34576430006508	1	5.55583973159963	4.57598061803993	5.86751944440433	4.25423191047993	4.42980734123457	1	1	2.22625626840426	2.23578320994675	4.76113299363807	7	1	6.55216654476225	4.8185908203299	4.69723903071329	4.09317975183181	3.25928246048078	-0.296416174031895	-5.43065973740974	0.50700732949831	-2.03326492442493	6.24709937083979	0.0946117798390649	-3.74247386663234	2.06406734676447	2.32205986302045	-9.23445529091406	-23.8787917123447	2.84739025198033	-0.823199483839645	0.571672520020249	4.65096176730921	0.0876461917783714	1.00311335392169	10.7079802446231	0.668350884936916	8.73121630026549	1.8300750528376	2.13666584634979	-9.59631235947724	-6.88593228570298	6.97285434157728	5.99420594277693
174	2.20026672328443	1	3.99764853955891	2.47622993034581	1.1991838255257	3.39783683101598	7	5.50449737804976	5.57472869877373	2.94415076912908	5.81695480120356	1.23738129762873	2.85634012233747	4.49388512374809	7	3.31390193083244	6.90540824422538	2.85592567162145	6.12588289881718	4.28407785663675	2.91042250351152	1.40210052372694	5.1654261115761	1.38043724236528	-8.70623380195307	-1.08392610000748	2.60402435229971	1.84653702305748	-0.467537088892056	1.34525698985313	2.57839255330044	2.12406507738972	-4.76878627244718	-24.1642886177712	4.9622977159075	-1.94230596847823	4.08723560999646	2.26673776940829	-1.62045255963642	2.90645195935399	12.0654339064187	-0.4968849639679	6.82071875347029	1.63170150053835	-6.38154498077266	1.31379883486801	-6.06312918535916	5.1110427575285	7.9617493052256
175	5.03055574285525	7	3.76392169523523	6.4300988585729	2.60369751115552	1	1	6.29745605204195	3.00169921638634	3.97798334504384	3.96380626100411	4.80038447933295	6.61403925729712	2.42068962891801	5.3081740371538	1.83898850645873	6.74373725044808	4.18424831956175	4.54898945829188	4.67771214082504	4.35470918203275	2.37983086573179	5.93863577020366	1.86447429353391	-4.20475713101885	1.91262252405729	-5.24627271864783	6.57938808763619	-7.51749495875958	-2.29855740877924	-3.81768072500708	5.34541847565472	-5.65880678940489	-19.4481203500447	6.33275649847653	-2.44376575103432	1.5712335345914	0.36952907237932	-1.99647940918247	-2.6642235262909	8.03681152968409	-0.237394673606409	3.97622407303078	2.61785357039817	-9.02151248541011	-1.44214694434718	-3.376891016196	2.62350977346782	6.4163464479981
176	5.70007487457307	1	5.45504121935293	1.08876064648132	2.47184523295689	4.37870882859761	7	4.17363932735813	1.24291353850725	4.89878168115856	6.46958266146785	4.80877345084407	1.62487823907951	1.02554685237649	7	2.32984716592453	3.93783603385923	2.3049349328505	1	6.39888859538085	4.65719119792112	1	6.84027913292692	4.876155588902	-6.98883547570951	-0.389007755991872	6.56343276165154	1.91195872649222	2.6269562880955	-7.86396388743712	-2.30600189208217	10.7512502321674	-6.47752429855175	-16.4140894913009	-0.76234713648054	0.901828291056054	0.998501419837862	11.9078428053052	-2.02715202825718	4.13310846405282	8.34370290719104	7.1923481158786	-0.270191997957281	3.01585256750492	0.267857457842985	-5.97176562599123	-0.902038557096662	5.91746843563351	16.3592396155669
177	1.80690118657604	5.49673835859492	1.94751274989063	2.62820499641009	3.52186461199779	7	6.39943119373383	5.39618420224197	1.32030973942587	2.95487097427106	3.92861204139065	1.98198688190464	2.88648949030045	6.12180161928117	6.04836249905343	2.9686405257731	1.76515091425066	7	1	6.86782432984568	4.68589720114567	3.6133331474462	7	7.78192419385037	-8.60683321598997	-4.79833081306495	5.37045627851305	2.44488891353733	1.30578328766606	-8.5911704545717	-8.23155845694047	8.24034008965685	-5.87268245898741	-16.1323072350683	0.529695926496223	3.49112548850396	3.22454296122903	11.2239415250583	-3.19735735685565	0.428850796617781	6.67848811678251	5.57524618678637	1.79117289471485	4.7872788601431	0.106232642662734	-8.34785712438457	-7.2617088978636	5.88341194144249	9.04862317101647
178	4.85977272962399	4.2670499138099	2.86120268916223	1.68144552971027	2.58945933439818	5.03932561364024	3.729839195686	1.86140007778218	1.67077172394559	2.16586672507348	3.79462404935724	6.67948341485207	2.43018333954907	7	2.07733834244857	6.68176403054869	5.66690770174481	6.21643318395492	6.16680289461113	6.08359789883988	4.59912238660622	4.21566523543814	3.22053284952164	6.05940256169779	-4.56913205422153	-4.02209923316996	3.82753132093011	4.78339461133907	-3.05675916675617	-3.84290116717673	-0.573400940353508	4.20759437055196	-12.7932964435778	-14.2967396967834	4.54478970743415	1.5226575977936	0.63402042560835	8.82363709698024	2.58911824908749	0.431084555895357	16.808764412847	6.33328175631784	5.30038772598662	-1.02032198535028	-8.01259161148178	-4.51532940562074	-10.6115507835759	3.01422583760438	-2.88213166552636
179	5.54534413545234	1.06208231981747	6.63447340243381	1.63910831422664	2.21397990327868	2.62173939199854	6.28291815502939	6.33986619324277	4.12260355660005	1.42412640178333	1	1.10060326933026	1.1828271794366	6.69903478253768	6.71899436874777	3.46613092326944	6.59729187364806	1.46156080289111	2.81381664770125	6.64993489089891	6.77687438053909	1.83717039784505	3.40953028755111	4.8472184422667	-7.41570443926854	-1.95846329450421	-2.22749371492346	1.80318892567716	-5.69646509195777	-3.57002479223256	3.20255629238848	0.952825271468769	-8.04879976646935	-24.0704786505387	7.10472694196863	-0.813484300101938	4.91816186851615	4.62712034153311	-0.470105251679253	1.60417207908286	7.1506664949304	0.962575070594035	7.57370213865697	0.763457046285492	-0.7924378969511	-12.1431067772282	-0.221663245188232	1.17849682586247	13.4901859445424
180	4.77627969777417	3.01993516158419	5.63388835961189	5.35386291999223	4.63255735236808	4.73114418357871	7	1.60689713612525	3.25243649813739	6.30206243947356	1.46439076394289	1.88157988381006	1.71922955703439	4.38415769309598	1.33826119078963	3.19832195200241	7	3.10161284041803	3.4375323295345	7	4.98424942176224	1.05206847683274	6.75080142779943	-0.662499358928741	-3.13153504323853	0.476306220424789	-3.0536483110376	6.96777332214736	0.0188413337852996	-1.22213999575374	1.31829626478313	3.14058759250337	-10.9943062997678	-25.1249052060981	3.58493413246865	-0.475782878765809	3.01406853508367	4.32941398277402	-4.09758938458017	1.29367741890982	6.46320411668975	0.351735611505312	5.5445009891597	7.32565755604396	-4.67848475145084	-14.0658882251535	-5.89079302979319	6.7524446486188	-6.00477562018066
181	5.18221667248599	4.35833132234789	1.96960734258024	1.74193896865477	2.88882953850758	3.37019420346214	2.55750446111555	1	1.82533500622105	1.72371192301345	4.95862329838535	6.50264065482937	3.68313446421953	5.52479256099886	1.59145084827733	6.60658655644293	5.55850101071029	6.64140345332628	7	6.03447601622262	5.40884935762198	3.1121841554533	1.23679099145327	6.99800442184508	-3.42410035243096	-2.53062223962247	2.6944876695957	5.63543442439915	-3.55615256861074	-3.19570899824118	0.298049680595931	4.41970741717811	-12.9073343930725	-15.054881651989	5.59996657411945	1.6419812863793	1.1667788128751	8.75094187078831	2.20920124287028	0.463211618305253	17.3577083805512	6.25858222825143	6.21640163728093	0.741701238396299	-9.3498411288181	-5.0278775512247	-9.6138039022113	2.2760636369223	-1.93295349784918
182	4.30507492675705	1	7	1.56378510731096	1	5.24278430617924	7	5.05637624302532	1	4.12016700784024	3.67137228671712	2.39492039628205	1.52465261096103	4.87294031298143	6.63303705882374	2.78145846153492	4.76934013321484	2.03988262124699	4.93668465150572	6.79187837976336	6.66372439754562	3.88843371430074	1.59982937056974	2.90952088879448	-3.74762733921068	0.480405537802045	0.385826904484434	2.43890709955197	-6.51596130013136	-5.21470854200604	3.09298402249865	3.37233923516649	-3.90369101345576	-25.6955543320665	6.17510668437044	-0.306874212295294	4.59583460884932	3.85949118162265	-1.21600331207832	0.215635526271748	7.72553037379176	3.6102222135333	5.46044829529468	0.15124145507133	-12.6177195953777	-9.52117640240813	-4.32129769388469	1.87565592432588	11.1031806710215
183	4.34963029644984	3.47325108582024	2.39861286170254	1.45140452052272	3.5518158395191	2.7572197640031	3.25993676789469	3.12579761155751	3.49874301124301	3.71955326478225	5.58432692811021	4.74389519560606	4.13177218468328	6.01992491350868	1.34581551034448	3.41233180051771	4.64717839306505	6.60523284628327	6.03476235331289	4.06000988431617	3.52805128951521	4.87764180442785	2.35569892863186	5.7865153818304	-2.49756187037626	-0.737883991555836	1.363464322004	5.36762118482915	-4.2253295161528	-5.20683648110568	-1.20507673997315	5.2028522790649	-11.8721576836666	-16.1335301070123	4.74938835925646	1.1440814589107	4.06219077748532	7.27732444267762	4.3956987424178	1.09015541591642	16.1712970894152	8.59144838740075	5.57261917467	-1.88640051080141	-9.2488813472015	-4.03812276579322	-10.5090412674676	4.1258452526684	-3.10005313871202
184	4.71237278895773	2.86657192851763	1.58951755880488	1.55603251734848	2.80265773068703	3.29480121047905	6.89987843941428	1	3.23808013528518	1	5.12689136065051	6.04025994405973	3.73017124890608	4.73649828356983	1.56051692359649	3.70448143074709	6.22434920527124	5.62643528914904	6.59300111586079	5.28513283746612	5.51666975945147	3.99706929966562	1.36034468198545	7.06434930517027	-3.00798281170238	-0.436358148862987	1.83337877664781	6.47414963105565	-4.72793892088042	-4.97493730476261	-1.04965308421019	4.64933803149354	-11.90087642301	-16.5879212023168	4.6140602029531	2.53496236452516	5.36658137824381	6.50657286603196	4.38009537949174	0.886555154780669	15.5748942002456	7.2843749383997	4.30896304711648	0.62545573948885	-8.74676351321905	-4.80021686112454	-11.013956976491	3.8998901926128	-3.43475725478261
[truncated: 74 more columns]
