# Supplementary material for: How Are Mate Preferences Linked with Actual Mate Selection? Tests of Mate Preference Integration Algorithms Using Computer Simulations and Actual Mating Couples
Source: PLoS One. 2016 Jun 8;11(6):e0156078. doi: 10.1371/journal.pone.0156078 (PMC4898694; doi:10.1371/journal.pone.0156078)
Supplement: S3 Data — Long-term couple and agent-based model data analyzed in Study 4. (ZIP) [file pone.0156078.s003.zip › S11/Euclidean Model Data/Euclidean Couple Population 11182015 2216.csv]

	trait1	trait2	trait3	trait4	trait5	trait6	trait7	trait8	trait9	trait10	trait11	trait12	trait13	trait14	trait15	trait16	trait17	trait18	trait19	trait20	trait21	trait22	trait23	preference1	preference2	preference3	preference4	preference5	preference6	preference7	preference8	preference9	preference10	preference11	preference12	preference13	preference14	preference15	preference16	preference17	preference18	preference19	preference20	preference21	preference22	preference23	preference24	preference25	preference26
1	6.5975725157503	2.28998805706061	1.3807921390867	5.64351976536646	3.71243706166254	2.22617958748504	4.9287620607187	2.51692932311946	5.21984683158309	1.52159670073643	4.01736587474816	1.88015288965139	1.81657516769713	1	4.69461468173246	1.12139933040042	4.71394547023019	1.98476391844042	2.45533150547581	2.14298469915212	2.50105443463674	1.68062434255794	1.98253799732137	5.0680647112732	3.65672135613028	-14.5573349367333	-11.9160405695614	6.17760537149339	0.620193063940125	-6.13530046799679	10.6318790815613	8.77042487258556	-5.61013048933389	22.5536250892477	10.603429044652	4.64668854612885	-10.8220490970121	-3.44116022409391	6.83982058836598	3.25177723939797	-9.72388710030431	7.26059444165813	-4.66554593399248	-0.670992786410838	-5.96212232637115	-11.7247449672307	3.82163401422874	3.65621160005318	2.25738581704209
2	4.70996179793486	3.71442727511517	1.67820232133825	3.56878072227591	4.4552834364188	1.33811466395653	2.56632006240675	2.09931677321267	5.32738260249995	1.47784030350779	1	4.99783095331977	3.61095174379247	2.08172875297667	6.5059629131647	3.88095445724163	2.19208763245786	1.54787902315422	2.44964337392525	3.57111882919821	2.90379808966859	3.82152665533913	1.27339243077017	6.04734994247492	2.52026155301876	-20.2459904584604	-13.0144578003869	1.52727331222055	4.89211796473566	-6.88626474645391	10.9966284097804	7.4955603670174	-5.13200094922458	20.8349541382691	14.7241743883913	2.66497398152656	-4.92410326907401	-0.132949468605453	7.87200843208421	5.51615541562531	-9.42375425261339	11.9940362367029	-7.80423073722422	1.28324965005988	-4.96622380047793	-4.98184790001918	3.04457873042154	1.58321664771192	4.52880479188259
3	4.06942557616684	1.77407467045776	1.98864909824565	3.17377048164379	4.01073600216607	4.514425534612	4.93557692452245	2.39367218562884	2.03144028392304	2.23382297016389	2.8619202975361	5.40522111665234	3.54005012722692	2.59316505006668	1.54731171239191	7	1.35042164817266	1.96147873341204	2.81451871836808	4.03510737679969	2.59388249392755	1.35450557355728	1.93637179084683	3.51335446024242	-0.263019727834683	-17.769371487527	-14.9875630111938	4.26682952762051	-3.14464060643723	-8.87502905394561	11.2018756072544	6.02190176123276	-5.61786573507513	18.9485623318015	10.4174087001431	-0.954107923803799	-14.4160850154247	-5.31870508850326	7.64320923961169	2.90232451945733	-7.6880398788632	10.3538350573653	-3.55247877645616	3.38172717691777	-7.26502177429192	-6.28316816194065	4.7715063836458	4.55226706634943	5.32474219168874
4	5.54241028244475	5.21979756112981	1.27383928387599	5.98207231559397	4.30932173300002	2.51382365257384	1.97626330038238	3.09425541334717	3.49275325467581	1.59919544459785	4.67366836187075	5.72669561888573	2.96307887396039	5.75414616525311	6.40612779228688	4.78166460375522	4.23639407206719	1.23560535498845	2.12787559552212	2.77035154744345	3.66464357630071	3.23284956438369	5.68433922338937	1.41803768397186	3.54133587877218	-17.2593615132907	-16.2189721468019	4.88565182809146	-4.71021566141687	-5.40297334263427	8.75172183088311	6.7818572662565	-6.59120503081421	18.2278601149664	12.5315406938866	2.87708109963675	-12.1843551279274	-5.85913454517922	11.5145529084561	2.55769694319289	-7.9647365889221	9.17372212192118	-5.62934664443887	-0.553634724646671	-6.96955313894699	-1.66352742762225	10.283468058757	5.18608303990787	4.36734523776076
5	6.77445093913866	2.43461985400944	1	1	3.65352900369892	1.34505207896692	1.76895865429489	5.43461962913486	1.75152233058123	1	1.29834242133643	3.62857613915525	3.31092189940258	1.83450986174468	5.04629819696265	4.8795524836969	2.18636871767486	1.26382716144411	1.50634391483311	2.06741380260989	2.09504597723783	3.16794589889076	1.53805390411428	3.12525473233103	1.2582125353214	-21.3887001621682	-12.0368392774243	5.79072730948279	4.88143599481007	-4.47741916348915	13.0026155286573	6.44845695629338	-7.24758741117659	14.2115271553457	15.8308728386201	5.20792794462032	-8.62184025064522	-4.11608208498642	6.79785735874487	7.9328769139483	-9.88214929610946	8.89067701566167	-9.3524411459215	-1.8817612714524	-15.4253198823587	-0.751661363067595	11.6937767298244	4.54555597051482	3.90056826650391
6	4.65525768008567	7	3.29793123929811	2.82306934258299	2.8670451985354	3.34717624610287	3.91533812819184	4.8715318782766	4.89314842143237	3.53388117641649	4.59771367631647	2.32518774120025	2.36688771646836	2.28387300116661	7	5.17531296090123	3.11642248699903	5.16384134090316	2.0871600064928	3.51970758412154	2.97523933512589	6.3916179855451	1	3.71710940549686	-1.74109313167335	-21.3444398327206	-8.66338765164707	5.74601272942063	6.55937018979126	-8.68507570802138	10.6199508314835	3.62682307461293	-4.94890804580594	4.40668453785508	4.04521908423424	5.23477230675046	-10.3571357626355	-9.37697781565203	7.33747495095282	5.41817918776861	-10.4914856119626	1.76670587278566	-1.11533771782918	0.664467027406149	-6.41703720274844	-6.28953928180536	7.31247028472041	3.14442201515421	9.44240926095143
7	7	1	1	5.89034773899634	2.5952199262319	2.42036197168336	6.42554736098905	2.97300180802214	2.69643435167204	3.28367898985748	4.53138359937534	3.66601281320071	1	1.62522200939043	3.4996686742362	4.99682533366728	3.30960923036849	1	1.80646918074443	2.15628969383303	1.26307456879327	4.26389596356778	2.49588694698286	4.94842487087441	3.46047723736974	-16.0245345367048	-13.2555211994777	5.06055394773797	0.840611187033739	-5.838613077651	8.88598006084684	9.57488076482227	-4.01823599790567	24.6107083901752	11.2762224383528	3.67754429734523	-11.4523253142257	-3.10395229263318	7.95211134958962	3.80541458949917	-9.30583389679563	7.36276797465852	-5.06070939830818	3.08776810941926	-1.76637764271108	-15.7359184809319	3.04499904988593	3.85884929576342	1.83797802827748
8	5.72193042137589	1.55063275570355	1.91720931805321	1.14895245536959	5.06513630894917	2.83080470951747	5.88313298085073	3.27328557952533	3.60149256219606	1.14111837882127	3.76911640960215	2.87759567475434	3.9173632063838	2.63555107475951	5.94718841843487	2.82920603495018	2.55693388987889	2.0356412308865	1.06517174293275	2.05512020872346	2.580364915194	5.36067716898721	2.22847223939678	5.63575438126974	1.38505125654979	-18.8459077479638	-11.5268477374121	1.37885688014199	2.82614172778374	-5.0365920235034	11.7810745669336	8.43744963517631	-4.51169862489338	17.332628510954	14.4732358611223	1.16233345345465	-8.32564130156515	1.65743365002861	8.07732537282872	4.68746732088364	-11.9467991798415	12.3421490077198	-6.44626561240421	1.67445867257093	-4.2885938597484	-2.98461766786695	9.48511985485269	5.13457077903229	0.899414192285711
9	4.12700767615087	1.40019611077653	1.54460544401355	3.98640404266543	3.87374157189712	4.36062305475111	4.74504356634497	1.42998227306047	2.33068746880533	1.59621581059081	5.98611062363894	3.64655915474561	1.75124703810816	1	2.82833776329271	6.29895860637003	2.88797444127192	2.66076721591955	3.6650660669599	2.95752565048674	5.63003016192895	1.38184393462536	2.70276568319504	2.03571095065752	-0.116364207846595	-18.8364809998167	-15.8332948198914	4.51493933175878	-2.17122914601066	-8.7142567469717	10.1519779423759	6.21661470876454	-6.54041755878032	19.2327786751907	9.78683461270444	-0.551781458697424	-14.746845103873	-5.33015136618105	7.0905101080369	3.14849950400475	-8.75766693329811	10.8951581518958	-3.76580552602831	4.3434300688279	-7.04940736896455	-2.59047448592893	4.13105734782332	4.83020221627063	0.977920111820595
10	6.89524949808549	1	1.45674097574954	5.13977289556094	6.82030685553303	3.81472262252863	4.81243237674251	2.29559476767873	1.69272279476689	1.44250126620633	3.50324441689903	2.61250465536021	1.59454151363101	2.95916423814384	6.52798545065308	4.81296797936538	2.23930888864282	2.31708574633997	1.35855664627777	5.28792482280735	7	6.55053042017407	1.85723861372834	5.43859057461029	1.88468003429886	-17.9765784138939	-11.4351349092716	3.48428743108754	-3.29905925637884	-7.43845800491252	6.9762693542527	2.66169172674862	-3.03147933483366	20.7686852354583	11.8271165448166	4.48495571960474	-7.79781166754231	-1.23991998250826	7.5354461289618	4.58695332854886	-3.44613626288855	8.52748283488836	-7.11766356766088	0.660752360341409	-6.59128677768277	-2.97497983612007	9.63342190674268	4.44090010746561	3.53310472846335
11	5.89260795595046	4.73249523823347	2.05418661529806	5.57148003228501	7	5.36713979611107	4.16855168468515	3.43518085638514	2.19342547969148	3.3359438001231	2.66158254745398	2.36947808753792	4.63345051558009	3.43033779896479	2.27230862845099	4.76862072017822	4.0916508406109	1.52280305794576	2.70926526998209	2.69472280697478	3.19026211818237	1.7749081434441	1	2.85429268158636	2.80913180409499	-18.2845516374839	-13.8019105774249	7.8672594279676	-2.75401021826414	-2.51546110079795	13.3677732657563	7.17430704810159	-4.24642295644022	19.4506876765032	11.4882408846114	1.13900036326482	-9.65241404896266	2.2935909328557	11.6707525092373	5.0299726497085	-7.54577749665588	8.71221933514402	-0.627573751381956	2.04704841306391	-7.9916196489664	0.287583378506262	8.60795748882539	5.20958375890555	3.47669402596108
12	5.09610764079731	1.38035517711542	1	3.16667214560335	3.99070856994391	1.28989971099991	3.01766042306224	1.93677834606465	5.41381912879624	2.75124895054194	4.91680974131375	2.58677241795534	1	7	2.94854072178634	5.22637564013372	2.47881040240162	1.54556760248706	1.9565900182355	4.16066367936044	4.40586797056238	3.124898624904	1.81472294780088	2.85884512751912	3.43868377442343	-20.2464299232152	-11.7280125139251	5.17661453281625	1.25373812194769	-6.78969193521357	13.2591022146113	7.86978983759858	-4.42835354331567	16.0665516939909	11.8604812620844	6.34502881264708	-7.83794235014433	-0.991320255286051	7.27883849603819	8.66424079728678	-8.39735139452607	10.8141459840484	-6.810304278543	2.084696608748	-7.31965817108891	-4.31409466284371	6.60118483979831	0.209264414100579	10.8460658965981
13	2.73598249334521	6.63721033048985	2.4193687304741	3.22223352335273	3.9595551939936	4.62875493351393	4.44479379286374	6.15285366814097	4.18119905503017	2.49745876223128	3.90983810628383	2.57390984536296	1	1	6.387514772845	6.0240211934816	5.21146810146469	3.52151543115752	2.98410843117529	6.21086470576918	4.8302736098043	1.26121065461607	1.47779260503032	4.61413185291543	1.54269351427407	-18.7084962217875	-7.99593433692201	5.08972855852464	7.99972016324941	-8.93517824810877	10.3624047987985	7.02692261786088	-4.76843888273855	4.51318988938168	4.75586210429558	5.04496837657718	-10.4412350706673	-11.4326747261306	7.13590995364173	4.44137004885014	-10.2154060075457	0.471955334737613	-3.08163409809591	4.40732775272311	-6.32872534164131	-5.29386042082247	3.29731978035047	5.95274479877478	6.46333948719489
14	7	1.05988574936925	1	1.56552203991438	3.36819899308579	5.09566546091989	2.11209883004456	1.28279680489158	6.40942867215333	1.3668815895199	3.19774912455674	5.13475621111719	1.65760438884451	3.38011261803002	5.45927980008327	5.44227185242251	1.06302560674137	1.31308136751345	1.00010264700603	2.93721802140038	2.73303398897093	3.84363838767638	1.88257196937226	2.29354454136636	0.221887909144697	-20.7002835828922	-12.0440038259474	4.75471241028469	4.11979520248584	-6.4434827530345	13.4214777410936	6.59873623151125	-7.68375144180184	15.1465140920362	14.9869053223257	4.45877352930352	-9.14152924382361	-3.25454315449479	6.38947912294345	7.09398249352726	-10.4811240861368	7.43372928988486	-6.1228815990957	1.89608495738605	-6.47977378709361	-14.5888875186794	3.32359433246991	5.03250612955036	6.44721720535248
15	4.2648546171324	5.88849123788309	3.82531648630635	1.84447971699799	2.7444794926888	1.28438668623575	5.48445450665724	6.74645636146228	4.9839934160644	1	5.41689041129699	3.85331833031245	2.91312145736563	1.90565615283992	6.95613603231813	4.29490383004279	2.19280128703265	7	3.04064569477983	1.23249088752974	1.99672278313103	1	1.92548201829497	5.34515544767396	0.226632687535517	-20.5256195173084	-9.81142573117811	2.62373684427756	8.53766666355412	-8.9209974875519	12.8263699820204	3.292623463394	-3.96581391863503	3.32125128201429	4.13091325393489	4.81103531872146	-10.3507161400084	-12.2738074006843	9.62713884314916	5.70873726062966	-10.8105440582473	1.29456395431206	-4.15438185359946	4.6742761088367	-7.41262708576678	-13.8392042700308	4.70338331064166	1.31099108224767	8.77964035419661
16	6.39694728270575	1.66920096510695	1.38763944857735	1	3.85498714044939	2.25065351110579	5.01646091783108	1	4.35645237547727	1.01857288468466	2.08461845539748	4.63682026359518	4.82087926985203	3.59914110901884	6.80399885554315	6.57478533028736	1	1.91486337033439	1.73317562004123	3.27965768848679	3.54681658855566	4.65018856130122	2.61681441608692	2.33054907901039	0.308537250181558	-21.1381046168967	-12.6295066922943	4.21076831318834	3.51274010149707	-6.49263662239377	13.5065422839542	6.34383358207871	-7.20446457704852	15.5485965192938	14.7543160797011	5.53539173579553	-9.24641193710136	-2.83201629259118	7.7291917422218	8.02370432954504	-10.3327115020856	8.29463678806618	-6.50238320997608	0.065932715990702	-14.7614475900588	-2.99703324041247	3.62952013247224	4.88006352797821	2.58333302091299
17	6.10419480287062	7	1.51894616352924	2.47784857364542	4.63537021700293	1.48541269876797	4.45166283171114	5.91557608358278	1.47601217437359	5.44095138765042	4.11943916370923	4.17487331903198	1	4.47095909089614	5.78377147425049	5.66519815850376	3.77962353934217	6.00847225102061	4.46908943627027	4.34037509236769	3.00764701587536	6.80757654619858	1.32476460385464	4.5082096739006	1.55876856173564	-15.569173316925	-16.0049779676197	5.85041222923569	-5.44466323208047	-6.46361356478719	8.59507120430142	7.52378682066689	-6.22599802201477	18.0631104656055	12.1830202997936	3.2845295937898	-12.2677323780611	-4.37882217916193	10.7554520922964	3.75211598746921	-7.69917633347124	9.76569933464123	-4.79363351594298	1.54023005799243	-10.0534846648571	-6.5155836486307	5.26268437687136	1.99209241832861	9.48690945916174
18	6.3177281968547	1.3433359461103	1	3.88326698856771	1.39250770201139	2.08623468956802	5.2436462204695	2.38106670306603	4.13515631963846	4.11938841365237	2.90684752706509	3.10128180672424	2.09138445997997	1.44607694903725	5.87006353839457	2.44977939001214	3.10662216544831	4.36498540490842	1	5.5938463249153	2.76692375457738	5.4569300762996	1.15283240824406	4.57422151933406	2.62815212664143	-15.604412205629	-12.4392956726647	5.17137852960206	-0.165274462424167	-6.58325652089024	9.09357469846453	9.73142396275307	-4.7054357747725	22.4364560161809	10.3451112136792	2.64664643519628	-10.9894707429001	-3.21965111912167	8.5512311934509	2.21082363101037	-9.39762902607909	7.40114989979949	-5.39615229120062	2.72291087333691	-4.70429880354869	-3.60195439862548	8.39592136515141	7.66084391528444	2.32642516792941
19	4.86476398837424	1.19415922506481	1.78918420983221	1	5.61184852565606	4.88477581466732	4.08367077934094	2.01717584009476	3.89641560767848	1.5523802668614	5.41794098984222	1.72764150699773	1.40308373241584	3.99683567116272	5.65189121749455	4.04371835673464	3.0329577038189	2.26459309187937	2.04216618904717	2.33525261773474	4.80109998451375	6.14290114647145	1.12198483957667	6.00525981171927	1.33500803085389	-19.8832895789269	-9.9785311824474	2.81273281406927	1.05766587785789	-6.00919108683178	12.1562232245422	8.4313393249167	-5.39489793097932	18.8676293588208	16.2723695436032	2.48155822805329	-8.02105918674608	1.93337880760044	9.9136629139703	5.67810351539173	-12.2013613667148	12.5708100815824	-6.19094732139134	5.45317134146003	-3.57943266709984	-4.34942466475489	9.86807456057434	2.5334725449047	1.47222183380507
20	5.69005327209118	2.14839484558188	1.79201452888054	3.66053513675457	6.78590761817823	5.12911241461379	2.44113289303667	1.93148835469688	6.90302950539264	1	1.4432081289769	1.93969341527458	3.79874733770353	4.06674239333373	6.73564961901142	4.60867553328317	4.14452420054048	1.65338622259665	5.05290913695225	4.87295088769596	2.92781776854006	1	1.02536187048396	-0.123425512935481	2.57904437827389	-15.5468472406064	-13.0486262238187	8.52425255377548	-8.27615201079512	-6.47354289460215	9.01355859625508	5.32869343899658	-4.20356272680776	19.4296838734721	11.0894155063017	3.84584153234829	-12.386133344431	-0.322031317738906	14.020194589397	-1.64987177900588	-7.19755138452142	7.77162893125376	-8.37710718037944	7.35836178761143	-6.80716191830622	-5.7832201418805	2.55844350666721	4.69254579437977	0.457211459089903
21	2.7897828077431	6.8788631744223	2.33870277908415	2.01764037908326	4.28437418982127	4.63818860968632	1.0541470336881	5.48825023793868	3.56258290454302	1.7203079663236	4.39099563435954	4.01658160474588	2.1262796575746	1	5.56499547962115	5.63420139703984	2.50075508457831	3.55491189455979	1.51344381278421	6.30698075503242	5.0889387842432	1.07889439738095	1.74447817657229	4.80467361013021	2.08955367131356	-18.5084346433807	-7.44728333506802	5.08252427543217	6.68566373426594	-9.16703732046644	9.96616409305031	6.009050330896	-4.70340681325167	4.51054830335948	4.35272619611895	4.70783179061658	-10.9231550126404	-11.1401679879679	7.58131641739602	4.83261672454312	-9.17399015000973	1.08538083910435	-4.20602975959724	4.92497894739281	-5.80225176268568	-4.5077657772453	3.30889592031591	1.56311220197835	2.69086093899878
22	7	2.68060536384627	1.61236372272244	5.0856997698469	6.690307508022	4.16710080089453	5.55119167154295	3.48996412721499	3.17834295456479	3.05829200419507	3.81466162638799	1.42368520050445	4.43656887394973	1	4.70877696105531	5.35863386263447	1	1.39207878977405	1.23950738800269	2.58894028473864	1.94598196425717	1.16248798928599	2.55386260425058	6.84332593789733	1.28883359665317	-19.2892787275795	-11.3975185806502	4.08218732604043	-2.6545592633057	-5.03450363179331	9.4995841553666	4.16688969825804	-3.91950690902177	20.0092323987383	11.998441169937	6.36708926763236	-7.03732068144194	-0.0978247881572751	5.48406893738584	1.93257082922221	-7.26306768766393	10.3397500352545	-6.27647046417987	2.21659367655026	-6.36484146653557	-11.3987538895929	4.72544405403203	3.68728755645006	5.90191839557438
23	6.62918841431629	1.19269158212946	1.22551182868456	5.25634190446413	6.71200433008708	3.09737175929362	5.26934250942837	2.26012967808613	2.12496677530632	1.28187060890676	2.53336446361709	2.60243999638287	4.97614695440709	1.28800711803845	6.73222706470207	4.1242557235976	2.24778287103249	2.05854309707677	3.47444017030253	2.82611762503357	2.57314649756431	6.00226821916335	1.40375215745784	5.02433394454808	1.8141132017013	-17.564428123765	-12.5376107769106	1.80852660043213	-3.30578069039964	-6.86017865034274	7.60892693854641	2.55850135040497	-3.27015818654623	20.3246082099719	12.8690274976459	4.10982433206138	-5.83188876241562	-1.58526742491961	7.45359314267952	5.21329755703513	-3.70944414652645	8.82223277434118	-6.72301686544466	3.19972110562469	-6.55999908151065	-3.81226566368069	10.46516989641	4.14760388411417	3.43421321228617
24	5.14688087411508	4.22143972043342	3.19617895367029	3.4078395491066	5.65328133700092	2.28139252854823	5.58828714084043	7	3.56789322741959	1	1.61871207338951	3.76326883845387	1.40898203659197	1.46669865846237	4.72239353327552	5.00725642134941	3.0861395331598	2.84072698799473	1.84725126058938	5.59219180716426	4.90607997805336	1.28595177287441	1.67380496284506	2.34182975476993	2.58797222460617	-17.4596049039531	-13.6701921838081	7.61754857058162	-6.06855456344199	-6.64249907014218	9.79533855953622	5.59947428913038	-4.46536427286862	19.0252294065313	13.0671952387415	1.60396670157454	-13.8767429247239	-2.63067650502368	10.9618815292747	3.17194690103825	-8.52690680016611	7.97606440481549	-7.26027618582629	5.74913745303049	-1.79207061282176	-1.50068026805139	5.01411021514075	1.12466607359344	5.51096892058071
25	5.69229145862186	1.09934236985631	1.56822614193217	1.68717817103008	6.39183654209606	5.94645291790873	4.48304694239387	3.57111460196971	3.74498511860472	1.88979104053743	1.95950287644518	1.38370245949184	4.0665523187439	1.52520276548007	5.51501608063901	1.0123493598537	1.49173782231526	1	1.79757164602568	2.41670255093435	2.82390187777859	5.43252500463479	1	4.96598619630567	1.99186808485595	-18.8635271834458	-11.7657021427881	0.58370266039179	2.57036386833992	-6.36665728392306	12.29626094494	8.90721775653662	-5.0669974447639	18.5064636719057	14.3976495289657	1.91074781809453	-9.49417620769411	2.20405986176427	7.68185633589868	6.35764601986156	-12.2031942944327	13.8222387299426	-5.70397349133557	2.26645205545804	-7.32573379786903	-4.20068413751699	3.24973874541225	5.33905350577312	0.449673379831705
26	5.81404789730642	4.93905115046921	5.90545780734418	4.63729245780056	4.91569956822532	5.49930486005951	1.26961124274098	1	4.41934636187665	2.04590228152097	5.28850226805722	3.11046598454698	3.38296187051193	2.8726049900954	5.98257385785701	3.79411150964031	4.92585476103833	1.38522166785597	1.04607211980197	1.29769327549297	1	4.57857961454463	1.54162243604987	3.80304544503771	8.23335612477991	-16.9684508478186	-13.2640222042615	6.83946730664355	7.66642576017756	-10.9401247142953	8.33306343483408	2.59883362805191	-7.70395579756666	15.2241567966299	5.9570514644278	0.17213668250321	-7.29793440261843	-0.579083035135729	11.2431848967255	3.16432435822022	-8.55581091434746	8.84728803270189	-6.23144110180938	7.79994868241968	-8.0710356371037	-5.50148344185875	7.18901760523991	4.317158716936	1.04137618995052
27	6.83430914385091	1.13335659566737	2.20814960143335	1.58036349898647	5.21074644401048	4.70064977952495	5.93978242986609	4.08868687950146	1	2.64201784194695	4.07089608729392	2.6549819832418	2.02577771863218	2.70808398682526	4.01920802431316	1	4.47519836803219	1.33023111122215	1.73759400028483	4.86385300769978	1.60885767802007	5.01064360260137	1.22157134215064	4.62833239497604	1.03327799565054	-20.0998401359016	-11.5522024698357	3.01235373826166	1.93452741309149	-3.74889910997264	10.9639322702823	9.37097844257496	-5.93424648676499	17.6909090776473	15.3350858468355	2.43509566856024	-9.05325608954973	1.49825378658741	9.40625747214482	6.16590008745154	-14.7987319334276	12.8021061651399	-7.34726042168623	4.11943267038911	-4.89026841234953	-3.97906935081906	9.82503466278988	2.72281331658963	3.07735973306581
28	5.78327479560081	6.05175207944899	2.93145649254075	6.01307180372511	6.83416618437855	1	5.79747466886284	1.47806217338374	4.05676234656689	2.14633432615674	6.37606640535213	1.77326878707265	4.98651239367145	2.9927919242375	7	2.28457370326375	2.12753477332255	1.3601537693787	1.53495464324025	5.79683624230776	4.5870596742475	1.95231389622295	1.22825753602604	3.83810840239463	3.78395415266984	-17.820939209551	-14.1482116123925	8.72852004031364	-5.59094456515694	-2.4125252501377	13.9363012480841	9.47903851594192	-3.97492499637689	20.4603832452883	9.43712767146939	4.07887224774329	-6.49808686068033	0.0253274487334253	8.96736309251642	6.67176648382854	-9.81551268682716	11.2514337696433	-2.98288797616675	2.82771648677293	-8.99925701484877	-5.52742211441713	8.76897965418313	5.56689148053222	3.5082019307993
29	5.78798375756786	1.99685987524181	2.17283549622194	5.3427737911656	6.73370920479376	4.58459728181585	5.11927736406149	4.0496158128649	4.74346070899646	2.14380219221015	3.44662888765748	1	1.28169025204869	5.94145522114662	5.75477996010245	2.28639418984066	1	1.655136506739	5.63444793921892	2.82483168019273	2.10884351530913	2.34072800033488	1.38703907248746	0.782184546888218	2.40041554162614	-16.7003318839756	-14.5417834162675	5.00707324062657	-6.4968133453834	-2.84384389911511	12.405438987081	7.90896783090097	-2.13634345569011	17.750350259852	11.5968217423837	1.4996334698461	-7.09821030112081	0.00121464336330293	10.300462378181	4.58930382430228	-12.1020721474404	6.83644237411189	-4.76122513074697	1.73997143117232	3.78677833110355	-8.00757631267761	5.18087592995487	5.73820114488613	6.12811175461179
30	2.66623171091959	6.24255763436299	3.65202016598606	3.86024689198375	2.86077787763029	1.28481721276208	6.51816316822067	4.21630334898982	5.30225341934505	2.6030077346239	7	5.36562469395354	2.62015635526086	1.37171289736598	7	2.57013167903415	3.45704399389884	5.06853020228121	1.87370110880085	5.97891548846338	1.97713701553862	2.45057792911287	2.50299584676681	5.52090235824884	2.02322866879291	-20.4981814003447	-7.60749654074432	5.59469878125257	7.06464139307132	-9.00986460352214	11.7866025977118	6.25096375142332	-3.15593644251861	5.02214634098024	4.57668333594129	3.93035332088914	-9.16811742383024	-10.3092565983036	8.8093980782976	6.70613749501424	-8.1767538860474	0.866899318299515	-3.36029459567357	2.80765853024803	0.0321459982768443	-13.2166160896936	3.08182737964071	3.53095343143232	4.30450817158381
31	5.29482185270117	3.51071198427357	2.45268892959216	6.7241009818642	6.88967595846765	4.90434306990967	4.85607398918764	3.0893623738132	3.08240033009701	1.71162447538099	3.85916710424297	1.74660066329369	3.34417061654445	4.59258068171384	5.36726652624402	3.38208807924254	3.72215058035148	1.86816929282131	4.27733157413908	1	4.18303706431544	2.14907602925893	2.4422032375904	1.9884747408401	3.11840008410055	-16.9356338651255	-14.9600255452993	5.49066373681188	-2.98077837314227	-1.63351555743767	11.6411976555749	9.82241818301212	-2.68916751443631	19.6441808782671	12.154543676915	0.728481902361849	-7.50484911920492	0.883021462699135	9.62775521452388	4.58442535780378	-10.7678440682358	7.16771608537099	-2.54642105632609	-0.703051422347619	-6.97468694163416	-6.52641446482697	12.346998466089	5.49559974501899	5.54002510090891
32	5.4528033014519	2.67304296355639	2.4206081637115	2.14562769486074	5.6515567095353	5.80773068409543	1.71893898533051	1.37639380584766	6.05685340735638	2.04757775586338	4.58907755081093	1.77872080806141	1	1.23018009406408	7	6.26641467840515	2.43171903943416	3.59560626337593	5.01926379935576	1.89469987777753	4.39333270713603	7	2.91942415767432	1.50513252686936	1.27695723740541	-16.7194722061896	-14.3245059000886	5.49589044705393	-3.26276802924176	-3.44307403577571	11.9812267233899	5.3222141357772	-6.46682703918208	17.1963835374551	11.8492705874055	2.72000481603311	-11.455073170182	-3.69704603733931	10.1337806312904	0.991700767749292	-7.9534244608541	8.96412913722616	-5.19080998509154	5.09307813190569	-8.26251257032726	-11.6230977776584	11.6794701290424	2.23497500188791	8.54224708047561
33	5.40524276762032	4.31388225478684	1.29663930522414	6.24908970213074	6.34037376502581	4.5399210009128	3.97711776788107	3.44524264812441	1.50146251528629	3.25508299116026	2.42789611577258	2.46999484066717	3.68108782606622	2.24950589814815	2.52995965667673	3.66883312365747	3.21244858486493	1.87945024473778	1	3.05056596765671	3.18010391753049	2.50570583688877	2.64406423462692	2.71979465366294	3.27171240264869	-18.0307511187498	-12.9180366606931	8.63863343536515	-5.01669548697779	-0.575992931929027	13.3216512963166	6.61094073712513	-3.92695212344469	20.6792621031174	11.0634220981583	-0.236784038458501	-9.12391829542388	2.10534750619667	12.208002689552	4.30581043011854	-7.8635298006675	10.4880820496818	-0.472806490223425	3.24995987949503	-8.03621138586637	-2.06387918461144	3.65042371601802	4.17457346618406	0.0337569095511857
34	5.67797327457728	3.3372916238545	1.11730388278514	7	7	1.1867983193958	4.0434142740391	1.0422589236882	6.59469277115004	6.86006725347124	2.76201379979025	3.24121703086557	1.398596408472	1	5.38840153603869	3.66526368787285	1.96387696255988	3.80495830594559	4.34429606464507	2.83286975451644	2.06510638220014	1	1.33365868460607	2.45471977673922	2.47632218585207	-18.2241147030002	-14.1811858289684	5.50944724959496	-6.32677749991444	-3.03472530820386	13.4671256794453	10.2445284940559	-3.48031244414599	20.4287369086916	9.92549607618934	2.73399622307288	-5.9397569173297	-0.608711137277725	10.0894744372746	4.95981923895231	-10.0679902070911	8.22823287412812	-4.61864493066576	4.94286422365203	-4.51446549643792	-4.2874066950174	10.813288560485	4.80824399438123	9.94392262573219
35	7	1.58622722311379	1	2.33498260429505	3.68357464749845	6.07220155385294	1.59846187794574	5.98500657396077	5.27214864197635	1.24165492911163	2.35333666988622	2.35318934471298	1.48780344570502	4.01116472059543	4.22131107224936	3.29817168140715	6.8946763487532	3.29635236560754	3.7374155277575	5.40786399396925	1.93411855253125	2.95390967585012	1.37414427672985	0.3139696855797	-0.345940424719875	-17.0232357167095	-13.7457912963621	3.03493586579873	-1.2798133421515	-7.20483511629114	7.18384046334405	7.46932552287365	-5.14862904359719	19.8060170526181	10.6176938968157	1.15908657559118	-13.6359968706598	-6.13992033255774	9.63180667486946	4.57230916499251	-8.74333016044674	10.3673593655352	-5.24970318726019	3.81510169361532	-5.05304698075949	-2.21546477626669	4.58572121455682	5.28321269399562	7.23809955121911
36	5.40996991414405	1	1.0438672897872	1	6.70405792139582	6.27811081426979	4.35844409837574	3.19959327475005	4.17298753075959	4.0828884685004	1.38245150064949	2.69201559947686	2.14250952867375	1.60341240562071	4.09191789045776	2.05379062740852	3.46498851451857	1	2.425980779141	1	3.74595610348343	4.90562216271963	1.85207475282893	5.9653087440872	1.17988260027336	-18.5909883316923	-10.7117120060792	0.10252644772185	3.22653922160518	-5.7321597013607	11.7690615350497	7.44009701346348	-4.75131291653852	18.267948447675	14.139703540726	1.44949182585599	-8.44183900201523	1.22445569968888	9.2708487275026	4.45657538881643	-11.7482668018265	12.9666071991966	-6.5284669270692	5.1374679608967	-8.10005381431261	-2.67715900446475	3.3787049243236	5.112933113291	1.78297559139101
37	6.90306645082519	1	1.33251536204387	2.4761335308655	4.23730108130961	3.32348373149683	5.00528076348487	6.62740795452247	3.20520322751082	2.4675638051971	5.81948649822902	4.21860282364032	1.20082188947476	2.5655693088942	4.09145062834067	1.38814107821287	2.3331732646753	3.73002858799104	5.86040213337752	5.90582096965192	1.89102019791868	2.59759654363014	1.55908561502901	3.88392330599695	1.71443609407684	-15.1092134875075	-12.9703981329246	-0.683283078278304	0.169231290666661	-7.09729820500674	11.7661558637957	9.1001653142018	-4.5502544544988	14.5587628039441	14.9801988028349	5.34359341553969	-7.50900415994166	-4.51409435149839	10.9737338921202	5.51344431065753	-11.7864975093636	9.55586888119422	-4.7010587400969	2.32429242874265	-6.21271415287643	-5.54723574552724	3.26165001244089	4.88996932233887	12.2512665641298
38	6.75885985569056	1.35562538144953	2.33856529903361	4.42254284930976	2.95456212607083	4.48453463518168	1.76963681850236	1	4.33888510908912	3.97875894822719	3.0337018708311	3.00494226968098	3.25213163646814	2.53025546009546	5.37772017290767	1.89516437355268	1.54851502614013	6.95670993494711	4.30661848192167	2.59218795723839	3.27973842667613	7	3.97043916989668	6.47824288010477	3.16750160235467	-15.6184125291313	-12.15036876691	2.05313378678063	0.648659613401199	-4.70539634642247	6.80764498210385	6.33142430947284	-2.63748401757645	16.5691173745437	11.9042057717728	5.59241592599563	-8.36316855759376	-0.842043645463837	8.81328238568119	7.00963872612315	-11.2800850596266	9.75364359262269	-9.21995216143873	5.04666274434214	-3.75642467391165	-2.13257755061876	3.42711203065888	1.07222271964769	6.60388824658041
39	7	1.89935133993215	1.12131782935038	4.71553521971429	3.6757194032805	1	6.46543994439212	1	5.91036564113362	1	3.83957247922993	2.10902315645284	2.01873347488315	5.46622889654841	6.86718942528531	5.86223752726405	5.79851200459548	2.12879242094918	1.2693730697967	1.04726238831387	2.86067329283874	1.24333313592967	1.36102844118563	6.0779805472245	2.28161056066161	-19.2795150337647	-10.6604136319522	4.61903067808833	2.10261077645345	-6.77228289752242	10.9385548442928	7.89543584656509	-5.12329593102306	16.2791285583892	11.0283577634567	4.99640150481467	-7.25716912831839	-1.9650010315658	8.77986418514635	7.44288649124767	-11.7158695312408	7.69562494604744	-9.29613457056098	-0.842068880536205	-5.17028474733093	-5.97604005405516	9.84509019939993	3.97613370331247	20.2872860680011
40	2.27175526026783	6.73299615498753	4.66121032361196	4.47109574435423	3.20892693976466	2.87194492905416	5.30660838635922	6.46156494712335	3.02830204933137	1.00598183872018	5.63638646490141	2.61142986294275	1.97605580186414	2.89764496778116	5.01794179015304	2.10526328117925	4.68872536169016	1.64852060878455	1.18916978221447	6.64325210909059	4.27581898078767	5.38036621606946	3.65809149645124	5.35774858332957	2.5153159230339	-18.3593881391758	-9.73706374510824	5.44936998967795	7.53242033253308	-9.0175291450768	11.4179676714486	5.26199064721599	-3.45199266956589	4.97811487850815	7.18914253736265	5.97195739526722	-9.24340163711167	-11.6090327253052	8.48396810494179	5.59406908276962	-8.21391810440633	1.31140226625023	-2.01319907527817	2.97834155041115	-6.85351057592323	-6.93349201090299	4.89742661353451	3.49035712858852	9.31820917845012
41	3.86499400655247	3.59635969721449	2.34976923292058	6.47145443363063	5.99859566547031	5.11450569118159	5.22915382039365	1.84549903980837	7	3.13999676578635	4.64915887688822	1.91605214273293	1	6.54840830006301	4.3728781954353	6.44757138955923	3.4504931826178	1.43949283216129	3.25316927194526	3.04648123909027	2.42250365596705	3.39307954398718	1.29032138324279	1.86138694228996	1.80002998977298	-16.555406822744	-14.4723908345695	5.67535156632866	-4.63945540731332	-0.80448845027746	12.9031080789299	8.72331230293577	-5.16000851731146	19.1441959694079	11.074121828729	1.84142183297929	-6.98804677396064	-0.00564720957354764	9.13942647908591	5.52080610263858	-9.61565983973675	8.9104750051465	-2.50853518324781	5.26582324047654	-1.97453706964731	-1.14187158535885	6.11197697927587	-0.868901390016677	18.7848232868595
42	5.72694625940948	1.24134062988079	1.29670509261294	6.7868608857905	6.03077113241737	5.39756724313992	4.30065761286154	1.14131494798327	4.45259815418586	1.94062553508125	2.75927317413082	1.48953932805362	1	4.05716125693906	3.81681780591748	5.74478572134069	1	1.68605488046046	1.38881399116164	3.65050443864155	6.65721512537882	6.10896740277352	2.15561273946835	1.34712019941525	3.68829114133742	-16.246292902348	-16.5448545782764	5.34838097332208	-6.0028944349294	-1.84599395167892	14.1816975154248	9.26114989185539	-2.02240520413722	19.7129936037916	10.767888403185	1.91873571736698	-5.63925201529858	1.6960481516307	8.81654089982461	5.09839170868825	-9.53050976182726	7.55207164921278	-1.23016795963032	1.69981698196451	-5.44565432965403	-8.86949977773656	5.99890050881565	6.24772597051081	5.08140690125488
43	4.43054521813899	5.02024158757592	1.96319310280821	5.79276514807143	7	3.77858017734274	3.49854923471425	6.15939594748618	1.1238808302038	2.12395345262719	5.81868745646533	1.12105116920246	1.76912474160284	1	4.77325580139529	3.51326962702047	1.20861547484512	1.04228673375885	1.40649079711255	3.27368055864741	4.46441009639557	4.83262670523987	1.31162648327524	1.96062977675757	3.32463339037269	-17.9836416290175	-13.3356667952707	8.79552256647216	-5.56784923404924	-1.68105656229203	13.3886470249029	8.72979127678981	-2.78161877919069	19.2092497637616	11.5226433827441	0.272940502444842	-8.66323723289466	2.63803578726845	11.7410963532632	3.28292913656923	-4.58597590493165	9.1889359169577	0.185727833554703	2.56738197462682	-6.31499510459635	-6.09124873783796	3.26349707696647	5.4555251776907	10.1351003049564
44	5.78350987553164	1	1.50512996925942	6.07107232996544	6.24053756576339	3.6453872035323	7	1.65678083691268	4.4947158160052	4.24577977873076	3.85253266430972	4.09756673386918	3.14155566733274	2.69862021983439	6.22318841253789	3.91116087130963	2.4942941975016	1.4790915737086	2.33978622549325	6.73039967405344	1.11107481287854	4.51262439275394	5.58688096347188	5.7714307405934	1.48203863811485	-16.9760770328982	-11.7683603813487	0.804333089834019	1.02598359776819	-4.65744514697329	10.6709003685238	8.44695041595407	-5.65011642562409	15.8341289525136	12.502792707134	2.42671033966889	-8.72673771721119	-1.97513738993906	6.30806093237984	6.23573680537955	-11.8325168488156	9.1607738990539	-7.92258995820712	5.65170532702945	-5.26081714072129	-1.04352872142814	8.06340634603826	7.46544580851742	11.4126378864964
45	6.36048373572052	1	2.43092266912919	6.36002062239044	7	2.80856969501973	2.58311046987539	1.85562038471466	3.28982274032037	1.81781401118296	4.69211858725556	4.45052909366987	1.5522468339467	6.28058208673998	3.50954305579525	5.37364648604924	5.76026425945641	2.43867122704035	3.66555559268053	2.39758571442754	3.94169081283205	1.59077371207923	1	1.5120096360921	2.47699820312797	-16.9630229548152	-15.5000513331159	5.84649452386509	-5.47042857940992	-1.54324733037757	13.1684292420472	9.224612415779	-2.62160224245914	19.1624562980233	10.465632824941	1.2375928693576	-5.51970263702452	1.14539182762257	9.1993397991748	5.53237895549579	-12.5228389909221	5.50107645351546	-2.84588437926204	3.53000939722581	-7.29026961318058	-0.972769290255078	5.69604094563764	-1.57376434497082	19.1329995618412
46	6.50628314287909	1.07510010178317	1.75258456930883	1.72212801051977	6.10157650921419	5.74318246327855	4.77314578016449	1.52218582751894	1	3.25336409266379	2.71065230833786	2.97101784928912	2.22029334241495	2.075767582786	2.57442035596839	3.1504304828235	2.20316063033524	1	2.26315658217476	4.3108342276326	5.27820945745457	5.01345043282451	1.47294648192388	5.37075138194567	0.684725232148803	-20.4092118841859	-11.9026650172711	1.9942215977066	2.02667774759891	-4.06790590645795	12.2644274371592	8.96897583356118	-7.42079399663942	18.2816432484604	15.6206775381692	1.66564152503416	-8.61016012219316	2.50444860306862	9.29697611754705	5.87196735567289	-14.2085855230418	11.1436924821385	-7.03896497262343	5.65631595913993	-4.50330463249663	-4.55469170685838	10.1220346459999	6.14680873365367	0.111144568707768
47	4.83474849662808	1.72403903360249	1.64182352388007	3.6024396619844	7	4.44346539443264	2.11239868391649	1.87528799838199	4.39428527356703	1.09532081178422	1.37794240261578	3.8174057582793	2.59613830807529	1.86894479269526	5.29361863248004	5.31809085115703	3.03091671610249	2.24094105420246	4.38212895413144	4.50201387460834	1.72480190417856	1	1.67388695996955	-0.486497960051618	2.32031862087254	-14.7613640732225	-13.0850920990532	8.67973964332405	-6.72581382947893	-5.75007843055327	8.47088150645273	4.73152463683409	-3.934331049725	18.0122989983073	10.8244674091123	2.95913906241609	-12.8628790816699	-1.02345729854744	14.7399117290987	0.270244315154484	-7.82352387247198	8.72319079254759	-8.44664914177548	7.37243471531101	-6.89427078926624	-0.840461998704915	2.5131587618245	4.98999267660158	0.995103469076096
48	6.85974199380243	2.9948148288731	1.53859171862601	1	2.79678025164476	1	1.67766349014627	4.60329878481447	1.50474668912248	1.14429824333325	2.46109395131523	5.87528438709712	4.10724108183948	1.4092567401716	5.14011931198036	4.85079635879848	1.49604454296349	1.76816265372245	2.43184792177165	2.53608185708408	1.48671321670664	3.6108292673014	2.67528059115291	2.99528158789334	0.912475126083236	-22.2491862741356	-11.7158771342394	5.86859233007228	4.54568300887601	-5.05527550518949	12.2905461411746	6.9923536316017	-7.20131024104585	14.3631418767461	14.9599770492379	4.89322043531164	-6.66859833479623	-3.83258707622121	6.63685141342071	8.05387137063969	-8.9645829031587	8.56523954020617	-9.28406532972078	3.06732762872185	-14.1344381774531	-1.28322521017765	10.724484849863	1.8973579098295	4.18145587541039
49	5.68835211705185	1.52251406096278	1	3.09990943725507	6.7501309173821	5.4039801677975	2.26464790311487	4.33900801435508	2.98130777303612	4.40503549353816	5.82995426359662	4.62519090473726	2.03770232464833	2.07558447302018	6.48348539603914	3.06470635864394	1.60845515747312	2.01345007271614	3.81629615049858	1.34234289929414	2.79879711821628	1.6826794250853	3.11475717791796	1.88903263359951	1.963493844672	-16.5676848566116	-15.0644374389311	8.4581856723045	-5.91078610915773	-5.29768284936251	10.3065470584947	5.21443227559934	-5.08680376251302	19.6846496955801	11.1623584576816	3.43694214465227	-12.2393240997005	-3.05152433505234	12.9292588545524	0.388573718220971	-7.90380499247085	8.38740865889686	-6.77095667826005	5.73888243560786	-8.11774939141313	-4.33588594438968	7.79136229685908	3.9099097251171	6.71905318188411
50	3.67522758403145	1.31690455994262	3.76125531061241	4.47247602269297	6.60753595935009	4.33272546007398	2.24979774452291	2.92538172539797	3.39768953954905	2.90767512351573	1.81038913515098	1.77741058841498	4.23505626309128	1.64021012271234	2.74207279426821	4.3116581778881	4.36910863921902	1	1.52252053452227	1	1	2.09567849984743	1.64959560337747	6.5134456312587	5.80644961806324	-16.5094288555162	-11.61458426244	4.93320944412066	-6.67190339349273	-7.57813875796144	10.0143876801205	6.10105852374909	-4.52237490126872	19.9503046066325	12.4682462956071	3.90869442264505	-4.43357198800357	-0.0539661727726964	7.22908511573041	1.16176259896843	-7.35340651780387	9.53503840496647	-2.82395091244591	3.72855931283299	-0.202031199654111	-4.73016096817153	3.41414978184997	3.33682975737807	7.05274057353612
51	4.09691905835895	1.05304124466512	1	3.62185352390146	4.78726718231638	1.54098851873946	6.85892370659627	1.16224035343696	2.11932065780668	4.26826963893743	4.14443196818189	1	3.77730427199824	6.94444577070824	5.4411523314356	5.18421707951089	2.66648020865369	6.29903653802216	1.44997322583477	4.04513145835317	2.6405744217717	6.86844212484694	1.04647317036983	3.03866245274381	2.95559541679047	-20.4492382725008	-12.1768597195099	4.56703079279991	1.32483237207645	-6.42396103444641	14.174682375384	9.08017755311416	-5.10892486058036	16.7935272776309	11.3729939766548	4.8387883211263	-7.43809876012071	0.214686743659967	6.63846607328644	7.49686770022977	-9.51707753115166	10.3264314858632	-6.95598209019743	0.873169786582409	-0.420187647608957	-2.48551537714516	3.96142167415127	5.38030653355235	11.053414515783
52	3.66908539296888	1.47359506238759	1	6.7206713001556	5.04947388798173	1.12355273791935	3.38072996558626	4.20501926588738	6.12174841493872	2.85235897193596	1	2.91226623255436	1	1.96948874097817	6.96055917619105	3.82407389722564	4.81408395674498	1	1.285816057612	5.17030917547382	5.58245500940446	1.09891276344072	1.61578023311603	0.0889462019628086	0.464949384725393	-15.9648402398101	-16.4279695797921	4.98937162906804	-5.46866516334055	0.0715795847207859	14.9400874884274	9.63305127684891	-5.30423550752365	19.6919799163776	10.3268194919579	2.11693686944756	-5.60330401401775	-0.634051886689215	11.2396662103991	4.16832436155858	-11.4204357918321	5.42718108280416	-4.34514684198205	1.43072660964388	-1.36071762699406	-4.3277614984093	4.2913378011826	1.54158313883758	14.394558691806
53	6.09628595193799	2.25145694351996	1.3126969642657	3.55522626935874	6.63279561202513	3.9552280306266	2.67063967493517	4.0522567898646	3.15128623589529	1.4299685736641	4.61243712525426	1.08540873774519	1	2.92589086645985	6.48430630483982	3.68066546051761	2.89989422381822	2.43805171224242	3.90792558792393	1.09907441226554	3.38723780749976	3.29764358198173	5.09442550831146	3.82032711681631	0.887209738807371	-17.5595759337951	-12.2021449860826	2.21817594453806	2.26290683247827	-3.39506542375561	11.996536026458	8.57638149757506	-8.23200797522539	17.8971014496479	14.0726033348091	4.37806423109749	-7.6878592926953	-0.000507083690378385	8.74297019219249	5.50506595343729	-12.3555072072302	11.2817166584415	-6.9731400429984	4.74948171976771	-5.27222921266599	-14.3114415280658	10.3198460672904	2.74996700542397	12.3630950401296
54	5.08964445924792	1	2.48934291419831	3.49286534631153	7	2.04517688412819	2.78288327027298	1.85355954290009	5.80775425211825	4.74067014858182	4.93955036084415	4.18963665776236	4.86077103607561	1	4.8778038718156	3.88730104890573	1.84666745891973	6.02485344152907	2.37567427530064	1.72316757996624	2.69441851230904	5.41497154695073	7	3.85116713869551	2.45948195769188	-16.7344332942574	-12.2458169371772	1.68298869193946	1.49972109858147	-3.14692202926839	11.7219932579828	7.31646706515372	-4.47831951277041	17.4056603656442	11.5353124801799	2.08220064791935	-7.68028775228437	-2.35945579904208	6.87426102068088	6.06301931342558	-10.7354418951807	9.80285063813931	-9.09807755188476	-2.33752516405731	-7.79169099156001	0.959468737437861	2.80239175497176	5.75186740663225	8.51222743835355
55	1.67561867365707	3.26260509278951	1.91737849649268	4.61695899719939	1.47787445341977	1	3.2163886422166	2.024169846225	2.87164923224893	5.30252350598841	1	5.24891802879694	1	4.02081510726767	4.84670439192512	4.82993746708993	1.48976635838887	1.53166716957686	5.66299582675413	1.93560939016906	3.39366595176199	5.27643485753894	1.20220179133665	3.37467292838858	5.99043586643093	-18.3451181527924	-13.5854411517465	9.43437246952581	0.44915775309168	-9.191885624434	10.8668726897719	-0.438643407097398	-6.34318403040575	13.4370795877395	6.00561508903837	5.26196698894639	-4.6777916738202	-6.19468218544658	9.84161311448337	4.03407962040175	-9.401589560385	7.09911031235932	-7.25583683220264	-1.62429444998273	-8.82568530026238	-6.22439332692538	2.56094413673693	6.02717528425336	-0.00127549701072932
56	6.62605130244733	1.57471374131547	1.82955976242644	3.47205320869855	6.7627707742106	4.12472904033992	1.79906739834048	1.53006104444537	3.87275494354849	1.3266569866303	1	2.20069673877675	4.15334929479414	4.25524931826833	4.96274433812891	5.67700272101794	2.03022100788133	2.98375296941663	4.35715982300193	6.72089879918886	2.64111199304325	1.64259256198484	2.18068704312128	-0.575315841594734	2.07365425334392	-14.5121618358219	-13.6632552674352	9.33736781078658	-6.59515987271043	-6.34022578966748	8.54624858325938	4.69918213441273	-4.01582132776845	19.4667149685917	10.8664485596231	1.98473602209946	-11.8885149811543	-1.92592484642296	14.857225868563	-0.422722640362986	-6.7012188954743	7.6950874295647	-7.46340787738982	7.32729567976772	-6.23248863413298	-5.4154620271899	12.5005228283841	3.33129082682947	4.35462079470541
57	4.55902088796289	2.27279454834641	1	5.80022622394051	5.90501753717742	1.7630226127976	4.9030234831831	3.1457872714162	6.13428444421329	1.56941642220559	4.38952805273201	2.17422061413584	1	2.25909643679256	6.53275617992542	4.11778041206332	4.9967896439872	3.29555474772482	1.97270523855031	1.86940849249783	4.6011359590628	1.38725107920404	1.7258309422563	0.747580468554727	0.846925977090817	-16.9545532664585	-15.9223300255939	4.64485410688055	-5.17709019496022	-0.23548057857678	14.5173313910749	8.89701679901196	-5.57385991119995	19.3626539391144	9.38920004592599	1.73799243798678	-5.32952469739866	-0.559374508643186	11.4079016729105	4.56713901451725	-11.0858134266794	6.26112546911096	-3.90562505381804	0.780278165953376	-2.06067426851016	-2.35872496476314	3.76194606146051	2.79905066546965	7.60957946487812
58	1.48746114151567	1.29358103839873	1.06581333369477	1.25526700945794	2.41209558587548	1.53742641283668	5.43870475989997	1	4.87812704391584	1.87507927472846	1	1.12781238017506	2.03819126843103	6.2454049530631	4.91722305263648	3.42843951424581	2.32069519297968	1.08713682987693	1.51393394232608	1.22242834144852	1.86440970015517	5.85017478631632	1.50900726506098	6.31227571183727	2.31182456796611	-23.0892760055292	-11.870118845064	8.04794233675679	-2.50280466393058	-1.86974814434567	17.3567652666068	7.81384708776846	-7.13199056751018	11.2524139033923	9.45923631588794	4.03692501045201	-0.436596700533136	-3.37900917038319	5.17844205376855	1.55164883696698	-4.55009007122517	6.92935711519396	-3.0130530298731	1.90559551125412	-6.90702955485511	-12.0146853391088	9.18939132833668	6.67069389403744	19.574112136557
59	5.38264277244619	1.3912839246581	2.03498326840737	5.03560487843647	7	2.64052807451777	3.41955175467851	5.37217017842599	4.68794396487584	1.43526800179319	1.87729726838921	3.23637637221933	1.81893252973163	6.5801831278614	4.97362684195317	3.16566607129685	1	1.28627086934416	5.99567997998527	3.64463908087488	1	2.50162164940062	3.47184389816513	1.66034416880412	2.41672234870715	-16.0964683297334	-16.8038664067795	4.65419224183064	-6.98998803310293	-2.73361248144287	13.1768478463914	9.31119873534654	-1.49159986227598	19.0102391086726	12.1538329566612	0.590163672701298	-7.5034816477008	0.511042547814623	8.78750580202808	5.39631384304829	-11.2012534693217	6.18833339646796	-3.73428980910394	1.37906066476146	3.4452833028774	-5.04285002205397	8.82249034472871	6.31097283642621	0.629636421069222
60	1.6777603954895	6.59540894108323	4.24631138206756	4.25048958331272	4.41709615693005	2.43368473734858	2.28366221441448	2.63529554482991	2.26420008779308	3.91202889395616	3.859848289633	6.70956954464181	3.42589582245846	3.0186069151646	5.47492975215175	5.4948440592156	1.07864180417822	5.80592127424444	1.01320912971119	2.47519397579318	5.92927195061251	2.84924488362145	1	4.98419346955493	1.66646843823048	-18.6185247661638	-8.34847105337475	3.25825659382478	7.920285165901	-8.47903112894585	10.8006447064071	6.06160423037143	-3.88252468727124	3.48206841662634	6.2259806742717	5.81490445488604	-7.96888993824663	-10.7049474180103	8.90728620483025	5.25273156888702	-9.22853816582167	0.660498635266721	-2.5472473716872	0.584411548407359	-9.34245879101429	-7.25528571815119	9.86299637741233	1.58802628808902	5.06692537595577
61	6.68693676871811	1.63944964609332	1.28492195073695	5.58340525220057	2.97562438874357	2.15655505227928	6.03887448829708	3.08441447334576	4.74682980310894	1	4.69340569783131	3.01730243650501	3.93787405666011	2.12968727076372	6.01446258062201	4.64733446057365	3.53016531008401	2.01321822845371	2.13218431747225	3.96251502682564	1	4.11937677897147	1	4.39191473747014	3.18899800030636	-15.2276490587909	-12.0830604489252	5.91149195115151	0.805027059567629	-5.89761824365698	9.47486039678787	9.33152292095896	-5.19717461587083	23.5864417852011	10.9740487950461	3.96497297407454	-10.5197173892185	-3.47833943964842	7.41176193856431	3.70828799617882	-8.92399207110404	6.69562599983113	-4.7744928906368	-0.538004005104854	-6.23835069453893	-11.4930648650305	4.19517132066153	3.18413076828954	1.57948278057678
62	5.11181405616358	5.17587263760167	4.48674333129373	4.54222369736731	7	6.77493509051928	3.16980273858275	3.19543224155111	1.99350104161592	5.32916392429279	1.99671694424081	5.67914810200349	4.02745218452862	2.04562389757281	7	2.0569652587672	1	2.76792838261108	1.62888996555214	3.98995832252153	4.35484455036603	3.35014745046918	6.31585780644615	2.00872540966649	2.6009354048838	-18.7286453141902	-14.8459003124457	8.39586526077385	-4.10643114645009	-3.88459655140045	12.6670043827452	8.78880530235226	-2.91418790496173	20.9067099175074	8.25919305348228	3.94220864177735	-4.83406965998743	-0.209346009018514	10.7973919473506	5.73925429201942	-9.25551263453679	9.29532684823622	-1.28572439538098	4.32274940201726	-5.32316249429743	-0.236151027341492	10.8640937162683	1.53220458140108	5.90333031352143
63	6.4164701111257	2.05489166837509	2.20710368454992	1.34609895817983	3.52827788751717	4.82990133455444	4.06556905977605	5.42543489275399	7	2.26307762093596	1.10832052503884	2.09479659503996	3.53434293430182	2.13076200742142	3.30163130453346	2.17021968756624	2.97305567526141	3.39949214730281	6.3290814786847	5.75614296371487	4.04090882373188	1.33470018870846	1.51360284885215	0.582146124453929	4.68401246258833	-15.8045291433107	-13.5403149380171	5.6148239428944	-4.74968470464509	-3.38214582650518	9.7312917634825	7.97335195814044	-7.61645047300283	17.6560774970343	11.1035998960961	0.835882552827582	-12.8676998740529	-3.30929627106588	11.1763701007317	0.54497019272074	-10.2614014065902	8.82546777923962	-3.74776066086939	4.06813206893271	3.60380310081443	-5.31291512264792	3.06541806480431	1.31819564209851	10.4436079691531
64	6.0775810297452	2.07641873675565	1.47047659504104	4.47792643216328	6.39502445566814	3.08414588910187	4.34855055927416	3.19127489403049	1.4874080699905	2.14745305284749	1.450729003585	1	1.28244094999944	1.74008735071482	4.74015122828828	2.6763334876121	4.67806959130169	1.7320670566663	6.4547138063285	2.69641074812596	1.1224134504189	2.74988367052703	3.02537531476616	1.09025055833814	1.71566702908551	-16.2476367198644	-14.4842691704327	4.55175354773578	-7.04539707437613	-2.17691265680884	11.7276045068016	8.22866366366221	-2.30410807691797	17.8961292664186	11.7369997513788	0.56755430070569	-6.67891544542431	0.210022550342391	10.1128404390973	5.35857310212384	-10.8632216810513	6.5509420205962	-4.87625235686503	1.58057145447163	-5.25692204973123	-7.80746128282791	8.54643733216657	2.99990031372626	5.06967379362575
65	5.91673450689123	1.89065551787826	2.11173296389561	3.6023859486021	4.9561396675379	4.69972632583408	4.69932928741633	4.41307970580611	4.59654679569234	1.42128972217371	5.49095498026789	2.28130648808986	3.37717362399487	1	2.94547914107179	1.38790923287807	6.46642698689698	6.30503179115988	4.72916806680672	2.00469269986273	2.47480595299854	1.77095774558358	2.67085841375728	4.06229973406965	2.00371655649727	-19.2586375770251	-14.6845687901625	2.06252290891045	4.28533045652718	-7.39075037819026	10.3545732520231	7.93201288561575	-6.93505797568081	20.0727932624471	14.6141698188293	2.66114353510111	-6.83880561322357	0.186591696367028	10.9552244134282	6.10301448016472	-9.41791842371355	10.2290505124726	-7.85028380266066	1.89139478817285	4.84333950485412	-7.11382865567589	6.41385964352184	5.91581438410324	3.63679770578383
66	5.19863887282262	2.39645450495626	2.58635640265676	3.46558745833614	6.68338438686661	6.09891413135951	3.49403235461187	1	1.39013408443482	2.03437563337608	2.13088509786572	2.66682704367283	3.64486389588129	1	7	5.6909657657726	1.90956064944101	1.20626880358198	7	1.28144330219553	3.62897236643104	5.75720594780956	1.18185961018905	3.82645727130919	1.3319978917415	-22.2823596520061	-11.763041874345	7.56862770894118	3.30489072793852	-3.03440389913392	10.3314307708434	12.5355314468093	-2.33340592990382	13.8032618385305	14.5408628637003	3.02551868262968	-7.92706805603464	-0.345461373294021	8.47781938919021	1.95107258088226	-8.97793344280737	10.0834268314645	-3.29483506518893	3.85814519931018	-8.41631372211254	-14.5311274946841	3.70880983850828	0.9170160287409	2.97359942177922
67	4.46461470416032	4.96601915855008	5.04789343753577	2.84400337141211	5.29762335414628	1	4.77273086166616	7	5.30520318960712	2.53095968564201	2.13248799845969	2.52462572527438	5.38596905859752	2.0727635399838	5.37370515249399	2.00028719640407	2.63862082296796	5.50910567257416	6.07135594715198	4.55157363685761	3.14075668991738	1	1.7771687225967	1.99417843430311	1.69214546782447	-16.8393844314097	-8.00920355100682	5.29640425083582	9.74474043136111	-10.1731639028151	11.0340099274564	5.97089176355131	-3.22974466889888	4.13730214677636	1.58324256060076	7.41597305139569	-9.10876589139656	-10.7089783051442	6.318884787494	6.6151263076773	-9.0290385368079	1.75762591527791	-3.12867713227539	2.19693881184203	-8.67074134452173	-8.14117576950464	9.67750503068006	0.363116765671506	2.64321073537291
68	5.15058994469154	1.33739643926357	2.34807218291389	7	6.45991411932282	4.30735335977267	6.06322565928008	1	6.73925191256011	3.06524429579133	3.09400036712256	2.09444616580389	1.87309007886671	6.36251067798863	6.12760673957318	3.84282534318623	1.51283704908572	1.97242827466852	4.33762257860979	1.24480332331996	5.80022992968818	2.38284599702256	2.60330224759574	2.32219966243773	2.30970431280635	-16.2199967884653	-16.9099291248527	4.61646226157234	-6.68625484849707	-1.40630105656489	14.1264555068606	8.56167505014173	-2.43617789323465	16.6064595858871	10.351723399158	0.971707899730185	-6.49768309331639	1.10935135219947	9.11481556720901	5.30532345744233	-9.45143382847637	5.79336306586898	-2.82207286519259	4.04257066501642	-0.437584162684643	-3.85979948800586	3.99743154910994	3.530141224332	19.788382394099
69	4.7956982175839	1.85853140033449	1.84290426482677	6.58124314470717	6.26958574747823	4.60266338401939	6.17863940975327	3.38139681253726	7	2.88700407326916	3.69392491843915	2.65753781678728	1	6.13057813829818	7	3.23458867762641	5.57707910049274	4.25418319266987	3.45330329955268	1	5.40769018211471	1.7082139117422	1.88049598258182	1.4724099665147	2.25475063955502	-16.5571550984122	-17.1707476809543	4.46750655483929	-6.54239628134504	-1.75290909292587	14.4924335363588	8.27747118857491	-2.65279446992251	18.2439169573383	10.607599383037	1.18129787112948	-5.97288452776143	1.24380633199876	8.43758419022621	5.27173179100265	-9.75060422816722	6.39907646444912	-2.24239625372208	2.9124060785203	-3.41433990992026	-4.2936475200952	4.28952181394806	4.28222523922812	17.7735961056122
70	4.50252164330526	1.34332970854088	1.66727198857742	2.75222957428278	3.824298142627	2.90067361740848	6.76239449093751	1.70766811669631	6.27630554134205	3.75512571407761	3.89162268228608	1.2801371391906	5.27531694157903	2.00494906841355	4.53243115029652	5.09802084958132	2.85439053970844	7	2.28672948083401	1.21472706609579	2.01635809379827	1.2246632375256	1.28613937192913	2.67018614112661	2.37301860204504	-19.3088203361549	-13.2860030681509	4.68387971304846	0.922278865114103	-7.65797440482332	14.2123732574475	8.02297959372747	-6.33937631320072	16.358725211332	11.9122243845679	5.35700540571236	-7.37353574734535	-0.415463066768576	7.02872003411132	8.17919838586343	-9.41441025561435	9.49945946979853	-7.11998339510707	1.14051900374567	0.023211955720242	-2.72381994871979	2.95992442159867	6.11853969314034	9.8201070759186
71	2.98072034536253	6.30602050151092	4.96185617346813	1.1843535366896	4.28647485916288	1.73052342825387	3.00422310194203	7	6.51889855609764	2.28779518203909	1	3.62601810183369	2.07985548487509	3.48719069355833	6.84794183734755	3.65273695718123	4.05381140560863	2.09797869600684	4.05541620501645	3.04512770170823	3.54670511664695	7	1.0484401622012	2.82238185199032	2.23127715490508	-21.4898676938771	-9.76634198733457	4.77474358922948	9.80860330737478	-9.61182286799087	10.5623958128143	4.09830201401066	-3.37731231697378	4.66080404264654	3.75399041866928	5.96409335588873	-6.97569165176158	-10.8169751367226	5.41519803720736	2.23192331116792	-9.91811987989355	-0.367294133559508	-3.30427683206027	2.42304643607063	-1.83301566869832	-16.7154091718208	9.27055669459872	0.537716166684725	5.79801953678688
72	6.93854727518166	1.11313770315267	1.61041300782157	2.28222907852325	3.8005299910482	1.62393039704726	1.50924679612909	4.94849766445414	2.23128145743034	2.43340320116142	7	4.54290590876377	4.08150906382723	4.50316768221961	4.40017678956707	5.23800760312412	1	4.08153116705488	4.84567840819416	4.7856322009264	6.18882942609755	2.39332643930798	1.93006825055672	-0.390034333508061	3.26528866570037	-15.7332326832474	-12.2734634817368	3.3985480463296	1.37251832107778	-4.16557237518305	12.1442889600509	10.7642267806399	-7.13028054341191	17.6227103713583	14.8100038988241	6.4935060226783	-7.70011345881582	-2.90598971773059	10.9084180491813	5.56659440251283	-9.70980202275248	9.53524799423584	-4.66588052108498	4.84475620889322	1.56350644202439	-6.5108727336464	3.06800194933534	-0.0519090167219102	2.77788839161729
73	7	1	1.59861466506716	2.70644627346485	3.75469972788297	5.75200940601469	3.89435908199375	5.44145903567761	5.10578160439629	1	3.20576264768957	1.17902733435551	1.29349919594036	3.02988495242779	5.99836652326324	1	7	4.20663089948711	3.10404296808717	5.78514536145714	1	1.65371351062629	1	1.21997464753512	-0.135746608714574	-17.1696997006258	-13.2586046877938	3.91745086112205	-1.3725989624986	-6.53646192014755	6.2108090810649	6.68343632086107	-4.22942093747147	19.5818286978831	11.88203833215	1.42641547000668	-14.6230706582468	-6.49378579040556	8.84266936825759	5.6554969176351	-8.4303364308471	10.411139938829	-5.20468601186346	3.88130532785267	-9.58206635856506	-9.80099461259899	4.07455295439444	-0.131761120416976	8.12482286693403
74	5.44674856941296	3.65435026678033	1	6.43306147540911	6.13322542974917	1.15885034219341	1.32761981169491	1	4.00398268252974	7	3.72088099745903	3.60912481982953	3.37234446310456	1.48920603786697	4.43001576181873	6.04963183681197	1.16817114806058	4.90924664409848	2.57115688712262	1.90824903803001	1	1	1	2.27469374178526	3.14113291657772	-18.8372156451149	-15.7056702878214	5.48256437280871	-5.96616592772774	-3.12404181034738	14.0781410937659	11.0149756645588	-2.7423010540925	20.6933560372044	11.0138482856342	3.27825610777328	-5.80530952683882	0.391842219405108	10.4146853636726	4.22945467745739	-10.0739206409526	8.44128378114674	-4.20077717478233	4.55753606372529	-8.56669217820648	-4.4892014221994	9.37842743242772	4.57386512219079	6.53757840106625
75	1.46288418253298	2.33893906799476	6.60597961253952	3.3101983761611	1.04120104537298	1	7	1.29576881766364	4.18162974993099	6.27368415578322	3.51128974977587	5.01459882040375	4.7251119602317	5.45584106620837	5.18595980429793	1	4.25422857647132	2.66646365535546	1.56110992643426	4.24377128507782	4.46482384945003	2.24748922380985	2.19355169017969	2.10780392259948	7.72649103727892	-19.2843151413653	-9.79630040681127	10.1448564576471	0.899064270317737	-11.4620661629438	8.64816453783109	3.06147775959627	-8.02524004439502	14.6063160043334	6.9236447045659	1.61281600848047	-8.56281112337387	-6.07083594566262	11.4672614170484	3.14235011021234	-9.73273443752512	9.16782240269243	-8.13620242626456	-0.201116094623182	-8.55026437426618	-3.79293204219222	4.42581254729815	5.3380251233042	15.6665674980686
76	4.61706800340509	6.52441649954627	3.08075729231799	1.08135339509446	4.83234481139144	1.88831837062759	1.87159304692655	2.0836497496173	1.5041911395502	2.1066177729117	2.74736645911847	1.32935288908587	2.05559229770811	2.62543785099553	6.4486022282688	3.12964519665693	1.7778123279633	4.25912904134184	1.68292931453413	4.6733245614653	6.0277666278283	2.12971424768452	1.26322322199964	3.61523976642762	3.93568358240435	-19.1035471302992	-11.2111892961085	-0.401254871032681	3.20712408458685	-6.67841754412529	3.88869739402214	-0.163551485988094	1.28062589026549	1.05564471143465	0.0948141100208451	-3.67164849500524	-6.19094118584049	-10.9126040825184	2.42775822546024	6.02292575124557	0.131795839054988	5.56733877324952	0.196145540243444	-2.5229551459557	-1.93215218128446	-6.66332385377219	6.12639805804667	4.29629541836395	5.31757418057866
77	4.92202519047741	2.70988209838845	1.18361657443377	6.90985962540736	5.38539842376335	2.15151310474809	4.37235607818251	3.14560374265713	6.62643174222061	1	3.2169871801811	2.40209265153057	1.21651238371404	2.50334291013805	5.20695173554882	1	4.46642086123605	1	2.16766594883111	5.77345821005774	1	1	3.57124997803328	-0.157432996355688	0.830262293818501	-15.7509017088285	-15.9100006324298	5.32934544534212	-4.7587400563843	-0.222569907757643	13.9682422942681	9.28422587499673	-5.49898139971577	18.2325633184667	10.9865044211175	1.6417870542133	-5.67017676647569	0.208948336917302	12.012210662697	5.14255759322739	-11.1403896922031	5.94251340951328	-3.43644951229887	1.42950112851365	-12.2250649540697	-2.35110203587968	4.1022895402637	2.39095699440165	7.25965743610612
78	4.18106108890747	1.50902456810279	1.48736569766961	2.57774285489207	4.53746860112984	6.19987112288653	5.75330698306726	2.37224104051441	1.14718572353225	3.08077420833889	1.39178583632618	2.09634868275386	2.90519178537688	4.80931941486043	5.32560191062618	3.48480433548521	1	1	1	3.46581389634414	2.699570628016	1.16430030925751	1	4.63143361482234	-0.0500776843523877	-17.7245372437174	-13.0702578354249	1.19353017213456	3.14856192521311	-3.11364934397847	11.0762197205756	8.40616633924243	-7.76621775203753	16.4185392299141	14.7044596021404	5.04281502544233	-8.75086019164795	-0.120908268878332	7.30334441723682	6.51736197196428	-11.4094525120771	11.3650528264135	-7.13668088676333	4.28286117834329	-5.8235706235641	-1.1190934731045	9.08113808121303	6.48970931995359	4.8563597566606
79	3.08103421983414	6.17090674620723	5.52293867739271	1	4.35106404484823	2.93057760685058	3.50770555790851	7	6.29168450907563	2.27675900882707	1	3.0138336150216	2.88731294322994	2.24621416917184	5.39844064378933	2.38373204598371	5.17592503089029	3.45381072886994	3.70326178428066	2.55923801763686	3.69030492788142	7	1.46223660866587	3.33257926122296	2.17951904379483	-20.7975211390096	-9.78202407171945	3.91010992856487	9.87126057039027	-8.53808012284705	9.96056235717485	3.75944977149775	-2.62532543597091	5.30392372949779	2.52698918568835	4.94208732024291	-7.51073212687719	-11.907726681815	7.19806394735339	2.78354747989602	-10.3757380396551	0.559142213716326	-1.96855910990196	5.15744728420526	-1.92939755854265	-16.7517377216173	8.51230095693939	0.186053327352562	7.23844134953075
80	4.57229222549128	2.57717436185889	1.30511913004076	3.89518137169024	6.3192423708194	4.08282320450508	2.67755052888822	1.81342562408577	3.22372824111122	1.57732978335709	1.38109572616378	2.44714966333712	1	2.3630305109266	5.05148075156841	3.63978231782456	2.85036849527035	1.53820787711415	3.52112423928977	2.33631674077024	3.26236957253859	3.23687803174997	4.95219916198648	3.58006105427481	1.03712783500843	-17.7198246165702	-11.5724747045409	2.27426553845036	1.81251073366245	-2.85685730669795	11.6917529577649	9.16059548026232	-7.79335213052026	17.0178293933185	14.686003279173	5.42930119093315	-7.97055489254911	-0.802643725380205	9.1390533287586	5.74052306482541	-11.4138429284605	11.1907889492648	-6.3456616090515	4.73628341733517	-6.00298476140961	-7.12226086381293	6.15293639193662	-1.51324907837864	12.0651553356252
81	3.84832490746576	2.37836654502925	3.00720678616814	1	5.14611395970219	4.65132434567897	1	3.15665899484926	6.25894264966735	5.53117541055573	1.78795601601096	1.78286930939432	2.76158130004738	4.77418530566506	6.95523808236684	1.87527645965974	1	2.84593210294068	1.71276746008252	3.33350604962276	2.01907134544279	3.91967870423813	1	5.60130105216592	2.38409863384211	-20.6869210035916	-10.3781967838279	7.76839637826627	3.89638863966877	-1.91991344559825	8.6687103095567	11.976277537921	-2.47130309723192	14.7833093270332	15.6613681567537	2.28412555151412	-7.24282669834488	-1.27499407267234	8.92986277775209	3.10443646587881	-11.3200661234667	8.73305441737968	-5.17955787323313	3.18410237692634	-3.13791006374907	-6.98128040816147	10.7655577280959	2.38878172895845	4.40692993751727
82	7	2.76804382070663	1.70128296023803	1.30109183053826	6.68193397704163	5.11985458192188	4.86997330528968	4.44520353164835	3.32105596106675	2.6511824911703	1	2.44358630074265	3.2189997682204	2.1605738395252	6.47816462669552	3.19835556940483	2.53577547471493	6.15545191622479	4.39159141177699	5.21248203149281	1.02536884948638	2.74201964829267	1.12702529637242	2.37171016062791	3.7380695456124	-16.3020768068156	-13.2043917604412	9.13919464054357	-6.720668653083	-7.23581253430592	10.3215012171882	7.54471696156698	-3.93034207234793	17.7710963631458	11.4515076742821	1.94074362013773	-12.7917105742607	-3.95922815679064	12.1055903881564	0.934989725955862	-8.74083053270796	7.73732207200146	-6.55360629473697	3.9044201806233	-6.67188666831593	-2.90079409554705	6.01882034918204	6.63798761950619	9.11696721054168
83	7	2.52479334138671	2.13273529092636	1.4352098315301	3.03269662120625	3.58128377322641	4.47353882084444	4.40538412289139	5.98747594201058	4.61020284939517	1.67785574505807	1	1.70051167385767	2.27250580945188	3.94435284915573	3.08806452596913	2.75168060601944	3.89641602214639	6.46408468196982	4.84830008924818	4.09573988447058	1.42610407734202	1.8884018961729	0.00846031998385982	3.9126423953391	-17.2358210018938	-13.361479309895	3.78285520687906	-5.1990462099456	-4.14086912963146	9.01670106228467	7.79202658543259	-7.22956828175104	17.2082105435422	9.24558872294633	1.3926153476727	-11.8585520846023	-1.59872780359396	10.180915384701	0.64537782602318	-10.2141893425007	8.73094900721403	-4.04961916628524	4.41744285453932	0.254672321493507	-1.33285223696314	2.49584237025452	2.27988726139294	10.562012369751
84	5.42681098872977	1.33367852880608	2.49733123269282	1.51634590356176	6.27166184235001	6.94177496096382	1	1	1.97585018124131	3.38816089896253	3.2337482906921	3.60619285721696	1	1	6.63048867263417	4.97176326426584	6.66194351287705	3.82420399858855	6.44023648813657	2.716318242654	2.12072207216825	4.49385978581792	2.9012126111345	4.90560690191997	1.28851039321707	-21.0689538564837	-12.0837269277071	8.44849266323412	3.12271192860582	-3.92884574751686	10.1551627713923	11.3108578455276	-1.57308725851678	13.8265624531147	13.5546899167841	2.23269193234589	-7.18835990936922	0.608052199546331	8.04846983985933	1.7731515370753	-10.3665200591078	10.4938870366089	-4.10168592163086	4.76315960497768	-9.46770831769326	-14.9726082445132	4.58125558553765	6.39301656169635	1.79232217750413
85	5.30116546253217	2.01790059905841	1.96275894996912	2.41175413065183	6.12753794779012	4.50571673579826	6.20194691394164	1.58223460433023	4.70607925694602	2.98885989388656	1	1.42813321233084	1.02255958086023	3.61353150681837	7	2.13034625858676	2.02014492443895	2.72919750283195	3.02846734400177	2.00817359595914	7	3.31691481882964	4.6700043117958	4.1006836097279	0.538494667247578	-17.6693840985159	-13.5368452581391	2.29766552027269	2.22440325452461	-4.57693074464721	12.4984626119499	8.02654083979627	-7.20137414441572	17.3395038653722	15.4782530483457	5.00092906871744	-8.40378366554725	0.625405230569158	7.85968991108905	5.0671314057491	-10.9760734614532	9.39636229491627	-6.83551220857196	2.75390795666413	-6.57769905461716	-4.65058375185079	7.1549697368905	0.901830982320961	6.55793760462777
86	5.85538282198504	1.23207345724527	1	4.61581848767287	4.49124996226213	5.03754849059341	6.18841711309817	6.45184976338374	4.34340515207192	1.92555111339696	5.50605369837543	2.21347152021862	2.72500408364796	1	3.96925497913095	1	5.99417015034228	6.46347435724544	4.83723525009059	6.22878343435247	2.99680419266225	2.564466398767	2.22679488549725	4.49406939755154	1.3356291208743	-20.2880506412381	-14.4351157883298	2.42058158919493	4.59658376545433	-6.43548793879052	9.94636625787096	8.69221185051363	-7.70380177072515	19.6048580418234	14.8268291748122	2.30578844232779	-5.50191911107311	-1.0120895772053	11.6385504495149	6.56790507333806	-7.78958432124939	10.1184120758487	-6.92055937433838	1.99231091801401	1.26042374783799	-10.1305282371962	-3.16126132078581	6.03617682317085	9.29267913200849
87	3.57614915646903	1.54842097825184	2.29475642386276	4.9165401857366	5.15701534479033	4.02404108277876	1.71652582659477	1	4.26281478986851	1	2.69755870604709	1	1.95295700085437	1.10012363824835	6.87868686133409	1.24041031051676	1	2.86622842483208	5.06749505847955	2.53079491637364	2.9398079789135	1	1.19758174258008	1.49343734668599	3.1258178016763	-14.3105408713011	-11.2845967041162	1.50100013231171	0.768696913971694	-5.93873925733588	10.066083294338	10.1946380421958	-5.22997724975442	16.0964085138911	11.9881780644356	2.92580199587236	-6.2316677260255	-2.88228123232368	9.29325243366221	7.08050104922703	-12.917268079193	10.9701774716239	-6.27247169170156	1.38486101034302	-9.04464568090353	-1.00697191703292	3.45560977706191	-0.622919844064246	2.11226825320955
88	7	1	1.04831043107114	2.60925801220125	4.26532194188074	1.30001186367288	2.42176870425527	6.92905788712623	2.2109013025956	5.26204966966175	7	4.60835367534002	3.16441944726616	1.41717408991131	5.53991257670511	1.15648077519929	1	4.127400842713	1.70874887493661	4.73049745435604	5.81616305003511	1	3.68117036660787	0.0643028346774747	2.65927958859238	-14.7897199290753	-12.8574682753188	3.74998074776488	2.64738648851069	-3.3840382946407	11.4899222938797	11.5597305668669	-7.09473916571367	17.7162063668367	14.9983732773162	5.93822247086755	-7.46887131424525	-3.21480647578688	10.0172509186382	5.69092982407868	-8.18040402676072	9.30893787138763	-4.32713270927494	3.89544155424812	1.6415153940531	-1.6021270806728	2.53040534897364	6.47314429372036	5.62128654666871
89	7	1.71734852008495	2.60761661345092	2.42689973589515	5.62438083391683	5.58596187965909	3.80145905453399	1.61187975550512	7	2.82440402434915	1	3.09036058570523	1	1.39628701781436	6.27839171308284	3.70295989751565	5.14145787680354	1	6.60803976487946	5.44492336935026	2.15346823992737	1.83398526089585	2.13999587010121	1.00431911223422	3.2771591307699	-16.7670976601508	-13.2011787682751	8.21902598016545	-6.80002390318185	-7.29739948103465	10.6222958436782	6.58993581061285	-5.63056352514008	18.3676695960601	11.9217815202963	1.5083617468298	-12.4605478431162	-2.94670115428159	12.7934679428712	0.251851626422143	-8.23034843665847	8.19190183545648	-7.9432986214183	2.1098363943565	-4.60418230804381	-8.51180986332025	4.30271504891916	2.31035041740998	11.9067089016603
90	1.96263232710918	4.87569866006971	2.69704152882764	4.94926674608895	1.36860819792534	1	4.81520880536784	1.46030048201017	4.84062745459175	5.79669016486224	1.19052702519711	6.19942891495459	1.34253076649945	4.04626172644274	4.82879431444792	2.44474116676666	1.13812423208642	5.08352546355589	5.75597557173658	5.31898776585863	3.5169281109483	5.00485320156371	1	4.3891006644234	6.54943929615481	-18.2491120754846	-12.9711200325706	9.48109531281109	-0.0303069950855338	-8.83830695171396	11.8944731718256	-0.598006904887643	-6.57766957217148	12.7248319620043	5.97761416073249	4.12114673230375	-4.81634448257798	-6.21067896017856	11.68165187848	3.86941263603808	-8.62406412560101	5.81025359204874	-7.73179211034819	3.32212989086985	-6.00349653694281	-0.327405497768803	-1.81569263397074	6.59858130727079	-1.16775848280309
91	6.58868140003272	1.46080300468327	2.93523155322524	1.26037476874572	5.70432676507402	1.43837260169835	3.38553133015603	3.84191168602179	2.63593600057619	3.03311259244583	1.89931687956659	2.49867415172678	2.78866989024995	1	6.41445003171012	5.36504523036687	1	7	4.63151341978279	4.17038088026797	1.26632749664439	2.73869249741799	4.54867257938888	2.35131104369353	4.22580604764781	-16.1341389137434	-14.3595844186354	10.8725687865463	-5.94330822269354	-6.31243886666412	11.2581289070901	6.98081491834964	-4.39715388867172	18.2346766940574	11.3753220172792	1.87728192919713	-12.5235344835938	-3.20764759216229	11.9852336348033	1.15607849981783	-8.15667480037813	8.5876890148622	-6.15599682421132	2.13390409101703	-6.64574384956577	-3.55372874174811	5.57769372992721	6.62603981535093	5.51350465885601
92	4.46994904873975	7	4.01990670304609	1.13583355702655	4.50147772582379	2.17253928323513	1.30239413824921	1.48573972017455	1.04276139843149	1.03255770279315	3.72077383467038	1	3.18127779946361	1.74375809459612	5.91722165146396	6.24230044878535	1.4923843789574	4.49202581538558	3.04410753925736	4.42861685387318	2.13886662564514	1	1.36189443050403	3.58368142196501	4.79089599104235	-18.2072413452742	-11.2109925893481	-0.0446945640244584	3.8695727233522	-7.50200256332944	4.35888695212033	-0.587162670956168	0.995985109874892	0.0548469578714609	0.70315228189705	-3.27258791223753	-7.6559352219653	-11.7793784099454	2.24791286641923	4.79714913305422	0.0103673689842658	5.74711304075433	-0.470351235686298	-2.99118749556475	-1.92051249502292	-5.8538147109111	6.17478832658248	4.39798926591378	11.3555518672118
93	2.50822715704678	6.8048188701085	2.3107647373089	3.89498406724744	3.1024123898468	2.70853450992109	3.78037422386263	2.79314867432284	4.39566948973072	4.29976583364779	4.98160714058269	4.72222391780282	1.77154783326827	2.05091330939492	3.36638175476843	6.35150634683272	1.29786142886013	3.72414490144097	2.05411009751674	4.65250335719327	3.8000919579221	4.14012355065003	2.09887468924256	3.10162759508141	-0.652713391572192	-18.4269749797148	-8.41493118575456	5.44699138461688	9.21358309068021	-7.62155028485366	10.9307868232735	3.20432029562791	-4.03405467252081	4.31365775164401	3.53773741050428	4.71864859722122	-13.275665188358	-10.2030408006809	8.94098724141263	4.94527647209922	-10.9434684583457	-1.54165041648192	-3.93402568575442	-1.41588044353504	-4.84501167691004	-13.8364061500945	3.49343939302426	0.912732810856367	12.8011573328218
94	3.45001984668984	6.54780311014595	3.01663942263788	4.20753154990128	3.73673587935988	2.20657138034701	3.81704064218736	1.90330389954998	4.43913649749091	4.67184620003812	3.97702822251313	1	2.27181776549584	4.6786556293744	7	7	1.54435791223909	4.08467950067619	2.84750905977961	4.55705651133247	4.19439372671195	5.56492723109755	1.88582639666235	3.01415551147689	-0.122869930129324	-18.1921136939982	-8.67458647035497	5.76407012447789	7.72784607773339	-7.62056075384027	11.3230332456382	4.75758356258302	-3.85763973811837	4.38230346345931	4.62071198804612	5.36138462212624	-12.514271167226	-9.15290341424163	8.84206358382923	6.94707574086162	-10.5161862019764	-1.41248429317446	-3.58380812061597	-1.33837562614692	-4.91003423331302	-13.7023758485776	3.93713747890489	0.797917110142489	13.8816974216538
95	6.04401236256106	1.27376480780397	1.7126957296979	4.02633157675252	4.60922522099115	5.22283245257237	3.92803983989398	5.59718369234527	4.98312327884876	1.03848672178025	6.23744752023923	2.45261523948292	3.00700580689987	1	6.45754614303518	1.73479725730148	5.71073991041971	6.27687559622619	5.65262635483987	4.88400322961886	3.53369954248015	2.39163893184058	3.65850240387931	4.12300987277434	1.56717866235512	-19.1033854982788	-13.9799980601029	3.29681679987484	4.9571033691893	-6.18048423237743	10.4484401678451	7.52315770963324	-7.57008309172615	20.6781153159097	13.9477478055513	2.8054501020323	-5.94064542416836	-0.907279338847213	12.2273263813768	6.38576547655999	-9.53487666366908	9.9513486820597	-7.75898204315364	2.76500802966206	0.759045872971686	-10.3845203804922	-3.64844743323168	5.37693358321282	3.48543487017536
96	3.70739702841876	1	1.12227909352066	5.78017918346784	6.27518776052607	5.82910946098383	1.95428132399411	1.37887033901835	1.55147801386554	1	3.51420075502281	1	4.42607406995753	3.29976081840538	6.16257423124314	2.73857219875633	6.63878005795838	2.58883109635972	3.82220418683703	2.66275256143213	1.94510376473032	2.1530031962255	4.8144189262371	0.601570662191461	2.83797908099873	-15.2859243772225	-11.1760524728569	0.795522530860024	-0.80076345026943	-6.16682302017811	10.742256035956	9.70782857805075	-6.1681134605396	16.5950380180269	12.9161764794805	3.45997754567799	-6.19927538344539	-2.88906604750814	8.68637137631263	6.73620037370469	-11.7092523280746	10.340208744354	-5.86618342102551	1.90049640455057	-9.96515914377085	-10.8679324237767	3.83211515503175	-0.949239587721763	1.58649160997773
97	6.94085313146189	1.92697118959549	2.76901677567687	2.04962557003973	6.5436020858301	5.60364902641682	4.77471689206015	5.71380599277611	3.34339876131587	2.0314223985521	1	3.28247471229403	1	1	7	2.04762051547081	1	1	6.95615829675014	5.74259494458831	2.05411525773625	4.98332962325903	2.36744007471483	0.352797920595373	2.20316929099739	-17.3381237764106	-13.7037735946032	9.19507447058595	-6.68511486439828	-6.90057133831411	10.8503919861645	6.44389368176498	-5.87019960045176	17.8228896928669	11.5989108552323	1.08488111516831	-12.3829590415381	-2.2914747749801	12.6268675775882	0.428446097251512	-8.45981643624129	8.6116722245573	-8.35107956063894	3.10837897814702	-7.23706846153157	-2.14654098133403	9.22753375294827	2.80046948977737	11.2152742905112
98	5.54709005097512	2.80269923694494	3.36537712767191	1	5.84578392508638	1.8803844204718	2.95034606363613	2.33902937898065	5.13375340126831	5.50451671268919	1.74385998655552	1.78473142647556	6.51678836973178	5.61571462228404	7	1	1.42510193858391	2.26342596755733	1.0341765100202	2.60483805274	1.85436345703365	5.63084773755854	1.53169817440823	5.80781977030478	1.50380171083108	-21.0810697407063	-10.3232562479253	8.07356003575257	3.32059237652271	-1.60897540235217	8.9315545460588	11.8480049984083	-2.2498448459988	14.4812647113847	14.5624675031865	2.22319787080627	-8.08441545081842	-2.18419562879261	9.88186385819382	2.51370189938308	-11.1299636712031	9.39866039956488	-4.65445710471497	2.27496467452614	-7.81717316227641	-6.43414949878339	2.87253603782941	-0.565566820585775	4.30733103915041
99	6.38786193510159	2.97250479349034	6.61266755773708	5.41166546965225	4.15599086328804	1	2.57774877360308	1	2.66762666725132	2.52172766276971	4.0094608516819	1.09501703035359	3.54864775733776	1.06301779320154	5.86448602089052	5.04424936803274	1.4656592482881	1.87810942574614	1.87228841365545	2.63070418986409	3.37093594320035	3.06148992789818	3.03954465075002	7.01083263424799	11.404395510442	-6.77433686119109	-16.8017119543996	1.47260995381618	-3.4114932067397	-6.18281533571472	-6.46678060332909	1.51215694525762	10.9427050765938	8.67311280804018	-6.89609808461663	4.45492623440774	0.299045743064934	2.34688464269472	7.34763314897642	4.8509869536702	1.38122536576026	6.31002107993832	12.8732181814906	0.591913293664373	0.258823021571954	-4.1241412230105	7.45163934492706	2.96899764286336	12.1187751831009
100	4.5865048684594	1	7	5.68987201635744	3.20703703890057	2.46252803360052	5.06680187803564	6.35876988359285	2.02629313241413	2.87441202207978	4.84227993480128	3.59251603831307	2.57411330938559	3.91749330040181	6.52236833837264	5.32311887725204	2.4954926213822	6.1890256737159	2.45824817307164	2.61425142830808	2.46913560448862	5.96657564998577	3.59429881733716	6.45743769849728	11.0923132497264	-1.60944145409788	-15.9058357887524	3.01735908413095	-4.1545994539363	-5.43648026039956	-14.7083652800196	3.46451680553175	13.1900531242547	7.98340541471904	-7.20186578201817	1.11859251117977	-1.06487765434713	2.05009988182201	6.6163151829868	5.9877756472115	3.59693256691806	1.9646396094644	16.59613213473	0.408763811414294	-14.2368235368493	-8.03365408792502	7.42481509794997	3.54676608472029	7.0456813062655
101	3.38843543513013	4.65316648390313	5.64075029846194	1.48222460484076	1.38416383457464	1.35030587369691	3.83584556917351	2.23232342841824	3.09373377359338	1.45355397258493	2.02188281417916	5.66495268994765	2.78581927786786	1.71717973926555	4.44482019807009	3.79349960931048	3.21656920700025	1.58986807883634	2.93796707332498	5.36458717254805	1.92872293107352	1.03766234270394	3.6399797196061	6.18578926373765	8.10470001207093	0.144882004893331	-6.29529589880022	6.86325036395709	-2.94006061198417	-6.30834714096707	-7.14035347038555	2.0005566396826	11.4290944628627	2.75133120121041	-2.45385945208101	3.88352639959324	2.35721758935339	-0.00111028474615091	12.5004238763025	7.80894866711244	10.0425330370704	-3.27701820607914	6.8145329581916	2.88900903493439	-5.15804569479557	-6.00085356699088	2.26277735784221	4.72724288519795	2.68459028975889
102	2.12880922224987	5.15446283303287	5.9756847590011	1.68712351977984	1.57842036306752	1.26274553498669	3.69461278252174	2.22291261542067	4.86320670503786	1.82557265299029	2.68108053282741	4.51332909578792	5.31662180918254	1.37245642030744	5.74026232133101	3.83507247496648	1.56591182125347	1.86480926427999	2.50040494548676	5.8439611230616	2.63627340878892	1.26968009940459	1.91852524743417	5.51812755401502	7.76025810123433	0.212537448882921	-5.29674503879953	6.63403771626462	-3.08625050552832	-7.54983888590122	-5.25501732413778	1.41152478445746	11.6562332642757	3.42725182072639	-3.0067935866904	3.42151649707715	2.99989848869479	0.173836987253385	11.7524130416918	7.81550933651342	10.741705120655	-5.19543152089998	7.4522020404949	1.17106295865803	-4.34445464500993	-1.71999844050647	3.59315605189271	1.19956829354441	5.30583473794169
103	5.80305759484324	3.01136655433024	7	4.15655120776058	3.82252969552143	1	6.66357398373731	1	2.64617547584849	2.86255982475823	4.01011689991979	1.53925310851561	3.21450854627086	1.20554276846902	4.71447059361	4.73391552168033	1.37469654865123	1.34069198102737	1.02101051571976	3.2956169371099	2.96315480693944	3.2180004247612	2.56863569309217	6.58798134095477	11.0793475051912	-7.10549120997607	-16.7870173864234	1.58260452989573	-2.88444125182153	-4.92407080073592	-7.44135861977486	1.62761774914243	10.2492416056269	7.62940398679669	-6.09005312104674	3.35524302050444	-0.130679166496511	1.17832483991844	8.45907920834017	5.32567759385517	1.06187103245964	4.75694659184387	13.5813558804985	1.76377584555244	-8.27095087291348	-14.5467010193333	3.85288272674073	2.73811958047665	12.3518012115035
104	3.21194537337363	5.71148852933866	6.86935896536477	3.87950623317577	3.22435538036964	1.9141935937994	5.08477355310069	4.46934590666993	1	4.43050317816989	4.12763071940318	4.24660617775281	1.85465994936537	3.61727912329751	5.21931051669475	2.28149565972351	1.17129195176411	6.16608109605153	4.04388968728172	3.96447067933403	1.85521384366751	3.38811558300728	1	3.40302260297379	5.82447234905933	-4.02312809695338	-10.3429034166444	6.81192302713182	-1.44310034324837	-5.53070902578928	-3.46128075709212	1.568145295222	9.72316369175673	6.18394279005505	1.40538961699591	6.51141277660413	3.99386543746522	-2.31870181935367	10.7236195440152	3.46893042126588	9.75487266159485	-2.97822010275332	9.38084799096364	1.76247880665686	-9.57665981403407	-6.34912898005922	10.0445647456974	3.55007459845945	8.91627084376065
105	6.18660379621452	3.81718674888913	6.55752259193591	4.5795283691532	3.48226856887078	3.39659583047588	6.19216826959362	3.43237385233969	1.66847401037731	3.9054715346227	4.60638589412247	3.16174779677485	1	1.14548627354089	7	4.16188701750993	1.63512545554375	1	1.63365613911035	2.7068103884064	6.45548038428764	4.67401150686506	2.79791471055464	6.25038077011836	11.1387291786868	-7.82931518910553	-14.7744375471071	2.04126211813969	-3.61283108772365	-5.09521478680695	-6.584444569086	0.222837287825988	9.50322489051337	9.09486661866489	-7.41065842429666	2.78089278152804	2.85264428772232	1.72516972867571	9.52943560125652	4.38957761328541	1.82851622019853	5.90127067372135	12.5022571875808	2.79602615551815	-2.34996288171239	-15.1798061761713	10.0679774557301	3.19097938546248	2.46264386655613
106	4.36683008243093	1.02826089278422	6.63663192171956	6.23056976147636	2.85219208420307	1.77637439915618	4.7290297648002	1.67516463134264	2.133466758329	2.97787008988342	3.55526781636852	3.42797402949461	3.71468179351049	3.17181818815978	6.72445449177057	6.23079023726873	1.81770758705715	7	3.19436567211687	3.6522925046152	2.38861744869609	7	1	6.43652734593124	10.6081429963582	-0.542594276346331	-15.7936960468719	3.58239529691352	-5.1340107761328	-5.98395755172146	-15.0751992742522	2.39321381828579	13.0371459318509	8.08565439887398	-6.45449648364418	0.564274003559845	-0.574810099466262	1.50975727383976	7.3452583751961	5.54646793298408	2.57040072503316	2.80141189186246	16.9074518255279	2.98178979331261	-13.7435370128194	-7.11316490720116	3.29873686884913	4.3880850623971	3.13671430773921
107	1.50533174666888	5.60574485072949	4.96916667490959	1.77858035588869	1.31525829523069	4.11562870241176	2.02282799858955	1.33104480374952	3.68613390498887	2.59349500245492	3.45376199920121	4.5891714411353	3.86767372634966	1	2.81879185550973	7	4.9559910862891	1.55066842635252	2.52090429931519	4.30355275578779	2.32752862224788	1.22914994945751	1.23073685720625	6.98165457719774	8.98408004153735	0.897121701339324	-3.88963110344058	5.76704335100423	-3.92414777292993	-6.47339492377539	-4.75875225268672	1.5245930564293	11.1729844662507	3.8263735860289	-1.92014141879406	4.31846533674982	4.06073054769679	-0.895156784650418	11.3996179175244	6.68694115405478	8.30673122613777	-6.23574995483192	8.48344120383218	4.49114241842535	-8.71027010335689	-3.03186910725509	6.26114913073843	6.03702563813747	4.6070203668625
108	2.23743135935314	3.1751192822744	1.91902644560808	5.64561216629529	4.56948717722351	1.38456986205015	2.07029462201792	4.08132374286896	1.76008439259122	1.22845186506778	2.6305597124229	1.84099723332064	1	2.95563157791497	4.72052091565192	2.34597746563851	2.03022522642504	1.3000314919545	1.82818796547996	5.82575231539296	2.20503847273364	1.7345252573913	1	6.5776328811334	11.2112309731909	-4.30376792740455	-10.3687755727609	-0.887661462219201	-9.47300809402093	2.26489573946883	-7.29942890922115	1.33338509862944	6.90877834846057	5.60383815589353	-2.12584742328644	4.31093836079653	-0.99849613001535	-8.56934535806648	13.8932754431293	6.12831737112455	4.87622295328887	-0.994273961201302	4.33397934122222	1.68235127090188	2.42331093683134	-14.7821694014922	7.53015368748654	5.47146285387141	11.5105140378783
109	1.58599919549122	5.08256624115976	5.39300591490954	2.0162069849014	1.2274765779311	1.54273243561821	2.25269872722062	1.67709594287726	4.73122756865901	3.77037083300595	5.17245703236332	4.83959834309123	4.68062735476815	1.20222408299174	5.57692220455464	2.95408358486197	7	2.58395471780729	6.23203099982451	2.75147279335323	3.36529805184635	3.55524021277177	2.88621631191821	5.77269644994058	8.51347509120824	0.849861282134529	-6.39758517692971	7.18100455745232	-2.60959211019325	-8.36664573333842	-5.82052738241105	0.975531171983185	10.2955457414128	2.33056951221256	-3.14845899331343	4.35578785579067	2.36614189393698	-1.09735356552181	11.494331899731	5.51615456288655	10.8135837746236	-3.79798542362234	7.37666851438513	0.090620028151533	-4.52438146247536	-7.63092462177561	10.7701302814838	4.31944644437358	9.19242134851726
110	5.00056473416962	5.43869580410142	2.19754749035041	5.29010800328289	5.9567214225936	1.35626177137791	3.19170652148621	1.57295640336082	4.23228633029326	2.47352438791267	2.46059789334747	1.03310279472459	1.18361272719369	3.88987157317968	3.81839221348956	2.77058056075245	2.32319011795928	1	2.04685847008204	3.26756410415712	2.49382836183553	3.13363364057582	1	8.68360391144706	8.29541918323201	-7.82707534927548	-12.12948037997	3.44668516195608	-8.66326645385824	-7.65366398601407	-6.14611907431695	-1.70525581216044	4.02581791665944	4.60712178700835	-6.25299685819454	3.13601977647019	2.94017499679969	3.67923873754056	12.0373241490632	3.6782571134455	2.60049114160542	1.89869038427185	11.7256328211639	1.74458176273001	0.45800834528875	-4.73807298158182	2.765233497145	0.653706198989978	10.8449495760809
111	4.88187598705011	7	5.41504278289401	1.48002812232642	2.11999405677641	4.27189708979813	4.39468805512266	3.66486961091064	1.99122199237999	1.69052515396719	3.08921996103143	2.98751493388661	1.00117275559946	2.28320392634529	4.92145442804203	5.74090225298685	1.01752017138755	1.08597108004448	1.95087498969116	5.22810191228474	5.27215093640881	3.89608977415443	1	4.52946251222832	5.64793029161509	4.75766515311995	-7.79088404727415	7.98332013380518	-3.67802550329236	-9.17525468655007	-7.70891556566116	3.71148034306664	10.7297941027878	5.95365207204884	-1.5568961115276	3.0197913080442	1.66021734602698	-0.657620053719161	8.46172533144073	9.10847875136015	6.99482994395669	-2.3094914238107	12.8698516386076	3.61958588616164	-6.25822592856741	-6.63598209588071	3.49476082800445	1.31618998560166	10.7214493678202
112	1.01890738523899	2.68252301274788	6.27652557805454	5.10175480758799	4.34543710512212	2.47088304793102	2.71232544530003	3.30579623770179	3.07617956267618	1.8079370035749	4.16326607385375	5.13204127334464	1.99639505972109	3.08937364678634	4.24045047089333	4.76647812112283	2.54192588988472	2.25717062504681	1	1.33423482835198	1	6.79787850294206	1.22123463074568	8.42886210202817	9.62467329966309	-2.35991889861661	-18.1752489457206	5.1177519796999	-3.5459729755391	-10.484806476315	-12.2452185108699	4.49808962118884	12.0965082739235	6.36228661425589	-8.60007417699894	-1.22533108635428	-2.4585402935184	0.835199424827912	7.84391677283067	5.84287922445694	2.85232518895156	3.05007600245452	14.8525736576637	2.12900746367479	-5.86201850543983	-4.1005622628412	2.49351020725826	4.68273293181189	4.79061284118375
113	2.65603862635512	3.28152091872274	3.24282135546955	1.20181067018429	2.82410235075153	1.94368225312642	3.8366847482828	6.99199663865772	4.90251745563235	1.42989749067074	6.51082250011753	5.17861531178549	3.10785751518165	3.14024315183704	6.59606080378996	4.10454001478237	1.79376993667726	5.6495896891275	1.38478870487326	2.91835000947589	1	4.33869101949206	1.43166541807701	2.88148736683658	4.73624822093202	-7.77693560177367	-14.5409750767883	7.63566705605831	-0.0966465770639243	-3.97333679073108	-6.16802418752426	1.05367623458136	9.49587931077361	5.45898264657729	-9.43568808310786	1.10027715028244	-1.75193080125824	0.482729904558767	11.2567012230712	7.83943121207284	7.9313307173042	-3.1360939372176	9.51432076322168	0.65985080851261	-7.93680905121706	-13.5957937758916	4.72992744714674	3.59369602667351	10.193396460608
114	5.00766052754432	3.29213981790068	6.59382009330387	5.77788249809061	3.87863992763502	1.06310648448023	6.5563624675825	1.38331867545258	2.33566570708312	3.56390469626803	3.57878938213662	1	1.346424158752	1.62045185298671	7	4.04099705234626	4.30844878109021	1.01832864387443	1.02970635045823	1.74996979297388	5.61879292872112	2.21011082750994	3.99944650507246	7.070727173257	12.1821561975557	-7.17502882942521	-16.6018651357621	1.01418758415575	-4.19281571735429	-5.90160041102424	-6.87679048303481	1.79729291251737	11.2048477214949	7.02564873734173	-6.29951156185183	3.56487385079935	-0.0420771438068791	3.27230021873614	8.55238146297734	5.45001372979721	2.13000889050069	5.1942444674347	13.0255501557651	1.08786837339146	1.15111603908436	-3.65348979016992	7.61619988686419	3.71819491358979	12.6554086693282
115	3.63971438329306	5.70061232586612	7	1.94768954752508	3.33290341932977	2.68393276949695	1.76078440332846	3.39497815320841	1	3.60548887241594	3.38624604862984	7	2.42940424350278	5.01273095175465	6.77842358754931	6.22844577787816	1.47474482565284	5.04192982132732	4.26890496330234	3.54658359419771	3.5191623184316	3.68199168038626	1.49965864287121	5.83080247933235	4.11266569077335	-4.92706361885421	-9.17577758901967	9.34200717996794	-0.415868574896554	-6.54825749920397	-2.46935386030754	1.39794820539264	8.08894993029834	5.45104901647896	0.709535976419944	6.47955561253827	4.23439613736855	-0.387834625767192	10.4264215609827	3.6301270717583	8.89666252326858	-2.67047739525383	8.15237672302149	1.76815883479308	-7.60112612521289	-8.87793254387545	10.4889193653217	1.8074120425548	4.85580290672304
116	6.04789399875189	3.74100614295437	6.8587576390067	4.10494435188723	3.26468054308966	1	7	3.42210873728314	5.5704506090306	3.3339722990524	5.09474784391717	1.32320478952203	3.71053616292809	1.61808797392782	6.90703609861582	1.37929752252238	2.21972941233079	1.38571023257725	1.2500175182247	2.34039032863754	1	1.72816557075979	3.65975896236533	6.49583955009338	11.7740454734977	-7.44830322062517	-15.0691262887994	1.48463872113753	-1.95179704722486	-6.17703277651912	-4.91324049698501	0.267430171495477	9.9176005074651	9.15622852046273	-7.36111747530426	2.94520140507119	1.79291194465414	1.08592619712965	9.84938757000644	5.10804894924285	1.79207786782509	6.28635381610145	11.4145479684542	2.8980211005239	-6.77248789913127	-14.8209750019713	10.0826306171345	3.98694538933586	2.53543265307224
117	3.24858098034605	1	7	4.0799570729745	3.43414522975943	4.77743678678418	4.4138141507828	5.86539785689047	1	1	1.64314440452318	2.09476107523112	3.4547438644076	1.20502522935931	4.79424153121683	2.48132180967873	2.39725439417439	1.77830859512819	2.28270143356166	1.86065130649219	1.67431047540761	1.30980867916987	2.94462630575017	5.3973254495246	11.4370201359731	-3.64715045648972	-15.2196932743994	3.41222210876701	-4.45638068174941	-5.37770730022333	-14.269654432042	1.54816578304446	12.4337064165003	5.71084008381701	-7.13979382419468	-0.34804544800934	-0.630767578233165	0.268448965601515	8.9461739671298	6.5013227656804	2.96189485032212	3.24800002216711	15.6601074894795	3.00765434493029	-11.8397154717306	-6.62284049982152	3.29357269886097	5.37425864311402	12.3852678713835
118	2.72183127243868	3.84403827331651	6.32880957757016	1.58094163041843	1.04283067819887	5.69036527280201	2.69227142763693	1.06356439101998	5.41184537406105	2.25531338253932	1.08555043095017	5.66871863977127	1	2.1992616289441	4.43848391762047	4.53880468178687	4.61209563256105	1.20352846624654	4.15931893316995	4.94166365573127	3.19366104155645	1.09162389130975	2.86086581094225	7.27291718026866	8.69062656735353	0.120834327016637	-6.09103761470545	6.3241140917566	-2.96683893705646	-6.65495015351124	-6.22781113397908	2.06899590444628	11.203616047459	1.9601497940396	-2.88936618522917	4.68443908569838	3.4463104730739	0.987252369028913	12.6890045825827	7.51066626983095	9.44522450838042	-3.91672959370967	6.5351333901183	2.28612210896828	-5.74483546185939	-5.76189525255385	2.74231729822215	0.149579527579434	2.65027122973818
119	3.52019640818231	7	4.30971932756825	1	2.99636578526285	1	4.38761150966297	6.44531489827907	2.06447315682042	1.33521958488931	2.94171641526064	3.22096376264395	1	1.24086066056554	3.74657571425865	4.70958564833271	2.76170424683184	1	3.35782105002229	5.26344514252499	4.05231723384164	3.46212950970141	1.64290370025195	3.85084503578436	6.4501281072237	3.43150121468222	-8.22170328032497	7.71705543714376	-4.51931985427522	-8.43661958154963	-7.78822595526553	3.83402953353178	10.5003896940614	6.12794922427909	-1.92249578108975	3.02596563301115	1.79655855434842	-1.31817842475581	7.84210001673849	8.77850844684694	7.27593235627688	-1.72746034371898	13.7479364222583	2.79017241186438	-6.3105502573901	-0.876069003304313	3.42381028394946	1.66377104740892	0.503147451641478
120	2.72571648191628	3.17153888506725	1	6.17116684919814	4.11320463486592	1	2.40861528867635	1.16961974763913	1.00159600992036	2.32544679141773	4.79988561790158	1.40728723558569	6.43793876543648	1.28332959563994	5.77609023269758	2.81379635665429	2.04449923994928	1.01819666311004	1.63989839615051	6.05313308711902	3.07240415967558	4.3576245346441	1	6.22984667624493	10.6443795030835	-4.42321568807625	-11.5972304858444	0.215659013783891	-9.52448158985995	2.14495408595857	-7.17449285448898	1.523875028055	6.40757928552992	5.99735462452408	-3.35270173383386	5.00027099422473	-1.27855442463252	-8.52266101571116	13.8466245992788	6.25896099833671	4.77906605043	-0.302862448181663	4.59784852847076	1.14850158021013	-6.21094055565555	-11.6005932877567	10.3344237902222	5.01765643459546	3.74838600190783
121	3.78126951971855	2.60416543502586	1.87834286866312	2.40562000750877	6.02448910759202	1.49363113736941	1.23576894980294	1	1.68816337867248	1	2.93513998605626	1.37921344828966	6.31356120155553	1	5.9489016757053	3.1558115388964	1.21203145128172	2.33133325966765	2.78608544793936	5.291239718047	4.76914893390343	2.26514677546952	1	8.12379737703609	8.79999771005983	-10.108989073973	-6.52108552340532	3.76966125161598	2.14073328848137	-2.72140986929309	-7.85717438370622	-4.35760981357928	10.408378488354	-0.440316874901008	-4.13911227769809	1.58043608848365	-3.34915518601081	-3.57868629810122	8.66302815344581	6.57130370880237	6.40073572070245	-3.7851629213278	5.76674093551747	5.44758729915601	-2.40136904935515	-7.72226513094426	9.08665160805016	4.64615235395205	11.0238367775233
122	3.9837477725049	6.81079097747289	4.38129392709745	1.95376524523413	1.95392862794368	1.07155669340672	4.72428625282007	6.18448623903345	2.04334246372573	1.67515268591062	1.79031981692558	3.33033701272808	1.42178927345774	1	7	4.99137178803438	3.50750583653452	3.35127161783631	1	4.28303764798916	4.04974600403032	3.26083785881878	1	3.92674395440929	6.45724403165643	2.08657954031022	-7.80591654432006	8.36554010777815	-3.71794253235384	-8.60857535541302	-6.8793692139001	5.6045914320758	10.514821594471	5.13813980743876	-0.311738157828186	3.79081684979575	1.52622277309675	-1.70743150594143	6.99367994229604	10.9978832978701	5.89516569438616	-3.66706701165789	11.7823400597863	5.48418648077203	-2.89790437187031	-1.01363097400376	3.88425962180294	1.5671655956289	5.01936504444216
123	5.93311887662534	4.45060577493121	6.88912332131812	2.474120321263	5.16352338868907	3.17189133475542	4.59944486625642	3.0527451149921	4.68221572998542	1.34032050736394	1.91164007026566	1.35287569687014	3.69150512988712	3.14778944795538	6.84836486161625	1.15309152424221	2.35919430627637	3.02541744730701	1.94127343539388	1.33803939103918	2.98451118325998	5.97335077137471	1.09599325510346	3.07744297057331	11.229942207462	-5.18641740610051	-6.0005623611504	4.86167147958926	-7.62552164536579	-0.545197200885081	-7.28033533114612	-3.81244714495484	15.7801612656717	3.0241425185408	0.892571664772501	-0.00993995145325455	-0.0152471041088393	0.219023987045933	6.25232060369705	5.908713702904	3.75691084316397	2.26103618480431	6.88475197839207	5.55952222306645	-7.82350037178171	-5.01046818160099	7.80143178248764	4.9250058989759	0.986447884570532
124	1	5.30320859348996	3.83236779298064	2.53905068904407	5.43171309070588	4.86746702554553	4.26305433936337	1.47886918804511	6.605151361126	1.10044046102738	3.57931238256032	1	2.12019651410414	6.61046946846965	4.75603163740348	3.84741863720823	2.97145293515733	1.49984292241782	1.7848525892227	1.15663500616401	1.91371968115051	3.31777988680274	2.71264381982159	6.84806433531012	12.9615422036365	-8.87469978981412	-12.3722832106753	1.84188152716049	-5.7131667724827	-2.46787982366356	-5.38154283076221	3.65082411945096	9.107587598575	2.06051991091706	-3.96899109561793	10.017104919962	3.78473079126132	-4.14962415846017	10.5367488950311	6.12165658612386	5.45426456656009	-1.94368334067846	7.79364247385724	4.53791194078521	-1.7615052440203	-9.32794789177979	6.18926396570528	3.05185991311952	2.93881073863917
125	5.84567793429791	4.8334397953619	5.89767144338148	4.70842058677324	4.62247994814201	2.33372040484205	6.21424881130683	3.02815802738283	3.58843060667825	2.3311884487924	3.73921201561707	4.0881907287824	1.03420023311212	1	6.77986372518925	3.79149097671524	2.44401020539053	2.38641652253313	1.19072032865074	3.51558496713607	2.05127632894255	1.13427447393258	1	5.17470361015326	14.2847858114633	-3.29577365561681	-14.4194350237278	1.97870154490833	-3.11442410239235	-8.59147290133434	-11.6493391238749	-1.73369341120448	9.16827404677405	8.12442813313215	-4.48675814082931	-0.114550370900474	-1.67735009746257	1.30058453825899	6.48202086484196	8.47024742787898	-0.0283752293761287	6.12365576121105	13.175435357891	3.02833554498445	-7.56272744442705	-3.49338060493892	7.51125824418775	5.70987043064671	5.50190335391526
126	1.62793158076212	5.64157007520185	2.80782320291588	1.54858756656851	5.5918771563775	1.38196529621923	6.68737949357991	1.4880041995355	3.53273364750448	1.83359661747048	5.80747201683437	2.11953343256283	4.13095026152827	1.08248395921041	6.11930950020664	5.8475843427396	2.5156714023246	1.14790538197272	2.19484421284088	6.48408248677581	5.14293580976521	2.34755572921668	1.7553192147727	7.07012999583718	14.2779152622981	-6.43397378674968	-10.4359316419554	4.14792021086603	-10.4920697537919	-2.38033992493796	-7.59101041514991	5.61707731379251	7.20223583149416	3.09101590089416	-4.77022482367234	8.88583275209789	2.18647619852154	-4.62330122018945	8.39828416957538	6.09241549531166	6.43319229585977	-1.55911266843593	6.80981331737718	3.79264621487846	-12.5388490849566	-4.88887292761444	3.21111275543931	4.82375418753756	3.18859086927031
127	1.68344791820971	3.79872036320932	2.43718472261545	5.10418536918876	5.37918807225155	1.38566432968416	5.65449646934053	5.01731845586181	2.59992752640111	3.01998943442028	2.60474903594654	1	1.6001103372127	2.40797914899721	3.99514446271977	2.9923548387061	5.80436706762004	3.80077141792872	2.87192599196458	2.82929751335978	3.77937505304332	2.29133587121548	1	8.05570713748488	6.71770917514663	-7.36273746768127	-10.1160256139548	2.49820535647162	-9.9110575175129	-2.7576372399292	-6.4444132235765	5.30843658729217	7.27348922968359	4.64440569893623	-6.05928556069355	5.01808716666352	0.942260988719628	-6.10745390511364	10.912119697982	2.55599539234299	7.91551734985522	-0.183697796967908	3.24634405140424	6.8396781219303	-5.39081575554488	-6.11036315313571	8.2608683516443	6.67068878092101	0.994777992155533
128	2.28688602826721	3.21368541674466	3.56904576793041	1.13700810861926	3.28048011792605	1	4.17718579261848	6.30459080105113	4.237622490626	2.74876435662745	6.48488684013366	2.41143100729462	2.10446734633085	2.5733764625067	7	4.92266525329406	2.57684250313752	5.52425199236309	1.25644912001702	2.67570814396938	1.47528999749424	1.79706981261573	1.23176715197901	2.92504253679372	6.11063911616011	-7.82423353672742	-14.8067359941432	7.36239169482262	-1.19238325974695	-4.61872711185394	-5.23544719683449	1.02191591196409	9.59182506304423	5.69886079510863	-9.57335393784187	-0.0392227636656212	-2.11930214570365	-0.601979419949491	10.9815682701949	7.69937068628789	7.13192832517773	-2.50723278368037	9.93337260400084	-1.01625720786506	-7.8026544210907	-12.7027600589885	4.78697223923106	3.39371386344069	9.68005229714742
129	2.41811977106699	5.66158938349143	6.22587765582703	3.0773713825319	5.76862542228276	5.10044092022538	2.24193354460875	2.11323066392067	6.88954999276115	1.4615821603311	3.57018472977346	1.79808380067531	2.3608796656438	5.67062841735053	7	3.85126798209868	6.00716263795076	4.29261365429593	3.33171539617316	1	3.39597374190619	1.34765705143318	2.90387326330131	7.86387899023182	11.7810646490294	-7.72926060512513	-11.9008027287792	1.78475535239361	-7.81262796534345	-1.53871783132864	-4.97145538219045	5.15853895165484	8.02063012381695	3.76942832728508	-2.14058537403504	9.6555488718919	3.09225601590202	-3.91996928679643	10.6032828575171	5.97582332307732	6.23355895251655	-1.72407513996625	7.4723157712848	2.28543116716763	-3.3794145692857	-4.95629374425133	4.07390382064116	4.4926102380931	19.1432598680486
130	1.03661193031556	4.45993591182787	1	2.98199126263061	3.64593301716213	4.67136095004114	2.30997737457477	1.87857009622277	4.20282053135462	2.69612752511949	4.02427429638609	2.65519036431722	1.5544287432342	1.33631594456501	5.42966078130627	5.00575984705563	1.6050773541967	6.23113565447464	1.75915780873245	4.16834258612511	5.3490154097887	6.81788227002576	2.49434324063091	6.37492911014146	9.27379162515021	-6.945758043454	-9.60056433630054	1.73978980422143	-7.82339056793269	-2.30969720947506	-8.62325312835108	4.80054614568509	7.66062750353004	8.49125199070166	-3.55459455454718	2.36811901396125	3.16960357322972	-7.3912512656803	10.6354863885659	4.14627264023304	7.98222793108961	-0.97478457552343	6.32267609080941	4.49495983918152	-2.0751408812092	-1.39065945885168	8.99398550949361	1.98851090306477	4.35344599028774
131	3.55323056241094	7	6.6274159729972	2.6390477496276	3.90598255492256	5.17319408276563	4.75497320413827	1.33776070289488	1.82422072444664	3.644666477032	1.32913680187262	1.55028897706454	2.58925244656365	3.72635775782251	3.47921282218505	2.19851679940643	3.92995575407357	1.05978956796478	2.87581601200406	2.24391069411091	3.51820970428275	1.98110689095523	1.37396400178112	5.45902559432405	12.8102834511244	-2.69016521742034	-14.6328827807696	2.73097194779796	-2.84755994388401	-7.4933371518071	-12.5331235782865	-1.20558917875666	6.65498708235906	9.98286358332234	-5.16572858557171	-0.264845723328717	-3.39424203846795	2.61610853734951	7.23822747281501	11.1925913223144	0.407656541806236	4.30383851803558	12.2306640541522	3.28540724910252	-7.03267794190416	-2.89896370916993	5.01423343050963	4.51621184203388	4.93036120205684
132	1	4.63141731540658	7	1.84740337934754	3.5422492866587	3.23270823037029	6.94210141644904	2.45685615	1.09969875302114	4.89149666535847	5.47572395433667	2.23947859012268	1	2.77673233098441	5.69453909599028	5.53853297213152	3.60169603236731	2.54324674015273	2.68616132596358	2.6298828437734	2.78227775984057	1.69226929369845	1.23569295556726	6.90200660075098	7.90851844213936	0.35341579862944	-5.99616487190782	7.51534672768745	-4.56725545585556	-7.03267775601159	-5.0519063480033	1.34371794986053	11.4325263590372	4.0450469315598	-2.55107756035293	5.2954777831272	2.08328965927608	2.39462096608716	9.06594664994712	10.2426487498012	9.54956562305763	-4.64427707158749	9.93585839422617	5.25142550815337	-4.46157586553284	-4.85586434109929	3.79518110832817	3.93374069356685	5.08071029571017
133	2.79844531809615	3.17189674564731	2.91736655484842	2.91483622875243	6.98067143844808	7	1.08990550266876	2.28546320394283	5.25436743946583	1.97416275097234	4.22277012054337	1	1.49843125072311	2.61940291358167	4.55322476544027	1.35342722526717	6.29089646254922	3.02077626111723	4.13478957337603	5.66764609427518	1	5.19844622044069	1.57808176013063	9.33730527775142	8.50665784701523	-9.12235655472863	-7.50423864838258	0.212712813911483	1.52892575167227	-4.77157645064517	-8.84994142555534	-1.62007061251677	7.40632040020117	-1.86772449310804	-5.64697440854693	2.04786907452469	-4.01867074218831	-1.85604433921938	9.76815377205755	6.70195713324235	5.00299958843657	-4.73406441656643	7.68103820377315	4.38036673446212	-8.590916239321	-2.68174062067059	9.67866280022608	-0.049945947367784	7.65142957809583
134	6.50565308299974	4.15053257482116	3.46088625610816	3.37650138412098	6.22049131394202	6.5099074450654	2.70247488567202	1.94139493334308	5.09946084306224	1.87422575358821	5.13457028871293	4.8335662168468	1	1.34661343515152	6.0128054946818	2.5547287826641	5.21662390734799	3.50966941245186	2.75414622808526	5.59517508497436	1.30733120149295	6.00192726746407	1.23572963127446	6.98060042764361	8.05041554093346	-6.35586891845593	-13.5931501977004	3.24160648016657	-7.90447495681267	-6.12031465401298	-5.94253326349271	0.786568155281849	4.83836266328094	7.4718138039347	-5.75304301462667	2.15779855666659	4.11134892984976	2.45841526155367	11.74144704361	1.3102431352325	1.92429234176693	3.64320189846419	11.2580792309105	1.53397804340264	-5.14953110933703	-5.0051880364196	6.97522654973491	3.97753828264189	1.53258244594325
135	3.94994258799257	2.92672322256767	2.63870038379777	6.72773909905923	6.4621858380897	4.11885583013409	5.10380873007631	6.20574661907852	2.31931498497109	1	5.10427846744575	3.83797995416899	1.72564384265696	3.14472804274064	4.45015997602162	3.32593393528456	1	5.95986723049713	6.14743348848592	5.52344655183852	4.02833528190053	5.16099139826337	1.10120597382234	6.34570947181764	12.6641871192187	-4.50043823180398	-10.806028157544	0.921082397413484	-8.46462923554247	-2.06819933134521	-9.00783224194631	4.82135356883148	3.72485637286732	8.24243040490565	-3.06357649952612	6.37703855809596	-2.41870450229157	-6.39387772605413	11.6057850534113	0.850110131374676	7.53426166775664	-0.609065720805068	5.14522529883579	2.20345903719306	-6.17330406107672	-3.81210886675512	11.1529373081384	7.44229880634832	7.8314673741275
136	6.26753786887983	4.05058939022962	3.1757383114564	4.70417549095296	4.87203635554151	6.01900503237368	1.4481490077092	3.32723503942866	5.54921295071434	1.90947378115987	4.20773767119254	4.37251334466959	2.89640198270005	3.12542377499751	5.60838884674343	2.93309949061385	5.03740813541967	2.99163695977589	2.34481335318066	5.03228821592536	2.22125889397959	4.60065229527894	2.90372768552599	8.71532833237929	9.17446393964551	-6.88776427389929	-13.2985601715476	2.83789320837219	-7.58212760206016	-6.12478333011876	-5.91943278647679	0.863078160834729	4.10201580251632	5.75275750936643	-6.059911796348	2.27801615976791	2.43732853361722	0.653141770299612	12.1899660826373	2.18425125685212	1.96542252352849	3.4344808836235	10.8820870251029	2.95883231376716	-7.41702062543264	-5.762485007434	6.49425490969184	3.44844318704451	2.44934359842169
137	6.26953713272323	3.31559102164164	3.22759708521468	3.48199260105498	6.09881184780445	2.35530117322985	2.04669966788071	2.88419296776807	3.26399284635578	1	4.52388774552588	5.71113786826751	1.42896506981858	4.95437908374835	5.54195802298222	4.85655742556473	4.30476379394413	1.3645614064931	1.36072005069493	3.8082840402518	3.65545258397754	3.57961733557824	1	9.69608522184684	7.59851661258332	-7.54219088694985	-14.2190339648286	3.82157727451653	-7.61764860647701	-7.5972607834801	-6.35268757751657	-0.0470703163292797	3.49308667100219	4.65072306766784	-5.83212265008711	3.62273084245962	2.47529667124186	1.03363731059836	11.581424193651	1.75175747626777	1.30030347767806	4.17794695569301	11.6129300417933	-1.53263943943466	-8.2293255415439	-5.45147353865777	11.2928601804429	1.679700537449	3.95638707090651
138	3.68890565472417	1	3.55438144132688	6.99236919279794	6.29681478737547	1	5.74933068981904	3.79107201886804	2.18085286021087	1	4.20957793439048	1	1.85308943931958	1.50997945229126	4.76557719348337	2.77686264616177	3.58048431920006	4.4804892002011	2.17411927674125	4.94574369141861	2.88557403067813	1.96047852163239	1.11180809517964	7.30307136310134	12.7808175185635	-7.95984255533409	-11.6056460253665	1.35132048419916	-4.04012778336481	-2.03463934521101	-5.23764077929658	3.27004836418154	7.43972394212617	5.38244198783444	-1.75582849857099	4.32670949322378	-2.50038125441765	-7.15080911161447	10.6051578972005	1.07202534878937	9.27050822248976	0.724601400958808	4.10150976238286	0.0141579299799471	0.24571314607992	-13.8237695032767	7.29408793570418	4.2697350417923	4.02960932644402
139	2.43817221167017	4.13938375897822	2.38782221665337	5.62356055355636	1.16973141966886	2.14902973118757	4.39941304582566	1.45172622189478	4.97246757325957	2.0848989832417	1.07891915558288	1.69921335778793	1	6.50181381556308	5.43153249269306	4.56186704666261	3.72202176381814	2.05267311411765	1	1.58964922883358	1.28910334410426	5.15430387919665	1.83889789988515	7.25179620290373	7.59191012218371	-7.8925968986526	-9.90982975272307	0.771502326048094	-8.7562800707288	-1.03624736622629	-7.28828220759817	5.81891490358118	7.44893130245386	5.97132968439889	-5.63367056006128	5.30708870735838	0.902417233388293	-7.08441255891221	11.1081970731588	3.49213665057525	8.54716105852749	-0.773124552891707	2.89019150333301	4.92856882721145	-6.76216328849056	-1.61282466996073	7.90524644819937	6.61427545571176	2.03014787103317
140	4.13810963407015	2.06532343917866	2.33449414734434	1.2728044998102	2.84369175286638	2.83454549075291	4.67650904561946	1	4.04305116755378	1.24768359120059	2.85254984841909	1	2.00649094800905	6.69102244026653	4.6932394732968	6.36635153926896	1	2.30963713228267	3.3492201451542	4.83497597561342	4.66241169134307	6.82061759473967	1	7.3256001098784	15.043520487232	-0.438004403166319	-12.4877282592648	-0.169278412229252	-2.23334585356278	-3.47094452155266	-6.90011689083004	1.85002135049082	12.7016353470621	6.08065730170339	2.44498892675382	5.24460819009793	5.7086547011314	-5.3252401641944	11.9662382057717	6.83801143218918	4.31411171697541	-5.42459787689566	3.56630130964539	7.31013338777864	-6.12960220735287	-1.31662590385867	4.37929525201416	5.84710899456602	5.75908970662139
141	1	4.08019997358552	6.87203947178689	1	4.62038295161095	6.20172827163288	5.06067175130316	2.74795364261457	1.36388596546468	4.49669156924463	5.9973016597311	3.32077495960589	2.59915537477104	3.5851788980248	4.76842701223893	5.18052662562209	3.01406482109082	2.53682067010822	1	4.19455547819872	2.98610151879367	1.89893684324448	1	4.84262463731433	7.51128472363514	1.22707786775352	-6.98338359704871	5.57210377270689	-5.27649697900919	-7.51961771049959	-4.76003124384097	1.37625242354033	10.9368314882769	2.91747781727431	-2.79256091149979	5.57504831204913	2.68641533827424	1.00669887082637	8.76269256796798	11.0327926626624	9.23285921617893	-5.93922225811483	8.79701000119436	5.7994537973232	-6.99370478928681	-4.92858603360396	9.72695898709396	3.34809182661527	5.49105038838744
142	1.89699694329677	1.04024227371481	2.08470704214589	4.53017045987994	6.29088010017546	1.91575618493006	6.37425705205878	1.909397953567	1	2.09628732544668	2.34403977297708	3.84728506411171	5.96967568079961	1.61381663902716	7	2.63852371776163	2.87558550702917	2.3953188506069	1.54069162724969	6.6411600025836	2.33039562500994	2.19767840952024	1.42321217803532	7.19433748587064	10.5977885433413	-8.37804801581225	-11.7910922741604	0.710550683789028	-4.33076417930187	-0.755908686312135	-6.6578822253657	4.33564377264035	6.05911354112126	6.19606458419643	-3.83515385598898	4.52488650098007	-2.66722771031455	-7.75553431660063	10.9331840863852	0.844677592094757	9.06557092496697	-0.296410584066808	5.03100267680838	5.5256231940391	-10.392261177437	-0.510287515398118	8.06408912297719	6.53941419941277	12.0322973506363
143	2.62422147388571	2.7046990980175	3.78354752494559	2.61225751916013	7	6.25237227418193	1	7	4.9669500926853	1.1666664628011	3.31355080313307	2.9950616244265	1.1864165759863	2.51729798900159	5.98249054153159	1	6.60931596337567	2.618357819383	4.20405122017917	4.08503194269649	2.784909899072	6.22881592539496	1.60418417942274	8.97870815800643	8.15549422411475	-8.24240170015144	-7.23673255140752	0.444723958342809	2.24786636201147	-3.69683264861043	-9.2068719176217	-1.13647507312448	6.77548992398189	-1.82294371501292	-7.07031328877507	1.51787055049996	-4.96801410192708	-0.672376395223353	9.72219507582504	7.48563934878328	5.26315727406379	-4.48521129579922	8.29342072262454	2.74041619636575	-5.0325096488208	-2.81777832361124	3.46082954780193	4.14765770919526	6.96003618014775
144	5.89943942786125	2.9874511816661	7	2.4744480532018	5.73409865462739	5.49170405171248	7	2.94661342381466	1.41809111327089	1.49316509021988	5.7284691783914	1.59118741512248	1	3.84581360291162	6.05247891881171	2.65707729175703	3.92419730127794	3.15345814704611	3.91725122173274	1.61675368600311	2.24911865890221	4.12594101962828	1	1.51946731666574	10.5929568105413	-7.38764447890779	-5.82039882923588	4.2568512836583	-7.03478755550822	-1.54875429503263	-6.74684567710281	-3.25145794329759	15.6529466986432	2.47155229621802	0.0119390594940771	1.44485559074814	1.49948329364906	-0.811968689837072	7.99674506532775	7.48381420340644	2.38643049128518	1.77049286781326	5.08828324772824	6.46118144580398	-4.21515282910755	-4.14102057736963	7.24296204052829	2.49909150713754	5.09095336305012
145	4.77342045297871	5.33701070486164	6.44388469299437	2.78404397116364	4.60100578411205	6.42499589466683	2.01180426387325	1.97736439698008	4.12621855830552	1.2059086478802	1	2.68855025540078	2.66988079327615	4.6255794846743	7	7	2.56272733068319	2.51395194797181	4.76085632060559	7	3.13985406623716	1.6092116884631	1.76204165957596	4.04105792280923	12.1406688642917	-3.54919363986869	-15.3579243048459	3.47393576119822	-4.23974677558955	-7.33221995705362	-12.3422683823111	-1.41900439401495	8.26649973079887	7.32537374852061	-4.45859026378968	-0.898305885793383	-1.85016182054093	4.33527739109647	6.5125755130449	10.6891965217857	0.135510258227881	4.99766576522679	13.6097853529267	3.8052234839451	-6.57118550673823	-1.05095199568898	3.86793349605347	3.31605944025886	0.0890296957702193
146	4.48228404077771	4.12146587164626	7	4.50451058076669	7	2.35163562053101	3.27842700504236	3.9220538749318	4.4942480508585	1.21601265015016	6.5606063449326	1.74526277164021	3.43647173356403	2.43431390797643	6.3892395813874	5.91884255212713	1.52466766434991	3.30859362760049	1	6.55216384493529	3.63532906768615	5.85222152577108	5.91597433565588	1.99201057076657	10.8966823474887	-3.11135232288694	-6.71539755065041	3.62541297154003	-2.89938980654364	-3.55879095585147	-6.76728572262046	-4.35712483144668	13.8878172604867	5.12456491673885	1.56762053130394	2.14583148780324	0.440011871551712	-1.17620760821681	8.75734828823273	8.73483383927938	2.12196362718332	4.65284206623216	8.0637256282172	0.0486630350371566	0.183288441238396	-3.4682228869072	3.28819682297834	2.56796837587919	4.56753519847016
147	1.0402381463131	7	4.91780245701935	1.79606002460801	2.63470737103794	1.99013424923991	2.27896798324633	2.09186871095169	3.02675478053302	1.5487375118034	3.75313155940406	3.84183044853292	1.50098371961642	1.64793346263246	3.01288829151288	5.33725415594184	2.55387869117238	1.52963173636121	4.26159274323352	1	4.47049362026338	1.93623494793877	1	3.23831077780761	9.98374656397707	2.1291758642717	-6.22283881155301	5.95398950257275	-3.8467462312499	-8.63417334896788	-7.85996303094042	1.19613940383956	7.243190951641	4.1561536096371	-1.52187437210265	0.650029717086355	0.0841662176942694	1.93538786906396	6.59225789852411	11.4066880793999	9.60937795010174	-6.02744129982739	9.04372887564408	2.17208609175375	-6.97778606962004	-1.1195623004138	5.50962720668836	-1.26596051460279	19.1283617195564
148	2.51924577223999	5.15022462016331	5.83398131147331	1.35264457417221	1.57161704163963	1	2.95937743431934	1.40329358978615	7	4.09873151886331	1	1.23906801977359	1	1.84377925610498	6.13855927796125	2.65421647189779	1.56317242684147	3.43706298763498	3.97292741594661	3.29898914028392	4.64523358389889	4.49197646376515	3.66219054508881	7.45356909963204	9.61951235445185	2.58230235733762	-10.1249790935795	5.37352927385559	-2.13629953210689	-8.05260603653305	-7.35802483194459	1.87179534387308	10.3817977347547	4.25003721973757	-1.97219269128846	6.91973962327047	2.73161749288988	0.328633963739862	7.30447096833648	11.8722550282194	7.99527357536389	-4.03439966938779	8.93783674149485	1.91528984816698	-1.15868922506813	-15.7103827187275	2.57215569828349	-0.097814513319257	3.48619236934617
149	1.78215822062388	3.97206204154462	5.61386564470299	2.77912016843735	1.8564062570947	1	2.49289091941968	1.95188053605414	3.12404676332944	3.85276850586598	3.92727661791451	5.18965152346364	4.67875337373139	1.45501377304091	7	4.09224888259518	4.40100663007107	4.01603256709946	3.02448068857706	4.91463205762912	3.47773048880949	4.13356442639799	3.26574563661389	6.67497327647215	9.16309610008408	1.67569758427044	-5.22654401381415	6.81472279962967	-2.87702049177599	-9.56860668820498	-4.97876074542185	0.795584305410205	11.3728133557105	2.9943398589975	-3.17818406820978	2.84331424416836	2.53125384427609	-0.153242069526645	12.4529021341877	6.03533657625137	10.0649849332207	-4.70474674563896	7.95526259610275	0.762389369277311	-6.05986916372453	-5.62393958165967	4.52050548246205	6.53731922145458	2.27226644831349
150	1.75416753600537	5.0164535467041	3.23791798603542	3.59717263990085	6.62139873416654	4.37719097889303	2.57089514877388	2.24906591160913	5.00673044798741	1.47145291250195	2.15806052899796	1	1	1.82962652530087	4.18212706788454	4.46060624818871	4.25366384925869	4.37492204189531	3.05467394207247	1	3.95401611262045	4.67840061303557	1.97008638440618	5.20175800976689	7.61175060908278	-6.29739828151596	-10.1922632291574	0.342491216052758	-7.53850800247163	-2.98025897536769	-5.0048228195525	5.24265008014405	7.21674345437091	7.4338592881285	-6.03649714509055	6.18091560777898	2.44402954044453	-5.83239171769296	11.2329894941586	3.48910638017975	8.94340724664359	-0.241498920883838	5.16961552509211	2.12371246460321	-14.1676102106953	-16.0657070642717	3.92317238994824	0.24499571201066	4.17661458832472
151	5.28123894311903	1	7	5.83493773978514	2.42813472691837	2.38426536124791	4.41620213201681	6.97623006453145	2.09550746504938	1.43884144454391	4.82511060763355	3.67475456478537	4.80252981091417	3.7313758484623	7	6.37904277674699	1.91826165483023	6.3050694367686	2.37169299307013	2.51000334481193	3.70534450380445	7	1.5881208952035	6.28645364053688	10.2080365168351	-1.04392468870137	-15.7437619879378	3.49165069228658	-4.09004692797584	-5.54772054197734	-15.0061298377312	3.40362636574785	13.6592469271294	7.58578929833769	-6.67171715299493	1.25384089706855	-1.01132884771205	1.87430997309633	7.99335173962091	5.71583681187751	3.07930162781704	1.92084291845125	16.8489668582247	1.59574313623278	-14.3701278930097	-0.538526850587093	6.65125238013407	2.46880606002408	8.62361908314768
152	3.06752995980455	1	5.54487720212898	5.28355399005346	1.20705569257159	1.18532089211717	3.91658241568952	2.88753709958881	5.47764540751325	1.09396789241635	5.83759053296111	3.06013678140488	2.35996053473428	2.05175475673065	6.92708151177882	4.67165338211873	3.48945157091949	5.49082713132815	1.49999627393003	1	1.29925289708498	1	1	8.62128161713015	10.0860600793862	-2.20949426583494	-16.221476586539	4.93122279739108	-4.44671622906466	-10.853749409412	-11.3047656738993	4.53631864155607	12.6975793005212	6.34226804585098	-7.22588059269351	-0.806712779267418	-1.40433043859922	-0.665204854268721	8.52997549262057	5.00320675004146	3.21258724240294	3.91374160843135	15.9407359944628	4.69095325363675	-6.54661745444208	-14.1993099306961	4.81638257534581	2.42620165986898	8.29740391550093
153	3.61790221203407	6.15232909503865	2.41880742732623	5.14692775868924	5.31588628421826	5.00661831482819	2.65707544622689	1	5.86280170397616	2.12191056919561	1	5.81652932877658	1.38951861297586	4.08332458439121	1.31803069042247	5.4989368565734	6.82556345055619	5.39299203732936	5.57811711457165	2.13126743743064	4.66039750027157	5.99303761276238	1.44360335300718	-1.17174155172676	9.67876900705077	-3.39241415268835	-7.21139998660928	2.80845398024629	4.17549138414782	-1.06160113636592	-1.54037491031967	3.73596125193898	9.27119521621065	4.99536379365436	-5.28137019748818	3.85457027536354	4.89708918126839	-4.6092569391934	12.4440285639028	3.98197892641795	6.38905511599489	-3.0673995667391	5.56767736274766	-0.930906508118716	-4.18524241460638	-4.46353952638725	4.86792545231335	6.54527172536596	0.805428882574311
154	1.61428666514052	7	5.68703114677134	2.14405680159453	1	4.47601400908972	1.73199755239204	1.69432883969238	3.10746230033886	1.17445807496143	4.08424037420366	1.57766371911163	2.74555702724371	5.50323518141017	5.26656882474264	3.59262552546236	1	6.43853391602009	5.38034570076221	6.0158247176017	2.10155176033105	2.20983956461006	2.24695382653747	5.23369367917237	8.29541201685827	3.35020037948071	-7.77421319074111	6.14424594977702	-3.38159608445328	-5.50513669994897	-7.46541778760779	1.3865218816258	12.6363676281667	5.49451095354048	-5.05651665714626	4.85299229967422	2.33803469057077	-0.0917595915640863	10.5898784867317	10.2477399758333	8.12221297305873	-5.96175767790039	7.4609418435376	2.56829893897038	-0.985363010049269	-5.99800214549862	10.8023700377482	0.950060717084495	5.41714440956869
155	4.72650743822904	3.38301090162829	2.03423598678828	3.12965504807479	6.72410611243345	1.96705751627271	2.87544237845477	1	6.335776300214	6.59505949466425	3.58947127388205	3.37240100614537	1.24380473882426	1	4.00758426867452	6.36203227194513	1	1.42110963635672	4.05286044518469	4.48572514643666	1.15656474202834	1.15374594783462	1.03816154434528	8.9480801899375	16.3015802177402	-4.85610576320581	-8.54709748990549	-0.0433249818115348	-3.06666641256835	-3.98309190883927	-5.18835886569128	3.86715118816201	13.2038686406476	8.04952767827134	3.62314849122007	5.80884093660241	3.17408779595068	-3.02620048747478	11.3143542434936	6.25587362302158	7.05645105197986	-5.90233674335401	6.3066189332754	-2.06456249277691	-8.33834304506085	-3.74888514510346	10.0085991163578	5.27281245547383	8.47087500970797
156	2.09932561940701	3.89812817107098	1.54425814238807	5.34655853782888	1.4863285442407	2.66077240726344	5.40039437837192	1.86938668503992	6.35177088846975	3.37998418108465	1	1.24956590905269	1.84335767995665	5.44468399065741	5.33606168275504	4.39567043871335	3.53421555848325	1	1.67285735873346	1.80705320780113	1.08716335875339	5.71824976462759	2.18236526498259	6.37092755481448	8.58794092047625	-7.82173819693612	-8.96361865710427	0.968125840545874	-9.09199434032064	-1.14187441537797	-7.86444777482041	5.17862866840029	7.18547261746599	6.14853936237425	-5.53293728015879	3.72472135387676	1.42848966430435	-7.55010428708927	12.3013457230572	3.25830050649938	8.88956313593823	0.532261214553771	3.4178244609319	1.02212026991126	-7.38006730255102	-1.24929966945562	2.57885936939586	4.94518688558885	1.73271533878111
157	4.44808774413399	2.24319048843875	1.45717506319255	1	5.50902548315173	1.09334543300247	6.57785395179752	1	5.98023525636863	1	3.23804396930564	1.27917528161915	1.33570602989593	4.72152574630872	7	1.62229003327065	5.64970657594304	2.12762237246591	1.93227366440806	1.77555378374822	2.37790148742903	1.38152054827352	1.05427092813728	7.46903986229425	16.6160928650669	-3.59481472244712	-9.41253834893065	0.641000089120154	-2.30130642486936	-2.33130229141598	-5.42800723332055	2.00097635504619	12.2508156142123	7.76355178686281	3.60836328644965	4.86648741846075	4.59453953681119	-4.45805791576929	11.6560246653024	6.85016601649458	7.19664871003172	-5.46538067431224	6.41094307632353	0.968100855269321	-6.04100875634287	-6.3889757730661	10.2947105444073	4.39826983389169	20.8201544891822
158	5.31386829436599	2.88954472854114	5.65198571326505	1.22441718584525	6.65104930415511	4.34003277553767	1.20876166627226	6.52003242487779	4.85816888838014	3.75437077294536	5.0414845333392	4.37367756657915	1.19972269106429	1.84766755413559	7	4.47696003918364	5.88232544872274	6.21882993761502	1	3.12592550934297	1.22307561251118	5.66980308897414	3.09373834483295	2.25630732004141	12.2903333905566	-7.76727806300856	-5.36979748473359	5.20235986331752	-6.3517000118454	-2.79701217419132	-7.34749020242541	-2.48156786612925	12.9234234406228	4.65214512395655	1.40140545607178	1.22059252671267	2.10069629351126	-3.39569782844217	10.1233443573994	8.14680822352404	3.70969540760691	2.58466302824324	7.82106713298146	2.74546967990764	-8.01402058170345	-7.17154777205382	3.44982506411944	2.10733224692557	9.24685772189368
159	3.62930944482324	2.23042207435626	3.05377131988951	6.46895565403696	6.26078747068337	1	6.25203225281241	1.47648566878408	1.89119226293125	1.29212343965891	3.99133170033623	1	1.98460023188114	1.03377382928694	4.72198561239997	4.65216227813181	4.07219117779571	3.26644120654411	2.52323939037139	5.94006687041546	2.47608460170349	4.88592242961852	1.68848626524285	7.2032408355966	13.4292446897791	-8.7052700724205	-10.4628592360247	2.2230584859969	-3.21045688992136	-1.90416965339118	-4.86799250222591	3.1838780069685	6.78155615449621	6.29171288895664	-1.99274945262404	4.39197458623705	-2.02884741474201	-7.17256431083278	10.7834851669509	1.15691442394684	8.87607199731645	0.897908760003999	4.83619921797895	0.342307074989793	-5.23777456609577	-10.9190895521761	9.36355041107712	5.45240076078943	10.3919617043916
160	3.61033786252033	5.22204051857214	5.74955055207067	5.38013454153877	4.20362970396754	3.09263821359892	3.7189795968518	3.70929575523522	1.48107641341845	1	1.70365936559877	1	3.50929277863578	4.63401694380737	6.70802004450275	2.58645874820545	1	2.27396822389675	1.87468330203146	1.50056491661723	4.82151342907537	3.66677554753132	6.53294661034985	5.11302644526779	11.3507336263669	-2.18256736714131	-6.95587626273905	8.06232748353128	-2.1776572511599	-1.36358484412954	-15.3865812690098	0.650229469128081	9.88113659096339	7.09242444451859	-10.5507538449007	0.128877197266052	2.22104804860085	-3.74001478086546	8.88279363647822	8.64031752259038	-0.619237173727822	2.68072084750053	10.6189374108683	7.51238855059867	-5.00218512820651	-0.978463564552313	11.7035592744201	5.74483758494528	5.58513642099975
161	1.65345568558154	2.84184492040397	1.97017874602354	3.84101022677652	5.71123008439734	1	4.73350127929067	3.71247505803048	6.37133747240398	2.96993996396635	1	3.19515642242496	4.88899357485038	1	4.88874207021845	1.0043939398998	1.80047742799412	3.91946803604907	7	5.33209047440712	2.73370090027086	1	1.24275368292612	7.80539493572509	8.10028053477765	-5.61198225911711	-10.6475793701779	1.04319157353843	-10.0596569645505	-3.01407739336885	-4.59488893192361	5.50499144695179	8.00421073133795	5.9859609162718	-4.93999921999248	5.7835830772325	2.1329030641501	-6.54021511911996	10.4390323517195	3.05218902513033	9.66266588080447	-1.16195635005736	3.33045497699674	2.66566462410835	-9.620493702613	-7.74058947683409	9.85888593944142	0.742471473949959	1.98341267778035
162	4.48885331293963	6.07691690466558	5.57490877278418	4.65736278543046	3.74783402373157	3.72450928284263	2.67866239054382	5.34924204108782	3.62038062127436	1.6571419254749	4.60975365519446	1	1.1909658325169	4.90906244153663	7	5.27002163004835	5.91667722998902	1	4.20926862832882	2.40513906168537	2.8181052141516	2.78716942782527	5.59216461862303	6.41570828353503	7.24478394396518	-2.0239421429658	-13.0631823285798	5.7003797129916	-4.40496138875653	-1.09878614876563	-16.3189747175976	-2.95910293564463	14.2315159381044	7.86453213044436	-7.86881585543898	1.57355728618894	0.760319175433987	-2.77793939081715	6.95913974913022	5.0171846490353	2.31221799307879	-0.271399457032596	7.17613697060871	4.80734667190399	-8.30426807269099	-13.8402187794075	6.44328390155335	3.07111131848514	5.85736366445499
163	1.18037399388019	4.19253289358789	1.84207955625557	5.90452126594149	3.43558383334528	4.15318953666993	5.75864030471103	4.03143130692857	3.93631975612267	1	6.10390591448688	1	1.40909116240825	1.23762017439729	4.08564575937664	1.33169850438078	5.87562433311011	2.22014740048946	6.58537705442111	2.4883097878065	4.89388045473672	1.56585820592349	1.81105648777278	3.8462423482977	10.3021335797906	-5.73513961390186	-10.1960040905122	0.479135370301977	-10.9000069837486	-0.39304848305745	-8.20067570369976	5.79551705842217	5.7146579057929	6.91101735149898	-3.87915580639847	5.84539736816053	-0.579481382540727	-6.73655575316983	10.5724888144117	3.77624788869384	6.32227594820463	-0.461791293812586	4.36552355088331	4.26833395710445	-0.711829781239943	-2.64588493703117	2.7136827324247	2.97264406222223	3.02034588093992
164	2.99326038572103	4.1666837282792	6.98181796672106	2.15228377606818	1.29342311693319	5.63659928975629	1.93504982586612	1.92446220101929	1.00464978128147	1.6493888244766	1.72447989530059	1	3.88258915890156	1.66466098025056	5.77641676444794	2.09010671445357	2.68207301412055	4.19202597857894	5.33503643130048	2.35660855909739	6.73730418914104	5.59502018251896	1.4693395841213	6.57131362620957	10.0439130039597	1.85905479500824	-11.0132139913378	5.39797038401088	-2.82824464443303	-7.99357472004937	-6.73944700270948	1.70079330507104	10.4348824604026	3.66795935956801	-2.76317522926973	5.71230532224878	3.9629437368057	-0.258121592728654	8.27132297136701	11.8149684804371	8.33336312037016	-3.57763829618963	9.11124816408356	3.20695446634589	-7.94698408599671	-14.8771760118769	4.45499822741651	4.11739280464432	7.89790970920481
165	1.06640264334405	3.48267493970321	1.30711609414248	4.50152015373381	4.6586313235368	1.09999649987393	4.33619101463249	5.68079377227523	5.25993069891391	2.06375154378588	1.68022401677818	1.6537756946308	5.15909045813061	1.81941044145067	5.27295681306535	1.20061267044526	2.65416432921251	5.70526435548031	7	4.37091589045737	3.6164246798423	1.62814091774592	1	8.45082703826364	8.54555168717781	-6.13273108756624	-11.8130968348016	1.33681331276021	-9.93684519227963	-3.28053163551746	-5.31769943292561	5.78151874653759	7.11391703075841	5.87623575061824	-5.46741187498438	6.29148941921793	2.70646981821641	-7.13825864279342	10.1914082028032	3.0935294850373	8.42787360565185	-0.587104411887295	3.36416767306277	2.03975869481162	-8.82062695829582	-4.54048172361036	10.424138662404	0.963369992291116	2.46647156239078
166	2.32053722484863	7	6.33702887020242	2.95722174716661	1.70447832308255	6.21845440714779	4.82776462454426	3.51375025697167	6.81168180877904	1	4.40405758762777	1.59590911793276	2.63405664649039	5.81993244115781	6.746117643131	2.14062767552269	2.3333212305115	1.8646532887618	6.71386227463434	1.28965054902195	3.23895068899986	3.77691814783712	2.48934411865024	4.66525829731845	8.65026683552619	2.77272895476389	-7.83913467681206	5.86402738475313	-2.59763955880777	-6.02183433650557	-7.78565022486902	1.58373929767562	12.2811615575349	4.7884633997572	-5.98701087695191	3.9838386902672	2.6055521142972	-0.0812308639323402	9.97593744757476	10.3460383608994	8.81305175606311	-5.15077550739388	6.76935089390412	-1.64878937187172	-0.809772925955174	-3.96106575317308	9.9997620461102	5.88551054252788	0.301904156876498
167	5.0019158862277	2.80191290788208	2.36150089621168	2.3868986094934	5.18300263949914	1.38657050561173	3.66305346090425	1	5.13672695539964	3.30565649980403	4.86454554420997	5.10328387695653	5.430292894597	1	5.77739754630129	3.97184051450999	3.75369962708459	3.53504624550057	2.97887000220632	1	2.90738867390123	1.00756657419956	2.63266671605869	9.09459542099464	16.777231003987	-4.14527748168215	-8.78845265649261	-1.21670995969139	-0.557274991107056	-4.64039187680763	-5.13499128232979	3.73263267299628	13.3171188624167	8.22243193278945	4.63523313732325	5.37838513989833	4.19568075379932	-5.32217087725712	11.3259168031386	7.47857688888447	7.20307377625041	-5.90265710938227	5.28575832747348	2.90434569549763	-0.879394106290867	-5.96638423879667	3.22273470401695	4.97719249998516	8.05529615743436
168	3.17678486392265	4.43074690855426	6.98901559937054	2.70078471321188	6.94465959377882	1.17999289209682	6.05264120673148	3.50218079524214	5.41936751090694	2.87438930693133	4.557551934032	4.78441605881809	1.87177033677415	1.13051329091246	6.24071395478756	1.45586389931317	1	4.45613586737308	1.71646606708263	2.49834400645708	1	2.71807863713218	1.12654558328412	1.91333771999189	10.936180743516	-2.15208001955085	-5.10480652433141	4.25248320942188	-6.03973767859199	-3.75669560454721	-6.76318757249636	-5.35739035525085	14.3569080327154	4.75235030333933	1.45447128995093	1.49215159851485	-1.9410018743235	-3.18773398438794	12.7328107568542	7.80102234912586	0.482511516569483	5.23379037972319	10.1524211886694	0.464649295165766	-6.27259610623358	-4.67685304384378	4.3424328948851	5.47503990955342	3.58908277669313
169	3.38002958259861	7	3.48329632173368	5.21946617975456	3.64000490857358	5.06915358905124	3.24571164445656	1.31423570144339	3.94412655824935	1	2.3742437736527	6.34491785261509	1.52421454966015	4.54788640196702	1.56682418031171	5.16211240790865	6.20914636151182	4.2969279187309	6.01452838792135	1.08251294768138	3.99062756433007	5.24586548534313	1.69859117184516	-0.181782995696102	8.9273202044198	-2.64543079957624	-6.86440051913559	2.7414266654409	4.16808995295824	-2.59803478293943	-0.688373198979956	4.3487159791639	9.85770788768069	5.62633119732	-4.73568336817503	4.27201422142082	5.58981957326479	-3.63824391874287	12.8541507292005	3.2343103500406	6.34380925384812	-1.68726570334505	4.71692306953516	0.881281580913151	-3.30659070647343	-4.17141925782666	3.91751508525907	5.9125965078904	17.0085108754807
170	3.13464961671975	2.63424657844945	5.93620898062289	5.57010571034161	1.60281061280321	1.28430599338746	4.03359458858939	6.86119871242459	5.47591598021934	1.81127581606172	5.14953701556812	4.20511616467423	1.56016999912791	1	5.15919600040713	4.53585449421439	2.65997665505092	7	2.8861224488146	5.85320582210374	1.44707027712319	1.71642786826163	1.64223478501284	8.59381556877848	9.90894863232991	-1.98014884820968	-17.8987408121745	4.95424500097292	-3.39787380293943	-11.1185848269187	-11.7995575719053	4.37913923585262	13.800418939588	6.76384033949675	-6.99018369284031	-2.02304943470155	-1.70727961385379	-0.747289022058274	8.20203036978961	5.45161408630877	3.33485797203974	5.16562718615231	15.9919877114855	0.0675600778381342	-9.15538057047539	-13.104065173421	5.12523539692164	0.490408946044259	8.22226452137886
171	2.41270200360735	5.21024332306807	4.46449388531576	3.60938490689947	5.8286643300009	6.23267723367115	2.16601668770591	5.95022724958678	2.27790140025109	2.11609726194207	7	1	3.06168825740419	4.83213408789827	5.2352849509645	5.10759694021311	1.18990310371167	1	3.97106859784834	5.58610413642008	3.50500304739729	2.33055865173362	4.12125627628287	6.74208344341282	13.3029409579094	-5.94106205449956	-12.3258577573453	2.69050088294788	-6.7105674077861	-2.98112975200405	-6.8754746861047	2.49747066011283	8.98599710626194	2.64867913564991	-3.59154869460448	7.71772901602719	2.59854690668144	-4.45584862380678	10.240693503006	5.55017325608767	6.3607203484339	0.467869182821909	7.9118672624075	3.70672709239922	1.37054510957288	-6.46944082701093	2.97586741209918	-0.104232102969759	3.65388780345821
172	6.39676778272207	3.96927090421043	3.35520734624498	5.8730213422958	5.39968818996794	5.75077827438226	2.34406113744733	2.47539704687935	5.36226137625545	1.5244939206388	4.44233530074898	4.10315917699916	1.31470219148758	1	3.86782462152923	3.57572384438848	5.53727022056231	1	1.89806440640856	5.12012203835841	1.1615317834047	6.27013452010914	1.94942187742727	6.92700542374516	7.90211193928281	-6.26017484997368	-14.3748723478943	2.69855422945504	-8.38199387742711	-5.7870646229549	-6.7222372741828	-0.0798789517509068	4.11364617413178	6.6442322033009	-6.4869977398353	1.96091948711533	2.37109383714086	1.66170155608154	13.0707138384154	1.96007553400867	1.51424342040728	3.47963202535491	10.9716221010132	1.35246060285662	-7.28207564885125	-6.49762336390732	3.29650358619125	3.4536848858437	0.549629112331131
173	1.82787974345128	6.3280286195673	2.35668133862682	2.88281294219862	3.19821431567922	1.87915911324216	6.441153104165	1	7	2.61100635878238	1	1	4.34819100228562	2.56293751415637	2.05467100663552	3.5094873748351	5.21224230257548	2.01721983233492	1	2.42000838099889	1.46238582535581	4.94621925701305	2.253147274241	-0.493224502259426	8.84104908534648	-3.56151721325263	-6.42558930548151	1.30533680026613	6.82181421285111	1.03632308956387	3.04457370689186	3.28309068708861	8.85195244542834	6.09066297302993	-2.93206203890108	5.16557899595567	8.98743767089585	-4.90047892163124	10.7310505232819	2.83939359542279	8.35586172059745	-3.85677206397942	6.82524076272798	5.9974735878864	-6.70614308650707	-11.1525351897365	3.30699367345063	7.59816308355266	7.97584322956857
174	3.89520153386665	4.69804886330194	6.70884915776101	1.12199362541797	6.27282679087752	1	1.66852491149981	6.4972211916118	6.10675012100894	3.49296674176483	5.60575963392746	5.12698717466038	4.00475306646178	1.1303089882469	6.71486001886867	4.7928806285728	3.76699542478319	7	1	6.86211351572104	1.93597098542694	4.42124586056187	1	2.27874549870851	11.692940903843	-6.64655903564601	-5.57544946339275	6.21517888209044	-6.30375300092407	-3.05388199049171	-6.23761260334136	-2.11949128647564	13.5670213637084	5.29138923398611	1.25815466947166	1.28501195203566	1.84956785359291	-2.26023955011658	11.2061609638399	8.78844913465122	3.2413232694888	2.46419562305888	6.87721460332117	-0.795835437442564	-9.57349824542987	-6.98282712906095	8.16473938262001	1.78393375761094	3.67148463915292
175	3.17497393285253	4.81904937744562	6.68923927886917	1	2.20051230926489	3.38267192482963	2.30666631591157	1.16322683118677	1.42353815127	1.33260752833341	1.6387487384967	1.42587416167927	1	1.51820505340413	3.52804830743163	5.5851683457968	1.16203167921922	4.95348484729851	6.1910458592575	2.86305207975878	3.43268478942519	5.30195633132591	1.51332494507931	5.17978826625487	9.72748658814198	1.13806389534889	-11.3743948248922	6.18870722726914	-2.51039436163164	-8.38502952343935	-6.92406143772287	2.48775847852065	11.1673195919366	4.36410501085408	-3.54880934927503	5.01123823103028	3.86329229100154	1.07712494929649	7.89650573055111	12.5636978068878	9.18203253674035	-4.17990191470081	8.06280250849452	1.29853363849971	-2.647017053831	-0.89944960443423	3.50229659018092	3.34164535067544	6.26237308931143
176	2.27173736841506	3.12711049632063	5.59276207204064	5.77409717372535	3.20498545879235	4.81780708496191	6.30242755870166	3.36918820018007	5.55678329179724	2.45646958274823	7	3.60942284887405	1.78156196356151	6.42359416198106	4.90323590156274	3.51645334808086	1.8623338549212	1.80894835999769	2.08201766238567	1.75016920194539	2.21510277571714	1.44675452701199	4.38431327262698	7.1953667856712	11.0049027309796	-2.33344309948751	-17.34685439466	4.1964011215747	-3.91766947407754	-12.0471413982034	-11.1141254269856	3.43651298894747	13.0455390416464	5.96959918997746	-6.30629521635459	-1.20591081898274	-2.73083210163025	1.00518211693355	9.26549744236228	4.00744486298387	2.76743659723418	4.27190554827906	15.8134613771435	2.60354396343094	-4.88411335683673	-12.9314714941809	3.46674744749313	3.02229630096404	16.6558508803181
177	3.44631177338381	7	4.17681822132012	1.74015639491299	1	2.30627454661519	2.30701212473982	3.29737812501847	4.41556801812628	2.38241884867241	5.57212565139512	5.29246424001868	1.74936417232561	1.8253774101297	3.79606923525278	4.40708378855737	2.91817743734794	4.4861811761429	1.7387340389109	3.83823751759004	2.73287859155847	1	1	5.15558797380496	7.12065056217123	3.16155349357725	-7.51882357418454	7.0620734017872	-1.06688293685166	-7.42235551855046	-8.77235828433447	3.21041823186654	11.0291398082863	5.45502170174646	-0.691130194349354	2.90589865363961	0.609620824487047	-0.836236269817549	6.99458027396314	10.5444645410957	5.83427374656208	-3.6151437577982	13.8570556182336	1.89146485374243	-6.31012625976397	-5.07260532447462	7.76598969949187	2.87387628833491	9.00521003521115
178	4.79668642583894	5.76127771355962	6.42947198014896	4.78653330542207	3.59256290523276	6.15961274725771	2.43255108341179	1	4.12324989185157	1.59990325165569	4.15755778928657	1.89028996551885	3.43660837333919	3.69573289149911	5.77740177781165	3.59297289534177	2.63636284973369	2.94010095713666	5.43802199827752	2.1972391818043	2.78966998400605	4.19690746021101	4.81772800449416	7.29643482478213	7.56230616534202	-2.55888519536418	-11.9018989269437	6.07570970579253	-4.62599129699212	-0.367427882098462	-16.1643882344705	-2.55216024533586	12.8696276337748	9.42276182337442	-7.70692509163809	1.12030240716779	0.228240241932836	-3.3977158776651	6.59073305262951	5.53673177845727	2.06770290164941	0.979110888821339	7.21511121085374	4.39073299223372	-7.96611983707572	-7.65732483027059	6.39568605963839	-2.0530121399298	11.8380761045814
179	5.19033962976251	5.02239957478946	2.31582354699605	4.28992752434467	6.60014758611043	1.74151937326207	2.24687781593944	2.37307789690333	3.94463311901015	2.76970141099816	4.14196704044494	3.2656380545353	2.65071731237827	6.53250511373586	4.88590949941574	2.92075510730697	3.08490319139048	3.6999419879476	2.5521287832904	5.25216363542891	3.55741390413084	1.44975390184873	1	8.75486989086408	8.61485717131117	-6.79544987960318	-14.3424797213373	3.50421972210153	-7.68555768056497	-6.9588594770717	-5.55646019181257	-0.77694853266684	3.63356314560864	4.6162448883699	-5.86039454833465	2.87545030299838	2.07237539382941	3.24164328003889	12.6194361649519	3.36534909638299	1.04292483513983	1.88258567148371	11.6643670178725	1.75960283328185	-7.67036259857424	-4.6444880084145	1.37951693601856	0.439181718449707	6.39326088835344
180	4.56713972310879	5.85690238561381	4.84890412735828	1	1.19466637489611	2.25713762560371	1.25734395894673	5.11607880351971	5.25267135817713	2.49133711767822	4.70339284214838	6.14046194715125	2.34650359275558	1.05037947452178	6.9012827457837	4.14732375077458	3.33172185716242	5.53563368988344	1	3.94181695481359	1.95999495244182	1.91404825222638	1.40484431744525	5.01114696643789	5.79232029900588	3.83236959952888	-8.17219933833128	6.53120495770569	-1.55005943515058	-8.7989792686836	-8.00781826003769	2.53555982012166	10.9649874108767	5.94606716253612	-1.35960298916607	2.91792475253623	1.47119273942452	-1.36078000235927	8.14993254707833	10.2553217303272	5.35183582978644	-3.29835439596635	12.722911667741	1.07390365459488	-5.29345319259382	-6.21072501597413	4.6787472731553	2.20243256934287	9.62444472571332
181	1.84218145291653	5.06794416952928	2.55980505515251	7	2.69589462471056	2.92717507639519	1.7146552340931	5.88895655270589	3.51266666175772	1.39355121795662	1	1.1542282579318	2.33389664510825	1	6.30884069531895	2.40548626357368	2.71328552652794	1.3280588947606	3.62467521184131	5.66344226121994	2.70553486925013	1.12500387942472	1.76333809609615	4.80999252046883	8.77477796739314	-3.83312968162105	-9.66261847374678	0.364613288378687	-11.5061713794793	0.0460722942299083	-7.88330962740724	4.4856348057899	6.48232101094061	4.69772398016103	-4.87060644294567	4.32973296095598	0.075538983998925	-7.64045396261817	13.3408065632131	3.3477307501116	5.21456105760493	-2.34509935272919	7.40401424391066	3.80797136157535	2.06875221297905	-2.28974266388972	3.63118203406403	5.59307999056921	7.03858540655249
182	5.60537985285387	1.9787450503002	6.99353958453319	5.00060393747258	1	6.43303172472369	2.96641572067139	1.12196101991332	2.09547446208729	2.92078349867647	5.54577217979714	1	3.98948894869144	1.72356923206183	5.99181359462622	6.19919486999179	1.70093686670398	1	7	5.62817460090961	3.20732689302019	5.62901935841405	1.76409491766596	5.72565607856732	10.0296671099454	-7.00031610637478	-16.5823550530433	0.386091584335533	-3.62350249174219	-6.14692437934792	-8.96488763620688	6.27963576686011	11.9655126291375	6.82899088917206	-6.12684375048132	2.20308521451272	1.12535432256491	1.49325868443979	6.13147169346966	9.15300822933011	0.0281726496663322	5.17637484716475	10.5905072085697	8.74194319146119	-11.5048777707417	-15.4432426618903	4.07178689865791	1.91007234091249	2.10445844068956
183	5.23958565575112	4.90233942242285	5.93061155113211	2.21153133763027	5.82783578600478	2.52126670593045	3.61070320128259	2.64555278763447	5.58107985374342	1	4.64471461433929	4.59954593150784	4.04894001650326	5.88640804063354	4.79135737862855	3.57603408521352	3.28043648923489	1.92112762324739	1	6.55876805489832	4.73061649871205	5.4570893434878	3.82897455590161	1.98996305312144	11.6004985469819	-4.14659079624349	-5.26772901716361	2.35804966529752	-1.9274729371387	-1.40310663503686	-5.00604890747022	-1.17203341401364	13.6615748476103	5.36846062366789	0.521997591678227	0.621896954117681	-0.575352638593569	-0.580042651697731	7.96573896688116	8.8126437253713	1.03507744254121	3.63165023758035	7.89228197617247	3.13348271864852	-7.09165825186675	-10.9493906251184	3.33410310393334	5.98851155146862	18.6504613125873
184	1.19167900109535	4.62957140715936	3.26777942071327	3.85801239886472	5.22243250904539	4.76377789309252	3.12807129379389	1.60964042777918	7	1.44817946033663	2.05897428786297	3.28109042171121	1.38438176716856	1	4.4621399247512	3.48010441516526	4.81523857628758	7	3.79972864729946	6.94137641110562	5.09556795290854	2.96765094947453	1.83572676340069	6.36514753522041	7.44417690841031	-7.21503377184051	-9.52449326064497	2.49206169101943	-9.31375413069469	-2.52426772258405	-5.77183086290096	6.87428369553397	6.32140822324211	5.38545502287335	-5.30877753014254	4.37826804214687	2.03757990929727	-6.30902729827205	10.8961405904247	3.16644212817754	7.15365741532091	1.07002179559445	2.85309315486999	2.65652875225697	-5.16176752476644	-2.14562370768765	5.940871767134	6.81550944381224	1.36256075645779
185	1.0921715612985	6.93174108540121	2.15236340317686	2.61846766170983	6.07285371173559	1.45881561728325	3.79111426765441	6.99637917585701	1.98176750211711	1	5.00704012174653	3.20961887891923	3.19995437726624	5.72526899279351	5.39835251343603	5.83465299839153	2.0080946874223	2.35202552762028	1	1	1.03266750612333	1	2.60571129139664	8.0166575605333	12.8944965595481	-7.53324197756052	-11.3819898417474	4.33859867695152	-9.32509405637148	-3.37491050503917	-9.10483943218927	3.73775140747761	7.8780091678858	2.64755112455398	-4.56849951382827	8.30120997696792	1.91027146651399	-4.32301222050448	8.49182605104814	5.29235875823575	6.79895057842949	-2.48499101758405	8.94867675925702	3.71786888247232	-9.68192018695349	-3.16950381931726	11.0975381180834	4.77602621178237	-1.57158238787288
186	5.78339476593749	4.57807746392943	5.93705074298421	3.92250169618628	6.16770794912414	2.398473379468	4.21462957927652	3.01442219363002	5.19567677908551	1	5.24560520642681	3.16676019939797	1	4.83670328409587	4.36410400731321	6.49245027091664	1.61362607550622	3.54197300685003	1.14988786733933	7	7	5.32776075767908	3.10299980737922	1.82222013590383	11.5534101895547	-4.61891029257628	-6.06126799888344	3.1665544274265	-3.03565147870472	-2.06169817870149	-5.76729908550237	-1.75831422218347	13.8953009860386	5.77940860566997	0.311213318346916	0.336349089253975	-0.921872185427925	-1.00424405908729	8.65088064008707	7.7218224024514	1.95171452564613	4.35650230538173	8.32001948989846	-1.01678903158175	-7.73639172499774	-1.85206807767412	0.958849261151867	4.18801041969988	19.4124938148072
187	1	7	2.16081904026475	3.8596293299758	5.9664012997922	1	4.09183628953316	3.57432782986865	6.66124093042942	1	3.10846425085696	2.39192679856039	3.45508311224754	1.93745626413955	4.73526249766204	1.15337201061	1.46126571802479	1.67598973649266	1.19549761855505	5.27238882099957	1.25891291116324	1.65577426142262	3.55165840924567	8.70610871054947	13.1469009387517	-6.92456122271067	-11.4419947798045	3.58524760237265	-8.00359686026965	-3.29017125825465	-8.63541860701256	5.42603610512013	8.61224794281411	3.047671594528	-5.28553460257758	8.13980574167411	2.34572181886287	-4.22264025130848	10.4397083029384	5.05213108011774	5.77360194731255	-0.509439415342559	8.08774387563806	1.01936261882192	-1.87208527752611	-3.02548196987572	4.39216317154582	2.25173821421129	15.588684579155
188	1.21232449852631	6.12253412355057	4.47353150854102	5.43251752722184	3.25689843549701	5.16767852635314	4.57746161514976	1.6275575124125	4.96245299067884	1.48632039984884	2.88361227524568	6.17371687240682	1.15313790844563	5.15762099423346	4.13398085372824	1.55745062713277	4.32103583162266	1.66041624434272	2.60309057853484	4.82284608597042	2.9783333041424	1	2.35398525345339	1.22919420769002	9.56653926046355	-3.65697742740667	-6.34375770399344	2.282317344847	7.28409115227222	-0.810459874591232	3.94586460036611	0.869691090272891	8.50085730134147	5.11731677728225	-6.75124674362868	4.21271673194446	9.09036271269225	-4.12552199038374	9.87222793099916	3.39232226490941	9.6505363174729	-1.27224046244014	6.40127842893504	4.14533472181895	-6.21579215709411	-2.93963971396649	3.71993811236728	5.86950697690402	14.8073720978511
189	1.39895965700993	5.13434087947796	2.17352819347223	5.66781163758279	4.15102218914953	3.24028923669064	4.90680030559138	1.60672184043671	4.19675399709842	1.80114562711852	2.71821420450725	2.97693241917713	3.95821706012622	6.47972403293716	5.50476592748156	4.77357854906972	2.8619407595205	4.95305993840221	5.91448543785588	1.29399011031325	1	3.88561505580288	1.77484561620861	6.48683189217173	8.47052934672583	-7.84707270214537	-11.0424814455987	2.27377504356363	-8.28924883799415	-0.964009625396894	-7.32417912920363	5.85406640839067	7.16237451743303	6.78888778214243	-7.46144154441003	3.57707380019386	0.753647025033694	-6.24796983508147	11.7493200266706	2.99271057943712	8.25190898148417	0.848682415028863	3.92070478250188	1.87515116504014	-4.41526566114219	-1.14349793439309	3.03300593088505	3.8252092944088	1.68483024797623
190	2.91176774607235	1.62408905204078	1.20661736312975	4.75396663263759	5.99887757093954	1.40890244505168	5.8458673311157	2.24945392293911	1	2.55466464093929	2.89441482706447	1.60313498619179	5.77980981405821	3.04581686022094	6.04872752181439	2.63175828087307	2.8428380359132	2.09200589120855	1	6.0558902009599	1.49170765986616	3.05303021867507	5.34250663201597	6.64583749283593	12.6453518041821	-8.71302822906244	-11.5423329831739	1.53528121168979	-4.07208007562713	-1.67133813778516	-7.09958235074684	2.68462556591869	6.61170525881196	7.85711595476131	-3.54241793041513	4.58728152661117	-2.04469857398847	-7.13956607359967	11.0352433058733	1.38563898223187	7.71702189417725	-0.0105078031712847	4.5574833059199	5.34868205031612	-10.3238482468853	-1.3966146275344	3.29460520528196	7.41688588302294	11.0204706223186
191	3.51957496596635	2.04709497647118	1.48007630388647	2.25333626164816	6.23258290000841	1.73361278684094	1.98611035724099	2.12619910682041	3.90530751520753	1.66022000667359	4.5720703754005	1	1.08350630642235	1.02614802012143	5.89864178057678	6.05772701112713	1.03530736043162	4.60547639370722	2.39573181527642	5.18253706968241	1	2.61107598484912	1	8.83008427427751	9.26406883081402	-11.046945160044	-6.79975914436957	4.05166737283306	2.59287973632832	-3.56413627564075	-7.65389362755574	-4.96775226038612	8.71296434664393	-1.30440390306343	-4.79992434506674	0.810274522676982	-4.3362243976036	-4.24713931547473	9.49682284921774	5.72190748273504	6.50327715655496	-3.55087643574421	6.03043610060005	-2.39880058579981	-2.21275253478856	-3.97051788920798	5.62119814867692	4.22297386735294	3.92612183531717
192	3.84416713563047	3.7203673552107	7	3.58498278868859	6.7814781343161	3.65225344351247	1	4.06194450282249	4.63619806410116	4.0426332763592	2.040888430936	1	3.17822406061843	3.22619743275443	6.04605992068175	4.8022156255444	1.5488245682862	3.53877418866512	2.56363411366995	7	3.98357067647399	5.98114341231857	4.31170828342809	2.24516319796786	11.756015820089	-2.68539964025582	-7.1707134287722	4.21253055489547	-1.96205686412113	-3.62151239991438	-8.08692230762249	-4.70119178659296	14.5189025975084	5.53921573056721	-0.611313799438712	1.67560281583336	0.774485134934382	-0.96609944361048	8.52407921835517	9.79922493726576	0.990034482428873	4.35679412308736	8.35453088507145	0.0837714470228644	-14.0783110219794	0.0512977621142729	3.72029529827869	6.985845829001	4.92429901985504
193	1.51277067932679	4.3129926185223	2.15192366417888	6.15722705643825	3.67078678879338	5.08862289924564	4.39800273142713	5.15896558401871	4.84283637920442	2.01747476309956	6.3108683108816	2.53403149352227	3.48661547864914	1.20081498590674	4.03992986243525	1	6.22928185455159	6.9874425429977	5.37783391845716	2.12978255843567	2.8891253204373	1.04958035891887	2.47244515319481	5.17832475951728	8.21886544204797	-8.13756793333385	-9.7155678611722	0.90236761468124	-10.5886139189824	1.39903384688538	-8.59993915158974	4.8127225917402	6.28251384267123	5.00333768849574	-3.66528364147203	6.03870962946291	0.582026964635238	-6.40122113784627	13.1353486849431	4.34228667948414	8.25558439043321	-1.09855391603669	5.75742862511806	3.18977980347097	4.17139432962044	-7.4014831646342	6.16056507831134	5.11491582067505	3.71925399520961
194	2.52782012984811	6.93162931851533	5.91486239557318	7	4.97080703822636	5.41065052341614	2.38552156566973	2.45292994962872	5.43254297725176	1.16408275425293	4.11716032156383	2.77869084194363	4.98847467950761	4.02973419339252	6.61664795513254	3.34382903403666	1	1.12111165353937	3.78415744555083	2.35159383680682	1.41050660842252	2.6721976614169	4.02817055478831	4.01804576919091	12.5211891813706	-1.36748808080495	-6.93527824794999	8.58437092577594	-2.0480631569578	-1.74851834843627	-16.1028791772691	0.821384199859787	9.55099222395179	6.93978057860713	-10.1170877858884	-0.358298127038633	2.78220076449594	-3.37690724904083	6.23925475701192	9.39302004630027	0.646127937187704	3.37988853686344	12.4443797199457	2.25535060617557	-7.35036108748266	-8.22295289465773	9.8132951332018	6.21666474998674	12.5170017928384
195	1.55264902411246	4.14391512279632	2.65787870931932	4.52556441330957	4.56841840944659	4.56993958850025	4.83010840805259	1	6.84863699746035	2.21623063601207	1.22643831724803	1.96529279156372	1.50566048270789	1.84368098542127	6.1809699840661	3.44723779243719	5.24104413274985	7	4.4200645249656	5.74145972142153	3.22742795872076	2.11628904002307	2.34640663130923	6.93996610902827	7.97409180448414	-7.1870161968377	-8.63674776279716	3.60829916187136	-9.60031495343092	-2.97691997118346	-4.7831800955303	6.47282370409344	7.50476501113014	5.68383096952576	-5.78766604882421	4.39274813972503	1.27660815006655	-6.47183954893043	11.2023854509145	3.66464484898369	6.87362094772735	1.37864184327143	1.83359310075763	6.48560088960299	-6.47164971440033	-8.46975154509085	5.79680328331582	2.58712118230586	0.518989001170797
196	1	4.12708415462597	2.31677565667547	5.70770152623239	3.29422366245584	6.79207172173743	2.71168449104825	3.51970582443017	1	4.97481516629681	1	1.5380478593719	1.74408532393375	4.48347511363934	5.69849250970395	4.20803264144579	1	2.07510360589539	1.37651413868079	3.45753461254584	3.14272448969857	1.68658757587363	5.71270941401199	6.93501425490286	7.73441570980219	-7.0193952149902	-10.4411700260035	2.06810666274128	-7.78675056639002	-1.25991565277033	-7.51916377552642	5.4149432841057	7.25299782942234	6.85424724225962	-7.66021024262552	2.86665174622332	2.97441937264945	-7.91101409943263	10.9238786255987	1.76514129901182	8.81078081192613	1.56963822850753	2.86393165430164	7.62513258212293	-6.38794748987267	-2.1799498507301	6.54175962355858	0.680960324826191	3.72389367400781
[truncated: 74 more columns]
