# Supplementary material for: How Are Mate Preferences Linked with Actual Mate Selection? Tests of Mate Preference Integration Algorithms Using Computer Simulations and Actual Mating Couples
Source: PLoS One. 2016 Jun 8;11(6):e0156078. doi: 10.1371/journal.pone.0156078 (PMC4898694; doi:10.1371/journal.pone.0156078)
Supplement: S3 Data — Long-term couple and agent-based model data analyzed in Study 4. (ZIP) [file pone.0156078.s003.zip › S11/Euclidean Model Data/Euclidean Couple Population 11182015 2217.csv]

	trait1	trait2	trait3	trait4	trait5	trait6	trait7	trait8	trait9	trait10	trait11	trait12	trait13	trait14	trait15	trait16	trait17	trait18	trait19	trait20	trait21	trait22	trait23	preference1	preference2	preference3	preference4	preference5	preference6	preference7	preference8	preference9	preference10	preference11	preference12	preference13	preference14	preference15	preference16	preference17	preference18	preference19	preference20	preference21	preference22	preference23	preference24	preference25	preference26
1	4.1580380124618	2.66343205938223	4.86643669149979	2.9111431665547	1.75933889317319	6.99160194864452	4.27682529617638	2.98742441001028	5.08651794291173	3.67195981039487	3.6812940715599	2.84604854478388	1	3.88183383871709	2.61909038462717	4.10735141129375	5.99569807004906	4.08991448986828	1.82318114659837	2.14930982875932	2.82472904027792	1.69820726821667	2.61682723507601	5.55117201365	-1.66096857174308	-6.55434757857	-8.15174936437864	2.39871531923526	0.904482534904492	9.24062873707962	2.99043924971635	1.57048929979517	4.75773797309053	-0.323378963152587	4.11570291604887	5.91808327533507	-7.47960913124838	6.16421204551227	-5.88863292732121	3.80267531055116	10.367555346308	-6.81624118737719	1.66865612345466	7.86884739952701	-4.52222204922842	-5.46871579433541	-2.47265646592061	4.33849727504173	1.97943963995753
2	2.95261314363542	1.2003857699821	4.70984154660591	1.96742861599534	1.23303007068185	4.48644658173353	4.83107029673737	3.44747854231218	3.97387156088281	2.80574044046537	3.46241502095087	2.90240964916475	1.79422482278855	4.69884460051724	2.20960799808837	4.1594413107179	4.80377472534843	6.16463362183854	3.39032939718679	4.14331264010875	3.55836009423014	3.39163023180333	3.87175625238166	6.57709354467708	-2.35701631258561	-6.91959664830632	-6.76839467952046	2.48524830522825	1.83328465051994	9.20647777774266	5.02733347116556	1.16629735209101	7.18832056608719	0.427321515963204	4.13961187045348	4.93015396503663	-7.18808829554274	4.61053335042703	-6.4755413139634	3.90013119027223	11.0765241439548	-4.73729100250335	1.48779710107039	6.82447116386769	0.216387047809914	3.38964857710975	-0.803389232338156	7.17802433361243	2.02209575039522
3	3.7287908034053	3.23337597808785	6.27260465396414	2.71892240976591	2.43310684387157	6.35748202741373	6.5265336211148	5.65313418550424	7	4.93593505850579	4.21342683696368	4.35916067283073	1.83785920654206	5.38479257728638	1	2.93860654547019	3.86985908514442	6.4164755358052	1.83795364352905	1.99086041700957	3.46759683827345	5.23319036099698	2.3319119913314	6.64318172426163	-3.11372135631082	-7.26395484031815	-12.9344237563837	3.32467548743199	-2.39181103733117	7.0491662827255	-0.576119061071744	0.761663898838336	3.02702647133988	-3.90818563861489	2.29751089166985	7.12443028055384	-9.18824619022186	6.6820910239419	-8.79043377999869	4.37421992546371	11.9092513289736	-4.27500341214448	2.25686753583405	4.33498644659793	1.00830887269801	-6.16522653777852	6.26517005210132	6.30377288487962	1.85155943995969
4	4.58437445400373	4.07271050806462	5.4098091152567	2.69140784336923	1.63957930451605	1.29520947507028	5.87582990469556	3.25849481856843	5.44717199455303	4.65985793485128	2.4803181369689	4.20534666020506	4.21342806790403	5.1434838463356	4.14173584020104	1.62210451350603	5.03863512526616	2.7050911287814	6.91293117375842	1.27408429027163	2.08704807233052	6.44943910739566	5.83738688359745	5.2131028798161	-2.09167283186315	-6.76939621914941	-13.7623088226087	5.2626299836408	-2.14935567762687	6.63125814492491	-0.213366678025592	-0.0194846002295549	4.87693511420644	-2.76545737762256	2.78812981081995	7.47038822693098	-8.89388971288842	6.40140431223493	-8.34654975967538	4.92287912908883	12.7452918787198	-3.02544663165148	1.65107033280158	1.64895583359448	13.0881131516535	9.48914077033263	-4.2062881208533	4.93861148910011	1.00946031191113
5	1.8088388198894	4.98683345401019	3.63766011711842	1.44070718903922	5.88675381724958	6.7336618495747	4.58810875401981	4.602863659105	6.17874101564113	2.32676692686332	2.43702841828836	1.34928241240813	3.04016788346131	5.50975707543741	3.51187695540245	1.10999445371881	4.59136442310226	1	4.03244067206882	3.04885802774039	3.05667130806105	5.39817361235792	4.85329404077408	6.47641786142882	-2.15704615894269	-8.57182802586449	-11.2786327374856	3.67454814967842	-3.97161049720968	6.25715846887217	3.00575589254974	2.51146967537819	3.52014001563917	-4.30924813151324	8.22065241371472	3.06494122839456	-6.66600506409191	6.4542844490793	-7.33188483975098	6.04640264338166	11.2492821211215	-5.89748298893886	2.60818194320534	5.32816001920616	4.75533452343839	2.39738264713112	-3.99915135548065	5.25254576070513	-7.21649790781245
6	1.97922847364435	1.63257944242983	4.50584650689537	1.05924263818007	1.49474678487076	4.46768866464641	6.40053715309161	4.72722605191556	5.84491796931946	3.27182557399819	2.79611014609173	1.90079271450588	3.94549289093426	3.45899002834105	3.0209191998087	4.07400751335244	4.43669007512566	5.05259229717904	1.36940533323808	2.26150963547062	4.4761817892414	2.56049809769503	4.97430813081848	5.97512226123735	-4.37299019532321	-8.00054334573752	-10.1979975924136	2.22714838539494	2.4179914113122	7.75599129795583	2.52107065590588	0.608725605819003	3.27039081390339	0.871766193879289	5.95956816294005	1.26407762447861	-5.21577029016635	6.83742712168773	-3.24841226342389	2.62639275956826	7.52175470997911	-7.34916148836622	3.9858968859329	5.34803572632963	4.84992710139964	-7.21824773006377	5.95482942360041	6.43689486131157	-2.93318081842059
7	4.32202424709026	3.175036813656	2.36199302264779	2.09346155177143	1.4907769487031	3.49651848840027	3.70979967836829	2.02076592033277	4.97531494266871	4.56686139463964	1	5.00782565405278	3.42119766809024	6.36059754670918	1.07649529449998	3.48608520515355	1.98250119736432	6.75777865385703	2.0517961701719	3.58918771340039	1.53863788047529	1	5.8599524965876	5.91826864591807	-3.16192266921607	-11.5166093928531	-14.1954837236294	1.74329999826449	-2.95365724813172	4.84637555952878	4.2663195685239	4.57745377752566	2.72234248575829	2.43891946088171	8.15850140925615	7.60295898287529	-9.18560533668841	9.44917776155277	-10.158179376188	3.11173218643712	11.5430915725416	-4.18665647324324	-2.3899126381219	4.53111136308168	-2.71285652233413	-4.38234739837457	-6.3795893257076	7.64491470976437	-1.28653519098934
8	3.02393672373599	2.28840277800733	3.14382936146569	4.23056566488168	6.61106284277353	1	5.86980420717412	5.10812443276087	7	3.43114158985438	3.00392840676897	3.47713927250145	3.92078717608203	5.82933997514983	5.21655929524533	6.43690522306694	5.35979291068312	3.73247190918113	3.22495386747793	2.56224712407899	4.89313264221516	5.04713176013539	2.9781500284009	2.81721328067437	-5.04148452525123	-7.36836930408295	-9.22844379373462	3.6040408909357	7.05544110460969	8.63910605205955	0.635752197163539	-0.502363127364253	0.887794448052684	-0.408947876029173	1.96812228496541	5.17041447697543	-3.91603848263652	7.65323010815336	-5.69838869815575	3.78190725340872	8.11913392958413	-5.07002302957657	-1.41044152895854	2.29106472137609	3.48451931492943	1.45567204535363	-2.21758317860332	5.43968841596106	4.1041372357253
9	1.97263685091057	6.14134263486137	2.13310786050406	4.45716788373203	7	6.70432704132523	6.37635836939659	5.46968447006055	3.4233500344387	3.94076606351666	1	3.3256792541984	2.15900367283404	4.4500772362298	4.43922328482745	4.08555801235342	4.09728332661183	1.71219761509364	5.59137694444448	2.40869981021924	2.3777198695488	1.60620491593596	1.89356057135209	3.101632739203	-3.17699937171502	-7.20023520531346	-10.3661391746056	3.87028982099223	-3.47528111559759	5.67363661075642	3.68908433862497	2.91447969948888	6.410857679237	-4.02388298354679	6.36801083048971	1.96654700049481	-6.02808812982473	7.7397558564333	-5.81291056764964	3.84874452275316	10.1783055193183	-4.87068055303116	-0.39180213535794	3.35380547264033	-3.4150282988937	4.30912962432348	0.994300862476496	4.70792543686086	1.07282033600885
10	1.04743940694843	7	4.83144085019984	1.26252887831859	4.4040910785201	5.40964463667368	4.33423101844391	3.78308582189224	5.81282247920873	2.03623546994107	1.05092425695111	6.92043549438907	3.95198892203504	5.77919851326057	1	1	2.41176741074502	3.85803585609737	2.50756672178919	5.03118849557947	3.05853088536568	3.0488142783978	2.80046491095327	5.98014825041597	-2.94455416922525	-8.66763992910036	-13.4909521871801	2.33939973885831	-0.135680260944476	9.30508814822215	2.01251262889051	1.4100909234904	2.28001742481786	0.012567228138078	5.97747705876818	5.09667019070877	-4.57937200193379	5.7438285979547	-3.94291249880598	5.41703040289684	13.2284458532157	-5.02199793245534	2.35478781427598	1.19694607286109	-3.27531075911182	5.2895549350938	1.55616684589685	3.18377582650885	-1.67093304777421
11	5.18454742702647	2.83622035263173	2.74568013987756	6.06347261222994	1	3.38156514459127	5.94190018514328	2.23098817753981	6.40137881764873	5.86972063512088	4.32394461941721	2.1228444746928	3.27407667618652	7	1.86643987132936	2.8216632022112	2.32623209660532	3.90448629209978	5.12852608867031	1.80326447723433	2.18740068901085	1.64946154691958	5.58604298456566	6.16238766042697	-16.3574384406465	-6.83349646531534	-6.53336390335005	6.26556685657099	-2.36262422431076	5.5120502791412	-1.3123382554188	2.65323745573239	2.31003836465087	2.37119401279022	11.0006530944315	5.2772303786422	-8.16690842455891	1.73208103701227	-5.5611018699048	4.60723371408191	7.71549239178907	-3.10873496431811	-6.85319667060275	4.25525062856772	10.1210128033251	-1.14590391982028	-2.62971322800514	6.26776157682304	2.60482584448686
12	7	3.2879210757939	1.98585873323125	6.67969317372561	2.63683501361209	5.63618475977493	5.88138594319918	4.73402327838872	5.46582409003507	5.49122743574374	2.16783106302353	6.92397670930083	1.95185667262598	4.44621996259612	3.00038269805248	2.67459401740703	3.36150137332099	4.343572191124	5.76565260342154	2.82137527860899	2.28922745195671	4.80265032634313	2.70069429223399	6.39511555837209	-14.5164729847705	-7.38696892063076	-7.58905156140574	5.37420634293595	-1.81662308736567	5.61498926928309	0.0895148076685932	2.51909353727432	1.26712668770972	3.10463917367914	10.1393383654416	6.94357350242613	-8.50104965172977	0.211542908462279	-5.74322367630376	4.02027140011939	5.51491498651041	-1.61875573656086	-8.48601831449209	7.50431511995395	1.05019021421243	6.74492523868649	-2.10218538657873	4.18788397184378	-0.740345960345389
13	1.59250866594288	2.9854599766302	6.29824631901675	3.99606861622672	1	6.99890706357699	6.61230395556378	3.55256666219376	5.48556225024077	2.70688601026969	3.52712756042544	5.98876825300324	5.44184349517255	5.93701396021349	5.27160881088062	4.01757862790694	1.62479257937974	6.02680968424253	2.82141247319408	3.33337151637128	5.64288479548241	3.59470486179059	3.23748574850709	5.08945221709632	-4.25070765639321	-8.82387963797157	-11.1927158622919	3.76480813271287	1.55710925811584	8.39171495546826	2.06679421532793	0.993264194824763	3.21032900272106	0.984629186576605	6.6441282487248	2.57269316148688	-6.32698495331683	5.87814750294301	-5.02202063652937	2.72516921870666	6.61859719842671	-4.74748043369033	2.65594492355926	5.86048448659723	-2.34652385562692	-5.06102485962774	-7.23865125974723	4.00002563822331	-4.79646194727027
14	5.01975967500182	2.19549725029324	1.05119110586904	6.65597231112901	1	2.99196583007207	6.91290160518586	4.82728959370747	7	4.64374050613372	1.77687787986945	4.65567233671608	1.97311331685198	3.21209256422942	1.99974924703638	3.54875596708612	6.21457307207876	3.47833881354636	1.70272505368493	2.02436605633833	1.91663463148007	4.70654925066981	6.02276958821624	5.66767759359503	-14.450536053539	-7.1137447522244	-8.23798912969036	6.04810772398677	-3.77414558924268	5.89318623799285	-0.116851726106964	2.76222587127484	2.28041355374842	1.82184297468715	10.5267984668703	6.05014084276948	-9.94050352601228	1.99388172515814	-5.24056877051726	2.9535597330481	8.50837328009419	-4.51437522051818	-7.39985686053132	4.90064214361028	1.58653840034208	-4.69102532272791	6.44671784869464	6.52453587734387	-4.72777806355454
15	3.43364412056878	4.70238113667754	3.69355167260324	4.87260688110926	1	4.55921545458282	6.34817158009713	3.06859028266873	3.55302088267711	4.09881514063917	1.94297129856112	3.619879011619	1.09810374657841	4.14748276729435	1.52337287620602	3.83547447433819	6.64261209071903	3.65353347318699	1.1127451332568	1	3.86761421432859	4.86170087057125	4.76371752962855	7.16079403779723	-8.8900939519708	-4.39194992780535	-14.4055984829047	4.82551528107556	-0.966393423086125	8.08175588225511	3.33187950157932	3.90229704940202	2.58312589617611	-1.23383925419857	4.08018607843943	5.17952006674191	-5.12571347505612	2.94075738940119	-2.62140303313523	3.04255618627244	9.4290129280979	-6.626402421231	4.5385090597843	7.38049441271594	0.722853438530665	6.31641345691726	6.82337069872864	4.41523815882191	-4.11337658530706
16	2.1717471911562	6.56994774758178	4.10548942411715	5.03065264760849	2.55978245663701	5.77846514319761	3.45343687135142	1.90721928067581	6.04393792384553	3.19076686503803	2.48914937630651	3.83817868137173	3.69901820755218	3.37768768073244	3.07669843965803	2.22654354502014	5.41248918319768	1.51811536372698	2.61004697925254	2.35219485165288	4.95659052418309	2.24991101961353	3.29221850141077	6.06507009660562	-7.83628665310748	-4.83580265324955	-12.9214454271156	3.92285648440494	-1.29076071218637	7.06108551706923	2.9903460218352	3.44274229783861	2.93173553357815	0.283055749535173	5.53018033717749	3.81973337041024	-2.60811455439385	3.04085842849824	-3.23952290065952	4.30982569314567	10.9354509722702	-6.88321860445217	3.6595837329412	6.32903674768364	-4.63994717834678	-5.75039796180958	-3.88377013041517	4.32411601112453	-1.58211029405364
17	2.44895827841551	4.1071680539848	6.45828206871504	2.1776148036105	1.08663944233967	3.82904533363741	6.03068605109431	3.68874039983793	7	4.84175752094452	5.94734865049148	2.8905302050135	3.55440530397177	3.85621571151961	1	1	3.03245312996916	5.86454455208839	5.81848615729116	2.15345335568057	3.28726048677466	4.15378162825643	1.65683636603626	4.54104244687407	-3.32326662958831	-6.21764381336224	-13.2815971058859	3.4776140878855	-2.78296542195903	7.61785027593351	0.80304369000344	1.40192469981176	2.19497583171882	-3.6065354834759	2.9789652542122	7.84409626155838	-7.69175280078795	5.71756002457042	-8.77295843300128	4.34719422303767	12.6025676614013	-2.97365417010383	1.74764071039284	4.03392159398532	-4.55145458133639	-1.86304527649743	-2.13523658212678	7.12498661808716	-6.57170755359927
18	4.46891004597533	3.92681094201426	4.76899367888865	1	1	3.83587411820118	2.85535023306747	3.98303787086789	5.93293361678434	5.46838452510419	2.59481184712182	4.45993088020515	2.78158765943373	5.70204769655117	3.86652767174085	3.10466739809269	4.6006628254655	6.22590562456267	7	1.86991852856639	2.93141213404726	6.04083095766878	5.21873454763368	4.08346173947083	-3.04049279476142	-7.44819551114944	-14.1901623282197	4.91079390281128	-2.50403337259725	6.5326583067231	-0.125252267233542	-0.723026345486863	3.999087542217	-3.82793234105033	3.60064505617638	5.49452641154096	-8.08733857261587	6.08290057820602	-8.75258851898334	5.08072359360904	11.5399492698035	-2.34116287310813	2.03620876915376	3.65044623528058	-5.57938415397191	8.91391380298773	-2.3170962561026	4.39915253596031	-0.14622279049756
19	3.69885627724947	5.18388395753293	4.18182205575336	6.71643397727588	3.14905028770232	5.08803158179625	6.34840792604853	4.54107295782354	5.4903819776586	1.3680930554126	3.16985699217842	2.6811210730839	1.39310664997951	6.36393743273454	1.56774021115099	4.89673523864719	6.46184363191263	5.09308886401485	2.30404248218791	3.05647802989945	5.07366840944678	3.69735956012923	4.57727588189994	6.94001140804053	-2.49026579865558	-8.94380437472738	-13.1735276660762	3.24154805307568	-0.792792255073853	4.61275236020444	-2.76462689240011	-1.00465367179337	-0.961464938198809	-0.656522462790468	4.95000023412939	7.33735062943444	-2.27668469598336	6.08000049879274	-6.23617220098768	2.47751183312143	7.5536438013665	-4.46664294146102	-5.72779300385639	1.40275597385246	-6.06506690737938	2.5238969073889	-1.77928522514965	5.78463984103929	3.51121251872815
20	1.93647330626211	5.72122416254148	6.41063985312118	2.87889019769011	5.58950785825888	3.59647393326482	4.30545732292283	4.91684366934485	5.87886787575724	1.25616496090192	1	2.27478683996037	2.9989239812016	7	3.39773603822282	4.76614516313894	2.73720701395582	2.51891833713022	1.50483871328107	3.14534351182429	1.81071406380171	4.27800257132392	5.29938703564026	6.64228909615578	-5.25416801701286	-6.82074978715744	-12.7689393971777	2.88109829653905	3.1676629180327	4.31227028076355	-0.59839302738508	2.51913179300818	-2.24269228546264	-1.1029457095057	3.72005275722163	3.80517306425684	-4.36798572263527	7.44548390638992	-3.12941008076702	4.17073802598302	6.49935193456218	-2.94574657964718	-5.17253178318838	2.89538008189737	3.03690761129941	2.69802829873944	4.4335222226943	5.1814813334815	-0.214273457582941
21	1.64714499408793	1.21197400007339	2.41000175648544	4.67867444636672	3.768390619542	5.55413909127557	5.48041283076406	2.94893306945001	6.50794061041472	2.05041322830625	3.13472309979905	2.33067829918976	2.97340713571397	6.60493885515541	1.4085447236644	4.66742522823221	2.92500209568703	1.21881906740762	1.96776483929404	1	2.07265039654074	5.03060929052679	1.37781232334954	5.67520596194383	-13.9488477754706	-4.72173336992872	-8.39994518394052	9.37152469640378	0.838805178403899	4.87543908225787	-1.4295549588367	-0.399728411157812	0.221322174133538	0.283659968317871	8.18774063428706	7.9958260468648	-9.89900968930947	3.26469124194298	-5.60962487969367	6.96530461021682	12.343971499565	-2.70004552495408	-0.873613275625658	2.0670300246338	-3.94447167389692	-6.50242170433313	4.08490469094633	5.93419248325943	-3.87162329305007
22	6.89686179456108	3.67198243476528	2.58272978483186	6.29528942139121	2.3512708375467	5.85816054444531	5.65305867405034	4.09419807658457	5.69664559313277	4.47403110118051	2.75549862906955	3.53960534813491	5.75043729243449	5.69435978160309	2.68229038174433	1	4.10400085124995	3.10440250817102	5.16448336526449	3.2743711080257	2.64895033532015	5.85956477328004	1.45820702420415	4.93921462493088	-14.3944095797094	-7.48143683183131	-7.8789259148888	5.8747643191448	-0.987114055623226	5.34860380936453	0.776101030249549	2.15873163239138	1.70979171588813	2.37582391287247	11.0189278112368	7.37076273539348	-9.01633761654289	1.45815348436835	-5.66953941391423	4.46897547342555	7.00948100719204	-2.5067978255081	-8.15757306742035	6.63474137791384	1.06393466706779	5.98965812045857	0.750351486759929	4.87716014340521	-1.88611904211101
23	1	5.26121698173049	3.01624952008878	5.02739460226531	2.9978397706928	6.33442797401967	6.63982115821563	5.90786828808115	4.7210947290087	1.75310936716225	5.4688981736505	1	3.06746343208458	3.88584635688422	7	1.88744541628825	1	5.23630014716617	1.26419065863477	2.43252790697135	1	4.49783747208588	1	5.19726329312826	-14.9148637039541	-4.65747382748937	-10.6337265243348	5.03070670462306	-4.90518750298105	4.09330382145995	-0.0116718603405799	1.05412754116376	-1.04371334295539	-0.818753263567619	10.2361557098828	6.1590348097263	-13.0971117866133	2.61626746055413	-6.71562481397959	3.61894626455511	13.1087539740627	-1.2174582787408	-4.40480067387189	6.45749581698059	6.02276984364083	2.84323984343339	-3.01916895743109	3.69449722088747	2.46877381577184
24	3.0500860270768	5.1005489498542	7	1.1288752238142	1.72540634306057	5.01635241977005	4.86079957450919	3.23403109971777	4.91536601709094	2.76767416965874	1.75063403717591	3.97433263591016	3.30011186034965	1.17606876369977	6.01477774380225	1.185633218432	1.48569304405884	7	5.59967392922953	1.72202721187419	4.92454828455771	5.48937559813095	3.77522321289511	5.93766202765461	-3.69977614225805	-7.70781738162958	-14.2041250870298	5.15537608955619	-0.306716560867621	6.70662270264878	2.49250340436473	-0.588353866595039	5.61448229291122	-3.6439350053515	0.358547057522665	4.0864581136232	-8.88375882314532	5.83627387272056	-7.84955699919888	4.48009171398324	12.5450929946794	-6.05828086896551	3.64407468130793	4.31078331365671	-0.446817790034288	8.51128687797216	-2.49898587273858	3.23039115476529	-4.86865452851987
25	2.21346367902729	5.2299407814569	6.16717545241815	3.31554360008858	6.11664737374955	3.57935636923111	5.39995108437426	1.80308812990152	6.83199780112302	3.02054914887792	1.49244395803106	7	3.18366726841607	6.37421084571587	2.38347731711364	4.86381812703158	2.35803722677268	2.57181828097622	1.34562662257267	3.74875599101756	1	4.89226934434758	5.89111097222761	7.3105379115459	-4.60031878748147	-6.93832966997885	-12.7667548790071	2.46938910416184	3.52509515415364	4.59182124635987	-0.528209603455768	2.59292938326374	-1.30256670849145	-2.08929434597069	3.20663170459538	4.43961057064824	-4.90511491862086	7.74456826033735	-4.11823906628241	3.83974647184811	7.04273856364127	-2.47656098479486	-4.96944094861514	3.12639026811215	2.15092736433837	2.46931416663013	3.98445947795374	4.7522952803292	-2.49484133730101
26	2.29530756201609	1	4.29986019216288	1.73636056949422	1.78464295482154	6.87058902779781	6.07860547182456	4.00737982308233	5.25927695084476	3.62175441000129	3.31564615285189	2.45211803655825	4.00505735959964	4.78980314402439	1.3766007604593	3.48233337272065	3.514820861877	1	1	1.42906860017251	1.72243458440459	2.60781390518995	4.93444305749604	6.87402517441483	-5.70260152883426	-7.72881766737762	-11.1740703975526	1.65859618971828	2.98877967171056	7.90572360798888	2.29885823743944	1.29184155390419	2.42172226541684	-0.195518513203432	5.953724142244	2.20474999849103	-5.94405105218037	6.38986990292292	-3.701290351665	3.50079212616079	7.44905072348756	-5.59276445496129	3.34990463621855	6.47719318778806	3.32986562013655	0.603857546342717	-1.26681847851133	7.32919549229607	-2.07421864039956
27	5.79140761765219	2.94301541617197	2.19295589297611	2.66515333901579	1.05963223009948	3.96992120126428	4.07925506122128	2.22320396364941	7	3.5187209017874	1	4.76989147352718	3.51036198732313	5.98873039197716	3.39116655730282	3.37863724419945	2.67813190007487	6.04157909856927	1.40495119548022	3.20880467471221	2.54288093185278	3.52542849790246	6.27562731763448	5.78592979310135	-2.96010496001879	-11.4216856004114	-13.0270686017802	1.00349302336043	-2.94100216799438	3.54240275912332	4.12105297411526	3.19563880190879	2.76919760819076	2.44418455555061	7.48767580675828	8.02473740729687	-9.00695374580767	9.12093216330407	-10.1937393999616	2.68992711663214	11.3384909242824	-4.44734728583705	-2.3345946778514	3.60612985719962	-2.8834249981485	-4.33266323590833	-1.67122922040641	3.47710219204644	-0.500175971489305
28	1	4.73356145880835	4.97273917815606	6.9898759495754	4.69329125676212	4.96965078218272	5.81213307136638	4.56004535595502	4.86458788024485	1.74301204587179	4.11821763331988	4.04470038461804	2.79778611710189	3.57373119103967	3.97330792874576	2.74427803336478	4.38325311401382	1.81439395200144	2.19745943705594	5.46167640280351	1.97059973661605	5.06908652332078	7	5.17529197025339	-14.3188657881648	-3.56913265539908	-9.2808113322256	5.26841401623591	-2.90752930548883	2.9109617917883	0.245657397698106	3.20907498365727	-2.42370757430881	0.375000759724239	11.3315988557383	7.65084786548127	-12.0498563242096	4.88378877527349	-2.28523637376862	5.72207377015035	13.4248036492107	-2.13497837119489	-5.35570202684319	7.74119711094162	11.8667375461925	11.0302651385114	-3.45582633319686	4.25131028714759	-3.6902917970895
29	3.42726059707398	5.08767959334161	4.25566881421131	4.79375503994142	1.392463285461	5.47012213945608	5.66396979483993	3.31989271698497	4.14586471575743	5.49345143902464	1.82871345085005	3.09461194167233	1.81543034274137	6.81693666046924	3.74063570432562	4.03257972138235	6.57611241923375	7	2.98841895629787	1.24374155327436	4.75042588301925	2.81867833808315	2.51350456922226	5.50030423354364	-8.46614551715638	-4.75328703994379	-13.4219847921717	4.0240700853828	-1.82894878576536	7.14942442303989	2.70202641786687	4.25638623848493	3.04243954760668	-1.33303692045416	4.48753615001221	6.58846503686419	-4.39044205744911	4.23850710074309	-2.04528377060494	1.95895998454098	9.66503186243648	-5.63017277356525	4.58774149263101	7.55916034768966	2.63119838174115	3.0047555246586	7.68716176771474	4.47175787874554	-4.97981106468249
30	3.24510257159996	3.78006555396646	6.34483538728196	3.06272457901969	1.85922397425904	5.20761259345026	5.38232789047887	5.18429184276925	6.41459495919076	4.50353842910654	4.54576945853649	1.13148768062049	1.34140847699945	6.58778908606769	1	2.55350586467137	3.64404119944448	4.67512438474798	6.50492292252069	1	2.34588778338213	3.69767403810605	3.75833756612928	5.06013996803239	-3.28015226308339	-6.04008406186455	-15.5886551561122	3.75105650160913	-2.27873610198088	6.94653972684692	-0.641169631294753	0.746643059817427	2.54271261424651	-1.69020023269426	2.51644644323279	7.22547140654853	-9.1996990893126	6.62212350372458	-8.77054139032229	6.26246665035332	13.0192144244008	-3.64519207301092	1.66266239055896	3.11974691774934	-4.91643624127647	6.99522369643358	3.30046075393249	3.81409913494372	2.20246717105243
31	4.81206734908768	4.22346006669858	4.55465972882639	1.9657171734014	1	1.10145671850117	3.53116485805794	4.76040659750985	5.35288145126854	6.30351512002316	1	4.62970173683959	4.07707769952945	5.7839632260141	4.40675034251666	2.94351553189542	4.75175274191442	2.68411437121449	7	1.35793749894127	3.00338485295906	6.47040342958817	5.52007472134668	5.80406052923923	-2.60695790478412	-7.64195861178833	-13.3045641198524	4.8660682799682	-2.00859325205415	6.22505302306989	-0.366113913863051	-1.36496255358361	4.04340533612224	-3.52453157761145	2.96528901363966	5.43356363552946	-9.22809795305709	6.67244408331503	-8.83942513630257	4.84242268360214	12.0255153717015	-3.05964528655077	2.55974894604326	4.08543551042398	-5.32108649151158	-7.43414641065542	-4.04850029189376	4.72394848577994	-0.211832555354013
32	1.72789523270577	6.97501241376255	3.43828815165206	2.21003687773998	5.18580982889967	1.59638881457835	5.61897001394138	5.07571544971625	7	2.78703074976205	5.03545514511758	6.98909314767994	5.34174272369643	5.26577591412715	3.20161764086059	3.65084484611495	1.20105589324536	2.2822272434362	5.40274908032094	4.59524718253039	1.17621716044346	1.4291718225432	5.04063209132589	6.24076994737001	-6.14470530040757	-5.42433565754077	-11.0429687863209	2.94079305244565	2.43295864421027	4.60331499146644	0.154232121264674	-0.639893839594194	-0.321011674085543	-2.02181981863852	3.95923752485731	4.0112973193603	-4.5441499658115	7.88080138500434	-3.83693285023402	3.89828527401763	8.76323692747102	-3.6866199957833	-4.82775828068986	3.83081158778649	0.625386554488274	-2.33407500712697	-5.90878470968316	6.67473095081572	-5.70406417488476
33	2.35750058754674	6.5655065852602	4.39575087648154	5.68873397296168	6.7438866521101	7	5.0114156213727	1	2.28212056789213	3.28937589096617	7	3.3479811040767	4.11296411349355	4.17217219380527	3.93666929494254	1	7	1.70280929356046	4.32078576026271	1.99502838261278	2.29296840314181	2.77603158711914	4.91588220910504	0.219974227060136	-7.75902758809463	-1.29679488701235	-7.79017242242894	5.15251286152242	-5.09677963866853	4.14154556186639	6.62668513628329	5.91746828956242	-1.26782754183512	-0.197678709271641	9.64790562201747	6.63359934070455	-7.75168361309423	-2.12970673935478	-3.282799629072	-0.86780958160287	12.6567214732218	-2.02757218628241	-0.649857477642091	7.44758019697782	-0.338828272270614	-2.19988543268315	3.53264663530266	6.17865967901824	-3.84229980766567
34	3.12938950995725	5.67061344807399	5.32042271103592	7	3.2131257466735	4.87480205201436	7	6.42200330952623	6.62727722055552	1.11611321408281	1.84704568086731	2.93282437108356	1.9236624482104	4.48164714391353	2.3354485909539	5.44011917861564	3.21810536750476	3.12234591309962	4.91598733554779	2.31489407032712	3.91772546940936	6.10864867289813	2.14182168119558	6.54193436588151	-0.60886136874458	-9.61215587728464	-13.3703411415453	3.6298752246663	0.306059141647562	4.09073212233053	-3.18803622582925	0.0427095525932086	-0.744439575811742	0.35414064146823	4.48995595684588	9.38074187040898	-3.93872959405504	6.75735985094727	-6.01242794089106	2.31035311842939	7.15693798769734	-4.70682690313184	-4.13443222498633	6.62248986983538	-5.4043374219777	4.56684514431588	-3.40014906753672	5.9625352592858	1.11276619155336
35	2.89358800909497	3.34372640703875	3.13027903465965	3.97403617461186	6.39399401480256	1.60291930847008	6.55006027744919	4.70159926249255	7	3.08181170392534	2.53670841853473	2.99875653453835	2.73285716724881	4.83160554553798	5.69113577059014	4.5798307944014	4.77859693134887	4.21607034549911	2.85859581123819	2.77139416743551	4.16079616625803	5.19112517542574	2.16899756003144	3.4462421676387	-5.03256364321336	-6.88352580522995	-11.0851990792722	2.99338645552246	6.58121904915903	8.66463224456	1.41760375242882	-0.013315158996172	-0.234339630938608	-0.530554574150291	1.70705937614405	5.38168567548473	-4.3382949786049	6.49624528075376	-6.22270935408281	3.76968012293723	7.49768838089818	-4.06256406024624	0.111488830489851	0.804829458307828	3.96691396184343	0.647719050023793	-0.704049304951852	5.25367445739096	5.07722788127572
36	5.55814843203196	2.20042656603222	1	6.41123939872876	1.09118364932846	2.94379301242459	5.80704305861297	3.79833710280034	6.29018499408746	1.73716189798685	1.35474573944548	2.23380654968038	3.08617950358929	2.68006678425618	1	4.40698875943668	7	4.6926050445118	5.15291409041798	1.80529423214681	1.89168736678233	5.50868945572151	6.24304406135372	5.20568196514075	-14.4262143062919	-7.47222488518216	-7.59473841625687	6.02920872420449	-2.04227858718339	5.46424322368981	-0.0131707686691281	2.79318425131436	2.79410408795569	2.10675520200929	10.2357296912055	5.91953808945971	-10.3620363222592	1.31059175529117	-6.18221477917267	3.82586970675367	8.05127758355213	-3.8743927969014	-7.44378681327324	2.7888564455454	1.54453110911353	-5.21969358706212	6.69960347522116	5.65553398513571	3.13981696059258
37	5.97562517823834	5.83193951701397	2.46840072304114	5.7971504830215	2.59373281657067	6.07270631783816	7	3.95703738257122	5.91173936752154	2.21124250405953	1.48848471271635	5.08067676844884	1.76322500152825	3.91023246219623	2.11131710399782	1.87576612524449	6.07435573080514	6.0925294692435	2.49429411970779	1.70087996682475	5.80296212062391	5.81102704788389	5.32407084653497	3.24655861654868	-6.9879431901668	-8.57952852173546	-11.0553880783161	3.52184529188891	3.38790107416529	7.52445156723807	-1.57054998934406	1.13174706044617	-2.40724434720884	0.589377487286981	2.68847078437519	8.89716563828151	-6.1296557570066	6.59411586481644	-4.81113739598837	5.14971125254266	9.43031416635458	-2.72166786105129	-1.74056603984186	3.8979471171716	2.08857233784711	-1.88230594848995	-1.45495896881074	5.59786866016189	-6.36309294330415
38	1	4.20141531978443	4.08284484819547	3.97553932638382	2.40100931202845	3.87002963284136	6.58629829562276	3.55571526320931	6.38767841158657	4.56193395073048	3.75647935702332	2.88188951274474	1	1	1.73066487504069	4.30559828386515	1.24319302857629	1	5.14020025924331	1	2.75219214399626	2.8914929692741	6.52697820372027	4.17858399140856	-5.01541453537276	-8.65006303289278	-12.3785721873488	1.93535781051261	2.04560978442834	6.52154291308192	3.85348471870729	3.24003732106586	2.56002374597309	0.695438243808268	5.26455024262518	2.50140973492423	-6.96202870776565	1.5472248411984	-5.17231397108942	2.06500430021374	9.34367589874839	-6.40476938183839	1.60751589271757	7.21398617535815	5.63644600220958	-5.61171177693205	-1.33641024309621	6.89125276654955	-4.5159775881844
39	3.91945345145214	4.64105958882775	3.81710892426473	3.46268896072435	4.78362940009031	4.08943261980326	4.89919729653858	3.54670605868197	4.58920533052319	1.88679778089892	1.80611966322986	3.42927487529731	1.92928268697423	5.80162206671855	1	1	2.33104003657734	3.62457786068081	5.3941858835676	6.40620455192473	4.38968562084829	2.14744223878186	5.85087695494943	8.07760989167457	-2.81110607932127	-10.3363506173658	-13.614394533825	3.672505058762	-0.338589894430999	7.71114619690967	0.190848656641437	0.771668275696307	2.36700766445954	1.25084591097384	4.90581382432575	4.96399726032698	-2.79845696488745	4.84630635251905	-4.40302786370025	4.32801766687425	12.7481776018414	-6.43891777623121	1.13227534492959	6.72395359458061	-1.69852321886217	2.27462179423709	3.33958577147851	6.56044213817125	1.70501440077954
40	1.39427785353964	6.17267317770216	6.43382255019884	2.44248900050997	5.96761899925307	7	3.87247760608629	4.33300520224253	7	2.0805555649261	1.72289140982017	2.13614780866173	4.98798736855262	5.94113380258248	4.94243099098466	6.53232370885627	4.30452009631458	2.14718470959247	3.50948734886255	1	1	2.41938673329896	4.65074562414836	6.11185013719039	-4.84584486985739	-7.67522693513132	-12.314488170248	3.12600858949596	2.45347204434451	3.88806069567066	-1.01535100744987	3.6952745229129	-1.7256415072697	-0.0728524027389327	3.21078769436392	6.14080580618924	-3.62735775285784	6.54996480433375	-3.75419010717011	3.98886057785238	8.96482078728577	-3.20657443530537	-3.71115204547287	2.97049929490783	0.12833967375716	0.617094567669332	5.76487076044623	4.76988044939539	-1.18488804457279
41	1.76368523009721	6.88470879602299	3.42511196413718	2.15306702477578	6.28926541653738	6.92996815588916	6.27531468791551	5.14882070695778	3.63850112497724	3.18159698401831	6.31914611837809	3.91175807793863	5.63091657244792	4.70449566398956	3.64062060494417	1.57199533105607	5.79857435729275	6.58254986460825	5.17316893837524	2.12914634760192	1	2.1750495782278	4.27721791406939	6.13900623895927	-5.18771048560497	-5.87249343262811	-10.9559775395633	3.25993696181319	2.6258336313074	5.48440402337503	1.33702703356722	-1.07916047431106	-0.870162022455094	-2.60686017686707	2.38438024094049	5.64872222418303	-4.19662369427942	8.32613189405792	-4.567313358335	3.76649132067311	8.87108298115602	-3.22301881673683	-3.99523152641734	4.61723470633602	-2.6491689340298	-2.70719911460285	-4.79567593796243	6.94732565685469	-5.50031467677996
42	7	6.98358095857353	2.78732595195683	5.93121780236895	1.55466159661903	1	7	5.16970683067023	6.67778642748186	1.39035895566626	6.90089228427202	5.02872883530458	1.6711841950543	5.10288433396418	6.79342056721672	5.16064428997464	4.66155873856562	4.02327081245758	1	5.08039950047314	1	2.76826573677115	4.74551320841827	5.86481569651298	-6.67400465738821	-5.79970456137542	-12.5279622737811	5.2624195689023	-1.21129876082655	4.2021042441068	-4.35827676261123	0.880160426997638	-1.56179689267707	1.65047748310122	5.4505006043195	8.67681068565334	-2.28183964152065	5.27599512286649	-3.39774771904122	4.54937279250927	7.72815489623022	-2.98134427248138	-4.4797636726883	2.69664246572059	1.78956733628261	2.65922385372734	-2.20375369841554	8.60486027069615	3.96701232398568
43	2.45008157689937	5.32918186860708	5.145300271601	2.9931976815352	6.60839628338783	1.93771916047756	5.46950083506607	2.73319258271631	5.39484932688253	6.62498938458112	1.43986677395945	6.17856473712046	4.10228917612723	7	2.75845700250101	1.53747101136704	1.4268796736649	3.46744871941735	2.80268712581639	4.46420368790304	1.92256788489394	5.46974299835736	1.54433330910795	5.19497594421131	-4.25129964230243	-8.16797548536236	-12.1991641140624	3.99529601978198	4.44777154306313	5.83894370999354	-2.7559687138455	2.8452615929008	-0.929709210039306	-0.768150012324949	4.01391113863429	3.98187229489736	-5.43404659088096	6.55949615125425	-3.41936945149125	3.95496683208568	8.27856557454408	-3.22167453228531	-2.70826430325545	1.52451623654928	11.4396154562233	-0.304663420468512	-2.37169579707428	10.6302677366068	0.103337790273095
44	5.05071146065775	5.3712498865784	3.0080628984104	6.28304933489539	2.99225054694198	6.23342673618285	7	3.07897372873922	6.02611802025455	1.80811639134915	3.2390152260362	4.61424087772276	2.49922272927141	4.74835719538598	1	5.66335736695114	4.92646506616423	4.01548749911704	6.6429217325007	6.24340499328127	5.96547629021693	2.67800360719433	5.85643758234751	3.05021054979232	-6.31619506719928	-9.36257125673624	-10.8486321693483	2.56548783774095	4.58742475012834	7.03208715432771	-1.46126048337499	1.6239180331559	-2.53954862671676	0.139344317412217	2.71899726686617	8.4913284471881	-6.11426275108722	7.51280813021661	-5.29113060016296	5.68973913473128	11.1946866621094	-1.87960990738466	-1.75780527140943	1.25429574805391	0.723885005963551	-1.81052289613836	-2.76935706059338	4.69140600460079	-7.07178953433193
45	1.45610588676055	3.13683719990217	1	4.01421616798034	5.90006005712448	6.24845330032178	7	2.93310784058094	5.71988161109321	7	4.63922891213267	3.98663568615183	1	7	3.51106532157103	6.47626497376959	5.21204798153158	7	6.68441096001942	3.68817711940297	5.69202494781494	3.57907053122018	1.95291997601107	6.84649842013581	-3.74746840927868	-5.5470854538869	-15.5828862618626	0.519183483547609	-2.91800073786019	5.07621826613119	4.60610292959872	0.997179706464288	1.9197338674352	-2.05130767924154	5.31522640774331	6.66489843292708	-6.80193040215012	7.43006952446055	-4.1080438025859	3.87858632491642	13.3479143565821	-7.88421015541833	1.30703167750921	4.96653071275845	-7.32176722346852	-3.79375285942159	2.41932147042242	6.85749567895349	-2.7903601916711
46	3.47805352177507	2.33125102015898	5.01949921717733	3.50790134162612	2.71968289599898	7	5.32160926586914	4.026920468526	3.39830004590358	6.82479715420657	4.30295788874423	2.73767372726184	5.61630862924565	7	3.94105465116503	6.81164822374083	1	6.71164659581877	7	4.19564528425134	3.64654368182841	6.84502123940389	2.62102235197381	5.12366294265984	-3.32726949195481	-6.48791522324205	-13.1256945001091	5.33723204202426	-0.882258352851793	7.43590593628587	0.975309707580122	1.08243093962238	4.88933066247171	-2.32762095197597	4.44294614027126	7.26183675518543	-5.53656229782419	8.02899939874884	-6.67083770494054	5.59104854148864	11.967308829471	-2.54194884437853	2.08179021648664	1.44355744927589	-7.73514821435749	-2.4503168546543	3.29639612320108	7.47813901481504	7.43129475258021
47	1.8255011768182	1.37187694940406	4.41375684411387	4.76601556459172	1	1.82619697602789	5.68957227830487	1.23089137393883	5.84937887280917	4.13094043529206	6.34466346485922	4.61930742028504	3.60672347125023	5.11601596266308	2.22980351180701	2.14802398695293	1	2.78333378194803	5.70337957805287	1	5.88383687852522	5.37426501091936	4.20258098175364	2.73615114146722	-3.36036631349135	-10.0035328458651	-13.050773193588	0.779796925138253	2.94546484204891	7.37259332051963	3.05086171838788	1.60321752761698	3.61523279050841	-1.89912192047057	5.76004116110251	2.76749988035451	-5.09443723770737	3.50378699999606	-5.54597599750046	3.26346855851712	9.2656371112399	-4.33296740438711	1.05504550442853	2.60298474543597	-3.3377793255592	1.13126274526626	-7.65643450060665	7.35861947421704	-2.94452862506063
48	2.07609358590929	1.57915304715676	2.37111258158277	4.67147232786479	3.61389599886306	5.47058495861231	5.66565099822979	6.31828670769069	3.79713829957767	1	1.23490613918608	2.09732241495104	3.39340315440669	5.98483804468838	1	4.33757615287154	3.1472453386504	4.92188611131906	6.05094228052628	1.588334239335	5.85449342792665	4.83648046917026	1	5.40745713104177	-14.702561538457	-4.99043891677287	-7.84215604132925	9.89110110146098	0.721372881255495	4.38280458338939	-0.975263857391924	-0.259562587587463	-0.203137410274968	-0.0947603305872704	8.7555005450201	7.4121203080824	-12.0136185640706	2.78573708387484	-4.8914475581563	6.38953991100228	11.9840420344457	-1.44400679226943	0.238989864786717	4.63505457700047	-3.51757346143284	0.0948600192460623	6.84601721251072	5.5961346325386	-4.30426371930991
49	2.27312915422456	4.42944028389948	1.60803752185863	4.96186868427802	6.88111702401217	5.78978485860292	6.40415876985264	5.86502377766054	4.43935069912576	1.82831557558511	2.48278350295878	3.8154262546163	3.55277294597866	7	1	4.46930357611204	5.41043440981136	1	6.82999679017495	2.72035570855449	6.76124630853055	1.52092424466182	1.03287446979332	2.85621744161618	-3.58862346867162	-7.49105256864525	-10.8627519102779	4.24624169063378	-3.77782634554972	5.64375671860666	4.35323342816396	2.23367939864518	6.29046420146151	-4.87139242274105	5.48124480915084	1.72009175666207	-5.56507797327163	7.80581703114963	-5.89106265481709	4.34706922259913	10.84306254497	-3.96045141566979	-0.0748636614787334	4.09538707583463	-3.19613673920957	4.94032398670511	0.138095068211321	4.67593361452573	0.896995983395867
50	1	4.16520806881466	4.91459944373812	2.14453888941788	4.38826554990104	2.22303215552156	5.08913054503245	5.3391572698934	6.81013824856491	2.38044117129771	2.04908941035885	5.4280829588957	1.70243558929552	6.46043273924364	6.69783326306115	1	1	3.87865336005625	1.32838648731423	1.98464290757074	2.95026220091001	5.14244653553596	2.83970451451613	8.91797717558126	-3.7627723043985	-8.67421113831728	-12.8528024663579	2.90537978050692	-1.31347922315301	7.73360177621026	0.00430352593305647	2.28199144336979	1.84143450875171	-1.02062244099968	3.45317559723119	4.34306159763535	-4.60446586187092	4.42273413495207	-1.78057192893103	2.85086096813209	13.8939794231283	-3.90438702748413	-0.0446906649573612	2.20437069595818	-7.60183662978651	-2.67927329205883	-1.396016191687	5.06729010698904	-0.877912736918718
51	1.1314473259417	3.26641561799389	4.69257267817648	2.58490379494779	1.68141055518484	4.18343962470452	6.37234472276258	3.96379704873874	6.661717201669	2.7740202200261	2.83831283761344	4.45001597942359	5.54174203697977	7	6.02193003736867	4.08988100392124	2.86916898508206	4.93839060437892	3.54520532069196	2.46856683260122	4.50067261704582	5.45954614843229	2.90088876916866	4.64305862074407	-4.31001967169335	-8.15856620402319	-11.7154200615773	4.28032181775301	0.427756352738618	7.54674088070628	2.14122332256949	1.82551440888637	3.66489754576582	0.731251231532264	6.47549102719788	2.0596258832865	-6.92707020954914	5.65892033899787	-4.89996680089231	3.69444524871767	6.71645540165265	-4.7278869781498	3.41977601487456	9.14326378772133	-2.33360267699989	-4.80279670535984	-2.31147062464063	3.87548879295613	-5.21436093228243
52	1	4.73728967086744	6.04762426723662	7	4.65912206500152	5.47267612103282	6.25458453908902	4.57229837197485	4.94242080480879	1.55620108877377	4.08091353258069	4.80049488128412	3.34359505079087	6.34445281765454	4.03419303839944	2.63622772087475	1.70555873663457	1.47602815194382	3.75054286535525	4.93529717215429	3.29172491011436	5.77537309148965	7	5.42608023818779	-14.3931268711054	-3.1760079264017	-9.04823387747656	5.21459478409466	-3.91864636122208	3.48774987242614	-0.186033705682107	3.65960651472012	-2.45919844340042	-0.747493980699135	12.4565869129654	9.29336803181141	-12.0830032811764	3.7010153989851	-1.93985334854394	6.67853921041521	13.3859195229358	-1.80162191452063	-4.93992406641439	2.49987609360618	5.27255382802428	10.4702355329263	-3.21301846445851	3.19252445868354	-3.92665463580234
53	1	4.09593020148986	3.3460672237919	1.64141404313769	3.75553798937884	2.27315413135318	5.48431737572722	7	7	5.34288887640922	1.38678085380007	1.05100060406452	3.17967407276582	5.80434854609078	3.38060408641839	1.35171537783665	3.00616893605589	1.72261374350769	4.79639451938204	3.84845308882493	4.53040433805515	3.45356033419162	5.71599682923091	7.69355925402509	-4.00768750225001	-7.35011064450326	-14.5003664267013	1.39451630964498	-0.393262590755769	7.99027779514805	0.501709978559992	1.59363827848786	2.22028930126732	-1.26625310974716	3.41041101602186	4.85385797870927	-5.70618435386668	4.03941354065052	-2.72368398273613	6.02548912270052	13.5568764651552	-5.21009626902725	0.69571470205485	5.86406517667037	-4.48494701003829	-2.52325924685975	-6.68715168535643	5.95664726849329	-3.72890145434264
54	4.66457047157198	4.35663321236865	5.06624518489556	2.64001831713324	3.58873603299434	4.51220585953077	4.86210699974544	4.56195358670463	3.44400919304162	3.2183241835493	2.9625490677304	5.10723873366465	1.61098350900055	6.52991407487063	1	1	2.08098216258724	4.60140830306995	4.59055803557306	3.28245158327449	4.0345900813861	2.36598630462696	6.34096547312036	8.7955982283529	-3.6602115638647	-10.3414133593534	-14.1181180715247	2.32926819991108	-0.408306895087256	7.92727085118625	-1.30607317803517	-1.04783406046569	1.91805656689848	0.141754100828787	3.74927261955258	5.01069283217832	-3.77385140700785	4.69799193101456	-3.38274525527675	4.58298585623222	13.506128443027	-5.83143776705924	1.38060301621598	5.87248915599421	3.72340100357714	2.3135053976338	4.2264187661101	8.15374975187775	-3.11262855457489
55	4.38594895485215	4.46076833852573	4.82561439775239	1.4428484003829	6.76378114280806	6.61626796556162	2.55034240450551	4.04503813517554	6.76925100715605	1.93744656753082	1.54108285354915	3.85319429844616	1.6800627893621	6.21355667225312	4.39683302408678	1	3.84453543196979	2.29441608897892	4.29084692917446	3.741738362814	3.72595476739227	5.58362632926581	5.54739984401661	5.23284598836804	-16.9738911995211	-6.20908259603854	-10.0156715212415	8.67518041476272	-3.11170768675682	2.36148077414112	-1.30194919456095	-0.0603778781003858	0.135484201624817	-1.7107152300301	10.268107779438	5.78432333397518	-10.7141994826805	3.8280194155063	-3.66436166484315	5.681704577026	3.9337855707016	-3.30983538033474	-5.97466866009773	6.66257014291937	10.4850521051973	0.522998494994318	-0.258907044508686	4.07294084719912	-5.31836706642492
56	1	5.19645900481946	4.70016340774529	5.08955147080504	2.80371639643329	6.74945004490624	1.413449144546	4.52402134484003	4.46637528222261	4.60727631955666	1.22216367817345	1.46389341524987	2.09130378991601	3.99260540641385	4.765367191641	1.97470364811248	2.85492587762443	4.81112549855258	6.25326787171935	1.86442574333507	1	6.31735848693632	6.51451205645398	4.38865953058916	-15.4674114600115	-3.86210554901515	-9.73055312760678	5.09007645628019	-5.10350579208672	2.9610204201962	0.315548208028731	1.81442788577838	-1.91427130809185	-1.0978270728358	10.4183211604907	5.51312495837766	-13.930175260859	2.44388127538461	-6.69751768537673	4.16056554298329	13.9514328007825	-1.16423225451312	-3.30515892451131	5.83190570391324	6.19420709549783	-3.51724111898462	-10.0720792707682	4.01314254281313	8.16480340992991
57	1.91457412309487	5.53073714982753	4.69001022799245	2.34404525628801	7	4.3412037470269	6.22487234596161	5.43627258782777	5.66614550832879	5.50072239884427	4.36998213921246	1.00972164716923	3.90420235506869	5.61451018254939	1.7254338756521	2.28241223370926	2.68182133128854	2.26478503939347	4.8550908581501	1	2.10846383610601	2.63745837519666	2.35693788149459	6.09899613051678	-6.22453644808632	-5.71952752429998	-12.86126211047	2.94996013948322	2.68180465676527	4.90792143897201	0.444729216496482	-1.16074588097481	1.02269174287196	-3.39836178157116	3.54288471151151	5.35128125615578	-3.30287099764657	7.89061408064316	-3.75050865455117	3.27727277824258	9.86222397506327	-4.59592928382771	-4.58140845905817	1.98650169357275	-3.06466496885134	-1.81912245137413	-8.49932537943354	7.60762907017569	2.20930819313208
58	3.59865486927664	5.32258514070729	4.21681794783076	4.40231831585126	7	7	6.06475014822574	2.94707997093156	6.16191844279145	4.55641401876872	3.99445823550743	2.60027598875695	4.02551237709564	6.21807577426066	3.90259435413438	2.71911101815583	6.11048216311934	1	3.38777756273226	1.19905414894422	3.11050952809133	4.57492532823949	5.52014092665418	4.19806341689141	-15.3434812757307	-8.05994747384435	-11.0297566069905	10.6450465478795	-3.12082878751568	3.53254669913211	0.353326902412841	-0.701958886205384	2.13394435321239	0.165310368578202	13.2028980798489	3.61108349654712	-11.5994280286289	4.34991964898891	-2.74712711942822	6.01425361681275	5.40885101149873	-4.62403777712153	-5.38045192621923	6.01155642224312	9.43522588027412	-0.42206213970003	-1.37918301647605	4.46670531726079	-3.302629780041
59	5.71271999253574	2.44630599119054	1.25318552036639	6.53859727449704	2.73874405691355	6.48158341605106	5.70081794905404	4.48883150439814	5.79120958550967	1.66338148160199	3.48524848264169	2.51267736295763	6.57085526102122	7	1	4.6250809457341	4.59216260198571	6.81142778795253	7	1.18091435996967	5.17390023022033	5.16160860017891	4.63385935871361	4.09880406970303	-15.959020651246	-3.44819581676732	-10.3452030248713	5.616782935456	-1.10228824569296	4.75215117076142	-0.417448903452219	1.68514613269158	1.62471173723558	1.26884293260996	7.04756639825419	2.48894377534583	-10.1860849382538	1.11521630017242	-4.94589621939827	6.97005759864252	8.61094067025558	-2.26522955659538	-4.74554035905884	3.48591767444205	-0.710411241341484	8.96965383665926	-2.26470522250723	7.6380496336494	-4.78680039350875
60	3.74642208398369	3.67266609901565	6.20038226256661	2.85749713588401	1	4.2391707005148	4.44091145806062	3.97441769181085	6.98399298928159	4.18463249637939	5.53238152809033	2.92444773006376	3.65274777234263	1	6.14144394676493	1.29573332816222	1.41012514266915	5.39665340383939	5.91026088626242	1.66411681978192	1	3.04004134741471	2.52420012086057	5.31018930529702	-3.30994691475034	-7.25495254291141	-13.0316281852982	3.33827654487607	-2.33921339343219	7.15685059509929	-0.873865129205317	2.56128364182171	1.98086997495587	-4.00299698383862	3.04549046401053	7.70118497686958	-8.52280521171317	5.19952971973479	-8.64648379361181	5.25218886590718	12.2696809679548	-1.71033968427305	2.00581025014685	2.43182171146704	-4.10747047108028	6.78980786624144	-1.89024360352774	7.52698170876936	-2.88543021435709
61	4.19125811804543	4.74046269442295	3.7971183328238	1.93940981852813	3.62104315326908	5.49991468746534	6.29471760671391	5.43411934984938	4.78688942711612	6.28472566520556	1.30444440387557	3.80959868880909	3.10132104751133	6.47480658104391	1	1.91676068655779	1.80110502171961	6.27616696106415	5.10515310203654	2.60960564928846	3.10097186477452	5.31265330310341	6.42373524979347	8.26606458058474	-2.59335807697244	-9.5124753183549	-13.2913501327992	2.32533536997761	0.673189061035151	7.61421648313228	-0.0298239740292985	0.581965388234385	1.51763640599353	0.246063612280607	4.23748342302851	5.33793353609558	-2.95444821381859	5.03558062799803	-4.01097579046286	3.86183267658272	12.6338920568072	-6.29952286006299	1.18478982109716	5.73536011444424	-0.710132469434664	2.22682875527458	-8.13623201139558	8.11691161999874	-3.50577982494121
62	1.70283764451976	1.5729507507302	6.24496964172069	1.62302209642916	5.38139241384205	6.58519563766778	3.82078234705176	1.62376758628082	5.66848193552906	3.20559060626791	1	3.77235472210236	1.80961790054284	4.08969666329497	3.06163024021158	1.93282997990892	4.68384565597623	2.23954411085882	1.48580828401107	4.07193637338879	1.35492819095637	5.2812367335301	4.35676045068734	2.20603270895797	-16.1725098882073	-8.30883963819823	-10.6965367726584	4.51931890059498	-0.699447964692875	5.32233252634397	2.09685789466531	-0.839669878765252	-0.673411281614667	1.92210526914041	7.22289652032895	11.3815348183499	-11.2059799654739	1.93454842573823	-5.70881576282699	6.95294921875052	9.18238350771117	-3.62798380028203	-3.91873397185334	4.97003579242925	10.4442628450533	-4.85179000936205	0.201958578075924	1.4210809628513	-5.86551654958385
63	1.54402599139086	7	5.88335564501469	2.80574847416901	5.98225313958687	6.03092237045529	5.57371792256053	4.66213644102145	2.12891994060305	1.8753056803431	2.24606159348283	2.19982327679676	3.82649945098877	6.44866230742741	1	6.09568556833307	3.89549318319707	2.63565013574557	1	1.70494343610892	1.35102949147598	2.37414166632903	1.56902616131663	5.87921355389373	-5.19913416108235	-8.44645505932196	-12.4242171581663	3.03165328128386	1.92710642832207	4.97996313225246	-0.917423430457154	2.68211357146967	-1.64551972861318	-0.134510847971089	3.32978836520797	5.34879371277347	-4.53178809310826	6.58738434365802	-4.47432483802962	3.26200511246507	8.57723465219635	-3.34518398825046	-5.57422575780532	2.40446423787018	-0.704833024314277	-2.96266425025086	5.42184159534314	3.77199770544169	-0.0714619708195225
64	1	1.28966870896516	5.23639030673919	4.62827722278532	2.78124231884593	4.89491033624961	3.52113380151298	1.2168529554682	6.81820363296085	5.18235565873299	3.87309872885582	7	1.83740527132411	1.60361860454399	1.51387121899429	3.72513370068236	1.34908337090194	1.38588549696722	2.5435404763054	1.85346639177451	2.36528305214584	3.24978565943385	2.08060783851569	4.56265742885947	-2.19810953582016	-7.56343245995733	-13.9171222849485	1.78871862017939	2.02307187682149	7.52387559167428	4.42296107363958	2.48435606812004	2.4397681905087	-0.306789432843504	5.45245986757845	2.52391629336592	-7.45075601752609	3.51695563550898	-5.72943814548259	1.13138892345485	9.78910287588962	-5.53493488083826	1.91949789211333	8.03400151946403	13.234698385832	5.00921783475001	-1.34457932457032	0.806411873523919	-5.29664709892121
65	1.72558961088228	5.79294885444727	2.98512874702085	2.79502199245879	5.99314117289828	1	7	4.31340339974003	7	3.59315188153552	7	7	5.34733118093645	5.0257856646303	5.25505129348922	1.52342272975633	2.10033612747988	6.21675671024453	4.98134929897604	4.18290776929374	4.09066752347378	2.84719086736486	4.80998794083512	5.85694805794545	-4.78812077351337	-4.98164940864643	-11.2707412311946	2.49866326641489	2.51073080575156	5.20684733598319	1.858858462468	-0.751570419489711	-0.210720540499472	-2.47757938073586	2.48381310035336	3.6797617043259	-3.43403953002112	6.90827458668041	-4.62295992264023	4.34316457015954	8.98366253536287	-3.93937333878644	-4.04568593365363	3.62514789095248	-3.0884122988184	-2.7516798595931	-5.54060560672129	6.65720155488376	-2.59082680116395
66	3.30512854405767	4.7276188181205	5.4199171546004	6.72119588891771	2.36570384375015	6.8939940882726	6.41210970443513	2.01597341702455	4.35548970199012	3.08990545785166	3.79170586829274	3.69956229388955	3.38475493161467	4.89476990279812	2.38330258133933	1.23095812282793	3.8944673977655	1.89756586561168	5.88756358573315	4.30991298552304	2.17067210776903	1.21353965855975	3.29405882511199	4.09626182007813	-1.006918830623	-8.72027242698864	-12.3035206743494	7.27576840973735	2.5263074095013	5.48276854919973	-1.54100583599547	-0.308420395537322	0.478343951997621	3.61655533390615	4.83874977516895	8.01203951842837	-2.49084189212798	7.91933758098886	-4.08110324121264	4.45012187973413	6.32149894358122	-7.72173753562421	-4.50158594796887	7.62851496339342	12.129477331317	-4.20615020902073	-7.16939193116682	6.9295627999437	0.420249828339658
67	1.84037246544726	5.72809783300012	1	4.40205743752437	5.92690747307077	6.3995941147085	7	1.84387702061492	7	1	5.48299614831283	5.55672699776837	3.87815737460354	2.89309691211169	4.11765687224105	2.05899124642483	2.46850805362359	2.90644672319772	6.66944249752713	3.96437656340901	3.41328410110703	7	5.8088414623672	4.90085772893907	-4.30503828295888	-7.25525482794254	-12.3801200280517	3.28646359001345	-2.08034959195176	6.05426288649762	3.65863698614204	1.91134076420851	6.38449997013851	-2.88206638130177	6.33286838516661	1.91397189913554	-6.88045134074986	6.79881226776343	-5.16652883485889	3.747176398091	10.0677473877546	-5.56952804717838	1.02621115014396	7.29143373770865	-1.43842417510718	2.93562118764097	1.32536868071095	4.76790135822345	-2.08049416823279
68	1.40061997364149	1	1.28295854810819	4.55831403570089	4.3280368431836	5.73245359501114	5.35338835545212	6.74380168800588	6.51901259090994	1.61843507151948	1.62519453748019	2.86582395932626	2.94206625845901	5.91936600218534	2.82803802190362	4.42686368469989	1	1.32425211396169	6.21529276430838	1.70012781969525	1.33345820635692	6.04564722365031	1	4.50827346876222	-15.3985992892656	-5.27534363917218	-7.51743396464773	9.85831689284439	0.884748068059021	4.73789244445426	-1.4760101093162	-0.24314499393369	0.0189004832561331	-0.383330134068306	10.0702341399552	8.23850064264196	-10.1706620450433	2.80317715843425	-4.86410224886613	6.07970750468706	11.8161039435415	-1.16249618547993	-0.42170206656256	2.70022867729242	-7.12617975710374	0.0734110231207525	3.67355906092443	7.03539103318542	-4.55465265403314
69	4.02061150441733	6.62336776760906	5.35436001629663	4.78561753309394	5.70663432806089	7	4.14714788776233	6.98258093648282	4.28364942209033	2.24197058352082	1.81506386732724	3.22788962838861	4.78020018250323	7	7	1.87025247462229	1.17749290224194	2.03370083375974	4.031378074415	4.92675810889331	1.6644242932269	4.85158521964422	3.73713557091989	1.74969646188969	-8.33383415994633	0.597014177190079	-7.58469377032194	4.12273090159699	-4.06601799656636	5.18785869554966	5.97239642364671	2.81888280909507	-0.280958142700544	0.71821999827873	8.87752450915758	6.5297996109088	-8.65650843130815	-1.28380963372138	-2.11024198854942	-0.0074059651461806	11.1144607081179	-1.95671672384987	-0.030153831146905	2.99195936067237	10.3911878902559	-1.99671893691797	-2.3937589680476	9.36729198408556	-3.98983595570264
70	1.97745562942124	1.74479564101177	3.03684252404833	3.89334366612306	3.84036741140381	5.43366052723308	5.72075286547212	2.70281888622629	3.32113768900069	2.01797149561306	1.59533052107959	2.09726832831391	3.62086109053557	6.27404455694403	2.70143331319148	4.15763055374387	2.58718172161246	1.12442702628941	5.09814842937708	1.43563140444849	2.05548654050324	4.6551644297096	5.36284594288379	4.38541929996122	-15.5107751810905	-5.27361096999315	-8.26564434020943	9.11110383007796	0.111369944981689	5.40429171273673	-1.56808370892016	-1.23018805160054	-0.378145129655958	0.327672839764934	9.55071203983606	7.72086549438612	-10.5937146758211	3.70686568132494	-4.67516552357792	7.82930021696721	11.5944765199821	-0.927484852063251	-1.46974796562184	4.99013950161404	-7.07117959629141	0.436871186329837	7.56624383150905	6.4736885298508	-4.64781333961142
71	3.1270852369308	5.02603465995881	2.67230005385635	6.16441427454101	1.81173238514397	2.43575935937526	4.81797929526624	3.54813229981812	7	2.2394208801091	1	5.26731400275166	6.38432378355424	5.78713801695421	4.78936065717492	3.42091395096564	3.718357744154	6.37657369060287	2.28060329723409	2.29265436300043	5.73243847222186	6.02361703828019	5.41156681443003	5.4252730255378	-5.00914637341206	-10.2376488832776	-12.6056746811107	3.14412033574328	-0.662585598910589	2.35655445721873	-2.2741778963852	-0.925191691222539	1.16429519797822	1.13163137458825	6.07621646596155	11.748675153967	-1.69666321360466	6.33805614064665	-4.29169562926865	2.95415894438059	9.07009263115143	-2.90665023393922	-4.91706069507787	3.31585015668188	-2.49140481153885	4.21553796641759	-8.70665224117583	5.83011278195554	-4.44910391441718
72	3.02068069743976	3.7593676850172	4.1275515044252	1.44501794646201	1.65546670228647	5.82010581773004	3.74292400623192	3.44869904996771	5.34029244664181	1.86868962035829	4.66246059436541	1	1	6.6500618512825	2.37083358854034	4.45366144684046	1.77353207316825	3.17176793465619	4.16647841107113	1.98383554489777	3.10210180940778	4.80732690782152	3.76118582532377	3.74022511519598	-5.16354357528517	-6.78163786449903	-10.5497384584718	2.18280340822355	1.83993304813046	6.21777502246909	4.47665573984257	1.02040097280418	3.60293453225569	-1.86729678347965	8.99863738200468	3.12145144754574	-5.69316209003982	6.13057477148298	-4.18158717720446	5.55484723279335	7.55520510567856	-7.94148400280689	0.137926990178895	4.02599890329848	0.0998102053960883	4.28360646360364	-0.913489734589612	0.141037252058444	-0.668464098737844
73	3.54888257829863	4.68881650496545	6.83531878513024	3.52314734759854	2.34424161236944	2.21855428221314	6.21179057517546	3.25688589179103	6.89130251432437	6.21557191561312	3.3451521563197	2.10998259409525	5.79585129108685	6.77151841249185	1	3.55456716493903	1.18254552000557	5.7915007117225	4.19230304460321	1.15059905588125	2.59163919262779	6.51066085810651	4.84116186432798	6.561523181379	-2.87318069890181	-10.4437947828934	-15.0308140902295	4.06590442751137	0.367674822448668	6.01089435943012	2.2963333382436	-1.20243604271707	4.72626041840559	-1.05171445534334	1.80524038637639	2.95632709899446	-9.94304450288613	6.63045957142732	-8.84244249112931	5.27651418752634	11.1049340016592	-4.84623252718429	2.29527394019539	6.84661653463247	9.87073507565129	8.67523740961774	-3.29254920672715	7.56659660246834	-5.03426028564376
74	2.03310380764034	6.28421768187786	4.14555663101731	6.18720796606236	4.76414726630492	6.09103175265205	3.56508345037943	1	5.82265067181972	4.18413720602401	4.4080493111159	6.98617654835423	4.57864118656832	4.8768675069085	6.54431385716408	1	7	2.49482522213874	5.19302426901566	3.11471021915036	2.96138728480515	2.9056933264608	2.64260491129389	0.183147539496242	-6.93077368257536	-0.943131000224569	-7.24283710651934	4.93767244523508	-5.74035136216531	3.80752028790981	6.79427941490884	4.28611465585628	-1.53848390162797	-1.02060683156812	8.83774225487405	5.98980856297692	-8.5686486963212	-2.14663376466908	-2.28905654108462	-2.62772031900594	13.229612834853	-2.88722982830322	0.242877001692473	6.45782160742864	9.27490623658209	-2.51722615934441	3.16062157339823	6.15533734003721	-2.54402807070606
75	1	7	5.08271280687576	4.1021500790487	7	2.70059466063595	4.47941033984335	5.25219656912692	5.14713105806985	5.18917061261936	1.79749854919951	6.46994729302418	1.41807277558453	5.62590153141805	4.31408362700638	1.89557398419154	5.21921373806743	1	1	4.40786726565785	3.89355762027917	6.53190633784632	5.05552236632715	4.86539563181441	-5.86708353604096	-8.09686321991173	-12.0860141009712	3.06166301696405	2.68387751208221	1.45118271142681	-2.67728559041938	1.51346045672008	-1.76143000415149	-0.849257685497179	4.0619434806352	3.52872252677883	-4.52688514890257	7.48089922714733	-4.14067264889082	3.42635002894889	7.38960799044913	-2.72353727048568	-3.14874329949597	1.42386433632335	-1.1925446262096	-2.77224333380063	-5.17189647409151	5.32932967136409	-0.672516316338638
76	2.03875346254812	5.505528804127	6.98862999305367	2.61831549806194	1.47514962374478	6.67291824142725	6.74426257916609	2.23425148670266	6.90977223420768	5.37158195695873	7	2.5867586538167	3.22768401206756	6.93137537783527	1.49915563728204	1.60419515805327	1.87359818202213	2.6742017240427	7	5.51409618133622	4.79594041513767	6.23617928848493	2.56218205474756	7.16594609492843	-3.4675287026951	-9.13040312849595	-15.464952139547	4.25897873413973	0.237522293215421	5.93445102415327	2.27788565002344	-0.474579363374703	5.40323358457223	-2.8840736501391	2.56693024422232	2.52080498576247	-9.5220202380357	7.00630856292558	-8.29373559734143	5.58985507536176	10.6678029760041	-4.43958474753116	3.34242949234084	7.52293247985507	-2.82923467728235	-0.975438118776539	-7.92394822559401	5.39751322321573	2.41218900454142
77	1.65553610355903	1.01325760650494	4.48377158503378	3.60995219559906	1.89276117079367	1	5.84513747832518	3.38170641066079	6.12229874347528	5.95501233586064	5.16936879522704	1	3.47700183883414	2.05885095747161	3.47317757791332	4.71252704757666	5.15841782094111	2.11134402695133	3.20815411711552	1.46463593763141	2.52603051742679	2.18256183651412	3.08442639260089	2.79750000485978	-2.90751077903742	-8.63685908715966	-11.6761542664566	0.810431268598881	1.72868676894589	8.45460465233166	1.6638838903919	0.907523749222381	3.56379920729516	-1.42087558519396	8.55000549323954	3.10425472934999	-5.60256148400262	3.48224400514568	-3.68419268460013	3.97040882554627	7.94702943947122	-5.62436571479761	0.334905091789706	2.85189911661792	4.32007561150089	-4.49313560202222	-6.64841116206837	5.559258302672	-4.47367061711829
78	5.83155978608613	5.26582915779152	4.68290608323503	4.14779360584663	5.03278291307047	5.66709969895311	3.57847244935111	4.04596192709429	6.08225380953613	1	5.48693541472246	4.37747029908166	2.63041286551811	4.13245935156129	1.01360527916568	4.78737641429282	4.0583558339539	4.76453157773643	1.67107134973008	4.33877503823821	3.20994826253321	4.05312743763601	5.85503404921988	4.78704062223583	-6.97971883565365	-8.19846250118041	-9.92164311659798	3.98248664086416	4.97723046518488	7.07788073536661	-3.17821535019592	0.835601308574685	-2.88406310892726	1.05730967468425	2.86345196559974	9.11063882328381	-6.04894303455259	6.57571203791549	-6.12016190736521	3.755300074269	10.7942695782627	-2.96979114993497	-3.12233096672179	2.13788711746218	-1.84863162712401	3.93238826747895	-1.94417381334853	6.01869984701439	5.55905643204911
79	1	6.01288099050986	4.35727897039544	6.71000343014252	2.50694984725733	1.92290400358031	3.37325645680646	3.18790553718976	6.92822402274324	1.49200271446047	2.41872251403844	1	2.34293436964453	2.92205251485773	2.53811423551517	2.87795709193958	1	5.93390734788214	1.3011551363363	6.67486965891919	2.79514367519333	5.88251298671516	1.54035208678384	5.04602498185409	-14.3529780955878	-2.44743915333157	-7.96192195676116	4.60878748241821	-5.24371374458808	3.95911994425943	-1.72211989357332	1.55499433620185	-1.16566643829107	0.341685624621658	9.99219608597216	5.83611446913872	-13.9313640033671	2.94091473880171	-4.47261250031154	3.73199918509101	12.9135767312099	-4.22640910080063	-5.11869446897642	4.78698700983901	7.96700063761418	4.42692102739036	1.88941980317806	2.63752882855995	5.12528813514795
80	1.16759071379563	2.11146829703733	4.52797615673053	4.52230617836273	2.60950619924501	5.0985356754189	5.4798557040047	1	7	2.1190331648013	4.21487269794272	1	1.48284812673782	1.28606106854427	1.10937190848665	1.61422958138412	3.40018339996775	4.00123934409502	2.59668615000578	2.2726701369041	3.93958729597197	3.01011036174707	5.15080865134615	2.46331912407555	-3.24309931805379	-7.37476307337949	-12.9004931675806	0.889006112023057	1.98124720257051	9.00404033372468	4.56975933294103	3.08526016645854	3.31749242433129	-0.00558713423867896	4.41204433636116	3.17221156997718	-7.76221753930384	2.60615501258448	-5.28617682598858	1.50587829166357	10.055548823404	-5.72729067537204	2.48833740607858	7.58353909779122	-5.70473916228145	0.284626427198741	-1.11447088064134	11.9428851898291	-0.800297693507143
81	4.64035485809581	4.27005939789645	6.10508362282905	4.85130260568891	1.98604714512066	4.38482119082557	5.84728973142667	1.97102486918311	5.7538051355893	1.28099813662243	2.70203904571005	1	3.58217944447733	4.46370817148083	1	2.5591686656568	1	3.5704003124357	4.30978484093516	3.11745372591329	2.29062503501672	4.79112034624841	4.72315433472553	4.68279029341154	-13.5773788380908	-11.6068354489114	-11.5674747691437	5.77903848729374	2.62755651844231	1.76865130707307	-2.28840203212476	0.382848957266379	-1.77046928751935	-2.78619058456598	8.03958089831491	-2.54662889127654	-11.4224677624572	4.14131950444214	-9.21547344205977	2.8648271752656	3.57505013138949	-3.19295627610664	-1.07900061157523	7.19792988188755	-5.54005081268552	3.23620833156079	-2.69891217707953	5.39481619301346	2.95756375824295
82	4.46035046293673	4.13410081783176	7	2.23313712368012	1	4.60817606098715	7	4.22947805607964	5.32804887891106	3.91644855156911	4.06694733895533	5.64695978132126	2.92595976169462	1	5.13743316981457	1	3.34483223697955	1.87048712868545	5.52551671797101	1.50172792643499	4.69991245909739	5.88763283313738	5.17034996754235	5.78191760154859	-3.77658409830684	-7.70729311737892	-14.3101292003884	5.04715476085774	-1.02839788811492	5.80004592195124	1.91189333540023	-0.5783134668633	6.19968058686721	-3.02071141722397	0.0108405028153351	4.69152453504727	-9.62477223400233	6.51267532441203	-8.54878938208542	5.62796533882015	12.9458884775061	-6.37633869016255	2.79926722609041	4.67735861211641	5.17976595442402	4.68308206231845	-3.13280494057558	3.40593488761372	-4.06615043585473
83	3.46140869561976	4.85172587501435	4.63745433487143	1.84603670242238	5.12678273895171	3.93985324500622	5.47775696501075	5.2117592588023	6.20548304209973	3.30996478167868	4.05867129392449	1	1.6753318492236	6.19761324738514	1.12553147710224	4.27347421660796	1.98038010640474	5.64108916603977	3.16661962571216	2.00761540544151	1	4.55777224274552	3.96170041808363	6.44354111346612	-2.39091577623949	-7.71118549145884	-13.8233502306862	2.18950316429489	-0.0523238865800306	8.48963785646128	-0.497102357061575	-0.0305916492677656	1.59846523626689	0.640239973708529	3.26253638446378	4.73908282284664	-4.37111047121579	4.08609937153825	-3.37846878893614	5.49334447746734	11.3416047630397	-8.10119813020296	0.886772849574685	4.55435399123322	0.0127318733374792	-3.08621414765717	-3.26319866694738	-0.813751606879927	2.31333293516937
84	4.30691771826363	5.95460598123833	4.4655122813635	1.91910460937728	4.5325983404415	6.47852402070528	5.29114360096312	4.73989812128934	6.91423267840814	4.27302543517229	3.57620615682467	3.21058931629864	5.84343903893043	5.62937756803267	3.42475131104173	4.34320045476706	1	7	6.3989674187464	2.21287442239196	1	5.29862669389637	7	6.68255076381246	-2.51906494080939	-7.93822518125214	-12.4095031989671	2.31728322441266	0.428074844369968	9.55474381710091	-0.247247740661388	0.55046729066845	2.09742744861497	1.667266002554	3.89247434676356	5.29015812021731	-4.96698547918616	3.63447602499948	-3.77649447253871	5.47165081711616	11.4968444394331	-7.15721632194014	-0.0623640540347523	5.80580079738447	1.33475184463697	-6.74047077757224	6.09670494711967	-0.811151101690653	-7.06921178377237
85	2.2143550113669	5.36475402944439	5.15584714334744	1.20474530045565	2.25140149934558	5.84755596078901	5.19812286244821	1.66884574845306	7	1	4.61976672591227	5.51132221622236	3.17584907231273	7	5.42010707607445	1.48418342418955	1.80893557982034	6.62857875592919	5.00607082018655	3.2268687480871	3.39135684631883	4.33510002832995	4.8462999287597	6.52242545623658	-4.89590109401529	-8.37285849438764	-9.10291975677991	1.6966129898627	1.49914835523455	7.69130778310023	1.89028045930974	1.14363260250951	4.98709361189917	-0.663394000124331	8.33662407960511	4.54418728487636	-5.52565802787853	6.94602593661954	-3.05915728294531	4.23556665045876	8.3371365210804	-7.53904839568516	1.74694254404407	4.77065973390459	-1.58501477692088	-4.72391697192237	-2.5829534578299	6.66068042358595	2.84158709561287
86	1	6.72026255455912	4.02919772430655	6.53790460708936	3.49021843349706	5.38807032124037	5.68901874315386	5.43508098021753	4.41483408496037	4.08619431830527	6.51459130017197	1.98428843881935	2.52411196455488	2.86351363364951	2.14533323298313	2.57117053156516	5.13671475906258	5.29237430147165	3.04927545739856	7	1.49785692275508	2.05468001277152	3.53682739249281	2.39641216941712	-9.23132123940732	1.31709385218962	-5.84274742154022	2.80149902457231	-6.60289945732861	3.89985840039307	7.56950599360043	3.55355334880738	-1.54529648513223	0.253124846936484	10.578341456177	6.36587456072089	-8.6055908076518	-0.699905396934414	-3.86924775164465	-1.34184952647108	9.20298197502642	-4.32857835074617	0.715490079246149	7.55026670613348	7.06523426809995	-2.43912633295389	-5.38946410415015	4.86095686121961	-5.48814257626479
87	4.42753516912055	4.30830997222636	2.0838878691373	3.71452519994401	4.76186295400907	1.43755034403003	4.87536969674495	3.05550191372962	4.84413987298997	2.3471857936278	1	2.73575065149621	1	5.63578847594795	2.94756046640115	4.42061492410341	4.59613649974122	2.1820965337975	3.98529336772709	1.47253733172113	4.69066453813074	5.38166201391562	3.98638324854892	4.51925221264927	-15.7829767117518	-9.52404742974301	-10.5750141550721	9.68068456649346	-1.14874344855686	1.63661291327325	-0.209852047110936	0.243484074612056	1.23288626071128	0.530803030300351	10.2728001023269	4.39467978908166	-12.3383795007095	4.80266529794188	-3.88847046525873	5.24863752628032	5.70646279762266	-3.34187933794686	-5.27836716028754	1.74753884000356	-7.06452163708171	-0.579467659423797	-2.16551582641369	5.52008036235204	-0.832059290138859
88	3.4522672870055	5.58812974858503	5.1060601349903	1	6.44773743541318	1.09189802993695	5.98270728836557	6.84861868106899	4.84813773689572	5.39461184653911	5.21546399637184	1.87156068556687	2.58676617062106	5.80366716297186	1.22541291298696	2.07771382252192	4.32882795983869	2.56876885498207	2.32530373082567	4.54413925142821	3.10111669990346	5.49035202945858	2.36188015903778	4.88645855371198	-6.90172915281534	-7.67893858643298	-9.97181734050358	0.679882104124426	3.28219266959503	5.48258838397245	0.258632586498934	2.46057992842722	-2.30046372603836	-0.990204472282163	2.11892602984433	3.26041392398838	-5.10532774960569	7.38739255501884	-3.6457371095484	4.15071284751866	6.52459231240242	-3.39631436402697	-4.26557775239422	5.32775654681103	-0.0917994702463478	8.3537392376643	-2.558272727081	7.66230847099943	-6.16360806301241
89	3.39053419364284	4.13152025741597	5.20653665369012	5.7886876954939	2.86146401583472	6.29740575807968	3.42637255829337	3.01245880266611	3.83822566361893	2.34267399818397	5.49220934994497	1.00689787156505	1.06009102561487	3.00613753902659	2.38114672224494	2.33255273795811	1.1176447428926	2.40984594465538	3.61385594923712	1.10809054343708	2.56448735967709	5.72197590478498	3.77277345835319	0.742528044900059	-7.59807658711692	0.483296814965544	-6.6615966909819	5.83465167933614	-6.18449225765837	1.97474246907877	7.09913063438285	4.89828410047871	-0.400686787147894	2.47124950845645	10.7968277820634	7.01235658384823	-7.36423422962936	-2.70373193216194	-2.97865357839967	-1.8558824166999	10.701406808962	-3.77490105487304	-3.20164802330283	0.373624973633909	-1.61184595443993	1.02584881282174	-1.43148260784244	4.4151659561733	0.739674096302834
90	1	2.37625861686841	4.63058953794539	3.90867216751744	2.36917276612656	4.91694508096092	1.68361036673667	3.08655112327153	2.66070040617656	6.41429208160854	4.12144385574893	7	4.11708314608331	1.54194717225126	1	1.39129987202559	1.22422054612478	1.94321478188831	2.04986345367133	2.62117222402341	4.76476339634011	2.77320297203591	4.25998257423745	3.30288952460458	-1.87069155416538	-7.94114774711107	-13.0034353068208	2.24632971176893	1.88630984144943	6.84651040683076	4.59723777390032	1.8413670937214	3.83373537269299	-0.634005449191997	6.6624518454732	2.93354091714795	-7.50090505045173	1.21200618896753	-5.56804986719828	1.58794310817982	9.63616729042781	-6.75165672526468	2.43441847996492	9.04900327882033	12.5404188785695	4.73906782710546	-2.48968172075465	10.058104374967	0.698727730733731
91	6.579558159458	5.63946325521601	2.02725836624469	7	1.24391560256912	6.1505061776964	7	4.34041132506359	4.31623867463658	3.2210959915934	2.21539986914154	3.16255020573423	3.68039861674917	1	2.1419245339631	5.61114718012921	2.19807058693086	2.16203120961709	2.93674729251696	5.95843620374609	4.66333657082789	1.54880165140518	3.1389990669598	2.11376734733206	-15.2642739434427	-6.43291761422109	-6.13194985164383	9.69614208445471	4.0538166350746	1.85008047845479	2.82597052252424	-1.76848959973082	-0.388197985358857	-4.18227600849153	12.7041639042534	10.7291466123106	-8.92842463015571	3.04706970237601	-2.31558228327256	6.50121116199855	10.7437160501746	0.07888077471485	-5.68947358634873	6.27462273244059	13.7321536881716	-1.52406673841653	-17.8168350291974	1.7766443132833	6.19366089865555
92	3.08408505345413	3.37308166546968	4.30697799555116	2.066481001029	1.5171505220255	4.17195869216039	2.55880863031669	3.45662033152365	5.71708547772416	2.54993517978848	3.07248904681074	5.15353887847286	2.83527209687523	5.68665190479011	1.17577618225482	3.06824428348444	1	5.03945839753321	2.61122701294673	1.56275821826338	3.85567901159817	5.15517850853575	3.00013916801143	4.74095194883701	-5.38135097821373	-6.29787061449889	-9.63494754050743	2.65051590932173	1.59384005606596	6.6973712924935	4.48976599328967	1.40228969736349	2.9112830232698	-0.639076199577827	8.42172408763713	3.24804148796406	-4.78509364280552	5.66170657012659	-3.73953856410599	4.11760771293727	7.05438965473404	-7.76505327664194	0.344225802826598	-0.437413884697929	1.15498989865379	4.82752584035623	-3.35618246730308	-0.431270284651913	1.7777533995527
93	7	6.5533156540669	3.39344304716398	7	2.2841478353994	1.41687426874337	7	6.40802927837912	4.90577228230588	1	5.60733446870908	5.03214677882812	2.09645417601344	3.70831213467026	2.32947180090067	4.81011216676091	5.67643953468248	4.53979215643658	2.09363774729546	5.15562748728878	1.09388477174354	2.40606147699433	2.99573714483463	5.90829899607322	-6.40819417634077	-7.03964224119351	-11.5316772230872	4.71801066557662	-0.239631563817891	3.36357295545077	-3.71323348237591	-0.436096137863629	-1.85437874193586	0.333468638419619	4.13873807215832	8.62880396314752	-2.00436217256493	5.74811778212598	-2.45475422165498	3.52866836393003	7.48626797737612	-3.61408527796219	-4.45397760670596	3.92216342406331	3.06582460676172	4.04786058141787	-1.64313329374067	8.59574396494698	4.20841589229679
94	7	5.02777649162362	1.69203509208777	7	1.99225151783327	4.86223320942644	4.28656548284298	6.44657790270112	5.14313909511792	3.93485028904591	1.72417326721237	3.20579731597968	1.38851973388684	1.20577861280272	3.63176088212899	1.68351129137006	2.4969701577345	1.84367963842835	1.63582136353648	6.80198414462791	5.0098646410862	1	1.82956247992877	1.34419859452384	-14.645590783196	-6.72646449006079	-6.6811840618988	9.35852638469317	3.73356668654421	2.11177076790056	2.34399574169162	-1.39012697408041	-0.556995493242311	-5.06723345534534	12.8997087032932	9.66119072149968	-7.75490865681262	1.78776926280642	-2.36688200108341	6.64407366966272	11.3657086855732	-0.263951083270512	-5.59894989681142	3.59753049442277	13.8970018308904	-2.18093032743184	-16.7094935658776	4.39146991451001	6.61121201858517
95	5.2120771321379	2.9494392438383	1.09890005408533	4.88313583262561	4.54573247122478	4.52441330666224	5.38035835288284	2.48251303586019	5.13404507391269	1.88519225592734	1.91831030112701	4.64061320645424	1	2.73727868031035	1.18877856250974	3.35399853996505	5.0202741363248	4.2547131704909	1.98387313431855	1.89819841002291	2.37385161271868	1	4.87792156928509	2.9776901975998	-4.60377775863315	-7.9237488754912	5.36601688705928	2.13632411187672	-6.11535144094102	5.46397693337115	4.60694664866468	3.39293178738247	3.20693869518324	-9.26051877109274	-6.46822963117631	1.23073508635757	-2.03865974589924	3.9014789850819	9.31260096804816	1.81034602778717	7.22064809245859	1.51591890755943	1.25344117977572	8.02503333170134	1.21999818424387	4.67875748415588	-4.19831175712726	3.66170467692963	2.05214592191036
96	4.57256118714332	2.53650459632623	1.3139453974653	5.48785326135239	5.65097219348662	4.71990793914927	4.59905524436948	1	4.17450295700539	3.02726591119527	2.6123313542413	2.7643765085489	2.45758667847707	3.6813227958737	1.39473752898561	4.15350438516718	5.33481963919646	4.99505208924537	2.80264636989402	3.13721477881114	2.54333439052275	2.52577721192972	2.81755223550971	2.23058774187275	-5.27340766544748	-8.02487482740579	6.97257013276556	3.58674146324069	-5.81081993182267	5.11310837581679	4.61661375954667	2.77476951129722	2.80670506002102	-9.62595732453797	-6.593953749426	-0.260063077960559	-3.02286793494853	5.1002886813199	9.00490632048713	2.13296476230618	7.65882702922485	0.500750040996329	1.29565640827062	4.12124324361163	0.609187918029864	-4.65403928633025	7.01280084348684	6.44806014520384	1.28876603853442
97	5.5067840047912	3.22935201646508	1	6.14052539074442	5.27072772680424	4.96182939446843	4.38843000189309	1.51261724017815	5.0768893786095	3.23936487270039	3.32501229146888	4.01683171515209	2.19188707210792	3.78792619115657	2.08345490532773	3.75300635360388	4.75457631377028	4.55407252046602	2.25035400810779	1.81820333241305	3.99415649072589	1.87167270816107	4.38799688513042	2.60739065487574	-6.57644128972633	-7.55439338868022	6.90201145545415	3.77703552289234	-6.67569107284705	4.77532102342145	4.00323748683913	3.16271773133271	3.56332787522163	-9.82342559103061	-7.23300515338417	0.930242411425104	-2.24234547515522	3.73468875481332	9.12390491562308	3.25724504531149	6.60757099680432	0.202750389330586	2.44233707154727	5.94481344883224	-4.48865230044425	-6.14775519379306	5.43063440023292	7.6762885582497	2.9623756346445
98	5.37997096749632	4.57238299331153	1	7	6.44761629859195	1.70893750942761	4.37504987405097	4.20282352845693	5.08582634929711	3.98400276915063	3.99004984436109	2.84996754184891	1.78078618459244	5.72192243829644	1.7696196030247	1.96191940236468	3.52626935952376	5.85835670181412	5.72792136748529	1.07817759996687	1.96584899703025	4.04318262332062	4.55857792285567	3.48212865380732	-7.47209791290777	-6.44775687565156	3.59958828567427	3.75455847770268	-5.82198016315714	3.65415351833054	4.07970117380105	2.78883622760951	3.08093128857233	-6.45356320415019	-6.72146947915638	1.93705774620406	-3.29502558386904	1.97037583386823	7.61382704208513	1.03876453316955	8.05522331611399	1.07339594842102	1.13780401760034	5.24269612673699	-4.60755647137561	-7.19273520926511	5.23197829984593	3.5862248576544	2.18255768934559
99	5.22023775631021	5.36200469842786	2.31684873121828	6.3071733583388	6.61371460240652	3.97860183291676	4.68711499962605	4.87747172415527	5.13651096094002	3.16905842543855	3.47837293712969	1.9605015689726	4.11846629507107	5.24917300542311	1.11102912976841	5.00316488869651	3.64743826457627	2.80626230495793	2.73225797649456	3.67274095284131	4.05179112228221	4.09154722870605	4.69530027435219	1.26097102443203	-4.50618842232095	-4.06829037199456	4.3413550456721	1.12791245722591	-11.5054065648977	5.344848888203	9.2388480492105	1.16957187079748	-2.04163180938133	-5.76553167955775	-9.20488136051136	1.9769768079857	1.7176615635346	-1.98681364061004	9.20953499175638	5.17704119116692	3.13064629890711	1.70115222173497	1.04032360331643	5.71569090792903	-2.21618238548988	3.75845317138245	5.32748843490836	5.74665346650332	-1.30348117107111
100	6.24646949552102	5.8977782704959	3.5715246678613	6.136262558703	7	7	4.90912085488326	2.42473084813411	5.08256246217325	3.49178637202299	1.76625990093083	4.25580898553296	2.14879623327581	2.60046136093986	2.03262047567977	3.52936314331625	4.15045954877812	1	2.05546434655681	1.96527147487886	2.36132509432347	2.39083272492698	5.01765177950994	3.40443696131852	-4.47933311739959	-4.70249598164877	4.25132476950907	0.619914173969013	-13.4509889367669	3.68195019740973	10.3096251274108	2.23113215843339	-2.01041962801805	-6.3067816491189	-10.2690196716208	1.906603544605	0.842114454901222	-2.55364344593785	8.52238226876251	2.87829579569766	3.7804843630852	0.198753536718376	2.65953328238668	5.61399921445363	0.896080679220062	-6.71606501616462	6.12087010601409	6.66934458869101	-6.49315591462032
101	3.81465190739723	5.68587769353221	2.81487015759438	2.84898680191114	6.72240110018443	2.620211499904	4.45239513052262	2.53595484307686	5.14919118979226	3.65913452690861	3.70728937224034	2.28388819385142	1.40729168256187	6.23360962174814	1	3.43545314242992	1.45607248737379	6.69672700062401	5.88110259894752	3.86536950692372	3.27241923740627	2.69542533709145	2.73182653690019	1.9605945263975	-9.24759054555207	-4.87287133224198	9.64368766089681	2.35654032837956	-12.304772672452	6.41451388066969	4.75936539185144	3.71443211288764	-3.38928561241639	-8.37560881129982	-10.3488778024941	1.82545119599871	-1.24410930303846	-3.0595639050982	13.1449797757512	2.67031026311326	2.49146768071885	0.165962472661596	1.46890276602285	5.96360210138387	-4.57748001111571	-7.42513114201262	-1.75083286901435	4.05004458523387	-5.88440156809954
102	2.2067587894288	4.27542911996849	1.01708306434633	5.9516237515217	1.61972728800026	1.46571814418958	6.70385001395208	3.97495581832931	5.82270086683963	2.59348545958391	1	5.10192995442087	3.67484807323397	6.00041149444565	2.53985894603692	5.38040119072061	7	3.24570503836267	4.16591699362724	2.95715181081589	5.36775022141634	6.13510883171692	3.9691746823367	5.00865826194845	-2.32061642606844	5.10994047819915	-5.87955610773725	4.48858673905271	12.1403468776951	13.784511538834	-13.5582573155515	3.20600221746008	2.33615289341538	1.54417404592854	7.9045723245811	8.08119540530121	2.83363054032603	7.77308768871387	-4.93752614533328	4.21297701145036	-0.619972168012627	14.4436278203855	-3.04470490412699	1.9645229597986	-6.21586063700838	2.59432266640043	6.17393957053806	6.69480209294696	-3.12825790094417
103	2.25010931691448	6.30345209028056	3.12220046952704	4.01526655183017	7	3.93928107888229	3.45016036023586	6.70465620402102	3.77768246469371	2.1797043617576	3.16006550889576	5.00977213681071	3.98162068592606	3.74303069781205	1	3.92925435758584	5.14909892362148	1.52055245498837	4.87170784457273	2.66066998436995	6.26630816688978	2.01528318727928	6.01916740536899	1.59775990265956	-5.49202801190391	5.91041924958286	6.28965134381799	4.96768821377627	-3.78970564362165	3.95878907562593	8.64754976079396	0.423068553727726	1.30368834633119	-11.5575857688462	-9.89188547635968	6.1327000570462	-3.14956310701722	-1.04225653039485	13.517684046803	5.33329385381537	5.69614035731176	-0.689233612550987	6.12936563085991	7.88825632752396	-4.07979391325525	5.28865604861312	-0.978308921418179	6.36453847025129	-0.0362562251818388
104	4.97146971936561	4.11616570811275	1.8696080708344	6.77536945419086	3.99537372691348	4.83027621180523	4.72992759106699	4.08880036422792	4.75398786713678	2.20754400762516	4.2968971076919	3.0269078377431	1.35382750208174	3.93516058183468	1.87255256106028	4.07234004689557	4.01995307876833	5.43409234739776	2.63742758739721	2.74310554663454	4.93538322941524	3.70274666755023	4.21039332364898	2.9509082664716	-5.39885601554669	-7.07337349059651	4.12889465236793	3.57431292778909	-6.54238991980107	2.39532905660972	5.5685442280593	3.76031518284911	1.34838350424213	-10.4988550078941	-7.824499177757	0.291263311578013	-3.00773065164984	3.96364707521637	9.99829780825827	2.31951606450017	6.06049521175388	1.19643642844799	0.366211326932105	6.99712725641251	0.139981149872662	4.47729064189614	-1.16937440531031	6.81729151875668	2.92069264366551
105	6.68623963568096	3.33753933971995	1	3.0018979631603	7	3.86819157614776	6.45477157929667	6.62046693691974	6.85783370028813	4.12710679065874	3.97229050874133	4.40634086865074	4.495264358551	3.68225599478405	2.57475417981617	3.21006374196704	5.05888617723169	3.07315864708504	3.9846109313121	1	1.31595761250718	5.33182325831994	5.24506184930158	1.62843568422262	-8.46077901606883	-7.55462016155097	3.07675808133827	3.24395082131585	-6.57881966599362	1.83774018612347	9.2884894903302	3.11837506003047	-1.7651279992736	-7.93878426355279	-7.83490886139411	3.05692291514719	-2.89144855783419	1.99639380188435	6.98020034836313	1.30349891291768	4.37968769072191	1.29733321052925	2.90765938103775	2.7636567407375	3.22144631555185	-4.13392115515973	-5.8805315880127	6.05050910770583	-4.92151232796805
106	5.8891390353191	6.6362578485164	5.77300461009412	3.35110233242369	4.49902064958324	4.45802703518072	7	5.06370428335706	6.30633538962625	4.86016918098277	3.62486192943124	4.92370940402233	2.83305798953814	4.15317577585266	1.65570039260195	2.66639399703342	6.04612206562563	3.38169111175027	4.87052436453342	5.99547311092025	1.9026776758347	4.48352017187766	6.88126626880531	4.84032349205837	-8.79208059822435	-7.40641894347456	3.1452097185928	4.74279320747715	-9.10084128889276	4.89560057317908	7.28407249176416	0.515688352558485	-1.61010247403128	-6.87782480533261	-11.3581485274214	3.60782358861318	-1.34911109249664	1.37400177365285	8.53815745008988	0.720034411245369	5.14217229007955	4.27855952094751	0.795614051388645	3.1977227915616	1.79252354982022	-4.11687221500522	6.47724681989491	5.63632568619236	3.63163220151439
107	3.13132243006602	5.3121965306883	1	3.39083853161853	5.29737697328103	5.39512856104929	6.87823566883713	2.30562309218157	7	1.70913267788381	1	6.34617347956207	5.44946065061455	4.73336737059506	4.82034764495567	3.20175747285293	2.81413746471355	4.32039861755204	3.41488656272077	1.7144314795335	4.15454576766767	6.08718099343386	2.60683731270446	4.70435100512326	-5.65933631564987	-6.77439219285208	9.79164777887182	3.48188339203602	-11.6002374770925	7.17779219964169	4.15416716093742	1.80990324525559	-1.858477813445	-7.5136408193877	-12.2438597576858	0.569962571556027	-2.5510715241594	-2.14283228440561	10.2123668880478	0.690623380370677	3.94024964074549	0.776326481247831	4.00245919836062	4.95587290144179	1.23274016747363	-3.39895012167176	-8.42036528523268	3.59615602849139	-3.27803547513749
108	5.00376304702802	5.71402413387151	1	6.48675730327603	4.98566245071626	4.23653838444147	3.03384686717727	3.1552113891064	4.79341349931036	3.29047991633924	2.82623749265278	4.21506367719852	2.7988136693038	6.34315083893521	4.39385986089443	3.47348002691843	4.25283015779492	7	2.96370443772481	3.83074069114215	1.83884803250199	5.83344942814444	5.65055821006288	4.06650071068161	-3.25370954448793	-5.10672930848066	3.56010807391274	1.834163560771	-9.61646592065888	9.05317096488833	9.94515965662152	1.01132194001031	-2.92709462794821	-5.51854594548958	-5.44527577594567	6.07302661674359	1.81793101031343	2.8664191140695	10.9234105700931	5.93194694275877	4.78987549110302	1.79148169736009	3.90464167585236	3.45321651026888	12.2764839729239	7.50313060145296	-2.68806137735293	4.08373946154578	-2.51851892746505
109	4.35488481868937	5.51991694310329	4.36258065679376	3.4623895930539	5.40228267378085	6.40282167502711	1.4817949419747	1	6.52285274408596	2.32564337579479	1	4.40404066680087	2.98205395165319	5.63276399894704	4.67149563692395	1	1.81747085021289	6.08864432362572	3.43956937969094	1.66320981464747	3.20514054119543	5.21073596081964	5.11965166728062	4.09258603970053	-10.8623242403414	-8.41784388660807	1.39170253971679	6.18946853631082	-9.06193684526009	4.44797562058163	8.86874863945408	-0.987956820558373	-1.56677828240965	-7.16194742833551	-9.17480235859071	3.09536634584928	-1.63404324237833	-0.19676390931712	8.56088471817387	-1.32005307976457	6.98657059941452	3.74104469544286	2.93938800062082	4.43002845782102	-1.47125815030535	-7.65456629409491	-1.10658734443664	6.67126020607316	-3.93268503847377
110	6.37050870313861	4.10301994452113	3.33358949215887	5.99675180024764	5.70074830499303	5.01349874428237	5.08707999723304	3.98285914346887	4.802423293911	3.30781792751255	1.74967011354336	3.39528451427052	3.89773763898265	3.59701857779611	1.50923575582119	2.59048884172037	2.73737939817172	5.11710323258129	2.68596782136013	1.08999851505347	2.39847142226885	2.4507036913538	3.19683636890204	3.70963449846587	-4.15481649239344	-4.05563032424034	3.73813015542172	1.49983124202632	-13.3256738757481	3.82349966976379	10.3470107789245	2.59038411653574	-2.46402778204742	-6.46596507624372	-8.79046834465154	2.49565562484936	-0.252206030324372	-2.6694194403942	8.42266026805615	3.09209301612265	4.42432227486454	-0.637591151698403	3.22473679387163	6.59524643455041	0.43025692466895	0.745912758962106	5.54236471233841	8.14964714989984	-6.2166225556651
111	3.48236986818412	2.7079133794965	3.81207932426484	7	5.90727117543234	2.78210460792632	7	2.17116665542154	7	5.32948817700834	6.72679610782486	5.08850219096739	2.76876083029588	6.83612290778916	3.38774700735139	2.0871964581769	6.60659691631617	4.0813158066368	6.30617340964081	1	1.64876226322702	3.88054030706307	3.27258962509962	2.57480217267144	-7.1537949990498	-4.63376719542873	2.29334435583369	4.18852144688494	-6.39624418837848	0.25497331363366	3.39045578640632	3.86662743240997	1.15871135309983	-8.69107765516857	-8.65626355899482	2.3445671325812	-4.11225508230704	-0.0305444771639993	10.8337856513724	2.67493788797535	0.934921173665032	5.9407545347302	2.48985455170814	3.94086818791168	-0.0108159612438256	-1.4356539999056	2.3244481888502	5.71173237710628	-3.31973825648327
112	7	5.29168924187859	1.48163695121911	7	6.32104004070533	6.41654871860606	4.34399946391791	2.96846480673832	6.45152933306524	4.89903306160598	3.92404765874985	1.17811176812771	5.02890253629726	6.33247490519413	1.9085447996098	3.8366007211133	4.74101275668593	5.36164211338582	6.36706985718721	1	1.93293731893615	3.36488594843523	3.57975947961015	3.51262942843213	-7.38897686341668	-7.07387235196358	3.15734442910146	3.76790315284684	-5.54402950678792	3.93687768469847	4.65848277043556	1.58957465836175	2.50922968567941	-6.89257737006945	-7.39064526037322	2.07543339474874	-3.23485636596007	1.94870701604453	8.03807674170459	1.86616055374773	8.54387173918501	-0.0230877953491326	1.45057333497443	2.26832632914443	-3.93810375263	-6.04796393090316	3.22744598635817	4.7916052789124	3.35863734175279
113	2.94771002671473	2.91131986785347	2.04425905720849	6.98738666013822	2.6318179070869	1.69155264992808	7	4.77330041431747	6.13089716927694	1.19054165753412	5.36151175176177	4.37800577670176	4.52861315027305	5.58968556797581	1.44107909746008	5.03404925954303	5.7971460595625	1.35350205105553	1.70730784005867	4.83310493251643	1	4.10551715656629	3.73342464483776	5.3418733864722	-1.18682178657635	5.23837747092591	-6.54541461021255	5.16476180788085	11.3170963358566	9.89127967260189	-12.9173369182464	3.20431725762285	2.54423248228103	1.67878715386049	7.83303501331851	6.54000880450472	-0.25032349681941	6.55677712834012	-3.40393702693693	4.49706971222575	-1.9793302648471	10.7629085229165	-2.72731537390592	2.17417889095915	-2.88602357480097	3.38479561082181	-2.40762738395522	7.69738187760296	-5.96856295719383
114	6.19177767339992	6.63256863376115	1.76569223855779	4.12698446227394	5.92520284196879	4.1303353502007	5.3184192551028	4.79345904452159	5.4421202707617	2.51357628702126	1.67123789062265	6.62843111858442	2.32753757766891	6.68712843769211	1.66427742659932	4.38708137619048	3.00147793908068	3.03182472839866	6.32662126449678	2.71804018777106	1.52417892926697	3.67933847379493	3.93763463955124	1.51928438976994	-6.76418872132792	-5.46264196492454	8.58541981654947	6.02727654022563	-5.59765716162673	4.32820084771465	5.50315004430424	4.69343680929858	0.560329108250712	-7.50332565952015	-6.65588854811841	1.73043268900796	-4.36095263592025	5.46242031152959	9.28955706566638	0.898535850904902	6.03572022032489	1.03828781832647	0.1603038790591	3.71306663364002	-7.79242116519764	-4.97239531916117	4.28757146769998	6.1076529587079	-1.67332417353939
115	6.19301562999139	4.99018705570583	1.42618681831124	6.19326718988597	3.54781341045772	3.93745602613092	3.91624390081254	3.71838420385505	5.36854803128315	3.57542666740714	1.1324901119487	4.51456856666476	2.69398825333866	7	2.58802787904057	4.04173012483944	2.10623653088902	5.96194632610775	2.15500256744597	3.23963048544905	2.79085951828083	1.9895923277645	1.6900904923345	3.80281029692054	-9.40207969384251	-3.83615225075921	5.42598610708252	0.784373926937116	-12.2609976963959	5.58460115853901	12.4203756366231	2.39197610774601	-1.95326761271675	-7.71111180219593	-5.67422448025763	2.42705355768785	-0.522412899334983	2.43577575333467	8.13016251090923	7.02006106264942	2.99210625048485	3.26705329195423	4.69210740144687	4.38513977431033	-3.14386591443936	-5.59334028557147	-2.28730430482753	6.16842901318502	-0.820228542176957
116	4.95466683855831	4.98156953806452	1.54458555404029	6.18127746900611	5.03704717075934	5.1318144833607	6.48002934057245	3.25826857408326	5.99086388790409	2.11758996986318	1.35359349579663	3.45157140307887	3.43577860801889	6.27862923229941	5.58032068843555	3.24312959336815	3.14984192480911	1	5.11030015113051	2.44426412120042	6.45545805153989	7	1.69154441755433	3.70923472237599	-2.32978164656682	-6.49738886595972	3.0033091202082	1.30929320785881	-11.4665685708611	9.28297936693275	8.04993955103864	1.58959762531597	-1.9659379771086	-2.55238707143856	-5.90123810387465	5.06733588114698	1.30308916346454	0.522355010112753	9.83158590775926	6.30996099464524	3.74132376594735	2.28972797728068	3.09327380020418	7.74581794542724	10.8351741071912	-5.01874050942807	-3.55225232981386	3.13303813128347	-2.43239213968375
117	5.27780989281065	3.14667072155295	1.57951848906527	7	4.56848015131706	4.92376512588758	7	6.78614553380429	5.39360083337764	2.80606739557313	2.45762919003099	4.52644238160154	3.93624902917298	4.42564995462018	5.88035529362784	1.44433655267012	2.37961425803225	1.80238559074848	4.0439224914459	4.12272480621892	2.89263511743701	5.45687454430308	2.26109024142708	1.84634652254802	-1.26816028714986	-4.41129781936385	4.07918194668083	0.732813307797721	-9.4572114910958	8.06495310083746	9.57653390461962	2.12107605628392	-1.29325829619323	-3.90647024506498	-5.36905643340749	5.66084932280632	1.41181359725449	2.57815545461866	11.7503228543528	5.30590810130587	4.39451126878872	3.72171752701125	3.2220993561204	8.66735369914329	4.36758389203922	6.6229589897748	-3.66525915195201	4.70554490165818	1.41210452720413
118	4.64642941741865	4.83919854285142	2.01400287638554	2.48059070592104	6.09091609165386	3.67571666666094	5.27184517275648	2.52323385689758	4.55545904575173	5.04577791319387	4.10272748796825	2.29217011377001	1	2.54807873743514	3.09985884113123	2.7841178897718	1.45777186209344	3.40321045983437	3.11433278295587	3.69117370610523	3.24699526478357	6.00002981626384	1.36747857587163	3.25623399298738	-9.04945517269692	-4.54124825537495	10.1465881478666	1.79905733422591	-12.419847657029	5.98391142840242	6.18311693774604	3.64828147537169	-2.61976752874751	-8.76649070057087	-11.1605316720649	1.68267706395584	-1.10927669532322	-2.10837522717069	12.2318541577355	1.82962301025704	3.02140873572462	0.8862073420183	1.49051683337144	4.88751637621431	-4.06787846436244	-4.95395282418616	-1.20087169846051	5.5224998660965	-5.4644409522455
119	4.35482930184736	3.40264469126903	1.02318312714718	3.54981346159764	5.65934240544119	4.61061197704927	6.30982483373851	6.49629030638253	5.84158378437155	2.10160155146405	2.25211326003213	1.67780772165599	4.2298956066966	4.62496172822618	1	4.2630885024617	1.68570047374355	2.82712845147328	3.20068329443851	1.92061667009712	1.93419540686072	7	1.8843350289215	0.283758741798826	-7.46673681347176	-9.06853321010827	6.59580428627046	4.14242279788967	-5.7182565818979	2.09538474076328	4.76182832086581	3.70960796190783	0.169133066027852	-6.86813609764284	-6.08431596577102	3.68342581326769	0.292528552073608	0.562915055074084	6.82334597044978	-0.805314257706254	6.10713398495925	4.62180313366914	3.72901277057321	7.11217499192952	-5.76967673017989	2.37229723548509	-2.97312927416481	5.69785139665805	-4.22179241279447
120	5.7723778274417	4.44050471783189	1.46043595142603	5.48253560085385	3.46760882948593	3.9950970486093	5.61856977365616	2.6542197697312	4.34498222352532	1.84098150271444	3.72101780909266	1.78433855732573	1	4.66984804223409	1.7330976578365	3.67746534879375	4.7788355548513	4.32799939015986	2.94551520212164	3.73979980647668	4.47989936138664	3.31639622939581	4.27762171816632	2.07309491603285	-5.64187618523609	-8.68102721633391	4.96754050799805	3.29208125674949	-6.19819641375264	3.44801474695891	5.43537336455154	2.41953498019756	1.89311332964662	-9.12143617322209	-7.12203142123725	0.696578225875407	-3.55578706560286	4.72724784478158	11.5396509563977	1.87692329943955	6.99431718999199	2.1768396164662	-0.22323029469259	7.00054397464847	0.0836115829569654	3.20746033416736	-1.45770165517871	5.18479228614208	3.05085402365536
121	5.26579829684449	7	5.33319374181184	5.3208184979307	3.23932686823522	4.17399303705635	4.89169314110008	1.16351793197818	5.63966375699556	3.16813415716032	1.16070201750495	4.40282459679793	1.00853008207323	7	2.17227632968832	1.72512625971607	1.54604813345089	6.65900866337761	2.9502701787645	3.67640325252887	1.33325613229988	5.35831431466475	2.92863363815139	2.4713775214115	-8.49220617373875	-3.9718005955896	7.26445206280871	3.03277285130074	-8.17490824531668	6.10178213110244	7.66686985785912	2.34254621085337	-0.998890373527794	-5.46631292009984	-12.1841825948107	1.83870028762024	-0.665302633527613	1.19287148867098	9.2436577881096	2.10502103291267	6.03255067952231	1.87413817459401	2.38700498497762	5.28554784065077	-2.11277558726571	-5.13303746923011	-6.15124238455475	6.06216750049586	2.19037547838615
122	5.18669389124333	5.51633991429967	2.07239069033211	7	4.83630146693234	4.83343730528608	5.84886305091924	5.53335027969761	5.25442098194498	1.1939972732841	1.64803847949736	7	2.35770136498514	7	4.40758994204721	2.46423470182481	1.42968794393295	2.17001503463483	3.9188776709584	4.41035597678611	2.80407763981301	4.09423214932406	6.57029744279221	1.75706680340024	-1.92348634405918	-6.12020271977287	4.73050954809693	0.974028806292765	-10.0052982297838	7.98193224974611	9.34085524905567	1.70132648228109	-3.28711874695655	-4.67043297254253	-5.77503966973493	5.21820183583423	1.46032027875164	2.60350244254504	10.6109777849266	5.65409625077532	4.21399199859633	2.36399761007339	3.61997276379316	8.20247395711622	5.00892494982302	11.2097144598878	-10.6533810528178	7.20345010833566	-2.35987916479696
123	2.96408236720208	1.84218727958795	2.18929054044838	7	2.96484020609072	1.85317653985991	7	4.33300707705782	6.41625639562463	1.18207346659601	1.15346133840972	3.49654208221988	1.60667799279254	4.39330648913486	4.67205847214006	5.66109627666593	7	3.9192741978293	3.67742817813699	2.84678015324213	2.88431469577137	4.44742559363583	3.14475106135225	3.45346081028858	-1.26193145268493	5.85281475664354	-7.0076837229163	6.15752016247171	12.392212751428	10.794793350222	-13.1265995592759	2.12656476730325	1.2840020660496	2.99855489656361	7.83588974286882	5.83598161199786	-1.18862434970621	8.55550360916076	-2.71223180500867	3.1135789784141	-0.327599800084271	12.2823170143031	-2.78010303348616	6.89436188399568	-6.06047297136954	4.64977588592571	3.798330664906	5.98106652172624	-2.0877424420311
124	6.8782660255648	3.15586301730466	1.59153992014816	2.26156701830408	6.03220095567015	5.30480004127613	4.26019515360981	2.09217353302532	5.75196158778823	5.47600889333936	4.00825227071493	1.40277333514149	2.93940573841132	5.4497707580542	2.33174645821079	3.99565413526538	4.47868432127212	2.30518913249963	5.11032382831069	1.40374234407574	2.79292688063046	2.07579640261493	5.09592694744053	1.45182588689258	-8.79089919528826	-7.64010530150855	3.7748207672719	1.97566619399871	-7.33886632571244	2.27378712974078	8.93691338045064	2.50279530339633	0.251457398850756	-9.3257142550776	-7.20117264945653	0.912118855138754	-4.07867972659271	2.34414081481673	8.96296336524785	1.88953357427336	4.49221175627866	3.35609086950323	4.80432940364978	6.400352600652	11.4318047438969	-1.17098091271282	-3.61601824795035	7.79199096075623	-0.525162455908176
125	3.13861652135754	6.69673560294467	3.01864946178495	4.9220093943172	6.93978137774525	4.97557904239622	3.18565027905383	2.8366992262954	4.65370609114284	5.51126614685406	1.12081060601477	2.28462152322013	2.81121060680036	6.68100240719096	2.00569014358787	1.83909661918544	5.39047254341431	3.3485183640321	3.13835550009479	2.00635300039611	2.62021166873748	3.17690483760689	6.34114581703904	2.04520503075685	-8.23394751428976	-7.69353410652244	7.88178240343797	5.50110071154446	-6.01804914205275	1.74545364202708	5.08808670566277	4.81089451598261	1.81468961934339	-7.47660738330399	-8.19855493718843	3.11467964755167	-0.571107902076376	2.26564312503328	8.02283584570302	0.421323080193449	6.466993987944	4.19706050691594	4.49221273378726	0.398323343081905	-7.36919413521082	0.550302688359064	-2.36812333007963	3.69340886671472	7.11570034008384
126	3.4568801385608	2.88897477003657	2.54113398359911	6.26213787839802	6.7219384100068	3.06963237931987	7	2.20186268168656	7	2.42987292188714	6.29481683633354	5.68369627474136	3.63437628553312	6.60980072413439	4.33626537181083	2.04279856799738	7	4.95484435254322	7	3.07993683148677	1.42786724971212	3.98936368586235	5.85082956319004	2.47409582369616	-7.14756106296861	-4.57303608271033	2.98773594978969	3.33251178023011	-6.02039289373822	1.90403182863728	2.1892079498548	3.64514801723299	0.986244968101772	-8.93528624540044	-8.02287713140215	1.68284385140878	-4.07514265814268	0.651092837341316	10.7909129725651	2.92553723092358	0.576718767215727	6.06409073410129	3.55733479439011	2.56591043154033	-0.922519570091761	-2.03185614193927	1.90786311602298	5.80607267517157	-2.37794353497707
127	2.018918141903	3.57506968844991	1	7	2.47565113558465	6.05342733085661	4.62924678530538	1	6.14300433129123	5.09207557800387	7	6.50193532655432	4.36367555343635	6.19953770333913	3.39842602112772	1	7	3.82067963847193	5.12071268849634	2.36746332125664	3.97842480104796	2.52465947475961	4.38418542060845	7.63036375606276	2.78590879171303	-0.840224509974401	-6.41069942316314	7.10311374120065	12.1853687715316	17.5554730526457	-7.68978649542691	3.56702061355399	-1.10078677708543	-3.60303269131225	7.62313103594516	3.05438385448065	2.25620621256957	6.871525667696	-1.76493157984822	5.44234229573223	0.40022024578277	7.27560113033129	1.422626862019	7.08208604754976	0.955679804095766	-3.35104639946354	3.19753979753464	5.14953901967715	-2.44890476711169
128	3.56789912906643	3.33058477115693	1	7	3.45978590144248	6.36140913035463	4.74907509315801	1	5.62680086890341	5.65149026201517	5.58650312532814	6.24125483581072	4.58586055409624	4.97107800000382	6.7271191873199	5.48429735521895	4.55746212107653	3.4258842720103	5.34070332964043	3.1014569794973	3.9230644395113	1	3.76762828986681	6.27551299655114	2.3452289460142	-0.0690918045589607	-6.5246313505061	7.69955129497154	11.3812126133096	18.2226177252158	-8.27190204397522	3.31223529889212	-1.22202613598031	-3.62641591177655	7.1397192558127	3.3872430313584	1.66026720423282	5.5784164803429	-0.269120049155361	5.21514166567781	0.230702397810494	7.49249736420763	2.07790653685968	5.58726108305173	9.49092457971527	1.34838788525242	3.28573031302688	10.1773697309175	-1.24635769744482
129	2.33052628864725	3.69881546201177	1.39017207664483	5.93174182990317	1.88898017232894	1.03068141881107	7	4.37610825496619	6.5081476173722	2.28452503104103	2.56394836805648	2.62390496759039	2.07735816364981	4.46826214634464	5.5018914786242	5.18087791619501	4.61674397945149	3.75204008029581	2.34131576376366	3.2133247635017	4.61364355282552	4.5774794076597	2.92826352405787	3.07908562950037	-3.21621806384261	3.35784585003077	-5.55242644623129	4.14497147475837	11.776963292317	14.7487638967949	-12.4053812802808	2.48535415142767	1.60383855855621	2.2508981162433	7.99614982479396	7.44815421148536	3.32941743719397	6.62495911983815	-2.43994038488513	3.44166691729966	-0.36821101421049	14.1015670128247	-3.47067904218123	2.33136613897772	3.93388739079741	0.617004724754762	-2.24298454352769	5.61271382673256	4.35809866184541
130	2.26157486779569	4.77627058327198	1	5.4011148988026	1.62895864435769	4.17973246302398	5.89237310204663	4.61107396954798	7	2.5239608714836	3.73587517775545	4.05226926070322	4.0499010019013	6.71811995585156	6.61377050718799	5.83041861453426	7	2.27831634249708	2.5968332414123	2.12954800779655	4.3334811048911	5.31595862602557	3.78314922749075	4.52707276925376	-0.986855508183399	4.97425686308129	-5.54162520627895	4.96455251337782	12.705724973451	13.4362790329854	-13.4540509202908	2.2037952280751	1.12592945572087	2.31641331788933	7.80541042172075	8.27192469028294	4.24560068562522	7.58018667878965	-4.0182191081425	3.57686905037938	-0.281122135571011	13.0823932697837	-2.63489405036969	2.5042433013449	3.07332814791338	5.85813806096342	-1.46183551179891	5.33949103513549	-1.62987757511513
131	2.99794604067855	2.41845112155282	2.62232900281663	7	3.49050535377661	2.13254283817295	7	5.79267557475961	5.16313236873564	1.85563066575406	5.95158396567081	4.2742692389495	2.14925386461156	5.60233384712993	5.0613992349229	4.38763457691951	7	5.47931082040334	5.19750970099684	2.47448663526536	2.51169887068129	4.49293362884499	1.95741180363748	3.32244737516515	-0.353087885168327	5.83816072648162	-5.7077196717462	5.49850496807406	12.8161314862035	11.0810278575913	-13.0416292558646	3.12363990719065	0.708842522198079	2.1349105727804	8.46482361937717	6.90127578737696	-0.318310113159972	8.18203648604533	-2.08330580962268	4.40479437287168	-0.432704260692344	13.1109411616547	-2.08244202383324	2.81797418550884	-5.89749579550921	5.40948338814285	-3.56509313385248	6.68472966148118	-2.77722747168685
132	3.33865713410692	4.84959833335264	1.60526953128215	3.94974964882212	4.40185140682004	5.30243449259082	4.74162995231988	3.30251620492605	6.58417308068377	4.52014360573422	4.91743142896489	2.93302117536545	1.72098133077991	1.11574490386259	4.31509491557334	4.72866623398548	1	6.37952269790651	2.98490599186034	1.33525444162072	3.66743762179741	3.15175927247479	2.27982714767306	3.15044412983192	-7.17449163348956	-4.01368884970355	11.1385094671227	3.2219607812427	-11.6199114097301	6.69355238870131	6.3448069960266	3.70358918241047	-2.67404033330799	-9.31831861775185	-11.9243607950048	2.7176749960934	-3.12368024586333	-2.57058671050169	11.6284435878811	1.52115492555416	3.09148052933114	0.34581497652543	2.84568533594908	5.38199110803826	6.19629087117359	-3.11931540216308	-1.87000430904715	5.40059510701686	3.25385130299751
133	4.31022233680892	3.8790901982545	3.69814071144874	6.39349974302059	4.32086778200288	5.15574320294417	4.059283497581	4.3286929473368	5.81637836356599	1.1524005979748	1	2.24231863211333	3.82559191077122	6.21907974346118	3.29773360920167	6.50231233687747	2.42489260594538	3.56612386421713	3.23367285150268	3.68743277158564	2.49910142393757	1.91419888278643	5.89748325264149	5.76080555576257	2.50448270462472	-0.27696693156668	-7.0176611418199	6.72986148557139	11.2558388813585	16.9463542068035	-9.47094263360748	1.10581295742312	-1.52766947299731	-1.53930840893175	9.38344608829834	5.16434157588255	1.66339265026563	6.07718766933543	-3.56056134162355	6.57427244187727	-0.472626454803206	10.5451352643212	1.41308881237185	4.08118606595718	10.8077323344832	2.91675236142704	6.77941655051685	6.12419087493537	-0.269226338580331
134	5.52949774633399	5.30181175999296	3.16676502083638	4.7073524910261	6.54089205391645	1.10428504341077	4.91019654541264	5.89646056605493	6.90595190196327	4.68516506930172	4.1689965751925	2.41669661891194	1.85368654361111	2.35982783551074	3.45657691032586	5.47839400053161	6.79172188371149	5.22387836144906	3.21792362816608	2.15729853290611	3.32733601009668	5.76450152760753	1.50393367550862	3.34106432996172	-6.39490118874981	-3.35399695944478	2.81447670784125	2.81918656161605	-12.0550160616847	3.43703166009436	8.14177953023238	2.08946568072627	-1.84116467984758	-7.24302962999395	-9.39268136195688	2.94092361128934	0.210386094002749	-2.49428368999448	10.525611832463	4.63725951695674	4.11553867308447	0.253758445230061	1.909798605118	6.7424307278177	-5.98622972214178	-0.909034889521617	-1.00564362888689	7.58365000265151	-3.92796620376863
135	4.86182918314655	3.65782535228404	4.76927329202561	5.9026338504945	5.76410688177867	6.88170577091636	5.33670513897272	3.90482373039139	5.84965388971781	7	3.52577237813761	4.55662306751384	4.20866423815884	6.91240527520366	5.50830206558203	6.26589968922719	5.57558550683858	6.94548420370005	7	1	5.06213706532624	3.21465414704944	2.46145259389528	2.63220018293344	-8.0405079568962	-3.92415040859253	5.52797756486719	2.1137817683184	-4.80065745280124	2.38624989599518	4.06906994562609	1.14532181939918	2.00404668167412	-8.36653422663951	-7.93705854904409	2.69257773538132	-5.10563085146507	0.916855338567302	12.2522326783727	3.3811247629915	1.75953023694004	5.59837577919232	2.02936685859375	4.51884287544312	-7.85875892996396	-2.70647006035746	1.13184106719441	6.95523493149395	0.62412526352298
136	2.21433725972818	5.44380599281265	2.09378544545941	7	1.6156819942582	1	6.51967395816658	6.33648714461797	6.02919016242385	1.84013037567307	5.80001438629699	4.07848606103238	4.92652899918096	5.24414280339315	6.3834438080372	2.98619074494459	5.7596218791854	1.25193216211578	6.33776005711492	5.23431858449647	1	2.80974340384403	5.08007913364136	3.32169198508748	-2.3617095608564	4.00126037262928	-8.83417863973525	4.90771338490972	13.2923984933773	14.489768721301	-13.687953584957	3.27805150218557	1.00925429402417	0.835367735328306	10.9627612535247	4.02885875436748	6.11312310173042	7.51096683129725	-1.3914518418429	5.04452190233023	-1.41152136409677	11.1801372341967	-1.74995700643911	2.4289930056092	2.20874473580776	-4.31030420165393	-3.98607128114781	7.83019154658079	-4.95426527303233
137	1.76429303328969	3.77625247609956	2.73275666073561	6.68832751812859	6.78315199251134	1.65874616795733	6.90851441340956	1.05777681090091	5.42157432751536	4.49395278807763	1	5.43821514752716	1.05991898594835	1.86727744677439	2.23243121823439	2.29712198182025	1.11855989013782	4.39245015745875	4.37527948636893	5.44619683799351	1.1459359655278	4.26280113159448	6.00621826619915	4.8472460685988	-6.69214085357998	-3.62757255557386	3.426456243001	4.09445789981456	-4.47646612849858	1.74639068778242	4.43247149743867	3.7448891357466	0.666527285102668	-8.22463522150472	-9.6676090249681	1.81683126807292	-3.99749244629562	1.34948632464333	12.4040253055083	3.28509521179008	1.13455657964607	6.03489879018818	3.95517780837033	3.28991864952439	11.5049805105378	-3.05027922637625	1.92510817425543	9.83289339229285	-3.00998922989552
138	2.38603415454683	2.75830667708817	1	7	4.20506060877961	2.27880126630006	2.65881545484156	3.87132663743951	6.82370101150332	1	2.33780238724102	4.42840996396107	3.52272537953824	5.40851392069677	2.46759970689632	5.15585322927974	6.023352196548	4.00158548990537	3.81992500980857	4.63853526001114	3.87231347709259	3.68026997842706	6.91699803216355	6.71519901176961	-2.62497780481421	4.64436772641976	-5.20925435394917	5.71393369393201	10.5511801459831	11.5024869708886	-13.2084462472368	2.41759172561762	2.46523519352992	2.23429803346947	7.21978806167915	7.0355023613867	0.501298818321019	5.98873050996059	-5.33902541400952	4.94435965941141	-0.704071485971422	11.7875642933705	-3.27208547394286	4.27391318789763	2.67543093080042	3.06264249581949	-2.92611594386675	5.46772518807057	5.68319775281516
139	2.6782624582555	2.91785129444831	2.67475773543018	6.29475826573572	4.84487321447192	4.67751757883581	6.15813960789139	6.35694393842876	5.71260513136339	4.03696237939649	6.91381270772895	5.56665953006357	1.87581730755123	3.34688059635095	5.87882964419204	2.35857630582602	4.9379885736849	5.28955647062207	6.10900409980529	2.7109778247194	1.40947166050009	1	3.22816638711652	6.09445529331604	1.60891528396927	0.759031295284377	-6.00535253118453	7.4665346321413	12.0646634909041	18.2028989370475	-7.75154451153302	2.69043284582131	-2.23643508164553	-2.16212141280745	7.62367459023134	6.01777135377548	2.02163043844068	6.03631391887984	-0.617518981460434	5.40258962421701	0.908355808275266	8.17009476982905	2.99807802858276	5.50939645199105	13.8703995809337	-2.17767725218644	-4.89125971542884	5.259705879728	-4.48424105471507
140	5.89597071948111	4.42895888053178	4.57912044436097	5.38543575515951	5.8626411127428	1	5.42637222734213	6.34909525379006	6.913948981194	5.20871114569238	5.18742208930904	1.01161953492453	1.64275134373648	2.44881466498193	3.81131880155689	5.21668189122484	1.45723434256813	4.96418236398561	3.58181920296281	1.4403728595293	3.56093534998124	5.77396382745875	6.31684943243324	2.86702214387472	-5.41369793395915	-3.45161426457032	3.34439041733964	3.4642684445382	-12.1001216439829	3.74418617431973	9.02114929658047	2.85119666489772	-1.79870520247689	-7.42987051387001	-9.11757506517753	2.15752507876347	0.216818331647934	-2.77796984657302	10.6839626803712	4.22647410419795	4.61945698946934	0.950056323909238	1.21409973913739	6.5411322391153	-6.62928327950788	-0.773433386211758	-1.75793696983119	7.63600277329193	-3.7856618485837
141	1.92087875876631	1.93569201156682	3.98233880530124	7	6.54870220212726	1.43723127616676	6.61325142396011	2.36280742324809	6.8467721553112	5.9741784578727	6.62905845603079	1.51917830326961	4.34046577747976	5.35347048117402	3.44109040452399	4.31113432493301	1.16608156381809	4.72633482385547	6.39788076990378	5.09683663555347	1.97518012544635	4.95292370428379	4.29047068346235	4.10197860705801	-7.05155390439915	-5.05615782687141	5.22915639402107	3.64733945839722	-5.11182352636338	-0.288443355597188	4.22313493242697	2.83681602805398	0.203409742488627	-9.74138276648882	-8.3519387223993	1.70754772207054	-4.5523952762011	0.440855491258472	11.4590935465811	2.67011551685635	1.30393722197253	6.62560851108773	2.97992484979721	0.355533575367667	-5.63039132846847	0.102523480993859	-7.74774745203296	7.47969569233547	-2.56730539628819
142	3.71262911065736	6.50681355987684	1.83624423260292	3.75195360353176	6.10966621316907	6.69848059257802	5.52243817318072	6.44206780138057	7	2.232797645671	3.06431929725527	6.30161745471423	4.04351004342937	5.1622670525214	2.13302762149466	2.44602441876548	3.9513950932579	3.16916683860114	4.70832476042943	3.69206640666262	2.85239170843921	2.99037500458139	4.99603033509348	0.795574237673278	-6.8589678944149	-7.19435023767179	7.53204533499649	2.76105134117155	-6.60363564005668	2.3527060277012	5.7765427462724	2.74693617589599	0.525282885713437	-8.05640063650429	-7.72072303199075	0.245162767992072	-2.33527618579091	4.96196268868713	9.24603682035274	2.68708574648138	6.6031880316855	0.551613196012885	1.9866324205901	6.66346666552224	-2.46838654312521	-1.32353792357007	3.24621810090381	2.72147166877066	-1.49254622210796
143	1	4.35274205677587	1.38911005521922	3.03139566792148	6.79954469301506	1.83184335447781	4.1624546764519	1.89698662078205	4.05832358103985	2.26667029748826	1	1.3435368117176	4.74036398702095	2.54692594431509	3.79395103469516	3.56310244450146	4.36251429863153	1	3.47679255280883	4.85016035742519	1	3.15569540055201	3.02414023838835	3.96029941082831	-3.90142972598341	6.29791785611968	7.96458120720489	4.57747025241101	-3.69942805956007	2.12443723790308	5.84000575821291	0.134711407440666	1.29430512244738	-7.75223274175868	-12.6854275073756	7.09265095852518	-1.38440411130549	-2.90720880985372	10.7032354932954	3.04774447971614	5.00090492549683	-3.65744055724188	4.82548537820354	5.09423140103328	8.73124458058179	-3.83577623920215	-1.21729382159914	5.00682134504843	0.852766095860544
144	5.26890738344247	5.29245279202141	3.59389267040564	4.53078810301376	6.99796755604826	1.60441812703051	3.7630125832911	4.66406421531506	5.4925517939921	1.92932036458364	1.12588073992453	6.3219418592618	1.04090849608234	5.4260904436628	1	1.11751015352251	4.02304823713493	3.03966004880529	3.9629957091409	1.62345346529104	3.59792629782271	6.16073501274615	1.07118555703778	-0.691526874777874	-7.57990555962001	-6.80740609553066	6.89662932727117	3.1907924964123	-10.1138719036966	7.45635916370834	8.58818989633229	1.68173101034845	-1.83374904519709	-2.95638619419713	-9.87892743541137	0.540860693622659	-1.22545556100181	0.695506152447377	10.5020357351599	4.04449875691479	6.83868544539489	3.09973411226301	0.0609404289139251	4.11055639586629	-7.16155773708222	6.41680592215204	5.89004128957023	5.36611186880004	-0.662984941688928
145	4.48767350200789	4.24702587793211	2.10463852828777	2.22784503377857	6.53063640327764	4.95116704399371	6.37051374905596	1.95969160457585	5.89179385508278	2.7194175500289	1.79209205929385	4.75018051807388	5.4142289696138	6.25751840898304	1.95578242321847	3.7541324777478	6.48378220005681	4.47004268879438	3.80450713977302	1.44658633445186	4.47230176151811	4.14266826957139	6.70789655984617	1.01155202260485	-5.84507562935527	-7.5938048041359	10.1078109034324	3.03995241974939	-10.0573987550561	7.15377134056452	6.55355132021838	1.16765302118344	-1.66098602202075	-6.63154572621669	-10.6251228323926	0.0505739970512615	-1.93899659361874	-1.55246049956658	12.6330033047979	-2.19084262271196	4.92737424137695	0.468273448264844	4.46996220848487	3.84213530009461	1.10163463028682	-4.05964287172292	1.61990304889549	3.89134492155945	-0.851075850739177
146	3.06798129884654	6.86936589700401	2.37753731919079	5.19336178449474	6.84167866026972	5.6161845035362	4.72165417311392	3.68859016239735	4.45308731805016	4.55843654810455	1.67201337355422	3.25840039029006	4.45797749595574	5.60280133583074	6.18425152413113	1	1.81539755231369	2.21543358435562	3.64458228080587	1.69194309154254	2.36645651740048	2.75953149852221	6.39647241135928	2.65396758573883	-7.71660113635966	-7.70119750128411	8.62678410089737	4.92099811222864	-6.20031466798392	1.32316748917998	5.32592731590723	3.63587150485191	1.61964250565144	-6.68230303419207	-8.13924150469623	3.92055031046301	-1.59106662820991	1.72402917512629	7.4481048411932	-0.276497718521851	7.1521647731131	2.54107050984923	4.58091289058695	-0.0861975967778468	10.9257929713826	0.33160363069173	-3.47849076424169	8.51271718127354	6.97757917458935
147	4.07023593340513	7	1.44638758714688	6.538612247097	6.65290722748463	5.50483305314649	3.2342692077946	3.15304805856466	6.14184128860228	5.63413309203232	1.73420017020276	1.84075057391406	6.81535972506279	6.07765561411163	1.02428093315566	4.15790259820924	5.90476041600077	5.31254037544079	1.36898357474795	4.55047853546473	3.74073928346371	2.25487410136738	1.44177990595675	2.5727888277572	-7.56739028750568	-7.0599651087736	7.00039040024093	4.26658225335951	-7.31758717385553	2.49946604052294	3.62428767011652	1.32292960098085	1.20309279499286	-8.99152150229039	-7.41755513208562	2.04519980955474	-6.06275265371801	4.86164661340744	9.01514193609881	1.70345708909398	8.13242739700048	-0.259584213355049	1.81705899527979	5.8833340034008	8.74725451787563	-3.32540084235786	0.011103825967124	8.09574065351427	-5.7581768732445
148	5.48623483965103	5.43732131673154	2.25064008712436	4.45801865960429	5.10547197931408	4.90298190268755	5.04739801887991	2.80366587998485	5.51250078462545	2.48465612110838	3.29715385934439	3.72582233790289	4.32126908855891	6.1820913807592	1	1	3.74834260714545	3.23373688642732	2.45033239918218	3.94940058277523	2.17248099828226	3.73955733310702	2.52594195824739	2.38233097814946	-6.9088010924332	-7.66558145652501	7.42751881598323	5.35509302517468	-6.29287465494559	5.9986639441524	4.65017059140233	3.12774016523567	-1.88882233359944	-7.97212212203885	-5.42362338341089	1.76263197555097	-1.46065995104631	6.04597990548946	7.67340411954098	2.04840790075169	4.70910732604105	0.368703185216914	1.3458657444901	0.499680619372036	-6.4675355797874	-3.23001929901048	-1.05695384802769	2.84457750345795	-1.01137574950438
149	4.02236029524	5.58581744821723	1	5.40292249912086	5.77569649714026	7	5.5934322367441	3.00827647404814	5.81181314304773	1.8763716322146	1.75904359660589	1.18962913427673	1.71701129390443	5.28792284983525	4.32614993501507	1.05379597714053	5.3069003075671	1.29570056633002	1.861091797031	2.3913627213323	2.65895360845555	6.81502352944765	4.48390381968385	1.25188653252003	-6.31545665911579	-6.93908175697737	5.90698257727807	3.26671252822196	-7.50572076712826	4.26147057077326	5.58683013730428	1.68299871357524	1.44994900226272	-9.92726819697889	-5.59833437612953	2.17662760673823	-3.21811374603644	5.9021669558291	10.0104611353521	2.52238406592232	5.43546868990298	-0.515047019151311	1.09591077403495	6.21842738019966	4.00223074684602	5.55387400050192	-3.76745128525208	4.32665421658121	-7.41400959033999
150	3.74177256953217	5.36172177451418	3.95578754654498	5.98492811499736	5.7816080215583	4.07386934145241	6.23536715017171	5.99990238392514	4.52106384922509	4.9904715173003	5.01969187515338	3.71262522996852	4.23205959558693	1	5.65473438547928	1.12521691624146	2.03176777833919	7	6.95125857178818	3.6881449903949	1.79896123946752	5.57295490948893	3.81668513018296	2.24132676532992	-6.05045457492065	-3.7958099107785	4.98883024262126	4.46363739854848	-5.6493798437183	3.26326649650566	2.00575044000708	1.31059007604076	-1.38240533901246	-7.35375432367613	-9.31466454263564	1.0020175394813	-2.94696037053601	2.32377695958353	13.4649818802625	-0.785594241323002	0.795886250142095	2.73480606749208	1.91321112182042	3.67876502947776	6.38221666228681	-1.32771417503507	-2.99153527392971	6.3931310159458	7.4134821170284
151	1.42745118731408	3.14322282630156	1.18519887840108	7	4.06606825333178	3.50968701203608	7	6.73324815450779	4.0156468504844	5.0586126032111	4.65954658056101	3.73784186900634	2.53120673920555	4.74474941860981	2.38396398863885	2.30876530211782	1.54018038653779	2.25110639686633	4.31995309594537	1	1.23998972349174	2.49957142625607	4.55452249109043	2.8390072489078	-2.46532178568719	8.62498230046327	-5.75571602199129	5.10671276904701	12.8704718818594	10.2008226641344	-11.6297679861874	0.472201285723058	-1.39439837518525	3.32298078837729	6.54501204052866	6.82263251469664	0.026842095719481	5.54134444340984	-3.69799945772981	2.48943488082648	-0.321152860434112	10.2803363088186	-4.47959565997692	6.96675315176192	-3.5866523001064	-8.2261866242757	5.0556551367701	10.6837334620207	-2.06748218944854
152	4.09196956878958	6.41773538641296	2.04717510042505	6.0741229050484	4.39417490704454	6.27969945660605	5.19084807097784	5.92388911996569	5.15401033263573	3.83005302681646	3.57841768548735	2.09759210093297	4.42119568579879	4.37325943121644	1.58361041442066	2.23601868377524	5.18067687037105	1.0487791652595	2.87717894680807	2.21491214637678	2.24667973337296	5.45882154054799	5.50383363815019	1.42646192436716	-4.10269928218102	-2.59786341147115	2.90243838905908	0.551978306925446	-12.4941313672217	4.54651297217818	12.4847437289128	3.43690847640622	-3.58910598430675	-7.96179175172369	-9.79162547533902	3.5516772552503	2.64189069316408	-1.62782793060781	10.2683463552342	4.27142753734439	3.47648124643223	1.3766249322522	3.45665709265701	7.92686388065417	10.2782403717095	0.578294242350759	-2.94859099508863	4.865691908877	-1.42378886770078
153	5.51367099601663	4.4969130985871	1.70308989628105	4.36079648712632	4.83467970101427	1.5737508960003	6.7615653171974	7	7	3.45645255292346	4.24199189346085	1.31338663830804	3.12246627102675	4.57398177537247	1.92166923879651	1.90289307157444	3.66943377775691	3.22600427956577	4.74091052256612	3.74395761825041	4.05876985165104	4.37877561383959	2.08035988823757	6.05517854098276	-5.438892071568	-0.16251380742788	6.21614089783194	4.32678157993514	-4.12462461768684	3.74803070596699	8.15665451784438	-0.158567044325475	-4.49117964694328	-15.4294994634278	-10.0340022517859	9.67340149806113	-2.78399192455994	-3.37503706349848	9.04398977354988	5.24377499311303	4.34455079490716	-0.782294929603798	5.64703266239473	4.61627799876118	0.354318887472021	0.666454306963326	-1.85236847893335	6.61859395108412	-5.4497010749886
154	3.40916557863013	5.7563038163181	4.51956699964941	6.23626766254048	6.6593198024628	3.37892534910699	6.84787573637514	5.20374945334888	3.73537949315748	4.16307639342009	5.11190406205711	6.02785839575315	3.93045585431177	1.47990422932992	5.20794678304935	1.23962160825936	1	3.3891421132844	5.82664727388165	2.14043713521363	1.17379371051546	4.82211370943015	2.88077291572354	2.87896527119654	-6.80179456114953	-4.45522599290048	5.5144466656362	5.51617738584157	-5.92226651027782	2.55177715852092	3.59464144674273	2.09328450586558	-0.906093999157177	-7.82689803407665	-9.31757430690383	1.72929745210679	-1.14596640308081	1.80580957291649	13.3802601427253	0.545223757644569	0.715438522114923	2.64721829898948	1.71508305540602	5.93147476918768	4.89501336720947	7.92934739747466	-3.18748600317129	7.13723051868807	6.90476136851512
155	5.00947039123511	5.6103714936301	5.3297348195306	5.25770632353836	3.08273672336481	3.61965322311978	4.25538582735064	1.98829238904274	7	3.38054163965941	2.04244289171952	4.83602099900165	2.32166229543695	5.65484400621132	2.41065819794104	4.0457942920524	5.96079787682029	5.37211338075386	1.82008041578073	3.93589693525004	2.66253984296464	6.59421589484858	4.90959322798866	2.54904332324143	-7.32169446235171	-4.16265243097604	6.73700580316233	2.68727357011526	-8.84923351907438	5.51845335488857	6.96079894847091	1.30758425610346	0.70656424902398	-5.1222991618238	-12.7552317137775	1.67501925741918	-0.239303244193091	1.07265256778335	9.67949722690876	1.97231496750515	5.83261588339755	3.44944135412205	2.01248366462065	2.24228952702114	-2.12043544449556	-3.1689697521063	0.598394351082256	6.81674030836874	-6.29349815570849
156	5.36881102876556	5.77397021867544	2.64351355391732	6.24830312643516	6.52437949287446	6.54604620906626	2.4425183938369	1.53304289673485	6.13966248943483	1.72659067285075	1	5.41305184032903	1.17657718544906	5.51371811115686	1.19209174547612	1.27279098585479	5.50865721047781	5.16793719906425	3.27350811612538	1.64801952817795	1.3776379426603	7	3.43341687309448	2.87978237550686	-5.26555780116155	-3.3889630453541	5.26655902471276	1.53125915168391	-12.5118139661423	3.34534573922405	10.3315396614149	2.58207643489723	-3.68031717698494	-6.60944443847946	-10.0663987043854	3.36270054047697	0.127135448877896	-3.99490476237497	9.07613418185905	4.12078978508047	3.56811250208671	0.170302793258383	2.07628945216767	5.80038883377569	10.3492300698726	-3.11450601040075	0.6583232088912	1.60314286749777	-4.91438036473418
157	3.09189710864506	7	2.36697856872326	3.69972648515023	6.67133530570253	1	4.47757432008789	3.02204506886632	5.73922375988432	3.48844731437459	1.70728239451943	6.85827600998115	5.5649270845706	4.23953391902624	3.4794575838061	2.45738537225741	4.85072787217558	4.29942214927145	3.28108915295101	1	1.85703223442736	3.32234017376154	7	2.35876201002146	-8.71297753005624	-6.92479971675223	7.18275592160828	5.63815059401959	-5.59734392420509	3.0090964687354	4.18203440619068	4.1838983138695	1.06020582411849	-6.86582666161069	-7.46088018570318	5.34907249416348	0.0436964365013836	2.44263477469744	7.90890511658523	2.95481575016915	6.75648436164979	4.50162302098852	2.68213414438959	7.4278029793398	-8.07945219596218	-0.758460650899326	0.969798739111714	4.61100769681673	7.37584272342385
158	1.29595223663224	1.93923688708945	1	5.96806650358802	3.98132212933683	4.92492709935968	4.65081770701044	3.39990151291057	7	5.71292961149019	1.07257337550804	1.58705401922082	2.91192149415456	5.27900680114055	1.02276612721499	4.51074249414477	2.99268687022315	1	1.09164263270233	1	3.75045024490061	2.76142435856397	3.83376819956064	2.40038188045733	-2.12162860787694	8.44094190964669	-4.10307860445015	4.76675421320274	14.2231620909287	11.5245017388631	-11.7385436508571	0.870314300739561	-1.09341407685184	4.70053411237065	7.11585824777766	7.36093947393058	-1.0209965224495	5.96713824211904	-3.99085154800492	2.38098770972445	0.317169608673161	11.9171499663909	-3.07832008554536	6.57230839014724	6.43864255305087	-3.77854890987435	-1.08947270963384	2.79400298844968	-6.03643579523272
159	3.59290760506256	2.67948556201628	2.79924231143278	5.50621522617392	6.58208365272108	3.0670522782017	6.29004456837573	2.37344404292133	7	2.96183177381711	6.2919389380226	5.29238658658487	4.15995035745451	6.64200234597235	4.16743976833616	2.49537595746957	7	4.63940453052385	6.34635351969865	3.41096163000694	1.39794296135391	4.18913203485665	5.75631869371319	2.76252078351648	-7.69152757101033	-4.99295415420553	2.3604702665028	5.2643814672752	-5.54462867704644	1.29245742907504	3.61781260347398	4.02046852214245	1.62191109728444	-9.11187293093369	-8.44730706377237	1.01835612847789	-3.83669213240615	0.694739459000154	10.4334461630967	2.1938503716968	0.857440464074952	6.54826083531021	2.7515063975344	2.48436312661712	-0.253926825777975	-2.08382908206207	1.8245505888744	6.62606365793029	-1.29361122513843
160	3.0643872342858	7	2.23466047489895	5.6550229997087	6.96455773322289	6.2986278210184	5.43017841244504	4.54246807750315	5.40276057365614	2.21396455951567	1.48359124358648	3.94200441816945	3.50754335254175	5.26026139573456	4.97293747866513	2.99287875206238	5.15925038697063	1.08627341881383	7	3.89960473937523	2.44254648073951	2.07703236726451	2.95302431433579	5.53566334254621	-8.47798640494181	-9.82492894505482	7.60706693124589	3.57931137150489	-7.63626653856682	1.45013628028343	7.92670850001704	3.57830439754096	-1.7651454382166	-8.08236727150583	-8.63946711194423	1.61105037062585	-2.43969898070027	2.82880243392975	9.8251158974786	-1.25550918612305	6.1669666732958	-0.305679146260801	5.10564387402763	7.87902881144712	11.2391646085514	-4.89956421125908	-5.97984938242366	7.24086185904751	-0.776957624553361
161	4.43969787073483	5.59801654803414	3.72523169678924	4.09568990784126	3.82570334463996	6.25806990760742	4.24649313572096	3.28241305571162	6.2859566061559	7	3.03689822516553	2.60410263481598	1.8131198891963	3.72054302244895	1.19067998596237	4.28226251508887	5.41145065650982	2.92117605174266	5.79966226971301	3.89566508821251	1.755897741354	3.89877527812385	6.01843309486942	3.79929482719445	-10.7128401125755	-2.83906502148177	5.67236006163622	3.15884722498492	-11.5335282555131	6.87154601073099	8.92949079740365	0.111371035976319	-0.623870678806577	-4.92460895337082	-12.6465702500442	2.07953708466529	-0.122388947090627	2.60169592400996	9.06069203646274	2.09362007949446	6.40966436489307	1.88522239317748	2.75182524303736	2.05667033300209	-4.22379703359886	1.41861610127857	6.28210762469994	3.08100889539325	-0.363311797663405
162	4.2184727518736	4.28028369536209	1.54106429631676	5.54603951915882	5.13727999578086	6.47923519093652	3.12260069478761	5.57830620320741	5.18653081673838	5.44053434181519	1.74487057241975	3.4052188290931	3.12615210455123	6.90645946096433	1.69155255450269	1.83922552051161	2.9138632665051	3.96069625350103	4.97825318534658	1.92374073361915	6.23184289229923	6.9786273506024	1.1488478274813	1.76579886788415	-1.15806873025476	-6.36732536124071	3.96913671471819	1.53753932359311	-10.4838400406278	10.0941166284364	7.9718098332942	1.72163247160305	-2.61407747971757	-3.07908396107851	-7.04204111868953	4.6217489306985	1.48366935212054	0.893102756085436	9.45684619909991	5.58780207133593	3.90950767110394	2.7861420968954	3.09343685313987	5.09974760143656	0.0327066194684846	-4.76755466169389	-4.07074236742314	3.94122445170532	-2.28081249555062
163	3.82946856784486	1.84910178055497	2.02424993730738	6.8411968456716	2.98600247827086	7	7	7	7	4.92795904469752	2.36131842694278	2.9786174368807	4.29840455380947	7	5.26841921724663	2.17779851678304	1	1.1042885694784	5.43510398604185	6.64749879056387	5.7511129531582	4.45834971654692	2.36392747733466	3.76653798051907	5.74020784235494	0.440415417283359	-7.47254249055129	11.6287132962381	11.2898493245093	15.6167615524018	-10.2033114204875	3.7188493218611	-0.235469791273958	-1.54197538733358	10.7094755424307	7.07948013004778	-2.59984481386291	5.94320894119052	-2.24377787639643	2.60053980966597	0.391942381815182	10.7272591355712	1.2763378050646	7.09966875196048	-2.48872177917302	-0.15690174759268	-7.40249731742183	5.13899647684041	-5.77296787054313
164	7	3.38356559421754	1.05620296349182	3.29969756483526	6.58194046314097	1.9170025273635	6.1158793315097	2.51261105277722	5.87464784881863	4.24438360919279	4.46537450275583	1	3.71095549572067	1.47233411324144	1.98744365043975	3.83104263329869	5.58992398933829	4.66011849382916	3.97847647708451	1.10603231743066	1.86182490364788	2.49381035398947	2.64320964316372	1.42005849086561	-8.69232196531146	-7.04573652531466	2.84348867768089	4.42174646159768	-6.62432500933849	2.23362330863641	8.12959594173829	0.953213486214839	-3.07998938873195	-8.09385249400747	-7.69074117282423	2.61806004360793	-3.76028290310972	1.78941700256129	8.31716183022465	1.19595943554717	6.00471488513835	2.3460338061041	3.94846753290399	3.70005792063322	3.99880856589257	-4.38594839169531	-6.18072008542499	8.44796486345765	-1.37418106011728
165	1.66724335298146	5.54811580693266	3.22634767425684	4.85808607212288	5.52429171030494	7	5.25548195049722	2.86109440647849	6.62345411837986	1.53112974761666	1.20728530127435	3.47020455186923	3.9620923794469	4.8313364882753	4.95730978758275	1.43018987698589	3.12152687870292	5.89851508458785	2.57617185258565	2.6773321820392	5.12172946989758	7	4.78767137466702	3.64667499473505	-6.96027925718612	-7.02102003652907	10.3323931826463	3.37761604545032	-10.8846141573404	7.27664923847991	5.2922805715218	0.941837689444099	-1.61716731583924	-6.9198980646397	-11.4128352005824	1.43892580910919	-1.63523147087393	-0.621374071943011	10.826581041042	0.241860320676634	4.47890293254323	-0.129681612407561	4.5309696168616	4.56102274665253	-2.31174327610158	3.35983739988802	-0.184747848255893	5.74250438253975	-2.38067898269288
166	6.38020849150219	2.9601980336819	1	2.94836477685896	6.90720943459736	1	5.96659050078539	1.81542625627253	6.78139415650594	2.5917650036275	3.9643338025609	1.2823775029994	3.65737573079509	1.08850036685303	2.27039573877641	3.37721852803199	5.00567485464378	4.536710524744	3.30892517221296	1	1.00494396598198	2.22815543618719	4.2337205804098	2.0507593460445	-9.34555114365522	-7.1938097316696	3.41616906773959	2.37797832971644	-6.43499381737878	1.95836861278329	8.16262994329352	1.52987878587099	-2.71219474561634	-6.46219874053899	-6.60285740158598	4.06198304990554	-3.75304030783684	2.07528498451822	8.41631473797841	1.54901537802864	5.80784208856412	2.17329639063213	2.78562091159019	4.30153971787427	4.41421453560643	-4.97767427464383	-6.74045762617006	5.89708569096306	-0.685880821480081
167	4.15505801226336	4.18671745197253	1.49482200833041	7	5.50354145879568	5.01749724051797	5.59131459174941	3.11059339818162	5.29271640773844	4.63652051110146	1.33246070155823	4.42872932401447	4.03652198829969	5.92213043633234	5.47879808707273	2.57382630292688	4.68426896033029	5.15238167578063	5.85713356468172	3.53119979130799	3.42335388724965	6.96852183438396	1.7312512464165	2.59939284145405	-1.86183123291583	-4.98679047979523	4.60124240568778	1.34629296470742	-11.058565844747	9.65787749590446	8.08815615751771	1.19808944076307	-1.40323209026147	-2.97486672816426	-6.62616234622155	4.8817391736228	1.22870371424261	1.20740661246003	9.81451593501619	5.61241154845617	3.41744827250361	2.49835973437187	2.25267000925134	4.72453304160655	-1.08645003769785	4.83218473087399	-3.45547636883965	8.01655510858163	-1.69740616893914
168	2.26508615213093	3.3830813024452	1.2717971232895	6.87723223300845	3.65305942220711	5.34278310424255	7	3.30876761243423	5.81716084454172	2.08300664052066	1.18625682701613	4.45542310462972	1.8829824490176	3.59109903076063	3.04335868212246	5.56866452726976	3.0684958771109	1	6.90678599939763	1.67435788642606	5.54125005254181	2.52851513604135	4.86818952797414	4.85527813521022	2.95419737913275	1.52539825959989	-7.03834218662312	6.16254034717313	13.1473901739365	17.8105076488015	-9.94211884331767	1.13383901256128	-0.725880488288372	-1.14416490568455	8.90853826881853	5.1929025268571	1.95615695897738	7.09895311831115	-2.23185294004988	5.52418395064853	0.230047252270508	9.40826358406899	1.11732927687126	2.09076066849386	-4.39018757363066	2.09297843053196	-2.72980112891552	5.58090762568407	-3.89623646968653
169	5.91574983289082	5.44421000222585	2.03197212970736	5.0380643212548	4.30391502687199	6.46193168441824	2.60814664723726	4.23341472861003	6.6719324365519	1.94547771802253	1	4.65994665206573	7	5.15189755888047	2.40910567625584	1	3.67503730695715	1	2.45884053848751	3.83434260244609	2.45239962013063	6.67140376216997	2.15951068038369	3.35481227195909	-1.77995462153169	-5.85696112734951	3.92250956984167	1.46924267636612	-10.8120696603564	9.28896558710021	9.24077691942017	2.22195852869498	-2.63765211966866	-3.78815599597987	-6.77403632900619	4.02549079925192	3.71760560849851	2.59621326370938	9.87676292935415	6.80152237136784	4.23554916562695	3.76948282981104	1.99854416800617	5.9928200857578	10.6792312263889	1.03828670356081	-3.97725189343796	4.66687009593469	-6.18653232093913
170	4.99874693115579	5.9901722484352	2.01614328534316	5.37731458561457	7	6.55092766645988	6.44250091043244	1.13662754560794	4.85259962967586	4.45030010371721	1.62123236182676	3.94509637916176	1.11011158961637	6.26485470185854	1	3.14936046515715	5.96896532538386	2.31855920392428	6.53920838142982	4.20381811244291	3.74143208609309	3.81823290495128	4.74482558393762	1.54930200606002	-9.48987856120635	-5.89026693620611	3.87887352320442	6.65958238129146	-6.58004493098677	3.53360915930005	6.28325433736515	2.78211505539328	-0.0130653623912269	-10.0781482918979	-6.65924321221538	2.7265973922547	-1.59117055107311	0.286821921681262	10.0031027758844	-2.18344366679066	4.28625633374879	3.80265933060517	4.73721158715108	7.81746352948925	3.97460591341638	-6.72700051444994	-7.40332274179769	6.49385249515924	-2.21936154481528
171	6.78220452581815	3.82016823091736	1	1.97752834904633	6.43330688256992	2.31740279658396	5.01115358090552	2.80322883303457	5.68093510189701	3.03168320331757	4.15615852566096	1	4.70496903253874	5.81206917946848	1.90872695487494	4.15062921008319	5.53889453535246	3.98097118365547	4.59133096566484	1.72563535319791	1.17537518856455	3.47076602688866	4.15172889371087	1.67833087751836	-9.2421965482082	-5.32276527595455	2.50663757248044	2.97652445907119	-6.26139754034253	2.73627108591462	7.33325778076514	1.76361847777211	-2.29677834643019	-8.64428707099575	-6.52877485095793	2.90542637057215	-3.21330082217997	1.81073543451734	8.32612497676248	1.13977326064965	6.13647703674967	1.4847807558904	3.18006323324317	3.96620077738631	4.68741950250114	-5.09629574244599	-5.73462117441119	7.81983007993145	-5.36332249710138
172	4.61288725356243	6.09658832106933	2.30523930412287	6.02696298807563	4.17959511592127	4.66949655183229	5.88853363222132	1.38690182646064	5.42585336077671	3.84429958456579	1.78512115121377	1.9838540324892	3.66121282780313	5.52331255582709	3.44657028244198	2.48534834460255	5.88405218607137	1	3.1399616259931	1.21227786101041	5.25985362634479	4.61214661800624	4.87467628585292	2.30519163135799	-4.69426630072314	-2.73580186525246	4.96654028615077	0.84252834214365	-12.2713912604029	5.82770951228655	11.7534997666839	1.56123952059915	-3.86434507071947	-7.73244829840471	-8.53534611336389	3.62419364169018	2.67132986926581	-1.1701718798338	9.98823938633953	3.98612565699499	4.07938058111402	3.22985708931157	3.77744367167431	6.8099381916295	8.73457029825587	-0.60339971686673	-2.05925804546039	5.30696693368151	-2.83607358344119
173	4.11515018463005	5.32584249181315	4.5051471077834	6.81141880982074	7	6.99450588444308	7	4.03190242512815	3.42236971234289	3.98461903106343	1.52961202801771	3.37593314050202	2.56245455194168	3.06984767658449	6.03733306410408	2.42039824107133	1	6.14792157494161	1.26576783344685	2.63370999749202	1	5.88199412574208	6.27783376173404	1.67478141572026	-7.06758554604377	-2.21681367032852	4.38417337806608	5.30629348369979	-6.47910262327949	2.14425726893729	3.09553752525644	0.123240620371395	-1.08400413947974	-7.32735504140868	-8.29485205066562	1.20148528574882	-3.28935745509067	2.92429636282275	14.1940272833694	0.940607691877971	0.931131168815516	2.9311357600734	2.81763379310362	5.47710390328368	6.65447455896403	3.14170267484013	-9.99901105027482	4.08874644951789	2.37762827999733
174	2.56343276359931	2.59478841742875	2.15644027411332	6.24600940950676	4.76931779844976	3.58263327319843	7	2.48841562839877	5.94610202265413	3.70413409464213	3.81306804495829	3.16318911721521	3.61458770915667	6.46925067950386	1	1	1.46765383099386	2.05923590371882	5.01648017490716	1.39130834311461	2.45019782756415	3.12919759665439	2.34423713656545	3.14689343058706	-2.11567312596	8.20146874284963	-4.81653084360058	4.89068350109578	13.5694737112648	11.2309069375696	-10.9285770050105	-0.0417713507140308	-0.970705276529161	3.08738997771415	5.45323094901297	6.69848521586639	0.480322194648448	5.78602063147711	-3.89532656352737	2.41169387710194	-0.605302842404669	10.9560095052009	-4.41915083200106	6.39207858133926	-4.23140987447167	-8.80395548111392	-4.33738812166175	11.0600360717125	-1.57116256435859
175	1.09430199145137	3.34485139614122	2.74481410842792	1.20279549723686	2.25180772435144	5.56563446819584	2.18087919507983	1.54437177264431	5.20119649119551	1.14925427773553	5.10769664893094	5.70230585139952	4.19177863634313	4.87383110686052	1	1	3.17738324743754	1.0058108259082	2.35612154045614	1.96103749672696	1.32908775176956	2.31399928022536	2.79695715674123	4.92661551961492	-3.68773799712234	5.30713087594063	6.09737398486151	2.68123243916032	-4.33953701382945	-3.61527878875907	6.82190919659416	0.737988396353636	-2.15222737005352	-9.61583985893539	-11.6615594114401	4.49544070937371	-4.59246569010728	-0.574247748352029	10.9332528549047	3.50918067232592	8.02162784908654	-2.67149405484863	7.51086669725334	7.22931710161844	13.2106304831455	4.08129178345876	-0.7361588422261	10.1869275839863	-5.49504614749002
176	3.22197111854437	5.44912874542094	4.69487372535902	6.03103201365532	6.753140681468	3.41192134930627	7	2.69226382908629	3.4140578732814	5.03319991043253	3.57357886283873	5.92724307037951	4.24932258547306	1.48031736018438	5.20445073259888	1	1.71166885593018	4.10763882120579	5.96610980442549	3.60988160171803	6.39887853116998	3.79472750656648	3.97277985309443	2.56756241033938	-6.54952472068509	-4.03264086421216	4.98745852796619	4.74589845544013	-5.9376046062245	3.74183304952651	2.82152157940317	1.25418735238984	-0.94215709631314	-8.69055772321652	-9.04262750990674	1.37927664811103	-2.70196429216758	2.37000174184901	12.8466612687811	-0.389236933196135	0.461255460876316	1.7656597041623	1.98952067672635	7.11038403194025	3.93316149427779	8.35034520530083	-4.27443260160621	8.14771540735994	6.88868344397369
177	4.39455429389533	2.22170812723575	2.59297325779217	5.54166029027182	4.2824373038876	4.3292994815022	4.4994192285894	6.19915329419402	5.90116889411852	3.52891639329721	3.18994167069498	1	1.76390765015609	5.1803302207443	3.12749132631741	3.16407567177922	4.33744706576767	5.22799156721623	3.33680884602419	1.58277491364617	1	4.05351188576571	3.35330691337233	4.85400479978605	-9.11142457542877	1.02764025275939	11.5122174098768	0.0786696410664165	-1.07839687654123	9.14958514781629	13.9087965588976	-0.106216625625722	10.0395322393228	-7.55615002435694	-14.1139441912816	8.11505534258071	4.6595318026922	-0.477040319779905	5.60893026821355	4.36763921031929	1.55933116062198	3.03361526503049	4.38626858598238	2.8685964855818	-0.554170590521625	-6.31612427543258	-4.29120624632959	-1.05281684866771	-5.90649936200924
178	7	3.94801666337603	1.38731586721132	1.33024631031475	6.71881221000595	1.32596398479305	4.08938357348221	2.17051910229823	5.50806667196502	6.60732265034528	4.09354755225294	1	2.41394546879087	2.77143221807354	3.21364162137898	3.25497417862405	5.84142996749426	2.42658655574713	3.57375882808832	1.20522967068169	1	1.46173294635959	4.13542257354783	-0.349835509186609	-7.98328277163386	-6.4253868329958	3.79739711105882	1.77408672084983	-7.22665946290986	3.04199853049041	8.41468412211907	1.5757785450228	-1.02938349925099	-7.83945582686489	-6.68899411675581	1.01460756437876	-3.73723987836934	1.84279776802975	8.3128470406625	1.1736751962844	5.51665533959395	3.39787204632386	4.37108985134523	6.81481255225845	4.76782564639611	-0.369664228635004	-4.80800297309706	8.14656576569992	-0.134218856731873
179	2.7587938410924	4.19642367838206	1.49978250879187	7	3.09043949634351	2.31977746143831	6.62935162742461	2.66935221899875	6.13552843845919	1.86718530092404	1.18204757305878	5.02183133968056	1.70859158620304	2.77004472221582	2.6099881513145	7	7	1	6.1259500578818	4.47457995614147	1.39528039212269	3.98745329294044	4.46691132955624	5.16314878988494	2.9231502642574	1.96787565005845	-6.00413984525086	7.51113335389511	13.2036291153022	17.3216786210274	-10.6198126374123	0.349796454034475	-0.387241081214301	-2.31185617750014	8.03557779053841	5.44453150559487	3.75193135904977	8.46000580766996	-3.15390402837889	5.16242024364209	0.0252775985014417	10.3225879429516	-0.0649719172710164	5.63560440666774	-3.32316403952488	1.89782912961223	-1.70920232538773	5.12740651318303	-3.88552204278277
180	2.0650827719814	4.17734417684953	2.57074350032269	6.31883803355458	3.64060207440361	7	4.23287509516319	5.56330317603143	3.66415508696804	2.33173188500212	2.9096905373037	3.46366442063618	4.32509988208997	7	6.12316259137963	2.00088962161441	5.11885326258328	1.37944775281787	4.77392740286177	3.8439192022026	3.35656760743856	4.47411709462863	2.80279555151572	2.38369813554444	-0.366028725113042	6.49709550896154	-6.61593682356347	5.193652290872	13.0963449279411	14.7308275118403	-8.29601478005193	1.61247744818174	1.4532083449641	2.82815159912922	7.1304205415183	8.47872993255947	1.78154357343978	5.57348443715715	-5.19985395073671	3.39668161657233	0.798587330723427	11.133171369898	-4.3277790638458	2.6931244424695	9.91774377141219	-1.56133435981881	-2.82840645296765	8.90195335783254	-3.71130292397638
181	4.60170476823437	4.48996209737564	2.52357068467883	3.7991238788325	4.71225829431578	1.69971323752227	6.20599631776706	5.52099101826572	7	5.56544219462537	4.0605729870533	6.67535512271146	1.09916311278177	7	1.60478436381168	7	1.59562604418186	2.24661173611727	5.45886128295932	2.52773627338763	3.32945513022259	7	4.44890804797894	5.73714724584427	-5.5134950722826	-0.419253868432152	5.54496404267797	5.04435636536667	-5.00018929023023	2.40087813822373	8.51091918647109	-0.611149638520118	-4.16098077651672	-15.2672424764952	-9.79365954664951	9.45127713146876	-1.24069733055015	-4.448308650614	8.39223718949133	4.50120894023693	5.33477508462572	-0.10207281222737	4.55010684766872	5.09439826234038	11.5519547566589	0.299733914618333	7.64326424509831	4.62628882984241	-4.3663009274388
182	3.77340129990541	6.29465395994295	1.72106761216751	6.89956041281323	4.69602639939716	4.51312411049682	4.69269798840645	7	7	6.01945679173588	1.74249319284551	1.43660857021159	3.79350419668837	3.54062082234653	2.21092196056915	2.97673029503499	1.37050422477296	1.63961771686486	4.12009271935527	2.14422128829156	3.16880622400043	4.60767050224497	5.97070586328146	1.6489245670499	-4.70922375592641	-4.12913628557124	2.69857317465667	2.13357581429732	-11.6529926190886	4.605469384039	12.299973392075	2.52151077664113	-2.69751849018728	-8.53533690817592	-10.0673866818636	3.18206951604123	1.78902890236275	-1.37309770298633	10.9528734606929	5.59999486824954	3.19926797622222	1.11067787465082	2.13236307032484	7.37666339837379	11.8526167127558	3.49851952711203	-2.36352240271286	3.83852201727779	-1.89972922330193
183	4.39734711862858	6.47011662020921	3.20572782668821	5.0249069595528	4.45012327375383	6.61179133450367	6.69916185506478	2.26052618403227	5.42595510911595	3.88797984697262	4.2150180621068	2.28407595627205	2.5350816273629	3.23171645004124	1.75286764913266	1.92331329267852	6.54371193585489	1	3.52402034354831	1.5963156906001	5.3998467787618	4.29950460350474	5.42505965913571	2.12231600922086	-4.86685206801266	-2.32457915818173	3.30979297575866	1.76174031829854	-11.9851014369794	4.81862388468671	11.9048553588807	2.80092516512232	-2.19129057925082	-7.80117945326162	-8.28069815181785	3.13705285131242	2.05371820281078	-1.37057922463302	10.4471208117842	5.07855831892446	4.28493422009135	2.02283930517874	3.84242862786291	7.66914860305995	9.1876969945815	0.225158429345259	-2.15772385142076	4.31914615324271	-1.92981115167972
184	1	3.46172905335762	2.60163653130878	2.1751984359541	2.45747772271702	7	1.79164567267321	1.7238000840308	3.13625790696136	6.01464983620003	1.72655835240773	6.29770007896782	2.97579960197158	5.80476119253083	1	1	1	1.44811211555664	1.09310453699299	1.33176421128909	4.47287608088185	3.59484665683714	4.8887089867849	5.44391938596707	-3.32621846784694	5.43076606607391	5.64519599849799	3.34104546682566	-4.30010286984849	-4.255333843814	5.9622142451923	1.51273695790622	-2.14718026223374	-10.0767661535732	-11.6618588020214	4.31183415274836	-3.90665387773623	-0.888741304035487	12.0184035513236	2.50467609661536	8.49047024864563	-2.91540453774983	7.86008779553694	8.24812206684444	2.03795959658624	5.02990676050341	-1.03488110272648	1.79858686257628	0.345450732554239
185	3.82270441566964	2.64567935641571	2.24492489647829	7	2.87864393525923	7	6.91168474571682	6.68364912615986	3.82541941428631	2.93412794508456	1	7	4.25849392673944	1.68401060980975	2.54885896425688	3.6473531638149	2.5365703118889	1.12454875381428	2.95415800843076	4.94119291142538	3.93388489127085	7	2.50691921374964	4.35667993885373	4.96701589738005	0.146677294307149	-8.76786646470189	11.5565597396313	12.2514223023797	15.9132341195981	-9.45049625037914	2.74320877193533	-0.126452613765633	-2.59775286978974	9.37640503184226	6.65641932179015	0.756444645993077	6.54243446558342	-3.41690198388836	2.25722608159114	-0.0554005781201471	10.1299079233101	4.4330250016265	5.11219417334469	8.95998198368572	12.2779452629511	-6.70521769925694	1.50220528742465	-6.91271902348818
186	1	3.54717719800226	3.63562440806224	1.90485895108336	1.86918380833911	5.98922788026285	1.69014384911888	3.28307196194117	3.55271310848125	1	3.16095302653394	6.26339579967534	4.69292966246558	2.55305070042559	1	1	1.99126618531464	7	1	3.92768515397382	2.61629309932311	3.9955787025359	1.92327228068408	4.94567176524714	-4.81066204058968	5.67065993795147	5.50581194391303	3.77866707486962	-4.61863324826971	-3.17666280995121	5.77211649755004	0.825397077597556	-1.73679452286301	-10.4618374663665	-11.9885303682835	5.61327898267382	-4.40839615729253	-0.571876778657111	12.4895852346039	4.58457289423723	9.24819621420333	-2.51897267831753	7.83329756229111	9.84692966940155	12.2109391705088	2.02840118016874	0.776351734244431	0.305505930813497	-0.944031402378419
187	5.60373409548359	4.42133429830402	4.96146570475923	7	4.55700540385676	4.26095108342281	5.82947759284442	1.42556058510388	6.46699338154405	1.65719160250794	1	2.237604672603	2.4986531272895	6.2664699740307	2.67852022406124	6.95224929169493	1.62931709421579	4.62196235361902	6.84473140177856	4.7142703861197	2.44250854749803	3.62686808770305	4.56092709036519	5.71546282158426	2.06952706804851	-0.485446068862127	-6.49773513920878	7.19011182250041	10.8196953752313	16.53636894731	-9.0072919673624	1.77328042351041	-1.29533480634195	-1.12287937930595	9.21366207311523	4.54434666732529	0.693218361152571	6.43931210590917	-3.57489093290608	5.50926821828179	-0.394907075962186	10.7899323913395	1.21350051092664	5.05463290745938	10.8237968913647	2.89257353660181	2.81256778099136	7.95523182836693	1.3394500836662
188	2.9174529506139	2.35377797396068	1.83334935708128	7	4.06898217543673	1.17191721613781	7	7	5.2949036292315	5.88189094986982	2.1480444354031	2.64832950233568	2.97838987822632	4.66922371373866	4.14656256874091	1.49698007516416	1.14437709656357	2.06905480165536	1.52528339447616	7	3.15290250144269	1	1.77805633096495	5.16121375329301	5.1769849175544	1.41450622467579	-8.96841178778845	12.7045176987317	10.7933546634036	15.9739557215334	-11.1573073156179	0.566134944812979	-0.211764267171514	-2.32044523529622	8.47575128151881	9.93632554720758	0.52462389461341	7.85309203943303	-5.26971481383632	3.37546052641248	-0.571087170847529	12.4166776915777	2.76638305725465	6.77668437109002	14.1705854652484	-1.96147259896919	-16.5728357470502	4.04467424695452	6.44951514075794
[truncated: 74 more columns]
