# Supplementary material for: How Are Mate Preferences Linked with Actual Mate Selection? Tests of Mate Preference Integration Algorithms Using Computer Simulations and Actual Mating Couples
Source: PLoS One. 2016 Jun 8;11(6):e0156078. doi: 10.1371/journal.pone.0156078 (PMC4898694; doi:10.1371/journal.pone.0156078)
Supplement: S3 Data — Long-term couple and agent-based model data analyzed in Study 4. (ZIP) [file pone.0156078.s003.zip › S11/Euclidean Model Data/Euclidean Couple Population 11182015 2224.csv]

	trait1	trait2	trait3	trait4	trait5	trait6	trait7	trait8	trait9	trait10	trait11	trait12	trait13	trait14	trait15	trait16	trait17	trait18	trait19	trait20	trait21	trait22	trait23	preference1	preference2	preference3	preference4	preference5	preference6	preference7	preference8	preference9	preference10	preference11	preference12	preference13	preference14	preference15	preference16	preference17	preference18	preference19	preference20	preference21	preference22	preference23	preference24	preference25	preference26
1	5.36369817987615	5.2965701792593	3.19934789592792	2.10449721368073	2.81883103112283	4.07208206799303	6.12536423865301	4.32244357380556	5.93990164635339	4.53367924416877	1.87050068404783	3.24745266027035	6.18776372821138	3.32091901260594	3.78717443551507	2.573395601394	3.40342686120938	3.78374402380895	4.62094469866901	2.50041258972853	1	5.97984292876095	3.87701801309615	0.180238440269502	6.43735264097512	3.21008260067589	3.58042762497021	3.22338117539318	-6.96282963549605	-6.83098089034703	-6.99494907781033	3.3624125052633	12.1282708178609	11.8499479207325	6.90271287480495	7.22348067271348	3.15769147821299	-3.61943605672752	-4.99073601603705	0.5667744844628	18.8642879783475	1.90381620102474	-2.96572097656806	1.02955753367667	-4.74495545323985	14.0631591741045	-3.24243641956372	5.66260094626574	-5.41533453957577
2	6.47875238725743	5.19900946478329	5.21776533407208	6.92222213852797	7	6.16859215559971	5.66863769033391	5.83919780176491	4.50656698028465	3.35115173137387	1	1.61800940843798	3.54200243612586	5.2306530793971	4.11127613574236	2.19902700768623	3.75474883548692	6.06168449012269	6.47665844542389	1.89413900623018	5.60078978957371	5.22063937764044	3.997051376215	-0.0564281534050217	10.3875443276641	2.16942208598315	-3.46706435445654	3.04304687005586	-4.39929175027214	-8.4205354493986	-5.14866694078315	1.73149426794503	9.47764221406057	8.36968425037076	11.1303558834383	5.85365688092301	-5.07358595329708	-1.59427764889757	-3.85256777193612	4.57344405012475	16.6018753044931	0.308717050539322	2.23784293168625	2.18738700621058	-1.88251767835444	-4.82881214572709	-13.4467720911769	5.38569852330299	2.13438209290232
3	2.91696907912845	5.39982673857918	4.27944886453565	4.3387468207288	1.44433729626637	4.46872524267921	1	7	3.43742827213343	2.72542742264841	4.71224083890718	3.37806345759874	3.10136707384194	4.98553027904534	5.49610993185328	6.71801814075324	1.88838626676266	4.69754821457045	5.80182028310868	1.28655257826828	1.61301047888734	3.76435170078954	1.51755962082169	2.8317598907949	-7.01833546856085	-3.38742591360654	6.13128701905129	4.93986189161195	3.45453480344683	10.0604126183777	5.62319433171127	4.29694786401243	9.01235853897207	3.29978974964156	-0.432231854406297	7.58101207095781	-16.8065578545185	2.40828198615481	3.53459359668586	3.33597965638718	-1.6060364977474	-3.37611928154742	11.9256184573183	4.16207425089672	-5.58526984958053	-1.24337409350939	-2.58392706165178	0.701097495024592	0.0320285343722581
4	4.13835845655443	5.19342313720811	3.58998989927503	5.29104487320312	1.03096682302797	5.76176539442381	6.46675041073265	4.37792351203472	1.61641096739692	1.25156904425604	5.64301405692158	1.78309300791423	6.47596271321717	4.32474812148082	1	1.11418854749036	1.0905690775339	5.33717031199889	4.80987647750715	2.27308529206475	3.43229354825478	4.40651716067346	1.3467793197121	4.59206444176895	-2.26181222859802	-6.66330573318295	3.69861355317908	3.64724652160678	-0.128166511668686	7.33613598793495	5.86498526372252	9.74921862941886	-0.598271031962864	-0.157913922172294	1.91541554431296	6.23360809909938	-11.7370828635716	-2.52545819621301	0.41360501072199	4.08681304733245	2.61494307210401	0.481911301677601	17.2815581851973	1.00919655702466	-1.12480227359842	12.4370097050457	-9.94860462251726	5.93130051625947	-3.01954367852251
5	3.62532685178161	6.66939601763308	1.79614233399847	3.04072429951226	1.64765633234335	6.57468109595012	1.67321912489677	2.59416334657603	2.02898990302928	4.15837402783631	3.72660171761218	1	6.05402505641021	3.08468671745358	5.89758084185851	1	5.67024096783727	5.01803707086057	6.49469996881529	2.50688854185659	3.3661936480091	2.26029560581441	2.76444196982164	-1.09519899057274	-0.0402287178328683	-7.97005036974305	3.11362280028979	2.96207147774047	1.89888342147989	4.83249829922478	5.0593193694084	4.21195172630757	1.31634670207952	-1.97007379781932	2.37044455634545	6.8342378932837	-11.1537740023576	-4.58566100014378	-0.00810595444396939	5.66015922079716	6.14061530418287	7.03450198356468	12.1358756744951	6.80848430619839	6.98948349230747	-5.45941911986144	-1.22235030782889	-1.26608146324359	-3.77422821610399
6	6.13857527102244	6.20613586326397	2.01321051430954	7	2.50356138804433	5.02763393272253	6.45601721154023	5.9261075331936	4.75838714579657	2.12475121900695	2.73870489242591	4.18709537949278	6.07291008782533	4.72488200226783	4.17026586097959	1	1	2.56859092023865	3.92940990149664	2.8268868181471	1	2.73492269298976	1	3.78137798433819	-2.07180618066018	-8.74838638804562	4.1667207025239	6.84596716773709	2.77676813954721	4.96944972778372	4.45363139543875	5.97557498396004	3.57230134456507	-1.77591605623893	4.73518418513139	7.59052420950057	-9.98239903188623	-3.95154527106646	-1.38091484062841	2.5758733851515	1.13717519874539	1.2027612226367	14.0932848805101	4.33410956985687	9.9521167505742	11.8388868283538	10.2548193044241	4.80000180397739	-5.52706359160717
7	5.48042525482036	2.64553695905785	4.08684741577024	6.31358965043952	3.49588285722837	4.20220528664039	6.66572976389514	4.28497329865429	1.20844065943418	4.00946654873729	4.47650176923405	1.56979556031801	4.02284500909592	5.33380187253862	4.60472972172964	2.31926522526794	4.40964293530519	1.83477020712866	6.95555144041868	1.52635772088992	4.58651729173104	6.0682541262714	2.90738557541251	0.793451800867555	6.42277453072848	1.11469003531401	0.162336077611724	7.71145130492592	-1.79815923523756	-10.057895665733	-2.98688241377603	4.70294791499426	6.68787278831979	10.6160282968561	7.55082415425224	4.0156172499864	-3.20218514614148	-0.463355203424507	-2.99091992446462	0.0124865474386144	16.858961749439	-0.21054752960581	2.16515033719001	3.08002324046004	-6.25388679978323	-4.57448870308789	5.9026330470534	5.89581507810123	-10.3761736313314
8	2.63722304825375	3.27521437846587	6.08135031610598	5.40849992197937	2.98529432941827	2.51500386447391	3.26434241376636	3.92452423148212	2.00021545669024	2.05105224675943	2.15447028342525	4.33693635447599	7	4.26394097074599	6.47058782805161	5.03412257079732	5.42181454141928	6.00602081113754	1.6147471497157	3.7661038812568	2.48301430170826	2.62104816650002	3.37091385357391	-0.186115612113	-5.95687796077372	-1.9924817908776	5.34328463046864	5.62063466614279	3.05771452361721	8.97075908657262	2.71255254926372	5.07906255979384	7.77096803481342	0.516409047245911	-1.78824999072086	7.18636204444747	-16.2655546687496	2.60957313565172	3.14055802257638	4.59225946367729	0.157436885719903	-0.891881046341499	7.42958208561443	0.941336521156951	-4.51832693701346	3.83480572882141	1.05682141747434	-3.22487516812808	1.63134198770255
9	7	6.60303771681171	2.45998374796172	6.7992824448635	2.22739641237551	4.27672418965927	5.11054050557128	6.78146528804867	5.05243377941596	4.30096084265067	2.61835817578379	6.69426175568414	6.1289388578779	5.10432433357883	4.04400158619314	5.5332723248338	2.37745393920741	3.404460013119	4.85126954991693	2.48672669317532	1	3.20568276233608	1	2.97216753552132	0.150766954411853	-6.40891598162936	3.20247383505747	5.03041561351534	2.34598025301578	4.57138321808717	4.23380452166158	5.76553148549812	3.58859205550712	-1.45856017477782	5.47483920809365	7.71260021794867	-10.5240625398673	-4.60824924730671	-0.67049430234314	3.03111418609704	1.51675000710226	0.534626900650547	14.4842196023821	3.96133177269923	9.80438664043997	12.0171773572604	9.31520777552412	5.99944955883772	-4.91224974747829
10	7	2.71515823438896	3.16431350506884	5.51142437180914	6.27183826693192	6.46210045943373	3.30841452953418	4.3886355045818	6.29393607796457	3.35668180666333	1.7212808233339	2.87726945447367	2.98917327586496	5.80796981863486	5.15305692738903	2.54987419508694	3.5509534819762	3.74413107081975	5.39470380582554	1.58857498065246	1	5.65348087311008	3.20995411356534	1.69052950767653	7.98726467581281	0.501602337470533	1.16511194098026	7.30259191523139	-5.25132419066416	-8.51161844645882	-3.53975157662265	3.64496984194709	11.1310258949388	5.1322171785725	5.70765812103717	4.41281834573151	-4.63001605962048	-1.00070897258622	-1.72979915278598	5.3669186618301	14.2138440654235	0.160329507548502	0.51996419218529	6.40421349668663	-0.7889151908425	-2.60620256249366	-1.10109435737462	5.71771406920299	-4.61365542405052
11	4.08113308204577	4.58147113704496	4.79503678707758	4.87210192082222	2.12697944331396	4.89097317474062	4.49315136635471	4.19800224258594	5.85749375160344	1.29995147511963	5.68401588068031	5.97835628833827	7	4.08796116540533	3.31237562072717	5.4089082498053	1.0072284361758	5.83961721506651	4.13094484351915	1.00987679437189	1	6.80346457170787	2.09748156876083	5.17708953455869	-2.60854350393237	-5.55743226089943	3.94810451041815	3.01668697917816	-0.530970351287834	7.08434166723004	5.50402553982749	9.69558945272565	0.187589940622307	-0.341606378274317	2.47355773060875	5.87450747174422	-11.4268081122644	-2.61876790041512	0.880791567551324	3.33669503962551	2.10296812107404	0.388905060676335	16.8879096602294	3.03379154853002	9.67595969526421	12.1087931954778	10.82742724774	5.06304238935707	1.86817542875597
12	5.81967901698763	6.48564953890795	1.61386397328451	1	1.60014666577488	2.98568475606857	4.29015579444961	7	1.21309030765556	1.1365279932926	1.64190178316013	1.06962855908654	7	3.18717245665969	6.70711514532549	1.97830294278816	3.5261823936494	4.42157882496513	1.03804072682625	1.62774849675778	5.54496757211039	6.24770877206739	3.31531142808612	-0.655120987609323	6.61373056992987	6.14007623437174	-1.89679652067738	2.8105914588809	-3.72513899891952	-3.22065488513796	-6.43631202161577	7.92574740156768	9.78078070669948	9.57004678330834	8.18316886462298	4.89060844330343	3.02311358397851	1.44296059514447	-4.59518797064685	1.81151993699785	17.4376287155429	2.5443814864195	-5.24470298242253	1.38993138628644	0.764809602813815	12.8734564198899	-1.70333460591782	7.60933724468877	-1.26784847055154
13	2.02935517286271	4.58816053837793	5.17306906082396	5.16113090047286	2.99085202808338	4.15010492810824	2.8641605745952	4.50867718250435	4.01689553186438	3.64562159995938	6.09334907211175	5.02391801284135	5.5118179636289	5.34762821606213	5.37209772095831	5.5256387634763	1.33707233503336	6.11675323827326	6.90170312145853	2.77569471438818	1.48238785651139	5.35801913889446	1.10490512485726	2.35101789315642	-6.53960086781275	-2.74622224283137	4.83477805520492	5.42484965390633	4.56468801057067	9.99646778045935	6.38172638586815	4.51759065520458	8.80490458554238	2.40696546429822	-1.17272606516514	7.05595554670058	-16.8069481866318	2.43079993334667	5.23115328286213	2.69787532283517	-1.86298396111963	-2.39798718290874	12.8799754869096	4.81159749189891	-0.0493230058769358	12.6486370565829	-3.93418729276007	2.74961508595037	-1.64968480375543
14	4.3791406536688	6.37316247086484	4.87948034982743	5.15751039565014	3.56758816634787	6.06884503756458	4.20351852376217	6.81712214990125	1.68485215319474	1.9595443129427	3.63617266114395	1.94486490757382	4.10866940532938	2.82205711516978	7	4.64239806954189	1.84924175481493	7	6.13883004144566	3.87769049599931	2.49975154625987	6.48957493279923	1.6007068950831	2.76996853514665	-0.214730432613018	-6.58936372288112	3.51821834382355	3.29097819930835	1.36156121589002	6.82429150492414	4.50554916647173	7.79957371606924	2.93938930495789	-3.47014752568265	3.91654450083107	7.14946295579143	-11.0825535921975	-4.53610840377575	-1.95652229887672	4.92638986188943	0.629326346521033	0.20202391992002	16.2249742044024	4.21008850374944	7.54316918153137	17.1333892737024	2.3991518008249	4.16466050127773	0.0950679537875207
15	4.74682583515808	6.7445174636564	2.25682954026267	2.21005577835846	1.09281790434298	2.13827130385799	2.57447808801101	4.41704661870538	2.49992972658158	1	3.66602736390005	1	3.20609157249764	6.72398793802096	6.45494211616146	1.96966618383738	3.29769398772807	6.49531659659578	7	1	1.57644319393978	6.37315832090699	3.39495653239636	-0.835457925259826	4.73242398177726	6.83725451655411	-0.720388485060743	4.47375199263549	-2.06285107104444	-4.38925911742677	-5.18535788124892	8.32152091352491	9.91771499278138	10.7458539923984	6.11509325817396	2.96560574762621	4.47810663925595	1.16826980256223	-3.66552069833312	1.3493193551613	16.9310752183543	-0.2885844089107	-5.64055223771494	1.97104069092538	6.01794056454682	14.7710765193362	2.83797206170423	0.634928371817682	1.16090881053485
16	5.92168750912938	4.76744160787392	4.9062858660522	6.48922118240632	6.18473829108876	6.57522794979889	1.46379204160508	6.27766452840081	4.98711221612258	3.811744687476	1.04220737636002	1	3.51148936086959	6.20637030002319	3.79710231184062	3.90762039799285	2.21720533410555	5.92352510095601	5.12918022455966	2.11330183548605	1.75488159345007	4.53617184065813	3.83783576418761	0.804701330839199	10.4290470265127	0.763280712513041	-3.68950650770141	3.00185398330059	-4.90285795485935	-8.14059384892944	-4.85647327704791	0.79488435566219	10.054473863345	7.68285701010123	10.6440133523328	5.2845416763623	-5.4881642572907	-1.19496863080587	-4.72614650513012	5.05999713438589	15.9786249791077	-0.719159168487314	1.8210334254707	3.42440254239439	-2.35447223531791	-4.61244402901283	-13.897352724053	1.94439690753659	3.16833638538493
17	2.8105428884661	4.84977202297937	5.22625564801764	4.346089734282	2.61493943439755	1.01698684314842	1.63232152292297	4.7362379701607	2.91863877905135	1	5.2625816744489	3.11123381952776	5.53673346041953	5.69105617943271	5.39874359212478	5.98903269151839	1.38653274997906	5.0713277505089	5.32556849785596	2.74721788846513	1.50826739800009	4.04144655275481	1.24659499036064	1.71721928405658	-6.03778221642242	-3.86171476598854	6.00119477618759	5.55082499812366	4.1632520524574	10.517104015444	5.88188843743894	5.14015299691414	7.97481307147855	2.62033521341151	-0.499543691954764	7.54870774939013	-17.165349841735	3.87861555039745	3.11519668029429	2.42464985997666	-1.59520013978669	-2.01364944032093	12.4635691259564	4.01359985406337	-5.19954888417239	-1.96040950044015	-12.7995587176128	3.02842737079557	-0.446964368817784
18	3.52602137097704	5.31975163021485	4.22633044433526	4.98790490530221	2.42376759943348	5.95798872655313	5.62466030898013	7	1	2.94561282669154	3.50595689161569	3.44411341948782	1.56847570394038	2.89051114019188	5.46720172400806	6.01902292792496	4.64376807497312	1	3.591670280918	1.6409775184608	1.21056775136588	3.78085646017937	4.42866641614824	4.46225541975369	-5.30069137371534	-4.72424250992021	5.28879551781103	3.86446976252581	3.79240971095599	8.30983083003243	5.14430616668179	5.96857807812393	0.716022841860933	-1.96668748164691	3.60966559122383	5.65147734591575	-11.3140478340794	-4.13462533115784	0.636506734105915	4.02638831299962	0.169151189337866	1.70541046280647	18.4352226122509	4.97863336784235	-5.5689190137912	3.07576827418118	-10.7987591132735	5.66661227199297	-1.90847769032165
19	6.06100191906126	5.28624295912402	3.10017049293281	1	3.74095438667925	4.30381602958008	6.14323129467188	5.144565475611	5.69331670822915	7	1.15570963383324	1.30071737303175	5.61738673462455	3.76915062037959	3.826607245254	3.99352208964146	3.35744129255976	4.62502445324014	3.70821534361807	2.46970588412236	2.15837525651343	6.97403651581061	2.95096924674233	0.293366414585336	6.70051641639563	2.79046318585652	2.75820185168054	2.42413625682088	-6.31241906837014	-7.63222047263596	-7.0559361134675	3.74416081431714	12.4156254969318	12.1560038022636	6.44578737811316	6.8500443212775	2.85788910385099	-1.6816449665847	-5.58744532042122	2.61198929358114	19.5182136440359	2.18635766129908	-3.58131089914653	6.28446490497469	8.0393562096212	13.8288495979199	-3.69120903787046	6.23097788873406	-5.82773828093025
20	4.5185463260182	4.07252013697798	3.26011678559595	5.88989843257638	6.0647653753703	6.51954512222903	5.27253812082588	1.7786381788096	1.58920356390386	5.84858038745918	4.67295995688515	4.33214621284338	6.14495559996625	3.01032366752692	3.93882898867605	3.46869066472571	2.43115907252045	3.5391031759902	4.62913812055297	2.07892045061535	1.49413602417151	6.62117750238099	3.92791555234436	3.3457712247077	8.86964464324513	-1.31166797801203	-7.49927222613387	5.49845470821724	-1.04823990476992	-2.88508847504638	-8.25663170655007	6.15005063427269	13.5461753099907	9.08794220695543	3.80818570167452	1.49624001895635	1.34242578702998	6.92002499339344	0.574718626292958	5.98240621606998	15.2578047049275	0.553874040657543	-1.87232107330407	7.57433936319228	8.69612451456449	2.55884189395333	2.48004711061962	3.41640036551694	0.272070897712087
21	6.60661304490576	5.60180989961153	1.85733203061264	6.78691352528624	2.06709778787083	1.63294414376662	1	6.52071255111343	1.91556113854406	2.02371212967954	1.4185669794307	4.91357417800663	7	1.7164820488157	2.75237197925485	3.15706036474587	1.95909049737597	3.25487388007803	1.11271255706621	1.2212133734089	6.15958403760573	1	2.14567670228884	1.2623849518554	7.67657636500654	9.94188377533301	1.09311978003464	0.0864491375369549	1.92823784097205	-10.1124324357028	-7.67692244220849	6.24461105823677	11.8918472479964	9.72710448393747	12.8772740818566	1.65238298245059	-3.89765276382835	-2.21689174724294	0.264948819609814	6.50272378185618	13.9985690959895	1.79900841773724	-7.00332065174235	4.38461430264759	-2.53837967387149	13.4263914650817	-4.68200055937987	5.92917562758771	-0.924628061276531
22	6.89976062062071	5.49443082612879	3.85353029560201	1.83312035113554	1.3350549401487	3.85118464214251	3.76642218927017	1	7	7	1	3.04714408988105	5.31959200947756	3.13359329587711	5.339848304841	4.89634442510334	3.32679563475393	2.05881473879622	7	1.71578364840608	2.33739169614967	6.43007655537405	3.26816651623157	-2.19787241756744	6.84249519010423	4.50764411345833	-0.378028771132804	6.7278348048444	-2.578044115064	-2.81487251681238	-5.21299377105082	9.03792548940972	10.2280387984003	11.255541007364	4.76974608085904	1.18750156734195	2.66182648105077	-0.0446942824407648	-3.8610955909609	3.71636521237937	16.9971908978901	2.11521472209994	-2.96544686522489	7.36927833583868	0.887295839248042	10.4198262940498	-10.5580989452057	4.65827871941354	-7.48772582836128
23	6.52711354743061	7	1.6670903082973	6.45665937365081	2.91482580605173	4.40530985176891	5.64784441496778	3.49643689603099	2.24979687642696	2.84740580875285	6.77613178337441	1.69985305630063	4.68504474695027	1.07763882560819	1.56879287891219	5.62317106066402	1	5.76346512399951	5.3652546728053	1.79941907565144	1.45482508130104	3.85583215201544	1.5099925755193	3.84675359889525	-1.77751729361766	-7.35917520608677	5.98604630495324	5.63883096514761	2.48724707890587	5.46912257512417	4.81732868846168	7.18302774386341	3.5640616836855	-1.81837570231333	3.71218322976913	7.02749341501576	-9.99651533834068	-5.32504991269608	0.531227441307071	3.49999719613228	0.83493208898895	0.8342453948366	14.2829137224206	1.63834230243639	-4.47333415447856	10.9977014620401	10.5566434563414	5.001606088176	-6.0316656895571
24	7	6.37057090669203	6.04708399196599	5.48144368414656	1.33364202619976	4.51367532648932	3.23184912536832	3.98971208545084	2.22516563678988	1.77561763272508	1	2.51033274928295	4.04756718953894	5.43603694544923	6.74597721188969	3.9562332552962	4.68622813513217	5.67462092928404	6.01424572009824	1	3.75257455669351	7	2.25844916401832	2.7808429307108	12.1892214739489	5.04001489036797	-6.41182563565782	2.49603023004201	6.07462505071435	-4.47931180409934	-1.35805557223644	4.64747561424281	7.57873087676475	3.3287371107289	8.48963308669093	5.29684239630456	3.77363545338334	4.20438147228034	-2.91831491542727	2.5259384315002	16.6674833327395	1.97863229472368	0.164018296895852	4.86798335123453	-0.0181549462109926	14.4730672209908	-16.86635655992	4.4619000282289	-6.51253966881716
25	3.66405147281265	4.737163379228	3.59565674841024	6.37518734872653	5.86639623848355	6.34889942673535	5.75450016033843	2.68285736068696	1.54547399707942	6.49538595924695	5.70436101827688	1.08095660511535	6.23337871267225	3.92334159555899	3.03750338686457	3.0024464911781	4.82344250822057	3.14390953241475	5.20726282547449	3.98990814051429	1	6.54974305497545	2.8560036497793	4.26035489764146	8.68490300643609	-2.88354292743675	-8.25572990051192	5.42664962378999	0.396360820031789	-2.899319964527	-7.75187582581975	6.73926963879611	12.9282725978975	10.1518626867452	3.90308994914795	1.66851386550367	0.810430502060781	7.58442626037598	0.274024817955507	5.82123039324385	14.7552238280788	0.728287837333035	-2.5547006243619	8.09952290458922	8.70554196523768	3.72282418922124	2.82100920230348	3.41857837572713	0.221641770050301
26	7	3.97190760259525	3.78409586611503	5.72746126617629	5.46711359505626	3.74209461521637	1.79974598070472	4.67331511804635	6.96590702683218	4.28274291700647	1.02548460668856	1.09076876643379	3.90482356210952	4.99364496042173	4.02502851645558	1	3.58047953615863	2.94029605560237	7	1.04865237525843	1	4.72668622587694	4.97059886992946	0.595138460155681	8.49357604638222	1.28639173953075	0.847981796182148	6.6544108662587	-3.27006039231638	-7.57084598446458	-1.56763293257366	3.760297963465	10.8489049086961	6.1776706298043	6.28021173861852	5.06911725887731	-4.60632359264723	-1.36662019482643	-2.84145464566324	5.79802474241539	13.2008005738987	1.76912543020721	0.244362003358315	3.80283557561936	10.5380111230471	14.2422681105694	-1.14183191114625	-0.420425508745075	-4.80617373532827
27	6.93032752063168	6.70853184186024	2.50225713798763	1.69685414389215	4.48820164516013	1	4.4903536904291	4.53901955073592	2.10314817174908	6.52065436338187	2.50675754916329	6.45242597369509	6.96640624507554	4.19977547267604	3.32910142215198	5.00122817377229	4.14458598076937	3.14882477652326	1.02300729016383	1.78217722848904	5.11798259930568	3.73042655278186	3.34652710603975	0.597724849333773	7.38174462494729	2.93072303188933	2.99795397223668	3.6547230287078	-6.47150843347118	-5.95070936383904	-7.24951878176001	4.18967833386161	12.6685381921152	12.7139507597556	6.31190120723957	6.78206462134623	2.45289701184417	-3.27517730444603	-6.38442978921102	0.187721571607964	19.152289994675	3.35131193003878	-3.93511500376698	6.89469288690096	5.91904076272735	0.23535576245479	-3.28175865161813	4.58170176812411	-3.25935925890754
28	2.47139264214986	5.32223680599711	1	1.87004108620346	1	1.95049755315032	4.74633568212341	6.54161147531988	3.34398967556294	3.68812941096574	3.76113230305127	2.62563228569875	5.08414393628783	2.64854723200498	5.38603927343923	5.58120857665261	4.66693911773451	5.37458344347317	5.11607191376578	4.07451632388127	3.28452255305537	2.84515866610865	1.09734835003312	0.319976848173482	8.87731005028383	2.8501543176481	-6.40158199523817	3.10084595433038	2.96461900617997	-6.50460010849028	-4.78872814257646	6.03004337571453	5.22534880908427	-0.577009229292301	7.22765421164244	3.41872498246545	0.102966254895048	5.77866722716475	-4.84967249575704	4.28989565561076	14.0660342845831	5.40921276636503	-1.60512976793419	2.57507221099717	-0.771594714518741	-3.01067892025466	7.74423789707773	0.866002726232496	-5.612294176319
29	3.09271919817151	5.776539611198	5.77695576427445	4.88972017431796	2.16616424363986	1	3.00196365898724	4.19062913411308	3.37666021634633	2.28965333223127	6.39499167150937	4.90235002148855	2.79878825230763	4.78000692275426	6.81394922547072	3.69856243063146	1	5.91885168068582	6.10005439845656	5.05489197665223	2.19546777350779	5.13796033724942	1	2.41203481392215	-6.40818634552622	-3.71957268686152	5.68834700757378	6.00686186937127	2.07032673981939	9.87821096176789	6.14336599325605	4.24109379329879	7.77121330898567	1.86725837233293	-0.224588582615993	5.96591205646145	-15.923113428528	3.32669559896947	2.88266104596266	1.49576005164579	-0.750648972710691	-1.76957574129625	12.0064969165376	4.76152509371806	-4.12611988069015	-0.846190927180143	-11.8032027518186	1.24171829454498	-1.54305069257278
30	5.29192232919191	4.30414143435353	2.40463983945908	3.42451303805872	4.11630540048107	6.98606081248555	3.09842522362083	7	1.94289953696685	1	5.88631736703894	2.14853665572809	4.30169236370688	6.91415018438216	4.95902519140877	1.60516749541855	2.2465736615799	3.14614362081156	6.32312329895506	1	6.91683292844144	3.05011649316138	4.14897659531277	1.49741484545494	8.35104985325145	5.84543482137018	4.94669854532289	5.86229189453562	-5.25310121592611	-3.84183533900805	-4.13612887785758	6.489129983464	11.4712037318015	13.2143716853074	3.78093301149038	2.10029995039494	2.82581686777741	0.279289707203213	-7.43722249370854	2.65742593772318	20.3439562195014	1.89735796507383	-7.61074088038042	7.61675889742578	7.28989534084816	7.95888010617072	-2.81676958614081	2.0055011508851	-2.88713797803509
31	6.54564137531919	3.22768483493247	4.256605216258	7	3.73007915390057	7	2.07736880758896	3.67841620167311	1.97166835791496	4.85019221401725	1.46933296998481	1	4.58164431056972	4.40073393195095	6.15980641533314	1.46051799574814	6.24751208150525	6.55145723608786	7	1	1.29476435001716	3.62554944063986	3.54952530905341	1.67928763511698	6.82720959894855	1.57947146335951	-0.22985499201659	7.84136102051769	0.221611770840873	-11.7619458942302	-2.64876611773309	3.99509119825415	8.37654488943764	10.5054822945798	7.7909291485947	3.37594221768288	-3.77196334924897	0.367437461208141	-2.94935401895529	1.0737135031869	16.4407866003469	-0.298388329252871	1.29361830807451	8.02016753480705	5.16850323003771	13.7495287011963	-1.78978892731993	5.47517302016148	-6.78935210934625
32	4.86019255623606	6.15423269153908	1.87783084435453	3.20373060848609	2.78465562898245	3.70630834678491	4.27928694557935	3.52498705134018	2.91581396522239	1.79719561959954	3.44354449121341	1.06761903267183	3.25125905763466	1.85811340053448	6.62061617491562	2.00754449912559	1	2.2630951266787	6.67640650170134	1.84894098441181	1.33310521800256	6.836857384291	3.96162074804791	2.19237730288115	-0.0915742971855305	-4.69106833568544	4.29070153239703	3.06201887998882	4.29634411591158	3.21457247761094	3.06169968616144	6.74193862409791	-0.00391326633893313	-3.19663425838031	1.69956281761616	7.9769655740392	-8.91581410021933	-3.56445734819108	0.0231590367451726	5.2655050172362	2.74534638302284	4.20599099814581	14.6040984556185	2.33298667248999	8.54912750367893	7.82341132478082	-1.51618882210561	1.26386584582948	2.60340224771569
33	4.35475752831121	6.08575696807013	4.30945434624522	1.16792171863655	1.94716688671312	4.91832770888218	1.2350369275479	3.496236456899	6.71578539233011	4.17752511932578	1.18791561241451	2.29511991342778	5.69790381325122	3.97390025550854	6.27060674213141	6.34617864130601	3.12631011441382	5.21962954772505	3.11109673073634	3.24222087481359	2.29182397899943	3.36706536506645	1.59237696378586	-0.282365469071109	7.08737118375868	2.41653534222705	3.02790026458659	1.66757689044452	-6.10780200073768	-8.04141651843451	-7.74516903101786	4.26764858730721	10.9775602618129	13.7993774304557	7.48203060753547	4.65777032113847	4.15130784875823	0.429957773059719	-6.430860583793	1.24033004864512	16.8590502292238	5.27359900389053	-4.3181549296729	4.90361046314846	3.81265260955875	2.03366539475147	-10.1062268241066	1.34303440666978	-4.97515285446133
34	4.00231894940062	6.04731413015886	2.9424048700177	5.83042867561806	6.38294091044234	3.18605420111884	6.13293585719295	6.40784675062164	5.7127109272097	2.58815452251531	3.25304548128277	4.97526263127769	5.78695279354641	1.48407845344304	3.99057463740262	1.82005110028557	3.09038180462815	4.67815713300927	6.50083774717315	3.46838482584397	1.41181115593246	6.71474172521225	1	0.417146912719014	8.59482915334169	-3.68081733766987	-4.6985707389098	4.53559879983601	-3.6704204486401	-1.81312724023498	-6.85589617917535	5.45241294939899	13.5494122188289	8.92022234525082	6.8426473112769	1.05077574170998	-0.39935172514241	5.05394274565849	0.131268933594453	7.17666572961109	13.7013314801922	-0.441258331785875	-3.16276560553193	10.4803620587606	10.1397515629929	-5.24429641090206	4.7599554177846	6.96904782409829	-8.84950943635183
35	6.51798601307595	6.7428493230789	5.555059830279	5.61187408764764	1.10283665586061	7	5.37896200204469	3.78011185412599	1	2.96003711915554	1	2.58959236860877	3.82659610540521	7	6.90212732842235	4.08275672994395	4.60722013266341	6.14932756896815	7	1	5.09981596112784	6.82875952198189	1.56444921131754	3.36152381712827	12.0079946686503	5.17824153787577	-6.21979663525702	1.80619046236221	6.03757251554562	-3.74810108765128	-2.2497808134444	4.25951100854579	6.93425095938215	3.23069362122022	7.81206199097127	5.57689294641295	5.19379591012926	3.80577936553984	-2.87822097298429	3.09708128664522	16.10892994789	1.94917092758128	0.183086988385551	5.2125412914804	-3.58080770994202	15.6091242321796	-9.83966177603675	4.60876016187591	-6.39048356691717
36	5.39951657811683	1.28720893786892	1.45738516246902	3.51545019088067	1.65343673362625	5.65662208546125	2.3475042461045	4.49485025431383	2.0518466757277	2.22929277709097	1	4.44580668754166	4.7946973045834	4.52223797064047	3.06154076475305	5.86955823217969	1.96267167526739	1	5.85710453384793	7	2.97504423883094	5.01935016558772	3.89311855435912	2.34302452095083	9.0530638564533	8.10869416110629	-13.4620242701969	0.0902585366503072	1.95953835499588	-2.31598414849498	-1.36065270504349	4.76161659828895	2.35671752174012	6.49190458133611	6.92915091380324	0.324710017878226	1.18012131865331	8.95950719193263	-1.46405675903037	6.21801701594953	12.8059621635555	3.12148361992054	-1.95655759430214	6.65422703493607	-1.77248718576817	12.1258870757747	-1.5779268311342	1.96444738121583	-6.39962524389466
37	5.20718526294573	4.59751470619091	1.58935383928753	4.31305675694887	2.90116367579671	4.3139818908064	4.08999542087741	4.73871091860697	1.86384085970885	3.39005529326161	1.40666788936115	1.69383881329168	4.56627058617112	1.15765289417494	1	5.9229473772432	2.8356953154402	5.6707087603478	6.71993213232737	1	2.04262104390625	3.1402913672037	2.42784562639903	2.50825555613927	-0.166818897016366	-4.25826385359813	4.82298103422918	4.58436757252807	2.8535241523102	2.08865888047569	4.50250831903788	7.36311188038941	0.951714496728571	-4.31887050329363	1.66687822141935	8.25501266573967	-9.06667216642906	-2.92636609778587	0.645129209117411	2.41652942425187	2.09937601176828	4.69597444196518	14.3494230944952	7.33885479039906	7.7427432447782	15.402676647021	-0.460254182874714	5.52530282287914	2.53271788154698
38	1	3.72884101811085	3.41888962259265	5.80767523331187	1	6.12511223123077	4.77967019034778	7	3.58179190995353	2.58368092007214	3.41211622444869	3.57833098511583	1	1.08638492743249	6.55162188184433	2.86898183504158	1	6.07190321981177	5.03472136226938	1.33330677076507	1.24287182643169	4.57588851585167	2.19809140467578	0.0816451629725016	-6.24479889226646	-2.38356916974265	5.28601305363593	4.07499956196047	6.09733039642872	8.33502200235123	4.94069936601114	2.83532207525996	4.51644063047766	4.32212004700213	-4.79950031181452	6.96850540936352	-22.4875377673582	4.09747177851401	5.34506611029796	10.1375680415912	1.45298093931285	0.935411313514951	9.90919606147887	5.11459857693266	-1.43564376303359	1.97470182933656	-6.47782860880423	6.31491514857043	-9.73683758035857
39	2.01032178347117	6.7079861719678	3.94794825800295	3.36693262098281	3.9281891936749	4.66909025759971	2.50112558276723	4.34206852145278	1.74132005214433	6.49009006509168	7	3.25275805655967	3.08248988014393	1.69699502914657	6.72683268210113	2.49988183247316	5.52901546446995	3.01873858071564	5.49212685331477	3.07788970154365	1	7	3.93177998347018	1.45581449620217	7.58408043625937	-4.37774402508318	-5.85169085061097	2.90900592225275	-3.05711916077826	-6.50027984823575	-5.41703704047495	8.5061017838079	17.8509735959912	8.4706183821078	5.47923418601925	1.96170370184711	0.276070413979592	4.16662731987865	-3.98359811760743	3.62523337067845	13.3652715018677	-0.420850240630251	-1.00461254041664	3.87073408328296	8.19321639315472	0.0515671774871644	-7.78297961815777	5.72406619504233	-5.54409384676379
40	3.70175442085661	7	3.51940159439786	4.977416182554	3.99177022458904	4.0964999935346	6.88302755772362	5.52903005134277	3.43633647095141	3.31985651225057	2.78000437758584	1.91498631645009	1	4.53662149101105	7	4.16819593730543	4.06272592041326	3.4277051404644	5.02058729791812	2.2351693322065	2.26584638518642	2.6645700887293	1	2.71255617531602	-0.719490447283555	-6.07891465556248	2.63476482153302	2.8538076079152	1.63379136442078	6.89302997637904	5.38960522092795	7.04789117434027	0.840086350196188	-2.61549929860596	2.67520830128986	6.95582942009589	-11.568276854461	-2.71392490513479	-2.07229288494541	5.13180948298208	0.870800955439885	0.330103663537374	14.7972556455222	1.63962420665447	0.905297890028508	16.170014813945	10.1526890209009	5.79240570664008	0.373105924981626
41	5.11596786650861	2.50838675856249	3.89868636724778	6.35535357251715	4.09880473286761	6.48236670868366	2.93292232562038	5.76880294680148	5.05525868993201	2.95366667655054	1.13630796109554	1.612108157972	5.61055006290058	6.41160750641386	6.96191873527197	1	3.60151547782567	6.42539141335933	7	1.29160873096131	2.43879555834972	4.83604499963504	1.95360605767527	1.73373835073618	7.76197607810537	1.18020792031535	-1.95366000969807	6.30131065095058	-0.653107777849303	-9.02397462943345	-4.73231232804107	3.29076630848386	8.24070418789813	8.91330936263531	7.4726088963275	3.76502642356601	-3.52007526614724	-0.106402040145183	-3.74963570496462	0.72118005279335	16.2952716074596	-1.3529043071391	2.92178915596408	3.96143003265081	7.60892696996634	-2.19436470506529	-1.23700017025331	2.44708679186254	-6.19985069045205
42	3.39937556821865	6.82597255643937	2.4521005033964	7	7	3.25037381927867	2.53016468034747	4.9871696771721	3.19568175115416	7	2.93572495453964	2.15756292072494	5.69512210986673	2.64077591972575	3.45162501399456	1.4803351051489	2.81778728044035	1.50718725457582	4.43427959943334	2.10729706216221	3.40340381834963	3.46475076061078	2.41864319501667	0.619931950550494	8.58899824633241	-3.40366177208003	-5.39776313602347	4.46846409347078	-2.05243941635775	-0.324584258352587	-6.52219383168281	6.04115238104476	14.570823075911	8.87448451394013	4.97205807085107	0.528117377093222	0.0422471558977403	5.3203155669831	-2.19381132887067	5.3713776797946	14.4380375219073	0.0403953318186267	-3.69704574312322	4.36905981263016	9.11953370271733	-5.86712122858328	-15.0161488586405	5.57885896247626	-9.04713973162144
43	2.82167497890496	4.12097986025189	4.52626799332704	4.4875171945164	2.37456748629266	1.25432221099036	2.33028263719374	6.70001632274433	3.14767458534313	1.14552476337429	5.3854640944287	3.83977042956348	5.54903654707734	5.89526257397835	5.58630098743589	5.74752123049089	1	4.43850885861764	6.7717763118694	1	1.28472426337549	4.65592118087625	1.09564411353227	1.8008860863278	-7.27665544833986	-3.11471401589544	5.89362841357412	5.30327868722908	3.28466510814419	9.68065116812527	6.04811952680017	4.97304299694296	8.23755113021249	2.40234832198038	-0.421114265519983	6.96117000416241	-17.1437586874964	2.49216896505472	4.17022663608114	3.45809124239255	-2.3017351102154	-2.024799992946	13.0943809715353	4.56011293228356	0.738859158329483	12.9547668631481	-3.76420658681979	2.11848418078097	-0.555413395209881
44	1	3.32119914799841	2.986211572341	5.78278950929271	1.05882996919843	5.61880614193684	1.67678944484089	6.23910568693333	4.72266324067177	1.89912059944959	1.35204856969152	4.76649653132767	1.55263529756863	1	5.65563480986921	2.99766065031322	1.52301584664333	3.24608506849306	5.72727718407819	3.16561642669199	2.23399122413966	2.03795746867366	1.64949221534777	-1.11496181139765	-5.43123707389304	-2.23148977003569	4.40282599558322	4.77559384319155	6.18227510954645	9.21361693616512	5.99980164931372	2.59961776816326	5.76928796838529	3.40705951567403	-6.66274831485474	5.8317999839865	-21.9109540344133	3.8963343286899	5.10937353565555	10.0311301719717	1.19707560890906	-0.229950420766418	9.63790495747264	2.54739680740033	0.550379871846362	4.67812596458892	-10.1082909687228	7.08989064630376	-3.87492111093367
45	1.88524215295607	2.33007183409616	6.78396625565534	6.32731533601691	2.94519771758121	3.34222865039604	3.42772892505375	2.25774527051225	2.1764193976665	2.38255777336737	2.70866888159624	1.95718357282673	7	1	5.97956996479115	5.14690841905951	7	4.75636185758038	1.12078176921703	2.71286453064933	5.66602140315901	2.40231989202745	4.15141737533057	1.04681701795426	-5.24746763756588	-2.94158869426837	5.71445080543339	6.59117988855314	4.12849485314151	9.3995239899723	2.85529411791807	4.86821310618371	7.94229708325237	0.324062927598774	-2.71007011974903	7.47198052825312	-16.3679445431324	3.84107603570995	3.26413380425213	3.68203128623441	0.182394768527251	-0.906010226421895	8.53152820734034	-0.429851150692293	-4.72752661559522	4.05787536262226	-2.8545032180005	-3.21622543986652	1.34819058900203
46	4.59626323952034	6.33481748907136	5.9060370675381	4.4079963682339	2.46756275640749	5.86233896722588	7	5.81091514959497	2.09489309688998	6.444783642326	2.23950576237576	6.69479570000117	1.88440423534878	3.23115998778478	5.41765788500462	3.98193542710656	3.80356968739979	1.70529689503796	2.49384448503911	5.49741698550949	6.05530009672001	2.91405151844443	1	4.81472892512024	-4.44792710284248	-6.7829365310375	3.95327330765625	3.99722285531421	3.34287777414121	7.75338046968662	4.77746635389614	5.15958815373938	-0.36312174200706	-4.65675337201637	4.07550170134039	5.76945599922826	-10.0378278306201	-3.53237606396691	1.70738717942628	4.89005083398435	0.272600091158874	0.958343163704014	16.9066435447054	5.68119120207521	-1.16141137677684	-0.261760582277447	-10.519199027962	5.71587172809348	-9.54160236334669
47	6.20573839661093	1.98911013062902	6.04670708982588	6.77480930761844	6.91730956986542	4.05290833733273	1.43415770090808	3.2086262409144	2.36965969409735	2.25129320564688	2.47663869179595	1.80773034784018	3.75534282825517	3.00741615651304	5.09991442206925	6.06186464841299	3.56487977179154	5.80380523550029	6.42554818930157	2.93727999590407	1.33950279541408	6.17131409063569	2.63999383410879	1.11529726454201	8.25835464476506	2.76493539566604	-4.84425082340035	3.99015740549742	-1.61578295911289	-6.26192856221103	-5.37705148588464	1.92834043908459	7.93554487133689	8.39639448114615	12.9239857211897	7.72113052498163	-4.58668184770526	-0.520933171932596	-5.30226002558083	2.63961588739294	15.1986873658722	-0.124913656025466	3.65120331792645	3.05312264757971	1.50728782416001	7.19296986856615	-15.3767254737192	5.09972123266295	3.67742266705837
48	7	4.43667310506394	1	6.27253492553485	1.15157504790991	1	3.68337293056222	3.61620553937621	5.14715118682955	6.37263758773827	1.92997496418527	1	6.1897155270272	2.89030494285966	4.58628332072191	4.04591553735163	2.50621684960772	6.75150626806068	2.26761746123852	2.97918016548172	2.75312750683571	4.99798935592557	2.51015833296793	0.501276863310575	7.11328809748048	10.6601206548064	0.284177715067619	0.589113260653441	-0.630258290892255	-10.4563110263319	-6.72174759112485	6.56304724277983	13.2945096983162	11.2702356266405	12.907889637062	2.04298548864128	-2.70107796816625	0.204465294736751	0.230278737646771	8.25694867885199	13.5254352998606	1.00178221543384	-5.52663802154307	3.67274107614452	6.36769388251536	-0.504005803787602	-4.04449502053469	7.11552749752483	-0.769913932270792
49	7	1.58611386874269	6.41934601489671	2.4307659451604	3.65692844639328	3.25325428455621	1	4.99272653425185	2.86661401693337	2.88258921070462	4.28678517699948	2.12285538536371	4.16666194508743	4.80141788899821	6.02321075649559	7	4.73459140881509	4.40814280588848	3.73586970885492	2.10719680472615	1.98734983073486	4.33991392682991	4.28454200694844	1.11106015820143	11.4488333915884	0.666175252983064	-2.06874443401865	1.24390350858456	-3.76680911655032	-5.13936210019333	1.95781229744044	4.96966494817079	11.5054824795217	9.60627045592745	8.70084257561692	5.67967442768447	-3.49399622386831	-2.05088956446354	-0.943468513189955	5.13995753676607	15.9188335046644	-5.19148702164281	2.47961741565394	2.70355480546383	-3.09495008905634	11.7108562686817	0.438107653226628	0.73226354470536	-2.1577375157765
50	2.13443175171406	6.69026977687162	3.23932994756932	5.63266862621428	1	4.52453123296366	4.48100341182083	3.2942721465429	4.19463759086207	4.0550928886258	1.51383161563886	1.16293675348923	6.92714879403605	1	5.91465561207299	1	3.32154558703034	3.94041154335162	3.37041991746958	5.391783761297	2.36653761262837	6.58287949774648	1.25171189854271	2.07704719229901	-10.2261477226902	-4.76068429952407	5.49677750705167	3.45303650301526	4.08969512662962	7.88710891558218	2.34816480976854	6.27939932831112	7.52999397026553	-0.925614981595684	-1.52239744923948	9.57801317743263	-17.5122308351044	1.33809989720386	6.02488599316033	2.55240708950566	-0.942516075934337	-1.44036000786404	11.086829940143	4.53164231015743	9.19090165175164	0.782025871657524	-10.044269416028	2.98040266061857	-3.75318045426762
51	2.76791867228722	4.7911819634256	3.16219010300298	6.40991596494426	3.28705397443144	5.15608772732306	3.01326164346204	6.33253977821432	1	1	1.24563612203346	5.58038065055211	3.16358444218027	3.2507484444678	7	7	3.01069148805278	6.17628856621326	1.42264193337261	1.31757057208592	1.97129656097964	5.80681151899294	3.57509082395717	6.34459941700759	-3.11671097484492	-7.29232787537384	5.25170815751882	4.57963487466575	-0.63871639021547	3.65586817559568	4.37412501332042	6.38971520076144	-0.973967366212702	-2.89537079414992	2.79736062088098	6.61734430938782	-11.888511922811	-3.35460149780874	-0.0989992770306851	5.13239538890159	2.91987626610352	0.114442921436239	16.4785868906542	3.21916484359599	7.95554597358777	13.2653536392156	-11.038921413926	5.71163996210157	-1.80671841026372
52	5.92237145693488	5.43684306280347	6.09890649115874	3.29027251732642	3.52044009632081	6.83503137025918	1.35815104071452	4.68595524306212	7	4.3921755002972	2.62374025129487	1	3.55865274720062	3.2436823848221	3.89948922178124	5.95360974997097	2.2417559372488	6.39252066177135	4.52357413153757	1	1.42510153323537	1	2.91534268079161	1.17736718389399	-4.94807722441782	-2.44153987874629	5.22294997686142	7.04643989365435	3.00692895331928	8.80136011210567	6.39813680287906	7.69610569713696	7.95232316548009	2.33160595020884	0.346248454652381	6.81855434513607	-15.3031187918146	2.6655587828843	2.95486060032793	2.63377814857476	0.165340625119695	-3.13501889099287	11.7583974058002	6.45162220265712	8.49176452229543	3.67002483775642	-12.1026836600315	0.760754125088378	0.594708884820374
53	2.94039836583014	3.48882232533894	3.16257883490269	6.43026798569234	5.84725064520328	5.90326243939235	5.30266542352414	2.67489960767404	5.0684058086562	5.57454136619227	7	4.28486898612213	6.77646042625735	4.11987452534135	3.61586355476172	3.34811674269877	5.0807205685005	3.25967612356694	4.20680770076579	4.2557747465644	1.35510229835202	2.94371616818589	3.12556525688562	3.23222265139758	8.93388610371412	-1.59838853571315	-7.60824450177464	4.99422707237189	-0.421456670131792	-3.66690791500462	-8.46173830334469	6.98145521417784	13.5996655491938	9.49245665468275	3.40579401935552	2.25441788836237	0.839455472767231	5.61662977261594	-0.16005432745183	6.29691171677449	15.9293228479275	0.434259814855073	-2.09881003924623	2.16733695492485	8.26564829778334	3.42843788791373	4.37260629395005	6.10687907208652	-0.710141921189272
54	5.3728502074572	5.3963452756213	1.40167068510983	1.79704060868088	4.73367350435585	2.37617064528842	5.28666825165676	6.53229122329086	1	7	5.08434309474406	4.5070910380498	6.85527221705318	1.62662894632158	2.72717704849697	5.29853574727858	5.75585843645947	7	3.37941280890447	5.77434444740104	3.95426587659106	7	2.40186731142212	-1.64510570023193	5.23322895312251	4.48298418626323	3.90400264737934	5.52264622413102	-7.00360067404441	-5.90101730732796	-6.62793045479361	4.1547421934973	10.8982270370707	12.0614012968468	6.60074415180722	4.79722648813475	0.433098583481723	-3.13252937840005	-5.70171779892562	5.03315692852321	19.8473008652886	1.57251827947847	-5.62581538730029	2.7794287228477	-1.64405348984967	13.5726686071233	1.87508881455365	3.39357668277947	-4.56846130115685
55	4.01612958695718	4.47231396036092	1.24224809178098	5.31787451219285	2.60599388435653	4.27800235732124	2.13796362512563	1	1.16061481110009	4.27586181876446	1.27913444195653	4.62292823256035	6.90306670164516	5.54259286859187	1	3.52267433973283	1.21813880974908	6.36336571226742	3.61217276948659	1	3.44010870284705	7	1.99556425888983	1.81002205823084	-0.0510186601759421	-5.37571151470701	6.01914488394688	2.54787749043033	4.28761075114753	3.23909358696453	4.1160869207481	7.22516543605358	2.76122068741212	-2.80417700048291	1.56271159886779	8.52816771131037	-10.8987613327488	-2.2086977516886	-0.386149681651059	4.26895177730655	1.52829522238189	4.47792149404853	13.8924064890937	2.08305283910313	5.04849146767494	15.0746509324533	-1.4757336646591	9.23925183188865	-1.45470185779757
56	1.95909752200278	5.72763772978115	4.57312906699091	5.50788218404259	2.14000354036699	7	4.17825986647092	3.7671523874068	4.06678279976963	3.10875472582775	2.413177352064	1	6.16623459451439	2.5813015904134	5.76320254898423	3.67170806642208	3.77426694422931	5.1076820104558	4.93118123008071	6.89714472022194	2.06401745796874	6.43376394009164	1.25809837149033	1.11873342487643	-9.26359388526224	-5.62780253081483	5.1555328345076	3.77401908302542	4.10850710804843	7.97331084862804	1.10164605809094	4.97959533272816	5.78906987928675	-0.149180470099341	-1.32740432850212	9.67846724726905	-16.4161341692561	1.34777285404527	6.29784715850848	2.38211601996927	-0.723645973589162	-1.56896156952768	10.3721236227425	3.95720820582616	2.27519725093144	1.03399450758691	-9.69771773012871	3.31496931971564	-6.38263693545768
57	5.73303731681143	6.60777236137275	3.79049352570072	1	1.67267151614479	6.15661459339291	2.89747554848699	2.90033460051538	4.31073754746819	4.71031061965829	1.9270787194536	1	6.69740531563528	4.41623688995796	6.8741152342624	4.68504188868141	6.91132456257532	4.78728781165564	1	1	5.08259651899259	6.51196803777678	2.14279961233612	-3.17537028046518	8.63387570451138	4.24245302298692	2.75734198786001	3.616273010019	-5.38849400897043	-7.20649058530278	-5.91210328472054	3.56312388239655	10.557665937533	11.6499701945148	7.18799882622987	5.11371592917441	4.12486811253395	-1.10775554626563	-6.57970232866596	3.77449073770702	18.8514779967685	2.21940948586156	-3.0964761077246	-0.363707069384403	5.85632850873672	1.87475954716924	-2.34366571755153	-2.32452582466331	3.16350380145594
58	2.36664506861956	7	2.23851952873043	6.3532427028897	5.15205444323075	6.85712282470974	5.91324829758072	5.07774059358477	3.95162125497336	2.48635385230169	7	4.2473587744963	5.96956401430819	2.54621711502968	4.98772101917166	2.67262972132828	3.38555110900393	5.61272501122004	1.71267265294025	1	1.16366731195585	3.40586399371247	4.89006035193027	0.58948028793683	9.40037801409543	-3.93540658764076	-5.49092271780258	4.32979323819494	-2.34269121399452	-2.09318327374655	-6.35587140806684	5.89130935026944	14.1238988436307	9.46704430871573	6.3126479724682	0.591390835558415	0.464695446278592	6.92769797788405	-0.501687875393618	6.48129569929368	14.8055013858748	0.125938970316962	-2.73946066800321	10.5943451628996	6.40950237243467	6.09386672437853	6.81939897073563	5.97408326498123	-3.82140184874539
59	5.20558145160597	7	3.16192676832143	3.87082340641818	1.90588101390562	2.377428294644	3.22014745515778	4.4070449316529	2.44175051886186	2.95159157872965	1.81564375634763	1	5.5786688112552	4.51425245270485	6.65231930770659	4.78509381411575	3.51333734246137	2.1153849104853	3.84682884788692	1.37088257836462	7	6.53822156845656	1.17585759111793	0.388131738707033	4.10783989106377	5.95178056455174	0.0571756497071065	5.03924105485713	-3.77296110976737	-4.5440370888662	-3.33950005212128	9.33307779401245	11.7467953340778	10.791590105633	5.76046393888339	3.84350817160245	5.27394814383823	0.324715307331799	-3.0945631007989	1.05288979552687	16.5295940352826	-0.442116081293047	-5.36193800457371	4.60415039288028	1.22555311785165	13.8872760581982	-1.6010692054848	3.73546040996608	-3.3188732084461
60	5.39464364813051	7	4.02150937700173	3.78998355642938	1.70804364842303	4.82960673676795	6.8576569210535	3.46550870223211	2.24424705872675	2.12105872092587	1	1.09247286890388	5.15156460697201	6.27154678764977	5.98512679896749	2.28127271704826	7	5.009396929929	1.84738377379019	1.22575548694465	6.67996238724352	6.98148428718946	4.88090990321882	-0.350572395652582	4.88326813188227	5.78743922679062	-0.0259373247568726	3.91373569354102	-3.30811156822449	-5.1718449787001	-4.27767392553037	10.4324602134515	10.2853518796311	10.2093658540247	4.02279583128797	2.41091035380349	4.80825185541808	-0.0961347587793761	-2.50174436855382	1.23308402036879	16.5786945123929	0.506019643315142	-4.67654706345266	2.79110745879026	-1.25915171474623	13.8379784189766	-9.6113920847757	2.85637423965663	-0.10734981164819
61	6.51970481167827	1	6.54296201190211	2.49434972958553	3.08609493751911	3.27803020239472	1.97632551089791	5.02745512629951	2.23055549666701	3.79625393910396	4.15307965378007	1.98840192193575	3.33108907837452	3.62670374558791	7	1	4.54778749026227	4.51060630090735	3.18598634710755	1	2.09353797853805	3.89946186822378	3.54050587150508	-0.0743661441149156	11.6790731713779	0.419830035964659	-2.38025262308778	2.26576204026659	-3.97037272109145	-4.95058237191017	1.39158863882857	4.18958623607605	11.1666001842423	10.5068428861929	8.69345597864328	6.9049314599146	-2.52277261272915	-1.17309899694399	-0.896613839273992	5.76634376533455	16.2184984113342	-5.48748655608756	1.7960068472604	7.10565421080877	-1.98333055175214	9.96397176626904	0.532674133841051	-0.87583565978633	1.7445411232783
62	3.55126709456493	1.27829603397975	2.12546963818736	2.3884967429729	2.29833562684698	2.07384867881969	6.30381651719003	1	1.87082868658768	6.63716435604503	5.8234388074272	3.36991669834515	5.86603365195636	4.00482254203228	3.68779554971313	2.38140194258426	1.77068493862144	5.9355367212466	4.72794072600052	4.6386469544758	1.93643190172635	6.26324226429395	2.69607521252993	0.235580245841037	10.7406460709665	6.60225713114584	-14.2599841227367	4.37716937335659	2.70132420052385	1.49250203120523	-1.82777674540256	4.09513583630824	5.004807821818	7.56696203079317	6.55432028022185	0.590612263193353	-0.394368259853339	6.96992897229689	-3.24642928982418	6.37967438804563	13.4980175240737	4.03030689520488	-5.54182218704895	4.2152428221614	-0.781238549635525	3.46890579059097	-13.3154011212748	6.4966798094746	-4.38660467447573
63	2.81222449094464	6.55583923515169	2.48795120907132	7	6.29829449222716	3.16189652129301	5.03999715037561	4.91784551967172	3.61491858920161	2.52168396054326	4.23951105623961	1	6.39451877190429	1	4.20361691055119	2.296329233728	4.16582037401811	3.35676900206386	4.74364845216227	1	1.08321091385989	5.92321012220605	4.19446080312611	1.19663711217689	9.43832954316642	-4.36583324348649	-5.20622931297612	4.91483009300961	-3.41574767522964	-0.772305997369968	-7.0492159206416	6.19316377164783	14.4547921268717	9.64636902264642	5.16787779562292	0.0290229551431377	0.682140559316839	6.82637699332481	-1.5408440436419	7.73566687052421	14.9123069320442	-0.858581800124917	-2.92952961457865	10.6840494121544	0.89465969589323	2.73318151863364	-1.7174689684032	6.61524389662522	-4.82792653428743
64	1	4.14736174787626	1.79349778383693	6.67755185677295	1.14565833914031	4.69673869105834	2.95858844330663	6.16085178981881	2.18266384839052	2.44717142223069	1	3.99557387826439	5.8695541192943	2.49925856573041	3.37295701540484	6.55173427857773	2.3536783787005	1	6.87024610733928	5.40748310368155	2.1443255458796	2.68619968052301	2.88057296959883	-0.551339539996931	-6.94172667438956	-2.33657065873997	3.35147202090974	3.53791758383998	5.01951493491875	8.35420744580553	5.34040731472407	4.20828827467972	4.2008903081611	5.11576898597083	-5.11926041247294	5.46536390163163	-22.2693464139267	3.89764700259472	6.39651554004639	8.30796345514473	1.39337209787548	1.17805697613645	10.6506705046765	7.86649461551621	8.29686765933464	15.9584525824694	-12.1671960698119	7.94902512751065	-4.3097239643965
65	4.54736243461417	1.94326089544243	5.22754873696442	6.84275758809153	5.34767017476987	2.35885021541752	2.9423449466971	3.03765688948637	7	3.04123544247791	1	1.19734285362402	4.53616408189269	1.88835540115116	2.98376893769554	7	4.05830631036371	5.72844581714611	3.92128585577766	4.50390943715173	5.67959736122871	3.89787490020099	2.66999121236401	0.182210891392078	10.0272736934463	2.07634084272781	-3.33982176411317	2.35709043307161	-2.20328154568313	-6.37622746766759	-3.87380497832769	1.12684425061556	7.84134885148873	6.7295131863328	13.1291245005195	7.28732018372405	-2.89921253997932	-1.70155145660205	-5.34983128360523	3.97964357950843	15.2421441219378	0.181518458416144	2.2774922162782	1.4771258384122	0.953413124122467	-6.76608444994496	-13.9030889560902	-1.58142492036741	-0.6660400652375
66	2.22271220583012	3.687367303471	4.14535414401803	5.92276611050019	1.45922159275366	3.87828000627145	3.59100139824853	6.01170029397812	1.46598105149492	4.12742295236177	2.77007071711795	5.542904697334	6.27637248999841	1	5.96012452575963	6.73467452721982	2.00922162743526	2.25150084510405	5.2738995863559	3.017914074963	4.81104261612612	5.7949308486055	5.42394644283736	-0.346224177497954	-8.02190334615087	-3.13020196309554	6.58780363874657	3.47228256543332	6.11487393583351	8.00457288737432	4.75400006025429	3.88789484656782	4.93133332009031	3.65361576983819	-3.72824147653348	5.86033597070045	-22.4741468712053	2.81347357260713	6.93919928998228	11.2339149398983	1.26294442872763	1.62958527415261	10.607292568529	7.28642804251847	-2.63890597952286	7.17166487958363	-2.01298985121174	6.4577641541105	-14.1907833300667
67	3.58345541830373	5.69026403797399	4.54731637631706	7	6.42324795217448	3.39924246953534	6.28782828703069	4.6902074454417	2.25391023098422	2.54935351733712	3.81009044098974	1	4.92613399879891	1.5959085180864	4.21600154191161	6.3407027412505	2.71415757525578	1.86822420584336	3.05172258147179	3.2697117102598	1	6.43561799619588	3.13887524674471	0.812114720745234	7.32854394498335	-4.01749754713793	-4.76446536926423	4.40958522548256	-3.72251273976215	-1.61968183521693	-6.80783667936468	6.02070013502515	14.1187604812061	9.40479886177226	6.07112161466538	0.548185234359384	0.0992860383269251	6.32143026796391	0.0211443882846608	6.08159299903953	13.6760577166455	-0.704630040892258	-3.25208827201459	9.20677238984708	5.64887504086268	4.0528377402115	4.18250278121446	6.22128730235557	-8.64142278616659
68	1.05970334733713	4.54741326385209	6.51772753035884	7	1.3576716425181	3.09293702844164	3.93426742876871	2.56754942449372	2.13894336959731	3.42761719440881	1.7526691746057	1.97929840783896	5.34433877225499	3.95151157233015	4.91757068844791	3.59476054247642	2.00788598972371	5.29019423604336	5.96268172749803	7	1.42198923230057	3.92707594914016	1.39973186729469	-0.995687388366703	-8.44343217444488	-2.54003179329915	6.15491408496129	4.12154299988898	5.38372046517991	8.11463693739411	5.69357430552031	6.07193910988113	9.09091917771174	0.93296207171076	-1.29037486785727	11.4474240109524	-16.5290317223236	2.29321260369144	1.47199448030214	2.72973855928237	1.03334336473914	0.314813184591836	11.2374132262045	2.69118652540874	1.33965258179475	3.23364090221004	-17.3734041046494	5.83135454093724	3.65360552301195
69	1.28195799619405	4.3915774133622	1	5.37674715044412	1	7	6.65132256290739	5.66218160563877	2.89254542804663	2.18397044374547	1	3.12590413772679	5.65648988934296	2.94877428388685	3.5208667866807	6.92606110862995	2.43665962843114	6.24007998237355	7	3.65033084310422	2.38479857325911	5.79036314163794	2.83319378705574	-1.09093579866864	-6.61838969152633	-2.96078919263273	3.46211269439323	3.7349359693992	5.18817083309343	7.82714648882859	5.50778147320441	2.66464325048036	4.78326327226848	3.92838582669472	-3.75722655478753	6.0216549627054	-22.8755385049966	3.25089218169466	7.32699959375103	8.76835674248624	2.16654120822481	0.669358401461154	11.1920423352393	6.75660741525953	8.20693179376608	15.5797938015412	-12.6742568340681	8.29130749769115	-13.4631891700654
70	2.93904053276024	6.46480530587885	2.10290705221627	2.52092908619913	2.32001497901316	1	1.88673972708194	2.14891026973725	4.65026286628392	4.74003685271848	1.85318108976116	1.58438468504747	6.53470388689456	3.31338659418228	6.47596880215843	4.37868634270113	5.7610589984015	5.10179809296197	6.8826337653232	4.14706967890143	4.85914806401376	2.53088489897144	4.45748113517987	-0.875721640202716	-1.36268445664283	-7.87403067697572	3.31749598712109	4.13241533302999	2.39185861939177	4.2049020605044	5.31064107724331	3.79403430935427	1.9856438693564	-2.32441772771014	1.37119558316983	6.78600224999471	-10.4728780882377	-4.0624153053915	-0.641643390359131	5.60610402766916	6.86016280859528	5.9459760921737	12.7892825220267	7.64822438902239	4.24726826958385	8.30974727469164	-2.2742665509828	-0.042270480580475	-5.07016377756586
71	7	4.72803301162617	1	6.83601523397432	1	1.59192399804601	3.91023523067796	4.16838134027503	1.43930152484641	3.04859973145222	1.69592113406211	5.92444368730568	6.06596598547792	3.48595767902805	3.85633945012012	2.68752760457843	1.9368433509063	5.80045328180936	4.44690760378347	3.5826664871981	4.88757234014663	4.79138049698803	4.34238036530695	0.656018893136564	7.1651147246552	9.88343810099073	1.94142760261833	0.84044082555648	0.947786707896797	-9.94487877870141	-8.0324369618643	6.18159594924693	12.5978121045092	9.92744104332926	12.1085689053624	3.31140079478245	-2.00104374513074	-1.02518978412222	-0.577932868069094	8.5811322912428	13.268152586397	1.6295207502271	-7.41341330383627	6.6519102244072	7.54782989638577	14.6817718763933	-0.815011386194112	7.47149318382735	-0.503023826689556
72	3.37802285341106	5.12994728488805	1.70055375282159	5.1794055156504	3.42876633164965	4.96870342659464	2.59676172086201	7	1.4955153898994	1.90949684964148	2.24743575632419	1.51081096891514	4.06997625445202	2.06969975161256	3.92533025681921	3.25000198361591	5.73085574217958	7	6.16670652929961	4.49447718757326	1.96307231520688	2.83283835315603	1.74664941163467	2.0839206875462	-0.241803248213193	-4.82143203921704	5.77583782501427	3.39130162184273	2.5580659160763	3.05758647513524	4.08458219946281	6.36885505227455	3.99449756449479	-1.32225836673829	1.60146015670114	7.77460983130401	-11.5391064773103	-2.22405434667343	-0.274131502855845	4.53770126195792	2.05359989861593	5.34286658554111	14.5994178766695	1.64923018867929	-1.31411384751942	7.0973732577311	3.04358269788752	-2.26061046002139	-4.20760123198826
73	7	7	1.6517737984111	3.44027640087411	3.20226599461701	3.12299066196542	4.40991152321055	3.00921598112568	1.97757016881549	3.12993231006695	1	1.27123638075749	6.17124656512674	7	3.29370513497971	1.34937434404529	1.18221307466932	4.14872728044135	5.79065573323915	2.85330441524418	1.76918330669607	7	2.51081832734919	-0.28554867463177	5.56801503536765	4.44593370933931	-1.45465935469776	3.97299107088077	-3.92836972415679	-5.49058786252436	-5.12791104870543	8.84956743697891	11.4582763018275	11.4114719950781	7.25679941915278	1.26744082008456	4.9461716229557	0.387834569291625	-2.74870695300525	1.42120136710663	18.2545302349843	-0.204922283867247	-5.34356467031228	3.90474061345095	9.28757145352825	12.5575161264128	-3.66095472634822	0.656833541187114	-7.74547922611991
74	1	5.00718007383326	2.46398969380952	6.81118115531041	5.14246104191646	2.20672057598027	3.11896163239281	5.45518998976645	3.34099763882393	7	3.51785079863076	1.31945599231396	6.90731618658616	2.37391712826344	3.98257982616538	4.16396481203377	3.20703553738474	2.72553075196558	1.66813026263482	5.62125937123537	6.62903897320136	5.30565388135005	3.17015381723966	1.52444942289096	7.31911537259211	-6.0159136255305	-6.25673303696986	3.26039105251662	-0.13538977567523	-5.90199601848066	-5.47891651661844	6.4176157211503	13.4299880544439	9.25795854928053	8.5760914370752	2.79981375352064	3.68943706308299	4.07963055161213	-1.4878177069839	5.1706171822134	14.794417713705	1.19907748862561	0.0330602688893659	1.51727089606832	6.42128452055618	14.4262479293218	-3.15994997176098	4.58846225423245	-2.97769647919049
75	4.2509340020645	7	4.81322207414504	3.93863886048943	1.86559910832504	4.98398409830584	6.90546789362599	5.81876184590138	2.65169655493297	5.58386032752456	1	1.64667370436876	1.27987177278367	5.76582144273892	6.75928054905662	4.05122844271059	4.5045942840911	5.85823183251747	2.29694423268031	1	1	1.40102048000443	1.87025476721592	5.11806667294335	-4.27422776077497	-7.0761082144448	4.37353670383808	3.66214048229524	3.31963449766603	7.06134125583776	3.38646489083589	6.00636787311638	0.205611085711862	-4.43297045735976	3.39267109999606	5.39453708801559	-10.1673984497224	-3.57284179192817	2.32317062154443	3.49284374180011	0.643815571882298	1.73472537091175	15.5618721780183	1.22569462221085	-1.00946886781039	0.81350864627322	-1.8726328484844	5.77267018326165	-5.61735870695676
76	4.74681153777486	1.75453506431743	5.84837709472591	7	6.3655749311507	3.38787060485081	3.3051641165797	2.10924599250752	1.23505702503616	1	1.13308477345489	1.91878806540912	4.81533798194966	2.05863312477487	6.4962838671846	6.87666232236038	3.92395675507062	4.78980023089039	6.58930894092186	7	4.72945520808969	5.91991740947591	6.28466745816929	-0.204433246025742	8.62710710037452	2.84687188816087	-4.18564593229685	3.9024090169052	-2.18705550822017	-7.07062889002194	-4.71861080465104	1.76715768523701	8.3636121028101	9.84350393906356	12.0742723236756	5.69847999806505	-4.18616799795973	-1.13938400894413	-4.76057368592167	3.98141253198509	14.8900156627866	-0.118901621954239	2.3571624176105	5.19386189406797	6.68139670820393	-3.26821430042055	-12.9436432480566	1.26183361203391	5.03662691454737
77	5.84648068859967	3.8774835404891	1.04611457943041	3.14152220715655	6.57340089545432	4.66467402944	5.58096466158187	5.1701330544386	1.29365257932593	4.9374290179515	2.8026662569151	1.19984689934303	7	5.49109727655022	7	5.5094070247244	2.5910889260325	3.18535454085647	2.32251939364327	5.76329288147664	2.24326215496264	1.1612983987442	4.4071817598984	-0.0168024845755841	7.1704522575411	5.06604519826004	3.42563837860638	3.6748567154141	-3.93097369457505	-7.83986142641901	-9.69150666414725	6.82625243655454	10.5204472523021	11.7827936303542	7.48045462120237	3.45156115566186	5.20080823387275	-2.59423612140317	-5.83207960234872	1.11123516246851	19.2765495263144	3.69049000885968	-2.13722345614829	6.65743120712716	6.2853071373043	3.40043614234324	-10.4401106195907	6.50767917310347	-2.99535948905281
78	6.6048768888212	3.46819688931086	4.4768909988373	6.28718670530007	3.8470390091455	1.31243782903622	1.50438392482938	2.84886026489118	2.80507890983328	3.90857848953272	3.35709508626756	1.32543466833844	7	4.12275311620896	6.37345885337364	3.82156049517409	4.99134733326983	5.91066066734078	7	1	1	5.7750774672044	4.83346947549606	1.80269517982693	7.71675382021376	1.43888243500103	-0.586079588077704	7.74368106812231	-0.784335885781117	-11.2300653966907	-3.2260192512723	4.01403898860162	7.79434818804144	10.1032265730433	8.0025024164605	2.7749594169145	-4.42358974666924	-0.180714740476328	-2.08215601431523	0.506579790976834	17.2053671675105	-1.27320300504103	-0.114211562096115	5.70861226913546	5.14620034792687	13.7021233458381	-0.811236863290053	-0.58008535252423	-4.63631892737081
79	7	6.50178281446927	1.8521800363551	2.65694021010183	2.15113984675033	4.39056516813028	4.41484721945677	2.69317628757912	3.89329242627463	3.99917890930961	5.74224936210222	1	1	7	3.65938722616031	1	1.11943176950187	5.45982693806869	5.23682688436432	1.11958021472094	2.84187182079387	7	5.14937267507019	1.2614105900939	5.63781832241946	5.52362580573099	0.121463752761306	3.91592371329897	-5.41387998142788	-5.2470722370009	-4.80668036098498	8.84427829948853	11.3720813846673	10.7307959450323	7.59833922556128	1.51435906117084	5.48144762527397	0.019397427398979	-3.62479476402181	0.286794899952728	17.7939380701814	-0.794102661993757	-5.78147027751412	7.15667782861329	-3.85239631737244	14.2144040794349	-4.28662478655908	0.689046403260551	1.04919109700539
80	1.61058228289238	4.82413387859591	3.72460635570908	4.96659263915554	2.9113542954352	4.56171878981839	6.56421406377234	7	4.77959653011391	3.39837149978917	3.98702367867263	4.29142139651175	4.6478647187987	2.2392195378725	5.48579904244114	3.19131063351323	5.06492880736204	5.08366710416551	5.90238254040397	2.68206557685224	4.19818286947222	1.81294209202378	1.53593948650222	0.816291077683666	7.34692257853039	-4.13933104687957	-7.4667783996451	1.62060603603485	-0.730862565230436	-6.92413748495204	-6.24951568037773	9.35649920404791	17.4428975460132	10.5984219853744	6.16583346500351	1.89737135579043	1.51320707659701	6.0244069597036	-3.26840787108607	3.33958280940767	13.8676396623993	-1.84125396809465	1.48564728741217	3.15463995462755	-0.865831157385044	6.85234785734802	4.17288467811603	3.61511712872668	3.86835337981334
81	1.82279877522368	7	3.07015067043734	4.06854951561716	3.63500448820755	2.36979419768688	6.25011162144633	4.5849389472508	1.52025623725616	2.57723820091659	3.53982138953923	3.02762470184059	6.68023850271422	1	6.01931191396076	1.24224660542881	2.48558129277701	4.30916535225867	1.28040147924787	3.06107989214434	2.24060247506671	6.463417280446	2.85327647014955	0.855744025773972	7.25490274774758	-5.1633813625504	-5.48680393076452	2.35299696835443	-5.6394357928851	-7.3338636004619	-6.15274638009483	10.0258386464289	16.7865292765623	8.27234368967564	5.00980578696202	1.26544725172814	-0.357190800885008	4.46090259084809	-1.7711081915541	4.2854050145569	13.7306758725403	0.267811663295777	-1.73050881153302	2.85054487376927	0.601611313522026	3.76286502763425	-0.530047651988769	3.46304348506128	-4.43986205427044
82	6.4885944252952	6.30227636000748	5.02335990240797	3.0204657248612	1.57175201990001	1.17896498782925	2.59349387824715	2.8250111242564	1.17142876296997	1.33649109623428	1.4479309806712	5.89798159958672	1.19863719777302	1	7	1.5403144378815	5.12891459287995	1	1.89559503935714	3.52297010166309	3.02696522481721	5.26637711601837	1.6493358744528	-1.88433737634057	6.48407914180744	7.76216201681318	-0.167769892456811	4.77522885990675	-3.77747216326171	-3.77666779452127	-4.59756416258139	9.56429736048788	10.9377211981039	9.42546716598723	4.81434825720584	1.42263978161421	3.64307154930732	-0.827361062853662	-2.72098249198182	1.636468026153	17.576095786794	2.04112328906736	-3.2820838543129	8.12813097041109	9.18770956116971	10.1730666584323	-11.3677496660456	4.23999172409574	-7.57588073143613
83	1.27392883844491	3.04581599752801	3.49360509810374	5.61552376493853	1.1491265069584	5.97870166748163	6.92777819389657	6.84752466022084	4.26490135317936	2.35318315092282	2.39770888975837	4.904606998184	1	2.58482570148765	6.36942672061897	4.05319549906808	1.50603224544085	3.2214769663765	4.85933709502193	2.45987832586126	2.43543951412317	1.1733895591824	2.00147363919102	-0.358436260459589	-4.77751222798132	-2.43757822432796	5.06677233002115	4.11433014821289	6.64285707790548	7.96677758357546	5.67150609957521	2.31465028949587	5.03371222197436	3.90440695642142	-6.7979150262202	5.36809740427979	-21.5442258401015	3.79526407850997	5.8631182324506	10.2683132466113	1.23805951519384	0.0908553881035575	8.62884972459858	8.01004812056035	3.02141786765748	4.623649339571	-5.90964766095844	4.33575970427567	-7.53414496640054
84	6.14880106423833	2.18903371675974	5.91337198748594	6.92318253620003	5.81233739244882	5.99213069385515	3.56108029968192	2.78814107416595	4.22388596291448	1.79283881325477	2.00744229482188	1.85578545817592	4.43747350799705	1.74140108065002	4.137605704777	5.93812758680704	3.05333587280272	6.05250462302528	6.5189697147774	6.48783555558205	5.70971338627998	6.70614505098874	2.82896819855546	-0.244185759240475	8.82209146658112	1.72838362720599	-4.19533974962912	3.53029951466454	-0.604741556472554	-6.3503655201746	-5.49129623993293	1.09881537566295	8.51049718703027	7.46480926761045	11.9064588847108	7.26583370119778	-3.53895732333793	-1.2400309541856	-5.59996946735026	3.31235004587469	15.7625407861641	-0.97651099037773	4.09445744757623	3.10957468365352	1.1638830233446	5.94747708592772	-15.5077443642064	5.32539811906103	2.442659554016
85	1.33442922597652	5.75034820084629	3.56220221731872	6.23502385842295	4.1304352711071	3.99408272635707	2.77260880714467	6.48920602993345	6.75764119058295	1.42121566866089	1.75887138270392	3.2328350564321	2.7790404488035	1	6.27117585714547	3.52978790727737	2.34549690888557	4.98534294207985	5.61297494962986	6.70671987662971	2.94780795643725	3.83825394571531	4.64601429411073	-0.395829324209959	9.60445131251576	-2.87283428687179	-8.92394143305664	3.13793180852675	-3.88670522319227	-6.18730225376121	-7.42257570822032	6.50164393731262	19.4239653275204	12.2463477938404	6.43753322951713	1.76012041164497	0.432570526159773	7.83637279124261	0.0624353034512565	4.90186315987576	13.1533110387758	-0.478562436890611	-1.40318181595167	7.15766206946018	-2.07613740100967	4.38816909415231	5.83410171760496	8.82317307719339	-0.631099398064851
86	6.13590335258459	5.15685607246111	5.6601370814803	1.54015543719401	3.80129683750986	4.97209832100319	2.40386158229342	2.33647843633531	6.30951962483475	5.0167344254413	2.11128371462031	2.64383017762852	6.03165807832915	4.81030315218629	4.38322240580897	3.14915669948832	4.06963333371357	5.50401718802279	4.41883398683566	1.11993305609722	1.33765589862805	1.70389363423491	4.70287797848404	1.18256165005403	-4.16869665001953	-1.997311675578	4.95724914184017	6.27724582864425	4.12736483423553	10.3324388520247	7.69767615673969	7.35286935343677	9.1946780002791	1.85439132483887	-0.40210749747147	7.83247373337422	-15.9362394273887	3.52739104234652	2.87221988739734	2.82790093363634	-0.751697237487707	-2.88764260239687	11.4194503866302	6.18848757336707	9.0620124750617	10.6591432576299	-12.2362779960491	2.26275978994663	-2.7971277508906
87	7	5.76920927432039	3.11848066657555	2.41662120997618	2.64060308829622	3.1206428802668	4.73711425622568	2.84371503249682	7	4.1800282207229	1.53685871298593	2.76739386418125	3.04544240011296	4.98620305277512	6.12959393548913	4.71145933527033	2.4937727311123	5.79247160594286	6.75399426624386	2.2786652825527	1.35797581075743	6.54045590338861	1	-1.75244007957463	7.73360560503823	5.91294655068765	-0.284898642151226	6.14396568513943	-3.69614888877555	-2.24386707202061	-4.49858495554302	9.02478641019784	10.4920364503981	11.3079252256576	4.89730274014009	1.7740200870244	2.11194546153845	-0.292150779567225	-4.20080090066638	3.55927427996157	17.0390883660543	2.59270001900561	-3.05556725961852	3.89181367836745	7.5128643878849	9.9913973181617	-10.8275315884915	6.14791224033293	-3.96070808800711
88	6.4403976063058	5.72463512524121	1.37280673559747	6.86389089214094	1.4631046572614	4.12452279025429	6.43809749784789	2.31848366267269	3.11016346691152	6.10803421208031	2.65237606127405	2.24427556749537	4.89468763150627	2.72607775774753	3.96025853709786	4.5559050010413	5.81033524562389	4.11897680050651	2.52243538821392	3.26291208947965	3.7624061056947	5.91355260325575	2.18855068060663	-0.145464774084407	7.22995263687791	9.508380262238	0.678939447039494	-0.073054804062356	0.898826775783356	-9.10945066526989	-5.68096086336199	5.98396690741518	12.8757553236909	9.28201829414964	13.9239270081088	3.30250870515699	-3.62679215707357	-1.45610166034319	-1.12782020003782	7.82970368845367	12.5561675469741	2.00471290952895	-5.61335566248378	5.09079575342251	7.3454016772076	-3.27133126038074	-3.07265169123167	5.39980866514257	-5.91567465059317
89	2.84287725068119	5.8136431393655	3.0239920628491	7	3.50897259383693	3.81077475037168	5.64949790507881	5.86866273982332	6.71880075709427	1	2.10613453882469	6.42992195493099	2.94572967566353	1	5.75673994741774	3.19289847033781	2.21314260697376	4.78657579913604	5.05311799680324	6.43340128222379	2.69256605612419	1.42961830085762	4.30001349860714	-1.19384451594463	9.93272865829438	-3.61517864828435	-7.56534889150177	2.20460432522857	-3.26479229526873	-5.7035942418876	-6.85560829596456	7.2957789550491	18.5692062201615	11.4721410170957	5.71242481920627	2.14468667230655	-0.0652143311276249	7.3430205601527	-1.37158980504524	4.75884641582809	12.3984785179898	-0.804313472710277	-0.0503911085893389	2.61956032624602	8.85115697404465	17.0578749852469	-9.9052537950599	4.08327146418925	-0.955407110134577
90	5.43900584043147	2.95477201738381	3.61560822189322	3.14299645745679	2.97159308757263	1.76905387930661	6.60567501618515	5.81829155820052	2.31519166864106	1.31601884390912	2.75678114675403	1	1	3.40815037193937	5.96269155052647	4.04207501804686	1	4.65758712026916	2.41563511595758	6.32043869372841	2.37669814080323	4.56182551841219	1	1.30992111219309	11.7260683338297	5.03680913399914	-13.191917298337	2.07659322932421	1.58252619973305	1.16099454809146	-0.353300008379146	3.41200006386834	3.0219198171094	6.12666503037176	8.18175933469266	0.5323067938036	1.0416504617419	7.75191711636914	-2.69100613288537	4.35626158526606	14.0827318020888	3.08523181618484	-5.82601056082835	5.42075912648691	-4.93692430371703	3.01463331223681	10.2731852991646	5.51750666401446	-4.38291501656922
91	4.0681537605204	1.22896956082274	4.40991642337258	4.13297744728756	6.2162350492253	4.65521266299021	4.89424517783164	5.9113212810589	5.4130648819324	6.83121551447327	2.2637459810169	1.46209798555485	6.99021964480946	2.55001271130589	6.72080298744203	5.76731744219832	4.24752378977995	2.95375954922683	1	2.28024381046627	2.62824801844818	7	5.04705047078958	-1.77523993503695	13.0722179928693	4.49248749690284	-3.07074879399507	3.94161573324426	-2.57137965102439	-9.43117289930741	-4.59390896807806	3.08220764868579	10.9064309154751	8.67940169360468	9.38872381082628	5.06949060970049	-2.26872353533909	-0.790086618457213	-2.91564211587402	2.98373829986686	16.7925063645779	-0.935201412298529	-1.87557792314829	5.89162450483281	9.26853065657942	11.1559234320074	-11.9645508861724	2.19517666169949	-9.79623171519578
92	2.92947206297955	7	3.11675844286003	4.8340957212948	4.58673565855126	4.586897797028	7	1.54725282029499	1.10601985145502	5.00028500832598	4.23638126264397	2.48663853583216	3.50408218744067	2.42648441001575	4.96413484646167	1.86966796933715	3.01674212099291	6.44135929759662	4.1146972897792	2.73982635798938	2.27400871607494	4.07839600480051	2.97451715380381	0.997757839979758	7.34272278945668	-4.31190159404466	-5.8210318140228	3.70227704992649	-4.63499254878136	-7.05364935999414	-6.07341031004441	9.65620198830665	17.5898372313732	7.07543820879561	5.94060797163059	1.0083097919717	0.324877220357295	4.48298657386917	-2.01976526086616	4.95444330342025	13.9681237785948	0.550171486844677	-1.14384269975665	2.46859329743432	5.29822492571262	15.3118765723614	0.345829900067415	2.74427805907805	-5.44610138201871
93	1	5.30089073221371	4.19170890201553	4.80717615157949	2.51203250781372	2.45841752745366	5.98877285383809	4.24869678743969	7	1.14485490941854	1.3096639001773	4.46066865187913	3.85461106043484	1.93333494340146	1.90495167698792	7	1	4.56692032394481	5.56876207957248	2.57304206542223	1.97340358923013	7	1.48723137677022	3.00088233534662	-7.31703435984655	-3.245871981088	5.16978013895578	5.35680396269113	3.4151700547699	6.80283426512108	4.99771326384361	7.67813455636759	6.91964556797351	2.42224695721676	-3.0621838074244	7.29076909548374	-18.4859310667787	3.47781436178791	4.00751002460083	0.792020458064606	0.75239100224758	-0.625098089182972	11.326940485105	6.82858737712811	7.31505204605136	2.71407070909196	-12.4280340569722	6.24300747295647	-4.28272021452485
94	7	7	1.28241756055483	1.82550062707971	5.12666428879337	4.45723467396618	5.2582699886141	1.98758090069486	1.62598094966518	6.18007268581171	5.25886272184536	1	1.064814905581	5.2576370201877	3.96221942792506	4.1937371417847	1.81830531297323	3.07817070648616	5.69872899823852	3.95762794665267	1.97775795505274	6.04520501505699	6.92349201185396	1.26170579717203	8.03521671806498	4.3997136854645	3.48272439895508	3.73070047482782	-4.07381901709824	-5.66068142074714	-7.06606844763275	6.68392540568041	9.14538530300835	12.1847032409251	7.29365592035655	2.52209718728337	3.23910767245334	-1.58482713711622	-5.90935388987682	-1.21445213185111	19.8512815843482	2.24837946178136	-1.7571336950115	3.40531305636985	-5.64434543565206	3.62063116520909	2.38853716573143	2.50289613182181	-6.61444238715333
95	3.42020088541311	5.68262549605674	5.83761832761712	4.80765063851212	3.06675647950311	6.6426416244052	4.94035868611635	4.19808585921258	2.84420724997704	3.61494753711442	4.68688156643796	3.88696587014445	5.80732549678457	2.13541606207318	6.43325496941214	4.03028314946956	2.39672597860589	5.62314723785885	4.76077950027002	3.69395773372631	2.98481520951827	3.94491385911036	1.08111392306062	3.46312125936	-0.810958012023181	-6.37320688022314	4.12061866380307	2.67852567763478	1.11428271403358	6.39972696698819	5.67396193650368	7.5753667186097	2.97962445650208	-2.05618686769312	4.25640099511149	6.8691824529376	-11.7678981380038	-4.45635171503812	-2.04049597716148	4.69638770475209	-0.172219898055825	0.594807804292533	15.3178706133601	4.77727314730173	7.84463538503654	17.0412246302839	2.50566758410811	5.45011321243814	-4.71424386397133
96	5.21751808653639	1.4833862262353	4.38160745216617	2.99010731997905	1.97528154366422	6.15411618182922	6.8206773988301	7	2.87006424081613	4.01769740683269	3.59570155072156	2.21975229136835	2.88824115536393	1.13179741632557	6.73959632372881	1.87096662828747	2.92905881411653	6.49644223474791	4.484362834216	1.90018956471918	2.50001403704032	6.71052117556781	2.48965840507024	2.08450778810818	11.332647258414	7.50386823581956	-14.2605918583373	0.994506109246302	2.39506049578952	1.12087684677442	-1.3445653846382	2.36374262911209	4.88544096537984	6.89996167401059	7.95226714856214	0.66426386407364	1.27320247957687	6.16509296056326	-3.05475483564305	7.09452221133688	13.4673957480824	3.17236973743573	-4.71361582237277	9.4609617497175	-2.426168131584	6.83803586397547	3.35196800013981	4.6606343365655	-0.222060911604038
97	6.01113516210815	4.89117170667696	3.00013567244142	6.3862465536361	2.00882302217192	4.7049573552382	6.5686892548445	6.6565304430893	4.10885974720267	7	2.40051692934671	6.13516084813391	5.9663473473194	2.83117926483984	3.96023601431017	5.18987450229115	4.87796852148215	5.86875508746631	2.61819018433914	2.07869122720764	4.95878507025234	6.89179345185821	4.41935512757575	-1.26707105328588	7.01837779346663	8.54198484605972	0.730341003548984	0.780083077792167	0.415024130252327	-9.29740136372905	-6.6134106533868	6.39231019012277	13.096113790955	9.69523694620026	13.6891099642158	2.94904006114765	-4.85573348115719	-1.64162993266568	-1.60172586019177	6.76084695544173	11.9620610650784	1.82522412103166	-5.84387828246757	5.71456274696475	6.11593307426968	-2.61948796155126	-2.8919014213777	5.74696701087898	-5.59378134284372
98	5.1354486727018	2.08466226705829	5.51713619694901	7	4.11375782705416	5.47324816998282	5.83499910787971	3.05162734155588	5.35911666199062	6.61815275826284	4.49655957598888	1	6.6930379397022	3.74995518598334	3.64205910901946	5.59350731234606	3.2227994281037	2.93349213096917	2.24580684080657	2.92549752923634	1	3.66563411049726	3.81645009268899	3.84291071888673	-1.62900279148948	0.111520747179836	-6.907502837949	4.68140510158814	-9.69285917713544	-2.29100137300103	-0.641569553085771	2.69155822807248	-11.7037934120733	2.21335407602322	0.192633429904359	3.97890219280853	3.11862793239114	7.48418886618152	2.06953986796616	5.81474740696651	1.62915491043159	-9.42104095808146	8.90179178029557	2.92909108898839	8.27521339461125	2.87763507761923	1.62416777366928	5.95861532817391	0.680343782601103
99	1.61465109651638	5.52049020924914	2.31549025373469	3.8932927246761	4.3117968110074	6.99245229589559	3.03231868385298	5.96818468945442	4.23124246944054	3.29978301171005	1.73065787548893	1	4.23216098884677	5.81608776697827	4.68122194016343	2.76830036192364	3.56697617165184	5.24621386674817	6.76911242496477	1.13920927729902	6.65835063456541	4.79186950053646	3.65024338305219	6.01771733813172	-2.53602858135037	0.231793908621445	-3.72519451767717	4.90256048580405	-10.0212999837496	-0.632952417369994	3.42039235160511	3.93970134593395	-11.2966452803907	0.941123685265589	-3.31185211941401	5.37649614469969	7.93433218308729	10.0348038938959	2.67535634944887	6.74162295678588	-1.81091401811542	-4.53481877604533	7.03759739491947	3.45960773177213	-2.33431098475028	-3.70632328238019	-13.4823792438751	6.0441874505702	2.350062477634
100	2.34976862658468	3.80413936098633	3.98293181893092	5.78454919020084	4.69482757493026	3.57614514105833	2.7714078589829	5.65789678524497	2.95913752557265	1	5.67597148520948	4.34788824550804	4.82970533407344	4.44258887148306	4.85152336804731	6.24647925520528	1.28602902436193	6.11370593691703	5.62623080886438	1.0193437738805	1.21337709069823	4.71186208039868	1	3.08959931307905	-2.87005823468436	3.29216835746083	-5.42472051896728	5.40720489934318	-9.13303318543116	-2.44463897273219	-0.0197199845036297	4.08919803272788	-11.6308138963972	1.53405972515793	0.238777515356019	2.7792448469192	5.44162169044995	7.51999522380176	4.2878985485461	3.78150435243748	0.279633039400443	-7.30381270613868	7.45172320699851	4.52551184292917	0.594008642009288	11.9642165845103	-11.7811782721189	1.47937284231204	-0.0526098288893387
101	4.70597666149233	2.59319775478201	4.99814146073382	6.36464394780375	3.10040849961194	1.80066778202762	4.95574125677525	5.73132295227833	5.41571081521853	1	6.52883575224256	5.9478747642182	4.40076297142295	4.83923420268473	2.93401431218174	5.00458949923768	1.19867941014685	1.07459210983004	3.17550671899592	2.43529027511766	1.48411652895785	4.01336762006798	1	4.48651881533363	-2.12122134325799	1.72429833794212	-5.03668467391913	4.06673813973388	-8.60154294470487	-2.44783112360922	0.158049794639995	2.98168407130417	-12.9619937961766	2.45168406363793	-1.47640373370401	3.27630230574987	3.50314482752084	7.91572887224626	3.84422361820409	6.63932034331374	1.45801606164492	-9.93215570749882	6.40605627474877	4.22006889982566	-3.05498846165335	12.9397586799444	11.5718070806834	5.75553847101124	-2.37139475730448
102	3.05453553441851	3.74960424383512	4.04482580705462	6.08428895204202	2.4978566926999	3.16603454609412	1.51525212159065	3.80723739922703	2.34732109658117	2.09020134989011	1.89046016754536	1.14823469746254	4.84017222291996	3.71939083677246	7	3.460046971342	4.94680306253735	5.80218228107814	4.69065290866614	1	1	4.17882977878723	3.7495329798605	7.19868541496583	-5.35863630105522	-0.583558553138894	-4.11963961296461	6.8226058595465	-5.07653109320903	-1.32283908075977	2.8016149026172	2.90427197009674	-8.14512776432221	1.4699128960728	-5.36080636983963	3.35084164275151	9.11999726447937	6.53612368087632	5.65775898347133	2.29733110701898	-0.822378250706547	-9.7345536816214	4.72718217488043	3.62528700044989	-1.37563210515932	7.04867050966146	-1.95601567038911	0.204473351158345	-6.93736999643044
103	1.67979008734067	3.91291515668727	2.97866584322126	6.37777897469729	3.4325946356842	5.79913657232611	2.218075034295	3.79613924632625	2.04122294420717	2.72029232896406	1	4.85007604004553	4.82105709867513	4.89395161033132	3.26803334321202	4.33525192227492	1.50247718720581	4.81801273857066	5.44552617470862	1.93030261392156	3.37341655613913	5.13632791862715	4.00721201756245	4.84989691523777	-6.32918415540608	-0.687957454932101	-5.11454982564081	2.82771144662213	-6.6232998287896	-6.00632482964994	1.18733098961684	2.38586279194972	-11.3852721403901	0.313972227832583	-2.05865270012827	3.28782510557351	9.80090122813004	9.22317258032953	7.7368932345789	4.41824743526097	-1.99486658388237	-6.0960556741198	5.97708843644408	6.1503540916322	4.84475617535207	13.8761057163677	-1.04790479901103	7.64750310119428	0.00388081427619289
104	2.30390739561431	4.77168267904021	2.13264618811236	2.80590852714287	3.29968764635397	3.52758091820225	5.71128759389462	4.67640783703789	5.86981988076982	2.54917267602509	3.20801139760837	5.22676713746941	6.01310035288971	3.08921393128809	3.93896032292516	1.13024868334559	2.39130263505881	5.03803750179631	2.37256379574545	3.87307679678714	3.20193826222608	4.35278094791613	4.21610526617308	1.4739600249417	-10.6452489705604	-7.10193508974915	-10.0527348364345	1.92449103202364	-8.74551449983819	4.17283990090047	10.5261572827526	2.67540081612911	-16.3543486714564	-11.7184425296012	4.41051116993113	5.40078378433492	-2.03823199085303	14.6447831332196	-8.22936683610556	1.62318869746254	1.00427969961118	-1.60003159447133	-5.11256744343766	2.89564402403344	6.67060244996853	4.5893708307697	-12.5572495734548	6.08959455324427	-1.82921363178475
105	1.5518601141856	3.88247277248588	5.43152585498368	4.20306466556685	5.39719992625228	1	2.14106921338822	4.30011405161798	3.36602597913532	2.32884789990589	6.14071335486058	5.80639471427207	5.99307713034328	4.66913746459789	6.3527735964512	3.67279561341919	2.54317426509649	6.35480170749218	6.10549861719821	3.35403486261328	2.29242389214681	1.93387087221972	1.26105584699448	4.13469180329265	-2.44960881511585	1.85689258635207	-4.98708508596902	4.7371789062102	-8.48471346890401	-2.35470177970253	0.789975014906145	1.80878337230618	-11.0238225595554	2.94304866164536	0.0681164991027334	5.21862163975012	3.45114234644969	7.59058130242073	3.73565344388148	4.80975470941103	1.10673836645316	-8.1301426092653	6.3781540176744	3.00363715408778	-3.37954033621806	-1.5296315398017	-10.7184789109221	2.1967724187966	-1.30649085365629
106	2.29795513286989	5.80023474438636	5.31513191677131	6.80714810976927	1.53770417285947	5.12237213710192	5.49070914238996	4.69313003001813	4.49767328996082	2.30451996113374	7	5.17862757673634	4.8709182049652	1.25297626670744	2.40405628300438	6.18695284729348	1	5.81279531139311	4.7026897406458	1.53296681944507	2.75762682550132	4.20857781960863	1.69601021187425	7.44189758795109	-6.49252467652947	0.0934886015470689	-4.16282230596732	6.88949430254334	-5.29444698892403	-3.21069760119839	1.09074722904136	6.14335551368444	-8.95255628134615	4.13023354975697	-4.03429950633162	4.7075484997973	9.6918738109557	7.27028986403446	3.39700567958318	5.90531438014145	-1.13263471352094	-11.8493042536137	5.65969163163574	1.21510670874013	-5.13281730106725	11.5002741499788	12.1594719114334	4.44535784419595	-6.16994161594469
107	2.09237229944431	4.07284939044346	2.4792906976489	3.9049932299199	5.5626914054674	6.47813663493123	5.69187197589413	5.17432714919733	5.05159702549719	2.1190488653912	1	7	6.79797350161804	6.45065249714395	4.96347464137684	1.74312024427246	5.06505356876058	6.26839898213677	6.97406060648195	1.52976080269034	1.26725740367289	4.75716885624435	2.23065331979641	5.52107532600052	-2.75909655754219	-2.52170221972614	-2.93598656336285	5.57072936084381	-10.9020904778122	-3.03280878920395	2.77608620889599	3.81340944292926	-9.31336569292156	3.0184877021728	-2.40638537222063	5.05239080839845	8.69903026750777	10.925277678875	3.91528726253122	7.81332484572159	-1.33238986205342	-4.41431175989725	8.45318803542129	10.3837227435623	9.85153797207892	-2.39887136356815	-2.13199704746572	1.81060935803671	-6.05125043080744
108	5.02037291241973	3.76191732766427	4.69245701316745	5.79176666520939	4.42196195656339	1.33855111143365	6.38985139204513	4.82931859720718	1.49652980247822	3.88214396732543	2.98615687510358	5.47876154811184	6.91966262222075	2.43985474842598	3.06411693077028	1.03022140693088	1.38108747770811	6.96600680475621	4.83892670903778	1.28397220363667	2.35028828284571	3.93832855707227	1.38480456372692	4.63315572920763	-2.40588794665666	1.94609456036597	-6.02805607623933	3.63836212205083	-7.83182787456552	-2.31383309735413	-0.435970076297462	2.93701470926933	-11.1597617422126	1.68952441836084	-0.618328884141718	5.54481432271402	3.16002405072863	7.70891570450717	1.93036628085575	6.79457870227169	-0.394088137388571	-9.13157080853274	4.70395884174685	2.89980232613422	-1.18397141716155	7.36471440018011	-11.073167158042	5.2921066375458	-5.22049345661107
109	1.35557884824777	2.60932067358377	3.93208027540058	4.95302679916023	2.32488541390755	1	5.39922824873183	7	2.94989151509808	6.36280212504438	1.78162107896031	1.43344276008815	5.39066322339434	3.15328314422804	3.27302772905911	4.25057218399162	2.0010635570421	2.29646380544914	1.33232171077846	1	4.2817702096958	5.74789702501224	3.9826153311089	3.5145549332617	-11.0854636705138	-0.406567400245172	-7.65649144535167	4.92681136092156	-11.9354401871414	2.70582594789347	4.10527681235238	1.89713822225006	-9.45928826175132	1.19830743488645	-5.86368931483376	1.52757922026299	3.11075408499944	-0.300356113910815	5.61995673873861	2.68432554571423	2.81710551202959	-10.5722959189075	6.11873458241605	3.66482730145382	0.266375509223931	-0.42972167536895	-6.04980620334243	7.40259554153956	0.387194885488807
110	2.25013671082162	3.36994227128618	4.77157750322951	6.23547401156916	5.66069458928776	1.13992567796376	2.92163542180911	5.43283348313603	3.16383990359119	1.95351906950193	4.45096589137717	4.8386890046745	5.99396153661789	4.44878943679309	5.33700765585829	3.06816343904714	1	6.549718954659	5.93448935690312	3.3073654036421	1	2.64923403249751	1.37726089334466	4.06449947020275	-2.8196821688919	0.475937366877129	-4.58283645327541	5.68063648964626	-9.48428288307688	-2.39632785136676	0.443701788261498	3.0022219782984	-11.7699632765446	3.43850908212831	0.389142790750649	4.28850655988312	3.56296954570306	7.5276021982498	3.80226365098043	5.34779347243809	0.220504712375713	-8.75446750880078	6.881992355878	3.67935688209327	-3.32467031580028	-2.19926690221932	-11.3164800802923	5.25274394915439	-1.25515906561954
111	3.29853715562069	2.44832702984831	4.66079629788486	6.15806923559982	6.90530910383286	2.58536568588543	5.41474745482153	6.03946784620112	3.54781258606554	3.13935513095033	5.28441640594682	1.41118000291334	1.89217106218771	4.05542442390949	6.49226377256294	3.5320283266867	1.97200648810337	4.58931773900871	4.29316304039314	4.77402747108703	1.41798317808601	2.28302072932896	1.93815213657011	5.11425956138888	-2.05423123184126	1.80741936242884	-6.02390020522947	6.32997947954776	-8.67822881149781	-2.14732689753966	1.24631533408755	2.57348053682876	-10.5730075005466	4.18733768945946	-0.547672417753339	4.93490897721557	3.39055553989424	7.34615920888685	2.4037656780268	5.7082612265764	1.9475381905265	-7.87142482792247	7.83625207738147	5.91994190004905	0.942500939953891	16.0147250906952	10.2118469423651	6.00676461387865	0.0950353270742459
112	1	3.17962672194512	5.19432934607088	3.15952894253276	2.08705036735335	1.75632078117924	4.05767524735487	5.2396578959925	1.75155890667418	3.09949556870328	1.29921869102892	1.13936928258479	1.87322673782713	4.06051991330361	4.48635530283497	5.38325069944223	2.00273236969399	2.63812500144503	6.19798113357227	1.41142357981573	2.3441614217397	5.68499025871227	1	2.0739930461752	-9.8721331375879	-2.73552938491585	-9.72975601670642	3.81543488517648	-8.87827708200133	0.858700672868492	7.91802306424118	2.18146101248456	-7.55694578434073	-0.225030341371229	-5.0292424232738	0.0242674520452711	2.85633658367538	-0.0978509719903964	5.60982472520401	1.02658845935691	1.8594331144962	-10.4774872462572	7.00614881934384	3.23383542454498	-0.789497559918859	11.228133882242	-11.2657610238615	4.71689058366377	-2.78054523419742
113	2.76465218882483	4.70120623703982	1.26202707285978	4.08773499627524	5.22386047778347	5.10629498745748	2.35425104777341	3.43867893686721	1.37717731696462	2.68068777274564	5.49733203781509	1.75506012286474	7	4.90079537891237	4.18842433109023	1	1.79666805721693	6.1511942710954	2.89327404363584	1.18352273752126	4.37974243910153	5.71948514129111	6.85416659556212	5.46940645737784	-2.46825150435718	-2.08948900117044	-4.22188816678131	5.62907819008175	-11.1384378285607	-1.65595721151199	4.1498827370756	4.09769057669988	-11.1268584082022	3.17929042774455	-3.77288396208275	4.87503216916466	7.06429655212735	11.5877610177535	3.54785934531136	8.35630771142807	-0.641497853725613	-5.44816518440722	9.40090715086743	6.01562668535655	10.0613219066904	14.609131125917	-1.39052056477444	6.35702180361516	3.88506736353585
114	3.60071373370895	3.78235176257122	4.22148434622184	7	3.18039470973795	3.81688794714163	2.44073846470281	3.29005641060146	1.39732822143717	3.7773158288606	3.13446992795939	3.48458408516132	7	1	7	2.04484778483159	7	4.85217372558398	2.30883587529791	1.47363251947936	2.92712601235259	3.00438303918245	4.03013125263172	5.9071248343869	-3.61925635883989	-2.50373816633115	-2.33675388420252	7.41673153422063	-5.29546548930339	-2.27877825965793	1.61868742522738	7.78338697975694	-9.2455845532999	-2.03936819537334	-3.51702780804007	4.87692821500796	6.61514630839451	7.72919788699162	4.06880657176785	4.35760213876632	-0.789501673459685	-5.83096654266408	5.87475163243167	-0.227849383623926	-4.46500668896382	11.9624171633242	2.28856682851408	1.26651782195008	2.97237759049902
115	3.30277099369573	1.3286009520621	3.19382976397804	5.57511550936537	1.02410698929305	4.6112990926404	6.07832211926232	5.70865669988221	1.80767862964675	4.01607452877619	1.86795908947432	3.95755482533735	1.63508695917781	3.51074961195153	6.57695490232015	5.42925066586781	2.88816315460948	1	3.11698772730323	2.96358520914695	1.00954892349108	6.18459123834066	3.47418564854212	3.08434702173195	-11.0995670461744	-0.679211375391761	-9.4418863655153	5.38982631200313	-11.2604674852912	3.80855324058748	5.00256015032107	3.03795148098216	-6.42658369979288	-0.0664132531985476	-4.45457769227296	0.702360646569832	2.6212285614332	-2.10861222354926	5.7379605954411	2.85250267992393	3.64730649771411	-11.1278829569851	5.47195784409087	4.78631036799148	7.78516622031665	3.59914625726346	3.77614654413827	6.21752197760673	-7.65815103377452
116	3.069848993454	6.52631202654923	5.12129377660078	6.97216311319971	3.26708196335358	5.86741739742379	4.48615601483878	2.7931116849282	7	5.64445531034646	1	5.41281669285194	6.35795929232671	1.56407672200586	3.06902398533911	4.7917168716685	2.31660625021105	4.00754861886672	3.460814767646	1.62174343283079	1.15379927712137	7	3.69389146999665	6.84882594583087	-6.15032435227008	-1.07652881333101	-1.83226744623557	6.01826569532155	-7.56805160986231	-2.91033277592462	3.84474426690974	4.10359470860129	-10.071350428048	3.65776481963782	-6.29227085969805	6.03812023991283	7.41473850449604	7.83703820584209	3.48916230666605	5.46909680711642	-0.872090512192378	-9.19472450304756	6.89898961364782	2.1604796338564	8.7348037774014	-1.36978860552475	-10.9103258738698	5.97850165882659	-3.01298186177736
117	4.4690408716671	4.53237302617864	3.04097389350154	5.84602319550093	4.62223821986822	5.86053981375118	4.52313123628643	1.90081881662642	2.28849069431311	4.24231854357894	1.32310817499676	5.37044103739793	6.59873931792549	1.31030119733062	5.30140507115198	6.26728044699328	1.62016301409707	2.97931711788304	1.52640893866154	2.65178795539579	2.17317666100905	5.79443765850308	5.18567396097054	4.73916069074979	-4.39843174773995	-2.07023723703098	-4.22923995640414	3.25355287387058	-9.96543260497529	-3.18062610481446	-0.255600305748716	2.56305922080131	-11.2839541369417	-0.147379637110076	-3.53623628508267	4.32129915237125	8.51692887618934	9.55399371980252	6.9628914520509	2.88369192239824	-0.0300050338572708	-7.10222469675813	6.8986715504622	7.22308520607806	1.42006534020461	6.30940230489048	-12.5488677691174	4.36333530745144	-14.0898553272087
118	1.24185377990078	1	3.05112087722383	2.50090199157472	7	2.1987964628007	1.65166352689142	7	2.34468729736542	2.51334333207911	1.39632059041716	2.45618987760537	1.33012345275044	2.6186792685619	2.02122364773143	4.725432398513	1.52199936596226	4.06457935204435	5.02418967007843	1.54647426310292	1.6577679019772	1	1.65790961282198	6.90574323069963	-9.96686985554615	-5.4053801686723	-5.96031770070003	5.68277799619987	-8.01209413648976	4.43070585893433	4.94342656212055	0.433918912125657	-9.27897429606257	6.7249270155259	-5.33067775740796	2.64628944380288	3.89615880979898	6.73932234904616	7.55167703367411	2.67673099576808	3.66664191882682	-10.5847175821257	9.34576193708732	2.18829976124634	6.75044532577411	-2.00566738091072	-3.38163977780076	-1.46012072267129	-0.068060513245236
119	1	2.82347857305928	3.57679441968356	4.06258246151233	2.20794721411925	4.59885491546271	6.18068407043653	3.99972707191931	5.76504130282284	2.76039026192557	1	2.78263149076152	4.92667338623596	5.09315404961431	7	4.89055894175505	2.62763349953592	1.76838655291484	4.97550257900236	2.10137538730989	2.62792104005847	2.57599208937884	1.77276891795468	3.22965259644726	-11.8952054635172	-2.13268141775569	-8.31887870464395	3.66058257434744	-9.85324744224733	2.33990127710292	6.9929044041398	3.64167427601048	-6.7405458156628	-0.327630715550736	-5.74564346469872	0.970981189896879	3.89223944548661	-2.40553361183601	6.37942220328402	0.559476138347116	0.502762813764568	-9.61896221827763	5.75345218714584	3.18656724236102	8.9980918317948	-0.109056921920886	-11.1621513570565	2.70228257613121	-5.13068507634091
120	2.02184946288827	4.9020490645589	5.01531458709055	6.57822189033791	2.43097317832338	5.29242506050847	3.99440857413166	5.74436023685672	6.33025402328087	1.78668961529316	2.45334104307074	6.30086402828402	7	4.70002466381923	1.43177173211122	1.45878563698899	1	6.36723228254292	4.82190912541549	1.14599277660623	3.79861808277701	6.65089110823334	1.57380708948476	5.4045188724757	-5.97251309899184	-0.437921608093016	-2.80500020354047	7.94181517967226	-5.82161977069365	-3.36930243224942	1.13174381814387	5.76637289438349	-9.38176586033867	3.6689078475826	-2.34310645613632	5.47625228728549	9.16894686059974	8.59004953299648	2.40877261575076	4.6470223979587	-0.589277577460469	-11.2818809909004	5.7383469382481	3.34238938880235	9.61380177867889	12.7687883342267	11.3433913313337	5.9293679184199	2.50277185750822
121	1	5.15088528876328	3.2717167118893	5.08470331662124	2.21480127193222	6.90641651910688	5.78062334317356	3.41841269781106	1	1.4476433930738	1.40902988991708	3.07979561618011	4.04955066717465	4.7634390066858	5.67664898046957	4.59575314248849	2.02673867769416	4.09090840793633	2.83203366440726	3.20855081505535	1	3.3369225840077	2.70412113931052	6.58386016146706	-3.87355517899177	3.31577917988119	-4.96998676847169	8.96056531016283	-4.92579824705603	-1.70647162435248	1.8558055214182	5.65136291908269	-9.65499085543041	3.73473490318319	-5.19061617244416	5.6322118653607	8.94675570011528	6.95695603610734	2.85401214141527	7.33059094309077	-0.633425208231316	-5.55322401296132	6.33252095183048	4.10471821052407	-2.37127188386172	12.8639921426789	-11.2396646938671	5.21829705770249	-7.32115832485174
122	4.53417535470869	5.83248959526389	3.08816871671805	2.18698332084841	1.31953359590182	6.52200791838201	2.27898506176401	4.21983566343967	1	2.98014111432087	3.33857480224339	1	5.48692475678254	3.66753229559198	5.58771740288341	2.41482420698091	3.91963427876461	3.27259500916423	2.01526514135087	1.89380220240307	4.30017303030884	6.52352083154676	5.27898444699425	3.21903366276361	-7.95152548260234	0.0590131575103889	-4.49497408787743	8.28762421097529	-5.12364518895023	-2.80684791765049	1.0820502569188	2.82278823682589	-15.9782916709954	-1.03961651223414	4.14525876468298	5.18982247052055	12.5982946015773	7.96162686092774	6.52846237565832	7.4276596370767	3.72528078664864	-10.2734631801556	5.30521474102931	3.95298912754172	-5.44656266238656	-4.54416054350165	5.70840260302333	6.78615724278696	-9.89138647942994
123	4.39813203885288	6.59356679242428	2.42689541080799	4.42301180724148	3.49965249853346	6.89001138375464	1.92978040940961	3.91797681188126	5.79421656400888	2.47854210363228	1.63389224134346	1.98054248707078	2.12917981805919	5.3588375456989	5.1588339985194	2.21948258560668	2.93153991315564	4.4488165547989	6.30186144593636	1	1.71477091815976	4.99320978977883	3.62254728408259	7.05725821287584	-3.73629838280029	-1.06107673069096	-2.47392109178925	5.94774538686568	-11.9704651819781	-0.465333624632637	5.32156517683756	5.44364223014273	-12.6148482111549	0.752777029569567	-3.67264675914092	2.93191331533228	9.83343271001192	9.14691667914359	4.9221690063547	6.96174642842709	-0.114913570854239	-5.78309394618561	9.84236644262089	6.25072451356153	11.1606765018101	14.6831464510714	-1.45657824757502	4.27685058997056	-5.26018205900734
124	1	4.41447068105101	2.68594968117607	5.1677612129396	2.98146693881506	1	3.98082423587116	3.22642703423707	2.92054681949121	7	1.24241891676622	1.25080877007694	6.0698807605195	5.44127522044834	5.04784899352832	3.27552759094854	3.4337434470427	3.47543320657086	2.29051888735482	3.56525967160488	6.38566627834466	5.59602229322337	2.19724665945394	2.78724933284016	-11.6541226249481	-0.729682918171821	-7.20463573002328	5.56066125347901	-11.746345856983	2.92141062177952	3.4817023850764	1.00200784908639	-8.44747081590102	-1.38350611930371	-5.70866424093356	2.00320072882959	2.67832056965718	-2.14196338221014	5.51026911615259	1.25922530457922	3.67093896766341	-12.232315514433	7.13028879035303	1.43288198733074	-1.34701192118675	12.6094233587401	-4.79572957738562	6.37246767903058	-1.85107070589283
125	1	1.67147828103779	6.81562087774304	5.67451389923267	6.7254122626263	5.4365172678709	6.8035648186288	5.15020737602609	2.93318648309704	2.02169064300023	1.27254408377727	3.96525862057223	5.91754708597999	3.37665653930757	5.31919210353752	7	7	6.23045862427296	6.20577754195252	4.29657488298492	1.39314721104919	6.11162547169052	2.61277587008304	-1.36418100735151	-9.86524495286577	0.361538117593442	-7.28726627941171	5.48653851047692	-7.39545465513353	-2.73629504298882	3.35941342136603	2.58891828221967	-7.94777859339016	0.504187735238337	-7.40401468129232	3.09317241314176	2.67646130924702	-3.50647987649503	8.1922644364783	-1.21035970115637	3.97177278558405	-10.3000040457478	6.93094796596426	5.07835459294469	0.515470212968936	16.3319473012085	-10.8825606776707	7.31676608129617	-5.27134673731088
126	1.94256431205533	4.93666297692811	5.12522409213077	6.66914465431601	2.18787355398683	1.60801684528299	6.20032754465126	6.13937728046521	6.11336334054186	1.34028570720203	1.93425482727666	2.65688202867926	4.39264357301899	4.28208798472709	2.74863293571712	6.07226516513255	1.54833358576678	7	7	1	1.56552292404933	6.6721249208837	3.39823455036367	5.84567930638183	-6.33017818323587	-0.999833665177619	-3.45547255348207	6.59434205364002	-5.87083222673934	-3.12496704849167	0.995739885024529	5.7548269574563	-8.90320210007265	2.85782629944149	-2.38934254963169	5.78557853719327	9.23808470076596	8.49061738745534	3.23307827074686	4.48849874536546	-0.735118745982373	-10.9888394480592	5.90331940068409	0.43672352110713	-0.906423926105688	12.3022534292561	-9.66661085717285	4.39467168912286	2.61852653621787
127	3.55880801633987	1.83450277762619	5.50979726211611	5.4114135386738	6.65104083030003	6.46531951971071	5.69991134200831	7	1.90376489734567	2.19919922467479	3.31788467898651	6.54381486019776	3.88683196011221	5.57203531487802	4.87041630724631	1.47690113347036	2.28127268497237	5.70863523289766	4.20994666300246	1.11657416698294	2.7154379528212	6.97534282239668	2.51390753445544	7.12803201009089	-13.8934004979607	-5.21825617166855	-7.18774374670149	6.86970597335924	-6.66969434793537	4.49924143870153	5.72372862876526	-1.83732377983428	-10.5770866478986	7.3389720895009	-4.78991791583907	2.50128717094282	4.3006633530373	6.00395027942974	7.29902235140197	2.88000618366396	3.97131912845543	-11.9729727838857	8.2635440728789	9.40538323295308	11.698243003695	8.38744817332026	-3.26472146572451	5.80932703066568	-0.0349924255472005
128	1	6.48120457991801	2.33716976069291	7	1.36835491244787	6.75826099497123	6.84855403521192	4.90815468875761	1.99089843351643	5.55533667905474	2.79078048275812	1.09617743443238	7	4.33564885329341	7	4.49908915122706	5.52819937326061	5.61250418783864	6.58439977254753	3.01470182887772	5.04867427661098	5.39116627083473	4.17136984142512	4.62696230652204	-6.2984537956982	-0.265041538426132	-3.56614319509336	7.26786437022604	-5.95264431468939	-1.60180939379415	4.2657393500996	1.65216417507209	-11.3408887393311	4.64136542225703	-5.47468336326919	3.57815516692324	6.43650657443377	7.77918780869817	2.90285356613862	6.08439944832702	1.04897109972125	-7.81609032292871	5.46578122752243	5.74317402522944	-6.03709614702723	-5.23105516170373	-1.28395671195728	5.98843276927812	-8.39464680456902
129	1.70750783573078	3.48966450497808	5.15635323252543	3.79555826014753	1	3.32813711837977	1.69381019397809	5.47126518485578	2.88952134500288	3.55819438272305	1	1.35443472094813	4.58175983603658	7	4.36926554935284	5.1429265188054	1.52169113608112	1.40633878440265	5.89460727263111	1.60515576608444	7	7	1.40817501018575	2.12015526047388	-10.3948392067477	-2.83798422628024	-10.3037109862404	3.60330629160794	-10.4032370955941	3.23356754891988	6.47395773442445	2.03368807360328	-7.44382166802589	-0.331763374058626	-5.06576472343852	0.108406231502216	2.3573828782207	-0.62948930837475	5.12071363190592	1.00446169634921	2.15822416084339	-9.57634979466747	6.18153122968804	2.57514920823192	0.482293653229963	12.1678571446508	-1.41785938239817	3.55760241284533	-2.70849884731553
130	2.89224936582234	2.67629394439343	4.23860168920038	4.42487557571297	1.08384771858455	6.78769852222024	2.21519404369209	1.65476782410767	6.05956624275272	5.07745856505868	1	1.34995684574179	6.46553524574141	2.89103963420001	3.55402657148363	5.50073128921362	2.77029118630054	6.44274429034003	4.06905575702458	2.05469052797906	1.69881764668601	1	4.86493831030732	2.53048244297948	-10.9128089951368	-2.05038222179447	-8.78890952842313	3.79539295481061	-10.1294690160093	-0.00150591686664708	5.23497027604833	2.79843233134901	-7.79257131780828	0.143181434970875	-5.39433478295199	0.672855495416818	5.02731455938461	2.38502651757972	6.98069885099971	2.37952556815261	2.28395263643725	-12.9797864841199	6.05315762205623	6.18728508558486	-4.55252608630486	10.9290354095823	-12.2192215269644	0.709133513148567	-0.0777847048026596
131	2.22634128636234	4.82234772711957	1	5.17086176354711	4.1376383626053	7	6.92880439768321	3.97142993038985	3.79150468937357	1.75656294338469	1.80765144266768	1.08507866119704	6.18244515325156	5.75710508145843	6.85478586529964	2.0581592492632	1	5.73238687424971	3.32576656563604	1.08184461349225	5.22873517628619	6.29394165837884	6.07474172966637	4.66823629550228	-2.37500174984436	-2.19468517107658	-3.77344296352467	6.74780626592179	-10.1778570314386	-2.17226280085183	3.61469108457136	3.9394523387524	-11.1919008367249	3.39770461074943	-3.91875607048441	4.35607867573865	6.64461500720949	10.880663504649	5.53771605836717	8.75982654159827	-0.720900324245029	-5.32955647783885	9.108427241912	5.26557747150306	11.435235807438	14.0381827252473	4.89613157161723	6.04733840475477	-7.59241151417731
132	1.7033003124531	5.37428135971298	3.19022684254814	5.22158547846429	2.14660000935557	6.70862658600064	5.47972965766014	4.3915175454461	1.67028120265956	1	1.97128381737977	2.49196484696325	5.2843069988	5.67633380463151	6.29639361929927	4.04662153164155	1.83680763095013	3.82999110414178	3.2654510978584	3.03161891082985	1	6.15497149567573	3.07724571165041	6.75164229744644	-3.64814881269113	2.7486770564305	-4.10915370861048	9.42395393568327	-5.58690448306788	-1.50659378398311	0.938977094501784	5.35029847854642	-8.78519064123156	2.08019884182099	-5.10810808891157	4.1479461928142	9.14330773718616	6.16181956841117	3.98637818431998	7.37144509448889	-0.28210325311955	-6.15968709192886	5.39927187632892	7.20741261112574	-0.11225298068517	13.4120949773322	-10.3669373819263	6.15488475284743	-6.76749593288409
133	2.514645644032	1.90777534787443	3.60489581676105	3.56244144042698	6.55844414815514	4.93437303316759	4.33414110347796	1.33277814336572	2.56589496622235	3.26257741936059	2.3290512018924	5.44040095322309	4.84440787376463	3.99894928771451	2.74232924387645	6.70446563430612	5.40264214371224	2.38854161057959	4.39148771079762	7	4.12769804267796	5.99399984967939	1.49584432761028	6.31012853274685	-14.2638037466403	-6.09567643259894	-6.15567296541875	4.99687211310572	-7.2148667653927	3.53720863582204	6.02619850876381	-0.559470974083684	-8.89527672518132	8.39910126691369	-7.22359564552629	3.2144009384359	3.12290583577035	5.73990839405142	7.19915859652982	1.3761962088018	4.00775253608642	-10.5772014042481	6.559496939781	7.11125555090218	-1.94176271702086	6.99235944155785	-2.35599538954087	0.792929668193381	-7.19522717312641
134	1	4.01427553661921	2.68268019242154	6.97954359148131	3.08579662752458	4.95190005854184	2.65529851495035	1.98663014779005	2.524022015693	2.58971983994465	1.94863685656783	5.81800584901834	4.19542242079069	3.64739878978803	6.05074233198952	1.95682302966949	1	5.52677459191048	6.23517345036955	3.18258391820891	4.89703959489908	5.59484980879078	2.0852588360106	5.50027531145232	-6.22415323778369	-1.01506316189518	-4.91933779585873	3.92356294437785	-8.42892774655968	-4.79772556486542	0.918640392544129	3.34687683763084	-11.1128167283861	0.0515397077576438	-3.00847838915547	3.77897115899779	9.05372122017736	8.9797961631694	7.71736190425018	3.93205136048458	-1.37149814149115	-6.04107839452627	6.10975501054991	6.52302731648677	6.59351595682364	14.6304413755238	-0.882240345800757	7.99661041425055	0.409583276343727
135	2.70151518799757	1.70678294631553	7	2.76114320605175	5.35110804152421	5.06644586111416	7	4.44252133653136	1.64776150021511	2.08935510050475	1	3.45855888632756	1.74257312494548	2.50098696573768	4.62425593148551	1.53641706459473	2.55213626053281	1	4.5450547143596	3.69342332325083	1.77009054556476	3.37152940620856	1.25834538790538	-0.558456840893507	-8.79514119979225	-1.30471014990728	-7.8174857563452	3.15605966562232	-8.12587004707061	-1.13921177224512	4.27240920438921	2.95319114721749	-9.67833573849424	0.211288414625435	-7.56418098313457	4.59440035212746	5.0663598583323	-3.32778066058431	7.26970553906617	-2.15049786820416	3.88603533253268	-9.34403176096727	5.99526942156762	6.92282840747797	8.61879620820235	3.87422267547087	-11.9812962270573	3.94677374759953	-10.2764641641883
136	3.44298245763656	1.78390757262811	3.59094349342236	1.98268437920918	2.30954852188436	4.87722520566399	6.00021589363534	1.22054666353138	1.3957492676853	2.04788656266543	6.9822963413881	3.56498112355074	3.51807070631958	1.8652608552135	7	3.71644751776388	4.19708392356958	5.10549371303287	5.58566822200564	2.39621183450463	1	5.22253046984421	2.8520889626127	-1.62225938106177	-9.63412876829444	-6.71676253764167	-11.0085345608458	4.27000545398674	-6.50264890082784	4.12438178005776	8.92715250237217	4.03668573605278	-16.2424320871334	-12.8750677514902	4.72944065924646	4.74125082514067	-1.4722173436706	16.5155026473774	-7.07747862710889	-0.0935042368686733	-1.90239143450958	0.32487171122731	-5.84181589732584	4.14921865035194	-0.406050171331554	2.35592651947794	-6.91477999503643	3.62807423139514	-5.81887475955113
137	4.92813919079798	3.45631226921529	5.19111899782953	5.75589820763998	2.72413636846017	4.58594293531022	5.53187984445512	6.20281062395579	5.20219991757641	2.07462343927583	1.48035060258866	3.46546693255969	5.61168695590706	1.83012070373421	3.27385743319561	4.49458980328744	2.53276504475381	2.42278853425495	4.66068918812832	2.46996840448312	1.0812268257366	4.74690051060936	1	4.09251464045127	-3.80301912404547	3.00609124798335	-4.71303818595366	3.47980520271523	-8.78499045705606	-1.48103300141719	-0.365428086447861	2.45450239650414	-12.851048978507	2.04343847214166	-2.49683703466389	4.2658986893767	2.91668571529971	7.96460451732421	3.98911338138526	6.20625535181249	1.2327381990388	-10.3518900858438	6.21235849684976	3.7525312684561	-2.658045192094	12.3877294822419	12.297353029513	5.46254500231508	-1.73950796683966
138	1	6.51456773751928	4.63039143057617	6.39657670750411	4.99494583658636	4.22882755728795	3.22010050497112	2.31476252440272	1.14021502054845	1	2.05050573941032	1.42771312401966	5.38877757190135	4.21733004840747	2.99839364760209	5.95956285340811	3.82659968886905	6.3379457308976	5.95799446093518	1	4.85145501128514	5.05761288967779	5.2570012659454	7.29772563093365	-3.84245689020931	-2.53332518279608	-1.12395579874945	7.67734712507095	-5.87826345178013	-1.77704611333476	2.24375427726806	6.92983391745389	-9.54349041059116	-0.62389418498704	-4.85442280571712	6.03832099270682	8.48405462578082	9.80450571622038	6.41816285931136	4.45336875355605	-0.658181958409289	-7.54192637930829	8.25885854799612	4.27139441799777	5.95336059976298	-2.95549393549411	-12.9967935578189	1.08968993002417	4.45267670519863
139	2.7639231680639	5.72570327618191	3.54660630965398	1.64860850458501	1.03877306303759	4.41212933521028	6.49658408816132	4.18666460052162	3.98424753971812	2.93735796801614	3.73003991505861	1.85371072013651	5.02214998728523	3.19016517771189	5.54764954434293	1	4.10677784983408	1.54395592868779	7	2.23202709337646	3.31982470319639	6.59298560100042	2.7779442412276	3.30554014128854	-8.68692938100793	-0.12840504826507	-4.26020300437539	7.13889901773806	-5.32164366265742	-3.57411373027125	1.29343428411211	2.1032449025588	-15.6627901363293	-1.26335315255603	3.68427178689252	5.65312640583543	12.6596412300998	7.73119750234286	5.27189696953816	8.19275556677329	3.3290938601952	-10.9547293133983	6.00955449803557	9.73782081038628	7.18131757259456	-4.99372405214923	6.69213055015702	7.0265736529048	-9.00911553319522
140	1	2.5129618994552	5.3188402806673	3.75059628256156	1	2.8060790573098	1.47336468640299	4.58999251478806	3.10304589524142	3.48427359264463	1	2.93827058451816	5.56592914791961	7	6.51909166258356	5.49068800229094	2.79859796192519	2.37415591101624	5.14928350069557	1	6.1950640309734	5.00078421837905	1.20182148424744	2.18845653794222	-10.1501901006968	-3.21672750285036	-10.7026024395454	2.70873580576388	-9.39576739674643	1.37615308279787	7.202275393112	1.84108585734294	-7.54213280296875	0.561064137188901	-5.33085049436616	0.0464440086228625	2.83345568632503	-0.344534291026186	5.65783785804116	0.635984816451016	1.59323449920842	-10.4036321353528	6.90312239628101	3.25958838999378	0.115770436714415	10.60218581776	-11.2249066931463	3.00278334432892	-6.32848896933143
141	2.92846013476682	2.31736868141425	6.77631891661914	3.17947087390692	4.9567620028832	5.02691187919516	7	3.75191926710714	2.47600074220423	2.47772040708004	2.80952088807528	2.59703162788907	1	3.44875473314247	3.89347250609913	3.93261210711571	3.12895366393405	3.97801000678904	3.70353029830941	1.94665633592956	2.19339853243155	3.02272364251112	1.12259453854195	-0.790923493811976	-8.16968527606572	-1.29931255827255	-8.02851070265506	3.76005618147073	-8.32687429630317	-1.25086127089756	5.09105833294015	3.53230648384521	-9.90208667525098	-0.31926717327064	-6.82703918772822	5.07398997890249	5.83483825398088	-3.63490096868015	7.2857201981706	-2.2600470859466	3.74891841777725	-9.90743651170904	7.34094197989853	5.89353405368889	8.70942793837306	0.66863649065457	-12.1347082875297	4.46549583756368	1.14170294612337
142	1.00096726816484	6.89742298985292	5.24508025163958	6.26430614535013	1.86158230393716	2.86401017646493	1	3.14855949323982	1.12357669632227	2.30053992361953	2.45907227297953	1.96739153419657	3.62125788921472	3.15021968038074	5.8983392748086	4.87657297163057	5.40776074947532	4.72388241121202	1	2.29169609384966	3.63274919049431	3.11567515177986	1.48513308374716	4.56125560401332	-7.08364484264457	1.18137043485784	-4.41018914229025	6.98014488164511	-6.86848781150716	-3.05512337709442	3.27111803405698	4.75261069734053	-12.6966956999033	2.21261444737198	-5.34681385154998	2.16816479052934	9.16088539036843	9.26269566678686	3.55652042386697	4.78350826681858	0.122099769645231	-10.0618243222125	6.56416008432132	-1.28900564100472	5.83976817354992	2.13813565235192	-2.49790613984424	6.28216070149216	-5.60860235427877
143	5.07607186805518	4.64316406804819	4.86265759854024	1.69588706029247	5.04317273065305	3.1195509554556	3.21387195454751	2.00944998147715	6.98407262483722	3.43867899454788	1.54331260263521	3.18204293977708	2.94335937067501	3.67147404067528	6.51856817950214	4.84741687719917	2.82224662071884	5.61790420427762	2.57505633886682	1	1.88481581657395	6.69472198465108	1	8.78725269173906	-7.59581153918405	4.30154793963123	-4.86329671101467	3.87298983068424	-3.47590458588849	4.89644906960238	10.5317373428924	2.53485862560395	-12.4524612054828	6.24638401022647	-0.637705037706018	2.41674132074881	1.93798390880066	7.56748300483225	6.19229500858038	4.55146645511724	3.9901157355316	-12.8011161521048	2.99554535393317	3.56486358990233	8.06085548323931	9.83763774872342	-10.1313654540322	4.07394258808547	-8.48445824026683
144	2.8884970896109	4.2440555375185	6.02786919931892	6.06595724829998	3.49525729273796	4.45145646054804	1.4650558329637	6.37287877563445	2.19722713992864	2.15306476750797	2.05501288575372	1.36016460611754	2.24404141196138	1.16304389602115	4.37451952988465	1.16711503423675	1.29661226122566	6.92017620832312	4.30079886078219	3.53317369621037	6.02268618472371	5.96398340930034	1	7.381314808563	-6.86503892921088	0.844438712148776	0.179801741542204	9.22403203371489	-10.1724395921897	-3.59470082083161	2.37437062184246	4.77429247890296	-13.1371006070179	1.4715758693323	-0.548882389920486	6.6509069990108	7.99565337707866	9.71375818899708	0.146239384227445	5.55683935219105	2.19557042882423	-6.01100421074495	7.21278231853446	4.46478052206111	-2.97805002447285	13.377408892426	-2.27761450439453	2.6451233511481	-1.40744398085232
145	2.24086766327684	3.84984268997561	2.63469525287209	4.85623725434739	2.2129313409714	1	4.77993020300786	6.01517918158832	4.94855934446579	6.99438579425536	3.19843832249873	1.43482708538545	7	3.22719879125516	4.26820943912701	3.39697461805789	2.58034029374063	3.4695641531035	2.18362466765235	4.32605810957074	2.93779357467464	3.63775984692213	2.22075759035008	3.68646086955082	-12.0600907719176	-0.216331285700834	-7.32071870217108	4.31319394252121	-12.2520440692304	2.94372520491156	2.90425215035624	1.57138863334649	-8.1145401194934	-0.883816296026535	-5.67797444618727	1.71173185459344	3.33560772370485	-1.04133459371776	6.24735783668216	0.454222103424556	2.72577697241738	-11.3332800123406	7.53571568769649	2.02828830975359	7.00474507672375	0.321841776166069	-4.24290024256914	5.82842084591882	-1.35306688087202
146	2.43448769485658	1.92763951090222	4.36641443877428	5.1399915426162	2.7150473368397	1	3.6933889551092	6.70506424304819	2.34138213969443	1	6.29143840833492	6.22657231245439	5.73560477340135	5.63299422177585	2.1272006238484	4.13475709437396	2.54387932292155	5.22578688004153	1.08494628540478	1	5.58415560784946	5.84993330762011	4.216612465095	2.90198199899447	-10.2165397918292	-0.520791830903873	-8.18041425151012	5.20899506803379	-10.6625586626468	3.78065160475343	5.33770901362997	2.41257422813761	-8.55940762701938	0.269926815932937	-6.25638139234973	1.07458595077615	2.86147804422899	-1.50488889037345	4.98942904739366	1.66314837371037	3.03438080578426	-11.1070531847573	6.64615347440239	2.67118706019363	5.37214305863142	13.9409744974283	-2.43468948890223	5.44729456476446	0.190661546263695
147	1	2.53915438279998	4.18615986405538	4.47600013573333	1.08109591325324	4.87407378045624	5.79716789344656	7	1.62086916457148	3.37963204840937	1.74096844739007	5.16289117353499	7	7	7	3.1257864197151	1.04675819896656	3.93805078410822	1.2252931615968	2.52651146935782	1	6.71478747863186	4.13290905595899	2.51064663536573	-9.03731641825189	-0.549956866582531	-8.49722275150679	4.5899741571859	-10.8322595879782	2.97243732559822	3.38079466619165	2.37513846263157	-8.23305801969467	-0.175266803627327	-7.74927048998167	2.14338344038191	2.85329300763347	0.116036113553927	5.49806844126893	-0.295956025921608	4.95046700789968	-9.65502239413926	5.651440168919	3.70204372020184	7.07752540339703	13.4934488907818	-3.52171411441487	6.23876566453121	-0.333166778255432
148	6.07891615778485	7	6.58973177316215	6.95083197592596	1.42103237986426	5.61779444686728	3.76681793862965	6.49967084089798	6.27325651316856	1.51375439301663	2.04495440315704	3.94236433622446	4.69349664103467	2.75501622413858	1.43444833348975	1.36657067738907	7	5.69636337969967	3.83724972612491	1	1.92417433649052	6.20033844480937	2.98523839356445	3.62501916636541	-3.94390480932298	0.127697455433725	-5.9262731602155	6.6353946158511	-4.09580477662675	-2.53478341956444	2.99605214701968	3.12249222591447	-11.4720493166152	3.78368418764649	3.11496689817761	6.8696156644978	10.368924034641	7.02688310955028	9.04358791606861	3.95681298848827	1.47429129943083	-8.71764104714819	4.98669363608525	6.3697090401911	-1.46005587635856	12.9674077136851	-0.234996349588544	4.60899476015441	-0.631376554287592
149	3.68588942747303	5.86112938364833	2.33254957251703	3.50603142644008	2.58679448884006	6.69677197152627	1.8318919849703	4.53240313820001	5.29653070677255	2.86966911191671	1	2.36390193616207	2.43245654751428	5.27873246783991	4.40550152178903	2.5423150222257	2.78641439520938	3.51663181209318	6.46571542917521	1.27134732431489	1.41474624284052	5.94211991980933	3.56477065283853	7.52750668018532	-3.71407721268201	-1.18832434288093	-2.62929734366223	6.72206437558059	-11.2157369437532	-1.68891196881201	5.07048269823554	5.52104132449361	-12.6024806175725	0.999826308665879	-3.15897198673698	3.788710861344	10.1241268485725	9.58469478876499	3.67501120114827	6.78189501446096	-0.145158266107668	-6.29426265971663	9.88446911363209	4.74085530414324	10.5725645075859	13.4207290662003	-0.40834705406131	3.84493259191714	-5.59684921404128
150	6.73059366396527	3.43295918960726	4.42245398979367	3.70552670006764	4.30132806616145	5.97595017633156	5.56878557578912	3.80085050933598	2.63021681822399	5.25944287732196	5.23588667054197	5.20714896951068	5.807955590917	2.78181969246466	6.42938325652712	5.97361534515856	2.20791989560007	3.92332309815385	2.79545838393412	5.69247976063656	1.41840583459607	1.5017700500737	4.04469932960767	7.38133321660096	-2.55559516121985	0.90519885162689	-4.85103188876321	4.04579002335328	-9.63999731261221	1.49302949366237	1.76824948267369	4.703750091432	-9.61787363317428	2.34447572128148	-4.04298824564173	4.06292549082473	9.51060323180182	13.1913132421384	2.44022427905151	6.66940117017311	-3.33406668219419	-5.44737197050775	6.66309231136861	7.0237433289562	2.96835010530715	3.58490985491564	3.61894290497975	3.39001870723985	-6.00985020416568
151	3.07096105453597	2.85742568942228	3.98100664309354	5.25334878899849	2.65795305646588	1.68186486342694	4.22238366141959	7	2.64002689603854	7	2.21724923171919	1	6.09724094347101	7	6.83268969108445	1.63218705745014	1.80731701249277	4.71343907637592	2.9488169001721	1.83972590311003	5.75876559009303	6.73178887260231	3.45201611753336	4.19323824189672	-11.5942565354665	-0.634935087540428	-8.72419412494719	4.13582201397158	-10.888107460921	2.46629540045013	4.90337314483788	1.99676205761596	-8.62542412496214	-0.0854918696858905	-6.09083948085484	0.836330333227066	2.70188166112301	-1.49027664922506	5.14826554487145	1.75992352457752	2.60966796149285	-10.7264646252387	7.31812305271667	0.902006780129211	0.759189174765999	12.9765165150965	-7.74480486313176	7.97583043305964	-0.835499396129918
152	2.32638537753418	2.9799749181875	3.64370729138451	5.70101357610118	2.21876861118719	1.76626256170033	4.29999789789773	6.8303857475091	2.52745306449882	1	2.59029986778074	1.82788862723311	5.81080730085816	5.74246961487315	7	2.57317008030218	2.55729701991709	4.7646490741557	1.48833594914237	2.56185744873971	4.28721663555522	7	5.10856319874813	3.9540828808999	-10.145704657213	-0.978092215721779	-8.65811842865123	4.83138084141268	-11.1921958340471	2.99680305942629	4.3045666480239	2.77819498700678	-8.89494099870175	0.00484287909222775	-6.14072175684809	1.71318595059531	2.6480925891869	-0.297810794223837	4.21478189675503	2.05093227625985	2.69085207089384	-10.4649108761863	5.43275371331099	1.96874758660258	4.41402772567688	1.70363333841832	-2.97253987752194	7.35662877270326	-0.767789590699203
153	2.40309054858769	2.81550661741744	6.20516855581439	5.51267930344999	5.7708085813289	4.85296328257999	5.23473166844363	2.11430948554607	1	1.66194575660771	3.23827503147239	5.24684154751584	5.50825203526328	6.11962741558707	4.49923836209189	6.37760965525099	2.17560773708442	6.19366343646561	5.14876804775546	2.48007782770057	2.53013976304456	5.96038527487893	1.66465615454721	-1.97112796704264	-9.80471001528884	0.0865500852856545	-6.93777815932574	5.85723306189227	-7.59386312174232	-1.27330785007109	4.00292932654689	4.87682306711816	-8.64538597213973	1.18738787228492	-6.51033594902652	1.90432641516829	4.3419721369707	-2.73472239321324	6.60976907253077	0.272384005969016	3.9711236092564	-12.4103317536893	6.99879457047596	5.30375647856993	7.81682934833155	-1.15351772475779	-2.80374437129319	7.13150757387092	1.59808457178326
154	1.19884002066683	6.92524085718768	2.53879030792427	7	2.06688073425294	1	1	2.94589469829144	3.45350327886153	4.76186880014901	1.39222196913124	1.00696218094281	5.87501449464994	3.47398112694701	6.02871495531385	5.31536414787288	5.64443669371199	3.92297909278413	6.62183100914719	1.89047370609112	4.85594679497448	2.93644192829189	3.49075315360697	4.10946037604743	-6.16445580333525	-0.571911191450877	-5.32922087609487	7.45129198651582	-6.66006937242264	-1.86963225499131	3.52408284685585	2.87498993152428	-13.6067150981653	2.72796622470466	-4.40497658106543	4.08612655838624	8.80938479387587	8.63938971821489	3.43657389113175	4.35429557331689	-0.468937704530997	-9.729899238472	6.71191780288608	7.18211716132289	5.82858285038353	-5.61894165284146	-0.822009793502001	-1.22221277630812	-5.10832208455597
155	1.07684921511951	5.05695909431906	5.38156662319533	7	2.77226702362786	6.20738309808832	3.2418685620138	3.38280897485717	6.0515809724536	1	2.48514506982373	1	4.12753840963143	3.78930780551141	1	6.46156421168639	1.19304077366534	4.75386768558412	7	2.39512295990051	3.94247078674801	5.63582157065001	1	5.75169767302715	-6.77737802546116	-0.243858433562194	-3.4859586927257	6.20671494726277	-5.49552328247993	-2.85734973051151	0.201323373744283	6.9427532236648	-8.7364440441868	3.22429748094351	-1.4647474284769	5.55527971604809	10.1002482552425	8.94842204111475	3.07664999118844	4.87877240053752	0.244571875883316	-11.3413246713885	6.50358883012722	3.28009320104238	9.07254918868362	12.0622030586355	10.0134369061955	4.75878956860126	-3.00025668111057
156	1.91664011550274	1	4.30282548692744	1	3.37209220970268	6.82529518126995	2.04621197223777	4.02667649854577	2.39142980510952	1.61021857511509	1.70313948563649	2.57717253070161	2.21716085523215	1.19180383342062	6.45839298676814	4.75756499891276	2.67687506402976	3.71693010117335	1.90869324334751	3.6222565401679	2.68779824415584	6.74832632553792	1.28965792317273	7.14160995913166	-9.80093400447916	-2.92262497557233	-6.73194179667318	8.91046877531677	-7.68699921515317	5.70091399760227	6.05410464839226	-1.59661700114681	-7.44996981266316	6.00048534269458	-6.40268872711801	-1.06908237636065	2.90102173760279	4.84489094284416	10.2559703971566	-0.37137526840103	2.97711081039129	-12.5281599287289	6.99875424867259	7.65455810148768	4.00321626258108	9.55520327272817	-11.0314086070754	1.82769957060818	-1.21253747341121
157	1.1679790349744	2.83968203536309	6.81815523546382	5.61164931938103	5.84612873509656	5.79489672232195	6.61316458033529	1.62700194702862	4.43513380282773	2.91086582578188	4.53134370300336	4.87653217382779	4.45431347972364	6.6419446643096	5.60012106760987	6.54536589217807	6.71231728924102	2.80200373205885	4.47733200673287	2.55798595770983	2.79822317210408	6.77921526912279	2.40097159714397	-2.7605905072107	-9.4667886337015	-0.0481415136346813	-8.22911305095793	7.20844553047396	-7.22883263226606	-2.22408889999089	4.46163859375496	3.63574126175462	-8.21388486779902	0.792956394173961	-6.16085472790972	2.89849185725105	4.89103948765547	-4.10629893098571	7.10347483909281	-0.58206176342766	3.81807533752915	-10.0577960391472	6.33792537988666	6.10863624938246	4.563545455942	-0.776599946226151	-11.9989030226219	8.51474961419659	-5.77041509695465
158	2.78847161601265	4.67381290695124	1.69515636433324	3.89013634321386	2.89517137324411	6.50009309748663	3.93787021605656	5.16140710011101	1	5.79617077949707	7	1.78956208920045	2.86327578672052	1.47518255021033	3.57990769300606	3.375820849675	1.0306741857877	4.53483590854392	1.14666024012277	1	1	7	2.57641914010366	1.46274566514928	-10.7957470244304	-6.01388731432937	-10.7488753925791	2.49068964296246	-5.60504666303515	4.58757511892567	11.9530031768678	1.83776453857432	-15.9339659882391	-15.875890215315	2.43829180795131	2.40064162463708	-1.16349092482985	13.0159886182765	-7.44655652945566	0.634109357322281	0.62591730268978	-0.541171781575342	-2.14848150875686	3.04936027317218	5.89350223092657	13.3196342875862	-10.0575247837325	5.82373029662794	-5.89311971193908
159	1.55880252446407	4.36415621479156	2.86232185953392	4.65279126399069	1.72957415904674	2.30132918053008	4.33375315164363	5.34625784271316	1.96358762321352	7	1.198721510463	5.20748961121823	7	5.62975295871588	4.14209391919044	3.24446311442757	2.58926180749593	6.35245874093643	1.22065806858327	4.34702931559648	6.41844285670667	5.99886782321004	2.89838230116935	2.90839886298123	-11.8725533225074	-1.36388646075396	-8.51690209856599	5.04918941481616	-12.3545486745927	3.29617195699191	3.56448446444379	0.810318449929582	-7.34777810679858	-1.15636711540299	-5.8405531005837	1.82363430787748	3.37120968673042	-0.965566694707745	5.55428279048967	0.956323113971081	3.42454343200297	-10.9478182365785	7.49056132469864	1.14751622068456	-0.287825373897608	-0.181421970092602	-4.04474931315489	5.00996506489858	-1.52903519398748
160	4.18497213338069	2.9041442444501	1.85828460285722	1.27828054597594	2.62801274394888	5.70851897867444	5.71421997318092	1.72423225700053	1	5.28561874791511	6.96316573832839	1.02402247231449	4.95504637975401	2.13784850127666	5.47449348142103	4.76092153504479	1.86633529847089	4.12301972136327	5.17514838407992	1	1.19520763364898	4.78136190432608	4.55585701651401	-1.01488022400273	-9.57295152051427	-7.06551734430991	-11.2366258413832	4.6152451306853	-6.30608698763364	4.11753893552251	9.53500934032928	4.37281832941637	-16.2007688053677	-13.113204658838	3.70576136029276	5.62943360110832	-0.936860811635483	16.4080899007356	-7.2632932810185	0.408057154983458	-1.62573410976959	0.499348949289154	-5.00458432567513	2.0712266419826	-1.70523013624608	4.00561608407211	-7.89745916990554	4.34052626175672	-5.99036220761517
161	1	2.36322592844151	6.91776268211253	5.22916838441654	7	6.03664123426422	6.75652955495526	6.37532127524993	3.1353616894406	4.44337892631523	1	4.75231088085787	5.92576044743974	3.84929883991011	3.73896432181663	7	3.05313038513307	7	7	3.08475587341201	1.76390500190618	5.13219377783204	3.19613134154831	-0.406271756888547	-9.75804159725151	0.566621905384305	-7.75324363402409	5.25245403035576	-8.3675498585002	-1.74241182327789	3.35923577054977	2.39545341713627	-8.47452214810921	0.942070051185562	-8.12354976062482	3.51678919500655	2.7153499472017	-3.90285212100932	8.48318950947723	-0.925421158541717	4.89793701233025	-9.40765121223534	7.58900389329873	9.11248043344019	6.72419550324025	15.983695357703	-11.9890783898347	8.0535764883123	-13.3113808642453
162	3.13792622547386	4.15445640205794	5.23684042254314	6.27111821884826	1.91942155580516	3.01264543959509	2.02550620796167	7	5.54670785386097	2.4321756995418	2.32448497039035	1.92953004996397	5.71590205351361	2.52653597635865	6.36090725935526	2.28892968781271	5.16864505195556	7	5.60216725911358	3.80558314313477	7	2.60971323375701	1.40708820449491	5.8069872875914	-5.11689896221118	-0.888604156737657	-2.33594632464729	7.49667695146486	-4.58019168441706	-1.60215402239577	0.260189252048037	7.24332936762789	-9.30081223339812	-0.0176248662409537	-4.25176629215033	5.139684076288	7.70445912696981	8.70156701366314	5.03942456509712	5.5313695806666	-0.598346143617716	-7.54733912888589	6.08626590997604	4.61357604717568	-6.24254078152385	13.9193330644377	1.85820319343844	0.75034887633493	0.471232788081793
163	3.83679754950692	3.53635440957831	2.4180828887757	6.44732272854724	4.10194681037529	4.37730525885243	5.49931855824447	4.85180873933774	1.89437896628009	2.42450457350965	1.47525789391432	6.75274475420171	5.53659785256369	2.01755237492215	5.21923322927405	6.62394990555218	2.23431383133345	2.08781922668022	1.5629815299911	3.42602556835711	5.16381196031705	4.75973648527857	5.77111821110822	4.55873941472036	-4.68398989493543	-2.84415124488165	-4.17154705842993	4.09044370816623	-9.80841931625266	-4.88800944904062	-0.0544574970738756	2.79937656171055	-10.7597953573807	0.575136349772331	-2.99767631303416	3.3869109815073	7.94384370988431	8.97872287000289	7.25664061701507	3.11179923854188	0.297584970420123	-5.40221491766181	7.54174382999027	7.40877993778362	1.22416409411023	-1.65674154146906	-2.53430875139747	6.37738084935947	-13.701955336529
164	3.01593584216362	6.78273764981692	1.69557770432371	4.62951398453939	6.4404042948161	4.97847438622107	2.5841197949483	3.17219754991697	1.18370097990989	2.86938127524363	3.30206061679838	2.55121161724635	1.64391002777596	6.17661749412138	3.66646332874514	1.78438214079172	4.10640049172649	4.80550773060403	6.40110846607082	2.42689923737279	2.94766447622113	4.17528520562236	1.52435288797155	6.58415888416267	-0.880490686028	-0.138870165276614	-4.69387602725251	6.39317030348745	-10.3516564943968	-1.57975950461526	2.44470371187357	1.60335188185129	-9.86877207463471	2.22756405923716	-3.75210233889405	4.0089409787806	10.2895993584585	11.8895228521491	6.34852157018065	6.9289335225753	1.64983031040141	-5.43616528835998	7.32611739816913	7.65639250705919	-3.60403040784466	14.8979000274248	-2.03546926006312	5.10191273419477	-3.76899237128986
165	3.83601518806868	3.72284439309559	6.41363505873195	6.42852953463769	3.00492013100136	3.00307311377941	5.0172560011557	1.69523588487383	2.63717886884785	2.73087953395906	1	2.19026522336274	4.51206635391124	4.09673318734008	1.37538700327774	3.42271737897919	4.1274877146416	2.5869227587263	6.88441671460411	6.82497147262624	2.05149044095649	3.7672766939839	1.21147989821313	7.78186270012619	-4.27483507217109	5.56690366452835	-4.93443559650072	13.0452909089467	-4.95026839448561	7.64163084393287	6.81903435107425	1.66609184122666	-10.008178742794	3.84978263660551	-1.85248415053684	8.01087855125302	1.98983198774171	1.11203752240075	3.14576338169612	5.25070879690843	6.21448126786596	-10.7785857156041	2.21108537973888	3.69569622349165	0.0522445652508507	2.89071274456625	-16.6931628065234	-1.13748111035987	2.76796295806565
166	2.12380492097121	2.65237720967474	5.97702173116376	4.84944715346802	5.14701236070309	1.47299603600084	6.90544399343733	3.26538200953432	1	6.7256406061136	2.04723807453186	4.223560752287	7	7	4.71322106571975	6.35487599583933	1	2.96491328550368	6.26285948040587	2.41086345110331	3.30793983384942	6.18804919293318	2.58482454329919	-1.43182407291112	-9.59786802356057	-0.650848032597335	-8.76185233220052	6.16504183308594	-8.12154648613275	-1.59821855347139	4.43984490421794	3.77163036058077	-6.84757098400814	1.0106123376256	-4.67279835392075	3.29243021557354	4.54064943907125	-4.77868959754268	6.85291266619092	-0.360057164183839	2.93300286845355	-10.801177796938	6.58387919504851	5.54239302762166	8.44587573369639	-1.94907619895696	-1.34606517759564	7.49592634242104	1.35084069070545
167	1.92675124957453	3.6145349893376	5.03758076216986	4.65913468174257	1	3.1034506728123	4.91696303316378	3.94498664472929	4.09260984012877	6.74331458911378	1.39676196323891	6.07348057361856	7	4.49170314565228	6.76092322100093	4.57805466812627	3.88683138978488	1.92696473252686	2.22344301445478	1	6.50966969652222	7	2.49533245523719	2.79841705113733	-10.2607119876362	-0.965186506164083	-9.52292290461328	4.39932660085571	-12.396023185252	2.73103104549842	3.02989257405288	-0.282636594396475	-9.47336828205018	0.301454587880141	-6.66170216244288	-0.0969893579392385	2.84525124412053	-0.0553274510755187	4.86746750573746	-0.325194550594735	1.93234382712449	-11.6688945987227	6.2923239122191	6.76746358479545	6.03588571318521	-0.423617000336998	-2.87681134188228	0.950857884657611	-1.26829585265596
168	1.09873653973269	1.84669571039311	6.03474319739559	6.14240292257807	2.06424353503181	5.71933547264564	3.36711045423081	4.11817777622833	1.63099142046253	7	4.25691662501653	2.5063597392954	5.55397886857313	1	5.38988289601138	6.1825693007586	2.83384085690712	5.2327237803715	3.42958960816189	6.45184816729034	1	4.05868280226686	1.96053042856773	0.158090317216205	-9.3027187822287	1.2030885407893	-12.8671179330438	1.89197068788006	-7.54636159305867	-0.509142363334811	-1.21746897675537	1.49403083507747	-4.07018742128808	-0.351639674889522	-8.92686967416227	2.18826934642874	6.28653297778574	6.9458500595418	7.93317050300372	-2.99956220877886	0.94736766086795	-9.0654171355911	5.76887568833311	-0.166365801432205	-2.18011152089149	0.59609352694348	-12.4968397764236	5.13857607252304	-6.04757328829769
169	1.13454139326546	5.47109915969069	4.07443423703172	4.9054516248876	3.14607901297825	2.66035363305057	3.3501161503628	4.1463433227542	3.97229433649421	1	1	1.06586642653359	1	6.33422445492986	5.43104404597937	1.91325847391339	1.10285718296543	5.8482882918338	5.82315499786371	1.29818403433661	7	5.38987674011051	3.70516595514206	6.76845080544131	-4.3518406485073	-0.0754855863617032	-1.70617119127093	7.9408600631585	-7.0049828433808	-1.84452774233798	3.41731225158062	2.17137145745623	-9.11237611785151	1.65356931895425	-6.64521286660472	2.36373537600048	10.5293100405935	5.7698831969407	3.69345221660418	4.25526805530272	-0.0685346927309515	-8.1963369844019	8.82187245929982	4.94005740103628	5.72901598418558	13.9821798575432	2.12849773122959	1.65971715437419	1.75919784629819
170	4.80788532087112	5.23392551886066	5.1765849078382	6.28509736812913	2.87947622479728	2.64977690248091	4.27848669680482	2.55242521257703	2.82791582298339	3.79779387408825	2.96099808579643	3.39435024416142	6.76598233763802	3.25391982936967	3.91059497472559	4.45374124245421	3.24479954582758	5.26395241249229	4.4459430932553	1.39256554078974	1.86422479336131	3.82281579690638	4.6593319879367	9.12128033394611	-3.77014775769327	4.79692410377852	-4.96138954152547	12.9523339845077	-5.8375923455062	6.69099798736389	6.30195173408037	3.79896729453756	-8.26842193123152	3.33153486669622	-2.05865100436281	7.07864878175236	2.10460733593781	0.744159976926589	4.98929393261694	6.25048444959152	5.97834724823484	-11.748893469484	2.4963253947706	2.20890769115578	8.46130277528342	-4.31270712449961	6.35999524949009	6.0667429757597	-4.33067125558485
171	1.97486342647794	3.77266959657068	1.21125425262578	4.65380489617742	3.02179750727223	2.4491712203656	7	5.22966711555083	2.05955202902849	5.02618804250813	2.3922794197058	1	3.78330344161255	3.24895595644422	1.19184240154456	3.81551932702139	2.29405627752365	4.40372540790286	4.43472089509393	1.83884701798063	1	6.66650889236527	1	2.23161794653841	-12.045089997449	-6.66503605758295	-12.8915499394572	2.51205059262723	-7.30665586846231	4.37684114795655	10.0037438444274	4.06005727980904	-14.154861177455	-13.4389377998857	3.36188846767954	3.63152997027925	-0.39865430841945	16.8787352941098	-7.41119595907911	1.12499003469823	-0.0488593592654798	-2.89172020539549	-3.39254547627364	5.9377318095325	-4.28928031148665	0.69382375488399	9.98472283126166	6.80179773398585	-5.20095525550465
172	4.5182486850393	3.56920086633981	1.91743686765342	5.3463733909348	5.59137398240078	4.7652131302202	7	5.95484940334557	4.88799300095233	2.03834034599664	2.3379997213647	2.91345806809472	4.51120786472325	3.77945576724977	6.91747224496192	4.8105530688619	3.8526384693127	4.01944235339076	3.32714646636258	4.60574489075247	6.10158089929621	2.52546388596902	2.11268411451709	8.36864153586854	-0.437134550256565	-0.546640115144399	-1.50649288046925	3.8159278461678	-9.57839504129944	3.87188060083809	1.64569934327159	3.63545341936939	-11.2239597935118	1.40646526250131	-5.14744342849992	3.18949122189511	9.97885305645246	11.7757384591704	3.57684767957493	8.32739414030137	-3.65333483414532	-6.44277920179506	8.16569807465076	1.28822385797455	3.95521687508552	9.06314432232796	-1.76472749745177	6.2031086105988	-5.19062639796506
173	2.83593019687962	4.85141597384105	2.4894071705152	2.41471593648619	4.23130640263939	3.99093640972898	6.83452350901208	3.91610102274239	6.19175590359273	3.02921047537545	2.69593867878096	1	4.14229151370776	2.6299452200726	3.74883809849946	5.80313630097546	1	4.88503457679689	1.34368354435589	2.62663065893372	1.16996902979472	6.89456297626711	1.31407663991081	1.89972453443316	-11.0430478108336	-8.04663075217708	-10.2442413782884	2.44004256157382	-8.03251001392278	4.45159487502301	10.2273361410648	2.2317536224865	-16.8229829241828	-12.1889993270244	3.5539707406485	5.38839563955692	-1.73446755477004	15.7668880799322	-8.01141958543821	0.666536803705954	0.00869938569707074	-1.49063355148297	-4.24845790905678	9.40763460052857	6.89605816658998	-5.12178796185616	-13.0353297525917	6.29955148262685	-8.94086437915318
174	1.80342810954349	4.18664006922063	1.2375523568695	4.58107858374552	2.89332175447493	3.17984853306696	7	2.72067911442748	2.40307955344029	5.30483981171049	2.80725954904903	1.41240784494455	1.47582601123426	3.24197720721179	6.00948364042065	1	2.3493326008388	5.40961196986427	2.66663973073892	2.01708705311869	2.93490813212891	3.84948448340854	2.80444039853498	1.0419909609776	-11.5897841837658	-7.29040180020676	-12.7652335495093	1.62229760076464	-7.67069098936895	3.18694068006718	10.2714130646533	4.49223224926283	-13.9709772783149	-13.3560414646077	3.41797354131406	3.16543196543523	-0.533031768410085	16.7052149846666	-7.84496035448342	1.17897801090448	0.155102863473898	-3.12496396176055	-3.45135124513184	4.173957445066	-3.63474336265345	2.15315241232999	3.69604285248205	6.63219123393452	-5.09031029631962
175	1.38643055255984	5.06422085042731	4.1917891161829	6.885270664813	3.57117437088648	2.76549496288249	4.83150961899394	4.28573494416649	1.85111624935529	5.51868957846905	1	2.64170683010959	3.56469045760559	3.36247957483503	5.88856053165463	1.50243640876306	3.53453446407524	6.87880505567766	1.40717056889485	1.50254475799418	2.71991587428082	4.7846957999955	6.22132100138663	8.2303783982838	-4.50861353410009	-0.582532869677642	-5.51205782341986	8.36652757198051	-3.80862820934403	-3.24277873581383	2.96085903345313	3.79277376697321	-7.49738483046422	1.09573607117235	-7.19076210719279	2.50153018868036	10.0713566606853	7.19806417729484	2.69587552794334	3.02686253441652	-1.33222325156055	-9.63023458256226	8.07536149471398	7.75885390240308	9.65307891922343	2.55827689816483	-11.7265883706411	-0.726095328490963	-5.90842456155011
176	3.12893390933725	7	2.44374165784375	3.65584795313466	4.58658002236495	5.73230112079554	3.3804572772835	1.80699668851913	1.99464830289599	2.19742998999187	4.47146869779928	3.35596335232221	2.49310717921194	7	4.39538166744891	5.8932124204758	4.35003394443812	4.63802717176119	5.75295453420113	3.14330253808695	1.13098520383129	5.36386888139006	2.04820432585438	6.67415543135386	-1.22595784693692	0.0442796026038475	-4.75252692196923	5.50231368339034	-9.27715770056826	-1.24848027696558	2.43586121118749	2.02345831122757	-9.18789999750744	2.24866354983325	-3.35306417198515	3.91971712620321	10.3785143762928	11.6085902467148	5.01764281277451	7.38024836132294	1.09948649046505	-5.62413207478228	7.94042046949183	7.21939662512358	-1.05623624310874	15.1800295984619	-1.39988675741155	5.04338176177574	-4.20131657719828
177	3.28842644441716	6.17948732613315	4.33395320945432	2.31510110782942	1.18649300521598	4.77890733113225	1	6.14767144184118	1	3.43053921327146	1.03949539481276	6.22863733178747	1.88918252795259	3.08593200369342	5.23399812062713	1.42573573584076	3.20454041942855	4.04018293367991	3.53488750516799	4.53290330002505	3.30098281001247	5.10780379213972	2.61195047963161	0.866817819170403	-4.87695086236526	2.12677884268129	-3.06655772060252	8.50591852352051	-6.00642272830502	-1.01674195145121	1.2089128024676	2.23960926542862	-6.02099280708623	7.23650336495984	-6.62409984741687	0.1026383197034	2.9534433730296	0.252206277882347	4.42569596181683	2.80520688350743	7.55534712648864	-6.32266142042059	5.70634535192577	5.50740434004056	-3.33268351675377	-1.50168720188262	-12.4370587781532	4.17686956093845	-7.05646943366142
178	3.6878500545016	4.54686641577143	2.24606392297671	3.68611155118126	2.64420644656093	3.24079931645189	4.30910816420265	4.4240058273082	1	5.12211732545075	6.73498919238516	2.17236122577267	3.48122559344798	1.2764559259823	4.19911194609886	3.58865735650393	1.98787632971673	6.12456057243227	1.45032611681791	1	2.28448530874176	6.99030340841938	1.75576244169849	0.770905112716706	-10.7388713096665	-6.26057454815696	-9.85206784254716	2.48624763890346	-5.50956738117243	3.8777443398784	11.274553701542	2.35063625933056	-15.605037130535	-14.6640396092198	2.56608187888916	2.14968291495373	-1.45818341327235	13.4030070003189	-7.46077968861868	-1.4116162855108	0.443276688139953	-0.143310033581276	-2.68296625404017	2.60847295396029	-3.94088605670109	2.90898871425372	-9.255824749024	5.35182972439804	-1.20408043324571
179	2.57518110205596	4.61301078447516	5.45185309532714	1	1	5.31667514027224	6.20658149385562	7	1	2.68486162755715	1.33228853435821	4.92469915380118	2.10175671803011	1.50112770428113	3.73196838554032	4.63931556556463	3.7773540374929	1.22572435080856	6.27263017716583	2.06902456511075	2.8464173706726	4.55632320853031	2.09010815130753	2.60331364340527	-3.61791220714212	3.26087323857376	-4.02847107329264	8.35856485317602	-4.98515344862943	-1.20815150302806	1.99024689076284	3.1062698813473	-7.29874788092074	6.07211448373368	-6.32112876487968	0.559256967367269	1.61931683370513	0.28556557726298	4.63571862657502	2.67922693567183	7.35898906956327	-5.51000692028107	4.77268383960193	5.77299599614453	7.32583874563895	12.9787454595234	-13.0860158923105	3.22174768002064	-6.62147457288533
180	4.44736501909302	3.81745902242067	1	1.66461279631683	4.91024346342945	5.57611131751665	2.73817619861746	6.86428920001642	6.50904559733398	4.52330603760764	1.9121020074746	2.87751835196985	3.99323606060129	2.06392167558053	6.94518302324636	3.86252444506808	1.90447315233666	4.53763621470885	6.29524451719729	6.36515830662717	1.41058869019016	3.78435438197397	3.99698647374781	-1.99077356342849	-8.94244736405016	-12.9187869102909	-1.84347517647289	0.653262053064449	-1.96384196763736	10.6688731033214	3.516569528431	3.78653061621162	-15.083505159865	-12.9885565990492	-4.61307879335133	2.6537149582079	-4.83256084025199	14.5020447921683	-8.988838084394	3.16529964998665	-1.83092674864816	-0.450186599619868	-2.60493861822028	1.67235881328329	-1.66824569871538	6.70342865930549	-10.3340322350476	3.95722783065603	1.72786030365306
181	1.73124213807843	4.0425541581559	5.27704270150278	6.35317415079774	2.36723106220211	1.94102013890387	4.76905618099177	3.52778716851747	3.65673816273453	1	1	1.67024851196198	4.10519171988054	1.79508875986468	4.04469141522709	1.56614208272994	1	6.02494319983474	4.47290645086167	2.13845593858999	1.04474105845048	5.91721702770698	2.01337900434066	7.45278274667872	-4.33236745014647	-1.03730961720569	-1.40068525436174	7.9749617156954	-5.35855490805713	-2.73882522317295	4.06022903433506	0.90534585989583	-9.92501372010426	1.57956709732262	-6.20132361484725	4.01322785522389	11.0286819261254	5.35239081705795	4.11853321894635	4.43807113319686	-0.870782145385952	-8.02807453554762	7.2815621595401	2.46112702964728	6.66041007489947	11.364290513614	-2.82156106121728	0.418092169629539	0.0934906238076103
182	4.67230977878069	2.02580286886232	3.67463836263359	2.22337580083698	6.28241890359271	5.98729011144657	6.48215985795628	5.13935966402992	4.8493872324945	2.33946233031246	6.92337453093606	1	5.86286722341877	5.94391967388796	4.94143364734851	3.40938245241524	1.41245040353922	6.50065008902618	3.70564618772962	5.86690403821007	1.20536647702099	4.80711895117164	1.20418399435258	-2.61953217038867	-14.2039174874786	-9.00677388589915	0.0999541198123651	1.08771615747118	-8.16945083922328	11.8042591514687	7.14571141386801	0.583143229927957	-15.824457435345	-12.1557258606529	-5.30542311387526	1.39633659739606	-8.53962053631766	14.8671873338718	-9.74521892896209	-0.391491432350883	-2.3969385200212	-0.120606334668755	-2.41989179409748	7.09295828230618	-3.08307982823668	-0.169383312532467	3.79953294049179	3.64432070955783	-1.52787666045387
183	1.63952313614593	3.08807106885501	2.34239662431755	2.64655575353347	2.37680231040378	4.52721445661931	3.62581005411479	3.36926215283122	4.03216074135466	6.02807457343057	5.15202492892802	2.39414693625074	7	2.69955580646318	2.90063271497455	3.82739483076892	5.96772595909441	4.39670523584883	3.93122843948103	6.65509777822384	2.99423599134904	1.26414797400227	1.25152951610141	0.873214996830839	-15.0968381236265	-5.37935217740071	-3.49330947604328	3.96286749521121	-7.18116762016634	4.85149811417137	8.52133558634189	6.7304771375167	-11.9975684886447	-14.2765936677849	-5.05518498188005	2.40904173773587	-8.56105217740203	20.8455147617541	-12.2023370055566	5.06341835310301	-3.18525756180641	-2.25482980746859	-2.33894502766682	5.07795737733987	9.95468141740245	13.99292345814	-14.5242062952435	3.00935448979637	-4.12925777245017
184	3.43179181607353	6.7762368220876	2.31143874256582	2.36354539833232	3.09244835566942	3.81445312963526	3.16544019213074	6.38523059268074	3.22199271982015	4.02084492825167	2.10339148838112	3.57307668343847	5.10461488159345	3.23279926681203	6.97954462512196	2.5496024824704	1	5.78278680755584	5.66267123871211	3.8324873031319	1.80221782125595	7	2.99775440637505	-1.45783120352841	-10.4324127671918	4.11277936474101	-8.86616188386327	3.16771892376152	-5.22198688214378	-3.00637633776412	0.945057921983118	1.04067995937007	-7.59329945328901	1.38431622689424	-6.22139800651235	0.42923776066733	5.95925675515538	3.47356373602029	9.54244307958829	4.27474702493121	4.77375903678414	-5.4784649950172	7.37340513734061	1.48942150086687	-2.45944673157981	-1.72222584984548	-10.4622278998222	2.47248893935317	-8.66886000432806
185	1.13563122819166	3.95809902026997	4.44708625895469	5.1606585458724	1	4.45599623751466	6.38907207884861	1.78780703513537	1.82576227548518	1.60350919989558	1.75792653396645	2.23831855499765	5.16635864984409	3.68720149461581	6.27122644004095	3.01304327719534	7	6.42458430824591	4.10632635393557	1.37432947075515	6.18776184436213	7	4.03419678474612	-1.69174441405276	-8.47899212790722	0.116119214872611	-13.4891296134978	1.32821433379313	-8.12433092192903	-1.30070729729993	-0.81496878768377	2.37371348904207	-5.8698001589993	-1.37319519586963	-9.768051225394	2.36324980852544	6.81309177727503	8.22541334597484	9.41919281436673	-2.03566717578125	0.455045059996898	-10.9698695053569	5.37045972599537	2.48317407584376	-1.24691208291817	14.4935191428121	-17.5011726313962	3.13863355204215	-0.666663763526051
186	3.22737273550525	4.21780993792504	1	2.44833836164983	4.28868216599689	3.4078950367522	4.48638838927744	5.68501603719078	4.83165818919289	2.24102067198508	2.23625211578752	3.89871620077692	2.64884847580632	1.29322243167798	6.13468092438415	3.6444989136976	1	7	4.66284416338794	1.7095382100483	2.18698254325653	4.30386777903566	1.71494245590708	0.170151459445438	-10.5643228674784	-12.0348096513281	-4.63781897372281	-0.675824170901168	-4.05895379267439	11.1168226877957	4.26341690095699	3.78063965954174	-14.1194221225535	-13.0696145936804	-5.70988478895559	2.51332716598894	-6.66159621159059	13.2343534624469	-8.63536554987074	3.53559641937676	-1.06491679106558	-0.966661654897015	-2.43541747191463	0.435224921548273	-0.529504732939457	1.07734941728375	-5.97528699093473	7.86852666367119	-9.73281105458709
187	5.4602510403886	1.6523857305648	3.07398186619872	4.74107050781558	5.07115856040093	4.70098360291014	6.92143722687286	3.52407747493768	1.31251448733585	3.26464693825565	1.65206602656664	1.55140707776513	6.41216544055583	4.28957837436286	6.48187105448546	3.81392318799718	1.74043738002779	5.51186161689279	3.72232640675074	5.80424746026949	2.55854489741659	6.95509249224764	3.92972502501578	-1.85474754758609	-14.9463036307574	-7.95335007386267	-1.0207261170355	0.955425890989514	-7.65321634763545	11.8832825592363	7.66809593610107	2.28313317376071	-13.6235385591939	-13.3965471085764	-4.16536732854393	1.95684216179872	-8.24345631939869	14.4897885582644	-11.247627237207	-0.0466748753647525	-3.51083685612617	0.23037468713959	-2.33172472987336	4.7435730943929	-1.44427796524817	1.51116735273511	4.41498560334832	6.77684301323864	-1.29282696960377
188	1	3.13889663522424	2.74131343308543	2.75781343147072	1.00865728294143	5.03281012020699	4.81086070297725	7	1.87894232474103	6.10374769241199	1.67605905810194	1	6.69250947003995	2.30041640942846	5.63838825150671	4.75014102605039	4.06510154969157	4.05408276797527	5.34412140234785	1.48744948455164	2.03145541411996	6.7841872512161	5.49867072274922	-2.61420943947878	-9.43095060891456	-6.71766362159689	-10.7888401273478	2.29873747836006	-6.10057159731747	3.16275937087777	12.497560297067	4.95935762195921	-17.9927531493946	-11.5759484454929	1.88094018722544	4.50284532412032	-1.08280763084458	14.6896755285377	-6.63337729625209	1.35674862969318	-1.57707604944108	-1.66016537975835	-3.4694007636906	6.03146778982749	-6.62310022163649	11.2877901713094	-11.8624951564751	1.97020169266368	-11.4776585766052
189	5.59445501354775	1.79235369072352	3.10098052463286	2.65194585093205	5.86810696195533	4.04993494590052	6.35359605003489	5.58573792070893	4.14737777969921	3.36465010036788	5.61443328807895	1	4.85275749974923	6.44359569006768	4.95837513263045	4.66853795471788	1.75605317534913	7	3.97792078290358	6.4158136320965	1.94567408358453	6.21429348772005	1.08679268968581	-3.27452665107531	-14.5601274515457	-9.13968812802127	0.733933922586852	1.84721744339328	-8.24620857436934	11.2983593117152	6.70152323946997	-0.237216309278807	-15.4741806591346	-11.9340204831176	-5.84774962374215	2.11330890036864	-7.9404920492759	14.9279801428604	-9.51972700312695	0.00128931792251757	-2.80115886507481	-0.844437516027397	-2.91869975834969	7.72337832361145	-1.40092178454093	1.17174758793083	4.90973013963391	4.97501766729702	-1.16622047922244
190	5.14058295907829	3.68171586219202	6.80676678319269	7	2.22666454822429	3.06262435705581	4.32417577160551	2.80176093387042	6.46583696653989	4.11771301850843	4.47540921821717	2.40082986402784	4.81319740768785	3.10837704917633	1.29144293655303	5.13195953375993	1.38801343359251	5.83430001240524	4.64808024420114	6.77876074835884	2.09608185293547	2.10354585176742	1	8.23893102761194	-3.80533322521392	4.22132821311314	-5.53876629584415	12.8132490741603	-5.74815052638031	8.71982243537329	6.62890415957524	1.95061177763763	-9.16566996884071	2.8674302575175	-2.26234549201802	7.57655804896353	2.65270858457362	0.748266136155381	3.6066935387037	5.65964068218537	7.17869300718387	-10.6978844253463	1.82903656640726	1.70197454537431	-3.5719710959184	1.92556946396302	11.1554956937045	-1.54600260198313	4.36547989854353
191	4.65328024421786	4.90231239302345	5.75869822568024	6.57874983020737	3.44225174750576	1.9427082738846	6.58379925017235	2.93963415250297	1.75000973100489	2.39373694822865	1	4.01446490504245	5.55616295475086	3.86091126303416	3.91344898266346	2.91710246801116	3.08335472358241	1	4.75416770281774	1.90898144637153	1	3.20381638630484	3.81573724847847	8.51700879549905	-3.40028740097079	4.07060712230697	-5.40532517948069	12.494833576963	-6.2611985702649	6.53115534471098	6.55721218543409	4.77192056590691	-8.27179319771449	3.16984691297937	-2.19908507258434	7.25404807683539	2.58212136146612	0.976461555958482	4.80610065446066	5.95643736590353	5.43624578605873	-11.5094476161441	2.06981293165721	4.80723483497247	7.26936520218159	-4.75615711594743	6.94909729280849	5.72188494756221	-2.57188071865818
192	1.32141863622871	2.29423857358438	6.62044414255179	6.64781460075578	2.20590965507781	5.12467346868817	3.4414996868607	4.97258883467487	1.28861787035139	6.33959238461828	2.47348396732752	1	1	3.77279510101334	6.10771864186022	1.6446500933276	3.59904117703162	6.30659886375957	5.91358289045276	3.50950493793075	1.60530055911799	7	2.10325341347519	0.222383687654263	-8.90475966176342	1.54243132339454	-11.4921771597057	1.41716410343236	-7.98456429449251	-0.0559546445785196	-1.30063818353534	1.07039019272253	-5.2037051074714	-0.766352003550892	-8.86584489699408	2.50927698269488	6.47266487795998	8.37003585131888	7.96950023889394	-2.85282088155634	0.757938131212142	-9.98600733023872	6.17483972023258	6.66275342701218	-1.78740614771748	3.64114244179384	1.34711692768134	4.56500812925502	-11.3470166118875
193	5.0842272187851	2.8520117851961	3.10321079699832	4.09513233273327	4.5832058085003	4.03586600563317	6.60128885217662	4.06905009279362	4.4389051290731	7	1	1	6.07125994325564	3.66617416658596	6.4181564183908	3.0794465686878	2.653939226809	7	3.96013762110286	5.36183762791452	1.78887727699753	6.53724392336099	2.08804859117716	-2.66384336079234	-14.7154663777511	-9.18260709583838	-1.3215386181928	1.03177307025704	-8.16670406357015	10.6700201169486	7.25950799467697	2.65668496470885	-12.5057268365371	-12.3461105038103	-4.52973884884532	1.68243175165267	-7.36815434237317	15.6351240895334	-9.85465986617266	-0.0662014619390381	-3.60580515838488	-0.284077822128777	-1.39127390452503	4.631070890016	-1.89005310048229	-0.115332618869779	5.30997061655374	5.49088224738158	-2.65341216398738
194	6.41985909967329	4.21831070834138	5.99857104269778	5.04634076978114	2.49701700263344	2.23614196006686	6.83192290906088	1	2.92736447919571	1.14755577756255	6.51978971096829	2.53449378982753	3.77493535153787	1.7057782044482	4.20888306212888	1.37545632053667	2.23306567075269	6.03863207812399	4.64809311385801	3.09598027272111	2.02139008725373	7	2.1978885622536	8.83496405276108	-2.10389190176825	5.73219560797031	-4.25133078110221	11.2122482476586	-6.34152479827166	6.27983294262165	6.48426820593023	3.63590108959015	-9.62864699286903	3.05560308388641	0.581427538171643	6.70042118034014	1.99829489755748	2.08444913610997	6.08686373473302	6.58827311111133	5.26953264256958	-12.1859409319026	0.71990352469161	10.4484906549136	5.24761587357987	3.8485831051593	-14.3320237152051	4.31861232305622	-4.89068696519744
[truncated: 74 more columns]
