# Supplementary material for: How Are Mate Preferences Linked with Actual Mate Selection? Tests of Mate Preference Integration Algorithms Using Computer Simulations and Actual Mating Couples
Source: PLoS One. 2016 Jun 8;11(6):e0156078. doi: 10.1371/journal.pone.0156078 (PMC4898694; doi:10.1371/journal.pone.0156078)
Supplement: S3 Data — Long-term couple and agent-based model data analyzed in Study 4. (ZIP) [file pone.0156078.s003.zip › S11/Euclidean Model Data/Euclidean Couple Population 11182015 2231.csv]

	trait1	trait2	trait3	trait4	trait5	trait6	trait7	trait8	trait9	trait10	trait11	trait12	trait13	trait14	trait15	trait16	trait17	trait18	trait19	trait20	trait21	trait22	trait23	preference1	preference2	preference3	preference4	preference5	preference6	preference7	preference8	preference9	preference10	preference11	preference12	preference13	preference14	preference15	preference16	preference17	preference18	preference19	preference20	preference21	preference22	preference23	preference24	preference25	preference26
1	2.81054166374126	1.46331794308366	5.29594794377249	4.63740170079657	1.97539122073668	1.72376453951016	1.77171157123821	4.96031757615223	2.29429641694613	1.43849153392287	5.37441525908561	2.20876893704795	4.13156668218324	1.18222023502426	6.14044272632799	6.60029755234055	6.64522260479515	3.18177932871092	2.25671453749255	3.15474821822761	2.1054778316514	7	7	6.03026149095998	-13.2310561463784	-9.24494773272563	5.73852956089555	-0.947846694202106	0.760839484489921	11.0807857912599	12.4666449411429	8.71788669210217	5.48651738773546	-5.8516448889933	1.44544959904101	2.35572033184583	0.367987649464062	-1.32621544362999	2.53413908083534	6.79055504185433	-14.1847361202408	2.84734820339464	1.45186975414056	0.269526124554215	-3.9411555864611	-7.4041364811917	-7.87255070143249	1.93854557387626	-2.21459769758889
2	6.60158108193277	2.17207936871796	2.6619839117372	1	4.05287870514095	2.03701575906273	2.70387922107818	3.11330458870715	4.87990462413763	1.32776953933126	7	2.23911072968239	1	1.83566712484354	6.42452632115308	5.16397977024644	6.66720347269282	1.12702556616288	2.83724044919943	2.77361157948533	6.17979700740688	6.35836895002276	6.62530371636596	-1.03260061774859	-14.0644039564295	-7.21554850484769	1.45613879581213	2.92068772235702	-0.00575618992037827	6.69731432318852	0.420673750610905	3.95041865956279	8.93137193783073	-4.97574099057906	0.74436530019496	-0.472006547055895	4.02669556980556	-1.71422449364024	7.62738359713499	6.56854948395489	-14.2543269476955	0.426153151420546	0.105895889713357	6.70428379631771	3.47795874456482	-0.693530782458951	2.75166539204076	3.99917458906833	-2.29276277542307
3	5.87978425469998	1.52430059034984	5.55133432918524	3.98660513622778	2.40601407505284	1.54521728910244	2.97221030422211	3.12262044769792	2.35076074725894	2.41596033357008	6.32329201608627	1	1.68717940713572	3.83367091300085	6.56358286024878	6.35209877430917	1	3.78925374168856	1.51303452343646	1.84188822620517	5.0117189341351	5.91298174931879	7	5.828129820749	-14.1397406318231	-8.22517555617083	5.32284396607774	1.71414916499665	-1.21636556996634	11.8885833199633	10.2595417518182	6.62882374482006	4.63918709138404	-6.10093129265608	1.3318297021763	1.72701394377319	0.56519470442885	-0.63834875670776	3.91927337422156	8.61690152280077	-12.7626746137428	1.92378170665581	1.93495353883602	-0.150232285192469	-0.834817493839477	-0.0189945566471513	-1.95398461057984	5.70333570177934	-5.6435405149255
4	6.33742292111547	4.70724715226193	5.92815536373851	4.74379312601168	1.81615894523451	1.74858754004494	3.57889316968472	4.61107517745869	1	4.09638166243513	5.44042462271536	5.61721354944486	2.41909936553487	1.77640395483443	1.24639488339127	6.95234301018417	7	3.89358043573006	4.71156822932433	2.29035270500554	7	5.18216797534371	7	3.99155446612624	-10.896150574846	-9.6377060085764	3.15977383078419	6.89840802323266	4.01836932505511	8.0868202274475	-3.81443265945968	4.86314124387588	8.73035872865778	-3.97162679888109	1.66591770441219	-0.931383257083511	5.35496090729588	0.631520478071228	8.73920351730896	7.31384526010955	-9.80565706198021	4.87888458579623	-3.91947873650693	1.0110442754786	5.96187968420982	3.72194127707985	0.996510517739869	4.5804390394686	2.42182607299701
5	6.34583973276898	2.99108237791316	5.42899078732348	3.54832255405725	1.36112371253754	2.26812010296371	3.73970441319862	6.9751436160061	2.46894068504446	3.28568825291196	2.57904492770128	4.5912263518991	1.31747898224399	1.9627792320416	1	5.22972081585	1	3.28966607762156	6.27054710661092	1.94248794891177	5.97043306643273	7	5.17767871020994	4.30968476747774	-10.4295340688179	-7.51369877287043	2.72786123052629	6.67124714862203	4.19604257042991	9.3049073986874	-2.37440424316595	5.41339979560185	8.39801724709894	-2.96800520001497	2.00762837864734	-1.45581550769908	4.85274399529418	0.851832908193813	6.71886824442697	7.36032792785678	-12.3240579112548	5.62546314262273	-4.11281797301479	0.357446389157144	5.63103702286859	4.01629407506385	1.28489535128801	4.23929601115911	1.85460274515823
6	4.79905676765628	2.13522149471965	2.73266585632013	1.53454649551424	4.00468671563599	1.80254068727573	4.86936077153563	2.35670686988653	2.28795041371699	2.63370582139846	6.73474167439498	3.5218257339348	2.78565696949654	2.98692309146454	6.60850481775789	5.57275331235071	2.50481013043533	1	2.95684661078367	1.90825219134294	6.71012405731088	4.52885602327012	5.72640415055723	1.46835476299774	-14.1836660168449	-6.66458830467673	0.0512723594441716	4.36777672266963	-0.56648849918221	5.64317836345062	-1.12646448438615	4.19800277666952	9.55004504978728	-4.24956877136375	-0.711260029334874	0.257898715224862	4.97237627064943	-3.05348553870616	6.44391845528954	6.41814198364247	-15.8440256024695	0.995052286680806	-0.935891506943935	1.31204330389371	-6.32740687422824	-12.6127879227553	-3.38863546913778	6.20897392627324	-1.42801865258243
7	7	1.55206299065132	4.16439930571095	6.2032014040683	1.42572615610471	3.28545430501083	2.97944554842781	3.13062120743133	1.17015868492049	2.65354107855418	5.38562641963056	4.98791254127816	3.11556493262545	2.44361122487437	5.2783686263362	3.61651168167182	5.91317888321442	2.34907845641357	1.75423471954321	2.07394200986771	5.49761659973577	7	5.40477578001799	5.46031461736209	-11.0263519912145	-9.83557175059022	1.47220931064446	2.17630246688303	4.46801480699174	7.46496589725075	1.16728941918208	8.21275016243723	11.8079741468577	-4.37268204335791	1.69087549277799	-0.739873896156822	4.54048508813904	-0.134842160127365	6.0031953174188	6.23409413282366	-12.9777057704151	3.38225730814076	-3.89125080135701	-2.50817284253193	-7.88783501212782	-9.12168747382448	-0.898557622190446	3.58184183992089	-1.77737781033139
8	6.99213810727757	1.18651687516368	2.75692227294908	5.75428192185133	1	2.98480068833764	5.59977688994622	1.22204978176178	2.66601506397928	1.53632722295972	6.34919424772692	3.39032538482532	2.0066131106285	1.29463971539898	7	5.9701676304142	5.37883338393531	1.80868457793439	5.18117568566816	1.2012878342432	6.23783588286517	5.04935872099262	5.82389283707009	3.88527126640932	-13.3366582148102	-10.0709374292416	4.52039411856603	-0.930237095196493	0.573015133499857	8.98139997322045	7.91306968296487	3.09694458276114	5.68949743628788	-6.53615964060143	-0.354161832405653	-0.447506696033701	2.19648811929077	-0.411960621064011	1.27053835060782	6.4637864033834	-14.4358213038229	5.2573875512415	1.75920907198313	2.86727817585957	-1.32504385693512	0.522624867803106	-11.6364452338983	6.83158232527457	3.62806658875787
9	6.28076960664119	1.41608706327094	2.55871532460153	1.58251629263171	3.67380548042513	1.59821768235318	3.46825812747298	3.12934806528038	2.85079764627071	1.45224761659374	6.71898772813793	2.31718864641086	1	2.69480961159074	6.93928349901937	6.65805563806044	1.96742745164546	1.7971196259773	2.22436452460711	1.97989953594452	5.98459633789652	2.56770399424984	6.89640539751467	0.571862612828791	-13.9828564704154	-5.36215244620411	0.11563826179134	3.49484350634489	-0.592304236868245	5.69179498988607	-0.368054666685667	4.01478295999855	9.2982494357884	-4.58130473868687	-0.388989277792633	1.24456256223565	3.74292788241733	-3.47587686563009	6.35669273692331	7.85844080180498	-15.8020298275089	1.82637486379475	-1.34921810375072	5.50443750814833	3.57524312475555	-5.51710243486912	4.35272788201103	4.88711436714264	-1.07496662191087
10	2.94534406575951	4.11702933960022	2.59880432968773	3.35369772130913	5.02161190772325	4.09661765616059	6.46827903703196	3.40398291121578	3.4151462989311	5.2034838974241	3.09042410729259	5.77919741978545	2.10008441380609	4.46531825807964	2.37174731260081	2.79160066997853	2.77738157071667	5.56838629321	7	1.33976608908941	5.6865453150711	6.19557370702347	4.70220401595609	3.03145748743	-5.08639411064682	-4.32061770347751	0.938086705409812	2.36215579219573	-3.49961034875795	12.2330025525616	-0.581398942083863	5.42791924307487	3.47468996836302	-7.98800128202343	7.84700977759362	3.82085243839599	-0.457465661902954	0.0969943546840015	7.62787446013835	4.62960739424405	-12.168244084003	-4.33712530188147	8.71054398107747	3.50945953239247	3.51158499000319	1.74208320001334	-0.787693586247521	6.59040474434395	-2.57777545585548
11	4.44223973746924	2.6432401763399	6.29028214515577	3.30968384628372	2.33333747294644	1	5.51351806078581	3.78367461862604	2.92695491399867	4.38928433821865	5.7688804173458	3.77827391642546	2.99733791857273	4.14042015339256	5.58613741550272	5.82643699206473	3.40892855673583	2.85529378480627	4.41176649644555	2.31219021094989	2.33819811441877	4.54693588186814	3.65798373181957	7.22559271236718	-13.0972248298869	-10.9423760746581	3.05466934033114	5.12893150893175	2.08385972805762	8.48097426237113	2.01722051699461	4.67142500969391	12.7981066854278	-4.20540209416785	5.77809914443514	3.76540391860745	5.87553986990448	-1.6843572610309	6.22888986105842	5.04228205000011	-11.9978330106938	5.42156532313971	-3.23092293518509	0.222583026402483	0.176860239303498	-3.73422770085635	-7.65379389801678	3.80564112767724	-6.26380854384639
12	4.98479664715561	2.23636337678829	6.58265319212551	7	1.09626578320278	2.23764403643178	3.53492885767889	5.04340376047491	3.16148269160322	1.3768371851425	5.86489115676816	1.9408795954875	2.362154081344	3.29159632260077	6.5607896087856	5.29508470531697	5.63135459662623	1	2.23914097129511	3.08758986546759	6.04663711269154	2.42701424150506	7	7.16329293839927	-11.395796041493	-12.6695390611035	0.767581705636454	3.09541238852602	1.04703159015676	12.7097047023193	5.17552839025493	3.60021867461675	7.62179427064326	-0.350527326333775	3.92773386354414	3.76080746245845	5.82760733219626	0.693756084824775	3.38737673083049	4.37417941783285	-10.1164747548265	3.2199528462517	-5.47072732973412	2.3957385063474	3.16390857624608	-4.28394762213774	13.7945746796013	6.47104290259497	-3.99109234640867
13	7	2.19663611486279	6.63114973485217	4.79336771752546	2.38986136693107	1.32912159622667	3.67646018485221	4.91488620581577	3.12600403313606	4.36430503854784	4.82999211340747	6.68127364420514	1.98746797291282	3.55318087904066	2.48418401422824	6.48831933504182	3.18483794964595	4.28592601013789	5.65420822440545	2.40819569938862	6.81844166433296	5.78695757695876	6.24882555767612	2.52678489208597	-9.50055188249524	-9.00802649888521	3.60923688677256	6.52924406725466	3.63844304469009	9.64240286523843	-3.48324631422655	4.67729838257865	9.57023207244665	-3.296413877445	2.03469740172966	-1.126886656397	4.79905374535552	0.42006971066181	7.50923079944573	8.26991294937849	-10.5141086293086	5.55079495588409	-4.19088875436309	0.349311352442447	-0.233474197731583	2.68530646421765	-7.3442039590524	3.19388180125763	4.82976374919215
14	5.32209876169735	1	6.60589277759359	4.23786076956446	1.54340562310441	5.40469242437332	4.79124307738993	2.62306934338058	3.57642243107331	3.86970704377022	6.57776310678629	2.88489403408956	1.81794689142512	1.94127016922558	1	7	3.02321673684699	3.21476433953632	6.53818026130882	4.1433321208659	6.62753017043024	1.90026134036957	4.65977016048761	5.0442226881994	-13.9622644748261	-9.28401398342401	2.0590690388681	4.58165957807879	1.2063988278985	6.2440649506905	1.19968817920904	5.8168987445894	13.199698945893	-6.61296521314389	4.18900626172049	3.59769454681127	6.08590555303132	-1.16565168573804	6.74842199611565	6.68125858374358	-11.6091961430971	5.79678315272237	-5.55806711113499	4.28931546305591	-3.23943809283217	-5.12729882650919	0.973548402932688	2.27851569110355	-4.77201723266253
15	6.89604725238549	1.0684403216598	4.33636853435345	2.48232654890413	1.61437689410184	2.25560143391457	3.03620407475164	2.9870698108592	2.59660251175207	2.34633488560481	7	1.49546914858778	4.15484800521914	2.53399867976176	7	6.60144880803688	7	3.71078588956468	3.21261771263145	4.19368633391873	6.38377402123976	6.89472928045778	5.18164018994116	3.80099575346966	-11.2408634084485	-13.2191253802874	1.31931707550172	2.86231029342015	0.658312322308661	9.37397221924764	5.67066080702147	5.00806754314603	8.19749417073005	-3.56464578084923	4.19828481590412	1.34142698309656	6.10617880283	1.78206193475101	3.74717987685573	4.82218461699079	-12.1812035453388	4.43349079760086	-5.5029918390044	0.514345976767635	-3.9380012979657	-5.06169152542883	-8.09443738890471	4.31501166296166	-1.11283117946374
16	5.32074529692078	1.06707156717033	6.39912966992317	4.54136384258368	1	1.67189194677415	6.51445644062794	6.34039357947261	1.2870977535103	3.62623483499724	2.21380313805617	5.30142352424966	2.70907446652856	1	3.47534661194228	5.1404895087845	3.11719763154832	1.12464487282174	2.13244433427755	1.82231706487523	6.01951099735284	1	2.24534173042316	6.25279664631866	-13.0731103238072	-9.63888476780913	3.7382519855402	2.96257295219858	3.38643458283122	7.2131698638263	1.51796828991166	8.94756807086304	8.42742636290267	-5.97741486503341	6.52796242141663	1.24570446773565	4.64616806787707	0.311583559926161	6.64710411555164	4.93107284273349	-10.1607063800891	2.0578202798385	-3.66012173758318	2.71221573396073	-7.97429500641756	-13.4344713542495	-9.28567179324083	4.00353063480818	0.140492581643502
17	4.69072310920686	1	3.15988747300495	2.22168151065783	2.55268354679219	1	2.09578783955081	3.95518419501177	3.98294038713151	2.74932132881321	6.93768135326101	1.14466995337233	5.14729552672977	1	6.71796089038424	6.93414975960376	1.41406498112138	2.28164185232381	1	1.99167072517012	6.698093104856	4.44293826109946	5.55660303076394	3.21317852109932	-13.679603729329	-5.75166454052268	0.510043147265901	4.88770254587379	-1.67099550708097	5.84780023063666	-0.410679729322838	4.4391453541908	9.61988908158754	-3.46208376645922	0.0747009854247291	-0.754759397107668	3.75979730678835	-2.26779115619928	5.69876335751175	7.11616621802687	-14.2004827667011	2.01916141990163	-0.233424682305329	2.85823099160924	2.56060770643254	-0.311533376950245	-2.80446534073636	4.80057376731597	-0.0503449384958872
18	4.76567323117412	1.36112138019394	7	3.65644905528356	1.35914968274804	1.50524692357727	1.90646223640639	6.58020314446111	1.76795357377255	4.05125080455151	5.83420846815877	4.48976942522671	2.46207784223445	2.81271365031265	4.92616456855445	5.69936840370974	5.22266889031635	4.8779053014253	5.22484069015711	4.64381092209627	7	6.23903145477867	7	5.91171735678337	-11.0426380954164	-11.117724630066	2.99639003413392	3.93658368594453	2.39080210185774	8.47503672873689	2.03124261094501	8.91496968910586	8.85822739455643	-7.39745427707837	4.53759318309691	1.55594563497081	3.2719512654015	0.59112518084504	2.69263255627609	3.40213808348668	-10.5654494507755	2.94548275406252	-1.54827873250586	3.72532434065847	-2.68737896594196	-3.98137035585856	0.659244428804052	1.64560156709934	-2.80171451285754
19	6.24944524156748	1.89745958672297	6.28863911642621	3.14673772445274	1	3.44919957924687	5.17104988847222	4.46120443821474	1.8458055104113	4.52310015387421	2.49058834343189	7	1	4.57961942214871	1.82625772071353	5.41813510657578	2.09019710018509	3.11525650445051	5.56453606529464	4.62910418654101	6.30490912087276	6.19591634296941	4.01807165874271	5.35312411566581	-13.1827317068116	-10.752710787901	3.48082528272054	5.68525279805135	0.849831837520543	10.4559925292825	-0.798009216825441	5.3420035473182	9.50179850822716	-5.07186442140744	3.35501285234075	-1.36039135282731	2.8423634403133	1.65762957167524	5.86625185840454	7.93665846977454	-10.4221337586535	2.73202516536871	-4.86824407425002	3.98769533395869	0.994140317362372	-4.09417001422413	-7.36293761536401	1.97409402064604	-3.02491005081083
20	1	2.63906965093373	3.97958208547005	1.04533655470837	1.35190595961778	5.19176792440354	3.98267383322889	3.59948440308404	1.58600962702441	5.1797762039557	2.46832561305882	2.34502532113855	1	2.74531012863001	1.25896116979505	6.62768682104105	1	1.28361287540607	3.06320478929171	2.18952117686734	6.45692167814008	5.57636403780899	4.50119430110315	2.95044392511116	-13.1544571440047	-10.0250304140506	3.1970485982396	5.66253011342821	2.71122343768905	10.4497387707735	1.98706337718116	8.63347065661147	9.45997104686346	-5.80032227179926	2.45675894837423	1.32527281946178	1.12260209370349	0.0831246743150996	7.26039543953154	7.58127347759433	-13.5748655684616	0.992529779358752	-2.73067746253428	5.40737174616437	0.949596999089306	-10.236136570198	4.37668878746901	5.12274434780742	-3.95574166085482
21	7	3.07282586494819	5.03393925649919	3.23854165608364	2.29127026530282	1.82376388013092	4.63753998323235	5.75697064578273	1	2.68187600681729	4.99744250259169	7	3.82252553891324	2.42025875616812	2.55108664496687	4.68393420754545	1.44916620845204	1.48810573041352	4.97468766729058	1.63009521043237	5.33286290844911	3.17475901993348	7	3.09171007924165	-11.2724114501986	-9.01365927122903	2.47215604721423	7.78293127993973	3.58587573629836	8.23193342014334	-3.44473167879198	5.69973985743212	7.95102006523434	-4.25460488228721	2.24621479481239	-0.543698133316666	5.06947552496728	0.0366960098471177	6.84095322152454	6.87741675567822	-10.253584865445	6.16107649660161	-3.81707168930247	1.92991338060734	0.0309476819596517	-3.24622711109592	-8.49360549811473	4.78407473984334	2.51742385791769
22	6.69418647188412	5.02156224068673	3.10684360575383	1.24592909137697	2.63358932665604	1	2.75902565569769	1.75331967074192	3.1859779737969	1	6.84107402255281	4.16285374009324	1.37795354211121	2.79592588397588	6.45590557917498	7	3.8613606308331	4.13216002728531	4.44111979820586	1	7	3.89832450338461	5.05048659342917	6.95591173210119	-10.1378601708467	-7.93530251512807	3.01848686870646	1.50300719883049	-4.59541071830131	9.3963690304134	6.50816677961794	-0.162377620549136	6.02743688125721	-8.08077923072089	3.15798267292971	-0.641856648589142	5.77420513746986	-1.3156326464909	4.52401529959521	7.67198918759428	-14.5306883110146	7.49155237176202	-1.75265417453881	0.57161369510065	-5.27197470370046	-4.64382323922066	-8.28732040144463	3.80754169882044	-2.51159144723168
23	4.94213906751091	1.06657099148295	1.60808550127627	6.33164247159971	1.63967997380832	2.67922205752255	5.7596047484924	4.9674362655786	1	1.50642077775472	6.8534286312045	5.37601058150691	1	1	6.05246955553556	5.01815547887935	2.08916380904177	1.96112490591543	4.53989404857382	1	7	5.66796317213368	6.35554866249162	5.8047440061673	-15.3018378753383	-6.58190779208148	7.06358598310096	0.48122890022259	2.13736834084864	10.3973343815869	6.51441676543797	4.74490401557167	6.82261816687838	-7.15789021558737	0.446225245394458	-1.53150046394331	1.64221293459931	1.54089201800997	0.543319468914978	7.56390769304197	-11.849454677273	1.30609262284043	-3.62948154412427	0.865858232672701	-5.96923556372655	-6.69847001080899	-2.06266741671874	6.04379326455606	1.87043738826442
24	6.40988128171497	1	6.10649256247305	4.741985431244	1	4.78988065036198	2.44241288059219	6.22190378708667	3.30161703035213	1.76615513522846	5.81260490412988	2.3770867685855	1	4.60987962727582	7	3.37193849444783	5.67625032598776	1.92797123479955	1.0259338696542	1.21157330753682	7	3.95738229133481	5.87341158575945	5.25192465306391	-10.5578145501595	-12.7903411892819	-0.485008797789287	3.06233499718178	0.256311987804416	12.7626241403385	6.81956793806481	3.72891328614496	6.66391539085415	0.581577922260488	3.02491661470758	2.29614779706917	5.7852371058622	0.55840704447106	2.99230073391613	4.67106536032612	-9.81118810697163	4.73721954296696	-4.63768670487051	1.28856128399608	2.88509851326185	-7.59935733353052	14.1366865862358	3.93215129618455	-4.0541466938106
25	5.26132078602648	2.40389463445844	5.53286613672776	4.44086806271773	1.50151090673297	1	2.42190364922366	4.11515219165406	2.61753223955952	3.05210077015234	5.36808261881932	2.44985411915095	1	5.50569989098956	6.42256033774073	7	1.98724609538978	1.11104716858597	2.47946531237088	3.17786039414865	6.4381805821802	2.28450431972707	6.78450244122646	6.66873746690946	-14.1266999426262	-9.18142105294981	4.71006318966918	-0.508572051532801	-1.4306588624563	11.1003022766351	9.74664376500508	9.94363013820805	4.62573716433568	-4.85582067507193	3.63531981696302	1.80252684733084	1.79255861492168	-1.47248459785069	2.74889877364931	7.98981891593494	-15.439840491521	3.17786620545909	1.7242943829438	0.453535057931483	-2.51250051733581	0.975874714671309	-0.0502499558199783	3.69310949019328	0.645436587766037
26	4.22025671301505	1.70978531805735	5.44318376493221	6.08884325762136	1.8089325405844	1	3.7760727331601	2.34450389786944	3.04368880844728	2.01310037232188	5.72982745670595	2.98428620363073	1.80961438921139	3.57504482476586	5.78298126560001	5.38140667881241	5.63881992057064	1	1.419566402222	3.91821131123788	6.79421499846792	1	5.13405645036593	6.16396239490703	-9.99495517843116	-11.9210712149161	0.641297205801015	3.76995535275524	-0.200692433099466	12.010439344829	6.81906808632222	3.3984451716003	6.46808567409464	-0.362678604513341	2.24434175908613	3.30379183597143	6.08034814138462	1.80351501317561	2.41568585394251	6.02293098673736	-11.0620000653567	2.88208204950337	-4.96430437767805	-1.10125367343681	1.99265708146807	-5.4599163902751	-4.13438585644178	6.54026247230465	-4.79234603371934
27	5.09827119766603	5.07646315232399	2.57075594374558	1	4.72585891309159	2.59908946714113	2.87518652562572	2.41966797795308	6.5990213717525	3.38104093025976	5.30527347385151	2.46422219426029	2.14770800432459	1.53141795305403	1.40462953765718	5.52615240541726	2.80603976623175	2.07278357009234	3.76631938576975	2.14242652312619	4.99438906277296	5.25069090109815	5.20910799053457	1.70402191512548	-5.27926306611584	-6.00284208402133	8.2841574395465	2.02625780197323	-0.850053751090752	7.31169284115476	5.4174314224983	6.0253609625239	1.08711470885855	-6.76162114536424	2.98493855872145	3.43175610233593	3.57341190828914	5.08992717050767	9.00358327579799	7.28285951052649	-9.74676326320583	0.163064695691549	-0.587453184841313	6.22124652809184	-3.94497287868636	-3.29468077845387	8.43601578392575	4.16669348935881	-4.95832089510998
28	4.9897639863116	1.01252289373875	6.94640540497501	4.91483351765161	2.0565707697969	5.24389652115702	3.32573451946776	6.4186255188126	2.64610362862872	3.73700777322029	6.70239965052093	3.425282162967	2.32670569516494	2.14103268787306	4.24007249547005	5.55536227027867	4.33456617272431	2.48473122302782	6.30830752529521	3.09334498054897	7	6.81599794096335	5.10404860696158	5.79534040867522	-14.7089424488828	-8.54211375885766	2.70870419096545	5.62577479509868	1.21737825261263	7.53652863650945	2.46607418892947	5.75769297450426	13.0568494708778	-5.52235750773809	4.73484717978231	3.33312675135424	4.90988157883118	-0.465851504238265	6.84329424005971	7.31426059655363	-12.0232027147567	5.6316823456492	-5.93264315874693	4.86774664489874	-3.16343668797687	-3.14625990623306	1.44142213055507	3.42433876264445	-4.07117102157348
29	4.84820651443966	1	7	3.51453730875656	1.31867573489313	1.08971476246008	3.30842873355152	3.47112148914975	3.31082044830148	4.09188447438689	6.06919699505304	3.73314537544233	1.4851911132859	3.038669818676	5.60887717455319	4.94995802310044	5.65603578633527	3.77523935909564	6.7873336544429	3.37358331306652	7	6.16723656418534	7	6.77977670160933	-10.1367510943778	-10.9906406566456	3.92890770935229	3.74526985331657	1.83659651726849	7.98078732624811	2.14811212049793	8.8263865700128	9.14443853938999	-6.49695045123572	5.06449205803255	2.06529783034175	3.73648166641801	-0.704306933743828	3.49155729255706	4.21696720185118	-10.2770140424844	2.41386014722383	-2.15023850971089	2.40267510695312	-2.4498031794158	-2.28923295759944	0.0712866381385057	1.42091409538675	-2.6650084509528
30	4.42881707055461	1.89638263312475	1.17064807252084	7	1	2.60847168171236	5.29773654571194	3.08007580833483	1.28143654983101	1.42100607528924	6.86162679314112	4.31351168402026	3.14034273119521	1.02365203480803	5.21197609783247	5.06742393169268	5.01007149402916	1.65390388455563	5.54711445764723	1.8464526466896	4.39267951949041	2.02492835829098	7	6.24668020553199	-14.5490926918306	-6.94026638373042	8.37950084033597	0.842097947173798	1.61653244099504	9.55738686975488	6.83159594042601	5.43250004124798	6.04554176184543	-7.4381894237205	-0.234863923090732	-0.437501229333848	1.06916676672402	1.47114919339066	1.5713676987537	8.17740211208288	-13.2758173271636	1.12182091152933	-4.14892589177048	1.82440560201029	-6.14668837488305	-7.71580539567467	-0.56789692694509	6.38092126361576	-5.30700118273512
31	4.91525630022801	1	1	7	4.01527566035036	2.69445952342764	5.76607782477848	3.51730980374169	1.70245213544012	1	6.3782391011826	5.35508073704165	1	5.00804170339276	5.50196425514885	4.67421181603835	7	3.82879515352289	6.84741377559241	2.10608092285829	6.07174333184186	5.46853049561043	5.42284609935258	6.62847833551639	-15.6823738334861	-6.34495732116183	9.87688949465522	2.45943806287023	2.35288354043423	10.4878688244878	7.02759068136246	4.00106893451677	9.14078043180196	-9.27060496528009	0.99214597848339	0.700465813264561	4.05258822585849	-0.434792540723758	0.648511607068091	10.5971656679674	-15.109442813537	1.10892587229395	-3.45522446095068	2.60988378433705	-5.29330831340412	-7.77135481665144	-5.4453010952043	5.50244934085466	1.12713834037423
32	6.4467089757276	1.03225073437161	5.50017940300907	4.52143300940137	1.78148191896785	2.59228251799709	3.27990703762871	2.02870301759986	4.85184841916025	6.3713270445807	1.076101494591	5.79303686934098	3.89390398661816	1.71370886088017	5.96888545763284	6.93464919361859	4.71076728580155	2.45627637193936	1.84566840910646	3.7902251201162	5.83882749156398	1	3.14348588678834	6.50994245827508	-9.57808493964487	-8.79382636258508	2.80423177936684	5.50462383451912	-0.813933877548114	9.8262142068678	-0.839087879653655	5.00243725265721	10.8651144458136	-4.93224054562744	3.71845074419348	3.07761169477501	4.03907642829524	1.78462420816817	2.59987254847338	6.70528186140812	-11.236901502116	4.11108324222258	-2.42436384302111	-3.58616590593213	-4.73706110665261	-13.0973953791624	-7.09366706269033	3.9650455651206	-3.69106426443445
33	6.94977967421932	3.41681457824743	5.97117428311406	4.77294633481144	2.31573470365138	2.5526729735932	2.45635191332635	3.35189085166806	2.69642013556143	3.02493600044793	6.03035784532397	5.49582252954334	3.08344393019864	3.44616673642722	6.35180368706484	7	4.82509972590685	1.53034807916475	6.30336993768323	1.76312563879554	5.93709151022354	6.36570871910157	6.05920160412627	6.39133082122412	-12.5118217334279	-8.15598703442221	3.01140964240322	2.38468826205507	4.83242101659643	8.10822166934058	2.02230940215021	7.79927880333479	10.0434674828529	-4.93182796800568	1.18894057703499	-0.318743715011863	5.19234610497154	-0.561387012753554	7.95981556970934	5.87721181422825	-12.777754683028	4.56529245958606	-2.18452317482894	-1.77603718027608	4.95880845683472	-6.83249614239364	-8.1068288983669	4.6035109690168	3.09703999200479
34	5.16290366741327	4.0063526553906	5.0801285970347	4.45241440754885	1.16737368454902	4.9157375561555	2.61366563870317	5.05415695554227	3.05946247139895	5.27609456276873	4.89256089685687	6.07906275332946	2.28782413454149	4.10564711456035	4.07797020113589	6.52286587750264	3.29723934387936	4.22787192371393	6.22907368653804	1.62290716180296	7	5.57195570505426	5.85123914786941	7.15830294864382	-13.0494638679196	-10.4528077819993	3.79647685916213	5.84836385131564	2.73368424690497	7.69991194701529	0.712753201871522	6.13442930438689	12.1968904671963	-3.70252784271529	4.56894114908533	3.49043912307568	4.88439362479215	-2.26778943737197	5.44292894021885	4.1140679882211	-11.8243893686913	5.64789929060967	-3.74172722237923	4.53417603130159	2.98486865159778	-4.74360090201636	0.579943339734073	7.17259432930929	-2.80574548895742
35	5.3331449334458	3.20467008157093	4.75898838770409	2.19333996255245	2.06507283216837	4.63501589692434	4.0989907011195	3.58324321752636	2.18368394483275	4.36106316862358	1.57850712432626	5.05044878412634	1.99860553526568	2.39534288849913	3.10797590660135	6.99761073923019	5.24518538201638	1.66094965976444	5.45131864067447	7	4.62940779132185	5.63115433124649	6.88733406030101	2.13359854261677	-9.22300572027207	-7.42366396900897	8.41570704679014	5.5442802400408	2.68945983825096	9.4349635780159	4.07202050015308	2.00014324476947	5.15664756803235	-7.69502123880428	3.10424710582727	3.0492223624935	6.41946945735731	0.417083783262555	9.57013143357966	9.52446663543604	-12.0149217946984	2.08079056371215	-1.87675792597161	1.091457059812	-8.45228123801082	-1.72859063978038	-0.717050543765286	5.85281581723101	-3.94686134229714
36	5.20127644142391	1.3523594853468	6.80432718305861	6.07141678897136	1.4446335591827	1.06303844746808	2.01167204600702	4.70697674994548	4.4504023724109	2.20936335957441	6.0893348933632	2.39485529361691	2.7751826785418	4.15040691949585	4.27289614911295	5.88304525264857	4.1588912571434	1	1.02084755357692	3.0795587737487	6.61108094793062	2.12953857826022	6.2262670158348	5.96617463586591	-10.032095129391	-12.8664949840326	1.33030104058067	1.64840923088482	0.0238318877915207	12.2283718290274	5.4896933053698	3.51329413517795	7.37948392413674	0.149555630950361	3.55103986566377	3.09301976044559	5.74307629944941	0.234632809781225	2.56590308758692	4.69535629210726	-11.365258433841	3.75192208760221	-4.94083254073398	2.18480236867198	-3.05737116164488	-0.809522849879252	-1.50038308994523	5.95379282401532	-4.29179064998453
37	6.07536036261417	3.56734876270987	4.52837561875975	4.7591064751064	3.48648209531046	1.47877692280594	3.19333345084926	3.91204852150705	1.476541416026	3.89689842373021	5.74936699387814	2.90946261822088	1	1.89167142054481	3.55741178893932	6.05591508905429	4.50685013117642	1.64823632488094	6.58254660299491	1.18468497566508	6.85475000716397	6.56495318596386	6.63053119836559	3.99923710254758	-13.3661337711041	-8.70275908048636	2.96507235952708	2.27946798930157	3.51011940468079	9.66612641143597	1.65120387035863	6.79112163277597	8.74795424698532	-4.81864196225375	2.39145649099741	-1.3341709979597	2.57982376995153	0.0984309396997706	6.75384544695044	5.57636496980328	-14.3096142243847	3.7693433257217	-4.36329421741242	0.070090041314036	-2.47484146309848	-9.56615353942148	-9.50997545045541	4.3154588926457	0.878266671251905
38	6.05694114547252	3.11887264801468	5.89940294587976	3.83400981958655	2.08273391648591	3.7321205082311	4.97437709113792	4.66510928501546	2.08851226476449	2.91144858955751	5.09653373826991	3.55586618972741	2.41600751097854	1.05186591391505	3.01636470786429	6.58968575152768	1	4.575977133272	5.43197290971724	6.42960444704154	7	5.75786697355393	5.79535825685844	6.61438305541852	-9.63195849186185	-10.3404690835766	3.73186098486114	6.50622090087966	3.52414535996169	9.98441435355937	-1.77388071392865	6.88564482996265	9.37520619137611	-4.98987740497623	1.49799157905503	0.226527769698171	3.98102939494316	0.0582707680321982	5.05886937159847	6.99713472533049	-10.3061079636297	4.75441653254107	-3.10069124401915	1.59078718704427	5.76242354711847	3.62312654505407	-7.26992075828162	1.92356653528989	2.60441045115359
39	4.24498779881658	4.91631791914455	3.06116045429436	1.59124181542407	3.64818632399309	6.73110575133637	3.85331992846054	1.51717942945075	2.82391388961831	2.41692739294203	6.54809419717899	1.69775009848969	2.7949970637281	2.30975895690246	7	5.60582620783581	3.62071974240851	1.84762397962076	3.02890384486625	1	3.65338636720089	3.16904216610808	3.72153524559334	2.0716212600577	-5.48263738494752	-7.67737103667946	6.98797421963253	3.55230660338672	-0.91022863006816	7.95544362002875	3.58083870651356	6.71807120360195	1.29635822056462	-6.4313078790339	2.6555754233281	3.60349862814319	3.13811581959748	3.41542875582627	8.87828752433812	6.766213133521	-7.66813286494539	0.726090809378553	-2.66582573950561	2.28026339224097	2.11033076931698	4.53524534175877	1.53339204085766	3.93557991768902	-4.75878991066292
40	6.03502478023879	1.6737302656666	4.07416929407605	1.7192207285606	1.26567635979237	1.48186332068293	2.70217342771179	3.87686172751909	2.54128753489834	3.83502508686456	6.68894916130578	1	1.42474409012268	1.75955756547263	7	7	4.39457796010236	1.76681330491049	3.03802905394251	1.26480005625283	2.53122254274906	6.38415555849769	4.97453438083815	3.56688797989971	-12.6136372698941	-12.926356182801	1.84590983267147	3.21837253346656	0.271593432152491	9.94402386164705	4.62385782796286	5.04179534398044	7.35763029200119	-3.30732733642775	4.2915372983979	1.69470087038076	6.0066467034973	2.24847753298992	4.29133717853243	6.135848468912	-11.7274602230946	5.08031531025513	-6.39046884593281	2.6791891021587	-2.96673639561904	-5.67088023904431	-6.92725669343099	5.45158608362701	-1.52080996209562
41	5.35896998037979	1.05626598539784	5.65325892627994	4.67416075337623	1.78011766370546	2.98998694903697	3.57410238675673	1.54932054046827	1.60773137193555	3.34285459560268	1	2.48947344501718	3.87881433506593	1.11812380003869	5.92806639204104	7	3.67355843307674	1.51771556976319	1.00732076361964	6.43566009114178	5.52088650705708	1.77879805366	7	5.2602084356511	-10.1778291432828	-9.54878435640132	3.84768450276367	6.02145435681125	-1.08486211404039	8.86176444601467	-1.22262912558451	4.44720663776817	11.247687797538	-4.92528958623121	3.03754002853111	3.55034530521134	2.81647711450905	1.08267369976341	3.1286167051247	6.02614558864738	-10.7520970318162	3.55819599660148	-3.2277270002876	-1.45752840626688	-4.66407751470646	-13.2254393826017	-7.37036286085275	4.77536747981761	-0.776960399154323
42	5.34112613490336	1	2.83889746372807	1	5.92349310779134	1.47614809451694	2.88371006194878	1.92510212919252	3.83492730325944	2.52996975184058	4.56787527755946	1.77793646781706	2.12373915566059	2.36413103413603	6.76996012934226	2.75382009702129	5.35303616049553	1.85874957657807	4.01578082497461	3.57410650904636	5.46893621222113	5.41669821372244	6.36164652125275	0.701886973933125	-12.8050352189299	-7.25767547445555	-1.98969618809351	4.05869810242212	-0.648894146876574	6.40436956294556	-0.378485487145659	4.47884596935157	9.46273084122799	-4.30090190595232	-0.906938081923063	0.408587425876356	4.38804568371892	-1.59153245542651	7.88150219736056	4.85973339332271	-15.756303983455	1.66975089869161	-0.0729863998132008	1.31654165563096	3.23850553186964	-10.1508418727673	-9.6544995679489	5.45720680367534	-1.05905739752736
43	5.66446981065254	1	3.61332097074615	1.29659239678904	2.55760066016638	1.03606968181369	1.90220617408933	2.82216228467276	3.47505858571508	2.89232103828901	6.81256422283593	3.36804801318958	1.03774564852483	3.43277018254887	7	5.41871040230661	1	2.02578077063578	1	3.70676413581937	6.72720527728837	5.09404125927704	6.84693411784679	1.90604292611195	-13.5571207280677	-5.54009222776843	0.0658050504864973	3.28721239289084	-0.333524833060442	5.83341205082761	-0.523186275682832	4.37320763053347	9.94165221918461	-3.92902010208538	-1.30839176021449	-1.74087206196765	4.02767799784138	-2.26513711869289	5.98096660021815	6.80393171242887	-14.93309089074	1.3934895164235	0.666988580012906	6.77959094097657	2.84377933454346	0.672630341574478	-1.95035741289429	5.77551402296246	-1.17729159214207
44	2.18478030752396	3.00539764681933	2.51679855694524	1.82838081695808	4.50626181356195	1	6.7651319233881	4.42467003718315	4.07950108632322	5.76817799457098	4.07724648831702	3.26309227860147	2.4266639868944	2.99162215578922	1.2793660560183	5.69797463095503	3.43832813898235	5.66402441242354	6.40990067791454	1.66176267779797	4.88949518747758	5.17458095858259	5.75197183800322	1.89977944876043	-6.48502834387655	-4.09853312161735	3.94433513521808	1.61665570354355	-2.56410841281087	14.8033322371864	-0.115092918991992	4.99998861763303	2.30274173037161	-8.98526294735863	8.63475432265622	3.20040201129863	0.326756448356198	-0.148286939466962	6.31387005894641	3.70542000169118	-10.4196790417707	-3.75369541080583	8.52319828658477	4.17078236325113	1.72345695100641	-0.047570023339527	-0.934543279409875	9.0036688477634	-2.40702707128829
45	6.30323570884825	2.29145417544504	5.1833206576484	5.83495436722446	2.0274379815288	1.2296357946316	6.26184335968343	3.5461480528489	1.12425769823409	2.21176432656477	7	6.58709597708305	1	1.03869700697284	4.08884414500391	5.04342710462839	3.74361797165117	2.36357672969222	6.65026130497456	2.40182534723749	6.09224139045052	3.02632419093329	6.93430455882441	6.13550208128223	-12.0673426263053	-8.49505553504406	0.806396867198602	2.30158565063799	3.14603763413526	9.29052777130179	2.68576004348472	7.60023738676076	11.9928297453394	-3.96588666649426	3.29436167804176	-0.755030821534337	6.07158000772405	0.0617746621922887	5.95178948675716	4.39145217279299	-11.9837452763654	3.93207183874547	-3.09804455461935	3.92150420894043	1.70620255636422	-10.6156551164678	-4.16047696459947	2.9269763894029	3.39454609149971
46	7	5.04295043355637	3.3153166685344	1	2.72290678174395	1	3.38081589717033	2.86078915086226	1.23367357965451	1	6.54068032288833	4.48449105370648	1.70296621091779	2.0537644243329	5.87981885305769	6.37439987880574	6.13626239194646	1.28079287515751	2.30107096859853	1.22077972144344	6.5286007227054	2.92844246929161	5.4326868852074	6.08035716462657	-10.2624307845366	-9.05979205083432	2.59471194047725	0.714846857381506	-3.65587433184382	10.103145909677	4.92908548242856	0.988856135687367	6.20982092834741	-8.15356889431953	3.1563710741068	-0.858858223353348	5.4527588763583	-0.690480093506293	5.25292529853669	7.93395204442553	-14.4059853598253	6.93835160196251	-0.038720190751278	1.11684627883081	-5.6395133563971	-3.90593386883407	-4.01975042614144	3.74875477653942	-1.8833598064261
47	7	3.64403205787669	6.10076294350365	2.61880626767448	1.6624155344226	2.53626555166702	3.25557016633834	6.3648587144401	1.93009031839315	2.19210109713289	2.76016543365033	4.21585742032425	1.58331290622738	1.12486796972136	3.84371831124775	6.29292196473311	1.58061165999593	4.24226857547845	5.36810369012706	5.76923528405401	6.3031373486035	7	5.38010617148416	3.97191543560986	-10.6681365725016	-7.52436998794473	2.60347380288055	6.87865872073572	3.4579624006709	8.71684389323846	-2.16145587783538	6.21828180884592	7.64696528181565	-3.17232335450136	1.33423041453245	-0.114912060352535	4.96364852710887	0.702069801736817	6.38530191030953	6.87866667652225	-11.0682726666303	5.23369331275954	-2.74945442956549	0.726406611161522	6.15926172643758	4.89745943844149	1.70054760641251	3.90516298343699	1.29642299321057
48	3.93897175048399	1.56743911692484	6.94794431278502	4.71322084145825	1.62090548110665	1	6.20820702479193	5.44004549766368	1.71460815559995	7	3.18579854589028	4.76788233070899	1.89243014175627	1	1.96866707776663	5.00222963751705	2.68594470204124	1.19294949084233	1.79110924864824	1.04996677218687	6.44297347398674	4.05007218289128	5.73656503794764	5.49654265243075	-12.9897840590591	-8.74455729760099	3.94745237835063	2.59811033617306	2.86064639471582	8.81258163663932	1.14407996027355	9.43046467259017	8.70386338662365	-5.97899314022411	6.11673880389407	-0.11396094663236	4.77954674591905	-0.36879515151876	5.05142100049046	4.47676761158119	-11.482139288898	2.31484816909015	-2.52523346713107	2.14319374873283	-5.08037354295403	-12.3321087403844	-8.0375341475614	4.16405540072215	0.159860170638069
49	1	2.4607383488347	3.83881211390816	1	1.32671482932944	5.42348932105912	2.88096294877036	2.11618976747212	1.23778386274922	5.98387242108767	1.55443809456726	2.9471818559473	1	3.29326613886353	1	6.88227507409812	1	2.77356774881601	3.53404740957349	1.9798634537965	6.60379307690299	6.15792849949015	2.91782915545887	3.49666229001515	-12.3071451449804	-9.87658288817325	3.28380630184515	5.2739696981069	2.96100052554434	10.8104096113509	1.39668058610814	7.78407841262642	10.697114221345	-6.3895784448392	2.79333575519856	2.54565223505701	0.657048427999053	0.537342594037732	6.96882439515571	7.48744998772082	-14.5315941386842	0.61191191408434	-2.66909202683529	4.90982665158036	1.21544490517421	-9.56964194154792	5.18276340942272	6.13270598392843	-3.54711023021121
50	7	2.59623649703749	2.52384863163108	1.5491668500964	3.24687256023863	2.23828284427935	5.69239910547307	7	1	2.60616429043092	5.30289069511514	3.9266839035391	1	2.05000142714528	1.54994574654329	3.52350485545458	6.24476318311941	4.74322305196513	6.4187766645277	7	4.19452277182006	6.61478244699903	6.59347345598146	6.35182527566129	-2.45478658180036	-5.82619468088406	6.67122320934865	5.27006606762959	0.553651254864034	7.26943825874327	3.00289819106306	5.10271233940237	3.36167299152065	-5.71115076674375	4.1970668015682	2.167337607745	2.2344256773157	-1.5054743105204	10.2016372722162	6.93039424754101	-13.4877255397804	-0.170568161572283	-5.70051783056763	3.59361419184249	5.01596266434088	-1.0394160664488	-9.3384887140701	4.98143381588654	-1.08393839190397
51	4.37462433975004	4.22998027648467	1.74510484612646	3.46947826158938	4.92742855265484	1.71457968869049	7	2.96729109447489	1.71463261305025	7	7	5.69563639047823	2.59752202314694	4.37310211840129	6.1555049449503	2.69651310858409	7	1.56109754467073	6.26531854914136	7	5.53560016655456	4.91324328242596	5.24170019578425	2.34870191654571	-6.46588347373004	-3.46498505449781	5.73833249773638	4.15036909940509	-3.44140517373134	13.850757326302	-1.18160497884663	4.3961830769323	2.41071104664461	-5.67187878452172	7.1642037268617	3.65088135862973	0.693538248155871	0.46482914797149	8.72734384821802	3.44617385261064	-12.6424378204921	-1.80761010165181	10.1341048529628	0.87055218304222	3.79054274305896	0.678639966148469	-5.13646694628316	8.44649299382872	-1.82046750671673
52	4.57142787393665	1.28012847477344	5.25567889632257	5.71567153558834	2.08336947761968	4.34253792699802	3.65177120324868	1.53469900919415	1.99748465158682	2.35301190865698	3.03088399257	1.59922524722208	3.12827562789631	3.00588093561144	7	7	3.5216192625732	2.71500032576274	3.67095302834594	5.57823423258122	6.63841445368201	5.90394223726085	5.6758385547233	3.8252855413875	-14.1658063932258	-3.87569224276809	11.1885635350464	-1.24869837812337	3.03617243988594	10.8452044307065	7.97196245096116	4.99107070138674	5.47804659646065	-6.95555747123379	-1.2921426155818	-0.0674395672466956	4.28016405921832	1.14965500352255	1.79366674437768	6.9185899835314	-13.9568541563637	-1.44454377216125	-1.9888795583322	5.92817105741726	-4.79116624522646	3.68426219468542	-6.98024701872534	5.08994474701904	-3.05577972297356
53	4.69745016622485	2.64453634089662	4.07813037546086	3.8365374720261	2.3979931286722	2.00242475624118	6.86163677406156	1.74586534929264	4.14351349549794	1.78508300976006	3.48553856841408	7	1.87115696505075	3.49904816399543	4.4111150487642	4.43761761916534	1.64827235073325	1.84780694542678	3.3055819507569	5.7048288483873	7	5.96260459562292	5.15445509480648	3.67277712688514	-8.29829802465205	-7.64961002138269	7.55885905620153	3.97079079856473	1.83937791668661	11.650073807534	1.63847203102051	1.68369579709407	8.52760196380814	-8.31908382256352	3.51527508483297	4.3699816522559	5.02779069493298	-0.984664340738832	7.61962909384411	11.2907832420494	-13.2262013652097	1.92417830562522	-0.250907690076641	1.96975477645849	8.27248881301599	4.41670476508929	-7.86797576344028	6.17622568962795	-3.07919039403109
54	5.36917879429103	6.44102659150213	2.39770395640906	1	4.85246407492906	2.66683993240357	2.95848377255076	6.45899843553551	2.5793270341381	3.79529248492352	4.08172797946992	1.07378824004756	2.5356086546997	4.82749294559919	2.52110940749948	6.6760463398326	3.31935048967176	2.25704180063522	2.67686225462249	3.44694307334691	6.02579855555168	3.99258403099	5.58628832675409	-0.419568667369269	-7.37332295477773	-10.4847105503499	2.14764018624999	1.44414616335676	-7.54520181512485	6.03403228940043	2.46067525880867	6.2816824503415	5.2453484221506	-6.34640289777391	3.12454052689332	1.23587337476885	11.162110865542	-4.71276428134263	0.755778816375497	2.04308081187109	-1.58384278835068	-0.0496837452897316	7.71525756594969	3.8023883841986	1.85494606231722	1.62739584476467	6.30068570979059	4.67361715090503	-1.49311788202459
55	5.08371317153004	1	6.21220019321237	3.4827563982584	2.7694126653649	1	2.38851687966398	3.352394511932	3.54641483891756	2.39072268008376	6.13865626942667	1.24365201804477	1	3.36022940657476	7	7	1.65068818154733	2.09225674315084	2.79790890652405	1.1303918402686	6.1539057978267	3.90909304295465	7	6.81487057536377	-14.7966444104448	-8.79238887634457	5.2401277424865	1.19907500676462	-0.955301730035232	11.3930665147595	10.4204218769092	6.15885709091239	3.90837731356145	-5.60422058659629	0.0187484659951292	1.50977664761591	0.409323080986335	-0.42070770608674	3.61142608232953	9.04967257956019	-12.9136636146903	1.8856270608947	2.1762610688538	0.376692355647985	0.391087555323982	0.240333338688599	-2.2494469131886	5.96861845068803	-4.83907699439162
56	7	1.55824888486853	5.29495530000967	5.68251889526852	2.12636001393541	1.30539845176247	4.78468392850624	1.80992972198525	1	7	1	2.59389407673566	1.04065486408311	2.74430189372613	4.38402466374629	4.61041896146738	5.71547741243054	2.37578890507838	2.13977690569647	5.85921920274334	4.49836714924399	6.54762556751984	5.54703528111252	6.58307132521438	-12.7370111762351	-7.6111779297379	1.88951748662182	3.54761542187029	2.49711745303984	9.41341874130671	2.80041331901057	7.46900752439152	9.74164888258866	-4.51495912759621	1.67293606212237	-0.886412121254404	4.24110746955888	0.709463252501303	7.47266526358347	6.81926856386444	-13.2311439136428	4.58719961492637	-3.53681358471493	4.74961367467708	0.35085949068269	-9.86871657693233	-4.97627208630706	7.46880885234536	3.53697798462037
57	5.4605737919433	2.3804529735297	2.30240603162609	1.48903464268015	3.64489567630415	2.51400445519982	3.79417455750767	2.60215072852009	5.13913127409295	3.18035238286307	3.83849428083171	1.60997027764239	1	2.47522721796756	6.62182578347608	6.38517844835993	6.35130706706096	4.38440604083843	2.22141982809756	3.235187089587	5.57088306077049	6.94170651668818	6.72670510173658	-0.716172881555186	-14.9645843616344	-7.2375454002557	1.7400880162389	3.28696529302205	-0.18108857064406	6.6209777308561	0.3523462964179	4.37725134668514	9.69196233229422	-4.51045452757517	0.344288969979822	-0.266787766191784	3.61336954016228	-2.13740271663177	6.78920393311652	5.97909070883568	-14.3337019369899	0.399547405507837	1.53529210495491	5.32359946914676	3.64991166896193	-0.990563552347576	2.7887747062758	4.49485402263965	-2.08932111689837
58	5.83601632436948	1.76133053300535	5.84862268920093	3.27836291193564	1.96035142679668	2.36283950180069	4.37229443507237	4.8475154666172	1.76256389076549	2.8676690732824	1.35457105071284	7	1.98837626388145	4.58457770731642	2.63811193317374	5.02085536819777	4.1486563624481	6.55332781475104	5.12018455791827	2.07750174779743	6.46901965290992	3.69037669967446	5.75901602777107	4.77101778444643	-12.8847444613507	-13.953204284405	4.48525861490521	5.76150880380394	0.663825048767074	9.76536827005	-0.742495391070019	4.64537476567697	7.7970231984795	-6.09709430844375	2.67436659362429	0.471385178035846	5.23466050941817	2.20623654386053	5.72644467936564	7.97328507305737	-9.86829060995515	3.33521069666681	-5.05893494796798	-1.14390438624577	3.86118484551691	6.30849610366337	-5.21048043011513	1.93468924392283	1.98108695657727
59	5.86487952536219	2.04202675788035	5.79826611323379	5.17571078020156	1	4.73755594068734	6.85652085762843	5.30706970597123	3.11855262277662	4.46828082269538	4.98922043848053	2.13121844544189	2.14436727478584	3.69397214199603	6.55460418517702	6.80846925597425	5.74246436157741	2.08094033039932	2.95895427640885	3.02731225466375	6.82101549200959	6.41207950583926	3.45642371352761	6.18280457689297	-10.8891966695408	-12.5116886941456	-0.615889393853408	1.9400723988154	-0.169004981406587	12.8303850271056	6.38520994920161	3.37477706473571	6.13528462957142	0.0635316681348371	3.60568134170507	2.50913675708105	5.75502193300554	-0.230693601770848	3.14878212516694	4.52279306571936	-10.0001967607931	3.5332553846872	-5.72715795559283	2.54246531982323	2.95755308788858	-5.61643696082775	13.490940794323	4.65071535214407	-3.48505890789363
60	4.15923751966777	1.99058044770279	6.29636731387217	4.64951757943511	1.20150518238776	2.94166366641809	6.18542220239896	5.87386792709357	1.68071927639735	6.9514566326856	2.69501053863984	5.48810271807587	2.64886000780994	1	4.06279438820116	4.72929420367136	1.38160026425089	1.5491033668713	1.5794872878147	1.33026644287753	6.55842341141149	1	2.99236402417604	6.54116543447824	-12.5682970442317	-10.0101496624522	2.80569879735794	2.09786525545245	3.06379865190204	8.10938484488722	1.15296677915436	7.76679472560603	7.50424612776833	-7.10734683522755	5.89013115049037	-0.0962123567036229	4.84454171357525	0.601650421362565	6.21893754900885	5.36799884995502	-11.2640553490306	1.67687330586995	-2.70203536320268	3.72595507025877	-4.9858327203975	-11.7859467309405	-2.88900518567947	4.52901428292819	-0.977418213310947
61	3.59827135498149	1.4893223428867	1	6.11467023658551	3.98250280240483	3.12941989184484	7	2.92852033907948	2.00972660607919	5.79480157639762	5.73619840079978	3.40993814269394	1.52910993044575	2.16316751559193	4.69150687039238	5.40466235744781	4.18071421333174	3.35267702195416	6.56184975462169	1	5.74170987581727	6.65640199615201	6.0830630205424	5.92143112915269	-15.5753961625209	-7.02512913279602	9.43460094243782	1.08256418573604	2.07956171972594	12.1847529932645	6.39033464026106	2.68615012541101	6.48869000195155	-8.43155465357213	-0.15251939663223	0.367157026912316	2.13519502915073	-0.0484829808470555	0.633198827961492	11.1725634521296	-15.7478731815693	-0.136148333306722	-0.323025943892752	1.35081990517172	-5.86682958024285	-11.0244469681749	-10.0439769891471	6.19801818500425	-1.11044809738601
62	7	2.98643551913152	4.618260568401	4.22624875413483	3.25200542673792	1.93478332371842	3.67960354740004	4.61022313497727	1	1.6314608407395	4.97538274422589	3.73454312419742	2.02885454344503	2.0086613831885	5.64163671319996	5.18521809634741	4.73256364117497	1	5.45911406873379	6.82445680945169	4.98140475190839	5.18038803990729	6.92766792971922	3.08467826241867	-12.690758870204	-9.87284455945416	2.13058934145192	2.20117429195633	3.25719720178369	8.88229034660959	1.78780605149644	7.33824549876271	9.66703479694042	-4.22378997298814	2.82367876885611	-1.31494625747016	2.99723269452255	-0.282466583096674	7.36044816984652	6.45961117012569	-14.3301038346597	3.84595057318384	-4.0593235713623	0.592849297585692	-2.04081372222405	-11.5967117448866	-5.06052828083606	4.26521676754485	-1.02295183738108
63	6.65048204440442	1.53450620247913	6.71553484560955	3.33975233024077	1	1.7322767941448	5.00395852477083	2.69042266452551	1.88791031386343	4.07139120283371	5.82047617245674	4.27524837304196	1	2.07400366558021	4.47690408210093	6.94876658096799	1	3.25764084687108	6.79841254322606	1.08191534262528	4.58967675203995	2.14104035038801	5.95543058332799	4.38713683025817	-11.5724793524093	-10.8534254636553	4.27095000158119	6.61104297348124	2.72203236850479	8.80421912318899	-1.80008431871063	6.85856387412195	8.74310615767836	-4.12805062238226	0.608760506017894	-1.15614103717052	3.74041967955122	-0.147839265116817	6.71430010486666	7.98481151765084	-10.3778820662797	4.57075658521098	-2.82291606405968	4.69971433347751	0.87046485714066	3.6466647149709	11.1950868814433	1.80683065611991	2.00426002857546
64	3.52797546888731	1.77467795463113	5.14253841007872	4.96894956881915	1.81951225605825	2.16861713765518	3.06061239003435	5.0447163144911	1.64160314677923	1.73856743270825	4.80145825181203	1.88812083858928	4.1512982261437	1	7	5.9885134985284	7	3.21709726125576	1.97215127071906	3.66002067079697	5.14852438605698	6.88857158755954	5.12574831199926	5.34588098122573	-14.2366336564104	-9.70611013237321	5.39513773975864	-1.70960373123219	1.75025976794204	9.97287970049927	12.1946337104008	8.24667935006499	4.41684203688351	-5.64312967075165	2.57547044336724	2.77561047741542	-1.03714330136933	-1.07692466999236	3.33920123313199	7.32464466137844	-15.6811354326549	3.0693620918653	1.41532896613449	2.16914101423812	-4.56103950678837	-6.87527840362967	-8.34639752144166	2.28612718989082	-1.09265550008874
65	6.66063707237752	1.23456038628179	6.96244273591568	3.3725460190229	1.39067484650242	1	4.40454062906149	6.67376569772927	1.34384839576579	2.09447644415245	1.6794532288447	4.74930487460069	2.28493463042848	3.09683125717157	4.00580614347706	5.61785096867025	1.65336599241236	2.07290401395415	6.75349063777702	1.1530715775818	5.41272128029694	5.89010586245587	3.59190230097978	3.45844249896365	-10.6568030364706	-10.4650139010894	4.18154855192827	7.0995363991806	2.5424917362589	8.93759916394427	-2.52527382765075	7.85828841811152	7.83757460489316	-3.53078187258735	0.939219024398202	-1.8581536325123	4.71451908698712	0.656360945637552	7.25129159414838	7.17836606120555	-9.79277800159706	3.58142735574625	-3.88437025339079	2.36507731661163	4.41086532445769	4.26531195502985	11.2873607723311	3.95090503113949	2.35887952094917
66	3.20577698814634	2.84812184852284	3.42277691820019	2.35865658189698	1	5.65805590669405	5.31434083053135	1.17026747960599	6.77285759250538	4.83055042327756	4.4957731100683	2.02110099862716	2.52664453148372	3.97308398537878	6.05039218032446	6.65668277483947	2.69614951649569	2.96510195712677	4.94456259541122	2.18027470786048	5.69052799026747	1.68979128898413	2.94352560510165	3.32753747519471	-11.139920881056	-8.20972482168304	0.20916634888424	6.24248932182063	-1.11425009970568	8.8045338571847	2.97560243833989	5.45353031303141	11.6671757882817	-3.68224713329123	0.973826047796716	-3.88123946652203	3.05747644790286	-1.03957614080858	6.29182875381174	8.44222392202831	-8.12057609131668	4.16113792708255	2.02386431023309	3.50738468330568	-0.834418554007163	-4.43977386308509	-0.92140145798748	6.81370301102103	-3.22468052144048
67	6.64509578483548	1.3489333223272	6.92330609744752	5.52267319492033	3.14672534056043	2.15228125639744	7	6.70901007003354	1.49828755924014	4.93307637899679	2.97176694967578	6.54986493678277	1.38942592493413	2.03058291374912	6.47639048905337	4.5495964845333	7	1.8468749754153	3.93982132079755	1	5.30379135065061	5.65642940298612	6.4273844098284	6.82377972025743	-11.8968251817509	-8.98325367614066	2.85540849735647	2.31264594033569	3.57142996136227	9.11826459597018	2.5729424770036	7.2770021204245	9.90575558448083	-4.51195772404471	2.84404422134983	-0.443010112414599	5.05652026402196	-0.338855101686814	5.95947566347994	6.70895365990811	-13.7830604327867	5.38972436028066	-5.04802035747381	1.39378461598855	-5.45332323956019	-10.067386181914	-0.605377377181717	3.9326200307434	2.90616341651574
68	5.23879071042582	1	5.54631633990859	3.4416717149572	1.58225563522894	2.19468583307421	6.52634163038479	1.35605266812391	4.48780451830615	4.22539884104804	1.16684234169947	5.914756912505	4.25834364796398	1	6.20763146973276	7	4.35994431736176	2.06302836457235	1.19030237486927	3.96824431081801	6.14330647959316	6.14540926072761	4.30959557337459	5.31340487261976	-10.0850116299051	-9.11589966253166	3.12546509993977	5.93049006613606	0.00446328468518953	8.42810812861894	-0.908774834464727	5.39801080820467	12.1584003216988	-5.39295574749093	3.41122631078854	3.64166557414314	3.55237236544475	0.704617947566637	3.21603541009799	5.63333540526909	-11.263956545281	5.34962255024682	-3.25030046105531	-2.06680026095701	-5.620730469639	-11.2292855682967	-7.22401287563174	3.84904117421066	-5.06267594549715
69	4.35614565441467	2.82758293964028	2.56064325606157	2.47724022964785	3.9079231091497	6.46769375710727	2.26378669465131	1.82655874161567	3.52573888466846	3.02494922119939	4.84405677885576	1	4.79186364579265	4.40933104913788	6.67721114836337	3.01534659980241	3.51905211950289	1.54984064981691	4.30779499480469	4.48378392223062	4.84204477188072	5.85139253433673	4.94251192789462	2.25900938740214	-16.8485351104255	-8.5250709729369	3.0889541126255	6.79980092451567	-2.04403122991491	7.59802282752122	0.819874112074285	7.42372846419124	9.03370655502749	-6.32335320454403	4.3841717739144	0.282634467122228	1.97019779370783	-2.27762915213889	8.02234683047592	8.3741730766819	-12.9377225816108	-0.32711849205661	-0.328891818541092	7.86531360470366	-7.25559991865718	2.48285486579103	6.3346260277321	4.63531236000406	0.210119732651092
70	6.71142226979056	1.41734201548598	1.98816649197928	5.94735490643617	1	2.30677689853084	5.12523926896163	5.27441024600672	4.10275757005797	2.37861803866796	4.31958576106241	3.50722623542758	3.03214961485778	1.60018851879497	5.12713976089612	6.94204702921376	4.95338887476206	3.77712326031263	1.98484633615791	2.27819144518561	5.76894702003158	5.03695208083568	5.66321448083379	5.36079421993589	-16.5968452020616	-6.87219644912424	7.50803089383742	-1.84086933793018	1.69040038164581	9.56780759210346	5.75170251275827	4.69474153082688	6.09396051599627	-8.31424618371237	0.0509502720265314	2.09465454646669	1.76686341631608	0.166747163621859	1.06816537886141	7.84304789191412	-13.0442755786149	-0.419738005183856	-4.31312706298831	1.65116274887749	-0.677196336252831	-1.53327609774606	-6.0480092752877	6.5615225624115	1.8865693445626
71	4.10466139798624	4.31527915221684	1.68198070198557	3.07946793552372	3.50257874798912	1.89679437561915	6.7866846403393	4.81904736215561	2.06156618176381	7	6.23432889367504	1.0556461022617	2.26095690067289	4.74230803621493	5.09670719518315	4.43591137457337	5.00676376681939	1.41927943741129	5.50829988820233	6.62357235975705	5.20860223411612	5.3528212159218	3.79390053687797	1.79417461608765	-5.28935057676654	-3.77540182569535	4.76620559461768	4.19533198624695	-4.02696018200299	13.9156800309433	-1.09565732933443	3.17179588099721	3.26278892958826	-6.04869366863693	7.75128448208342	4.28290962441903	0.685649732214902	0.768763521016366	7.78275946263495	4.7238137912913	-12.840680007301	-1.77681536056824	10.6978297400273	0.744229352782734	4.75721650170564	1.84893795578793	-5.91671775169205	7.03783978751321	3.671154939915
72	4.33093272502113	1.74869249011932	5.89198545401038	5.9018710393082	1	1.90918665618925	2.62397664470177	2.6913603620235	1.10651706092763	5.37963862650709	3.82421114132666	6.36833227674897	3.11002622610277	2.42716577475794	4.14914636084651	7	2.01714501060535	5.12069771411632	5.60331956050939	1.23372571538217	6.02636757647768	6.96553882171783	6.16260030700841	6.61460546246205	-13.7804311092137	-9.78900718761924	1.27119286223542	5.31002614478965	1.79668056734191	8.32814952176801	2.84150030753697	9.0178512960386	8.18386572317891	-6.39595345912569	3.84465004065172	2.12045683690776	2.9298125713116	0.00126725064276245	4.00604490755493	4.44425829216699	-11.0283553097267	2.67992941682269	-4.03196880793841	-1.94180024300103	3.3399304468841	-5.63946666085175	-1.19829787398314	5.59180439092978	-5.81555414925032
73	4.83202495091927	2.85908270180026	4.70275654226014	3.17917617938015	2.15529054455344	2.15561292236279	6.72440986513686	1.10792511569279	4.21710958509981	2.88776520001712	4.90004991763615	3.69004393244758	2.13521660367521	3.09119777472039	7	5.2540863467166	2.11297902487446	2.21633087701051	4.03026806975661	1.4095134213787	6.69541942135708	4.23547631127104	5.75104506047454	3.55359822127848	-7.37845036690811	-7.28761508076412	7.56254163516417	5.10802174774079	2.55313719384878	11.7069971143227	2.22098953851678	1.53034837370642	7.05797359926305	-7.99308258844469	3.46052060571196	3.29432744807637	6.47625190596203	-1.33806775066019	9.10228761590457	10.1293157594148	-13.2810959315314	1.96408967184723	-1.27154352857255	2.20944844172468	6.81014332916136	-5.44253297940206	-8.78962627918688	7.44763684502319	-3.2754336358817
74	4.32674628010948	3.64006638956722	3.2239635159926	2.16769455093117	5.27242982409276	3.08468035584793	7	3.3982792798296	6.64064560716872	3.81322158314873	4.38193511877632	6.21696997155211	2.19470901553839	5.07560689380338	2.81792986240443	4.34492489757479	7	3.43682152632369	1.62077041030828	4.38937181301213	6.70209701970274	5.76618257243798	6.50051474170238	4.04112212003046	-9.43559166818824	-3.0344044819703	3.12811105186194	2.53451404788151	-1.02849106904025	11.5747945229144	3.11147840566912	4.84503744404854	13.4448450924492	-4.56759065632385	-1.69120425063789	-3.07300454886386	3.89648886076074	1.63172643778054	3.91283002741139	11.2342437265688	-15.4006933579925	7.58053693239135	-2.32247201021182	2.9265812550116	-3.41457811095085	-3.50817906767301	13.4708268417704	4.41294724493201	2.31488944653883
75	7	2.34858452245042	5.55560640574369	5.10355440610686	2.99175579713476	3.06779008647205	6.42157877207133	2.0552648474692	2.97222879379632	2.42582977793525	7	1.47147448556538	3.02194716381778	2.07104824288415	6.61878423485375	7	4.62896796517661	4.55445881141512	7	1.67696561803304	6.91217729269891	3.17779314535171	5.23559513554759	5.41230662311771	-12.4638956277175	-7.95241031369941	2.14717647210575	2.48398584158139	4.51126537152885	7.27211160093121	1.67704663014945	7.7761866135819	10.018443512909	-4.73596072723887	1.61117733517235	-1.46838138295823	4.67837942127104	0.0903350251074971	6.41870305055732	5.4879194587093	-13.2752477081951	5.18467739519371	-1.951201915859	-1.96751641566192	3.8698162643906	-6.12886650676887	-8.57184711571884	4.19085677274334	-2.83789753536334
76	6.10598606159511	3.47902679288676	6.22661324368216	4.67680009764868	2.44281429337393	2.27294210902473	4.36207636498243	6.2846856724922	3.47903251806207	3.73647150035768	1.68352098373621	5.80583203758888	3.98399490935446	2.79670090981469	2.00868576108928	5.56653396609007	6.91899649577262	4.27150722040571	5.39112465207673	2.97704858134295	7	5.33274377826234	7	2.24422700896255	-10.5664814615869	-9.1728063830752	3.84630471886066	5.63299174684197	3.46046029193726	9.73948884953639	-2.47414525403742	4.53336254953249	9.56269560897375	-3.92671914563928	0.616785182833701	-1.46462852778062	5.14175622915063	0.698394627259272	6.64637052403594	7.70124847583152	-11.0954844628921	5.57315604840338	-4.55279517581193	2.11814735676269	-0.491418576019815	2.72700111826548	1.03592535466606	3.81367371315225	4.85448016356431
77	4.41717909560882	3.60299333079797	1.72692178502942	1.93735259842576	5.88791943759385	2.63238615207322	3.91526386525193	2.09874200701173	6.66201468876442	6.41682851874663	4.54224649642608	6.18885646639746	1.66272168038229	5.49980279212047	2.40063814475047	3.61538865964415	6.92518366420587	3.53951142488556	6.63530590649911	5.83014864201023	4.44776430832249	5.09483746473092	6.23015421355847	3.82823604379952	-7.14424292577802	-2.86000186793114	3.99222786440871	1.05760747921116	-0.666249709232165	11.4487866719326	1.83779479146134	4.5365337224724	13.5266578183631	-5.10845115315758	-1.18622924898053	-3.84377510572841	4.03948335572208	2.75485734818615	4.90985155847615	9.92097489224057	-16.671457656135	7.42686860227558	-1.91069791977042	1.85311529201858	-3.62810640722722	-1.42585380664534	-5.02980784816555	6.92745240819332	1.87867594721208
78	5.72859932445135	2.12345433510841	5.36020669433845	4.72493948747897	3.05541945210587	1.65142521058816	3.86146595415613	4.93359491970301	3.36749913645347	1.82205996561815	3.86439207390121	1.08490863032115	6.01751681021986	2.4709335837062	5.95478439946526	4.34001008853012	6.80943463474962	3.11755057042618	6.69781670452257	4.41546802711158	3.4500722644267	7	6.69056197037144	2.61121101912255	-17.7645147116469	-9.6296814813801	2.88645956587501	-0.26597865645139	0.984136893718024	12.226323584864	9.01986720318898	5.50515758903906	0.940222783731842	-10.3079112179172	0.745187036755512	1.60201105436162	-0.417913704160125	-2.96024523538633	2.92487005399248	9.59634469188556	-15.386926729172	5.32434918684054	-2.95293067224809	5.7498258570778	-0.598076747399768	-8.37606645457497	2.08473061687722	0.878710136234615	-2.11716958146604
79	2.96203203720169	3.04519391495589	4.24998435915074	1.21509730437238	2.39561753777412	2.48878477022197	5.57915501495696	1	2.01771549243049	4.25672033515459	3.71091400571213	1.79568750803752	1.11438769081585	2.30936911412397	1.45458901949853	7	7	1.95934541389961	5.58108137571915	1.76760484282162	5.27156710640998	6.48989074907113	3.87018384539742	-1.4320004343713	-12.8116817632664	-5.81330442281537	2.0746526192738	3.53936376546891	-0.108102046176404	9.54570304501136	1.3542510800149	4.70295256451995	11.3515455931674	-4.05340484344224	2.01353845194038	-1.96854767745943	5.73663200291609	-0.438683432479453	7.49232452333406	6.42086012832907	-12.431251181637	3.98901043891209	-0.30794433926585	2.33749611578245	0.955189109209548	-9.79673521357253	6.33927821263173	4.90453314795478	2.09623796839167
80	5.25343046219332	3.52578460457313	6.58621271034501	5.01429276662214	3.03293511663491	1.6817979763442	7	5.14885208029218	1.90375693920359	3.53060809476461	1	6.67421608332781	1	1.68677755833634	2.77818800443093	5.36393475728087	1	3.68600383097076	6.87940340267086	5.71501873641683	5.11728166426036	6.54209464891338	5.993701278868	5.00974796008866	-9.9672210866122	-10.0162405961198	4.28912118456842	6.10389516984769	2.03781830229427	10.0992980944976	-1.91322110437152	7.32224840318101	8.83695317194149	-4.20843621895712	1.53063503656696	0.464137815240538	4.99590058168765	0.961576710140347	5.39524641681165	7.35513895913674	-11.3950083199703	4.78415151819838	-3.25260626592383	4.65039422220476	5.48455514766215	-3.42301149094597	-5.97935398149316	2.21978524065805	2.70845790872624
81	3.64811012477431	3.84496470103784	2.48167712498461	2.20005098937915	5.17039215711993	1.18016621492943	3.80111309588441	3.75601201528311	6.6155340806058	3.0826011916266	4.69285692590128	5.16652551730306	1.88061755152308	6.20397944144686	2.7933490223447	4.21263178986069	6.13225888170323	3.90886213128915	2.45538521071101	5.3466161968835	6.55059684994914	3.84027123232625	6.5708763035888	4.07788969254764	-9.56576387838609	-2.53412070363398	3.62554165926643	0.486769298087169	-0.172444762503415	11.4085115134859	2.80470147182691	4.89697756851737	14.0900572362045	-5.86838404549666	-1.09967626531488	-2.48905453786999	3.87679370731359	2.25068992278097	4.38071959881215	10.2165098237042	-15.7346311472417	6.83291607710342	-1.46991775238559	-2.84548857755712	-2.57995858610228	-4.78135331100919	14.1331188459369	6.72384113807397	3.20133543397241
82	6.00317623571264	4.17351183873924	4.64706357830771	3.18290258311699	3.12516396970545	2.85352535590396	1	2.04298896313381	1.50873613329078	3.20399398851254	1.0195728847504	1.70398388738523	5.94800970708921	1.53219200583058	5.35807042443336	1.25424071465343	5.29030926520135	1	2.07954858542769	2.14098087489212	7	7	3.48245834762929	10.4654814560223	-10.1493360949827	-9.01919850484415	7.27149218688868	0.42439947374238	3.21183291673498	11.7874342844737	4.48932398508957	4.42780958269134	5.59019024252765	-9.64877296455481	2.90471880232262	2.0490211826104	1.70636716055644	-1.08277767379576	-2.1605817145166	9.71534172794525	-12.8338220342224	-0.401902994049517	-1.85713591468612	2.46576439141046	-3.66014131097171	4.89734245990889	-7.89790614751645	2.94041634092251	1.12439942689956
83	6.94727527131043	1	5.84132763684825	5.82289341669953	1.10652815964495	2.0567764069728	2.65300676354926	3.58249788671349	1.10523917022005	2.64338688806052	2.00233051127391	4.6240766023405	1.2652312005314	2.94051641611275	5.38320351763894	4.27436434746804	6.1996813589454	1.97450587973646	6.54860589434354	6.64383790951374	5.82909150785546	7	5.23986282082043	4.81686561860669	-12.00730717681	-9.91972974184822	2.40762830140106	1.76348395531887	4.51687807066496	7.37806185767778	2.20770616726557	8.46541050055233	11.4840252328194	-4.53551594529904	1.91418158310056	-0.165739559504383	3.49201821727989	-0.00766546805778107	6.6144221380786	5.76245375266334	-13.3083463577314	3.83302281920583	-3.11086475560724	-0.739271060896497	-9.25329083027957	-4.54319991452875	-7.64938585168471	5.03050862054297	-0.8489343352778
84	4.75683052414734	1.98737901385589	3.81038579161958	1.63025265636905	3.40044160431883	1.71509798912505	3.54112611178619	5.13870871218579	2.23494057449672	3.80275290725652	5.47527504416133	7	1	2.00118301600351	2.52324911447021	2.91854161828664	5.34320689610388	1.68913190981893	6.06341302774455	4.10487276090165	4.68690651220106	3.70881010008462	7	-0.0778983794922121	-13.426760749754	-5.3926654368115	3.09375300927176	3.88880973568063	-0.460582940286973	9.70009803110748	1.32177635428963	4.45684967747627	10.071532521919	-2.42707421392427	0.945249513167449	0.103984205046638	5.57641206033323	-0.897473813633146	6.67492687984731	6.93733172700297	-13.7475655226894	2.7071392701855	0.0456315499828047	-3.22054801010693	4.75111289320711	-0.776482697827253	-5.94161710534998	-0.656199989532335	3.06466652558647
85	3.08349334296273	2.43111362725724	2.32291302743114	1.46326415100681	3.8924021249755	4.13476546172784	6.26421050459244	6.79763713326682	2.15160740187783	5.61958268259318	7	6.67082236148696	1	2.65983022510134	6.74507051212258	5.81191284413387	4.4057466252012	1	4.22755779970466	1	5.58041810249032	2.44863656353542	1.38722899158991	5.02141004347536	-9.76815582120582	-6.5705825239876	0.190568506063345	4.1340989204167	-0.560211959677706	10.5114148416712	4.31009374657888	6.86855377000865	11.9860145860686	-1.35726377986484	0.157964768719473	-2.28832629892516	1.86428738420314	-0.349590094022361	7.47511013153924	7.55591976324546	-7.75685710943646	3.2037965791707	2.53027222716474	3.92904176937439	1.53876343473907	-5.00368616482199	-3.73146303564703	5.85868439730906	0.312846155451659
86	2.60501618380479	3.72764323700299	1.04615348278855	1	2.91046835516668	2.85069863386614	3.51874816280569	4.77050559578033	2.37147067454706	4.23416926411942	1.53851673959074	2.65416348293212	2.21748477690839	2.05830096878234	5.30330915587162	4.54974028508489	5.0286311141629	3.72160368247158	2.58125530510098	2.12493669587967	5.55466686752006	3.05439947677587	4.92580076027381	3.79113178271296	-4.49634084549327	-13.9925688379437	3.65292380941259	5.67174277282612	-10.334182736734	6.74268729576484	5.69560637967564	6.92145068682944	2.42139376264689	-5.36656254634826	-2.0796673922678	-0.374247017442761	7.49532807838437	-2.60193558721149	2.74383007995316	-0.518096571193507	-2.40399495406635	-1.90945501890363	7.55258088932396	6.6081395413985	-5.70796898608813	-3.30570384607263	13.4567232427668	9.94683513519868	-5.70221851215529
87	4.42635490392218	5.91447479984639	2.01244644294628	1	5.57335520024113	1.46388635393216	3.27841963659452	6.64884069958503	6.02672261292007	3.64964134354413	4.65261395468171	1.27223360455925	2.01246383593901	6.26724337680294	1.61099040152993	6.69619459788264	3.70768379766657	1.36662223943842	2.1395799282912	1.78674739833186	5.72610116483481	3.14895474642251	5.40872262712066	1.19166919390522	-8.38485455077393	-10.5787934579963	1.67551939119486	0.202110979862495	-7.2375813306917	6.14821588937129	2.92686269098607	6.64682139653628	5.67817896062273	-5.53119142842111	1.77817759263961	0.0112393611350685	12.6592467287802	-4.9430752177985	2.04684167704771	2.75466557955933	-2.4531731673006	0.0215324593935409	7.33335846459524	2.40004153743764	1.80320451770117	1.35665934405709	6.25365364861253	5.22435469302129	-1.37590007554656
88	6.23096681663338	1	1.51957989248048	1.22556025870799	2.93302558625644	1.18394736771374	5.79096732942614	1.63268755272521	1.52328067679109	1.93555493487734	4.90130695341249	3.46345491665079	3.0778542210409	6.38234673631258	6.20633617248167	3.24515956406144	5.05681307132899	2.00609904678375	4.12707011289041	1.35007237167821	6.3754152878901	4.07846344835492	5.7412404023866	4.31066368374463	-17.4812359694736	-8.2428710573954	4.08866832711051	7.30301019716173	-3.1783495270138	9.62546185640774	2.90226979337224	6.52147338816126	9.77907024511229	-3.521741229961	5.348878828825	2.73645370840959	2.34987530977805	0.853735846787495	7.37028848000463	8.5458148350113	-14.5045063297438	-1.88492390363429	-0.0495179928643117	0.587152118029965	0.117201661153504	-12.2445625035499	-1.79288043964474	5.44962212000072	2.22882944471047
89	5.51942638943123	2.29471704589251	5.17420304596727	5.77999086450019	1.61311349730735	2.08971537445708	4.59467452248485	1.94600324748269	2.82930552207153	1.3089988848808	3.32824772520628	2.08642727896965	5.92601281374796	3.27714925285102	7	4.91361836627803	4.57954753281993	3.77702129394256	6.58676172031198	4.23181229451022	3.66443801698391	2.03075892405896	7	2.73076830190399	-17.9481714240263	-9.21702471373229	2.30955972663333	-0.583560229428181	1.75817619537487	12.7583961033545	9.16717301502086	6.58523163669467	-0.14847776920348	-10.4205410856298	0.201817704243732	1.73659467597331	-0.439787808313352	-2.33851942554552	3.77109156658768	10.5589963333613	-15.7095297610828	5.4223128379549	-1.50828307242179	6.40450453117461	5.0837859810323	-8.49846558569303	-2.68893836664335	3.73831736527754	-3.09985338122833
90	3.29355231977428	1.96077662942777	1	6.26866949537169	3.83653490700163	1.43270200196433	5.36142308643356	3.75452599395242	2.41049307279252	1.50849884727971	5.42131583163284	7	2.01481280456136	4.64753992945584	6.66618174898023	5.43484794605829	4.12193509838005	6.62514596147413	6.09508116868619	4.53721304916375	5.1164877872848	3.25869306882127	6.91332273154181	7.88423653898938	-14.1213668159686	-6.75537067253584	8.95929617638421	3.92668198805989	0.328559206194258	12.2483348749795	8.02214263771611	2.60376860800385	8.83645971338244	-7.01565203084577	1.74763012982776	0.68555914838261	4.00383203969462	1.15317926892118	0.596046618803067	9.04603577325863	-14.7959788186679	1.09090270603894	-3.45506678811017	2.00789946748469	2.16665663118681	-5.76143502256934	-4.14801872003575	5.21270262667804	-6.30009762615651
91	2.7739698919261	2.10870993499239	6.16033423307361	4.34210334030074	1.19604474378356	1.13075167157789	2.37606422342979	3.22985313199877	2.84761131195216	1.92562139065137	4.09038921511659	1.27033082541749	2.0465229491095	3.29040883342203	4.00442108780256	7	3.99429891774594	2.06486487152811	2.02669725576251	2.71509764412267	4.8121947621709	2.59435153133711	6.2999344767805	5.87269990188325	-14.4441239306779	-8.57277072709815	5.54149788766694	-1.7985603742629	-0.50580460173148	12.1040498817415	12.9412708847264	8.12080135949945	4.03620846881333	-4.88199088218385	0.365513433451266	2.37493499335186	-0.383358875124436	-2.78335529681191	2.55080782262852	7.488441904113	-15.5539808582436	3.44220763684886	1.56093064138786	1.012809007999	-2.54542145210205	-3.80849130497628	-5.97316506298885	7.75495221148972	-1.75633863478862
92	6.49899188448519	1	3.51378445638033	1	1.59399499080109	1.07953448464741	6.65386530503803	4.9162397304152	3.54217321600727	6.12349399264558	4.47014027983009	1	1.12292710440006	2.84689096117338	6.0716334614852	3.82386562280185	6.32650936440672	1.72017022286311	4.43805415148066	2.82585640768674	4.61602696895338	4.6887937552835	3.02541876399637	-0.503911252894637	-13.3062224239164	-5.79690333315967	0.47119056675028	5.02809107444838	2.21054783826206	7.04674916079693	0.220586483418724	2.97646298048869	7.91168867177541	-2.72298212172045	-0.419465131764915	-0.0474094758122515	4.62043517171523	-2.15569632450907	4.93122967421928	4.54023886088867	-11.6112988674591	1.05907303335612	1.39578810152963	1.92394786356946	1.9333462055825	-1.20607824125157	-10.0260542186951	5.49312547190055	-2.00033653270162
93	2.22483604586015	2.56942997918903	1.19631646097544	1.12930313420229	3.81585875840934	2.32063809010086	2.72257025441375	7	2.01958815801851	3.44826218590207	1.59713829840636	1.29385573192882	1.14827449546175	7	5.61186585762558	6.47604006634396	4.78723804938862	1.27108590413066	7	3.65649984853546	6.16243236427171	5.27466489444009	4.4714070362812	4.14677300645303	-4.446996017398	-13.2320031459473	3.75169246455491	5.66875110660938	-8.91406727704028	7.25123532118654	4.69336326514683	7.13014970916179	4.00167708177587	-6.7792307262488	-1.59695448722975	-0.894976404008659	7.90783441178084	-2.09213638970395	2.19533729390203	-0.79661584752812	-3.12271199979925	-0.902826888485434	7.43097140693849	2.6088538807989	-9.71544033501773	-1.97218300765281	-9.14494964190791	7.08643445818325	-4.02445956985881
94	5.70611430987049	4.99415234667378	3.25731723834163	2.80807840844914	3.26170010550019	2.31862127360615	1.5811368799054	3.83620547435839	2.12768229081393	6.42362936241246	1	1.12609719047823	6.74218466571795	1.42447094246728	5.10425333051553	1	6.1342722304332	1.41376580774257	5.78660699460704	1.91163519467047	7	3.12342105179129	3.78236279177111	10.9119780819664	-11.1113346345674	-9.63317202526419	6.63932686674405	0.137988542207248	2.14869718316641	13.0055704908914	3.7574870001815	5.55483347856893	5.44037426832521	-10.7337925943551	2.9561808135691	2.08356290555882	2.74992661961205	-0.84443437109029	-1.73425183329733	9.44843844547983	-11.8710055271098	0.583780497297346	-2.62544566426253	1.69011555720642	-5.91706175135001	5.065509882515	-7.38247446502554	4.04085353057749	1.35436325582104
95	6.82315987553445	1.66510895983644	6.96038008030753	1	6.89221720267688	2.59185370804023	2.47269508411058	6.14700728288386	2.27890893767004	1.44634813520587	5.19215804608066	1.79799581066955	3.82170583489759	1	7	7	7	3.18781341093489	2.50371303541733	2.73522801892223	3.59162881116402	6.85025338130494	5.70151907228467	7.27621795195784	-5.40506036329649	-3.36198746250323	-3.14802269000093	-0.646228097272566	2.566477952177	-12.0270003819664	-1.64482126532043	1.2332778972387	-2.64091770141942	-1.30301456994928	-0.71308283601395	3.78356027647913	-3.42224214133305	2.03606933393695	-1.69317757261515	1.97124985781242	-5.31820934161629	-5.07217510258948	0.384222507390894	1.76147586622898	-5.08813270499574	-5.78536969093114	-9.21948441762613	2.82974559821189	-0.606269688191507
96	3.7534507662251	5.21965863726131	5.05585064744424	1.16654283613952	7	2.73125884690923	2.82136849116357	2.80747053880939	4.05457880185241	2.96486013668231	4.50182689109665	1.10195060834076	1.42742342158805	1.16232444731231	6.62427183619159	4.74730950791125	6.14276399228326	5.08672605420512	2.33959765702967	2.74966456904382	6.19038311948526	6.83417333190898	6.32544339447143	7.46616778766931	-3.41853556870637	-4.74164106444147	-3.33384765128253	1.82615208157325	3.55819177447299	-17.3361415648358	-0.843769864296722	3.04247536657759	-0.121385696645836	-0.0483643901757052	-1.77606631509801	2.24601990869857	-5.99537081359307	1.73006480548288	-1.50854829817934	2.24248241941411	-3.98483008400544	-6.5546271399287	-0.461633844340275	5.14409796777862	3.04658901065105	-3.18725845088351	3.56829422246151	4.00856813813126	-2.47467605710344
97	7	2.15046991027683	7	1.83691670293823	6.21725983818289	1.52550348907362	3.56473229538822	2.78719749164842	2.65230468359004	1	7	1	3.29961661168002	2.33236096516477	6.96665718055333	6.24325877463234	4.49179741587373	1.27978109667073	3.6325088674848	1.51134042235852	7	3.53881926465236	4.53942239649994	7.01566399463097	-4.02755036429882	-3.42581670966616	-2.69816192700981	0.233374435956142	2.39670338049271	-11.724567989255	-2.1214423912884	0.817011600373058	-1.34708876526597	-2.65839622091482	0.240293245735793	2.46368773801428	-1.62050186184298	0.932821166641027	-1.43171004940847	2.55158763031945	-3.94753812548719	-5.02104892494145	0.234417404480167	-0.142804798395853	-2.88846328740434	-6.63265016718043	-5.42587304082593	4.79695742399291	-1.26166229940015
98	5.22110226537809	5.87474835467001	4.0522285166778	1.73475629789733	6.57210524858378	2.80682397103991	4.37707145555275	2.0022538102076	2.1101537611025	4.50138906867571	4.86090646737271	6.10620380669421	3.06990082535698	2.41472661597335	4.26670924471115	6.48850384686709	5.10768421312164	3.38023791059551	7	1.98687954904619	5.25661584805815	6.36190311134552	4.12895577340764	2.93197956360537	-1.06890610539918	-5.22476763356125	3.20639021053157	4.12808509115815	3.35518842579373	-11.6874164546709	-9.5418067130925	5.12760116386109	-3.36647821777344	-4.12828475423407	-4.69093550258076	8.05897564705415	-8.94192571078289	-0.666412902474305	4.71651548548826	2.58484126799834	-7.69832263084778	-0.690841161914777	-4.9807344901037	1.33345406238635	1.93252819969441	-4.53200886598578	0.559120417055277	2.52753765701697	-3.23588770753723
99	6.40266941102396	6.10175208522471	4.10426909353488	1	4.68563243255172	1	4.92743773903595	2.27468520537012	1.80205069551179	4.0984066169409	1.4668817919598	3.91152670449387	1.63359412535271	3.11424076387757	1.37201125444079	6.38717891804638	2.91863116099797	4.71062105431667	4.75279614936801	1	7	3.40694653393034	4.34484034086505	2.12912901225574	-3.39437929862665	-4.45477173508157	3.92675190193691	3.54089963682739	1.89240445988611	-13.8727523872753	-7.69861818211211	6.11923776167968	-4.05128402864231	0.171456338645287	-6.06578455060108	3.45545708237473	-6.71067689573827	-2.1078579429406	5.43453068536749	3.1518332881702	-3.99701876654934	1.19000390783382	-3.5399941285152	-0.0945196003808759	4.36207310466924	-2.32689430315667	10.9755214052701	7.30466685698659	-2.13428463646768
100	7	3.5718826322701	6.7859816292327	1.13480976830474	7	1	1.85676727333286	3.52909414613233	3.54134592273411	3.60693975084862	5.61371195284754	2.75066097562081	5.43486512603339	1.12613211738113	6.57751516686611	5.2746621115212	1.02106581360234	1.71892633388637	1	2.81665766952166	7	6.77751703006476	6.00206394334918	6.34783258794994	-4.98373737597731	-2.61117379701648	-2.71796517800578	0.32683677587515	2.47813861044384	-14.5991252621433	-1.72244676932122	1.96859285113449	-0.592995623696966	-3.1145934020028	-0.692968048080254	4.3337674286898	-3.46020183900784	1.73894554053075	0.199496564168725	1.99787626714603	-3.51529543369899	-4.82509283976219	-0.0284523383708457	2.47016993521539	2.93188333925279	-6.53723700223565	1.04813140072535	5.7745619643932	-1.04125246731882
101	6.95845608440246	1.99355347538584	4.94035044550582	1	4.78879765323961	1	3.60004884446747	1	1.42561052947292	1	6.97323845986056	4.10514102573197	1	2.73268344152791	5.75369288353162	6.8716086413634	4.45006643061932	1.63928495036457	2.0694243810436	1.37481315283669	6.00319481636468	3.14649843412474	5.63731193959192	8.47327710625059	8.80965501796131	-1.51950824760801	-6.92174582628222	2.11268399800783	-5.87691417088617	-13.5964085330032	-11.24357934589	1.83564161990735	-2.25010871091102	-1.36888273221587	4.70505438579192	3.84125640304858	1.01337174033299	-0.608654598047484	-2.44940632416964	2.0326238380397	3.22982650490962	19.7845424616284	4.73743770551818	-0.385953703516828	-6.71362110414639	-5.32434149675587	-7.53873786917755	3.57740924350103	-2.36091696930623
102	5.0935384290715	1.36192406551431	3.58531288087241	3.32391541281128	7	1	6.20628513653821	1	2.79207374197588	1	7	1.82831192318242	1.79273874379352	1.77252018143793	6.37039962841854	5.69186460315328	3.77469384294524	4.3542282309968	5.18543512641867	6.01844029298453	6.1832652672769	1.62628321811102	1.5239233302286	9.35313748282267	11.5177800258012	-0.534238522676198	-9.59653496536895	3.35502644967208	-7.2622681866205	-7.61115212896278	-10.7087950624313	1.36509637856999	1.57669784558602	-4.85384638660929	6.320468805367	9.52414129404907	-2.00882307539594	1.7575652365882	2.14419588109246	1.593196813499	2.8117512266189	12.6528836366199	2.69127106344533	2.46503205944777	3.87635700746723	-5.06253719821544	-12.3189779561818	6.98417040296341	-1.5001403391793
103	3.73236593241184	1.24380491445166	5.11411536414833	2.20278132735585	5.891719346496	1.72453415448511	2.63810244307285	3.75536803871665	1.86891299261076	5.14762309085163	6.14070788089388	2.09192873846894	1	3.26466451173489	6.90988392774102	6.36392188248622	1.75805272687208	4.10165171591245	3.49323799871557	1.15400318663861	6.20643455912371	4.13816999647888	6.55204492752174	4.38258979868449	0.110736776686225	-0.675785097654348	-1.96680403435317	0.71655166210712	-1.35517435862334	-12.2399649008824	-2.92743840041386	0.0795432511269851	-1.92126748343347	2.07575997408644	-2.14573678921692	3.9969804827566	-4.79075152171342	-0.141885185410758	-5.0335556984893	2.1328535467068	-6.48427871420222	-6.88445182335256	-1.00435861984926	0.865936505799403	-0.703768820424268	-0.355336558251643	-2.09856027879239	4.81012655437782	-4.86149227113164
104	7	1.10524248007026	4.84863492541524	2.63534675218252	3.6376293700391	4.2207587011237	7	5.20325895393604	3.21435747594084	6.23212797489586	3.51500089110694	5.42885456122644	2.07780691988215	3.04005611342577	3.76765735843268	2.97977211658473	3.08184302350199	5.07229494237029	6.81516844423918	3.30538521276445	5.7341444818917	5.41407165393025	4.68696654217267	3.00484126285068	-4.08036826805688	-4.98681514013026	2.70037962414247	0.97467494354479	3.60315486024221	-10.6339975929083	-9.31103246929429	3.95220845114355	-6.04720142681293	-1.92985287982191	-1.93259261499415	1.67125682419458	-8.9642380896983	-2.34362037071305	6.90471517528412	3.71536464367369	-5.07530579232157	0.688958465565743	-2.93699737291136	2.90482961319602	-3.45915217488304	2.22730699529258	-0.50639869329865	5.00895139022182	-1.98809111873407
105	6.2524835627514	5.34199953094053	4.48485822569016	1.2286053728476	5.4756617105581	2.44163371817664	3.0249384438957	5.03530059066117	1.22381878545327	3.40301194515672	4.88094777146611	7	2.26579099623914	3.71090285668055	3.0144852403735	5.27092481986595	1.34180747114183	1.59327481948541	5.58962216930701	1.74682219560143	6.40815166062622	6.97261337628719	7	4.07711474534904	-1.89249854709626	-4.75769683239428	1.66142341412218	5.07685340648324	2.46644943923822	-11.1903012490504	-9.77524139327117	6.37116530292843	-3.5143408747405	-3.82168116016262	-5.42080588654273	8.7312637384661	-8.71457065872107	-0.816089190324043	5.82952233805603	3.03627811455864	-6.69289674514953	-0.384802860580212	-4.43457823497627	1.68517548866324	-1.1012977208435	0.76293903093651	-7.07937123286767	4.67631227344592	2.97587916309692
106	4.28776567421288	6.11422750227499	4.42511766666511	2.07677654199822	3.47498945343751	1	3.68609506024299	4.93953699248012	2.53579217866807	2.64115131881583	5.69458858365734	1.53316747671973	4.5486442173612	3.69931658016499	7	7	4.84356746750812	1.69617639942014	2.27607693754915	2.06922538928629	6.18619353643089	2.01561523512716	6.49867591633175	3.71207678195056	17.588209769529	-3.73952612607871	-5.14856340268024	3.46313302767994	-2.3007518605467	-16.2107521779862	-9.83938700813826	5.41161784556227	0.263208385802256	3.46659800335257	4.87073265646929	6.11905674988367	-5.78132647495526	-0.6052671553835	-4.4767613974557	0.10809742029566	7.00424496293656	4.81972608267201	1.34588202589193	1.75307878287108	-3.35163992951779	-0.448614392510474	-0.759005423293384	5.29355694828664	0.427353037128661
107	5.07784561760108	6.90141962236978	4.36318341795637	1	6.37357604449569	1.71766664597004	4.1734612381096	3.21602727033489	1	4.4812941857525	5.96031356704815	5.60536710173687	1.58718484592055	2.21211162872688	4.16589936433627	7	6.81591249610113	4.10694276404586	7	3.32739945578463	6.42599467474741	6.0352454381836	6.49543596581499	3.39784291619488	-1.52042201343983	-3.81546487389282	2.54006742758723	3.14901415737432	3.30308190276542	-10.7929191647143	-8.98654659072043	5.85886677587986	-3.02744098452008	-4.33908803231332	-3.99639204092044	7.61115808671995	-7.31468874113346	-0.897736319155705	6.00089290617907	2.79589244776413	-7.87459999688951	-1.82120987677328	-4.39607510952327	4.93881481619913	0.653559252828504	2.94450556939619	1.86290057431795	2.29804637235412	2.20360105096383
108	5.24307812652373	4.51977514826317	4.42155796682611	1.54077539746229	1.72970526318369	4.99588848206435	2.13875211391929	4.86165876093646	2.96764648216163	4.2406338922464	7	3.66064653826377	1.51063403298932	2.38705442656497	1	6.74546702619108	5.10443144870825	2.68247992705372	6.45578843873026	4.88068913463109	6.81819512442861	1.67842527146551	4.22436945504237	3.4299750091	-5.06892921438533	-3.17258610597734	3.49127452840967	0.929378507505965	4.71927531981981	-9.85741222544401	-8.01799262208223	7.84696853832307	-4.9599257469105	-0.929692300644968	-2.22731218944571	4.3205116082107	-6.94814568301044	-1.03816607341256	6.04345485001158	1.16230103683476	-4.31611623228682	-0.840577417435899	-3.83379408001645	4.95454078574389	-3.52046345728764	-2.01906445706618	0.411719263189523	3.13577658993077	-4.89254759028354
109	6.26336773979337	3.05487016502779	3.68643226850944	1.85719145708424	3.4711188855108	2.44694479310964	5.97391659568236	3.05888049772521	2.19206535748048	2.22502763304885	6.52975020959967	3.07638508306928	3.80739464092931	2.8610561247989	4.23920062487136	3.11889709942481	2.25890132450458	4.44982724565657	6.38047492737103	2.83019118466134	4.02335420067826	3.08925430414114	7	5.03017552928741	-1.83200816449578	-4.34739611458776	4.57225108626788	3.00216924578373	5.0147034708315	-9.12325954013079	-9.64402704696563	4.14727957726558	-4.44757535717771	-1.53825838617154	-2.95683420246268	5.45519705286661	-5.28365450430809	-0.762453843780702	6.0692918316903	3.20471563253331	-5.19173495335342	0.244170522425714	-2.52712179000131	3.06817799104153	5.14356266694392	1.90654277597863	-6.02050294426779	5.41810125174754	1.00985721176289
110	4.59873078740339	5.8556059355601	5.99238353685696	1	2.8837634908942	2.05423566332678	5.96272783575799	6.14324665189638	1.77889241216868	5.37067338159889	5.07880677709098	6.12431592101687	1.06294084445453	1.06974630380989	7	5.15082807662024	6.67189523762059	1.93624226858093	2.32707189600397	5.12792738616923	6.77383956205288	1.51080819273996	5.91813708128543	3.62950977892221	16.5988355109033	-5.59737980767887	-2.56799158147459	4.25213606023738	-1.3801926518781	-15.6096733701132	-7.72665942590782	5.95624027861596	-1.08667985202373	2.50526836926361	1.71294752941735	6.7367854093605	-0.77674047803427	-2.81306659991559	-6.89739056090835	1.25586780789319	5.19454106529343	5.26140786493657	-1.43905194265357	4.2426578400144	-0.675515265846629	-8.66738470697755	12.0557845091617	4.89718198222086	2.42719227394077
111	5.49390024657919	2.21305020719105	5.08838242375086	2.84717333808526	6.56621806357906	1.47555190533703	2.88580731684007	3.74147019277054	4.38868086683689	1.62548641666724	4.142561750456	1	3.24219273534085	2.14476087544745	6.03868271008367	7	1	2.27822516479425	2.36265953233519	3.33724078610723	6.13719201928369	3.94744256469702	7	4.51725804216678	-0.108851070539763	-1.08722397661212	-2.28670162330333	0.714705135754181	0.971783518440089	-12.3020011506278	-1.65682538280646	-1.01363509365834	-1.92076049648778	1.64999688791844	-2.69146570969792	3.68506973197272	-4.0245986224988	1.26012808455158	-5.04618530939082	1.84482621267004	-6.23498827895196	-7.67068900953608	-0.879111571165028	-0.950326483704063	-2.12304720110953	-0.193470932333823	-0.141611035291752	5.72752334897865	-4.86378040245229
112	5.59070893352006	3.90556730696107	3.30278555643437	2.59963514290271	1	2.28548831973519	5.13056203698441	6.41696473675729	3.32788734293825	4.04434590452054	6.99439866853972	2.4429396583184	1.63226085089723	1.79878453547679	4.90961858896928	5.72507931105156	3.43889692794526	3.5786350266093	6.35003100936191	3.29684455012095	6.81005757243784	5.3263135550459	5.12990885833951	3.4075828194754	-4.56337896099734	-3.4806597368209	3.0474259573441	0.64425033790172	4.57702104039235	-9.45294257434101	-8.27353856787172	7.12854837520672	-5.28901002911198	-1.93072333739453	-2.6222373728644	4.6018070851287	-8.16308714437942	-1.89030869690818	6.11647453542834	2.530196972039	-4.71188973090864	-0.976515974586226	-3.14979309848535	4.0111198844113	2.57375931795744	-2.80856465562998	1.10077750315348	2.88407342699409	-4.28350080349681
113	5.27475975352815	3.63752237520019	5.64868984231289	2.72239389076464	3.40727648890623	4.95064479791606	3.11145883410985	5.82473396465147	2.15342853168809	4.96207553718455	5.15495726864142	7	1	2.96583360615273	2.3257106960157	5.95972407704885	2.5659460759784	3.60747152483645	7	1.87982739293747	6.54182896372493	5.22461162051366	3.18134241118272	4.28527777770445	-3.90075030310537	-4.91825577425404	3.47242996115618	1.63136036987223	5.56473936413731	-11.2263913344152	-7.24417743146308	7.71438689611067	-5.51594210316517	-1.950793701812	-3.10324118594898	3.94839548694195	-6.72597388357197	-1.8005930907608	7.2403825103728	3.40713340021236	-5.09234224068272	0.813881292162791	-2.99521606702968	0.14329242750284	3.35120620104063	-3.66753148923231	11.577055291316	2.09832232696765	-3.97684036083266
114	4.70799033008332	2.9036918993328	5.14894776203412	1	3.71205261644912	4.53172746395107	2.42840156407913	3.10474354832102	2.30488429067542	5.04593158902292	1.77839888234291	2.25134035584554	1.77787648886274	5.21911542833809	1	7	1.3217641795963	1	4.73156096197787	2.08885799216097	6.59792311242658	5.16697054819274	2.93176826815173	1.85920864094917	-0.538938512457987	0.702032230232524	4.97443525108347	1.60037896238261	2.53065450266247	-9.78274128830005	-5.35581480568077	2.91768369769824	-2.47702615178237	-0.999627780541575	1.16984005088816	1.03607024442833	-8.34999360066047	-3.34568487329263	5.06843402152715	-1.42899800897775	-2.57131859532787	0.440158714387192	-2.56800388695958	5.97912651528766	1.04188046129879	-9.22596540074282	5.43667397131834	4.91520652680432	-3.75048318700007
115	7	6.6512720050661	4.69862958374407	1	2.55222827131895	1.10510144958561	5.2174451791404	5.45465854107502	1.57777450973689	2.5254903192052	5.05939522065528	6.64732698540762	2.42470828220247	2.21159708323827	1.47688401947782	6.55644151194398	1.3992379503844	4.14149076616347	5.54282917367899	6.9683189281857	5.68676134328195	5.78294397515574	5.26282684636395	5.27644306131888	-3.8224314845605	-4.31161465132614	4.70378514045189	1.91541010162823	0.988568360943267	-11.0767984589092	-9.56028372447504	4.23037166865525	-4.71372148122281	-1.04037959208618	-7.8893963587004	3.63302780616977	-7.43417745031535	-3.94277432144338	5.15898126059167	0.883107220524049	-7.23259838953152	-0.498625433576321	-2.39316776703096	1.00690749217678	4.05789023752057	-3.62754113640367	-8.32788540737581	2.66661575754768	0.885720400370587
116	6.05944245800784	2.5080942416628	4.93110353374185	1	5.21080410512744	1.05154517235788	3.71569788678183	2.23632239103405	2.82766158886114	1.57642936771852	5.97264488802581	3.87579459713647	2.68789201885489	1	6.52638932535725	7	3.66167189221352	1.67568811985391	2.60291405969359	1.20637748280608	5.74377257199615	2.90257165749517	5.91517259194013	9.84341678071953	9.94836179674652	-0.317062778344848	-7.41671699566127	3.17558254632937	-6.43937480898388	-14.1939653347426	-11.0404248404399	1.11536296079026	-1.93387325373679	-0.416121493141836	4.415018081353	3.16484089260509	0.712030980611814	0.789965549108803	-2.12827816908234	1.15200229995789	2.57238247737473	18.6190817237081	4.4779826343665	-2.40165747448471	-5.41498136475896	-4.7930428725143	-7.80077921106151	3.92012120990943	-3.090457326874
117	6.16926305078792	2.67469749348469	2.43448136866955	2.23619655626183	4.99875474720809	1.0364560251659	7	2.08285725859006	2.50416165005358	2.14453418806582	5.7442790701487	5.40705188336563	1	2.16797457744902	5.05425313485292	5.16057102387943	5.33578383421219	1	4.57125014628741	1.85618271161981	6.14093238770109	1.46359867027765	1.76465138019639	3.99741970328997	14.0965255491659	-1.63954891314989	-7.67788830907653	3.24909033803062	-8.99154990960887	-7.67008357062089	-8.90086828395606	0.67399376941549	2.37701555700291	-3.90280670391979	6.85263027711121	3.06414564972379	1.53591146852542	-2.58527267579729	3.57940009937569	0.934764990136419	1.98957838648381	12.1925794204073	4.80186603408317	1.86525295127896	-0.240851571635181	-5.96570104497931	-3.88094108291338	5.09479595035767	-3.46110036205959
118	6.39871952741534	2.68125637132447	5.44316021066671	3.92089053456286	5.04160380676202	1.17629257445418	6.17396411460992	2.85485199564281	1.68324653795445	1.95165807976679	6.33855477556567	6.2919176101772	1	1.22572337575857	4.10582786968906	4.16156020201202	6.36215072225884	1.19029873303348	2.89493591680462	2.82792720386072	6.40343192480664	2.70907158735134	3.96246025051881	8.9417003237234	10.0419363314783	-0.532323151160609	-6.24858896590674	0.24845533265679	-6.76742635258475	-12.6043873805648	-11.6596207088095	0.642882462936642	-1.58327673729611	-1.79468013535723	5.05089136409995	2.87868097302367	5.19998737669299	-0.514360252230537	-3.16451017188259	-0.832176799668878	2.86378733682403	15.8046426245141	4.92216238323194	3.70956617629448	0.352058604555212	-11.2870199563681	-4.80772741898791	3.03541046697399	3.38891394180184
119	4.10519827762532	1.12916853823082	5.02753348361323	1.59521310243588	5.38624104776153	1.78986723158458	2.81804276996078	3.10402768538722	3.95670819158276	4.04324447364548	5.86135521221337	2.02508956424857	1.88270664618678	3.98299308266912	6.52148922135269	7	1	2.81818195225476	2.35617822426845	2.28787875670916	7	3.91777299113505	7	4.03433807478618	0.120840606810791	-1.68819733754768	-2.49917160616441	1.29395364872917	-0.458160282366429	-12.5562345611876	-2.36620607936753	0.324394706050807	-2.53686777920934	0.995541383706111	-1.98844123976588	3.67808487544803	-3.9094258442291	0.341407122894007	-4.93848074815308	3.01092503246843	-6.63517783321093	-7.03534584019085	-1.28236064545343	2.23323675898453	-0.0605230523097065	-4.54476693505526	-1.44593621860875	5.61888069298224	-4.41413654928895
120	5.14414529562893	1.35348743008044	4.09322921024767	3.6475457276753	2.85856353838106	2.11186032775288	5.0972465562424	2.90417669316606	2.87631178419717	2.18983603841315	6.56849353911305	1.88721790840277	1	3.42906077403871	7	7	6.61652555321636	2.60726167741087	1.449487472983	1	5.96616249102987	3.09293346889793	6.61274132575242	7.44971907442891	17.5954306223997	0.750668048676082	1.04232018148723	0.874862601380754	-5.26675267505685	-14.2424822361673	-10.7747604265615	4.75354920788688	-0.0169402349638015	1.13733758206544	0.759503444169172	5.52171617309772	0.048055424632773	-4.74536866260842	-4.96700230389179	0.957621760662957	2.98007067774245	7.8773404956761	-2.10514311106789	2.72310685752742	-1.07596564415469	1.6218767272268	-3.72590055388916	6.48846347834043	1.078775634036
121	6.14231493564187	6.55317948483762	5.97947389775586	1.25703494594262	6.11319116398103	4.86610607394469	4.55380130215252	2.57177792335438	2.77488480187946	1.20781175547603	7	1	1.93781297018242	1	7	3.43951158298861	1.93262788963541	1	4.26425954998739	3.91724129878701	5.67148025232051	4.54072586038918	6.81605866769285	6.15784786070189	2.58068254445496	-3.85231861429183	-0.901840868091465	4.61528569261196	4.11954117706285	-11.3396530176343	-2.02368466923213	1.74165041463988	-1.41988211980675	-2.50981358828445	-2.16625690883379	0.0812365847547155	-6.84817653331031	-1.86244419652662	-1.59744499635161	6.71097399788842	-4.50637678056668	-7.44581906703851	0.879764021284517	5.89375658201257	-3.53034258766225	-4.52412569911443	-8.96823250247587	6.2863027859989	-3.11690366564864
122	5.87499160308844	6.26483420066254	4.16631154691206	1	5.40097392681177	1.38838978405347	4.11641826918363	1	1.0690498869695	4.34329521193893	3.93571412820287	7	3.88380859174409	1.87708712640376	3.49792593097429	7	6.00168399317631	4.11989078070638	7	3.22253760361872	5.87186176095491	2.40938312344161	3.52860968792564	3.0045182706224	-1.81794672746743	-4.14334453506726	2.79254455916962	3.2189630069176	2.89757185663596	-11.2246932487724	-9.18089708458446	6.4289532498678	-3.24525559578115	-3.60938532314072	-3.99623432128061	8.46548340766373	-6.84652329645891	-1.95212061138695	5.32426308833589	3.31273468357425	-7.18913054607178	-0.776697746367775	-5.19856764805529	1.34425754757252	1.41978433816427	3.45145597916602	2.03626230771304	2.39012362970897	1.89148478687261
123	6.42531431150688	1	5.62116056516262	4.46242916461556	2.07215319667402	2.31940447559371	1	2.36007714744045	1.72886192807797	1.41011066385576	5.9660529485933	5.16822755150633	1.32050099932991	2.33837340221841	6.67158525512121	2.2736552772451	5.98577523803417	1	5.41396767498158	5.52154453770445	6.60483575857106	2.14021240929117	6.5402175061316	8.21649348523838	18.8389619976757	1.73953098665281	-0.967775199703702	1.74644414099478	-4.30844596910167	-14.9825918251271	-10.190002516414	5.09650170364417	-0.0716304801532649	1.3801155903407	0.200598795182958	4.71498542462799	-0.177482622410974	-4.56390139882484	-4.57086316545285	0.466826124811752	2.59712983454064	8.02249220595153	0.241696949515178	-1.98920492966064	-1.47508763329082	-11.5923769776276	-2.725478308169	4.04774171820658	3.79959778790788
124	5.3869006633656	3.49483894398847	2.89150194072142	1.10498729548754	5.24801154088528	1.29029542323584	3.17608166893511	2.88565635290798	1	2.83372208165588	6.45950583348662	4.35948874098794	1.70576054101108	2.55101183922734	7	2.36778460153118	1.42301384121898	1.72730534875769	5.68138160036858	1.49736208461595	6.24851728390629	3.81512561082043	7	6.9607228121797	15.7558404604759	-1.89215236368305	-7.53771762706505	4.62142245612435	-7.65121421997645	-7.59899597898415	-9.70887528939541	0.406077962025058	1.66112684413024	-4.64397780049273	5.62752327920877	5.68574524902068	-0.570974798481791	-0.46044500416772	1.64534941066081	1.27015619372721	4.42201756236891	13.3614441915296	4.96778096009842	3.53843760901006	-5.70580265361918	-6.5807909128635	-0.867086800735773	4.53301347404924	-2.12137792182966
125	6.97146148420396	1.02015887968903	3.39624931038859	3.44478279928846	6.5361270354399	1	6.25180967655446	2.55689873331733	2.78836629228799	2.24667691940397	4.53732837353213	3.66347613066965	3.69233254192514	2.88859883271837	4.51944803112622	2.36529232663153	6.83856366200236	1	5.9156795318148	2.25626602295694	6.3118797094315	4.65319686118542	5.2633558557937	7.34187298718501	12.6248595344198	-0.543219123361241	-9.7640777289993	2.84073921805853	-4.45289065099218	-6.5418392424733	-11.4496003020229	0.776711629310238	1.90690224027167	-5.32740353577416	5.64332367528851	7.66114500592013	-1.90020466771846	1.32396787254459	2.5584480408076	1.7396495973206	2.01722320527602	12.8872215186865	4.04120730162234	-0.582944170998701	-5.77180228933448	-5.9424845092623	-11.67503430374	5.86977445982012	3.78407056240889
126	4.30335935330358	3.95800680931408	5.11997308309044	3.24650063188848	6.02864856387734	1.58188205247749	3.1384939845234	1.97609696285532	3.89124011024517	2.54502416427143	1.66912553790997	3.59585161552035	4.17542682724955	1	6.33458697140826	2.77799388862482	5.25248419438132	4.37147626734814	6.85177952695278	2.76624725898281	4.15059126809001	6.4526781761322	5.67669858820564	10.0235078330105	1.89947969460851	-3.59944494223613	0.0899895724659635	2.22255047711535	3.51224435631448	-11.5217832074331	-4.65417400482431	3.41930184847955	-3.00368134207538	-3.53277898903943	1.39770990968281	3.37539815048201	-5.75496615904045	-0.537818407173259	-2.89760403378908	4.17353135231205	-5.53204086798835	-4.95570328740654	1.24071281240777	4.549227422024	3.23721485497701	2.00629350559597	8.23853153164092	4.41239239499656	-0.294530865820274
127	7	2.94547354116962	6.20453614156044	4.67148117281176	2.31136620109505	1.33387507343139	4.38191431297411	1.74454592674855	2.10385035493184	5.59871751743583	6.92121260688887	3.61577051527003	1.21957901338294	2.89531966892254	5.93833319164658	3.89540752685284	2.83663972248033	2.09699225233875	4.0560536999371	4.15942782289248	4.26419741032823	5.67738892523747	6.15144625528659	4.12185689070969	-4.24418702303732	-4.58888713233817	2.2820393578873	4.02041911978209	2.92654236857743	-9.89854825477375	-9.40043692488734	4.98378171826601	-6.16625208572991	-2.93863329965892	-3.42712050596697	4.11686461717515	-5.45959335926486	-0.518343901976942	5.82193409442478	2.190073496142	-7.31479502509489	0.0898297068346605	-3.04101823206452	1.78157694676121	-0.0898352005390755	-3.38231138277193	-7.56748162892966	2.57811631407426	-1.84434715266994
128	6.86596895437504	2.61547480957076	5.85269702159889	4.02568516500679	2.43997726127113	5.00614257094495	5.40052712880127	2.91884054478771	3.86902939465549	5.42600060584054	7	5.73216365454758	2.69050822946581	3.19897340942651	1.5657095636492	5.71530506172584	2.82900581564916	2.47344876971137	4.84173998247917	3.60079857023558	4.20367673303163	5.36575399621762	7	4.8103311177484	-5.13939517489429	-4.41873141628763	2.39001361901433	3.28594401807693	3.17931876523061	-10.2422505938973	-10.3295316528465	4.16961966377358	-6.4889280661769	-2.96820841683836	-4.60971754782129	5.08191908741522	-4.97494196895096	0.00484961361546804	5.37450951347755	2.89972725406542	-6.92543349715831	-0.729537562216868	-2.59672857259609	2.23034244775278	-3.24756740053032	-3.63307611195065	-1.223871632711	2.03163365071291	-2.66162070529778
129	1.44213262908181	1.20676565634833	1.42363740843961	1.85979524680627	6.41582297919088	2.70758499612647	3.38464073424046	3.08553338752215	2.73871711473815	4.96205782870156	2.5190994706265	7	1	2.03225950406692	6.18350520776098	6.48114309309161	3.18384808136866	1.91115006599114	6.2153121443144	7	3.5739832662038	5.90562337448963	6.56715215847107	4.09379682462273	3.5723845640908	-2.38236883231101	-3.48335748922902	5.25603222672859	5.43905508917923	-17.725687999729	-5.28978574756115	1.8559287960721	1.74489699989941	-4.98723867845922	-5.73205679365503	4.43192607542163	4.64512329704676	-7.37473389581138	-1.02958114430662	1.29913883179456	-3.44428804768814	-3.7426056608454	-2.6979829174219	1.33853080961109	4.54298815267154	6.47573635236482	-7.03711616596597	5.18903414866786	-4.98819793436869
130	6.70500889873257	1.63958416709138	5.41792825286001	1	4.30736144723881	2.82959321661159	7	3.58193740892891	1.90728222932538	2.13259801492663	5.1893632480645	3.53631737286764	2.63838572419253	3.43438915280293	6.38199132383781	5.75637119671946	2.7525173468788	6.48372832561694	4.74920288201094	6.75337104943778	4.32697580522418	4.50736165250542	6.87335356639988	4.52674208959568	-2.08719617311915	-2.93880109547667	5.16263991686627	2.09822324010091	4.39557918169709	-9.21201641133499	-9.42389536693698	4.36537589224013	-5.51080281676661	-3.38333205172591	-2.50943900003349	4.34494623479535	-7.08901688590318	0.490313179925277	7.24258092358331	3.68849019129333	-4.85893855767433	-1.66732528844631	-3.10217105139244	3.0440485053998	5.57090439687739	-0.536833258418705	-5.29171714233005	8.50270648081226	-1.5200000238694
131	4.21047767441338	4.15825824309338	2.83546374251932	1.38301344964636	2.37580324744613	1.78005710026997	5.91294940385701	4.09318945478326	1.39062364206563	3.48237646664762	1.45881626103439	4.70438175961601	2.56498506561644	2.58054397558832	3.67957693514759	6.46423018508147	2.48324460360076	5.86790360998187	3.09896833965335	6.10602229570735	6.64104837005258	2.06691582055866	4.62883937049318	6.42355689416848	15.2661902437459	-2.91489639158521	-1.15983767248584	4.87356708489216	-2.43598532429577	-14.3258706605895	-8.98715070311916	5.78395358392114	-0.809285314509082	3.72987313629701	0.669366266928856	8.79239316704691	-0.462853338481541	-2.6032839404714	-5.37580683411073	0.662326842052562	4.08319303526585	4.72048067677398	-0.296465804146661	2.64079614140275	-0.344313960134457	-4.85337453395207	6.67193794336342	3.39595432744182	0.228062701468794
132	7	7	3.05696402085449	1	3.7363638547446	3.05508085219017	6.22831923917252	1.58314988845144	1.69170917197863	3.82459041776456	6.45902788326212	2.50095920295796	1.34291078594209	5.50184502066547	1.03263475581485	6.37300563885598	3.56311523305124	4.7874681725372	5.46034301396772	4.79749052424055	6.76809657343744	2.75811242366006	6.01574521909571	2.25783474857703	-4.71537008833546	-4.5869041886096	5.50094805671898	3.2165214830354	1.95573047905168	-14.0620336858202	-6.97592745796324	6.43602771083846	-4.38231738707918	-1.25573788508087	-5.85311385649311	3.94911477090939	-8.60828128117698	-1.93893246417173	6.02470053077524	2.8574496724445	-4.96381498300383	0.0968677341441905	-3.9132038368427	0.354705838518174	3.43495390075836	-2.7965666371277	-7.0572352795064	7.52665210110658	-0.856924214538308
133	6.38961355914951	3.32352840851692	4.45840342916469	3.72560157979701	3.73562816508523	2.15822286548124	1.05452394365204	2.37448797458516	2.99382246644279	4.88024413160945	1.79763061760916	1.42266934076786	4.13362347273079	3.35197028445043	2.8702328266154	5.80667194889738	3.91492017944373	2.35904545387575	4.37057564218689	5.4966709367272	4.41641080747816	3.22216907406562	5.88551238375497	6.12263673334284	11.615304403852	3.54618303385249	-3.86521102395068	6.47576332736121	-6.18949734628734	-6.45682668040608	-4.1749244626049	1.42120215235582	2.11328830294272	0.791493230734559	1.28596916424709	4.93601882436815	-2.16811156409038	-5.86669161867517	-5.88870834565057	-2.01616696503689	8.42430176635039	9.65121781058795	6.06443916603317	7.83501507620281	0.256844493240585	2.58523074566609	-7.02857057018539	3.21714686574981	-3.38829004294758
134	4.32514521970985	3.2866561622242	4.73242836759105	1.71074796017391	2.83003719992424	4.10795450306912	6.56843998945554	2.87081836710139	2.36366463561605	5.63776833855606	3.49706409405381	1	4.03537782249164	3.90957474443771	5.90035325048733	7	5.88711504417336	1.38227840468548	2.34213261094105	3.2236318486137	3.42406414957903	5.69653868729028	6.67672445410018	2.9920551649617	0.773792892869927	1.3633787487302	4.66760384942211	1.59373745152955	2.53226321898091	-8.8681979735562	-5.72874581766785	3.56079202454365	-1.84379030359566	-2.40336667058029	2.48468481279232	2.27122030766205	-7.49971196497813	-2.78169021574088	5.5689924835762	-3.66253773131372	-1.93178168707761	0.0329363967294423	-3.58313270358721	2.98004764543443	2.16690531264546	-11.1759118677021	-9.70235139817922	6.1970838362577	-1.44392121360689
135	5.97054670580378	4.12348581188424	5.81911103686034	1	1.41053109064881	1.46102951224937	3.11227948239366	1.97200984179806	1	6.54857683129882	2.07194420466772	6.43914278033278	3.38755837350666	1	1.97276958075623	6.35345761730859	3.07994399257979	1.27095612644869	2.33423012784231	1.94186906291782	6.9264231573757	2.84656706612207	5.726146808589	6.5037033558864	14.5837505493429	-2.78279063512421	-1.05835325069537	1.7484620698265	-5.17069412664934	-13.5509568964643	-9.8201649722342	6.50961693824702	-0.324970870933446	2.75296990670583	3.13086534096036	5.75138908018794	0.684426273056275	-3.17268832309729	-2.38059518034959	-0.0960207467661267	5.73337927735639	5.13560124163371	-1.2341195400963	3.74586262321845	-5.21830079931555	-5.05488019411466	-7.96018430587393	2.87184121887471	-0.378003028813941
136	6.57830279848897	6.66926982029867	5.6252415204102	1	5.23879039155682	1.94137846952286	4.91670841592217	5.44439403318428	6.7153792750478	2.55033464193171	6.64614680722287	1.29355429555271	3.38110200932173	1.48012504892198	7	5.50044444229991	1	1	3.03260113593521	3.71304855549519	4.47509072973336	6.68555709412417	6.64196912669361	5.77315306722911	2.98960225269308	-3.64754189658774	-0.917973663723146	4.70798390056798	4.41692695928712	-11.8461400889733	-3.5582525332961	1.5329516295587	-0.961386508711591	-2.02890879054133	-1.87672988769131	0.518205182944769	-6.9483730491154	-1.38270248682626	-2.71477540939479	6.24525772944817	-4.42138293757118	-7.13484872537971	0.683750850232491	1.5366217038025	-2.56033976538806	-4.03332561450253	-8.97634404583779	4.67516056248664	-2.2951676153461
137	5.02669241139331	2.79175958912967	2.8795496553163	1.78833501765542	4.96197896068904	1.92605587417471	2.73645739450072	3.04183552251762	4.51236085631004	1.46727937041231	7	4.21794616425544	2.67317316553847	2.49183998317806	5.80173087548829	1.98994125986181	1.00413012108784	2.08082442290631	6.55928767666986	1	6.1313125608475	4.43676758295043	6.59589518164341	6.25238036551802	15.9381145695334	-1.83096391625534	-7.80670494976104	2.8039977164607	-7.93887434242223	-9.33711237199629	-9.41533503191328	1.20800711888479	1.85909253383002	-4.01009711364761	5.77478582084816	5.45971732662266	0.969961554117858	-1.24238113949778	2.60020286116483	1.23817166080121	4.55828001726134	14.4646046243018	5.04599151272603	-1.02134077362927	-5.3503738465197	-6.61232264477342	-1.30464710161796	5.13568901603566	-3.22073434684572
138	6.62295740469097	3.37928199094317	5.96696849822761	2.45226394577573	5.40883160849359	1.9209528880556	6.35046044905565	5.92297428911563	2.44758803127774	3.52707520595067	5.78334481556177	2.05263136524051	2.38680846496313	3.66010386959344	1	2.41429201016076	6.3838174388577	1.54633411399116	5.23081515420136	6.20812249766641	5.40054496554093	5.58831292456079	5.53660978873288	2.47000014192691	-1.34197248891234	-3.98623086876439	-1.01480781213199	3.0612102673479	2.36028899311174	-10.568710940172	-4.04429042743978	0.564032360501242	0.174947200222788	-2.48236227388935	-0.991187285176548	3.71315121660941	-3.91485547748283	0.441955143208174	1.36851405658286	7.29877069001266	-5.52248615887958	-7.11647513771999	1.1894940425899	0.791790856603534	0.399273148259036	2.60373879824875	-5.4061339151756	7.10740793836167	3.18722455139625
139	5.73166352048703	1	5.26686133914513	1	4.45401166249131	2.05408518594945	6.82577399913353	1	1.76631950896605	4.68656110104748	6.7625763189904	4.20626000632307	3.06110259388748	2.84224964131058	5.74827193575732	7	6.2823795428826	1.89771461136145	5.05758836972739	1	6.4136619966583	3.42337503069114	5.16533987341756	9.03250943132696	9.22737351809477	0.213579687821473	-6.08935207499663	2.72344020890298	-5.76671652354615	-15.2459934490574	-11.1846148075131	2.5435327022059	-0.454504952056267	0.173344826502962	5.77985934797393	5.5361114357398	2.09609202647409	-1.18453840713085	-1.52206117653504	1.16207376876985	2.88080841714247	18.6527098813322	5.98410715326013	-2.92310424485459	4.31459654828504	-5.81877342455213	-8.29529991700557	6.061016367221	2.38848542810429
140	6.24844492428578	3.0639086923073	2.17956952328901	1.72967513221658	4.53049665017873	1.09545588257805	6.71054304921852	2.46608570325781	1.76266183975561	1.77000725029851	5.1470028133746	4.82041428903012	1.09571438413745	2.48888381829271	5.32522533530053	5.24248049358481	5.04057577305158	1.08915321179875	4.96934853027378	1.03062609471777	3.21433839539116	5.47037603989894	2.64558782959076	4.80874798350172	14.2953734976406	-2.16439616309956	-7.19411385004212	3.90644831277323	-8.68907581069094	-8.21472700828277	-9.05958878591398	1.30988877800236	1.42017464688675	-3.43516168705496	6.31292693822271	4.56804411391386	2.08745610752202	-1.79783502357599	3.40913026741124	0.477327987440067	0.759856776534547	13.5901237074431	4.4857477709719	2.17160539879685	-0.147868774315132	3.51623284101499	-5.09112899964619	5.29555217921693	3.18569716814807
141	4.05658180166207	4.4879515606163	2.99042441040662	1	2.26164082588797	2.26043737545961	6.42607727824278	4.77882556810119	1.0074562995341	4.1629321480955	1.60276298684332	3.65624419515244	1.39438301326979	1.15717096414424	3.82876706988885	5.64664571606042	3.0849201488478	5.78136207713902	2.83251173624588	5.97023449325266	7	1.81280883644128	6.87250547980703	7.02749953752234	16.1804593230152	-2.07771921775389	-1.83535085092825	4.72912210696652	-2.22382878924549	-15.327007240605	-9.57827066453595	5.79063833552806	-1.87452170028515	3.88480068525869	0.0564132397079865	8.24527764690798	-0.560753829755216	-3.45984135607396	-4.59305389035739	-0.29431967209287	4.85034930387768	3.68023578627679	-0.276799566821786	2.06116742046549	-0.891939537782883	-4.74285951997924	6.99056706091894	3.39782366325218	-3.31882545039338
142	3.72915496982782	5.33241413622475	4.37326685016225	2.33800728877063	3.08940673517475	1	5.98073915389111	6.7645925670363	1.33398365329826	4.58612157458602	1.07281181290718	6.01335415593046	2.38017563264699	1	5.01385605548974	4.06844684332066	5.33846410154961	1	1.94744549557039	6.72429408256292	6.53046083542328	1	5.67173586831872	6.27077584287336	16.8813577211854	-3.78236282908916	-2.17605313827655	1.45871236038078	-2.30094410526496	-15.2216331523094	-8.13283901102385	5.24524204765085	-0.548525873341493	2.3635941304576	-0.261457181900118	7.51933918614457	0.794883827895391	-1.78975050069791	-5.43028932554835	-1.17077354139317	4.82387875478931	6.83075004953757	0.457394827550026	-2.23064954325978	-8.31694921805778	-11.3313778563685	-7.82663093774852	4.36927362507825	0.128532589979799
143	4.65250657275532	3.39847443196478	4.43152247602658	1.9091831066933	3.32902129330331	1.36519754229321	2.1339682793078	7	1.325032584512	3.48948558408346	2.18134434549589	1.55069950761715	1.9892029147625	5.87684497917639	2.02729740381731	5.3143173311236	2.80150805736903	6.72002310722762	5.02101315644325	2.15220949124707	6.59836520354103	6.5358054145864	3.20712770038637	2.04879333206728	-0.174866101012235	0.638443726570347	4.9342728193456	2.52638067202569	2.50629240558759	-9.31713519513346	-5.70288448038585	2.42981164197558	-1.90028094683846	-1.43724867351486	1.32548007031399	2.98448951704586	-7.79062571042061	-1.94423787720508	4.58757659535693	-2.25614123874718	-2.13502061705406	0.765291568236369	-0.631943463320034	4.76685265047068	-3.19601491301518	-3.371613654181	4.93576247140799	2.64298961170823	-4.01544701812524
144	5.96998668223825	2.25123034397216	6.88177584337255	3.23191157692434	2.89346517283103	1.93406334268704	4.13106180763563	1.84200469240971	2.74132351971224	2.24693908933496	6.04085602132474	1	1.22053811442554	1.7369181983251	4.90274144569939	5.30735292800191	2.8820350189572	1.38410481110359	3.69638258036253	1.47634495925091	4.66815774600345	2.92369691437279	3.91424328636984	2.41797034699698	-0.396774099197732	-3.96576481869334	-0.344592903202488	1.16462009889599	3.28993580233051	-9.17554792893872	-2.76528734284994	-1.08808015624324	0.0700690208732597	-3.30928583905323	-0.607152313417593	3.6912429580484	-5.39831660471077	-0.00708208563516316	1.5013633111886	4.71671847498849	-3.14474520670093	-4.8661317496093	0.118003401512977	6.16710126692036	-5.00163383745011	2.68253317657314	2.35228561900385	4.30753622540518	-4.37300461115798
145	7	4.36090794489239	3.07329930311095	1.92119278766602	1.47799857878309	3.1509420839797	7	5.47280546583286	1.6739569886425	3.59395377592446	3.85474963813437	1.78143825946266	2.30590753221908	1	6.15245906302774	1.23498449491062	6.07536920157754	1.50933182901976	3.70124115055082	1.68658038895944	6.50043465117161	6.34081745377875	6.40357777487348	4.8433799249081	-2.17789772589101	-4.86353411822948	2.40791552339093	1.86137142022205	4.64342357032029	-12.9211706696968	-8.68214065210742	3.88346852413618	-2.96759969727881	-4.98196741623013	-2.76655981532774	3.81061482571944	-8.28376640127937	-1.24264656500076	6.17386362478504	2.82428136119195	-5.60928709186888	0.311118381974398	-2.5964673337484	3.43378039493206	1.9542582647371	-6.6596197450891	-0.324359782324008	3.26238219894061	2.1113678892266
146	5.62054014185676	1.52963124963604	4.81301357395883	2.90037753353193	3.15277980786986	5.69532835699375	7	2.79159979564306	3.73094065781991	3.36608481490414	6.94979283546405	1.22049624517404	2.55193228666723	4.38591651867681	7	7	6.12536970800801	4.30366911058358	7	1.60499079418383	6.684345209819	2.87506989665906	6.48973150190147	6.79449767420535	17.3598965648469	0.395866772405588	0.553234756442755	0.280261666733026	-4.96854034068117	-15.5442605435878	-10.9457926186345	5.0842106450328	0.0843219823363175	1.13066187274108	1.43106346133226	4.42550215214183	0.922123810026618	-4.12660582955103	-4.38469739949869	1.37581745705608	2.00402158755895	7.83881401565761	-2.19842747136347	1.89480048400672	-1.71202895862475	3.21733876097606	-3.82077102203245	6.002770011586	2.00527267558825
147	5.12923511883547	2.38894639499172	6.08599202769391	1.64587658105279	4.92703593256514	1	5.0406125352938	2.76749270414584	3.96449201100735	2.62231384925949	6.68463517522306	3.05347981521455	2.15895079315414	6.11476958345575	6.45885075816956	5.74787071858405	2.10038909697083	1	3.63214586712272	1.75033564020882	6.28553893418716	4.5177817165072	6.34719390684787	3.93085570670313	-0.203801893455886	-3.36327639475262	0.66140269756249	2.06344318032554	1.36884805352555	-10.1174694642451	-2.86643670426642	-0.700534030872595	0.544568076131511	-2.11672155174653	-2.85455959769872	4.21989192244198	-4.73097028981181	-3.05560637929177	-1.97704920673431	3.83584185957219	-8.17216711423632	-5.133650206291	2.00631761539369	5.03441525408524	3.43347892378662	-6.34804236255372	-1.73778655784042	6.65420644844559	-1.23116306704783
148	3.11622830092841	2.73748069845711	5.57425699410587	3.07184199136981	1.16872218807227	7	2.27899424774321	1	6.39319115843118	5.01016038349687	2.09350492496852	1.59821029235256	2.10950846004165	4.19317293054173	1.55775831128536	4.58602130686313	6.0404493815488	2.04154751464053	2.99896504265035	4.94633070473422	7	5.27953750014149	4.58633405191574	3.19272157725567	-1.1812006415553	-4.02628946248375	-1.30427523531614	0.990126707486813	4.97055715960691	-8.86957540993443	-2.5464707439141	-0.518935459951981	-0.380902793614683	-4.16482286741423	-3.0006398697036	2.85061458609129	-4.53729516060183	2.08239003534954	2.72436208280203	4.24976204126215	-3.73520219217583	-6.26986599220509	2.23056885162767	6.59899782099475	1.83816366333095	-3.09935925546209	-9.03965954293776	3.67978085272993	-4.34535875686834
149	4.27524574078246	5.94702939607429	3.78141522171969	1.71334536910332	3.28163368793201	1.48558343719304	3.74620686084699	5.4452465017995	2.17052339983976	3.29519371614875	3.59864937227939	1.82948437867539	2.32846502377444	3.08956367204913	5.08952948665002	6.47674342315137	3.9705216090911	2.34486729380282	2.79117842133548	2.24452676104685	4.7309383485669	2.09242370927091	5.40394074494392	4.59784988598019	17.2106148858389	-4.46213383607359	-4.95167122062025	3.32293247086096	-4.61960619910706	-16.6654237196317	-8.97009097140981	5.13244795186223	-0.426275101558444	3.33932089438207	3.20926519901853	5.48610725543801	-5.11448478824721	-1.14109808484341	-3.83047059017984	0.843248708631863	6.69006917467206	5.83660007494677	0.674417412193267	0.848183185487919	-2.0844270717432	-7.65640736392896	-5.53337388708854	6.35205949090231	-1.6196506976226
150	6.07556535952595	1.1452653913409	5.21372179331798	2.48281679669807	5.57594856712022	2.55843726691969	7	5.28299555346265	1.37074813239342	5.02963614913924	7	3.19210105590143	1.07174044468399	1.50168041694715	6.43364117089906	6.97414253771874	5.48321573165688	1.18936809205432	5.95196847067348	1	6.31178163179372	3.8237887274821	7	8.04228029486671	8.54463139388639	-1.12479944322891	-5.36955666161945	4.22832661508308	-4.60819193106425	-12.1293726114562	-10.4230851638772	2.41362418958802	-0.655870276073531	-3.94333340793585	6.70718224118459	7.91009490485878	4.08233122205045	-1.90019887723654	0.873341170747431	3.42862671414687	3.05711306271841	15.3672986913101	6.4421489941464	-1.75681553435058	-1.94410679839307	-11.408308199888	-9.92856044860768	5.57714276575394	0.445819652286589
151	5.35577199776776	4.72688873869153	6.01519193551003	2.75055606690996	2.6057496673138	6.70701145430407	3.54336970737672	1.61688194468985	3.78498197341808	3.85610680389524	3.99742625428541	1.95241608689941	2.74645533167355	3.99377710128018	7	5.78153053649253	2.69960681036114	1.53075556951651	4.48377538583937	3.12834389733922	5.19803936813112	6.11333505827231	4.51569193908623	3.23009982382552	0.539434294400745	-4.06410193802304	-1.25904568304553	1.17593107612398	4.16979091749777	-9.26843099827032	-1.7448152458345	-1.01736736042761	-0.761857440542696	-3.08607685086162	-2.26851506359977	2.97116437654658	-5.74351351789746	1.79827150128727	1.33822381245646	4.32981070526778	-3.59715017788941	-5.32231887238531	3.0927369001647	5.19564636774637	-4.52748623583716	-2.36050187051574	7.67250175847466	3.13097756812751	-1.27274767648781
152	6.1451436899992	3.72039863509593	1.24868910170953	2.27175154186995	1.79958350441519	1	5.21885787414873	7	1.06255533014593	4.92754193702811	1	7	1	2.24083417777628	2.26527239210519	6.64485667514342	4.41142046149724	3.44845822167372	6.92629081952713	4.36723583323531	7	5.70040711663584	5.97886364343971	5.36612974798393	-3.87758316424522	-3.75092057516839	4.29468473625798	3.46220857840911	3.14681252478961	-9.7393303623966	-8.01407940563145	4.73584236537563	-4.68357039906934	-3.12243060050343	-1.95106993153023	5.20319419851772	-8.41430571423712	-2.74632332227766	6.35561310658878	0.902172723213127	-6.39044856653855	-1.81468178896404	-4.35884178300875	2.48387746686016	4.55021051407545	5.65591022943222	-7.39387942687458	4.90187172678061	3.18842943061485
153	6.5018377284989	1	2.80097583492527	3.11279664935078	6.35334938363922	1	5.24063138620531	2.87739220360756	4.0933723331326	1	3.6801700563	4.32069476126425	1.2453980306639	5.58618000160212	4.35364591222969	4.48756915775224	2.87800271867333	1.12551714782661	4.26264708878435	3.49253046585591	6.10086711925818	5.70641223650631	6.2042141728566	8.52112460619126	9.34489910157571	-1.29379281966567	-10.2560098329529	3.38582991936946	-6.84791829348847	-9.14936499488765	-12.2865095720509	-0.174046050715758	4.49754887273286	-6.48875075722209	7.78305168229055	7.86448348068405	0.134986268811877	2.06742880548088	4.79445407824302	1.92070482725273	7.34724040979941	13.1006916277674	4.34817594889719	5.91429663960018	2.56392142323563	-4.18131217295409	4.67315471255715	4.73567465150535	-4.13795126075905
154	4.23859408463038	3.6363164338522	5.15600320018373	1.68101678523642	2.41278140430371	3.28888458185608	7	6.32441393032479	1.35231132860199	5.49395284420282	1.80855569152372	5.53076513539851	2.26915919967045	1	4.22511901016537	4.09056968821256	2.10414613869603	1	3.09982299306574	2.12161103037707	6.09423094609742	4.09947617227318	5.34158899213732	6.37579077107147	16.4414209643178	-1.40665496047214	-1.69374704294855	1.74496352321179	-3.52351541444825	-14.8642034150925	-7.75734231891058	4.83144880898903	0.430747391770384	2.19039702045235	-0.11281798049459	7.79479436648914	1.44772375502199	-2.16154377221242	-4.30446051136376	-1.70860554369362	5.3309663666422	5.51184169095773	-0.313759697060013	-2.37937945963792	-5.34676674601774	-8.01545085583096	-7.20248183804283	2.65973870240867	-0.0115746892301631
155	7	1.05613193942361	5.27125446048884	3.3639697362616	6.79641870919973	1.38507961910177	6.76319110794507	5.32065095828617	1	1	4.85413579651707	2.98620494486994	1.05470090312549	1.86785297426554	4.81141383486012	4.26854872142572	3.89596459148105	5.48401678320563	5.22889373154665	3.65045677260383	5.31383143387607	6.22921485284757	4.97697689100227	6.04266745554618	9.30372119895468	-0.170254918550131	-5.77579507248614	5.5630229862223	-5.23433002381528	-11.8225059558138	-11.885609172731	1.4732020169279	0.65691897912787	-4.66394030119773	8.31367787368555	6.99626945700999	3.89403185365276	0.385830940419268	-0.140083202642961	4.14076625433874	2.24971146605055	15.8063776197378	7.78289030745974	1.92605762473194	-1.82416658240925	-10.0373895353537	-8.37093057824506	6.05796781451354	-1.04691502174269
156	6.61964781228031	5.63811006552702	2.38751081428332	1.54796233834264	4.24411135127268	1.76112925833838	3.36029544197881	2.1960676857915	2.66362669340427	3.78869263426194	5.03045447947602	7	1.46050195943949	3.21550689465205	6.2767662546117	3.14238451481463	4.72693691230411	1.43162878573228	5.4564329299733	3.13855304880933	4.26084979748559	4.07511567342394	7	3.12107193808848	-0.919485882255764	-4.80245729025526	3.60272928916481	3.00602285476803	2.11017919022283	-10.9750971251225	-9.69015845718545	4.61112895971407	-3.14435630988568	-0.492047395936009	-5.26608537107049	7.66501549827281	-8.69891776739357	-2.62195844005952	4.8452668213749	5.47801630398129	-5.94054133961856	0.681383815173106	-2.60534629590476	2.63102095504863	5.02277401447068	-0.83837669688873	-6.87584747273074	-0.533276157712973	1.25007514483081
157	6.86323012383154	5.61230052877425	3.66070036136066	1	2.14381753984879	1.23547803231192	5.3574859877626	4.26366240591775	1.34991147071404	2.22734063640946	1.01564347065797	3.81703534089337	2.64635988574604	2.68737092747462	1.74392537577569	5.97830378285321	1.14816832635419	4.30762668524434	5.18853035458169	7	6.9690890934131	5.9886528992775	5.62514580649219	6.06669565308103	-3.51923441599302	-3.75706580442112	4.21319482237963	2.95787943683357	0.761499031456748	-10.7153979080753	-9.26726510620946	5.01334548180043	-3.84052990376151	-1.89586952242738	-8.17278230271198	3.00229414189222	-8.12649391969762	-4.01315597307487	4.65707782860389	1.01178499407923	-6.76266930631128	-1.18734822164152	-2.18466775285753	4.43234871854786	4.74870328187973	-4.53225164859017	-6.37820233024998	2.46187539026642	0.276079970812354
158	6.97448085931707	1	6.54308656742044	2.10172187742921	4.02817750568061	2.59652531880596	6.57139632873506	6.96187568134267	1	4.33307876197577	6.32931538818793	1.05735816703872	1	2.4853382661204	7	2.76778267438864	5.28053224472474	4.90752353841073	3.90261326700301	3.13713868636737	4.00197874253968	4.03679536514234	7	3.70777887532304	-3.24597106550631	-1.3742527310308	-1.21328217255261	4.79728176856094	1.394362174183	-10.407965407957	-0.162565232720461	-2.00407510737299	0.724936806166455	-1.57570333358626	-0.966844864867129	4.44813040357818	-5.38126794345598	-0.849662860711048	-1.09133665804937	6.37946910599047	-4.78556557942682	-7.22779180411253	0.422631634905537	1.39143561032147	-3.9420795190352	-10.3266682504755	14.5640982961682	5.05793821386194	-2.04097363477509
159	5.90026554642361	3.21807316764961	1.33227783092152	1.26900031340224	2.5826750061189	2.70889006357298	4.00015741471816	7	1.98643880652842	3.16545589301155	1	6.96444785831716	2.01185621256138	1.17748362678545	1.94114991463091	7	1.96478743891623	4.83272955523895	7	6.47882955025785	7	5.50108050140544	4.64230636111553	5.43781520358865	-4.72579310478321	-5.45843437278502	4.82323387556469	5.56891705002325	2.44576628148418	-9.51089151927891	-8.30144384765382	3.39488877269366	-5.36844129215753	-2.84668658786589	-3.81515748172426	3.25360801887159	-7.41168540843455	-3.52034185244197	4.32163258253435	1.41583914796032	-4.65543284658254	-1.03029243411921	-2.91487023586971	1.0737456660406	4.17442224279126	0.0185413772008049	1.76538775823722	4.67942786304548	-3.35214705819683
160	4.80256360648281	3.63596439792423	4.58327872788831	1.40742241456817	2.12534398694912	1.26808512382223	5.18384097817654	5.82002096857246	3.68262239311181	6.0415505446068	3.51341466278015	1.80506359108318	3.10876803249775	3.2037741739088	6.24366992271335	3.778137207604	7	1.45387826492801	6.10815455054101	3.1818273195638	5.34142523485853	3.9861883415995	5.83490618347985	0.964573562353998	0.137680913335824	2.65788089316891	5.13031270273583	3.32036600006905	1.33186252245137	-10.9281126612608	-3.26639303478461	1.07706068793473	-1.29974806112388	-3.7320323344211	1.69355475050264	3.62347159332791	-9.16336367713193	0.721165957360378	5.56072610795555	0.578924728963859	-3.0464660007149	-0.837734879306377	-3.15933232596623	2.88954863538899	6.33467738637959	-2.48094385941163	-10.4130759636766	3.75080958084217	-2.57152019948973
161	3.7593184216581	5.06677499520105	5.81599652934905	1.70630278847452	1.81553897263561	1.6041561005958	6.01084698099328	7	1.28519567539908	5.20035100059504	1.61547549347256	5.90936713135463	2.96442507551676	1.58695495677053	3.59332376122538	4.94089608953091	2.87460917234522	1.80146299777192	2.73296207552666	3.85214348484584	6.889117985657	4.44898822916171	5.73394662366093	5.16999733110816	16.9747592144362	-3.44492471095404	-2.07549846218034	3.58502271965135	-3.68506964548631	-14.9853908575837	-6.94176301225225	5.19899920274213	-0.267650994387133	2.50903969190734	0.226257356522566	8.32184832381878	0.548759260703263	-2.48198700038642	-4.53384050790189	0.0707556963689047	5.61541312283876	6.16292170367905	0.0480830950826746	-3.23038119690499	-7.75640796030441	-11.6964290212476	-7.95568514599851	2.74821138108412	1.27828049295253
162	4.17515963242523	2.77451425525842	4.75412235171915	1	3.65125823250032	3.90356007954897	3.3947013099573	3.41196183156485	1.62673605111334	7	1.8465238315422	1.88542491234396	1.06711967562709	3.84938479781703	1.01024036631608	6.41025524947594	1.03259564177887	2.19521942876916	3.91539089375303	2.12195953654848	6.70701403888115	6.25463822313727	3.49931653149914	1.60448463291292	-0.860064747844567	-0.236744964443427	5.04908684024949	1.10665981831614	1.7554083187154	-10.5889064859908	-5.90235023917954	2.39991287492946	-1.29620772600911	-0.407762073953484	1.21959106289782	1.67468976677989	-8.11485994496721	-2.63884291347328	5.06142635310162	-1.01569551255506	-1.71581450968508	0.111548681960489	-4.68985049027808	5.3131669546776	0.765417840674171	-9.12644059729838	6.10292826794207	6.28356803715405	-3.26836097172721
163	6.00385573695676	3.81131371346151	6.77385375282415	2.90802726251364	2.85599131768604	7	2.16613233740487	2.01842239364225	3.88166526680118	4.46099061801686	4.03412453337875	1	3.28287820940547	3.79930880743409	6.31997046089287	5.38071504592807	3.13818075827789	1.63578966305243	3.61465309991271	5.54896074759058	5.76886519721861	5.59983845406566	4.96932180584906	2.85554023671052	0.465275245048069	-4.21677352166944	-2.30326527341902	1.09321761724443	3.82908936368281	-9.5461461634263	-1.95516597476025	-0.405174288603474	-1.13923191413695	-2.54347269533136	-2.3913698677769	3.52065045055048	-6.05674610329478	0.737423398177661	2.8129564062575	3.67187203784357	-3.59832800622797	-4.92144916488111	2.15550027337465	7.14279581112003	-3.97870992779848	2.91305959896864	6.4662136765237	4.10029203392164	-0.641470060804836
164	4.25686606183409	4.10764974280313	3.2033454965179	1.71060226449409	2.36472123462399	2.51908170739375	6.21305143488316	4.16603215663919	1.4574199329399	3.70584754099497	1.46741764189516	5.78419813855715	1.50112324885284	1	3.69136068531811	5.77300254427733	2.73645372259916	3.16708662024226	7	2.49030484990045	7	3.00518331988879	4.16431583527596	6.18026889935274	16.5769009481651	-1.69678595044083	-2.07093231396291	4.44831392886296	-3.1253505892287	-14.9070970525455	-8.79369592359212	4.81283871053843	-0.914560371332716	3.78828600720829	-0.0328185229507572	7.6601098840658	-0.696880429980227	-2.96085123426604	-5.08052286076655	0.81571855611156	5.34003089174129	3.95102454683024	0.420113163198396	1.76368519433685	4.9760254876415	-4.97410909493831	-1.12852281132058	3.0875695312849	0.804802385607639
165	4.98757655558844	3.22258691645337	5.25223270510967	1.89590583541352	3.95390305944171	1	5.13877639390931	6.96787157928127	1	3.89789001415675	1.40676453729457	1.20690256258938	1	1.11911110532852	1	5.05516354307918	2.05597577111692	2.65887049540996	5.08352913161963	1.37483306598991	7	5.8671458124656	6.16904880006255	2.96671166850434	-0.092564553414878	1.42026701482516	5.43582442123534	2.56940955825211	3.19245512022263	-8.74833094134086	-5.23093379092279	2.42766389314648	-1.64894734733738	-1.65022001588151	0.330867904882158	3.35244473739639	-8.61921821461771	-2.93792723110237	4.78836485331985	-2.25250444589788	-2.56607533920616	1.86685382834332	-1.11069189380003	5.87739541219481	-2.01618871168497	-3.60310671972502	4.12841682698071	2.73222956404759	4.96191392952302
166	4.56426646672361	4.24135711627278	5.85398693021718	4.19079202670031	3.38030773126468	2.15949959278578	3.68148128252198	7	1.19024405780864	3.18741849195725	2.53839289790825	6.48821562537487	1.09936998926913	2.32118242064446	5.20657066318148	7	4.79288522530152	3.6466722720301	3.17176712272544	2.23699531391409	5.93509189277814	6.9044731248347	7	1.05558345611036	-1.08327877920651	1.92838297818312	4.17224623484282	-0.140639993721415	0.0624266610012364	-8.18682606430606	-4.68740757584917	2.38252199263007	-3.49938562363266	-1.5663542796562	-0.722299142422672	2.46087220870519	-10.6820457997229	-2.06139022428403	6.23110769227818	-2.16813688890425	-3.99170516367725	1.04760977420741	-4.39349295599546	-3.29687920773221	-7.09739415678119	-6.17801886571606	-6.86535423573886	8.73087317944998	1.37296192686571
167	6.23048639978772	2.89669255827067	1.72177921247374	1.32887064633281	6.34713861094093	1.67225147611243	2.67197234322295	4.61806723468846	2.57431095969287	1.96500727440601	6.68473108060076	4.03891321428929	3.04554550936384	3.76886941648428	5.61072364201717	1.49033327874905	4.20252549787471	2.17838299419153	6.24984116150064	1.77442741199636	7	5.18328203709775	5.61204857140691	6.58728774666655	14.5458274010659	-2.00534114675788	-7.08943491569254	3.54023694582433	-8.13626355042275	-8.28201504945037	-10.1894975651122	0.42339721912884	1.69703055080034	-4.12399563039287	4.82318463887158	5.66806216305365	0.00916099147046145	0.322852022871371	2.48918598064867	2.09682818407594	3.80123632359455	13.3459210038532	4.39805654333416	3.18504973008768	-5.80760743116366	-7.09206018502106	-9.27607275132236	3.61712429275292	-3.30807553439489
168	5.15710085362857	1.94147646910457	6.64126773946126	2.21453029891659	4.75410472714275	1	4.50077687399061	1.18569889441741	1.16883514488724	2.23252622764998	4.32346288930223	2.61205225486831	3.03047522134369	6.8274419225198	6.47057018411262	4.7831391724481	6.44628441296303	1.45736621919479	4.48266785392425	1.16468962113499	5.75059041317614	3.84501096825618	6.64794598113049	2.96375374936176	-2.03081537536422	-4.03963110995838	0.740930767505195	3.28478927674509	1.75689386214709	-11.074459346494	-2.72741086253777	-1.0853235438999	0.00715703594164023	-1.38707808089415	-1.11939323521117	4.06475003483433	-4.41956323010358	-2.10877649663242	-2.52017516195213	3.8585461401391	-7.72725837225639	-4.56777550884512	1.16752603173973	-0.577911401466181	-0.329932927580068	-13.113582241546	-3.85076978382162	6.84318357860654	0.608770136494317
169	2.93316128030633	4.75420300527777	3.34008340780907	2.16594523944636	3.05557339907107	1	2.28868838194677	5.64693506377813	3.25410282841095	1.78893590642569	4.14216694259355	2.36841492011862	2.98859412999325	3.08388151132215	4.49515151304842	6.93575776301803	6.88202153642102	2.11130109411221	1.34814232374465	3.2982942630074	5.11192391673152	2.17240322474212	5.00060316234479	3.93885442439749	16.2274455951338	-4.08724609484651	-4.61897809787706	3.31626537269274	-3.76677180486514	-15.8174028383104	-8.13268139409884	6.12342520977864	0.155219391473741	4.17246497329049	4.32457523501234	6.46038008351477	-4.1854386583047	-2.09596550922808	-3.72576531018024	2.14895544893179	6.29351531032279	5.15821456750059	1.38396091663704	0.914672222298949	-4.41168162419809	-7.37471045352196	-8.08979222023939	8.38227892010944	-0.753693257557204
170	5.90172896656162	5.73476385494496	2.4998499702886	1.64594243337853	4.73965525455679	3.13796302892372	3.81390144190025	2.66791124386011	7	2.65835035293024	5.9214495216828	5.07242757870807	2.03702943789547	6.21047061507154	2.06365613057713	4.07265656900055	7	3.7550795910484	2.2260195726232	4.86156351751254	5.91613959157631	6.20436308252387	6.94144641129924	2.46439440837831	-2.41172587533352	-6.38029978167645	2.21674168184867	3.98530846306645	1.68905734894011	-10.2851453146105	-9.35908986915881	4.76573608013954	-3.56773000693722	-1.18192728926464	-4.27207325596038	7.58009703405773	-7.04420387762958	-1.60370320883558	5.69148350526282	5.56957579574667	-7.10683728785849	-0.191337971192345	-3.95439542341469	-2.80498333831753	-3.07510990962478	-5.08509127197481	-6.37160096260834	3.76637100825844	2.33816734916585
171	5.68270511130571	1.6901151803149	6.25797627635981	1.97107045656073	4.0779949992151	2.69509268306328	6.87340101439428	2.72481450970956	6.72595362503988	5.57758723865126	3.79046199084853	5.35311343673201	2.05771038421116	5.81717029432088	6.05627182907026	5.09952629253368	1.25825041071608	2.7383877207311	6.88519447532173	3.05246025433992	5.52680753303453	4.09802087129515	4.40617509196978	5.37474172730941	-1.17795327523982	-4.66462406484739	-0.705959137000418	2.7708759509224	4.01925215483393	-10.368012298405	-3.30545146367267	-0.936716241025481	-1.19143147047163	-3.66954402771023	-1.36385732660636	3.03370370917417	-4.89567307764855	-1.65830553662111	1.72070390967622	4.11688514941738	-3.0401372540039	-5.17178091231993	3.12914062011892	8.37977622619294	-1.1329098182166	4.62983835314374	-0.180860486048769	5.90714014629412	-2.65445775638001
172	7	2.65338825723302	5.52907827018364	2.13698869142528	3.05915833013961	2.79817146247373	1.62283423991139	1	2.11462430965604	5.74774408465981	1.22646815575633	1.33554772039222	5.63926244694711	3.8463255041379	4.48471027166157	6.54711292344234	5.81825788876427	1.66575186531407	4.69859219200226	4.70050704665374	4.88077425520058	4.03006221137905	6.35363714230777	6.29045050315811	11.7094368724365	4.46856416258096	-4.41358600896245	7.08634256204044	-6.52536505346354	-6.84714292858156	-4.15012091282546	1.47236336068569	2.1639989769423	-0.527810646187892	1.78875174396576	5.9305398476392	-1.53143605517532	-6.83517916665556	-5.62238247652943	-2.77946780197043	8.10352729299614	10.4468292854609	6.02749561574582	5.94548144393975	-4.96454018515282	3.46736489009712	-7.37165367951505	1.84940871280047	0.261001356303267
173	3.67172238086891	5.52498644133781	6.75595837926711	4.72481790587606	7	3.48276181692364	2.0830752342199	2.89944924623999	4.41458993962745	5.09421122263543	5.57614831673732	1.86051027166159	5.03555675092936	1.79976922476162	5.75894935903327	2.43559541209855	4.86226172111877	1	5.06157181645096	1.41911411940926	7	6.95955672161541	3.49454864903614	8.32799758132124	1.17732681649345	-3.63358880856092	0.782562443111382	4.19635696073055	2.04843792248049	-11.7983496533468	-3.4908564967667	2.99229026219425	-2.50446574511774	-2.1644435741114	0.171359912061826	3.22819187137858	-10.9703298637796	0.169380548068974	-3.17051184357046	5.66354526729446	-4.53347192106522	-5.1435338786418	2.00997980812001	2.93363574469645	2.54346193863054	-4.49083643473466	0.14762427880002	3.87946448578437	-0.189232239115078
174	6.4941251206948	3.78954585379523	4.71657148527123	3.42735532936925	6.99194439167449	1.8897128898702	3.71580929658403	4.5648578537207	3.30131258678999	3.42912542378638	5.77865594013563	1	2.7731821799674	1.36389091788566	2.61926059259001	6.06597687448441	3.33718315434714	1.92855292040475	4.47890407582069	2.49335264223089	5.67805421952708	4.92565504588238	6.10440575431383	4.89984200012193	19.693501762395	-1.61549343246815	-0.902439940223616	4.84670829602741	-13.1006596028151	-12.3767768585125	-3.96383076846919	2.30674419756339	4.24073448477058	-2.27771959547443	1.08036421765379	7.28208023906354	-0.330323572701709	-0.856304022565239	-4.90781601506649	3.60965179071587	10.4054540853699	7.56083149329882	-2.16165521231104	2.42397254454889	2.24417108763189	-7.92013469642491	12.4602667198864	6.909366083765	-4.32916497305371
175	4.82900189968012	2.15642085277184	6.13267589080864	1.08243105012189	4.6244714424058	1.39051710579564	6.92020587204005	2.05134281034545	1.06669240721993	2.08295758826388	6.00170065275039	3.59899934013635	3.06596811709799	5.34697340526827	6.11121963614396	5.78918779971517	5.34228023374633	1	4.56946207970645	1	6.78647086685374	5.32092707273852	6.15004808872252	3.59005728512282	-1.76151214660792	-3.18540681570204	-0.320024366418623	3.14556043814025	1.03817184473502	-10.4431681848633	-2.22288908355881	-1.56407840379353	1.22082972109574	-1.99652684004543	-2.0857532898443	3.44393063732463	-4.59244116769447	-3.13494698920869	-2.37938460185231	3.35264613553327	-7.61829568221143	-4.6958627289041	1.04569678671317	-0.84163454804981	-5.38660492373615	-12.6679143078727	-2.53528555239298	6.55657861357514	1.23198170179385
176	7	1	3.87498321673689	2.43392878380592	5.74141148029295	1	4.30514130623139	2.58542670991053	5.50508176180137	2.22556331180308	3.6651797002271	4.1813927824367	1.9635413973186	3.90002118075332	4.75890761095856	3.64845165081869	4.04592356414408	1.83065216500107	3.9837517167466	4.00427242562698	6.3067253805278	6.65673477359872	5.63274569865421	9.281673873442	8.72711464395645	-1.13489723387322	-9.9243640880603	3.38028742543343	-5.46266008555861	-9.36841939616082	-11.9523009374352	0.0531946363775204	2.72748271142905	-7.03086980230303	8.0199534671398	7.28539236682913	0.428041794152754	2.62867501966467	4.58434123096416	2.21021119140578	5.96651136607933	12.9160824035302	5.08127545864813	5.70286525833179	3.44953442369281	-4.2419057193876	4.60730224518934	4.20068133411987	-5.0925633477205
177	6.43381687659728	3.11205418090472	5.7940364945377	2.21667375637445	4.96916926522242	2.1142856929957	5.10341260210857	2.32374890595976	1.74566012460812	2.06459672990701	2.5738094541015	1.05637861834024	1.96442280533419	1.77025911814764	5.10675543308184	4.98798727597076	6.15104101874849	1.37767586656309	5.67526533029228	2.59382357492404	6.02638194039629	2.16456304723713	5.04771102461911	10.1767713277542	8.85186769757249	0.266303433584615	-7.12553918557279	1.53945881701993	-8.23352437515961	-12.1070693841649	-12.7480867418771	0.461182385561554	-1.65947202859492	-2.54736212000285	4.45548463477679	2.26279563791909	3.10059407724876	-0.351266499515206	-3.05247986178833	0.179367351319176	2.35896920896339	16.7602697770715	4.75755103594053	2.85281320157381	0.811216272213792	-10.9508509497619	-3.86937737237514	3.08430925437689	0.679095991036918
178	6.26585292771364	3.11247081409851	5.7647923900808	1.95557523417059	4.97050039646853	3.06473925020172	3.18183085936675	2.66503271184064	1.02986816641978	4.58945741643171	6.2271772957008	3.98701051207129	3.12495712942894	2.9918811188999	5.39624203218306	2.85043137440497	3.9532398270755	1.34440350912817	6.41343502746034	6.84893168049481	4.88530056095531	6.44939079229904	3.56828699611943	1.81696300928816	-1.47329810353515	-4.37036001027215	1.32396433850628	2.60223863705458	3.21075705178834	-9.55607726218824	-4.15129010990515	-0.721667452425883	0.128160598788336	-1.51399997261558	-2.51358180723012	3.89817167338331	-4.72822183411269	-1.35070035983988	1.38492777985755	5.87078890836894	-5.59247510079025	-5.55462945116738	1.31365560011646	1.17878166841598	3.6467813534446	6.95938039350173	-5.38555435700848	5.73264635329094	-1.97805118886011
179	4.50519201953489	3.37117153292126	6.80075375587221	1.53873593346256	6.19138182837604	3.48152943185528	4.62971496517975	3.57360854728263	1.51746841894195	5.64669689405853	6.77899138741578	4.61056466109145	2.78722556423354	5.95657490071519	7	5.92374895421728	5.03360707609257	1	7	1	7	3.31483021036536	1.26667833594582	7.12369636290933	12.7982827802001	0.0222702088735007	-4.19079555484941	3.07927537074245	-6.68758424049613	-11.3696756857804	-10.4398025340731	-0.609983548985926	-0.296577136103846	-7.35503605412061	9.78143340310416	3.42585727423166	6.0166973956178	0.112333046111797	-2.35230674288681	5.06956911673023	2.16794522322843	9.60065071577562	3.59623437248628	3.60983959310587	-4.16121157236028	-5.27351790876755	4.08767508727403	6.53551690306772	-0.376397208539444
180	4.02543660342756	4.45196622342777	3.52568783386537	1.39778088885057	2.73568515981526	6.48821227740029	7	1	1	3.12757587394526	1.58516545432508	4.8071314094337	1.18925707702412	2.00682064801514	3.36217707187957	6.89865059339416	3.93080035038012	3.45871530268593	3.44517127061955	3.08419090243375	5.76218744925181	1.79796535610614	7	6.17321587669355	16.1459075597427	-2.94090628750043	-1.47797262380541	4.62671233986872	-2.63051504716304	-15.6253501199096	-8.68708003613834	5.2573203500097	-1.75554050259875	4.31056635895657	0.704411729031578	7.99834476051123	-0.177412057001559	-1.73486380282543	-4.62775127233732	0.728089634627045	4.65660768860511	4.17650062175484	0.263028165850863	2.84745379893533	-0.936221918732566	-4.88469059421525	7.13666205826629	3.68446163647786	0.779998382307641
181	4.22031751987285	2.37995100758302	5.85629558198187	2.67659624934819	3.16277861296256	6.0042162561293	3.88986629842333	3.65499475115233	1	5.17242386762342	1.92321309963044	2.71704092252488	1	5.00365020326583	1	6.37015460776232	2.2637164087698	3.31264349678249	3.03914506778399	1.82272889173797	3.06499828812057	4.17934903679101	3.47126941824429	0.836619012948284	-1.41032478400719	2.74250892722424	5.19326419839421	0.791096143013278	2.30033580731017	-9.88508611962343	-6.54682297880212	1.56194663102289	-1.8292758976576	-1.38246621348229	1.70072088846251	1.86576365639652	-6.70975443554619	-1.95631716524288	5.13955865591138	-2.01600243863292	-2.79689566080086	0.266750944427751	-4.43933788877603	6.58389131115716	-5.65553171452517	-8.78965778891408	4.41637360540201	6.48698152989984	-3.85428567158421
182	5.38253916403677	3.5484668380055	1	2.6784088241099	2.07361966911121	2.14628491793392	4.88398727352254	2.2452690733844	1.94697816371903	2.44231690446443	6.35406805469095	7	1.05274461910349	1.17454521498761	7	6.60835691163542	1.67485251991565	3.77528669756307	6.93814150621763	1	5.3850928233428	5.35892603551521	6.8296249645766	5.69550900412239	-4.61755966361635	-4.43619950717077	4.50336796452401	5.00607683543231	1.59190984751036	-8.27052689464078	-7.70487865548778	3.4899893669106	-5.48333976774407	-4.06170058297485	-2.24602789915223	5.10056371620739	-9.19956995533387	-4.26821286623904	6.50116404098401	0.683253574968497	-7.0704224852028	-2.05673856568603	-2.97045012161121	5.049048329786	0.755371062090787	-12.9534412605431	-7.05816539364512	4.65343559697211	0.491641680869237
183	4.25840760118791	3.36655058502734	4.81899206427334	2.68414488049309	3.31630237640121	6.63225611161453	2.88401085965943	3.8981610120061	1	6.30756761272426	1.84860781575536	4.33753465204807	1	4.65105855533156	1	6.64069828304511	2.39831964826186	3.41148436190704	2.70714612272945	3.07062606309846	2.48402336480962	4.08154253197031	4.80230767131192	0.932962141898201	-2.08359936677522	2.20426523999005	6.15446973178088	-0.0280884474186784	2.71389755681677	-9.19224336478236	-5.37900643776749	2.23852050261626	-0.955361946971625	-2.74006845350853	2.0408609555354	2.04973102742658	-6.79055514271849	-0.525085766200761	6.26766615392277	-1.58986888696934	-2.64855825009497	1.42643787839505	-3.41035201828096	4.99597862539247	-5.7126416961525	-9.26622140517627	5.95798870627272	5.58122525343482	-0.474519246966448
184	6.30710551054196	1	2.16437467196582	3.64448477461368	6.76554954322679	1.35525468936991	5.03974061031205	3.65995190251856	4.47478843036026	2.285777378174	6.74576862192804	7	1	3.31121961169168	7	4.85461202002541	2.93270828184127	2.69976516308354	6.60788515302953	6.95621769605564	4.79598207832889	3.20691632845908	5.76711328403948	10.0265190862828	10.0182559285602	-2.3076911274616	-10.3184431510851	4.81668565940448	-4.9539293415869	-8.1161905317128	-11.5154949987594	0.180472789592475	2.89477586380455	-7.61977695181752	8.32343310392183	8.46394981140307	0.823037574023145	1.76157617532734	3.83514973059657	4.15363996375309	5.64126109218058	12.7825555236528	5.50101629164293	3.38887634508201	3.41303667571519	-7.10852484785144	-3.47523631173848	5.4044951600319	0.970596717210638
185	3.89559310882931	4.06348241761603	3.19449898415914	1	3.30654371630809	2.15574726762597	2.45894833120364	3.99993455347778	1	1.5452373913439	5.714188340777	5.08871969045782	4.50121004302876	2.91798430290712	4.07921201554697	7	5.72700189217192	1.11393870605833	2.81109177838901	5.67590946603696	7	7	4.94132100735693	7.41713890500314	16.7848901100861	-2.3574218413621	-2.36143202236187	3.82892513821662	-2.76355667435251	-15.7621874749392	-8.23684944400237	5.3056635806181	1.09358088845957	3.01907751486949	1.06490984782989	6.33572284989676	0.201417310312734	-2.28918158307767	-6.59927839675973	1.33051361514422	5.98153838522017	3.47991456201208	0.13245307968735	-1.06787984459712	-7.53437628924386	-9.06847533224055	-6.06174208322373	4.98674327487606	-1.45080136758889
186	5.75710738833482	1.85018513146423	6.06577480054238	2.42484902443698	4.22289446641713	5.53770679884743	5.97714089199589	1	6.37324456721441	3.84763773486652	5.59146830626131	1.60371946037647	4.20716283231731	4.89849435730211	7	5.08792719742782	2.90809522888855	2.88400343818198	6.73726578353364	3.6852739523407	4.96517052457599	2.45031517273339	3.04740040528451	4.64207722124857	-0.773872513796331	-4.04999265426528	-0.58305872671272	1.72132270288162	3.11163831318555	-10.9018051390943	-3.89056510863688	-2.13227724577933	-1.61303264323683	-3.21316799507681	-1.69876746932376	3.42331119558523	-4.18032719886834	-1.29961224285088	1.18810882365688	4.51165918250814	-4.37162970817147	-4.93867968311922	1.71434304824967	8.76648912123788	-3.73118487750376	5.12405480386104	-0.363554865884497	7.16309554198008	-2.88819579893513
187	5.2529969351046	3.19358503547062	1	3.03359199247829	2.17616482033297	2.7450790365231	4.14192251021214	6.05289489749026	1.92276695870137	2.39397612663125	1.92378065934752	6.82234887435908	3.19466572891642	1.71782725717718	5.6337176160064	2.16648600574894	6.95511303894699	2.43832415623998	5.55421699393674	1.20215205387582	5.08600668762211	7	6.65588888728801	5.34494661220756	-5.27970749112968	-5.34845866001745	4.00012746353859	4.903801277349	1.42200343271889	-9.13928294781703	-7.76940865178311	3.63673086582348	-6.71469332782034	-3.92028695710418	-2.04032581185442	5.27500956559806	-8.1550475968657	-3.14020778039358	5.71778187515458	0.370797350778762	-6.6166539994912	-1.82742292278516	-2.58865749512122	5.54989754502379	0.478260045563296	-2.47176561814534	-7.78334889546668	5.33445521682165	-3.33318764544596
188	4.82516729437788	4.96415010153046	7	4.70879408483053	7	3.77134895731828	1.8763793711614	4.26025322826401	5.16552461828174	2.01057773139787	3.92809454681434	2.46573033498685	2.18610205227808	1.84926753871084	2.73296080305028	1.67331630613513	4.38828829691595	1.13102306270021	4.52014838548497	1	6.45025768937049	6.97011767308661	6.74112083796083	9.03369140728057	1.41649706530396	-3.39216526657265	-0.266838703207684	5.16712407813998	3.21150643711809	-11.8216960357507	-4.32220050196235	3.02661554304917	-2.37158273685946	-2.0195217510305	1.19209976427152	4.11892956835567	-10.9016661181687	0.265124562574448	-4.16053522123886	6.43009033595617	-3.83264677708471	-5.92405877142263	1.06683916843424	2.92296918985201	-5.7286044501828	5.66964307711901	7.86848286497138	3.48151172871501	1.15132092445865
[truncated: 74 more columns]
