# Supplementary material for: How Are Mate Preferences Linked with Actual Mate Selection? Tests of Mate Preference Integration Algorithms Using Computer Simulations and Actual Mating Couples
Source: PLoS One. 2016 Jun 8;11(6):e0156078. doi: 10.1371/journal.pone.0156078 (PMC4898694; doi:10.1371/journal.pone.0156078)
Supplement: S3 Data — Long-term couple and agent-based model data analyzed in Study 4. (ZIP) [file pone.0156078.s003.zip › S11/Euclidean Model Data/Euclidean Couple Population 11182015 2238.csv]

	trait1	trait2	trait3	trait4	trait5	trait6	trait7	trait8	trait9	trait10	trait11	trait12	trait13	trait14	trait15	trait16	trait17	trait18	trait19	trait20	trait21	trait22	trait23	preference1	preference2	preference3	preference4	preference5	preference6	preference7	preference8	preference9	preference10	preference11	preference12	preference13	preference14	preference15	preference16	preference17	preference18	preference19	preference20	preference21	preference22	preference23	preference24	preference25	preference26
1	5.21747811387825	5.19517360108912	1.13243911999952	6.51526740613342	4.8531418675064	3.85478278756673	5.22555019962929	3.82999115427148	5.61344422635778	2.72591721976732	5.37315440089053	5.76132570045644	1.72420151328564	6.66735392134848	4.64438883873933	4.6013847130812	4.2914323618145	1.81960976517869	1.04646092410858	4.9498639099172	4.53615761410294	5.21419944244879	4.2358752725754	2.3739736605625	-6.18272915650145	-5.14992859962561	1.8491494809269	8.13236303818643	-8.49991873656773	2.76214090350411	3.60402267046805	6.00247801536669	0.0841851449953371	4.09913771115694	18.6038746676176	1.76249226037996	-2.3659259995726	-13.8971405799181	-6.70037290339439	6.35306225326406	2.46690569213185	-2.31535801772955	-12.3082234394131	5.15541260775335	11.0400667966282	15.1724152993301	5.53012243254234	5.74597543878829	-1.70386416631452
2	6.84270543894305	5.4098955405503	2.28457623993281	4.80401539486048	1	4.18608960273999	4.92129645646894	5.85424455975859	6.01699577939285	1.30211407980503	4.61599422967015	4.82105306912558	2.65233380115082	6.43267634978593	4.8060495218701	1.37274157073896	2.06853509202193	1.87366100540933	4.30852965517498	5.81494947737353	2.77409187198082	4.81959350843632	3.10192171104719	1.44269437145436	-3.78595891425816	1.72418516397609	-0.0866684217345086	5.97399326199587	6.78476629216354	0.576288884903091	-9.99805882429877	8.05256260803422	-5.20902716646288	7.16543724015665	-1.74799992671368	6.85093702364671	10.7912175399194	-1.89927796145003	1.43353500166737	7.02406406125416	-9.84329995877703	5.89894435151228	-1.66620597250444	4.61448967385352	2.92308317215906	16.1246771104279	0.855379063256529	4.09745573573573	4.35950051568614
3	5.37474058760275	6.86587545496867	2.77535912754323	6.07660703957156	1.16930389507516	5.95548951952992	3.36709880643875	4.84572631381047	5.03945833881387	1.59769134165896	3.06188526877352	4.29036929213631	1.61991672298724	6.49829493489167	4.18338287371241	3.87793601319652	4.82007346014205	1.44561019068728	4.40811007239072	4.55591115038307	3.58267197742577	6.52417011439445	1.70387149189185	4.27346452701536	-5.8172626133958	4.36671782143783	11.0815384566505	3.61150356351399	-2.07059324086541	-5.33816960633984	2.67683845029023	3.67506936997636	4.22424709094702	4.12651008890337	7.54632129041651	7.90111667142053	5.17688715712956	-6.01570846231593	0.927085103633745	6.39682495565411	-0.500693138363283	5.8990978735757	-14.287506393494	5.79901413597427	-7.65089290192071	-1.2211896657213	-1.90654440897683	1.17603245665305	3.38401032602444
4	5.95217478847896	7	1.22437673166815	4.72346102618772	7	3.53587108135319	3.47873953864605	5.27701601310881	1.75185998302405	1.76605907571974	5.83649617005741	6.94849706893027	1.31729407776505	1.99914330220411	3.45737522158291	6.74231986911456	2.28999652995318	2.05991989270327	1.03521298759142	5.62212063191265	2.08603689497299	4.15924055841594	2.53869152002446	0.552762594756616	-8.77785940339221	-7.19686990640407	5.65509592522296	6.70457410959333	10.4511034102852	-5.41747558652704	-6.55931717826494	6.8739065860652	2.25057690592984	2.50100729568235	0.102178354663073	4.35127181301629	5.2824528469041	-4.54645927753918	-3.38055239269426	8.14801386945893	-4.82736332164109	7.13807270483371	-13.5755583552902	2.6896363932747	-5.04342344710665	-0.151179464201959	4.95517324060708	5.66925102519311	-0.0615698434360523
5	7	2.75750947875169	2.60893770690568	3.49261187599554	2.33531153893228	5.17778127155397	1.90057212333587	6.94129264823628	1	1.14688464978981	6.16135889718547	6.47750877453092	1.96016848662113	5.66979276449949	3.85055362230492	1	1.64462835202319	1.30800792817869	1	5.59178271489225	3.1431467998818	4.07290709044823	5.03483420557883	3.11622070020956	-3.97612668302771	1.12414052756475	-1.22053056303246	6.02846334770614	8.22236402129688	0.842883386706409	-9.62856312082612	6.90330630345849	-3.68627654459466	7.55482973757243	-2.86640140571615	6.67308152704225	11.7509630317197	-2.95448308110215	3.34421833832323	6.07231260697892	-11.4297151759674	7.9504982856465	-2.44074202151016	2.24785280406855	6.81293686778958	0.764754855842242	0.848505252541855	5.51602669615719	2.28395484622587
6	5.84918457498655	5.09344131446395	2.46810544853111	6.3365515879552	6.80104360713479	7	2.4084729636848	2.36973827805966	2.38169027667753	2.6153123680716	2.16884725140869	6.45782183366086	4.5595224355755	5.97449076300813	4.20430334993167	3.16190579600246	3.67078255106013	5.05759133196948	6.74221109368333	3.82146208865072	4.5824565865628	2.5595164088374	3.19622804345402	4.83215349202941	-2.81085703596003	-5.16094842214972	4.03695152625707	7.56574107819143	-9.83811321666655	0.120541502192043	3.16543757941836	4.98752301306382	3.08520752094722	3.80918981422899	17.2036626423755	5.03538478063942	-2.82160902379298	-9.91996707884249	-7.72698308343953	5.62649940189222	2.44054335550118	-4.13752856004942	-9.64588930483366	6.42686487100821	-5.57573172518856	11.7069023128285	2.8183374975649	6.31627737171687	-7.29569719981667
7	6.99894698378447	5.07700951911941	5.25137080728194	4.00246392830227	5.62541193334018	4.54484218327521	2.7141461929939	6.68291385387309	2.94761418438933	1	1.68057209214594	7	3.6202288291252	5.83817203181293	4.51406336480319	3.47588838084458	1.3386455307229	1.68765966539207	3.50083841155219	4.28462904177107	1.24286568559334	5.52019714304991	6.92075237076517	-1.69450390419521	-6.70414233487812	-4.61834781581081	3.01928917388759	6.30325647404244	9.25868284539613	-3.9104421001077	-5.95060047530918	6.95072584318848	-1.41427266917861	2.85517450201972	-1.92158147944136	4.22696725629297	10.2298431638104	-5.73633627960819	-0.291264589757371	7.13452067812889	-2.50243877292686	7.22341445623181	-11.6467844499026	5.96904103570461	6.1983408530792	-0.546145855550182	2.11078025663986	8.11966322903419	-10.2543421079784
8	5.59441147583848	6.30359963080859	6.31392393178495	3.68028245954981	5.67736260677887	1.03295287402472	4.19323002088822	1	6.76277025300927	2.81448496171961	2.76394293254381	4.43366380479282	1.87687818099145	6.2392063227849	3.87074849325383	3.36834594134151	1.28595309943365	1	2.04445214895536	7	1	1.47945861405361	7	4.85403727027684	-2.88978710595575	5.37345709510064	2.62050698367286	1.82098597227703	-10.3700355245548	-7.68151583231465	0.620558372101397	2.07760387819326	-1.81217359253978	7.721674384868	4.60106305514659	2.2478347639591	2.34957676797523	-6.24038889221637	1.0567594344033	3.63120335781626	0.0770312890434701	11.6560459160778	-16.4513075530292	6.19505801887656	4.62350202903976	6.74664075794861	2.21617337817565	4.1689892063198	-13.4788697164416
9	6.12052411964516	5.1362231674835	2.06472533139392	3.80916026393225	1	3.9479197107737	5.28667819505658	5.08365545893003	1	1	6.92456425322358	2.38956859052259	3.81863368848773	5.39369066221128	5.38263006354719	2.37796418544038	1.77647749410217	1	2.91568395739746	6.28061023970865	4.92644359466699	4.10260147437489	1.7862435157552	2.82362114587498	-4.79073876712736	-0.043613215099439	0.123929264687076	6.37957377355973	7.02916953677888	0.945252008902512	-10.1784626357705	7.99780483183014	-5.66223879191666	6.91084610783334	-1.31053407660945	6.56925430482049	11.220678575404	-2.20549862472886	2.31294078382411	7.59984699501399	-9.85470936758767	6.45993273912611	-1.4669480821597	4.2849301241108	6.53294517523803	0.965763775654476	0.750270996792464	2.83952750785647	5.09567724030675
10	5.14885331173149	7	3.42278121633771	7	4.59907428512188	4.20783780683399	3.28495016366801	5.30034890233759	6.18962692579347	1	4.29100167080573	3.12457482546855	2.36135333874538	4.7307173408608	3.75564531671026	6.21402777166234	3.55515981328653	3.33800300514572	6.60306745325393	5.47116271727418	4.13708598627964	7	4.09116873014172	3.4889091830511	-3.51002714358054	6.52152401535358	6.89125796424778	4.85219480157902	-1.71270807089667	-4.61192449137622	2.68627885993174	4.8177293559549	1.02240461508653	6.27137834027531	9.66132004364288	8.10440486715183	4.25802887001174	-6.14574675313414	0.236453437739841	7.07767121416529	-0.984919794376135	6.87754950517853	-14.5978318145451	0.636836748554993	11.6452971418726	-1.60524648775777	1.28848540894025	6.37773021493445	-7.37850970138333
11	5.29528626986028	1.83167480091878	1.84353716881751	4.74290817698037	6.73080716241736	5.73157865042013	6.85288550121087	6.11684873814367	1.60055567846134	1	6.47937949226869	5.70269360513885	1.39970905426337	6.37208329144799	5.37661679565483	4.48791555390745	5.07789437619608	3.49450072503695	7	6.10604445675793	1.21640009325941	4.56107887468962	2.26514061994158	-0.234890185084386	-7.08352338312869	-2.53109221665123	0.202789739556721	7.29024892517567	-8.36625117110717	-1.14177589812768	3.02349109571878	4.80792461577061	2.63036565676815	5.4835726372002	12.0127764123088	7.93677593875379	-4.10457409461538	-11.7584409055059	-7.40554417825755	6.66155090649936	4.48961302362377	-7.33102561656628	-11.0036269818094	4.28274202294735	-7.75716471655798	15.9308803053725	-2.4137867916522	6.34364988270164	3.51813470683283
12	5.85391338786688	4.78251210464062	1.25753158618084	5.91736126046587	4.54097258251545	3.22146062679127	5.94422529154803	3.27667185615884	6.48385394154915	3.33758827765721	5.56431751085882	6.26959649500135	1.20992029379109	7	2.99925905911305	5.28847211103299	3.16580201455766	5.06038622152371	1.87147844964697	3.24898727577854	4.35159349485779	4.77944493564261	4.08959938169494	1.56952274868725	-5.26672989156408	-6.78734834466752	2.33824503600737	8.88347277260846	-7.15418858616567	3.82547337772198	4.83169625866672	6.09662582088371	0.125421096587517	3.52801695773065	17.770872022428	2.59346430430811	-2.59013816933321	-13.4937132623832	-7.26434447136159	6.81067178230341	2.63971860902567	-1.65169447749865	-12.3686951351729	4.07433981639736	9.68139619019762	-4.30454336360944	3.62565766417396	6.78618682121079	-0.729777285384877
13	4.32709980526323	3.5264418871409	4.43932559656128	6.51558710932392	6.53541907821641	5.79669661935059	1.27183607567651	1.23346139175242	1.21440708999025	1.27122527923079	1	6.9284863147248	7	6.77389382688439	5.13375028382314	4.69960579811254	5.45955544996387	1	4.72111642598614	5.20291940661722	3.89181650216892	3.15385044761029	4.47577187894124	3.87537862080811	-4.05828698604284	-4.73455830655857	2.49044068612875	8.1391591459373	-8.704126291794	0.189808639233306	2.12716885452061	4.02669118408485	3.47095363114726	4.84556194214047	17.5700548798854	5.91845452745492	-2.29891772260806	-10.1039814307013	-8.06317006689065	7.08296312578298	1.55850273180952	-5.26210821906563	-7.81541769328815	6.49411821017494	6.6857210280999	12.6205443502507	2.62104167805039	2.47214135422273	-6.56143555198255
14	4.37007318841306	5.60326604607468	5.93064973737132	5.24460885362217	3.89924405251489	1.85861804111176	5.7923204540569	2.11840013465374	4.58869914169618	2.28556602035336	7	7	2.40577268473383	6.28355282239609	6.11053542152006	3.38108798467273	1.9890041247201	1	6.08379852011811	6.59278979667071	3.17028646419287	3.58325143333997	2.35708177095345	3.29688507055577	-4.51503715969713	2.55747315587775	14.2329982202826	1.60763292611836	-7.06718820219678	-10.2509220004884	3.75717178947728	5.38327115338617	-0.0587263637706346	5.775647706302	6.78953994954078	1.86605979920807	2.828198142103	-8.77553777996518	-5.39902364573883	1.5452394848137	-0.144297350570458	7.79690362671998	-15.4726700108298	4.39113304606616	-4.7487487403237	-1.35104254037824	0.485069503734287	3.2450023436929	-6.61462238843933
15	5.93146999972245	6.99602463784351	1	4.89102072245778	7	6.14364462257517	6.88715735699899	2.42264954828646	1.28608167200033	3.44559469550593	7	6.56381507150278	2.50411999910248	1.64699325152184	5.06237782081983	3.76725108103322	1.75366460561821	1	1	6.12615528891401	3.94299278057316	6.73624578460404	3.10010811697044	1.05158173081855	-10.3193157241082	-6.89035493218442	5.23237768696896	7.4589195576878	9.52286236237241	-2.05361302836945	-7.62943657402148	6.98172437787795	0.837431968463904	2.84285189089957	-1.51175658027039	4.33248652773413	5.15415801661721	-4.69983360827029	-2.26980120823178	7.53858153410078	-5.18480463373108	7.23503570760117	-11.7875954000252	5.21617228571918	9.04588278497547	17.1935119011239	-7.242496343096	6.10959428548173	-0.674145264643183
16	3.80738141274203	6.31859240588118	2.58193114853704	7	6.13518839888051	4.65228439446136	3.61504852971812	5.02386668548792	5.30346079414122	1.97042097727801	1.473087297129	7	4.33874699902493	3.99159983127321	3.88106256873295	1.90370796024407	3.1052567595765	2.30456177488619	4.03850248950532	1	5.58959303219994	3.95955736808522	6.73880957405656	4.95843433839965	-5.44557461047918	2.73742000236875	7.5875092821025	4.49218282585382	-0.638885575093891	-5.98675775992415	2.16235943993393	4.32851318022867	2.76711506497844	6.35647460357359	6.75223494112232	8.10844579988321	4.1121273167103	-5.89519150647051	0.0469253808030874	7.18330913971386	-0.858553747967478	8.7845774387959	-15.1848887810276	5.97034063259797	-4.48851862395368	9.98928608536161	-0.475585961970317	3.69874228121657	6.43459170005255
17	4.39456454033451	1.52383745410058	4.79027500063152	1.43832276532063	2.098514958273	1.20986916861795	1	2.21691026764443	4.96046467460511	1.90085237474392	3.33833396265099	7	1.23598924081222	4.22091869149719	2.58071070979827	3.48530618671141	4.27713831927545	2.88343805208002	4.80894911381398	7	2.57073851965116	5.98337827339709	3.9291131804149	-0.739022314212202	-3.85320410803261	0.981371990419163	5.23547457302102	8.62238711027195	4.66629770050621	-10.119789071651	-4.44130760740098	5.09813035670326	-1.87002231390361	8.19110758002047	-4.58501761901428	8.38926030413232	13.0641837976957	-4.45982157510833	-2.43221698599984	-1.45471509302129	-8.98873110951273	11.530094677145	-13.8795320392899	3.38260807925169	-5.40870254301146	0.473829243734496	0.589597157089385	5.74910904993407	3.16165439065716
18	6.19918414050601	5.40749427393664	1	4.39265747138439	6.64470863618758	7	4.50352292036047	2.85396011252935	7	1.94501214338329	1	6.68490946617181	5.72606567834025	7	7	3.97327008428655	3.8168173081821	1.96293501147933	2.5406941090811	6.8161752729427	1	5.50077732192649	5.09016527772165	-0.0333866676527834	-10.0591234443319	-5.69306893278416	5.91894217367403	7.70432683580192	9.97484080272011	-4.35643064696861	-8.26092307461201	6.92116815549935	-0.613438703590927	2.28358784669167	0.580404907643645	3.98857553191791	3.85829331652002	-3.87617467169912	-4.20062624162932	7.40252402156214	-4.16019270960894	6.10611704348822	-11.5301511736799	5.9018121943352	-2.93657723638537	-4.01848147343449	1.09866545940174	5.72991327597095	-8.02167401704927
19	4.07793596032483	4.19091829903373	6.81867702059644	3.9269865516958	4.5332767176869	4.10801841005141	1.42612828715689	2.07689617765637	4.84191868597438	1.11774551145022	7	5.48634898200378	5.1940395176796	6.02340172477981	1	1	6.59506972801146	1.44916115367584	4.89156905898066	4.68138045332088	5.73477824175523	3.93916103812208	2.57025760534969	5.08786543324439	-4.08816551945303	2.51785589572031	14.6604395438479	1.39449987285802	-5.60327752136748	-11.859181150621	3.38142430071429	5.61411768329302	0.94340865781602	5.48046449678124	6.73861600655445	2.28322539386887	3.44637635102213	-8.66404565402585	-5.35096538320323	3.56764624095406	-0.669974034793699	7.67937124780863	-15.3735657082698	10.233246670876	-1.62221623678138	-1.05821099390953	-7.55433746939027	3.49493827401766	-3.02963476087668
20	5.00391860057339	6.04140942567144	2.17209988557101	6.01229139496242	6.43478825395382	5.94733954108562	1.19936381194356	3.97853706649185	4.49157697388564	1	2.49711253933699	4.63091710875366	2.9194099686332	3.3203162059109	2.82774259939865	3.36812982878431	1	3.15115480411145	1.62018602340187	5.06858719698888	5.428282842983	5.54260147260843	3.11771768067311	-1.3332722159937	-8.62144291314378	-6.62117549620481	4.25027193776745	6.84922598720681	10.8492208789572	-4.88936955787423	-7.52445387801782	8.02258605753069	-0.142929718215229	3.22046095306881	-0.805106753963901	4.99655811858939	8.41622471721323	-6.12998046236164	-1.0102775456211	6.83599714744185	-1.58856883983637	7.89128363296232	-10.2878029253379	6.20745051398367	-7.65294489050384	12.7879839436581	-8.93330025303989	1.68663294245495	3.51137000528346
21	3.33152724082749	7	3.97221033819657	1.88694277549245	5.06653477379304	7	5.00387514934579	5.69359180106868	6.31616934920208	3.92714552813212	2.82671026960712	3.92198643457097	5.4042979566898	7	5.83212012400857	6.68308524912162	6.03396916114684	4.54239762228156	4.84185621854062	7	1.38734657177628	2.96559576859289	4.76117501893135	4.4124627309552	0.17587644754663	6.57137756838258	4.04748144454423	4.53972241194541	7.41238876374539	-5.23077093102356	-6.08618264203997	2.85047963609255	-5.60717505262045	9.58691668422331	-2.381709578293	4.77381215961466	9.86309048243377	-4.58409965695425	4.11091164270377	9.16585341394582	-15.6956320813738	4.11761062629083	-14.8415724843439	8.06362258618601	4.05816552528378	2.12790953896463	2.94713901408928	2.75983679131839	4.00363991702199
22	3.83715682590542	1.68456909940758	5.29623237132189	1.83402330651613	2.01709240944715	1	5.0458754449617	1.9481456590664	5.88602131746378	1	3.63246991870425	6.83368533434037	1.38330425945367	5.52620240902303	4.4812277807153	2.3703540369398	6.60529600538839	1.7003156646836	6.40228645774149	4.45591731990197	3.95816178173187	3.38943723961916	3.17639445681458	0.937690850019601	-4.11227545852419	0.262670389656196	5.57349438121236	8.47733768455027	4.86622572757304	-10.5462833024997	-4.55856815558646	6.66818844874509	-2.15081031061301	8.23972725177821	-4.50140615027168	8.54538292560662	13.4243806791261	-3.78635232201689	-1.35721459527262	-0.498433232501377	-9.34472952840007	12.3629928979708	-14.1065543488021	6.4020448748164	-5.60140087155102	12.7530035154499	1.53387394505335	4.18864374247755	2.72707480360313
23	5.90938598578882	3.63471489518066	1.40709676958118	6.5663991511051	7	4.96195237286736	3.0743769227844	1.52672656649118	3.23213407209817	3.50445278595387	4.96510166852619	6.08441012131152	1.55898655217553	4.98659559186236	1.45077870606324	2.05295852809749	1.97603085784809	1	4.68978305084183	4.32327186301682	1.4486340319698	4.26302115980931	5.12210243839883	6.24250151523766	2.64180641969225	-0.608812812024589	4.605179859179	0.264204796523537	6.71087275545397	-6.33184086500471	-6.63060091453788	2.49081170469504	1.11077323427637	14.1088179832107	-4.07863733833156	0.640851616318765	8.59701679432452	-2.48583369195274	0.481118002554448	5.86961296228384	-10.3621965572849	9.43650331187948	-11.0778562746799	6.26662311516724	7.82024920652354	12.0841133447272	0.231032423896817	3.57666541712234	-5.78898301652738
24	5.47223023994697	5.51759829422645	7	3.5818896796077	3.31035045075627	5.78361948870943	1	4.20983283410499	5.52372370573002	3.8151505318279	7	4.9993480389936	1	6.46322837135023	2.75018519454293	1.42242484222726	6.16791083514784	1	5.07430860084704	4.66864481178947	2.41229862652172	2.89814499426614	5.07644104645985	4.26035711047252	-4.5265066924005	4.77610907247546	14.3820055869538	1.79555530009516	-4.97509556335241	-11.7538526446006	3.92117180430567	4.93568769057688	0.375930511856131	5.67487170667573	6.30390729469508	1.84995547512339	2.7958137483604	-6.58837774643304	-5.93742453599893	3.4433978295246	-1.43348299850608	7.45914246203975	-15.9584283374773	4.71428472940815	-2.78790718343426	-0.901094825477091	2.98300451503578	2.72607197500398	3.300304531786
25	7	6.56980446428814	1.12688846924278	4.87573092524191	6.57635349218308	6.64642986288261	7	1.26174937161075	5.89163199825129	2.51805422782107	1	6.85036427887962	5.68991462033267	4.79043927897236	7	6.49316464616357	3.77829282611612	2.95965003883285	2.23587953330595	6.67004353121259	1.92052258667003	5.38906624376821	4.6793496429762	-0.0741541245328154	-9.31338611934953	-6.23730122061924	6.46709668580171	6.81345157085484	10.4028983678789	-3.75182692003705	-7.14901651198768	7.79439700559931	-0.922394204584758	3.04507705327477	-0.708368326818107	4.0378038326587	4.66974360338414	-4.13305603091741	-3.93743663851683	7.27408119917619	-5.3276034870776	5.65326411691379	-11.5744234074488	5.28431980347792	-4.41542393955129	8.79099462136257	0.688834520390113	6.93978953448385	-3.83596713182263
26	3.75526437373499	6.67490621920239	3.17713375055771	3.57737468447541	2.5860799982276	4.51314815721996	1.93954964077068	4.76991117712231	4.64889062860549	3.29761099388282	2.32379537618413	5.44261746628212	1.70140723215747	4.61342097592236	2.37007943253676	2.9618667833072	3.71087366055804	3.72781565588042	1.62591923369187	7	2.88344631546601	6.33545668742379	5.07298800968697	6.48315367619015	-0.367881505786236	6.08078385434716	-2.82424657642251	7.46778467346862	7.69895739189994	-10.0134055072852	-7.23039278749388	5.86947738346325	0.903919935970511	12.6857211311925	0.862293836176537	3.79174072871964	13.1255677043802	-7.44142579612289	7.61797759192451	11.1639084563378	-11.7265237957105	3.22380378159393	-10.3542075022853	0.500794524525977	7.5233571911359	-2.61498846391749	-3.35216264378752	5.1664945388758	0.356703435075247
27	6.95404765639765	1.46949201820582	1	5.77621192178108	6.03467043456813	1.79234010607486	5.92979466004793	5.42138613539902	3.18543693241583	1.66910451064438	2.01559193541382	6.59081144667979	1.83886400068251	5.29004291375429	6.90779018079577	3.55699871342789	2.17626879098853	2.18192846864167	1.78407016501928	2.84197291764399	1.94297695766473	4.6887490657788	4.19055471118565	1.18810118907628	-6.89222347004448	-3.53865364253625	3.14381042566166	8.07902826796625	-6.52883320906108	2.56418214938942	3.89418129706137	11.2299629107473	-0.0931677718468714	6.03003148685916	15.4918615057401	6.39092415198454	-4.77727388813987	-8.9960373284089	-9.05158061663688	9.06541529941595	2.60553010560169	-3.04890021375216	-10.4727100643127	1.75157739095918	-5.68370107699914	13.3172406640785	0.568037564234952	5.61426436978621	-7.59751237202856
28	2.77706182790078	6.60340210332182	3.92133985105586	3.26300859120819	1.57894237695271	3.76976912785071	2.30171842382792	4.96646311125173	2.55012817432893	3.84790386607318	3.65527112509375	4.85743143776457	2.30000349218272	3.66517569303666	1.41608882324119	2.27463624497904	3.12704249953003	2.92249034323211	3.78508919163285	4.96741437679552	1.5772805678	6.76397722648568	1.71412271737904	6.38777127386279	0.246268305062696	6.19776266038276	-3.56042468184699	7.67493880493242	7.57024439934058	-10.4124363393989	-8.85283781410077	6.00486551737934	0.405535050794755	13.9044175372455	1.21371838339416	4.55035011163231	12.5264815634643	-8.09246181388339	7.47750501685244	11.4811940249221	-11.3967817425816	3.54689637282748	-11.1294548058055	1.41913057294444	-3.77336299961461	7.83630539252205	1.19932387837243	5.18990556054957	4.0645650659438
29	2.90425293917492	5.37874382845158	6.19174070824406	3.64802543170785	5.51611166741535	3.41560827305737	2.40587242669969	2.2527175675298	6.05300183496555	4.92204694101754	6.51571861299224	6.46146751805121	1.2768469350455	5.50644303612212	5.44091108469621	2.96824439261767	6.51105681479139	1.29133350689285	6.73188176778706	6.89177929123653	3.2007465291927	2.56539106408663	1	1.67699579285669	-3.92382432525937	4.72813819287117	11.7128711800802	5.86069695403605	-1.833263421996	-8.07789596780772	5.23521377093736	4.86396641593734	0.22888624484483	5.93759571960517	7.46889035683798	1.51894276224437	2.35703364196304	-7.84604748812831	-3.36624731954572	3.88768765188754	-0.315637972682779	8.40261545197843	-15.9947213294824	8.27536276286275	8.34284904015929	12.2707805677718	-6.56212931910479	5.00470387564711	-7.30962764085613
30	4.35354404516825	3.64314098705294	4.04446148990799	6.80767509700546	6.54770319189749	2.99678777305561	1.84652146502068	1.05609232428461	1	1	2.3890949212183	6.07208985436233	5.57095077073561	6.94532493272591	5.32146689155875	4.55567679836056	5.95165062622007	1	2.81112566671384	6.73458140697695	3.58537439091383	2.68616809256071	3.76469592321752	1.91669537446315	-3.99535318185347	-4.2676892871547	2.24912924738641	8.11120614824673	-8.93494897683588	1.17694636009474	2.45750106960234	4.48452742009456	1.59538909604043	4.09625798594182	17.9521776703537	6.87588066577852	-2.85842657298167	-9.47290479004844	-8.02858074769263	7.32447174281114	0.872954046370039	-3.65390112777173	-8.26385052058687	4.9258955045659	6.10373942818322	12.0354545428917	4.24048667861032	2.78952436704224	-1.64958415115409
31	5.35364680657265	7	2.22755650013264	7	2.90491658736263	4.5782295663531	2.79072216613266	4.72976425389594	4.11231898514132	1.77763217059939	6.16318796173578	3.45305596851766	3.66897871201646	1.94222759470934	3.16917303901395	1	1.46409747190849	1.05758310431748	4.72498606520671	6.03230608840435	4.12277285434186	6.73020952711114	3.19618714613208	4.24572441242723	-6.12864234422939	4.34347584703155	10.3632258879241	4.11877049712198	-1.86103583370692	-4.13583612237721	2.70416871734977	3.184877822728	4.8527542178422	3.52679366708708	8.21820086149553	8.99523476667304	3.80185498290324	-5.94776968507714	-1.07188520022118	6.92702665910562	0.375223103878519	6.177062417757	-14.7749109201194	5.44382587224784	7.06693002525813	12.0288957906754	-2.11166887972166	2.96350596185882	-8.68101618801421
32	2.95589680356668	5.66704478727253	6.49605785332924	3.82516978652174	4.89703182145559	4.25144825733743	1.68539034570291	1.28773820800682	5.71506856270189	3.86069400685346	6.45316741267346	6.68133000114957	1.55491289882181	4.82070958050662	6.11558074439789	4.68825084266175	3.4615719180457	1.02496180414891	4.97867076650349	1.75626919536221	2.43727821575501	2.26597668216912	1	1.04513484804262	-5.04950499731521	4.9215562713446	10.8871499899635	4.5620515448198	-1.60971969450016	-8.52703522864576	5.77373057557441	4.82980244429063	0.361399994063723	6.6491643633207	6.72063334092977	2.72188632242868	2.4693728990562	-7.53323798922716	-3.03673728967615	3.34916142623167	-0.0968121060709144	7.78044976036911	-15.8099223587017	2.46008557983182	0.931315847763618	7.40533327744803	-7.46783818642414	4.60244719386637	-7.62911405460465
33	3.14860055893557	5.84635742848462	2.11675675677973	6.731513644684	5.0268677652747	5.06452208492039	3.42657953079459	6.11293726485227	5.30581980691949	1.27276274352129	1.7964220423945	7	4.66674474973754	3.66831090681111	4.56265755787327	2.04202032280427	3.08975826038531	1.38114822910311	5.70800030831052	2.6576809281065	5.21837147711727	2.75079202048937	6.39094522343591	4.6490541291792	-5.29404205056028	2.30650298008308	7.2859574199498	4.4362669478587	0.533051970189891	-6.02138130700937	1.97326655389039	6.03792823645075	4.14065156149464	5.95416063702806	7.00904585399342	7.67390372529716	4.272967031365	-5.53316180632452	-0.507562576352445	7.1645818377957	0.401758742105248	8.31893096999562	-16.054148448275	3.27529747562058	4.162739713136	12.2135342988146	0.222249965902707	4.21942562954021	-6.62471618828589
34	5.61884918483051	4.89674569190767	2.08814868951112	3.99225760663835	5.8890416959473	6.65327130147593	4.32120368328796	6.64833958174431	1	2.38134754126891	5.06844167763189	6.56711549697366	1.89181955166527	4.19407175304954	1.53316518093398	3.16943836744965	4.36433293933987	2.21085123355464	5.7377992332059	4.66996806119423	1.79142240636433	4.69048702344145	1.98556002943135	4.42284472852362	-4.78620160006412	-4.89782723611567	3.45390276458461	7.0652188647405	-3.96070402780882	2.93163361235449	2.665792481552	6.16813065595455	1.66341800650367	4.5193513579794	17.8871557688271	3.19350945618282	-3.61264564860702	-10.439512741791	-5.35134142473547	5.336679966	1.66569113237927	-3.05432506950857	-12.303053927079	2.72901311058016	-4.82785321330562	1.1843311905065	4.95071655358726	3.68891802617376	-5.68042779128352
35	4.91976033348249	2.81154368718333	2.75034789820933	6.11758505747187	6.45512352104803	4.45116850923836	3.14910842012922	1.94902710915459	2.16725287973824	3.60735641015949	2.88361696525847	7	3.47899273941817	6.36949322250915	5.20502844584852	6.3731023550731	5.84372186562139	1.09728491027189	7	5.7237253863042	2.26658145711099	1.81865590158624	1.15422725578767	3.833091030929	-3.89588924235702	-4.29212203719472	1.92443175872517	8.04104741035076	-9.12416430796713	-0.36003375075636	3.62341303182285	6.24111682443825	3.21142865256969	5.27412441470691	16.8517355109786	4.4252677435457	-3.26644874026922	-10.4400566287997	-7.83312623387552	6.33447572216726	2.46433816443956	-3.28857933315516	-10.2636424945995	6.76072429746377	-5.51586601348045	-9.75332880048651	1.68791175668738	2.26598677836808	-6.20251356146969
36	3.12570126430581	6.95825691450451	3.6116625333588	7	2.64521836216908	4.21458253538364	5.49142800042456	6.65588473069041	1.33644975456587	3.06099079971974	1.39916402649252	6.95835978391464	1	7	4.88522574004283	1.43788759109526	3.85139459579673	5.83397161352784	2.55706168155986	6.06596600179853	1	5.61242336492876	5.94909814202595	4.15138264903611	-4.4763685809172	1.99722794917773	8.02922856815464	6.04952857174684	-1.83793402327708	-4.48403348264551	-0.872691968190854	3.95808502373222	-1.3765845187105	4.64663295301193	6.89091246874716	5.25042670834432	3.70746487626041	-4.85696005632591	-2.94853347518787	5.7681509658226	-2.50709297601112	4.62347848058331	-12.4373742399803	4.95517596554373	-8.00190961347543	0.861296507562801	6.48703491509497	-0.0323124352933777	5.7458655870448
37	3.53096069383678	6.31668028861503	3.66187753155115	2.18957991887985	3.7844331716169	6.27975709220525	4.62249690185923	6.61951082298797	4.01969053630658	2.99797856493756	6.28165727315375	3.76130304745526	2.27368277353447	5.87097233825388	4.85511089652756	4.44468198347163	6.49554194506842	3.41169122745251	7	6.55397267791699	1.13725524549168	6.76241553588159	1	5.05962932121237	-0.346112750089359	6.19249100850475	5.27041219077455	5.10957540553182	7.73079394373793	-4.46454974331372	-6.53019643707062	2.03960545909628	-5.42680390910915	9.85810836132123	-2.44468561031723	4.34942646065885	10.7774572549014	-3.37599994025534	4.06556061618922	10.6048967006987	-14.5211348766702	4.48022811550803	-15.8954070377824	7.0243165838554	2.75111922284421	1.59914743615776	2.08116346448763	3.18388706386341	3.48165094053026
38	4.18215951577425	2.9991902870501	2.03059963666574	2.40978287177658	1.38699769476198	4.50946869320878	6.83574475711146	6.21254645498335	7	2.32287749029543	4.45417549675881	5.03945729594533	2.74258720930681	6.20002028949756	2.6711100798077	4.05066162044525	4.36273680713053	2.8760699246901	2.77570135849915	4.89574038205605	3.84616374333667	5.53443595355221	5.58521390647905	1.02310623811295	-5.94103566299524	1.3231244345548	1.53601874681474	10.6720151725235	7.27935475217718	-4.97133809833249	-14.0307332111007	4.64918847217758	-2.14897977968074	10.5652541333443	-4.92099725723055	8.39735072564409	10.8402891495316	-4.23332790516464	3.57178632112732	7.10872315818292	-12.3922584775457	1.94714080209682	-8.17661711761141	5.20495788686549	-2.18415570238276	1.55790412391184	1.4158167676854	5.37966471884543	6.07233184085014
39	5.89117981538529	1.64092996475519	1	6.34253230824927	6.34553211199775	2.11468937126064	2.45216309623018	2.67426128741867	5.80399543031866	1	4.98408881227562	7	1.08799194932527	7	4.604009501409	4.13548498093579	2.33427596421397	4.03432549768722	6.66644847187399	5.52717540680355	4.004492986781	3.35171522725514	2.79932420850461	1.3929032904452	-4.45224604221962	-6.01554928671346	4.40752464498791	9.06074842628914	-3.53293844702361	1.93556665245989	3.33322035093647	7.31861479190391	4.36867253361787	6.00895449296113	16.9599548369824	4.36161950141645	-3.74141040888693	-10.2975095416713	-9.68635360448242	6.20206765020658	1.13732143051799	-1.12060254687975	-10.0733890926714	2.84686239992351	-1.99873994235759	-11.8651991577993	0.521391074305135	1.55404554975808	-6.62616164075718
40	7	7	1.48693284981204	4.44286494503603	5.68170677157027	5.87124208912433	6.7325416533604	1.39596702601671	6.46983660271672	2.58945426141869	1.74082754224111	3.0955274753397	5.73246833443857	7	4.85894693309836	6.44900615562253	2.93028061098952	2.44835406194626	1.28019063008317	7	1	5.29745691002072	4.61760460558912	-0.957658480179256	-8.97081787741702	-7.04783161551896	6.20444746272587	7.3382730094853	10.1292633490687	-4.22404356097074	-7.83498557889578	7.67731404578682	-0.40326135292215	1.78939359249386	-0.231082291692317	4.06470617205636	4.30571522363262	-3.84243968580989	-4.7086852147471	8.16851199584105	-4.79638657395778	5.01333578096165	-10.489708567264	6.44325480693803	-4.23261662388956	10.1989637940144	-7.8893242538436	7.06543713137162	-4.10547498293334
41	5.67175179887905	7	6.51762252309614	4.21356298238076	2.7939259093916	4.83563327506992	3.13687196609335	6.07033096450374	5.60564485833809	1.08562915912927	3.25364479292865	5.89841207971783	6.23610226911348	3.90844162317743	3.16480041284256	1.82206847905395	1	1	1	6.86883301025532	2.67174320808615	2.52015421919096	3.23713832280917	0.983799115199239	-4.38704182685	6.90895576438012	4.15923473634205	4.29200462120964	0.380110558443342	-3.30921217338354	5.534704183112	5.08907140626085	2.92646977019963	11.6687483280168	7.04091591631787	3.98752904026358	1.04630083460203	-12.4779872298628	1.64517422808753	1.17642324169746	-4.28663949583449	5.0398878832957	-13.910575011325	8.26724103518305	4.61794924773567	1.89171266870461	1.54682582724971	0.819622502218812	1.01972323039823
42	5.30588348939447	5.23977159220551	4.56891942858602	6.51931309634451	5.20152061492807	5.37006717954373	2.66348194251249	2.69913061293596	6.93966871625693	4.92392852303312	1	4.49024810571476	4.93943629208818	6.32391147019228	6.65539877697685	3.87920412706163	3.97899095008267	1.15506594025333	2.5288231922313	6.93004171184687	1.56384000311744	4.92985140593077	2.25944676910856	1.77331403366245	-9.90883634586137	-2.99314347154827	5.57258881910314	5.6238536343538	15.0468291068636	-6.20898708569773	-5.7261346721519	4.76976429467954	-3.59162733994588	4.03273836434453	-1.76537619035307	1.58239894080912	5.57244709764504	-6.29395077431779	-2.69872150282151	7.10214526381113	-3.68509635045886	5.34445153005722	-13.2491363649976	5.14945851443639	-6.1538961577925	-5.70012472128215	-7.53707592419284	8.35738283900625	-6.8097511789782
43	6.17464500007474	2.22843983722244	1.56217422177365	3.20931940252259	2.46406977650792	4.69623528338704	1.91281984484062	6.61923320494356	1.444956786492	2.38039280164455	1.23555657972303	5.12970904980105	3.75550538746461	5.42533279962148	2.48207538378338	3.77043223178135	3.61361653778393	6.18818565902709	1	6.21602917157222	2.01514998337829	4.47622481586552	5.14911972978625	0.434620137136908	-6.31723061159765	-7.46211758380181	3.47409909626575	8.70164865582198	-6.04521042984235	2.03493672024646	0.367694052097274	7.70258333987078	2.98406118259361	4.15099230324486	11.1234336709636	2.43577848975322	-0.86612479258654	-10.5810374450569	-6.41528120351531	6.94218898084398	0.113099911520338	-1.91546473064093	-12.2077835486843	8.24874514740693	5.97628637961825	11.1444704062118	0.974253042712737	4.81770345441554	2.53663821694784
44	3.24929587421277	7	3.3328630375541	7	3.85977589310592	4.85439117591044	2.07813016634748	5.82701858949638	6.1313157376975	1.6813619787313	4.06198853548525	3.60405594969117	3.71829823811687	2.22526949520209	3.77465528676017	3.91022626832303	2.42896602362316	1.68924587606782	2.55403117765233	3.90201218003994	4.56674045652024	5.59669609772617	2.79358652120249	4.40322421294077	-4.46395144731038	5.31711498869632	11.2002962416662	2.47397891959254	-0.836640472411706	-4.09683432200518	4.10906209144541	3.77313271204503	4.17387846363421	6.51138981904368	8.36564849706419	7.30956693096946	3.94009877113381	-5.77564434946478	-0.255107544814269	9.0781473033855	-0.0613580753491474	5.38680478249412	-14.5281684858435	11.0995273292445	-8.36788680406894	1.36002384479277	-0.139176797463634	2.8939114721061	-8.14182803829521
45	5.22656106627483	4.15146055333854	4.87737624129088	4.92823055284694	3.35173291691151	2.04083132214022	1.13544188393304	2.09624991454557	1	3.25763933698166	5.94515636429185	6.53880913396461	1	2.09345336438482	2.0851586696128	4.18655529660885	7	3.43987434891111	3.14149599145804	1.7417974618659	1.43152226788819	1.41185352474277	7	4.5878411720487	-1.37648761335075	6.80610507415184	2.08920785917934	0.211575186983646	-10.3479109086527	-8.30623440584767	1.8740342797044	3.66692547703463	-1.57506626503559	8.48041847944445	4.64415893046996	2.40347279010738	2.06514128011714	-6.21669339280062	1.48964058431212	3.28278468716106	-1.36816777622096	10.744165724765	-17.0100861050992	4.09740177762176	-5.66931996062256	7.73650184039881	1.39969671355947	1.757309893427	-5.9463111843478
46	3.56391800717582	7	4.74554468290766	7	2.64650481699032	4.94446902223542	5.57573727121027	5.88175130274286	5.70155631081282	2.2965522333276	6.67245399622938	6.98187378609972	6.49385324007137	6.40487574663571	5.32079365087181	4.48809703413744	4.55716055646534	5.21631233562708	2.23582683948811	5.08048321060581	1.35251196067084	4.92606691057432	6.03776143071404	3.44359501552753	-5.28554447616753	2.34326325071058	8.71396816012714	4.98986918787132	-1.95068376235895	-4.60556856674152	-1.43471530548408	4.16298255998792	-1.59057487832972	4.48639444570814	7.15346769207016	5.48096813073996	3.23170305086184	-4.63390387497232	-2.26493559846748	5.27977997082823	-2.02171380339176	4.94256138129225	-12.1437423125641	2.74022003572276	-1.25011215697938	0.668431620210689	1.72470559642258	0.502422303957415	2.7825322155253
47	4.23155573587378	6.31607002049911	2.63176105549983	7	1.36445046764225	6.48056534187218	1.25349122357428	5.55665436708338	4.65329215680789	1.48482495870368	3.81103088897793	4.0138952421851	4.30236136761174	1	3.20174862139162	1.85897008640369	2.28981509326124	2.13369958321419	2.76536597685142	5.26982403037085	4.40281358272428	5.29482449378374	2.6274261045526	5.14191236883266	-4.70171786779996	5.92434002193916	11.053805582992	2.20830721098793	-1.3443079596966	-5.257491125987	3.49155076570743	3.98215202988419	3.93007821364672	5.65478630692228	7.94814830311181	8.00402576873947	2.80496956773215	-5.42108536891021	-0.440450787294763	8.7897408958644	-0.172059145094809	5.7630398104031	-15.4659252268317	9.56684505040892	-8.64082565372427	0.804125086624131	-0.563924525387421	1.64714968894606	-7.54322823357494
48	4.079473936383	6.03354312057683	5.91655762433799	3.36556755081974	3.28492325496758	5.00888674089966	2.00862592479771	2.15932180214914	4.56824868151606	4.46233784666195	6.43240719577174	4.80237591430978	1	6.58038899479905	2.75777827595774	1.88849003827442	6.18785062072903	1.55775587579035	3.44341990889052	6.135138514537	1.7277976454703	5.7228889937001	2.23304603795002	3.78635087773334	-4.84469601935912	3.24294149968734	13.6994423617022	0.654656899614521	-5.65903615948581	-11.7592009764537	3.95229927435058	3.73941208523545	0.150300413337973	5.61492663060482	5.94715452799358	0.895745110390059	3.43735517104564	-7.10210835262739	-5.77811761157555	2.84921659991796	-1.14189593491685	7.06922611957988	-16.6066819558753	10.6508070357955	0.78769643746549	-0.756444148312395	-8.37439622548817	3.69143882537767	2.82340656191073
49	3.3735036426434	6.95582935877055	4.52557893778701	3.42045216103382	2.0831231198236	4.6024081835969	1.27884567623601	3.54637355247187	1.1326016048385	6.25940128555317	7	6.35949228444888	4.08938106705312	4.35062923527164	5.43727269002995	1.64519156520502	2.80986840695411	2.82169557564449	3.43174671394273	1.53301509874246	1	5.46786023925381	4.74996855685796	6.03301840686225	0.900115784011848	4.94905218730098	-3.98856644133508	8.08566734064999	8.60015776882337	-7.41316659421884	-6.94019375611738	5.8456704330334	0.698581527549938	12.2291515612545	-0.613952142940905	4.68907849253811	11.1918262955861	-6.86513973536074	7.02770883004126	11.2869524445228	-11.2453922143914	4.87866096512327	-10.8294197639703	1.60111492622145	8.76840195342499	6.07713977395599	2.94166345108167	3.86923246800397	0.0882359276849538
50	5.5299120726454	3.74665301560164	1.06795370560967	7	7	5.9037918132469	2.23903518734815	2.35431835589322	4.4349937167041	3.79352833226708	5.6942658080698	7	1	4.49042179080951	1.47597845604292	2.42123067182001	3.37505191154636	2.39382562443983	4.00114117108225	4.02019766367724	1.18432672634261	4.72577054316707	4.08212348026806	6.45782374519354	2.401069295637	0.109788232077141	3.39853450039077	-0.111273307836754	5.62946938786623	-7.12663176003915	-6.0001230848807	1.3214085530791	1.79659086665107	13.2162695831123	-3.794223721995	1.23097631146631	8.9228816520207	-3.11138471046203	0.679351703049444	6.29015833249319	-9.53729601970679	9.55937191096047	-10.4009884665348	4.84841682862355	5.1035797931248	12.724077052941	-0.489728599086528	3.33934240806081	-5.73514995989878
51	3.76171878712954	2.04954004913372	1	6.06908050861105	2.82708996699535	5.56401589887205	2.53417247600294	1.72321372300107	2.54572935580982	1.54941027490451	1.41304724366756	6.48382101653339	4.76376710779013	6.99618711921099	4.72322455405694	3.5070923772554	4.76703084811496	4.36959311567378	7	5.54316029560518	4.93500567200856	4.56287728585645	4.36494972175614	-0.680548587894797	-6.30205448993894	-5.60271663351406	1.05996246882289	5.28609935473558	-6.26251420892653	0.618448970491079	2.67171254430551	6.97992934887877	3.19885841971995	4.07468181100372	18.4583007778249	3.68803859206986	-3.24032211488056	-12.3940489532131	-9.67674157822871	5.17874073826337	1.58353169229413	-0.751673483504174	-11.3756991336328	6.29821798061359	-0.183488019800902	13.5458339979423	3.43370913890724	3.34357746218741	-4.61225756810824
52	6.41411445990103	2.33358708985333	1.77543693944853	6.83230867724327	4.32923091855843	1.43965842955772	1	4.28728792624214	5.45861028662041	2.97900234798241	5.87847285042155	7	1	6.49546819938389	3.18019678108577	1.98780747266531	3.36193851018296	4.57769264963814	7	5.76521507046923	5.24486278439784	3.48228939030489	3.97170990239941	-1.20660983957193	-4.92463155566162	-6.43094601203942	2.56215865587455	6.53578428247445	-3.06920460692043	2.22897957772727	4.36200356394259	4.9077068074436	3.33021969757599	5.35998629205682	18.7029504280515	4.39426204981259	-1.76448583716953	-10.1561703024729	-10.7995698990803	6.637246147803	1.72157354892054	-3.33201795503528	-11.1911448709333	2.74806638012889	-2.73147666263784	-1.56718327623824	-9.4956700245828	2.15439941572382	-7.19090942269027
53	5.41323802226668	5.4896860296076	6.79972236217563	5.75740789897647	2.20573659459344	7	5.38234476659878	5.35229087074117	2.88034895700516	2.20464763372339	1.80885423813371	4.95709436590478	1.75670212884509	2.8664026418022	2.93895412211629	1.62873944257074	5.87604678020175	4.72758438628534	1.52200234478457	3.27250836349524	1	3.81821717443583	5.02054815321014	-0.207363226967487	-5.96584527794034	7.90398500237607	4.76493309812958	3.02830552088048	2.00788869371958	-2.72447252848167	4.85802495105569	4.96623451075669	2.36075885515576	12.476787798576	6.90114543453846	4.93413943051319	3.63643249217185	-12.4219290467391	3.42113801406883	1.33783171599855	-4.35471613333587	3.78599478392309	-14.6109111095595	9.5928696943783	-6.64406813176232	13.2208708143997	-7.35643358855795	5.99410293582008	7.23681645879403
54	4.34040166553423	2.53897993284051	2.4968459572801	2.59792515233117	1.30447411832084	3.10878192961435	1.3303895787746	5.09585291564497	7	1	1	7	2.12948298783377	4.81376519756921	4.89841208984417	5.97332054066153	1.59554237318473	4.48912180635837	4.21835430938341	4.77432837286211	2.65815851255811	5.47039157274324	6.36222352398743	0.660160851536078	-6.3241066717514	1.42678375552879	2.3942726001924	11.4199315184329	7.36035435762612	-4.84454139638566	-13.5777532462095	5.29090304318545	-2.96315003282335	11.0867484047175	-4.67633275758896	8.29322293408465	10.4323193912995	-3.94645745089026	2.88279949622904	8.04051024260409	-12.1715444748455	2.26347925236478	-7.21338921177232	5.10853123513509	-2.97565163426607	2.02941234452658	-8.00722052750924	5.14842874965154	3.47858034569479
55	7	5.22407580835038	4.13750669550924	4.75127720045938	5.41043017586606	3.91994969798833	3.19713485194144	7	1.21618447327369	1.78178490910895	1.99043291314524	5.93874117486477	2.31727486876886	5.51624938436381	3.45428724778793	3.17972361670095	1.07925485445338	1	2.34469418122812	7	1.61324115491969	5.8374343583783	6.97709352347667	-1.4043676098123	-7.48366142465301	-5.13834075847384	3.7991577020392	6.33515113366477	9.3990538315587	-5.24127768091635	-5.7549488212091	7.37824352600893	-1.31117529130907	2.91512707585332	-1.08980340342824	4.86495189928305	9.49633908408327	-5.469189729695	-1.96793813490912	7.22964465114778	-0.902127050714148	6.87370056541602	-11.2703289184952	6.37854796261968	-4.39020765447849	14.5921493510618	1.41741912542739	8.77582183148434	-14.3544841898088
56	3.11600764320785	4.48996007752819	5.85084601594388	7	3.830925418491	5.15660504785036	3.05513264581657	2.02643738811612	2.73457381769971	3.88507873262601	1.12552872919353	5.38728146915096	3.80425900766266	5.1231306423334	2.2704075028014	5.90428358253669	5.2036351573732	6.06064559386286	3.9276801827161	6.48405180941762	1	6.88035925242317	2.9071067500665	3.87883018050711	-4.60257414369406	2.88773885011711	7.67485748409821	4.43629146903582	-0.210973078378034	-3.3066783878696	1.57544163750842	4.1089875887205	-2.18285280714262	5.7233285449984	4.43792781134759	5.28456824740535	4.04563605365303	-4.80668739611301	-0.502228926656188	8.35539644484145	-3.24246813211464	7.32660247799277	-14.6441212684258	5.78591433441881	4.79274829673506	-10.1414406517728	1.45668560771484	5.91279620427601	-1.22050477313452
57	4.98976271110464	6.32055626378061	7	3.47103512593691	4.59524201346566	3.35187518979469	4.75957804869904	1	6.72087646732008	1	5.21545145060972	4.16217973286746	1.91606734094512	7	3.67785321303594	4.39929403718649	6.07890546980263	2.63642774100088	5.44219185024462	7	3.14678281365993	5.52466625129134	4.19055291382122	3.15980039435034	-2.87101214143246	1.97149683616656	15.4176510005251	2.06767981540359	-6.04067277950786	-9.81022647692603	3.10379422457661	5.67209244938943	1.16503218746214	6.01622932622813	7.6395980229071	2.04709052320932	0.91152437487522	-6.16109647566537	-6.17986155863496	3.98674467676566	-1.54290249697979	6.62659873097253	-15.1682773203828	4.33691254611391	-3.64834894705672	2.72864252359163	5.26925228936329	3.73601444265852	-12.7610868348311
58	7	2.51260667243406	2.50396087714303	4.26603660810425	3.946977600635	3.97693756957029	3.06863606493019	3.02884587128977	4.20230916455712	7	3.78292825798119	7	4.64753824042848	3.56133687587694	3.50993889692899	4.09758375796562	2.88946069173964	3.27393643230889	3.19745106077415	5.56180481521006	1	5.17687871322279	3.86941597119807	1.7205677288813	-4.23859906055461	-5.93596928349944	3.77872189072075	8.97795006589286	-4.36537986359638	2.52541572626378	-0.532375426951178	9.10438648335857	0.816421087038322	3.67882429877968	12.6153289163839	1.99961317524083	-3.62436872185492	-9.10614726100366	-8.66254230249309	4.86154841414983	2.07075890437343	-0.491006546956188	-12.1825163361724	5.90148091340073	-3.43007206202359	3.25214693883199	1.94577681174892	4.06838896571079	1.86602646576086
59	3.86796225882614	5.85626229379501	5.09101063362882	2.70064212536204	4.13409337376582	4.19850641523382	5.78663397544499	7	3.89262903240738	3.005083419857	2.66251509905839	6.0088034227207	3.40522712776674	3.89191886974746	3.77049794302935	3.46335421553278	5.55572279713468	3.74872833726553	1	5.7170256388172	3.50418876473506	2.98881889402412	4.97250684947306	5.38992044815122	-2.08227130245363	3.43459123295113	12.116926171131	0.689187958456681	-4.05789670010104	-8.83281733084264	2.46693986197601	4.79830651719831	0.170806133002103	7.63333031783268	6.65487957234349	0.513116299496296	4.52326405768997	-6.89472092575686	-6.5203245802841	2.87010889572486	-0.570493852748579	7.10283268498472	-17.0603738334319	6.44105315914927	7.21252279872481	-0.602566006419835	0.789537290201268	7.1552619763142	-12.2765803073476
60	4.88849723170108	1.55006294263594	1.50492706101309	4.98216331757995	6.33713399551459	5.86762437497216	1.63621245455159	5.43140147202843	6.92718227389082	4.82730051789246	6.51313731558891	2.44024748021983	1.19410599581983	3.95036797172008	1.49410551389801	6.54505304818515	7	1	7	3.5485363997525	6.05372714654981	5.7624640369269	5.16735786574138	-0.682435094869971	-10.4167206572991	-1.69312607729139	3.61677113089939	8.74267526525782	-7.03781223021268	-0.139053000726365	2.19633603183448	7.84497317454986	1.4944056826845	5.69925439578012	11.2854389665489	10.974862599659	-2.02831221889493	-11.8177436678769	-4.89627100256587	7.37803989370069	3.47945960626062	-9.09801244721057	-10.776034587419	1.64270097365948	-6.11283206032807	8.94362853023746	3.98092807416432	4.23205348760148	-13.562668632847
61	2.70871042840527	5.66590997784797	2.79054495319258	7	3.90011669834958	4.10357990559359	2.36321233972687	2.77038027867503	4.65689373484106	6.98827128269859	4.78668419961091	3.53062741348213	2.89709048477209	4.65526319071831	4.72344797457259	3.30139727529783	4.74323860484172	2.71524040657088	3.50181465379392	3.47686749132458	4.38990857050935	7	2.89393606835138	5.03914429892699	-4.37884877087486	5.55784713545337	10.9096769180113	5.24752593666223	-1.92329617624287	-5.23649325360752	3.03324527460186	4.04162185462036	3.95490349007601	5.77354698446483	9.55902509745143	7.54922515298436	4.33747820121645	-5.3944174669242	-1.0417840407092	8.23221668689524	0.638495949036356	6.54534888794332	-15.1275142488963	8.92736894115851	-7.72694560074969	0.311548677559716	0.840256131727226	-0.204344577414256	-6.50441134637256
62	3.80648857078961	5.72445018096184	4.9922680880279	4.72487446454067	5.09192767555527	4.10003086437756	1	3.8758535815048	5.3772281517432	3.66187873460885	7	3.85775015742565	4.30547404393002	4.78915233504241	3.70939601456803	1.31481370918632	4.8801495115601	2.27120724903525	3.615061763398	5.98619531158427	4.48926378056206	4.60260126454407	4.62917430994701	1.94341084332085	-2.99748125355823	4.9462896916653	9.14903037867222	4.15608325573727	-3.30136422588489	-8.84807078435483	4.28905811671004	4.95428325203263	0.3644526006005	6.29737420689362	7.77432335639877	1.32849904184686	1.35563404728097	-6.64097066916131	-2.879233580038	4.7329906709599	-1.5957082319562	8.77279514497076	-15.4611702182057	4.83037764553583	0.718190901727455	0.927090469285605	0.617250713458137	0.424737328247861	-5.43772191317245
63	5.36783095419116	1	1	7	6.08927092386907	2.46762093226346	2.0887898103036	3.18144546103347	5.66235436246959	1.87396611514322	4.77038010234968	6.43026657655786	1	5.57513734086289	5.51874718783329	3.08214246463324	3.45845874440623	4.17598612571278	2.63915797886233	5.36220435826173	3.84161971036679	3.23116309937629	2.00803667463091	-0.433171261326905	-5.22946543449718	-5.00534810783338	2.48719135898156	9.69204659910907	-4.37214672567193	2.06675997804369	3.98716286911352	5.27647381894012	4.25284587300279	5.16094504623993	16.6305429962555	4.56891297024581	-2.05498636323205	-9.762984994618	-10.5579538187405	5.73238476354993	0.74427199841197	-1.95305927176848	-11.2393117508166	1.47512873142808	-0.648364116446943	-12.1215711868647	-0.321174480979804	1.77464131686611	-8.3925568854245
64	5.17431737762169	4.20940120698352	1.26515875832749	7	6.78755337004313	5.63776162420712	1.2592610811058	1.29230239498234	3.85727874164584	4.20082707707929	5.5480732074157	5.79856035641123	1.39659024577449	4.4496453023103	3.68609664993923	1.24450418980553	1.34422729064507	3.18338161434491	4.25332000721218	3.88616559291702	4.7708338926356	4.1078667023111	4.94861953274925	4.6780606748449	2.34651413515757	-0.526971146718616	4.53273748916661	-0.0131734931178334	6.01063192121349	-6.65755262692504	-6.16351030485948	2.87779737636526	1.40225325849957	13.7068490587602	-3.43650274063881	0.964069052139759	8.63153577401734	-3.60051403589173	0.53393441775629	5.89201433884783	-9.29534213250676	9.47697246518577	-10.6486399099641	4.56177753334818	7.4663394793617	12.4098193943273	0.0832137115128691	2.76447359766936	-6.57908338110469
65	5.99770329987128	4.88463410977195	3.58566932291616	5.55174810161378	6.49424690062208	5.48596027569787	1.27597356933479	6.04713132279832	4.70859211769261	1	3.10157952936331	3.56134342562986	3.67058305874614	1.93375459977675	5.37720249526854	4.74073940872836	1.51262808266736	1.61582481872934	2.65801007766708	5.45138703253507	4.27191475040503	6.70179135525326	2.59222167632246	-2.50689493200261	-8.37260173408615	-5.99307180815521	4.83356008975278	7.67519667919671	9.97726348412854	-5.22911075944085	-6.98298521001009	8.03106500830277	-0.766505124131595	4.05168334642135	-0.576379925791037	4.53224977097257	9.55921142885989	-6.36178304851252	0.22101952675935	7.83320902470112	-1.92558129693029	9.05284153785123	-10.9176265088305	10.8870849315089	-8.11558769242998	-0.452695913524604	-1.79478336789896	2.21437391183315	-9.03309509477932
66	5.2967713370952	4.21480093348829	2.6018342968331	6.13463499064842	5.96901730495676	2.35918902826252	3.86754979048279	6.87459168389878	5.26032850705251	1	1.51035835195449	7	1	4.7839932718592	5.20533939001301	2.03316178675277	6.20128721721594	4.8294759329088	7	1.80465221263843	3.21095123107857	3.62974012223849	6.99584637080282	5.66908425182391	-5.23395117688035	-2.97469376396704	3.91934340913472	6.85143428892731	-5.48053810992057	2.13565961671829	1.81871866198587	7.3253424376679	2.0963414985546	2.94549822027871	17.1985554938376	2.70382321136579	-2.84694158820888	-11.0298963992941	-7.00211851565513	5.51763396705523	1.35818009235467	-2.35788924136717	-14.2091294686358	5.95423189422694	-5.2476347674852	12.61244761089	-4.55487763122755	2.33306378565418	-5.45578512485074
67	4.480996352526	5.34615981382897	3.82807089366247	5.75815376689894	4.92114738201185	6.3264330803953	2.08383040614921	1.35595678074628	4.66778202543338	1.64414603071292	1	2.70865173043633	1.78189533672344	6.28095917235551	3.51009266170673	1	4.0769539568484	1.69308760848647	5.18267062931208	4.03563382130428	1.57390891677098	5.81551207560683	7	3.04869576619436	-4.6617525157025	7.12165998667908	8.02063519435472	4.66559768801884	-1.23161769865344	-5.02571566685013	4.13408204019546	5.57712532030493	2.5787567079213	5.87468246392581	8.78778338979587	9.38379228230355	4.15002952820705	-6.61396802940929	1.43069948678759	7.92069473065129	-2.47894243309254	7.11675835545895	-14.2126996524439	1.72104958980843	-3.57402223512227	-2.3664407931198	1.41596752262947	4.81276703078389	-7.46281246266179
68	4.48154349715433	3.02398892872156	1	3.54513056761328	2.98457579478862	5.67836293743928	1.6111232508149	6.57739100568694	2.29547895835186	1.55358858297913	6.88679551502349	5.26670963495301	1.65402967465414	6.05485494673155	2.64454849128921	5.66960930210248	2.33795456167398	5.96081167997243	1	6.09641650942256	2.32909100554721	4.3659417581804	5.44837751220033	0.852809643221513	-5.80991930452347	-6.4660122307311	3.07020011945134	9.31182738527495	-6.76664589881402	2.63300295301529	-0.214003719406626	6.44145723915882	2.21375095893065	3.98613832010925	11.9051614762642	2.6206661343699	-1.50874650003452	-10.3033351407601	-6.5603394248375	6.66138731445985	0.292649205663588	-1.09170789995604	-12.4588773389277	3.86341801039832	6.25297389247023	-0.650410310674015	0.0636474385420804	4.19335282784366	1.17819817038454
69	6.96363220385028	1.61248453656705	1.53736048022406	6.5455877538488	5.71994218256865	2.06588404714876	2.2642723646605	4.6632634760835	6.73774475244278	3.9406936636616	4.86466644386985	4.62339102394204	1.46479694764245	5.75198979099038	2.2160075198173	2.11966119817389	4.64887397029385	4.67023634907264	7	5.74860153306308	4.1208320542886	2.81815014521066	4.38561524863759	-0.540681134496318	-4.35259782423656	-6.34636024715545	2.14800381605869	7.20681386640967	-3.82441223538433	2.45567047976974	4.46671675923075	4.6212557687378	2.61651530073369	6.01272035565259	18.6549615322479	4.20607323500531	-2.19548001531771	-9.64356821633842	-10.5030306324569	5.94477355385716	2.05734498094672	-1.97308718350644	-10.5347418288378	2.58831606166691	-3.69989665432659	-1.42140185726919	-9.69706747272013	0.0683673493124011	-7.996673438908
70	6.96792618433988	2.56430366600666	1.04103409133921	6.42537031614836	6.34657427259222	4.2172332300186	7	3.01532344190587	2.95032286867879	5.1205672515516	6.37178124837858	3.61826621334362	4.3857665280855	6.07242432378831	5.34303168833465	1	1.18111945732262	3.44299213772395	1.77019803283229	5.97191812054888	3.90259638840179	5.61118106920535	1	1.86888082871986	-7.4516661550087	-3.85392695337664	2.2649257301253	7.15657950941111	-7.50817100496829	3.10310899718412	3.48466266397507	8.75659957186871	1.17027664313671	5.74532801993008	12.7390033868703	4.15101546602494	-3.91701412653401	-9.70319913700229	-8.06845812962816	8.90815479839988	4.81605149143495	-3.62887653916597	-13.1529239983755	7.81086406078006	6.98558352092471	13.5959791318904	1.04413087722377	5.81430423261756	-4.83912839256908
71	6.5307486528002	2.72707687536143	2.36156036023967	3.88316893337073	1	5.66368406672471	2.62393573520693	5.26978087751047	4.4340217270075	1.10609800311627	5.91763852954867	4.90282382745364	1.38384087064792	4.05569940664512	2.12679913793548	1.44797763962719	1.10412995478935	1.62296412125768	5.29050344025789	3.87965471824372	3.16318300723711	3.55702028896804	1.67068625493191	1.83816003888464	-3.96878175758343	2.0145473980754	0.563680743629274	7.48297447192383	7.63656028311144	1.6371627409042	-9.42748802982121	7.59696739319724	-4.56330042507927	7.92639472825401	-2.95538739121661	5.43945615729544	10.2912041551297	-0.802096565900418	3.7970315989642	8.95291224864942	-11.0123642718712	5.35910790764909	-4.20806305782921	9.91459694688048	5.00164516053747	-0.306511746219857	2.81526012645878	3.25426742612097	5.6793154458312
72	4.81459436178241	7	4.23080309558599	6.82496914555998	3.84613513873043	3.77653369562136	6.70224550324324	6.36212522370841	4.49375250045287	1.54410070279275	5.38295612827326	6.61318319976305	4.34254054240043	2.87126937692932	3.21582715766381	1.09035443664273	4.04592155457733	2.46232175507076	6.97707381829665	1	2.4984512335078	3.87126371083101	2.9879195126866	-1.22047560985502	-7.50566974458205	-7.2596469242509	6.12275223161295	5.61659647303419	9.1450517526706	-3.69144376248445	-6.24347300550416	8.41085856961951	-1.04539537494659	5.07088026772168	-2.70279926720046	5.55163800457732	8.38853547640969	-2.80241040357079	-2.64224986403641	6.45758978377574	-2.48447616007642	7.70203216262512	-13.6091695011813	5.76737852800709	8.00100088445314	-2.29462161233692	2.13987609720262	2.47743615219214	-4.32041951115355
73	7	3.28153899343837	1.06092700484688	5.56046694154479	4.16667195456848	3.2200902835534	5.74115773645581	5.76104005286731	6.7941867212539	1.38110046046379	5.49863311621902	6.93742301388029	3.52946644236676	2.49611549568445	7	1.84468561953931	3.30801595276394	1.04594128684105	2.05875654776837	6.0290008646001	1.1038936004268	3.43093215657546	5.13461056877876	1.02783001644314	-6.33962315277643	-7.02174218290217	4.22441206174071	11.4610763362021	-6.15844783796497	2.29374610581506	0.275989508990736	7.08965561439946	1.85293603810411	2.6471088950052	11.3301578794082	2.69592969456471	-1.36171592934976	-9.28802681925743	-7.25716745427025	7.32569032748742	-0.233770182519814	0.380100585754617	-10.4151725045748	7.56563658322567	7.55983558545175	1.13185382130296	-1.1270488391673	4.29949290153422	4.94091173650752
74	4.54367243416548	5.51974472823093	4.8254898845545	5.79112528438106	5.92614132818126	6.52804682865012	7	2.35112549840416	6.76774282384487	5.25346112035765	1	4.92604366714252	5.42135358456862	6.58619526520295	6.34599358035006	7	6.20781017008019	1.36183998543138	1	6.58522623649298	1.2464783073926	4.26406153472433	1	1.78758478120969	-9.70108422122929	-3.42325723788705	5.91330172049129	5.89458346948947	15.8627667378592	-5.78514041107238	-5.78831959713148	5.00983823228907	-3.07920888413529	4.23393970753741	-1.27544085994771	0.804528905496519	6.2371883929059	-5.22035971227214	-2.43942436184049	8.02508676960141	-4.64457776919535	5.70730563239605	-13.6541067403686	5.17083160838734	-8.13849350668686	-9.40942631409307	-5.60499644371562	7.99159919692831	3.16622788929364
75	3.98517926073971	6.26459850990614	3.83121603729823	3.39221595878324	2.59347356225448	3.12480225293494	2.52049160560949	6.33838750240192	1	6.38499435269793	4.18656621511824	6.11899230920081	1.80049503488116	7	3.98912905857236	1	3.74374957696061	3.70290915883228	1.3096155478131	7	2.49267914572939	5.43223294695502	2.06640805661753	6.21151938138925	-0.565492927615625	4.48227780796142	-2.40018651885108	9.1285093756486	9.43931301754266	-7.51106922575782	-8.06893804693083	6.15541148661672	0.549962341274345	12.1397280315694	0.16330070450583	5.268892715406	11.7229837532691	-6.62260276241338	6.14700423919286	11.4989297036712	-11.2886887849672	4.60912249679829	-11.7088561254514	6.1092095664224	9.08151271396128	-3.45647366587132	-2.61390941625075	4.63690712212492	3.46966378030944
76	5.1983937239572	5.93601710700243	6.40723460226784	4.67047221398779	5.73583347298441	4.99044309752098	1.06937992696067	2.54610981834124	7	2.23682169328193	1	6.51600760381696	6.12022284451681	2.31793924125013	5.30078036752254	1.12329555106676	5.58694685468874	1	3.37870682202576	4.29860525620501	4.62093879616307	1.66879659813207	1.96872195535301	2.96679414911612	-10.9252026587081	-4.79818136659392	3.81749630733057	5.79429929285785	15.4933170130579	-3.07958955336928	-7.73337417683967	5.66633960660497	-4.47589916094761	3.96422639738563	-1.04113461063258	1.30516676566445	6.04523804803086	-6.87560530063036	-1.7120809301806	9.21929998628439	-7.24987899020722	7.24863274407276	-13.0250910974146	7.09035544684972	0.983846160209796	-9.46243166780466	-9.61615960492733	3.76253426338054	-5.30201340856553
77	6.12905827096809	5.21484965388382	4.61914837659813	4.45662743131888	5.38256408120564	4.34214238479996	3.70337537951325	4.6590582377608	1.18577815953588	2.7072268172206	5.31131463622937	5.54839532415746	2.53068846881444	4.70703541099501	1	7	1.59537034487136	1.71010653380226	1.33735812899744	6.71595616005002	6.3782096880359	5.98914122162839	1.83619449744677	-1.20917026827458	-7.51293449863184	-5.49931084201467	4.53756733107527	4.84461932268077	8.8528421829357	-4.79403131511088	-5.82697464215885	7.99614943393092	-0.437636152765057	3.4536880219443	-1.65247014129095	4.34989439305556	9.074892174171	-4.54961443203725	-0.15480241193593	7.27768944990151	-1.92679317740999	7.21319224711814	-12.1218217868552	5.84843998751407	5.70188673118048	-0.169921720573848	3.98154840730649	8.65043172515465	-10.1681784165121
78	1.34180300256696	5.98392208164333	4.07580387725548	4.32344174044039	4.67931062884594	4.43138293690126	6.17409390368138	5.87936110383685	7	4.36775876992514	5.03033431029245	6.17792252215149	2.65027112683309	3.9830398405247	1	3.00186454406358	3.11315924755773	4.14552064496074	6.87658730721621	3.85510051657511	1	3.50426431237378	1.03322606289141	6.32138676238772	-3.49398673825432	2.62331581811736	13.1593947101925	0.447557009456197	-3.95926737915229	-9.8130138571057	3.40932075609086	3.82246365966944	-1.23888032617718	9.48988446369724	6.79855626950284	1.17975606325532	5.19549576161143	-7.78569830081655	-5.41549679986139	3.86514617057314	-0.633806852108817	7.57416502234708	-14.7860214127447	4.66709541153453	-5.67388151852871	11.8875919344083	-10.1977629276104	4.64260211875512	-8.21788332978339
79	3.72680117074052	2.50976834622685	1.6608056675229	4.44307869523378	7	6.5733873183257	4.60372048989855	3.99388375104932	4.73230245072408	4.6142021637478	2.84087416526225	6.15119828277171	1.3440559248577	3.97112955151096	6.89680744056321	4.86104138519318	1.07627544824054	6.06837130009078	2.93444685747199	1	3.4918982633915	5.76142758664703	1.67422469756565	0.233505842314202	-8.61626226905639	-0.339205280344717	1.25790240088019	5.71809632687871	-5.64074020495989	0.865159726148911	2.65194706028349	5.09623828775933	3.06308876418765	5.36696711890891	11.2841734704783	7.2433779439324	0.483592704635153	-11.3055646365108	-6.51887148287409	2.94533507513805	3.00189903268003	-5.78387113187144	-11.8413396353453	6.75364899595674	3.70686945775674	1.39900590181928	2.35471908531958	1.79010971537893	7.51383298777635
80	2.38556989483536	6.83824171096277	2.85918602969685	6.90938654317262	2.67227866075976	3.91154227853359	1.91041157990116	5.40693609112244	1.70711819112952	1.01407786710334	2.16447984489896	3.94998166712157	1	6.2598265554568	3.0181510324481	1.0167738314316	4.72066894438782	1	2.20834246593559	3.79596621075307	4.21205061184626	4.18951727968951	2.10606737804522	4.72968500784757	-4.03223018887156	4.17827486944885	9.22763168468066	1.656406758996	-1.56446177682335	-5.42128561571267	4.1193381759357	4.53204909257825	1.41276084098578	6.69921195995715	7.7456919918668	7.34695437627139	2.60875673566875	-4.8117085453539	-0.034677185311472	8.69765470710624	-2.02256287166344	5.12538092894604	-15.762536718207	5.25809352219648	3.09342364421472	12.0472069167227	0.421829754795907	0.974335847629007	3.86845966380919
81	2.98433220513737	5.05339306332581	4.23568591868482	6.78239136364386	3.20429960568235	4.99513698981925	5.48391314566371	3.4629639635195	1	1.35561995631074	1.64979811525454	6.1936529481416	2.29618812789892	5.78218222562781	3.65067877236994	4.84492369675508	5.16101148266249	5.5514136567534	4.81367057870983	6.65566191996175	2.8516723852345	4.29563198212475	2.25518838304433	4.56073042191152	-4.99248347661602	2.95459815804376	7.29460354281434	4.91111854344633	-0.456818502661115	-3.08956738156503	-0.820124495930497	4.12048006247689	-1.77623811778216	5.79531082097258	5.50992288819782	4.58622522478638	4.53008059430504	-5.53331211613499	-1.11902732067478	8.87438408240503	-3.90034670585673	5.55833484930681	-13.9506193452572	4.59477118026227	-4.45302485576183	-10.8775102335071	2.03961308876671	2.92231097228437	-1.3745963777127
82	6.60429057607284	3.40384383795947	1.42656344466673	6.28729265456053	7	7	1.6606916789625	4.40996219698375	2.93931012468502	3.4330928974436	7	6.37935665473233	1.73037717725755	6.18147723123335	6.66452313640782	2.81297992081047	3.41932685085715	3.32440116624617	2.43112853246119	5.3719641614713	3.87686141812229	6.8305671581922	6.12926698580888	-0.315896378171307	-4.87605862852978	-2.95450150479474	3.05042964206705	6.44819824943832	-8.84435278002589	2.85247909642229	1.95774009484151	7.51333925941141	1.41477633860931	3.33442784076998	14.9656727708526	2.09681502663921	-4.13158151653961	-9.6603559887123	-9.22805938076037	9.07679567147225	4.87145181380771	-1.55186520982118	-10.3455357252306	6.01931731988438	-4.49180256709699	12.6225448600539	-11.104609473694	0.249352749916916	-8.62133423153322
83	6.7291183344336	4.65491526109804	4.744736429728	5.94697100364295	4.64921641125278	7	4.65872826825187	6.09281706834898	7	2.2420913671822	2.80098249626715	5.89962892155636	1.83829585694316	3.5550300944083	1.88175756169149	1.2461753944426	1	2.22945287950936	6.48442120115126	6.77499638745494	2.75855457233435	5.81981263650024	1	-1.65342065494583	-8.71169637608159	-6.39175253548421	3.31447387599547	7.26208841042039	9.65727153831589	-3.86191200030068	-7.64211509071848	8.14747141549627	-0.0662934773064877	5.36120059848302	-0.772348986411455	5.7920998312637	9.88084586489921	-2.403265324749	-2.37472660570056	8.28763913561031	-2.43676209090882	5.78869818836545	-11.9788160313432	10.1605640188705	5.71895609365159	6.67843817665927	2.05577731879497	3.42423254626163	2.39370805408446
84	6.06577527152185	3.70114795672511	1	6.74538028956446	7	3.81034896735169	2.1968276107145	2.21028621379997	2.55002374978922	3.24233682215491	5.35388187191751	6.71842705389722	1	4.53477505526847	4.03730757271251	1.94355708208064	2.01876250292227	3.35569044920464	4.01625262131431	3.99755247706621	1	3.70107405747849	5.36511889469965	5.31710442428405	2.76966183925326	-0.412615123262508	4.1078361450048	-0.472216783697228	6.83894860949358	-8.36923129351661	-6.48687118745058	2.56072889326531	1.45026683665143	13.1918884089005	-3.71619118174306	-0.202008775649685	8.45747847310181	-3.15890386001397	0.976158585675744	5.71252100217999	-10.6861282227562	8.82542095494063	-11.3868310416087	5.62086171494483	7.19685298696487	12.0574596668306	-0.619683329149401	1.64469517374818	-5.79115789885375
85	3.61597099140965	6.14059269854522	6.06813913466403	4.43739122319253	3.85767199940368	5.39122300373052	5.95442121870032	7	5.44626988778635	1.34935989609089	2.26040927914805	6.88786738532949	3.40414095671589	4.4230100545653	3.16724038755278	6.81682193098844	5.4732462203361	1	3.7174887731405	2.85946744940879	5.44608216690879	3.01928950292351	4.69171946422633	4.91120684183872	-2.76557697996214	3.81514912779534	12.0311929958754	0.0410109891148496	-4.92924776626684	-9.44826673574019	2.96753598989356	5.29016841902891	0.863452440303665	8.70065002821524	6.6792785718187	0.062731111688845	4.38796737441472	-7.52193016435287	-5.81218468491147	2.20348827192437	-0.928086226856821	6.78741677920594	-16.3151329533384	5.25672910736244	-2.18063156287681	13.6117853228197	3.04319208400565	6.14209142815325	-12.6384575696726
86	3.32698835143003	2.64675773971457	3.39899212473443	2.03137721316064	1.55310480432721	1	6.4394101964633	1.99441141846322	3.91935943679963	3.1995140998995	4.56810567758274	5.3849375356894	3.32318701071802	5.73392367548561	4.4910548655583	2.22409255373958	4.67655718157259	7	1.06483291109117	7	1.20933448499655	3.97073163788596	7	9.0667431241645	1.71686143116986	5.80609851969772	-1.88046981590609	6.49890815796193	9.49470112674812	-8.31302262957133	-3.22156176486411	5.51049792140268	-1.09065872620383	11.1332710508227	1.04542319339191	5.30720937522685	11.2420130337994	-5.93734661368726	8.70387173561392	9.96880346274257	-11.1903218477193	3.6206052919515	-10.9235835452106	4.09565738171983	-7.16851234454461	-0.620809507945984	1.21074744146415	5.5652189793126	-6.70889423334671
87	6.10981497580884	3.06772452819811	1.77650790876193	5.09833596220558	6.91141531607973	5.83123570069994	1.20490289724223	2.05045181935646	4.47862009162332	1.7326909359685	7	5.37309391925604	1.2605772895284	4.51521033813595	3.45569464701117	2.31415736953305	6.7175427651629	4.69561484311986	3.93617955397545	6.31338703860077	5.86905100445603	2.76902709180664	4.26192102124993	3.74884761753626	1.94890399117093	-0.518128799733649	4.16842638380969	-0.266704494273368	5.69619185423217	-6.21311421727686	-5.9415557752585	3.73262844468376	1.45605283646026	12.9691092402921	-2.98320232001009	-0.157079238505393	8.10511178450935	-3.62091894471571	1.36744330038111	5.65681369486353	-10.5829115544721	11.4230549073527	-11.603397795377	4.95097448102223	7.48345857290592	12.7525728722986	0.386582028328638	-1.63238814099921	-3.90768876076845
88	5.17454768214039	2.84608777533632	1	5.59692468205967	4.66449104545351	6.87975812066476	6.16475524910096	5.81047671848205	3.90156191382966	1	1.76106262444823	7	5.34587941566977	5.43925794872878	6.69847916722273	2.79848142586315	2.69390747634649	2.31901136486878	4.93438497487873	3.93826477715252	3.93848312815311	4.75931249177603	6.12212780841451	1.70148194671239	-7.14155539339112	-4.63804137227347	2.5410799995851	6.75320359618229	-7.15663009582255	3.21897395425181	3.50984371950148	8.56007410864083	-1.04017116974047	5.31048194421514	12.6617184571063	3.57103307254994	-4.35348085403978	-9.9772600236601	-8.61329915038438	9.82585707694067	5.44662908738617	-4.25548556255007	-10.1813739226097	3.82890514260841	-5.45581011521302	1.45029044594736	0.821660793779521	8.0771277583305	-2.82038181451159
89	5.95956284579852	3.30477438346966	1.36691696882826	6.37093187958381	7	7	4.39818679622931	5.08436969244845	2.44933037320313	6.6175987072413	7	6.06781325644391	5.59198401479243	4.96793920741254	1.62464219501353	1.20938591175321	2.96945376488461	3.53295091226487	2.29737532748554	3.37223308670034	3.70611156751592	5.2286957345309	6.57444288249956	-1.92448889585745	-5.87075795529246	-3.16283280665212	3.06615807577076	5.63239064840417	-8.78473784547783	3.18439298485175	2.86082955665154	8.1003532908287	1.85900291009664	4.23172053296304	15.2546954010635	1.6934049219006	-4.22848827148926	-10.4666606632353	-10.2908361593364	9.55292006085215	4.84496346775846	-1.12603143006535	-10.3652266700804	2.97218470659705	0.0131655690994087	12.5086334879909	-10.3858903345749	6.06925999267862	-8.47679643515877
90	5.24165452286182	4.93896845757572	5.0698354794182	5.28228010856711	3.60964957144465	2.19372524591303	4.87275592265321	2.21424664660579	5.43587683258929	1.24169425590161	6.25877285273145	5.12258054208613	1	5.39915769202547	4.0100622093995	1	2.56733723903746	1.06676397449951	5.88602265346232	6.63893406819011	5.05204968424751	4.22104919579467	3.30660717913559	1.95899723012467	-4.2275368619434	2.75912861308702	14.8362289647704	1.68017387430822	-6.05894513673284	-9.79217848932103	5.1387126821062	4.91794273724416	0.683755233992211	5.34115119808152	7.02720898273342	1.70425645890021	2.97507459935947	-7.33933350124253	-5.91911716206594	2.28969849346877	-0.753701907229261	7.59140967636076	-14.894649119909	4.22839600961766	-3.71267995525965	1.86825982922048	0.953524584343173	0.00592529062529079	-5.12352696715948
91	6.83584887271447	6.00539724415736	4.24887192484907	3.96023937712328	4.50183765103215	6.65177083070051	6.190471944144	2.06640424736475	3.09863853966588	2.15822411827804	1.86043276584977	3.91226207045865	1.01881897204712	1.62023307605404	5.23230786619092	3.34060758498256	1.10272697781434	2.69579912197795	2.39682031728315	4.51931316388005	3.93724704810969	6.09883810603909	4.97720860994808	-2.86265476787523	-7.76305446005971	-4.90975762924803	3.03183259746897	7.73301508404539	9.72788939456868	-6.05267245134163	-7.34364884843857	6.12228494582288	-0.170131301344392	3.75940155062485	-1.52968076889414	4.48708385183047	7.47769949709359	-4.49952935575935	-0.387616740840631	7.55900165171528	-1.639569376692	7.97922993363551	-12.7677207381158	5.62658174061719	7.82184026894347	10.959982035367	1.54689867831995	9.29705316104693	-5.04345257519103
92	2.90095922840273	5.7374534178248	3.90327936961066	3.78313273479142	3.01215896428956	3.03423350466142	1.97141003768171	2.32324329469461	1.76384231715542	6.25898733048612	3.13924909226097	5.59959269041968	2.89875480155703	4.35889015178444	4.99408210584616	2.87786699554599	6.56451589734857	2.5006546630016	3.37766662706134	7	1.02935069677115	5.7685746264178	4.56881252225317	6.64739265629836	-0.00055317852162573	5.4115756655296	-3.41855769460783	7.71125402632417	8.5997917090899	-8.03876660618734	-6.99526061305079	5.96466014473419	0.35774315735887	11.5589143203798	0.00712262092644986	5.14310967359951	11.0418654990022	-6.68867665376461	5.54949973385681	11.045895684709	-10.6784212932666	4.27805199590446	-10.4323429512303	1.60251645157557	8.99151081988365	6.68670294283134	1.89823676446696	5.25319897933561	1.14635204902467
93	1.59339543498722	7	3.79864928549208	7	3.437358250119	4.03900978724692	1.50636462142106	3.75009040049776	3.68484150607274	1	5.51200989975477	7	1.43503530852978	6.53511276794216	2.61288814001743	2.25086717177991	3.6013410091649	3.05099929104114	1.70656625485547	2.4654232245983	1	5.99801482828161	1.33278019750829	5.45356944557955	-3.431579832042	4.97035239994786	11.1994738812677	2.44590005786363	-2.16196775564295	-5.99452759839801	2.64779927295998	5.06399382588977	3.19686455811801	6.22584753554659	6.43803832893868	8.10540387878985	2.58266375823365	-5.38676814653881	0.213186679849407	8.80287631574426	-1.17328336629337	5.80259589366573	-15.8279342536923	6.41905538032477	6.75658307877412	-0.0057069506233801	-2.69250086922908	1.41891155265209	4.22176622837435
94	5.31775343469647	3.19184917288337	1	7	5.50460451084328	4.14413250200727	6.42639562710487	5.32522378887338	4.89006984656789	1.17273826559909	4.60841298654975	2.92790807853259	1.56080833210577	5.47325203552737	6.55969845804105	1.03526797465189	2.14191990729164	5.37276547509065	1	5.94991945211404	4.31490547224305	5.7189357015715	5.18517791224827	1.77782824534165	-7.02880966216323	-3.14510786931819	1.67100960760292	6.64617707645043	-6.0461674611357	2.95797803274548	3.66363779283748	8.27303717029157	-1.14274744674349	5.64161698386554	11.8108260997483	3.47152807785419	-3.12948472961265	-9.78433985063838	-7.96603757024266	10.2047874926541	5.02708078129937	-3.56368186267161	-11.1694896555193	3.40389014418292	-5.77619873084735	14.2652736260227	0.364617641525655	9.64217494665482	3.88187769056492
95	6.21935878343818	6.31524477515376	4.9020759866756	3.51138164382752	5.30575884845916	7	7	2.51236649430792	3.00372297969891	1.96053458629331	3.12210396162905	4.1102321051243	1.06184408010146	3.25567530419459	5.56716493685955	1.93770542343924	1	3.81983594602202	2.31414876116691	5.85160967792731	7	5.40911311975604	3.18287726838125	-3.7562091931628	-7.14447359800448	-5.56691197676852	2.62605903581978	8.16222576770273	10.4322929958727	-6.33587233057085	-6.61007369145688	7.78277203917857	-0.0566903670544963	4.02375981602383	-1.91358918410693	4.60220103753763	8.66617293224659	-5.46550643825245	-0.428905503209244	7.26291090505242	-2.24648007128488	8.48057941642089	-12.4111730180815	6.53534428372938	6.85786190943252	-19.5658605005252	-10.4982493179267	8.94141101428558	-5.64233998741296
96	1.23235245970738	6.32338723800183	6.68494489159865	5.43632212961022	6.75372998727941	2.54462008488841	5.48572289240358	3.25685422376576	6.03863937041036	3.74861898138933	4.09707529304398	6.21755304470178	1.14710143912749	7	4.90058188207318	2.07026935738792	3.59601205516447	1	1.5203790191191	3.30986017795622	3.64778724131137	6.04465802652274	3.7709377983981	7.75380568041718	10.8187502163993	-9.48693465915279	-6.42676291792722	4.69426057395535	5.65461975464517	0.213391124370127	-0.748941636610128	3.22407010886333	-13.068201597364	2.01527416935958	-4.25447490646142	3.3767763636085	1.2598808648029	-1.07089526348459	3.64122803662957	5.58482598175852	1.16786562346207	7.59529226517918	3.9270760507152	4.08640352678305	9.42003669166705	-4.33334378612075	2.50951108096638	5.79834133053275	-1.05791024790191
97	3.98428037492386	4.39299388409044	5.29395872965747	7	6.18785240013571	4.55558110402122	1	4.14401163366034	1.70156052355793	1.48070559693294	6.09986003099825	3.70025995900114	1.61084584668676	6.88345776132171	4.08770903511878	4.90013241521879	4.66238383916421	1	3.83636072723901	4.60813641364145	3.12003641790307	7	3.49796934037347	8.38622954405551	6.55942621196531	-9.86250150361607	-6.79395636580376	5.57757088056926	0.362881946280227	-4.8266810733127	1.86915805213042	3.15928893447232	-11.0640514856529	2.07452832610359	-6.41964797985577	5.72104093241698	-0.365506711139126	-3.95609026559947	6.5842761382902	0.487239969207865	3.01435703673486	9.47302655462378	3.67853612231941	5.54059854099242	-8.77055524963487	-1.43062798289702	2.24699793546948	3.03707713191142	2.93291138745129
98	3.03382492944995	4.20561766848357	5.35179491760077	7	5.83725763632096	4.38747081036494	1.43461245006096	3.70226834058942	5.3941973613799	2.42228454444569	5.6116030164057	4.12821405171513	1.80586095011387	3.12744503945109	4.89116340111361	1.10829024026788	4.79110082197388	1.570461129463	6.33643625527038	5.20168037428113	3.38050927692467	7	2.00054720672793	8.57834148376394	6.91508427396256	-10.186805622028	-7.0352129993951	5.05812660128178	0.162446268222505	-4.68614077597621	1.99943023700308	2.51598568652742	-11.1580003326774	1.89242637878103	-8.07671781380771	5.0036185623931	-0.289049117649164	-3.84441391717154	6.47301592001197	1.11110167856181	2.71715177520549	9.03351176271469	2.85166720610798	6.24424035454425	7.23066913566354	11.6516105271855	-2.30046250575961	4.16584545576106	2.99848733897041
99	1	6.43461648441848	5.1287940433236	5.21340461619038	7	2.05197211176132	5.77568811489317	3.68777608942164	6.19242411608306	1.70412342492871	3.89797407189547	5.25117307581195	1	6.70432323039319	5.37378055313905	1.99021629460002	2.93082464457672	1	1.46503958726023	2.60683449902936	3.80263675967565	6.71823870891041	4.11656659619295	8.4805566249308	10.4836198386695	-9.46876805883704	-5.71963545930431	5.37241978618716	4.2501993326645	-0.0756438462435746	-1.41722695233218	3.35934428598648	-14.2339560516204	2.61808437349387	-4.91669244529652	2.28110428004686	1.38890388151743	-1.70709758986924	4.13625976399579	6.75346682236329	2.05057921172659	8.37238801646504	4.0228432947726	4.57029675043268	8.81001974739736	-3.96488304552172	5.26509177536763	5.27507852490515	-0.903929817745892
100	4.08962233221941	5.21845719169822	6.41953230536286	6.3008539096432	5.87167566724086	3.73881288255089	3.0733436320145	2.73729253925351	2.94981403599863	1.38365517941902	3.26908945008716	5.27011219343787	1	4.180536577	3.68700681537895	3.85235246204895	4.9374751030981	1.09936129524533	6.52121260502641	4.00734541502787	3.74885924804757	5.06929795280318	5.58016375114447	9.20462593533747	8.03928984872466	-11.5736674097397	-8.22179503644907	4.97611360881615	-0.175639502616816	-5.06815389762094	1.55211919885006	3.95498608339933	-10.0543434123848	2.26083869446744	-7.13204899717447	4.64436785737849	-1.19785188348146	-4.32159988785834	6.48728944108918	-0.204913446477786	2.20773544400317	8.2693694369175	2.71418818646311	5.45061806042568	-0.0952908709144247	0.695913041681928	1.1911704792572	-0.157024493540079	-5.69925392906557
101	2.29402751786405	6.47545804461715	4.45573181309155	3.98283202827986	4.71494809313323	4.96415987191741	1.42196067047178	3.07346675552377	3.92358982648034	2.1300487229374	1.52452791424631	6.52981456208722	4.80020295598071	6.24581085397729	6.44473914748662	2.47366762474022	5.37617141440993	1	5.79928769990597	7	3.5546453617593	5.84748595847906	1.40924226991812	8.79081594701484	8.46217928455965	-8.85126555670246	-4.04324129942959	6.18728558830239	3.66742592300028	0.393775464027307	1.9532777586539	5.88975532498948	-12.9532510651743	1.69793316885969	-8.65574438556604	4.01765954277464	2.49465192362129	-0.877858601565622	5.26919086576623	6.5873654841924	1.41355336042811	6.89106345085595	2.9392066958241	5.12089411824682	0.568848068763497	-12.5713022522714	4.42265524525229	3.17866904092368	-1.24814280517273
102	1.20894126949237	4.85479573400397	6.5512531149124	5.75744916423668	3.22542666580549	4.24866613491028	7	2.83725058622694	4.35450375914143	4.96946654147046	2.2871130367335	4.40903314032302	3.80885510304883	3.30315651176493	5.79844395901765	1.37414255151788	1.69658089875122	3.24922437170016	3.06201412347733	5.85609833487836	2.33599714253027	4.77937039012077	1.10809574083647	5.24861852729967	4.07471882753836	-14.613844407557	-3.67537456661015	2.90455902986356	-10.5261468054078	-6.03482572831113	-1.98042440985337	3.4966781840754	-7.08799423400362	8.84732515372562	-3.82102031584783	5.39188183039291	-0.415957851220919	-8.56317603027818	2.46759446327016	4.39691358391934	-1.13113565683874	11.0973991309336	4.68721922994239	6.74020265791168	-5.64717901264541	12.9623886860165	-9.45846303272214	5.13319839505882	-8.0399436523774
103	3.77966216709595	3.16148845104165	1.42390029998386	5.01307489041347	4.57562637320701	4.37669727041055	7	2.04954374051359	4.85542701615547	2.82316150186891	6.19174134271906	4.77784390003167	1.67268860537994	6.5141731917289	4.63675226406175	2.24323461771005	4.09346385987362	6.7698095614692	1.2292051929388	7	1.50475719160665	3.97195147057796	7	4.95869567471251	8.74316000447793	-10.4033179273327	-1.62620582361474	3.36837377901816	-7.26617833733832	-2.29734225247236	-2.15035603385072	4.41253487087439	-3.36443192502457	3.69813942324623	-9.25032442029026	3.30529693511927	2.94847377443298	-12.4606453910822	2.55989742890214	6.65165859438496	-3.24716425088129	4.29004092083426	-0.165528185735207	4.42833643347471	-3.54584816380504	0.340893954171462	1.70218842316201	7.37105440822713	-5.35112602334623
104	2.37440386827895	6.14229190349404	6.51299102251557	7	6.01433348158584	5.2844754184548	1	4.31433740118936	4.6521226955886	1.89434803586811	5.12241089138618	5.81897578440218	1.73936808894671	6.62117033193481	2.97115858883791	3.72987447001069	4.47056729947373	2.44294401880182	5.98496530413971	4.68405554311432	3.73354586365437	6.4900304764194	2.36677498076707	8.56018686695522	7.26708015125709	-9.77893920588896	-7.2895372633915	6.03026202381451	0.221882716184782	-4.67312001653844	2.3088630626104	3.40293687028309	-10.713364886504	2.85313097599967	-7.49502022268826	4.77294735853115	-0.0909892216849094	-2.70497091821957	7.01927081436182	1.27828285341605	3.27239683388606	8.26649397501971	3.5163079451151	5.75046876242383	7.75100520579723	10.7294050070111	-2.34699511372074	4.01981318742001	2.91090518652515
105	2.10730684414117	4.30332444428693	2.94216379940588	6.70227241452048	6.93450947049557	4.83341433919866	3.9113943016802	5.83725715026586	5.63647712414328	1.55550984721647	2.94750618574798	6.90190757017143	2.08602653532254	7	3.21177034559771	4.54277133237914	3.41085564371713	2.71230358955245	5.31795606226405	4.69392679223729	3.66295756129617	6.27674927811409	3.56012874249515	7.52165728629012	7.97237296713623	-9.39962426865878	2.54320853229063	5.08519773491244	-10.5700180332459	-1.58717614552616	-1.5223263109196	3.27393899322146	-4.0583093279	1.43499159885177	-0.303038671923303	4.65082824692479	1.65585406724063	-10.5036667916563	0.0433288144116633	3.89813995499299	3.64527530101506	15.1277478419039	2.41511816868568	0.442195141955769	-2.83394881503553	-2.30004938328259	2.01209682003044	4.461566067228	-1.34743421186871
106	2.7193722050922	7	4.31914898057982	6.94851681427194	6.67582110202697	6.60984674672549	2.12032908915798	2.06531513278921	1.81861483363096	1.24213464060404	4.21666305010571	6.29203887793415	1.07276722993115	4.87858609564289	4.46362565232852	2.18660963186463	7	1.74746792495598	6.68431402723349	5.64430576447529	4.04810107913012	4.11707757208836	4.31978594170866	7.03296191152901	12.3799213283992	-7.83282340462353	-4.9678980817065	4.1526304632459	0.244191586364237	-2.40895582346719	-0.0428382050391327	1.74410135600827	-7.47638965143115	2.98692333379732	-8.32474034487484	4.52557099153056	1.28830473932439	-3.99938621604212	8.79722492901483	5.25001397617138	4.06458897351762	8.90381300772171	1.10999384534206	8.09027500805704	2.1953679549932	15.8037333660823	-8.2442919983947	5.51038939501457	-0.20933064057471
107	1.2952634259824	7	5.20581863618553	4.43109510890247	1	3.29267063525386	5.48751496856564	6.57473197286128	2.94775907657784	1	5.00355069798489	6.98857184279556	3.11852582421119	5.91702836847823	5.68068520493666	1.01304470064594	4.25533674522936	3.19045701870477	6.39846933114833	4.79868725676901	4.51387681462273	3.14649888089559	2.61870888278894	4.0327166861831	-3.29302423377014	-8.52655622130615	6.21876185437658	5.15285936019456	-2.69027487031414	4.79782029611094	6.0462780051198	2.91806476748996	-4.29638922839036	-0.404910962028508	-1.95497116141554	4.19358143869749	-4.45700475040812	-11.3227115595427	-2.63630592744206	4.78089065925476	-5.33189349640007	2.83936354909617	-0.525550080283498	4.57499817901759	-5.2284881474845	12.7662145034923	5.25843763051409	4.83321201877326	2.09975741574289
108	3.98339523534658	6.37416629506212	6.97079946272313	2.83901837522548	3.57855884212549	6.01115357550293	2.52234666367017	1.67871914865497	2.83574279028715	1	2.13859242152307	5.94523742884718	5.26816051463756	5.42675126991998	5.51452421638774	4.45580077711511	4.52491381847009	3.9755941612266	7	4.7190630759098	4.34237645910065	2.31953825487022	4.41468797134926	9.28355726027752	8.27694251378289	-13.6269491623425	-1.30879554433727	4.34959145987071	-12.4174679911654	-6.53366201717217	-5.74461349246941	2.43796319435751	-6.09501636524718	4.47025273472958	-5.84654125013159	4.85816944969713	2.73518018050278	-13.7017552906339	0.852757529083273	3.85454376455879	-1.25855921662596	9.33941529858242	0.17306819264208	5.58451129396889	-0.00910367323677896	14.096031444231	2.56444426122997	-0.317101679890484	-5.14848171747979
109	4.99420373136739	4.24811920257765	5.45890269679856	5.07684800564348	5.28815416034599	2.87539438506531	6.47976293009545	2.21018031478434	1	1.60895140147117	6.72973911083748	6.15860898342101	1.0637810077267	7	1	5.9595301059491	6.36752361307324	1.32988499966106	1.99711280843916	6.62677088134814	3.91961300204381	2.11924225163014	4.85011430937826	5.5613312450759	9.89613235072307	-15.1888867799291	1.86482534704077	6.51060862462883	-7.80178002326154	2.25039201210855	-4.73014524800659	2.81433059398451	-8.42561795040808	10.1016721532432	-5.05663869061169	5.25568535894363	-0.5174481877996	-13.5403171314746	1.15447822982726	6.94194422367388	-3.85740067157299	6.94868769483599	0.781033682373735	1.66677360642689	1.40194887891407	11.4059771259881	-6.68364482279444	4.38356920816788	-8.68008179444781
110	1	5.02761431039274	6.81852473900642	5.73130470278714	6.98208990738221	4.58009668588842	6.8545571668812	1.42532232004027	5.94072130260867	3.22089731804905	7	4.2358457032642	2.05690128115056	2.35389664911257	2.87282904608957	2.52985526259248	3.35265146216835	1	1	2.19647939826345	2.96426114512702	7	3.29411041058618	8.08626706937554	11.8511128341892	-10.4604428638615	-6.05236442198343	5.48824171260411	5.46177978562726	-2.89036521121247	1.07215336182284	3.67727161581297	-12.6766069379415	3.70571011431398	-4.99417261896359	3.30736997228681	2.48538559298814	-1.59157054947779	3.10115910873584	5.75966142930176	2.19944148417307	9.40323765669209	3.97525185502588	3.9549507117145	-2.44249446600551	17.1245167369064	-9.05509014434947	8.06769232247485	-0.939900568415269
111	2.89910284790099	5.89502870011236	5.9819783575841	5.93976488744086	5.45703273756812	5.45771446513459	3.20505525947871	5.9965025246547	2.36451626978074	3.2858707104008	4.9965282515755	6.77192314756009	2.09815270896258	5.32301992114274	3.27118650201498	1	5.52698276738293	1	6.41915103361628	5.54367500376642	3.86823429479676	4.88211847120243	2.99977027067144	7.23854902746301	10.6052500712271	-12.667801131884	-4.42876497435408	6.18126825930857	2.50153536356357	-5.05096151205561	-1.14603340990626	0.359432940289695	-9.80866759125736	4.90446264100669	-9.24247602496526	3.93213799202594	-1.91737342382764	-2.26835102547501	11.7269497341946	3.37241131037718	1.79135344760563	7.23140744585923	0.564966312153132	5.41028948863302	7.16838685124903	-0.0977886495904445	0.45717748063301	5.46337131806456	3.30559274905248
112	1.80630222300046	6.86271338389439	6.66860054471327	4.98248692977239	1.75431663810233	4.08157703924522	5.89133563919904	1.38018091081016	1.81970974829326	1.04746372344237	3.85444223964569	4.91746128444364	3.50397565730513	3.61177819804423	1.2374347371602	4.80953762786353	4.04476447493572	2.86475455220595	2.19267279698747	4.33891751810502	3.18181280676254	5.81801199226531	2.0704679504894	4.1582517914028	-2.94915757100859	-5.8844233122177	5.33582534080073	5.40059284315388	-4.47715040993745	2.30295146587043	6.39194308573407	3.68965834339453	-5.3975801021948	-2.70216504253327	-3.33013879832146	2.39282065487764	-1.54974049010787	-8.84418503255417	-5.41367012819417	4.69754501350436	-9.5503375756507	4.03628175562684	0.159401309578863	3.26923934262743	10.0311576701215	-4.53817962214449	3.1134905305922	4.89546373991484	-4.56553280455309
113	1.16589462813098	5.35391460856062	5.63018767127952	5.66812498985349	6.9374625329042	4.60879358199005	5.49849541218372	5.10136201325183	1	1	7	4.83939701645243	2.2237001959046	6.87212656186992	4.36657796133245	1	3.0558384973252	1.81813372641109	4.49642127979753	5.48510918321661	4.17987939374208	4.88751849326404	3.61014863560371	5.57918831881655	10.0248288434093	-11.8722060366267	-5.59028115234692	8.00475071651372	2.37017149861993	-5.7328281269531	-1.74053481957866	-0.254041141378802	-10.8614258870138	4.33979526764274	-8.41068051494093	3.89405302933459	-2.21624967117371	-3.07695956727326	10.8227012435005	2.65509335424066	1.52147661212153	6.44645168220344	1.03503641848269	4.92226398637509	2.71943749265807	16.7728750292196	1.05954681423809	3.9743155363157	4.53486921158496
114	2.85345119627333	4.56108517787812	5.64011148685781	5.59543232593056	2.12847015973899	7	1.60038081274167	3.39574414600447	4.84622812082871	2.68954847778567	7	3.07293686686897	4.84588092024114	5.18137904096927	4.34994147737572	1.16952391584721	4.23859463368296	1	3.42886158279956	6.23673370075056	3.92302211058532	4.29406656346134	4.15970721843451	2.88375512852615	0.380964781160906	-2.87972976486787	-2.87724169742554	2.11312628397227	-5.25894555567985	-5.17651530467822	9.16262179596341	5.20032437160937	-6.63103644470951	3.13258177740965	-0.700341225202632	-0.360672428975058	-6.98219228444412	0.699093044368175	5.86744565202283	5.44399692638463	2.60085691286505	-7.77638713878285	-6.55377828353377	5.16178202672378	-2.90505994668913	1.09845463616777	-10.2582105450973	-0.264392583583571	-5.80590483203849
115	3.39593480212433	7	7	5.46529707911434	6.77473705234567	3.24614755185651	4.01304862412972	5.29170115134756	3.25189989451642	1.29052987171009	3.05679756127016	6.85855752238802	1.18516783995772	3.86906499478962	1.17130028830161	1.58581630911263	2.32370430637559	1.15145341680161	1.25302684072637	5.77471082358333	1	7	5.06055553116389	6.34485471787288	-3.89298233784538	-4.04601796702386	6.93998168584129	4.89262191939	-0.217060720350837	3.14591853004141	6.81354422244275	1.53745677282161	-9.32078879445795	-2.3004847527697	-3.78749280022368	2.57185420396803	-3.87144279042324	-7.52152727470329	-1.33609512915729	9.97902450229077	-5.69274065835165	7.55492245708947	0.112978776286054	2.68099017913183	4.38344665885746	10.3327520594072	-9.44258386733211	2.33289591025436	-8.17465344888144
116	2.65413232924473	5.88780859861569	3.22827047429292	7	6.5730370762223	4.71082604162807	1.97349714642214	4.17499736870265	2.29492924994622	5.40074526190878	3.41702808300468	6.01855488197095	1.60560398253838	4.7731152467023	4.97263393703578	3.02597584837709	6.02666039206547	2.53910741340518	2.27235553540233	7	3.74409808667528	5.76974382666887	2.16652746557222	6.25397853720299	7.68749031334701	-9.4158751721312	0.538792421074979	5.32742382765953	-10.9028294274572	1.41291691652342	-3.12444250046181	4.22216623746029	-3.45206606855851	0.0058098429218216	-1.97739574491907	2.75901255913924	3.0628678959578	-7.5859769566313	1.17750167549372	2.70574660672758	3.2347539548757	16.4412560727473	1.96789163095353	1.57626296274536	8.61284654487048	6.54393250034958	-0.776171273986159	4.97508587510076	-0.249706510469336
117	1	5.92265056379847	7	5.98524977775743	1.36692927172429	4.59312658046967	5.95791964929803	3.48914602228483	7	2.66733962184313	2.38178348353442	5.75640511329915	1.89740393397121	3.72051783277306	3.65476341884512	5.59561288163236	3.7981829094629	3.69035450465093	5.8014343572839	4.6675491768584	4.9875510697351	5.01285378996785	3.94345101466988	3.10279001066744	-6.03009612913633	-6.04774419929845	5.82862108680242	2.33912188985633	-1.65432415281621	4.22638214239544	3.91058366144669	3.78826391913296	-5.03121387391671	0.407307645740579	-2.50689976411922	2.73555735104133	-3.15555851094659	-10.2427936233292	-2.1579037013049	5.3028917400015	-5.73234395125912	2.55762730444139	-1.59692034348004	4.25799945542226	-6.71254001654228	9.59919537432968	0.791804886004595	4.5925378376738	7.70633755786784
118	5.86779509161221	3.09326504673385	6.53654538840361	5.5622756676004	5.73884924311431	5.5070377128242	3.9974871985983	1.30696502657004	5.64769846777255	1.75868196374585	5.60752812214969	6.28857024820108	1.88814436142651	5.96883383928889	4.06945378377544	1.4100900687273	1.9382387784445	1.72077312172312	7	4.50286964154295	3.11348350231344	4.57339886435847	4.60004303651067	7.5731817100519	8.97272598714323	-10.6094430193586	0.354602711917809	4.92101123820037	-11.0646619371919	-8.06494654818223	-8.63532187049212	-0.439891793260764	-7.1871272038921	3.18111716806966	-4.76153941090531	6.70401766159019	2.2809953052558	-16.0392666698266	-3.96259035105085	5.14032703294094	-0.613471084414747	9.1858697115441	5.60852453736349	5.01194680612426	-2.85866455254986	17.6657724487372	-7.20267155023524	-2.06456421767444	-4.79131001827222
119	2.26365981263815	6.49895197334918	4.98221790373201	3.50901985157377	1.84552851571017	4.60486500473847	2.13336445613096	5.84180387226629	5.66124064167977	1.63578225470616	5.15111379860717	4.91399135202689	1.91097789848505	4.32605174770224	3.51429977816619	1	1	4.70757764385934	1.30041955511851	7	1.84433789403456	3.37000955909604	1.86072103104019	4.104773226149	-2.09434522407815	-8.42446271199905	5.84401078028082	5.30649116209879	-3.25277561298164	6.02228706380187	6.17600440198292	2.63621240158351	-4.38589293332091	-0.805055935090632	-4.46012760211002	2.43210271785878	-4.23999779197089	-12.0011952916649	-1.53633372825247	5.4594869420217	-4.67236191635095	3.18481228942365	-2.35060065290089	7.15997372499647	5.03234431026752	1.7321932277947	6.53874346014712	0.550086585607456	1.03970661838529
120	1.10660260821829	5.92082941600903	5.30756729948672	6.54004622695225	5.7853970979271	5.51654281639169	7	6.6390847102978	5.69833453287053	4.64384322770551	4.53473151297515	3.1771535897137	5.60190423673828	7	5.98233281628406	6.38445752367466	3.39405679403023	5.01660951905143	1.56492595188215	3.60829782353009	1.95467780767023	4.62351241859596	7	6.88735351472955	2.16310190754178	-8.76465165861649	-4.42816951677053	7.2394657932036	-8.46175949766579	-1.8861123668413	-7.90296015668897	3.13176258023026	-7.2741572570086	4.44402164282696	-4.10571065511702	7.70344023457549	-2.64652585969241	-12.0735750852238	0.0115741766884045	2.44534862946391	-1.11163825768421	10.9986391316242	1.1818727303391	5.85926921258109	-7.58350759349746	-9.66603795442245	-7.02819080665149	7.79833109264845	3.59924039437934
121	6.03944475622399	3.87868082890883	1.08187597027804	4.9071635637578	6.10061573925392	1	5.35194310650431	1.86606786023926	6.42310844735331	4.24811294086412	3.56454652430614	4.43688798152999	1.25960552145297	6.17104697029159	1.9363407086112	6.1365980180634	1.80423318078955	1.98814601167152	1	7	1	3.1341456686806	5.77516603593708	5.15381933180942	8.96811040097049	-11.696589570424	-1.43563678242983	4.85093690301493	-8.50703084337956	-1.61906913358114	-1.66351570196705	4.71772974210692	-3.02546504791649	2.78548222327779	-8.83980519466581	3.18060029511306	1.72180617981143	-12.9716816728517	0.565460697203983	5.13318647856732	-3.98344978521182	5.20480309453289	0.919842490454134	6.13995264141011	5.40478027287895	12.3298204757651	0.427609209997753	3.34188831713526	-13.8744685086701
122	3.72977883216666	7	6.22796145062455	5.90664136537385	6.46138394377045	3.0415519561723	3.94552714409536	5.03294158601472	3.27651760387576	1.55915795067847	2.37115887514852	6.2684174022482	1.15515540141541	4.88112055192697	2.33018830255003	1.38117199525769	1.3776635028762	1.60468458223142	1	7	3.731474981538	2.28041723259614	5.58080154104224	5.69073278442319	-4.09242233657725	-4.52070611371364	6.7667308796148	4.45004238308757	1.00693281090331	2.29473748023609	6.80288293887783	1.53590948563296	-8.53063945635655	-2.18843830789825	-2.63630102364112	2.34112757780597	-2.69159766516945	-7.34362651254949	-0.668819867965958	10.2660223472042	-5.87326972157381	8.08144757360006	-0.0853829291893632	2.40338153908052	3.48452415544677	10.4903734249446	-9.17486114389743	7.11949456179229	-1.95325995343505
123	1.08281414387067	5.5951153252911	3.59148973718165	7	7	3.07477488190061	3.83613095076953	4.12125885982402	6.83511916762547	1.37433077814795	1	6.80784060376236	1.09402733269181	4.45365896303915	5.03525171162542	6.54548731665559	4.05554301359735	3.3744257521799	6.1274013531825	6.21967715528057	3.14392039125438	5.34645669892658	4.44870464012242	5.21230371728377	8.22977338429934	-9.2342050820748	0.632568317779153	4.27823231296792	-9.89665888779422	-1.35658692401498	-1.89116679685977	4.99848530342766	-2.73997011050994	0.47535964010281	-0.50946260357399	4.22263124733264	1.59713905074634	-9.62440658584079	-0.147135785737937	2.99263995185221	3.82335926335239	13.8817071450828	2.13877418922085	-0.495100445704617	-3.16016138237057	-2.4996005356683	2.23665266728731	6.07215676406685	-7.78075438084438
124	2.69488170503973	6.95921121062951	3.98982027874895	4.69866117592782	5.724017967406	5.47191607653519	2.3134210715296	2.18189322771857	4.26077556356751	3.69457613391956	3.83366235993979	4.1259668202512	2.79193445230347	3.80694643811773	3.78178195406426	2.22240647521342	2.67690503258389	2.55847918846466	5.68930650944367	3.67959763580088	1.37000984199511	5.64699484041526	3.13613587885537	5.98611140648754	12.6524046285289	-8.10858881348619	-7.22487544595267	3.33588316038575	0.976153639501757	-2.49173059117808	0.460920199970257	3.02095910773696	-6.87467133815151	2.28786783831509	-8.55494452777747	3.40294268008805	1.95520150557308	-2.93549647703572	8.49220382651358	6.70179912749933	2.39224754819055	6.00682024536029	0.965956198080495	1.69849407675239	-3.65098082667098	16.9687124366177	-9.61846196214378	3.5778738989906	-6.31121803569085
125	2.19555761968301	5.85719719171072	2.82604206099689	5.00788362363363	5.34345783426659	4.97155799291649	4.82823380348247	1.85377228375327	2.0510497377296	4.00803603154058	1	5.84916429829728	5.53628866283989	6.21400728914385	2.78390231760022	2.05335529677073	2.27720768780111	1	5.09400465656512	5.56101379179427	1	6.20544640371598	2.82876527510885	9.33543423190786	10.9585763023587	-10.3972548784121	-5.87525274001234	3.66498067560896	2.23612958392681	1.23014659184363	1.10410472359218	4.47482839702195	-15.0071162649539	1.94474021084768	-6.78559195540705	3.63263235894289	2.19375576931157	-1.56658395953604	8.73909198427296	5.99277914574629	0.994888381483403	9.32600554472148	4.21780633623339	4.18759243748104	-3.25205373158	-9.45622679832024	2.74825866291349	6.27854063120848	-7.55706249225036
126	2.66440594087469	2.94121731352345	6.39316046126801	5.78741904813162	6.98843217483397	6.73657077870791	1.38705605569967	5.18383777006492	6.55294018918491	2.7285034163435	4.10896665926575	3.72975852105394	4.5398506704886	1	4.33119877929149	3.80193624629331	2.8894057717947	1	3.96003415678261	5.50702425325772	4.62878726147674	7	2.8500109562079	3.88725462053743	5.13006765670009	-13.0878647775274	-4.61983196589088	3.00775983797898	-12.5923416838251	-2.45529531052809	-3.42499797613577	5.45768871383141	-7.40100923775668	8.99514367835327	-2.23277274301459	7.9952169176445	-1.16228764049895	-7.71115833316176	3.45335129923879	6.80635327327363	-1.29112586913105	10.208739333381	3.26946247859804	8.96297709462019	-8.31496322380957	0.404707916476798	-0.637466329974595	2.71166732772893	-7.92885661129528
127	5.00938365556865	4.70179527519271	3.62620668627346	5.21541522212089	5.94540023459248	3.91361699069381	1	6.78578208370797	6.68646984117033	1	7	6.91210193971386	2.9485950824345	7	6.35389519621586	1.9028882819827	6.74696929470588	3.22250754065267	1	4.95309350163726	4.06222077576318	1.91991697740649	3.99385839763517	6.59369148495525	9.00423025438774	-14.6864640425305	1.2574967854057	6.54826503201717	-7.85696238924292	0.81520855225017	-4.82819128292009	3.49667104980298	-7.83711735995135	9.54876219842552	-5.73979751044276	5.48228571087235	-2.16875162611905	-14.9437183212824	1.04570990387688	7.16947121562874	-3.76962551011096	8.29628115732185	1.12698382680358	4.84312542890325	0.631827447898416	11.5623100305003	5.65061410461518	1.50286950076159	6.17899256523773
128	5.13029650018282	2.98454040578989	4.37079900121405	5.4707198054083	4.8123302837908	4.68883824725944	6.71613832391844	5.66761331079355	6.78649875882969	2.26721671100714	3.2745705299972	6.8905038788322	1	3.38240355686482	4.96532656639943	5.26443855465335	5.50419858190511	3.06474010557936	4.22228116960193	3.36790958287556	1	4.96290233868013	4.94215095399062	7.16384274258188	10.51953495354	-11.6073899791535	3.97697528171506	6.38782413265216	-9.12762117961458	0.39824020343677	-4.52169762106745	3.97059210558672	-7.41034706036804	10.1832107594929	-3.62318135248012	5.6683697308703	-1.80368055100422	-17.2150805577717	3.35129320592055	5.40492783282381	-3.57668682968756	7.52201175605915	0.210402163633183	4.00643343854749	8.50221862404564	12.7604760080329	-1.75841674935637	6.07821905150928	-9.68244075705666
129	4.01405874663745	6.23507492666971	6.36992100632776	6.83897495932807	1.7340637026738	4.54859801396647	6.98128693230996	7	1	1	6.03502829591705	5.56673119338971	1.47606676547518	6.6105823207112	5.4171757632693	3.67109426062606	5.02676768503869	2.90249126212555	6.4372924152969	1.65700793455258	3.36567557144908	1.58901078919775	2.24151073684918	5.1657281111266	0.813031364671368	-6.25898198250085	-2.08212421196159	3.17382950504778	-5.8172896252149	-4.47661358822497	9.37468081822665	2.4615602455039	-5.71306102169368	4.0776667395277	-0.731401224161855	-0.71256513872593	-6.10150379254484	2.33905651885425	4.64598798988734	5.18593588342033	-0.347541155334528	-9.40111927305071	-5.46007129639581	5.1595870250044	-7.3410046673856	16.6818613460678	-9.0872886320232	6.76033336799832	4.73137965647036
130	3.33135748114368	7	4.72135299903086	3.10648602756839	5.18293470628185	4.08759680496251	2.42068316436625	4.14007265947527	1	3.83781002847113	3.88718342929148	6.82213794083697	2.14773302005759	6.29968054667591	5.182352684524	3.60224449805475	6.73692245280056	3.05114556634026	6.9946565864679	5.86019512606315	5.1385565675215	7	6.15833665271086	8.39465307162907	9.52479288257103	-7.99101747208763	-3.83827513554261	4.78618387841299	3.01136344290839	0.602102860869189	1.40672067283787	6.04920989859981	-14.3896382533855	3.325569968074	-7.77032989300219	2.82552155015879	1.92926675049756	-0.902350444187334	5.12898438619505	6.82114307453069	2.20725355458308	6.39692507666545	3.45161347984069	8.47662600264517	0.84317811339734	17.6558965017193	2.86336471091371	3.31539439876268	3.36214099890245
131	2.5255075518776	5.8469624258244	5.24391117955384	6.03381201701683	3.69242251548952	3.13613186791527	2.30514642828355	4.73292111110783	5.90072208249222	1.95354352398157	5.04373350804833	5.18732350927653	3.23722863676144	5.09226595840637	5.37121487063202	3.10090035775122	4.64405786230069	1	3.87369322384162	2.61230370996744	3.43416638237312	5.7814066630904	5.0809380361805	6.55413518357873	8.08243872945394	-12.8367851736053	-6.93032091120604	4.53093743929575	-0.41920213538267	-5.2633042672694	2.08771574376721	2.60382629516501	-14.0758915419618	1.53308175144545	-9.14722250589606	6.90007507277094	1.34114645228505	-4.41530897857027	7.37345631745107	1.00273822900516	0.833715752091428	6.53768648873307	2.93176039712093	5.39247238572424	-6.88974903994462	-4.31008406433016	-8.26734149180725	7.3112596569786	3.77012059155192
132	3.64287916992237	6.47338057067973	1	5.16346256934271	4.06259301530701	6.85625437281718	2.94330527074841	4.99287595184354	2.82168946609021	4.77140104572655	4.44690914698019	6.58934242460776	3.35752335044555	1	3.18662867188882	5.08361191253341	4.66343696368278	2.79007510245849	2.81277157544256	4.20714328235868	1.62077941273097	1	6.36682681969989	7.50859147217422	9.01590154343492	-13.7773005774086	0.633150840160945	7.7779551119581	-5.1643836958355	-3.26789357370418	-4.38689697948575	3.92200588446238	-6.99111770593951	6.17735610330527	-5.34391611042082	2.44461142040678	-1.86533696223054	-16.6270121628631	-1.71518383321554	3.1157165875866	-6.16142096960273	4.09363068389358	2.84259103248406	5.42956741234855	5.3119495154625	11.8807316981809	-8.47095415202062	4.08687233641352	-7.60903500881311
133	1.43438040877523	7	5.87117166954684	4.76727322847257	2.05630578899477	3.31699593871507	5.93764892230563	1.03217874098111	6.33960072820436	1	4.82340480094933	5.31164915246139	4.17238601581436	5.79543545872035	2.39536753482361	5.4256733615574	4.14072927410799	3.42560802142928	1	5.40590298521752	3.48626706877289	5.65648610017855	7	3.65287113720091	-3.3637398894384	-4.11676685325747	5.23977028239754	6.21733760453303	-3.26453625591583	1.61887449182475	6.05463012968787	3.68894689773845	-5.24974252785308	-2.04995101940435	-2.56815163100851	1.5470613355038	-0.924146051990611	-8.6848548126168	-4.05903858068531	4.08121539373389	-8.50073626501595	4.45570424377066	-1.3946211072257	2.04826964947413	9.56206951204799	0.316099178748786	2.38441151136744	7.35967836068205	2.67804331639566
134	6.55007664152018	4.83929004127091	6.2132301752474	5.52349902693108	4.68075393268964	2.62184074708587	3.42465903639467	1.71510483892852	1.07611260119536	3.48689842365781	6.63009911270242	7	1.1940896187812	2.31619412468102	2.59649672239188	4.28948959022007	3.69594487660505	1.89516511838345	2.85391505289944	6.74606599519551	1.49957089491177	1.51056749276266	3.69770542480521	6.16764319659542	9.27791799995282	-12.8249749044003	1.64821067270108	6.24151245396907	-7.45346492514098	1.89883878581272	-4.93728021463732	3.0468897473296	-9.64333668105427	9.37829745436965	-5.07575948605119	4.41442061751415	-1.41700775008747	-14.217679426013	0.960910109990259	6.98285785041081	-3.72115897535885	8.12620061085013	1.02172685143032	3.02660783315451	9.34156611577783	8.10001369546866	5.88744602045494	4.77799913817042	-6.50750726275708
135	1.09555704836822	5.94614694701863	5.51575929284183	4.95645671170388	5.77519254668138	5.8296183566355	3.79214811486326	3.29480306766895	7	1.63827254014064	6.23819880244445	6.67337350732836	3.30663041987456	6.17404462253439	3.99593656556377	7	3.16840080079167	1.98710536886741	3.68251988173728	3.80874478625117	2.49986987153605	4.56780140659586	5.25030148863791	6.27078100443154	10.8263839435588	-11.4023614601161	-5.12568275106482	6.83120938581874	2.92991049799636	-4.53670247867305	-1.649617774886	1.53407515227679	-9.49041566957283	5.67610421412703	-8.22809145879987	4.47217978452476	-1.45897659050438	-2.05855893972862	11.6907230740742	1.54516364513324	3.4508753894272	7.74330362764942	0.0729439403018554	6.13142434560357	7.2692691374854	-4.41415082422147	3.40501310265475	6.28272440600286	3.99682112411145
136	1.66195192342217	7	6.37078279081143	3.82027522180027	1.49598861828366	6.52496623116402	3.76913010786573	6.02528657995317	7	1.48056121687305	2.99117929048324	5.27481937567906	6.98540204357361	4.47135024654564	3.57505794302983	1.38885808281421	2.30415723073311	4.22899865341561	1.38874938021511	4.19418145084101	1	3.55847604116356	3.75593819637729	4.45257706074842	-2.48261016141695	-9.19563814536736	6.04844024781564	6.30421166891077	-3.64810815523168	4.76614575623305	5.16040541387278	2.55030507737556	-3.60194321135389	-1.27309946723684	-5.6486953755035	2.99360735385341	-3.99250424006301	-12.0067424332947	-1.18659474341618	5.26317988879339	-4.46671140466273	3.59726329829759	-2.40571156688852	9.63934363722808	5.05037056455289	2.67835236084396	1.33585435725394	0.902036619072155	-13.317736157511
137	1.89990483355677	6.72341292384738	5.10356156844619	4.16358344695424	2.4794357002421	5.79705263190646	6.18836830172873	6.29393871886693	5.54591883583856	1	1.39879408583016	6.27835005293453	7	6.96850492956895	4.52348141753327	2.69136828790316	3.62536734383567	4.64048801167953	1.59417984424338	4.88676787650156	1	5.83158515276021	5.31515430679059	3.99178965267688	-4.90431133079677	-7.09758509458187	5.41112540144487	7.53558663092006	-2.63137603440482	5.78792480767656	6.51510672867509	5.05242297131965	-4.30791631042922	-1.0078607040898	-4.42826106362525	4.13865431703406	-3.36402721397486	-12.2220587710425	-2.87361242617943	6.13918234986366	-6.67942109274512	4.1525257025173	-1.02041737308371	3.79489972165506	-0.585325144143906	9.16732515360416	6.60465333370205	-0.468663784324686	2.66571717765837
138	3.43276626854013	3.92924357451078	7	4.96544888839699	3.80827367082972	6.0042669077547	1.94712618635374	6.20512588030852	2.40307249205235	1.28864302299148	1.72799063011134	5.82396147379142	1.36517994151611	7	2.18944591922045	3.70553238578208	5.8168018426974	6.32269247851413	1.41459428120863	6.11597837702286	1.2179713642101	3.87901733314693	5.2909563780214	5.79372975370458	3.14744196779184	-14.5653483357398	-3.48638581699964	2.08856048173082	-11.1627935980968	-3.01281209038209	-3.41399203168834	4.23700266611748	-6.45966771397735	8.48197070952573	-5.31958424145345	6.4445064069953	-0.778025317340183	-9.61272871127155	-0.472586437425559	4.05597934619749	-1.59336043076299	10.1640328302552	3.77466026394212	3.97250183050313	5.29791706222117	11.8354178843129	-1.13110762798506	2.23291244768387	1.90154483928117
139	4.95639513793142	6.59961518374978	1.57444360850064	5.69401942264772	3.30293579868622	7	2.3687731328424	5.51788515319676	2.38549689090665	3.53202599925957	6.36343135080185	5.72467557154907	3.89573423182699	2.0118442656064	6.06723124491688	4.93820647623366	5.09999954408445	3.63417695387003	1.18760383104892	2.81083948252876	4.64300142294724	5.45486434152846	4.62567315473712	7.50378783100049	10.5364316362808	-13.9022160820813	0.736689808194793	7.18724594906287	-5.07990525668015	-3.38754724022654	-4.63644089239289	3.4077754560109	-7.14686767663572	7.10766001300352	-4.48196023219328	3.04646320573375	-2.32122119620764	-16.6585915350189	-1.83618993666576	3.53479040811825	-6.42676737865346	4.23684142792659	3.35759004046932	6.2343904573181	6.02075403914883	4.71762389763375	0.754652869994298	3.09308062953058	-9.16524701853774
140	4.06412794927717	4.71131790157852	1.01957899267351	4.76970036813721	6.00919819678502	6.67689467230505	1.77036692336628	1.76420963054312	3.36502582528503	5.85119895588032	6.3965606688505	5.29129706995909	1.14973273275288	2.81055482767271	3.27242214660845	4.89977557872959	1	1	1.74258902250854	6.33542719848564	1	2.50139199271592	6.55224464262519	5.353662566374	9.27682464885659	-12.8949972157445	-2.18672757953142	7.34940529524998	-8.16476971885667	-0.793571503682206	-1.11418592955791	3.74267824515683	-1.38902835736634	2.698007829647	-9.08936491286205	3.71777663240225	3.41369600284893	-11.938590543141	1.79074328823331	6.31525935303809	-2.26629582146754	3.45471666835781	1.23492508766704	5.12203606244285	6.08197343407405	-0.90132256668131	1.58784527683072	5.87900881247805	-6.18916862546151
141	3.14433219749213	7	5.64363448829631	4.48668611133585	1.95336819314511	3.85154989139206	6.14681584635582	6.43792622506463	5.87508994095126	2.36344771717822	7	7	5.66349109612836	6.90256627790948	3.99825582159356	3.44001195419458	3.65865705144523	5.24232354813986	2.8110174388	5.10646378377493	1.27691276106512	5.53997434208258	4.56954931266163	3.73461826785343	-4.32513756863718	-8.4309972209553	5.90136781045795	8.17066579314566	-3.66507317581001	5.02401715156838	6.3962348836612	4.18964141228554	-4.94924268248139	-1.59222874554694	-3.78984136848758	4.24442753716246	-3.59605168517179	-11.2713934753331	-3.41008222385951	5.3863569572833	-5.56965765846836	3.81093616581917	-0.277016820497166	4.47167587345383	-0.763049431816984	0.970538149377089	6.64495655685891	4.95795933862183	6.45191015426553
142	5.09010189177744	3.79840426958305	6.58911875256978	6.88440156397439	6.76444254297826	6.99141932095352	2.71221143827692	7	6.84101669410459	1.92903423531567	6.86867414586021	4.62651790347161	1.62800357006177	3.22168448983408	1.83407789644841	1	1.94900390283822	2.00068538361378	5.52652412563293	2.89465430326091	1.626024687574	2.97416968658431	1.57183978533653	7.67890647914841	11.1706865984667	-14.2746566021855	1.20503187256066	4.95316412815427	-8.51255992922178	0.31754713771996	-7.03086828374718	6.04884393578762	-6.92095895941735	5.04467365814727	-2.86469451640232	2.29336880536769	-3.13560883348323	-15.2100702435854	0.124810334117833	5.06295121442671	-3.29954297846463	6.63182805397405	0.566793050215286	5.54220088775859	7.05448554813722	0.380416149374278	1.95822651684888	4.28437159231818	5.60081887910374
143	5.76440831353104	4.60429783743127	5.37050808718869	4.74316565637974	4.82946079774486	2.99032984759766	2.18796406974112	1	1	3.08090273242274	6.06802621602714	5.28610633676419	1	1.48234667214301	2.57809842413044	3.65231825847384	3.35348393821377	2.97244373896471	3.4702025562237	6.52530447700443	1.22199291128241	2.45369383833785	6.25445210129752	5.75516942166382	9.2779094307308	-14.0069464854844	1.87700658217629	6.62222609882208	-7.90724845542189	3.02843946488277	-3.92037278703766	3.44750981051938	-8.86263953509231	9.5959875257826	-5.30663013689382	3.82386542009844	-1.86067009000669	-13.0987359997659	0.8902144008042	6.30597958983887	-4.7502646595206	7.17848146313699	0.774284026848588	6.91760398653459	-7.36623391168035	-11.9746212512092	5.32640216170995	2.24759447355443	-11.9007978830447
144	3.22597747541822	7	3.90317358270127	3.07131898412437	5.49259367769387	7	3.26016575243452	3.25658148939722	1.61222451788842	4.21892773377778	4.01028049450554	5.72025318976461	3.72091894697276	6.94257306941058	6.29991824748004	4.71817347361847	6.49225745719077	1.2804299340603	6.83566516191314	6.66938374751079	4.8031345930207	6.3739781879005	6.00774305508116	8.13439200120064	8.88093759604875	-7.49900929585292	-4.78369241297178	5.1145032392136	2.99300100841904	0.746291705113818	1.2596558517637	5.30986845913935	-13.5892605520125	3.14830125543634	-7.66496994357123	3.0176901396568	2.54397766351507	-1.26686283318528	5.13545727315079	6.72860251751925	2.56129032094668	6.82227208984296	3.15771376602778	6.25553713469725	5.83255075074091	5.40013091502545	-9.20145393167127	2.09081206109805	-1.22689806755238
145	6.60639768096541	3.22524293851072	7	5.02578059866826	5.15209064942383	6.89659452674061	1.14284950965607	1	5.15969322072509	3.85943020526328	5.98465134878671	6.34354371961599	2.16939874566004	4.79720338999113	3.30281551730404	1.307912988816	2.57245711678197	1.26287228029261	3.62376961496037	6.01732353560482	5.7920490676073	4.81738047324059	4.61504815391846	7.13035576206966	9.56496149285515	-9.95533383649932	0.429484814331243	5.23462945442296	-11.7131973477661	-8.40906937903674	-9.13203114498735	-0.224986027064518	-6.78851883193874	5.22565744314654	-4.40652411155704	6.34156135925386	3.37012762974693	-15.5160639282535	-3.87109905555141	5.68909683990622	-0.538084850010908	8.72672766506307	4.55422582790367	9.17114335470571	5.26788895579669	17.4045872621741	0.500459763108781	2.95427613783236	-6.45990341845542
146	2.31429882608463	6.35469356537371	3.0576267502095	4.47454092726848	4.92622771819302	3.96673771128848	3.49142660089626	1.23341336125121	3.16479333040487	1.9550821492724	1.65325078026702	6.70270872969288	1.3913533310773	5.92087246321725	2.58884832806324	5.40764670476264	5.51662323235199	2.44583042947114	3.34069413303703	6.21833363906363	2.49944545322727	2.26973994646208	3.14782845886493	8.41892712912193	13.854189633377	-8.78397634111695	-4.7002137051058	3.11775874947619	4.27523486032485	0.432520671624733	2.09372076193486	4.80621507203309	-14.8288755237346	1.95994886046353	-7.64023268129479	2.39224858752275	2.98481131709298	-0.3795083014987	8.60708796626703	4.1551326914788	1.42734837284305	9.5813123788991	3.5849898544928	6.4486426950577	-5.45496571337516	-10.2676361208854	0.717597653071935	3.05607244878055	-6.40017141776157
147	1.57340015539686	5.47246006910932	5.08738868942244	5.23209314013587	6.44064770859568	3.38118406959473	3.91013928136092	6.28125056974486	1.38222900662678	3.00622488659188	7	7	1.33350584298016	3.9058157394577	4.1169204429663	1.81805254211186	4.65578383992753	1.48475221220223	5.66191976536482	7	3.89644974533195	3.98719793231417	4.73454071690985	7.15719244313568	10.6156248807812	-12.3064225848327	-4.67237701671214	6.38000423624084	1.8192086960472	-4.7239544593072	-2.17415086731383	1.60292227377081	-9.96365805771401	5.35940883714648	-8.15396232239583	3.97527279642366	-2.86141989835734	-4.08790321696934	12.4870232222293	2.56735964295127	1.43624256714325	7.08391690187227	-0.0578519321556594	1.75350486520549	7.36493407762118	1.14343359925735	1.12449995867278	3.23077556211905	5.13587014394436
148	1.29212852068774	6.47868469670003	7	6.16565292288978	1	5.19934673099005	5.25516397799769	6.10259690888101	2.13806462655757	2.90014747340177	1.80512572217688	3.71154314589467	2.1303002183454	1.74486724645659	3.2089024307739	1	6.32897715535358	3.71907356298107	1.88545069873181	3.39161692707655	1.18860434963771	4.42051185480549	3.81645564229476	3.54003545826893	-3.58207176154647	-5.38958259332614	5.91325935612228	2.31514135777892	-3.00987320974071	3.90972418457819	4.76031776118156	2.54404846255057	-6.33840293717463	-0.845327072198799	-1.78149431548225	2.13807235468758	-1.89672768386144	-9.03244138181761	-1.53750364963122	5.31456025239448	-6.60438843725788	3.34218245015963	-0.189493061675027	3.46177363925171	-6.42421198127693	12.7468224175923	-7.70572937187817	4.95563633902143	7.39505255582008
149	2.06278442541482	6.77107894239771	7	6.67831542115911	1	1	6.41445207399919	5.81935806780106	6.48772658903151	2.49597226385558	2.75085498650728	5.01434207850086	1.23402139491743	2.1495875224469	3.73185895913947	5.62419052519757	4.53781584713157	4.40532961218351	5.12700319766671	4.74186814432611	4.32126292066965	4.63888591802359	5.30015101965994	2.19280383312438	-4.72177060459818	-5.82659940644511	5.76710795819413	2.56505752553012	-2.02549726066066	3.26754661119719	4.82553890518472	3.4462553067486	-5.88906430970297	-0.568499880376319	-2.67183195628335	2.35097738080881	-2.76819102320113	-9.62829557091365	-2.19853737795859	5.65674702554987	-6.37792935213376	2.24957246977313	-1.96184892406877	2.03921951781446	-4.62654330065787	9.59327774973495	-11.8498329631023	3.76940093399251	6.86518187907641
150	1.83410217742499	7	4.55371212298009	7	6.85965190831474	3.01212974146159	1.32819267149723	7	1.05978160248452	3.4600075701558	2.11410901915717	6.00018257522184	2.21400461358957	7	4.17574406995294	3.23127286055057	7	3.2210702848858	4.02122237363787	4.32260021407612	3.23975370540915	5.97105132071077	1.0949144341035	6.10998606163157	11.6462504217456	-8.98921189200124	-4.84701353882309	4.78745038463986	0.675402693166513	-2.74365246369611	-0.746135004526631	2.21885655107775	-7.61361010541338	1.27864829583836	-7.27540538779831	2.05060107177527	1.10144714533011	-1.55500130701238	7.74723528401317	6.68013388658719	1.32206404002146	7.69932439869332	3.62854965434802	5.81420326439069	-9.37642459009764	1.52054148402833	1.51742323423001	4.57079853286238	1.67938571267357
151	3.55712149338256	5.98178258155241	6.3671622547336	3.43204842134105	3.02415423430618	3.43741726452645	6.45020005463927	5.3154151144533	2.92068469415364	2.89157057393716	2.28038089172111	6.69108181729535	6.22186879450693	6.81390165129154	2.52783436648318	1.41488615564114	2.80950919844486	4.17873365906757	3.79914170955085	5.95412253156524	1.30013489616277	5.33381912822629	2.08000947666144	4.97381269411385	-2.53094790457201	-8.52805262999416	5.25316590685621	6.88802383885745	-3.45063654325038	5.7093395163863	4.43195638632066	2.43556196893636	-5.49754254447461	-0.587741431163607	-1.40266576387612	4.25693373716082	-2.39695308233133	-10.8557655513813	-1.67507319454046	5.22295421260124	-6.1111865142121	2.26914587787478	0.147612009029182	3.57551348485585	5.84240189891689	9.42233466296679	6.44668532227547	-0.0360119948540603	-6.75817400280495
152	1	6.0127236537155	3.37210765532798	6.58070099075339	6.93390355495386	1	4.25268125094056	3.87937947278109	1.69343665472315	3.4160858454613	5.26928809909018	7	2.45269634340576	6.52107958771235	1.46787734732935	6.78137264887391	1	2.19903112616153	1.25116295940172	5.65331255304198	3.35584198534593	5.99618922092948	2.63148375191246	7.74255212420644	8.12548334265072	-9.98720088256642	1.81009604528646	5.14377412340057	-10.2688997308553	0.702810123373876	-2.16289570030478	6.81890626266557	-2.99576632681834	0.578410985803565	-1.3303923260726	1.37055791370167	3.13155153796473	-10.064516830937	-0.357951167011946	3.98845481489994	2.81409350916356	12.9615523198551	-0.56130746770474	3.00897993953937	-5.4624807452265	10.253793041129	3.46220958404333	4.44668572162311	0.966574085822549
153	2.1377519535546	6.84848764728174	4.56793187309704	6.14477830928189	5.73936952199569	5.99229132811521	6.88649141672222	6.30195651379612	4.15647522261767	1	3.47246197491813	2.77033745938663	1	6.53620954532788	2.94968075268737	1.98581426871274	4.0941279925638	1	4.50280563691631	7	2.51915742158374	5.7617432194495	7	7.12517068495223	14.0088230681645	-8.00506876616191	-7.33847051317073	2.89087356727984	1.7691689991816	-1.80216064129851	0.749633835253287	2.64255590207762	-8.02195625492057	2.57149753268529	-6.76511579166836	4.47273738829245	2.29346930495298	-4.52393190371629	7.82030088272471	6.26708827104884	3.86192243588091	6.79334673658408	1.22625828223551	6.22719177165852	-4.02109000271582	17.1085571843831	1.77433186741564	3.71481266328506	-6.39217709930138
154	1	4.36129358028631	6.27810945393889	4.78127331522358	6.45399844825389	3.69998025963566	7	1.88291759676176	1.27111811278833	3.29289360371989	5.54283875223468	7	3.29138432201535	1.83056289345882	1.87700027970068	3.08922833271821	1.68791892149174	1.0708243717649	1.52611383668391	2.711611397077	3.66308124755323	6.64636154480585	4.52734841196003	6.57296390511286	11.4839791800654	-11.1313453097572	-5.84241541633121	5.88888823393338	5.06677643165541	-2.84154018949008	1.60860881629831	3.6194977568581	-13.8937637276794	4.08956290434729	-5.11673476699894	3.16249067355297	2.38742339573463	-1.65037508635171	3.88058136270703	4.73960110404341	1.69845080540767	9.16968212522897	4.18115885773937	4.41090889696504	8.55075853649712	17.3728284154252	5.36413133739967	6.85451901236377	-0.77418047779404
155	3.76402501957976	6.76771974438775	5.55215153413884	6.88843000237212	2.45660883963043	5.64584390536602	2.58442788211354	6.30959672549993	4.00721271789452	1	5.58289179263191	4.45809629943014	2.27662749082172	1	3.9265417230665	5.25343430789027	5.02324888325557	2.72236569705323	6.84419471158894	6.50852440361318	2.5231863338831	6.16177718704547	1.73121029108177	4.34305381992411	1.62282716199732	-5.44256499948243	-3.8487121785281	3.70287827832115	-5.59453367314209	-4.70952381078275	9.76984563897101	1.87495270073487	-5.38293173671148	5.81482961501705	-1.78858543009449	-0.805243984184553	-7.59578649325633	3.52958520721629	4.52542463561259	5.49731282064338	-1.32333042665096	-10.1187867302147	-4.45510065643237	9.04035740274535	4.33469254459207	12.5153926972878	-9.03726013655563	1.26486049566127	2.14016218245847
156	3.89675223570072	6.50592855294772	3.40745826077886	3.33464885824018	5.80085117515251	6.1032169155946	1.48813710278988	1.46570734221007	4.20157312989681	2.31839322075794	1	5.11521760028391	1.20142635147384	3.20889050685884	6.29541297862858	1.24460505638758	5.12261093674135	1	1.44837165082694	3.75381909274274	3.39580865411482	2.44355151030416	2.34713970819386	8.28094813772897	12.8518473916518	-9.84945393034198	-6.92405376390132	2.96624906849221	1.43631032188154	1.04779562370839	-0.314780488103614	3.49551034667483	-13.4848686019876	2.49942629871314	-6.32643577172639	4.2136655120696	2.36293044719622	0.325223165670682	6.2708113886024	4.6494121476469	1.27364860518915	9.81500619951994	4.29368513830507	7.36173134776294	0.634081084213598	-10.0433384451622	-6.34592710294911	4.4362339816115	-4.60164423420687
157	4.14102832331847	7	4.72808860136069	5.6513243229792	2.3720285991372	6.66664343316639	1	5.26898389115593	7	1.11209632363446	5.66549065683772	6.04920536681114	3.98772791014232	6.88613601093553	3.17549040548889	1.47598358104507	5.20693403412823	1	3.59607237077952	4.0081637408238	2.23049877628804	6.77459076592415	5.30913700778748	4.89577475917166	0.521528305989762	-5.63697266874702	-2.50191771514019	2.99894371749721	-5.44611969470532	-5.35567987486071	7.59110243511213	6.05961488052333	-5.91487486147375	0.799498934833839	-2.45655066905657	-1.60085034603147	-5.47287543010128	-0.531099609900075	6.43899239228409	5.35300632760005	1.34209628755228	-9.18719256027068	-6.58208191183104	3.74218597500364	-2.35226266491003	-0.536869111684485	2.76248194447323	3.74305862837323	-4.3810063997182
158	6.02258084532708	4.31022058857336	5.79315798229619	5.4634253237753	5.79193823575636	2.64948944765721	6.97155549013768	1.76965322888224	1.34110647317865	1	5.0182945111487	6.8245901548575	2.61801012894211	6.45195586499417	5.76486590090652	2.07901389119565	2.98586313199669	1.68848716259576	2.19440709051929	6.10069094405135	2.77357183824588	1.82354114505275	4.53178185317082	6.8094639321116	10.4669107874376	-14.2394297447705	1.76221730981351	5.57065859561897	-7.39081475477881	1.91472145701293	-4.7493729041619	2.76342610079757	-8.03650260879253	9.46762267738984	-5.92758238874102	4.27917270764399	-0.686341716290745	-15.4125603996281	1.02894073952195	6.70873027389546	-3.72873226649377	8.38446189935002	0.705060303956514	2.27122746662352	0.591921188329495	12.0476213388994	-7.62879979922503	4.21015467461293	6.39535996321147
159	6.2860262600528	3.0971141377029	2.01860252498062	3.78639088874036	5.46041062222183	1.43487669274955	4.78366749121681	4.1484715485572	5.51944474270394	3.78399918245268	2.73377813291662	7	1.42796926718095	5.60172928949343	1.91984845886305	4.90776650823466	1.71094878816987	1	1.85840326022479	6.75268446199043	1	2.78321663043418	6.44424968562509	5.595002490818	9.31724706586741	-11.129997738674	-2.80541980986639	4.69972452036222	-7.5607810775808	-0.463159864659654	-2.15023870847918	5.47755232234723	-3.34609690531544	3.47709758214228	-8.60169348884243	3.51850582163315	2.52823143230171	-12.9685268276472	1.05367649591575	6.28633684188188	-3.91805627443256	5.23147197150247	1.00871942467102	7.15185141298586	5.35514786423818	5.86548080972142	1.57185111736994	3.80504055284338	-12.4233890993804
160	1.34928760159135	7	5.92375959832826	4.80726138186954	1.4274254466487	4.95942974144317	3.52112624356684	5.19979050089253	5.35360148627037	2.46097833550549	2.39022858833256	4.61739970662372	6.98159954345802	5.57355894004477	3.38277809747236	2.00581969318018	3.16145303128245	5.56776129310569	1	7	1.65717274920474	3.45842332574161	3.96210062461985	4.50574237732674	-1.87957092163132	-8.74410421861017	5.9880247734431	7.18055390403118	-2.59252928648221	5.09531388773982	6.22434080007531	3.31648506973816	-4.06030951146476	-0.490010401639864	-3.95431702892148	3.74866407953474	-3.04822709509031	-12.4797062104537	-1.77038053142652	5.49574195228798	-5.75871303968095	3.38939084076638	-2.20806623999391	8.48296060385799	5.26994545968876	2.50613678034025	1.36382610338552	0.624907171332641	-13.0952643505805
161	1.67755690218331	4.99464880390886	6.93130148860381	6.97676960393796	1	5.1761330751839	5.6896169241099	2.9033693518264	6.90596034165165	3.34697468212448	3.57361025211227	5.84510543563429	2.78270003903741	2.87125523381446	2.49445606663046	2.69350714355653	3.61353938492472	3.83018584167274	1	5.06117489572597	4.07910404104844	4.6011013444317	4.21492760013271	3.47264086654464	-4.74347036327656	-5.29094455879045	6.23414074323998	2.38243137974886	-1.4251274342259	4.52805716744954	3.77074707160768	1.92233842134557	-5.40971527655316	-0.245381450042218	-2.66259329775869	2.69592146560619	-2.51751166595989	-9.8005946947056	-2.21547355259851	5.14946569525391	-6.19997656197459	2.60037328026714	-0.967664818026501	3.10942881673433	-6.52316802597255	6.53721018451059	-11.3269555013773	4.72227294500848	-7.42369001920462
162	3.75128109623143	6.98567076238078	4.27251860080117	2.89548340343522	6.30684869745221	6.42397983839009	3.77908090770244	5.24965332544329	1	1.03702245644858	4.04106062098975	5.95134951379709	2.0947132053627	4.37894688081151	5.94734598831061	2.18344761498283	5.75345214865757	1	4.40884341387536	6.41389455241599	4.83419484640642	2.2293973823773	4.30679067603567	8.340552667618	8.50453880114155	-7.7064453012873	-4.69066833315923	5.49304876080252	3.22605274714741	0.836208620030956	1.60237158138726	4.71616356421105	-13.4673256932444	2.66245352501753	-7.3185231993018	2.53021644474891	2.07278516704979	-2.04945657528835	5.25135629911995	6.25659974642248	1.34847819061241	6.98500378838603	2.53693989989201	8.92934648119349	1.18913391092433	5.28557763532596	2.06342500835772	3.23381607675207	-1.23318761872819
163	3.02107074187287	6.60278900465067	6.41796757862524	5.14520239715591	1.87897922661826	4.33591115303211	6.45427533267575	6.306920351009	2.84913000252853	2.87682266504588	6.44326243690236	6.29744601131429	1.22248156668353	6.71425295480672	5.26448490294023	2.83509644064985	3.71185791405731	4.60537194118582	1.01970031602457	5.43294498102481	2.37205539254712	6.165482590646	6.24010452392737	4.79551566427555	-5.1328815324418	-8.67055938757158	5.01519366013054	7.60594035182509	-3.18323088991102	5.56724454618201	5.70295935326208	2.8819257233745	-4.62055763334804	-0.713212763717877	-3.42588814209636	3.09693713245743	-3.54855833981646	-10.8463678119912	-3.39364106680572	5.42682030939833	-5.83522869429097	3.97159609363398	-0.483473842316747	5.00127214613869	-8.16855533896405	0.311303232003797	7.00507134936894	-0.266180148995236	2.27304565425576
164	5.96157148874522	4.15636980997853	7	5.49298438578763	5.04872277844171	2.58239692853101	2.15178424970791	2.1204100069561	2.41286938523984	3.64741147467593	6.45465184098697	7	1	1.93271660004264	2.56176458982821	4.4098746143604	3.96412131932348	3.39969247033952	2.78665813386411	6.82525932904506	1	6.21770294642981	7	6.9120900508391	8.76006089271536	-13.5770945060238	1.34961910129271	5.44638625616613	-7.35172496912508	2.16444644343134	-5.23090368573796	3.27901465417749	-8.71404273491341	9.52444389395623	-5.01557630805035	4.2231954748989	-1.93163151287749	-14.4644338146101	2.40917597851418	6.45326954264314	-3.50026064278924	8.17622248476923	0.925941755168034	4.53823978632825	9.32998047236154	-12.6337629718757	6.0105856095383	1.88663269805407	-11.5674162255096
165	3.62379953113346	7	6.32004650645449	6.28284618930766	6.02452947395507	3.83835216254097	3.8324274586591	4.13058209259675	3.90101542017419	3.16100532892463	1.79743590256634	6.89413005398099	1	4.90616474672353	1	1.05001644763311	2.37691748872981	1	1	6.79876103247854	3.52855472561612	7	5.26282374873475	5.88631494562146	-3.99759214461607	-4.89098031211639	6.87935439655822	4.33508952012567	0.333118973034766	2.19695761902723	6.55453266571616	1.96385334016119	-7.95742315233983	-2.30337870921411	-3.6484797788883	1.79675470334283	-2.94257416525926	-8.25145307129007	-1.60280449783021	7.99986952710336	-5.64309204320726	7.90039327255981	-0.635873955675118	2.73818954471322	1.13471744839196	12.4574334142592	-8.31734291758575	7.61051149045249	-8.1121631427384
166	2.83393863390611	6.11305338661689	5.3426655368475	6.24473104564873	4.58733531196921	6.25896341477361	3.04467039119298	5.84840701605491	1	1	4.61966691543713	7	2.09360619047128	4.40361476850405	3.74798748602565	2.41986526285212	5.22906278053765	2.23900804688783	6.81892253118698	7	3.70205551937787	4.78987978653215	2.85702316052207	5.96925223860472	10.6675179416524	-10.9995035440788	-3.57851997788126	6.78401950636452	1.47855160921881	-5.64287176816597	-2.14610220234261	0.413551461550441	-9.79775201863814	4.7975871603351	-8.60675184831061	4.24390300275676	-1.9961734697055	-2.30914715707656	12.4928134548199	2.30809158465377	1.69341197799487	7.71904779640736	0.860615613540572	5.20916529726705	7.522747500951	-0.265969508770906	1.17180812263536	5.55898505183215	4.36266852714506
167	1.18185955242178	7	7	7	6.21275709464541	4.61045164043585	4.94138884079199	5.79437072852643	7	1.4294575716061	3.64462993555947	5.25672839329687	1.99926837998466	3.18055466746239	3.31211870239684	5.81241081214993	1.04807114047341	1.19622328219715	6.54230890849197	2.04024402594922	2.64218115823086	6.52945774076811	2.72652450807944	8.93027754945668	11.9104492874263	-10.1303853442606	-6.24831534091567	9.50504452623856	1.72564880081365	-4.35663815209352	-0.910844025948179	0.82962837593596	-12.3392931111852	5.47006283709836	-8.9838444972135	3.24971853338904	-2.51262654625566	-2.55524323750821	9.07670070342021	4.79209435452729	0.475430713066996	8.23373164963799	2.61746755657417	3.97627273585287	5.07666677933475	-2.01012244648969	2.71496831126272	8.18778443320852	3.0414968734766
168	3.43830021135573	5.26811398302576	6.53469590888634	7	5.38633712473047	4.94746959979296	6.41579402215337	4.61661949255283	5.69749690910786	1.77279748437668	2.99533116465851	6.89691841625049	3.31808344919426	5.82359736298952	2.99652892463579	3.18918075272452	2.89280815742214	3.74294035376854	5.10008802371997	6.90932289354687	1.61097240825471	2.46516771846852	5.05390083442448	7.27127570859522	9.06111879240612	-13.5359579521378	-6.82319122634001	3.6990771564994	-0.0219670913457307	-3.80521690899044	2.43219840935286	3.13354327617606	-15.8250013821653	2.54454805394568	-9.86086862321285	7.04350803509428	0.0135915027743276	-3.74682903846313	6.80433368184389	1.55129542744278	-0.168596606723844	6.67069919802004	1.71999974498893	3.28983922080486	-6.20967368320171	12.9028523685698	0.796155955045232	9.92868608629496	-6.87277170334739
169	1.39053083239927	7	2.45245984740186	7	7	1	5.41901055042596	3.50534981771338	6.63781331116402	2.72132619496496	5.47374314438124	6.74127591074454	1.48885288015776	6.87099326515965	1	7	1.75210724269079	1.49223783682657	1	6.36375923139579	3.41726947437791	4.12211267126043	5.82046498648298	8.02638325466657	8.28822706862103	-9.75339827937286	2.77974600318156	4.51030901165263	-10.6518456194657	0.977292920366981	-1.82389164448512	6.1053224677196	-3.08992928560034	-0.337875772932304	-1.86044387974793	2.28454770258795	3.11196766444468	-10.2081905321106	-0.0555285633381725	4.74169607035905	3.22208309171671	13.0391120115137	0.156189312946983	3.64046013207854	-5.29368425400293	11.7740947708753	5.29661648059581	6.66114326243517	1.02257753851213
170	2.64256272069621	5.55345568064742	2.86389311686168	7	7	5.42775178664561	1.43630764637174	4.12508069248692	2.29292664702301	6.89089196832642	5.65330108889113	6.60910825551113	1.39152303629266	3.51360913168465	5.11468140176782	2.54994991588756	4.34414865072067	2.76436313267167	2.83888323586507	5.89147072779802	4.60934535776765	5.11989368423449	2.3418523176044	6.06855099917964	7.69531878646511	-10.5608728259162	0.894132492176851	5.48206847689405	-11.3957550141472	1.26141987844567	-2.3981379847077	4.34302928720255	-3.87296980466229	0.0304855283609006	-2.87671970790543	2.97833452950337	2.59681326914051	-8.49920051210202	1.19994001350458	1.58919451970801	3.35589218141966	15.0810814987966	2.40443393690765	2.07811097837909	8.09347173190109	6.68782575640472	2.12097777030066	5.90704032131444	0.0583006244498594
171	3.2331943309753	5.38303216635693	7	5.85580249839404	7	5.59824824434011	2.87364989526038	5.15868394221951	4.07227359704926	6.58599355081104	5.76374427688838	6.35272045861643	5.53280552053814	2.69083571193175	3.83299517168745	1.32630569940405	2.36078852850347	4.08408114812258	2.19383894066439	7	2.60370286345053	5.6462508532258	5.29870460126804	5.69354252683738	5.84465836732256	-12.9969413035645	-4.08503426619978	1.99537808470325	-12.683053706283	-2.95607734972482	-2.88704659232036	4.37946487335694	-8.82484247079969	7.49128002825783	-5.53573022794198	6.49527886491754	-0.772038312994309	-8.12922507090329	3.26785016328537	3.46797351282066	-3.40364037688378	10.3050275379161	3.15169115017591	6.3216148365886	-3.41713713709585	3.1415479424591	2.92120484931249	-0.2825652377838	5.48867970991197
172	2.66107335055761	7	6.35884093531302	4.44306044269346	3.2716645284641	3.75335320442132	6.77730394875613	6.83559454418081	2.54930807026755	2.17451219628833	2.47896027825546	5.86614103368647	6.43318414563544	6.25093586102829	1.99152538355075	2.38537662394621	1.93572365076454	5.90240072130965	1.91794783620804	5.99180127665349	2.29912366282134	3.13696069691626	2.90063221016044	5.30955245136741	-2.62502993031336	-8.70836859275697	5.36103519817775	6.27829440958331	-4.45428187504654	4.61415336237961	4.99436312659859	2.6050724737075	-3.68986800794147	-1.09725374490756	-1.9245854907545	4.11836568624975	-2.11538462566373	-11.9357526397018	-2.03573290252682	6.07444675565149	-5.59650186429234	1.67453637600646	1.75552740514225	3.85075872757854	-0.474661928400972	10.3432165063407	3.17172258073595	5.77414681447461	-2.01497780121702
173	4.82935730373193	6.76574691333375	6.9573753649469	7	1.88010932818097	4.1709359185798	7	6.8909319769217	1.54157121844832	1	6.1548771561558	4.94745532533694	2.07575212093926	5.79082299729055	4.44530998793448	1	2.9103934351781	1.78084877378382	6.08024732169249	1	3.71936418273984	4.35665204130549	2.20292738926913	3.4042585140492	1.80522604981408	-6.52430924702577	-2.45852143396188	4.03952105221366	-6.43808956236099	-4.55995102678056	10.3789662392703	2.7825288280309	-4.92516829511434	4.01843500556175	-0.449915837741236	-0.390564666449309	-5.30544177890534	2.72867075725231	5.47228952912472	5.26889107797229	-0.668466931058099	-9.79093291154504	-5.48356564007992	7.29836449189395	-8.27531132369298	15.2735356762582	-1.37639436295026	5.90085412869342	4.64174133317166
174	1.03132186096627	5.95633311763685	4.54001263558729	5.52826624612446	4.72547215696072	6.11359843097546	3.69122728475979	4.51821685304916	6.25845590432955	4.30174740879385	2.58664287059935	5.93685952619508	1.32182420447543	4.1289671371383	6.3579208395268	4.86805855158178	2.82681922863252	6.17560852897008	3.69277215599235	1.03389098329586	3.66559041944982	5.81763561833798	6.29565205330827	3.56232812368307	-3.04958665773728	0.351459499674297	4.94102194171456	5.72690154172901	-8.35866060610612	4.10650366081211	5.11319929243139	3.72363204107787	-6.83421627282374	-6.25248138226622	-1.84392284666002	7.3790771771804	-1.09208033366265	-7.62020400769474	0.211348062253358	12.7056198500531	-6.60301703981803	6.11858492436989	2.64346238061872	6.2055247913969	3.36926880549093	3.61847568588292	2.9540798832644	2.20766636741758	7.04212062881671
175	3.5653713630701	4.56665172877714	6.49870079570784	7	4.10978500694186	4.62015215945077	3.42823408679421	2.3527181666387	1	1.10992494211065	4.66067802100208	5.90736093252689	1.2722745078661	6.34549857839225	4.25110314928772	1	4.0185142192277	1.05926289768353	6.45499074939822	5.05205843418292	2.3580825321912	2.92344530461914	2.88669097198834	9.41592872225666	8.27975214579454	-11.3495335575914	-8.02958270407672	3.66909151554903	0.88888025448914	-4.00311207499283	1.30457285639754	4.49035573899498	-11.1382577721227	3.84806035312463	-7.05302039679569	5.0344183142273	-1.14602176883858	-5.25838413348464	6.47154889523701	0.494951391300168	1.42250377731465	8.32636795003789	3.41974620617912	6.45168395258234	0.261119580391611	14.5844202045227	0.714055880358311	-0.967286935471168	-5.06474206372258
176	3.09143402834066	6.99180681949298	6.09649774074831	5.77729013085954	3.79969779790908	6.48610546263405	1.60885204218907	1.24196343164024	1	1.53588840685849	1.51686795448709	7	7	6.52527243078479	5.41266187469192	3.68591107721678	5.27318181955913	1.23341183041041	4.64822496457593	7	4.28916852431627	3.46376054889976	1.00306422967877	6.89675599994264	6.03387666334337	-9.76953478495743	-0.527241296676533	1.66077222286165	-9.72088736218704	-4.04137231439112	-6.91543501402813	6.09382688470136	-8.17729977436037	10.2788314593996	-4.59076073290122	6.25063118325103	-1.35943040505187	-12.1896926417257	-1.89418083096298	3.04601724148366	-2.53981569390601	11.7206762967567	1.63077919101119	4.49002043980584	6.7390833668329	-12.5583774413416	2.50685628510324	3.13717472559845	-6.96890447161206
177	1.54571476610812	6.34398035892386	7	7	6.16678014330263	2.54220306070377	1.88853032327323	6.13200501727532	6.67719767146254	1	6.60443605050249	5.11257522796631	1.94797665890025	4.61625775626978	5.8943348673143	6.00661273626826	4.86193205595221	2.65133786867564	4.33143124456469	6.1057894690347	2.28031572905649	6.00271061118012	2.34195745815322	9.60611075244194	11.4214762348453	-11.3470539349518	-5.78130086682403	6.00246282780773	4.93216575422946	-1.08238604626782	-1.37966638156142	3.12290713132045	-14.4760793733103	2.48795116333932	-5.73971290787251	2.93735930381259	3.07044429164338	-3.08720236175067	4.44394930876661	5.82147319336964	2.06032122629464	8.22341475726196	2.74477873904419	12.121085072259	6.78849225025846	6.87899557099718	-6.60331241383521	0.30734523136042	-7.72704664730384
178	2.72157925568637	6.48839353886391	3.36259732168242	4.73404537206947	4.74027203726837	4.51784435181949	4.148743178512	1.17087948660167	1.95716389575832	2.51590743491025	2.09987581623699	6.39848113357988	1.71547747360859	5.48021002408014	4.59540946726105	6.88064980435966	5.07653013794388	1.38868914346894	4.24220522441172	5.39798808292249	2.06986398475367	3.11911375938356	1.8431194468268	9.39087552108192	13.72405041712	-9.35975797053424	-5.63430477463749	2.8460541382587	3.50920878447594	0.469354019264103	1.73285359985016	3.71158749390899	-14.7810483469526	2.57812796252265	-8.10119063051585	3.18367416507478	3.24040786868823	0.261594050229188	8.01988051139195	4.1970957487631	0.231949363536026	9.39339140554035	3.65518603404101	6.64380319539214	0.941261454145691	-8.42417274374827	1.13350089163218	2.05875099820089	-6.80505782011881
179	3.68691745989512	5.16697754729201	5.9295258776403	6.32852904809296	4.52237335742812	4.62301530245943	6.44338395704784	3.01669104673489	3.46975681588304	2.69635770023889	4.1150063472451	6.77977762395904	1.51825011331195	5.44721320444701	6.58588883425436	3.61813266823486	2.30586948790792	2.5438900321653	5.61606279610027	2.98146562434786	1	1.88386318146095	4.88001008450005	7.33038146279686	7.9565164729293	-12.9105085722959	-7.21857743406264	4.4664566658948	0.0820318474568705	-3.62418565942292	2.25066117168061	2.71858480732035	-15.1905180337767	2.52445225039665	-10.001752478432	9.21855355001808	0.539085967111098	-4.4785739935045	6.36255392865302	2.18176935623697	0.488338523220922	7.11429972846857	2.59938649332932	2.91250091591618	-6.06804493498966	1.81998377492316	-7.5589885534603	9.91554125687089	-7.20670250983218
180	4.69033224874855	3.32833799804205	4.97902728282936	5.31281621978043	3.92217401847007	5.50867272531549	5.67364257824581	2.2140571994161	4.33537639630194	1.27744574039932	2.26256814581334	5.03369564950093	3.36649112847937	2.19760407381683	2.8054184858401	3.73016924588207	6.55308912371775	3.58281599075661	1	2.55501194691357	2.98039287371816	4.78235335346766	5.82105136697463	8.9062688439101	8.89924292077749	-13.046053252	4.24772271399571	5.18253749204519	-7.39141030654496	0.957507777049929	-2.08343850305655	4.76356153001387	-8.2814331306548	9.26819842769211	-4.42447070045922	5.55875621608842	-2.8928832235468	-17.0546191481335	3.25794942874455	6.12455244802205	-3.654629741168	7.94310476236099	0.286661931733907	5.20544916627263	-4.36556354069094	0.0217215941046581	2.73063383262179	8.06203969657886	-8.36409088523466
181	5.64452183294164	3.68070689338076	1.05689491691113	4.34201018777785	5.15596844002692	4.36916961414148	6.4222683425543	1.4013277695332	3.99860925279717	3.20024436952663	3.26664498650436	4.5068357859026	2.39088411262137	5.71030932378151	3.65011512569106	4.87926322978384	4.4198377841627	6.58837290187558	1.58217371601507	6.73993997277603	1.52972518047536	1.40445830651301	5.77655242647984	4.08463472606892	8.89763159101964	-9.82560517311847	-0.651014725091011	4.30317103282134	-7.87177912323373	-2.58320997654047	-2.2666012150166	3.73310784102357	-3.5080043528269	3.20592680562845	-10.6002662648281	2.63741068994795	1.85233528853133	-11.8458510061053	0.791934441496719	6.14031287140572	-4.14152411355589	3.48222647867424	0.416708208042428	4.09236696116165	-3.65184272903713	-2.06531566613069	0.715832778644309	5.69063971062682	-6.20389689732185
182	2.95290007074019	6.62171744544177	5.42388057025155	5.65996834489358	2.87823579959542	6.51720385133986	2.69924829928736	6.93205711225579	7	1	6.492450356411	6.70425598277678	4.70345708965802	3.44567651105193	2.58067522439416	6.25800469910954	6.05347481318442	3.08989127603613	6.31084087168132	5.33178435813775	6.22547557766047	6.51347394545951	4.8116732261059	6.18466233447905	-1.43450727258573	-0.903732246205435	5.63916748245439	4.68082792269328	-2.67140337016004	4.5825797750434	6.20358016694058	-1.42703147122222	-8.16880692808003	-2.26837596527002	0.0934964995993471	2.93944021926727	0.373992777365553	-9.02952886191661	-1.3166144118781	7.43543129766846	-6.86445121996212	8.03160565570123	-0.655422046919201	7.0702058190664	-7.07562552466463	9.51226924966085	4.30487023773612	3.13910388686068	-12.4760025962057
183	2.76493229718925	7	3.39288885027559	5.76415276520164	5.4250149261205	4.75616927305648	6.19999449935543	5.46224374403798	1	3.58984996021208	1.53880351469977	6.10390044412037	6.39223960596218	6.16435467315084	6.13193702353687	2.40506916880309	2.89977478302742	2.82133249345759	2.35649765667455	6.32920876600142	2.25270873792125	3.98894842009307	3.4013972103267	7.52403025344747	6.42383254505967	-9.40632499556621	-0.709634054573003	1.62147780742257	-9.88062471483368	-2.65811108901337	-5.08951954073063	4.7171701668321	-9.66573293004067	8.79660486940816	-4.60091033778684	5.35133592237051	1.95188786021481	-10.9880953240505	-2.96004338909885	2.3562991603594	-0.309334342240727	13.6603733134281	1.70381261926285	5.82899369812883	5.34350893297787	10.1476717157625	1.15443154731832	6.36068599336596	-1.62499703354236
184	1.86601745624274	6.20363823559208	6.49365491394167	6.64215461070332	6.20666966799239	6.98883719299502	4.77262312030865	2.95050242263707	6.16112426993752	5.51963120114783	1.26608404954813	6.01863695694672	5.27520241241915	2.99197273694653	6.43501667799181	3.53839487903909	2.54336175050292	1.39827153844778	1	7	1.5729042678239	5.65102255786385	4.23240622970652	8.9103756580278	1.43619854951231	-7.22969709952188	-3.826396696514	7.77144343924568	-8.52394851842032	-1.63317462214621	-7.59495440089229	4.04070772138096	-8.47277414963019	4.64130824368735	-3.61058198937822	7.45747813795504	-1.69841148635856	-9.62856989141959	-1.20272324424682	4.31189105278686	-0.381988543665283	9.50012693848996	-2.03289484137631	5.96738430181328	-4.00661769219697	-5.65132648657611	-7.56105932272322	7.04941929407345	-2.71677027574704
185	4.99498595869205	4.94209939714112	6.62676795105922	4.99139001016647	2.21759755031109	3.5298070996925	5.35777187551363	1.10974894237061	5.12169035900605	1.46563660470355	6.90916200644696	7	2.65865489891761	6.0748847466455	5.48367575341272	4.54896267892496	2.5805959689612	1	6.56153495334389	6.56861730812886	2.78888780792356	4.22399026799177	3.45150146775079	6.94916404459521	10.4437676606374	-11.4920646649049	-1.29013819252655	5.90922955197631	-13.0007317662164	-8.96489178164842	-8.29180491944682	0.732558547626847	-5.2417596245865	3.99127530323868	-5.82750656309085	9.0245148233149	3.23494472867418	-16.1910749983064	-3.25264638513037	6.00322626203901	-1.49585127292536	9.40461546748107	3.62253134162904	3.86400025114148	-4.86661889050726	-1.19506332850238	-0.12294560218588	-0.0426813848761189	6.11003301853295
186	1.91663625313099	5.25579735873549	4.92425645716931	6.57013711628207	4.0236058544198	3.4002016625852	3.7103309096895	6.48111088492005	1.49380235741501	3.23880595805084	2.35856412904164	5.17360457550787	1.29828349026001	6.13247618135297	1.08331846194929	1.40245177415754	2.61725104971231	4.04888350937884	1.19821942002075	4.60694921220085	1.35630808745196	5.84250594720384	5.65036384716061	3.62342167807459	2.3453565620056	-4.39910665384089	-2.75525162837139	3.86797626563417	-4.71589357789507	-3.05230794296852	8.00941548865799	6.58343103006303	-6.61454463771194	1.778959478451	-1.38073688795595	-3.2923601155632	-5.08673668737677	0.32653494080215	4.8305357769253	4.10139126332872	1.17540041863764	-8.15952529247334	-5.80655480285654	5.28404413300571	7.80183433449211	-3.60581927058709	-2.66151849701883	4.14646990655828	0.461176306296879
187	5.00993685219915	4.405641097396	1	4.89168066021351	5.95128125470529	1.02150438591167	5.6040612949103	1.95195795536284	5.44061788899121	3.03496670190329	5.93881098293085	5.2074986666586	2.82320028445973	5.27241975028691	4.00671878181584	1.91349060180766	3.60127210346548	6.3071722098493	1	6.72461596763817	2.39034045528826	1.43226166786068	6.13340446982152	4.28337653542068	7.86173367728059	-10.6744061056599	-1.0536713492046	4.32867987723256	-7.84873759400488	-1.34746605454168	-1.54544474170391	4.91272673385384	-3.69708239871976	3.81807211206093	-9.89044054951295	2.34600494692861	2.45961795978741	-12.2780927857183	1.47270387384971	6.51755985568281	-3.18573793359027	3.43659882151373	0.110145765482854	4.53178311284651	-3.84445191611222	-0.232653362581951	1.70094241117274	7.25000046449844	-11.5512260849551
188	5.14822230613662	2.41082673011492	4.92025921423044	5.8967986104702	4.96413015977422	7	6.64676061416248	5.77409881757092	5.68512973425182	1	4.52600048925508	4.20636081493058	1.73278524889131	2.81344942000526	3.76207359025167	7	7	3.63857058081811	4.54366692592917	4.40940303996377	1.55551793798121	1	4.90271722761988	6.73599928938621	9.93246340368793	-12.7150318557485	3.53755492199263	6.80603177529224	-9.11139604873432	1.13646593137638	-4.25416935989541	3.18389608608476	-7.0902818534444	9.49577593003727	-3.62495672603249	5.4006589746133	-3.16281639496429	-17.3447904193592	2.50590605110083	5.46894146342006	-3.91991184220124	8.78056972501017	0.740141370934255	3.81736791594657	-6.01656350155108	-0.778215000650561	0.586946126060819	6.15056961083214	-0.934420694942522
189	2.94985844852428	7	6.19754326061162	4.07706514933659	4.33759153329445	4.36462735978259	2.38169062748259	4.77655500045929	4.8924384609854	2.14294878867569	1	7	4.29250655205274	4.84150176013023	3.74562947863847	2.30263559992119	2.18830454743421	2.19456485106365	5.71368096548336	3.2677230696356	4.84362438113486	6.90579246604381	1	4.43876554858351	-1.68623658029863	-1.60419403263012	5.6604678337168	1.89025657719994	-0.87180126558937	4.50790030497139	7.10584218665805	0.230212054966308	-8.68187380089795	-0.0534856252280392	0.725187848836463	3.04815468026188	0.223048953125883	-8.42943531265491	0.865515231608569	10.0417076084997	-6.32149562893141	10.4393244471978	-0.899933538665954	6.12689858148631	3.63863934232119	8.34218201989532	-0.771082597734806	5.55705192249393	-6.16826859131138
190	3.01125471363646	5.25780043665561	2.41358877155442	4.66457252202082	4.70780364726918	4.5983758082648	6.66122391538711	2.36917695480851	2.11718429585293	3.91610720520244	1.21157697433349	5.76483531236318	5.99154440618806	6.23878501509297	1.98822522505297	2.70094260868864	5.33010095122388	5.51970231351941	2.7697144872328	5.29193047459679	1	3.9263246559129	2.16848802583142	10.0569064607186	11.7913381380878	-10.387994912241	-6.05616927256286	3.49508621596653	2.17291047529086	0.642356603968193	0.872321519334878	6.13780616385975	-15.1908624427714	2.04252439529057	-6.2153147171545	3.19061051020738	1.94229412254642	-1.7311395067867	8.87155001315652	5.84494324160851	0.923483406605237	9.51397226626374	4.01666675444601	6.2375602999768	5.44434480467659	10.5902298857534	1.07995681901067	3.82901364399193	-7.21441483202499
[truncated: 74 more columns]
