# Supplementary material for: How Are Mate Preferences Linked with Actual Mate Selection? Tests of Mate Preference Integration Algorithms Using Computer Simulations and Actual Mating Couples
Source: PLoS One. 2016 Jun 8;11(6):e0156078. doi: 10.1371/journal.pone.0156078 (PMC4898694; doi:10.1371/journal.pone.0156078)
Supplement: S3 Data — Long-term couple and agent-based model data analyzed in Study 4. (ZIP) [file pone.0156078.s003.zip › S11/Euclidean Model Data/Euclidean Couple Population 11182015 2245.csv]

	trait1	trait2	trait3	trait4	trait5	trait6	trait7	trait8	trait9	trait10	trait11	trait12	trait13	trait14	trait15	trait16	trait17	trait18	trait19	trait20	trait21	trait22	trait23	preference1	preference2	preference3	preference4	preference5	preference6	preference7	preference8	preference9	preference10	preference11	preference12	preference13	preference14	preference15	preference16	preference17	preference18	preference19	preference20	preference21	preference22	preference23	preference24	preference25	preference26
1	2.35121836282629	3.36169827644833	4.70662702418726	3.49635796889025	2.65450249080524	6.06332102436456	6.69207922806821	4.4607373737513	3.1957099004939	2.26684715112919	4.03280580687704	6.96033405943039	1.42139667086032	3.85627552505814	3.06118303717041	3.59133674438811	1.99414871880989	4.12430935460315	4.62950418990102	3.11339750906824	2.62668576859494	3.31415503044783	1	5.06030016191786	-10.8551072200449	-0.98993221853118	-8.25417070500987	6.49457764470541	-11.8480591584937	10.9802247157919	-5.7692303897812	5.98186257931764	1.13192762549286	-8.68307121891053	-15.3201792575502	-0.00177723968880429	0.0404716276203036	-10.1702522912301	16.2106857808491	1.9437163145938	4.04755355935607	-5.41519637695264	-0.508432460080119	5.23367411523143	0.406467775126438	-7.25189504194228	12.520637060853	2.9824733386538	2.2717643873148
2	4.08205205526476	5.729799304408	4.33778052198607	1.89857178748683	2.00444242153395	4.96583001154242	4.97999450062184	2.44661881184306	6.45575944244688	1.90909327889525	1.16612083662425	5.97027606014119	1.78208388733388	2.87186416245041	4.24336295906202	4.04509779703878	3.7682982309347	6.13958619324688	3.84123823632444	4.53538764280654	3.00679197294021	1	1	1.15728323513514	2.1645053783058	-4.75927109440261	-6.74319699629983	5.88857748784823	-6.21944519509879	14.3932092758032	-5.53918995016376	7.0481817570335	1.0485303589865	-10.9595318634773	-11.8723565025808	0.81414530175481	4.57586403927852	-12.8444811588124	14.6984388517502	3.62739721301122	0.63218502377256	-4.4512771073795	8.14792609352491	7.94910941365378	4.52306700847699	-3.88277343825467	1.78195043840532	4.27959894119316	5.35567149444005
3	5.73258421146731	6.43279730625444	1.34576528668411	4.12643539467826	2.8174623230582	5.4238709472031	7	3.83117540091294	4.30170678284248	1	5.58480850369835	4.02223001263294	2.70438778109127	1.23052444944022	1.94532004344133	3.84021730066385	2.0391377494944	6.77484664730261	3.54385157076919	3.28434567543047	2.480904931769	1	1	1.8760559736729	3.99360877368281	-3.37913859149456	-7.93323495994914	5.22230822359525	-5.87846652461328	14.1282468426322	-5.13625785424208	5.37198735850544	-0.350657769068471	-9.10690551716622	-13.9933852747101	0.932560666353813	2.17737653974219	-14.0659296297377	13.6553206958856	5.38217162702988	-0.343756130045161	-3.80368036374042	10.0253047047348	4.47020608889534	1.94388140633905	-3.80871467358606	-7.61308118774787	2.86206071504038	0.102517582705105
4	3.72291746755258	4.54592942262077	2.73151550797746	5.72402989941367	1.56878933470583	7	3.6729786788176	4.51895426585157	3.32451173219488	1.85961870235412	2.57407826642861	4.66605079642606	2.0026406830026	5.66435606064886	3.64857944667655	1.78439459375114	5.33899430987288	5.90801533435917	4.48990770542976	4.95412801247164	3.07494470703274	5.01227189579106	2.79819069799301	1.85274538530049	-0.637367550616038	-7.82955364202582	-7.75772964352763	4.70154138778421	-6.30544614051868	18.0751369973744	-9.07547882111149	8.79887068250587	1.07951155514326	-10.310657915453	-12.1288323715321	-0.020577700463147	4.53873631484285	-12.5462934879553	16.3891314702212	7.2630244564471	-0.126882594834226	-6.05398690059827	12.5333314765465	2.92722300392603	1.10709104954634	4.06699996099723	12.9294109244628	3.78059750560014	4.33606980057918
5	3.31156180905271	4.06060150738366	3.36377168056168	5.08603933040527	1.65857952187209	7	4.43657906318367	4.17646122223571	6.7252005298275	4.28131103385989	4.35794190825469	3.86900400372654	1	3.39544543069144	3.50023867942189	3.46422498408972	2.54686364775691	4.71256785287821	3.67495482744228	1.29434024109466	3.42244315354403	2.70224378705401	1.73453544471429	2.33764572009627	0.813145787633559	-5.12656723575908	-6.41998276710611	6.88768900388548	-6.4076315567917	14.41838457075	-5.97624880783032	6.97004347818341	-1.46471959967376	-10.7246089156192	-13.435598004118	-1.47752732718379	2.63772870885975	-14.0553551731619	14.8902504992496	3.18503482187052	-0.509854217100726	-4.82240095474469	8.43670750920442	4.63238120420809	-0.922043564367731	4.74461111124308	0.568062591548235	2.41603172766448	5.82959267458196
6	4.48464076048165	1	4.29672810709169	1	2.19927739489428	5.62360794553732	1.4149165675248	5.81382572106512	5.41282643763976	2.15416183170393	3.51646115976967	7	3.76786123266903	5.07277638856869	3.1059554394202	1	1.81526616418946	3.00631028716934	5.15477677615379	3.38556109066527	2.90383300778556	2.13801122394975	3.37452214575965	4.48104845891325	-7.03884580357395	0.925956349130848	-10.0665224779604	1.33775083258306	-15.1490193130364	13.7757568701202	-8.43389189184319	3.80628442707271	4.8739927061026	-5.07831394160972	-12.8663616545409	2.52959606641683	3.54675402534751	-6.71318648549421	14.4699918583745	3.39077360551796	2.41969971777175	-0.201523472681594	0.801233350864319	6.43165252414414	-0.607459131629773	-5.52817536367741	-6.13027064681578	2.2780828571103	6.63436241545042
7	1.03424558830552	2.94460843197436	5.45219253861795	3.80457437387826	2.91910543790201	5.78465480141096	5.72981065743615	5.78482946014219	4.01509783042934	3.01987837515509	3.03723568001812	6.19782367369105	1	4.29285412336123	3.31356364702573	3.64628433168152	1	4.27037874259415	7	3.44009972114401	2.07110670287722	2.45398185002226	1.69936667518157	4.17469718767632	-10.7081453283604	-1.004468836311	-8.93139292817022	5.83488650052928	-11.3946037833364	11.1173606190374	-5.14247312781727	5.6273507345604	2.47245976272444	-9.10699349944031	-14.7354167344137	-0.723151515686489	0.266023536894944	-10.7809989292954	15.4475479804924	1.74872855217213	3.42944189210468	-5.45575844203641	-0.894657698587557	5.98937005337873	0.308745498611462	-7.38101139146846	13.1105406939832	4.08020556461466	1.68790437641594
8	4.27735036663448	4.6668423768844	3.32401920280026	4.97440576726992	2.79092949368707	6.67643685329792	1.89342290905946	4.12538251101134	5.72909182694821	2.90255927631445	2.2090545652018	7	3.51054898011647	3.01078928136532	4.78061167768973	2.98456577477024	1.74944649207181	5.52169352822858	3.58589415112146	1	1	7	3.28901237480749	0.289857694470481	0.465502282164208	-6.80778225778696	-5.98884790907579	5.98340758031708	-6.28081006843376	16.6636619018793	-8.13731401509786	8.02312993070636	0.0861650717891474	-11.452110690319	-12.3032253397356	-0.237288284540219	4.36415980219168	-11.7779714582678	16.3581533710648	5.68593675442323	0.287670293926607	-5.20319459951302	10.8461776732376	5.93386083027605	-3.81609025072099	-6.63143000420456	-6.18833130490252	3.93433599982946	1.56676125192876
9	2.34785571757991	5.93565975081508	2.42620974856484	4.36658697606721	4.45796517065335	3.19444203537042	5.21528670544323	4.93293908906486	5.95577303992957	1.97940248876765	5.86310231404546	5.98640019839201	2.97700706895405	5.52089215060174	6.14385769258166	7	2.68018752013607	6.50896169176093	7	5.00305476806923	2.84967362634688	4.87601782940476	1.60687451365482	5.39669729890994	-9.2528699506387	-3.6875129679709	-10.2819294248108	6.57803761155468	-7.63767540501092	13.5956659632577	1.49665522053048	7.88937192779664	-1.38167318135131	-9.66540608042006	-15.2091013280266	3.76488109646928	2.16470012523674	-10.4308400736587	16.976557975975	1.86530440283091	1.82103368591912	-4.25259440443061	-0.591066615777319	5.7181390676969	-0.91226472158968	4.61017309833916	11.2069528555883	6.26434030260762	8.46138402289482
10	4.19280736233632	6.06283916212548	3.92153158611556	2.71559290538028	1.41490322467525	4.79282818262473	6.04450604922527	5.95752695968537	3.01030786258407	5.04166173452261	3.96427238202773	3.54879639100614	3.05118612299402	1	3.62995062047498	2.33636095770918	4.08561887910393	6.16827775450923	3.00334578800644	3.40600309662653	2.79182357363477	4.46499724935305	2.60349260448556	2.32124633496874	3.69939900390169	-4.09196623441392	-7.38108052806141	5.91673306640567	-5.57165512749099	14.2453959133407	-5.22941928901494	5.77572946740675	-0.228228354582835	-11.8467935840853	-13.0724260426906	-0.183076910945261	4.74788697076312	-13.3392343741344	15.4370792371924	3.50394427504009	0.222871285389727	-4.09768539820828	8.55675289493806	2.42711686634193	3.28264053636086	-2.52215078971942	3.19203316497737	5.86797645983961	0.0535702284802551
11	4.09537322190048	2.90302598321519	1.48516281853636	1.0278649884762	3.47314952810571	1.74421309238697	3.12466383729059	5.54541519871935	3.0789663589191	2.85852573034955	2.7895335511354	2.73249406958001	1	6.87772131447896	2.34336392821823	1.7842249727097	1.65412632595784	4.66442639499116	4.45091291412192	2.27827699377227	5.59642523802234	3.16131874945621	1.02211975528437	6.30191331459556	-7.02754828245772	-8.8140412143506	-5.12350414920613	-1.05958523190813	-8.60336005559776	16.4269819713435	-9.23848239741395	3.60191215093759	-0.727697949968403	-5.23971265192743	-11.0315854313208	7.76404875641074	4.50361327301031	-9.0504598538158	15.319085504006	1.18215227576952	8.51703297032725	-5.08362265590156	2.25022646940642	2.10468219365681	3.43107068738628	-8.30471571782676	13.2891028789473	0.793448630853173	-1.12675196767102
12	2.39990064083585	1	2.03381282320068	2.95369979541511	2.03508031273443	4.48207033884016	3.90775051134143	6.50035012363241	6.60524539732934	1.85519531195876	2.69549755703542	5.12228304047487	2.20522509601837	6.74893955341984	2.25729458560774	1.24783078617488	4.95707536193181	6.20302373086028	3.51793767630788	1.66744018351982	4.00074297935935	1.42180082600413	1.48262431765839	3.38936096994872	-11.6310478696092	-3.2907764899404	-5.30924467425895	-1.14867152881919	-7.64957932296043	16.7582707517106	-3.29011516903393	3.52533676292451	2.52592310596733	-4.8982572418827	-10.9193106177798	1.42750776677701	3.23177578781366	-13.3706778235473	14.4710397657783	1.5569964147824	1.13866874417075	-12.2082430474126	3.98720266415544	4.28946580970129	2.71141106991505	-5.01308055370295	-8.23438052613737	6.25948564875122	2.52393567451693
13	6.03583944885332	5.49970878150551	6.48312383287777	2.4889283134218	1.05170038601091	6.31021506935769	3.03129347983615	3.41801782587042	1	2.80227069212537	3.10512392336228	5.23476801989251	5.99197427197956	4.84834721229739	6.04970978154225	3.59939785901389	5.68248093054201	5.27737197548384	6.28554834368317	6.98200003094163	3.59228448139603	1.79145888606178	1.02082842209211	4.62022367496483	2.51468776764595	-5.8796908491972	-5.0777794867672	2.19506485530181	-7.07611327587802	13.7390680399646	-6.1085246073651	1.24925129431446	2.82848522593192	-6.65211716052962	-17.7083902857183	5.75591275798672	0.819374285374467	-9.84225506721366	15.3254690335504	2.99769492451954	5.72750233401799	-6.05189022709842	6.196289397856	4.73158551096079	4.28355342134541	3.47274314399439	-5.12076279844019	0.444051878295664	4.94477290628584
14	5.3243580160229	1.1607685609851	6.88312976961121	1	2.96574332695871	7	1.29017475612032	3.94934385568236	3.58479789744908	3.27401666217842	3.52819901204509	6.19459862922562	3.17553122748004	5.00556485278871	1.6048874281554	2.45245170624881	2.19591567941996	5.74582827179723	5.45042243618257	4.44392333668876	1	6.07104830881318	4.001088889897	5.51272620408647	-8.99463627384076	0.42295463526499	-10.162623947453	1.18705887656422	-15.4137629195554	16.4926350415071	-7.4303365080014	4.02600891134412	6.03249887566914	-3.7547865842972	-12.1344128218196	1.21450812404276	3.67279778660155	-4.94981320591898	14.03942842923	4.01310569421034	1.15872530213587	-2.36647890061529	0.271834739932374	5.8505254616778	0.260005411516485	2.62523043979557	-5.01870919842992	3.30774313426695	1.70519094446483
15	2.28603476048489	1.32221237185846	2.23274177346619	1.56558153901191	2.88359680568972	4.77252492682389	7	6.58043549380491	2.31573911988532	2.10520468577977	2.74726581174951	6.55047232023953	2.1403958534463	5.85279012924407	1.84052273984141	1.44733869765276	1.77509399444851	7	4.29776988365609	1	4.6164646197899	1.69079597599556	1.70801447570473	2.77771677259207	-9.34553468256945	-5.1694794119461	-6.92552017143741	-0.442440438033107	-5.88695580045722	14.3999984895241	-2.9037509152629	2.62496720563062	0.766962204709173	-5.3842278451358	-12.3320267083553	0.839631705216709	3.88202210563968	-12.0258901932168	13.9470703302992	1.58414614085234	2.27998659072724	-12.7795616925177	2.05490880634249	6.92493510453405	3.50097996567904	-10.9113160691494	4.24440690414303	5.91368862055868	5.50455503186706
16	6.08178940309529	2.07539802538342	7	3.34679722438464	1	5.92939880214371	3.4109957465477	3.9509287234324	2.76887726304712	4.0443708208962	5.01235849515924	4.0422970030488	2.36892961084387	3.50020968936518	5.79599901189066	4.83825573958082	3.17454495458153	1	5.12710979729779	3.93501849899226	3.39144885624654	4.45927744313065	1.36424753264029	5.46259299749904	-7.1785957267374	-0.289338028928129	-9.32206976961663	0.458681622208499	-15.5738348626177	15.4961366458995	-6.2775967323124	3.946000416982	5.34239496530845	-2.17532381804942	-12.8369448188624	2.32960033404348	3.88507075273136	-5.57962070551307	15.4795612238197	2.91660052168043	2.08881466708856	-2.1089202296689	-2.28609961236992	2.71174832010855	-4.49917620151336	-8.50341405950338	-6.55331397345207	4.90818377712269	9.64752555708528
17	3.86181735023673	2.35532252192142	3.34923265400704	2.08001164620315	2.69030388812914	7	6.31055112023797	4.89054830574583	1	2.34407697927196	3.30179485298369	5.6562951314283	1	6.26561829958328	2.76613076182597	1	1.47429329889665	7	3.69814619885725	2.93492756118241	2.98357965720753	2.47503518961974	1.27816370334539	2.78979029758112	-9.53451667848618	-4.60426856020027	-6.8948276146506	-1.2755781969161	-7.25280925133508	13.8542916811966	-5.03753429386684	4.5085307500531	1.1645713176727	-3.94651085750198	-12.4459028500033	1.41342154285746	3.13839989820634	-11.4988856252336	13.7511691858378	1.94851516630858	1.35636474983458	-11.1597884209798	3.86896883276934	4.27522179735556	2.89874702683484	8.8446665699988	13.7523876994303	6.76649352118123	7.46716759865249
18	3.87973980068423	4.63622620445045	2.11046855166865	2.84455145316918	4.98221907543493	1.57155730181745	4.3933728284432	4.44918660684556	4.77952055976196	2.69433942253028	1.55934500621519	5.08669216013196	2.03177454049173	1	4.05034205275876	4.01485913847773	1.2163396631955	4.16204217559697	4.32248659331249	3.02464143625771	3.43316487994333	5.49615408600442	1.35619041694852	1.52251937397704	-0.123061892536864	-5.14136934053186	-7.70762344391833	5.08742359365466	-6.09513634899437	16.3511645658383	-8.40587885394871	11.4771807616942	-0.796571724957372	-9.23409348543149	-12.3063434236908	1.4876908280265	3.09628774414498	-11.8828829694937	16.0470096605359	6.64751473320337	0.221033790908184	-8.16669887945273	11.5219094083114	4.31925241955546	2.60421165954603	5.94468631778362	16.8196973148385	3.52284936187613	2.46837875502208
19	3.39734221205058	3.52220580480875	3.4302664450332	4.9644683367192	1.51732855599865	4.82767083555479	1.15400836718204	6.825035111016	3.21280564900178	3.52074453579621	3.99599198437545	6.69366407942907	1.58907285521865	3.78698294314901	3.79006474035859	1	1.68409872399013	3.25946323863467	5.49714488326406	6.67393010261304	3.10662323189644	5.21754295019298	2.58268852755483	2.79519107923027	2.57486752772821	-4.81258222773256	-7.24907493948563	4.52280430047325	-6.24749446171782	13.4473223025925	-8.92314782386222	9.11435289870345	0.432943138595266	-8.58096321544727	-13.7832204874854	0.555229263218736	4.62738969644996	-12.3132811528807	14.4268506600798	6.93003754980045	0.529939091090588	-6.02123901252411	9.56841941808396	6.39892697661754	-4.20356487432761	3.7890823191654	-5.81618268673417	0.671012510074262	6.2556676174422
20	3.16048813520869	2.93115889665869	6.99236672792023	3.44896071357429	1	2.83124139617082	2.4156240579411	4.43579747459322	4.88382459077098	2.79421693293789	1.97420455702084	6.0903137222341	2.77301884175344	3.00493024803605	5.8727345972361	1.14762734209364	6.97354398482393	4.25434939158929	6.84346317667677	1.60283592106157	1.75063842095881	3.67704369617813	1.63972577616957	7.60298047795321	-6.12282560247297	0.229142181404722	-8.76975641699846	-0.506426033988227	-16.8184723514613	13.9180584812301	-5.19587180306553	3.10106582093557	5.0934133227592	-5.03631582829499	-13.8749300939816	0.283973715704754	1.97618285104	-7.82987107849879	15.9866673632112	3.76978414865107	2.48387099127182	-2.58013460903532	-1.16424051794341	1.86108075686831	1.49741630133135	13.0845894394312	-4.80645025900734	4.38207042113623	0.594110268991839
21	4.53893478243439	1	5.49726192102969	1	2.21668181420968	7	1.18037282780621	4.52209463130765	5.10580256952727	2.39493230398698	3.11064715721051	6.3104350964538	3.53518549286057	3.95878666553575	1.15356538296218	1	1	2.7950926278814	6.5104905209636	3.85567042948547	3.01475065175638	3.63896442179756	3.45150960254336	4.35564072608506	-6.67528772744083	2.29248947391151	-8.41619960029185	2.17958339678291	-16.5601746397559	14.2609835357422	-9.49185263564383	4.62204382831838	5.03125170715468	-5.46846031756956	-13.7513906439158	2.12561497028618	3.92847112140548	-6.72188889268255	14.147640704333	3.08763001096256	1.78718646098996	-0.00177807156766263	0.333345804858013	6.76677036690365	-0.0513953421561248	-5.59148764061856	-6.37630274388319	4.16021107359903	6.74953687526534
22	4.11906102377943	6.24570057618195	4.69142053035115	2.55611022884057	1.30749599141841	3.59360152215839	4.77140632168361	2.71924610499159	4.08963077488938	1.22738128237679	1.98969452977744	7	1.75845336252517	4.56774352419843	4.72642014725941	1.38177889325714	3.8714204682495	7	1.24029016046991	5.78676444795369	4.41998019037094	1	4.47904453798964	0.468482368940391	1.84470256638168	-4.46358011824268	-8.04472176622806	5.90490824930805	-7.2500016821839	14.275304140755	-4.94910216863668	6.80029912922296	0.414413650149507	-10.2309642329267	-12.6742807786491	0.952790649223664	4.11328806712852	-12.5260871544666	15.5929715959751	4.52177347938078	2.12573925708795	-4.46772515516723	9.15481180436579	2.53222980446497	4.74684126165285	-5.00181379592935	1.71237704260629	3.10311637570406	5.82097117634321
23	4.82279158994695	5.33337477237357	3.13122446849835	3.14656827956285	3.55500374991148	5.65434611874915	6.40784619751285	4.12550088165774	2.71118428238162	1.07641502173653	5.22507240046862	3.06864737614048	2.93479096577205	1.58403128411056	1	5.49580002101143	1.46560159325627	6.66209586324459	4.12627586705944	2.65258817050097	2.18703410245892	3.10128954300538	1	1.65753621874254	3.16503086253775	-3.64234581267723	-7.21470964171169	4.61788586080487	-6.62222502328441	14.7150589380518	-5.50179712159196	4.59099954407714	-0.467808055437059	-7.80295737135183	-12.9924902359141	0.709579556033863	1.56324250307663	-13.7223511604602	12.5863882349893	4.97343247213677	0.921551335523941	-5.26177858654133	9.05474484790069	4.00151267437444	2.0148621270816	3.77700752770836	-5.98230422301745	6.23795897608028	1.85124519051753
24	4.64699242676973	2.42075509010312	1.41053935421908	1	2.5803573859957	4.24821302894287	2.50984420926751	2.00660510242126	3.4772403301675	3.71260300015269	2.8472679436664	3.6127218354465	1.09698033147612	4.62421894601416	1.36957604858359	2.20336869050792	1	5.13385429597108	4.06126979380972	1.17272170736735	5.29451691456411	2.5897500406353	1.92308427933672	6.02807306508557	-7.78149278782634	-8.97973274035438	-6.12273094532066	-1.12669226763449	-7.94779440090233	15.4693552886178	-9.75092497601196	3.45165675994528	-2.15382376553122	-4.3837090556601	-11.8099841440582	8.12263514218495	3.46732448763088	-8.93846381368253	16.0899151563838	1.71452406829304	7.87110990895719	-6.08620053776687	0.727111230335129	3.94264330176681	1.65070485230407	-7.95678141761989	12.9305859666748	2.01307516354897	-0.653866406732731
25	2.98933065633993	1	1.40256576638432	1.85326026092797	2.13101891892132	5.18078194146488	6.7923464499711	7	1	1.25451200944986	3.89128368507245	6.02548407102292	2.3494018736676	6.95053478419542	1.55892943103384	1.22100801466914	3.31034846793805	6.95601449922356	4.74787161515139	3.42099421121361	5.51779522419838	1.3487273903655	1	3.73380964207164	-9.35374948807883	-5.2135904401974	-6.29631594834323	-1.23556672518007	-7.27033128063424	15.3984409562065	-1.60081345437459	4.57754862294196	-0.158532295510574	-5.4705595308194	-11.2703198504866	1.21925274677369	3.37545599451414	-12.2383760672059	14.3372696661756	1.35562927542093	2.69800753560477	-12.0078343266786	3.32801593297061	4.76950435178627	3.2888315886802	9.54461858220814	12.9102145526681	6.47072778974706	5.85311445877408
26	4.8418486370129	6.2158171147229	5.24573294072538	4.89194540565815	1	1	2.22566108799839	5.37966621057516	3.90164901219251	3.0591229677986	1.92223267034528	5.54608127348151	2.80391380148431	7	1.61482600440793	3.69062365414546	1	3.19721254779822	4.20632248704034	1.14044242546054	4.79547760197957	1.73068739741542	4.18375307958582	3.29181152772924	0.599174180892146	-3.47302435713061	-7.94330068063804	8.45073959277302	-7.85652586992112	16.1833963380435	-7.74702955567192	8.5411244835731	0.696141595638005	-12.0144659866958	-14.8358987427599	-0.631597234948846	2.8020219905489	-11.0986382519545	16.6347910942142	5.6428613176828	-0.355620092260355	-4.75901176832492	7.30705281050903	4.11580949582767	-2.32622110582107	14.9217989656039	12.6456706117674	5.58043061900808	-2.22810693404728
27	3.76075847543518	2.48624938153624	5.67973848160022	2.02988825983735	4.60811613143156	6.7305202496229	2.30137084132899	6.55583474247232	6.46274781355995	5.15978974125533	2.39059365939758	5.77591876280034	4.67369622612988	5.62982293028779	4.95567150400677	1	1.40293923479928	5.34250016944179	4.03459043645632	1.14280783763529	3.84765041848582	2.74911927868875	4.79317029192234	0.571484065904443	-6.0737375043788	-8.87904268003201	-7.14259243745103	0.351663523690746	-3.22042368029363	6.13754707197928	-7.19729361961542	6.95148771747934	-4.23745423242447	-3.59825949076469	-6.89298605578533	-1.52769104907246	-0.555237818599381	-19.4905546092065	9.70121964815677	3.03695983703048	0.284293779920825	-5.40517793958947	-2.00588320060724	5.68670014947577	1.65194235174128	3.18453194668655	-3.85826405871633	3.10909555915248	4.4809463548418
28	3.94573432123441	6.16105125365669	4.63288172728001	1.58307124201705	1.0850484835091	4.60875188803882	5.49094566086517	2.52103850636099	3.19705250662102	1.34668598898172	3.93570125874693	5.89247152568085	3.31277771651104	3.40305998738975	6.03133035521842	3.46220072057791	1	6.81568748552274	4.81597020079374	2.26460650910016	3.38184813593874	1	3.28252692004671	1.27782761661202	2.6586002734735	-3.98219617861996	-7.77550072936578	6.40272973372462	-7.56838293705279	14.9700139469522	-5.45008075945147	7.030542977851	1.64915410097794	-11.0949015076195	-13.1921344557877	0.142747021235133	4.30179682536872	-13.046575451314	15.1035950813926	4.44017995134575	1.02274547253573	-4.61116799694255	8.36341995271855	1.80611092506907	3.67460173391669	-5.37298273405505	1.51008106069904	3.34128687812681	6.18076360811887
29	5.17262502788763	5.53587218191068	2.50430441926809	3.93405327877547	1	1.70536214753583	4.04967197649032	3.5297900663238	4.62085422546567	5.13125331924049	5.13106765567066	6.22970861074719	1.99346934869707	5.06997914429072	2.9472001782877	1.39874483820774	1	2.52272515024282	3.22509782732205	1	1.06836234202254	1.37067872503746	2.39632004491317	2.18149210073904	2.43065798016556	-5.13628242265903	-7.32269287345332	4.42872369357537	-6.68251825762401	14.8843258967373	-4.28059740121097	4.65905085322625	2.94270922360922	-5.06443578165776	-17.2789920253469	5.85763977765014	-0.341990355796622	-10.8162630101845	17.3248732539638	4.87152296195474	2.27484599291166	-5.2196179982805	8.24673984161357	2.51333979208515	-3.76540937623784	9.93124348010618	2.94966762660088	5.9201652981447	8.62746057168891
30	6.7645010290819	7	3.74643169780727	3.70712640293764	1.48205902101663	4.4033594744072	3.05356175023928	1.71142189995689	2.3815272449094	3.62295397449269	1.59296427630625	4.8122977148429	2.04079272341542	5.84327227295516	1.24823071590469	1	2.16074182740816	5.2723729501052	4.77181190166998	1	5.72250181774073	3.65782793738085	1.55323818327736	5.33424795081206	0.0780973462309243	-3.09818166057518	-8.64288593823462	8.91673977274398	-7.49709065485546	15.4045310146953	-8.43306720163469	8.19732933332074	1.40083440928932	-10.8938206317615	-14.8397732874828	-1.60410631236234	2.52929598552223	-11.7920057732883	16.3556349218823	4.57864544364848	0.0759338403339654	-4.61671720729642	6.47648932295572	1.68340432343921	4.9700688012811	13.0293533404948	12.7953848292096	-2.32235585406558	3.88490346763588
31	4.52926922684818	4.57160016166033	4.72734388325394	3.67008877145642	1	6.97253561065568	5.10094114507528	4.22156099617918	3.46261493092416	1	6.1280163186065	6.36407669563318	1.71866058816576	1.56180511815539	6.47131339887644	5.87530947942859	3.08384350782405	6.86320733331568	1.15207164449418	5.84657724103567	1.5679437581264	7	1.59514897045598	0.963578238238343	1.81255258169021	-4.94564501360786	-6.20566885170771	4.8504458193278	-6.80532534621352	15.5511099206207	-8.51367456426005	4.10898977608767	1.3783357679668	-9.41106459114626	-13.499371658054	-0.672460374532568	1.60250741237634	-11.8803617256214	15.1903383297389	3.86102825518685	-1.29593519965573	-5.62591411997994	9.06315628097981	6.33964003629901	1.83264601680631	4.10908690126271	1.8788101328436	3.75658514159703	11.1955888139738
32	6.59899391565276	4.9112300134407	7	3.03558780733778	1.55788307980876	4.73420326496169	1.80434520493988	1	2.20290973736497	1.69051845491656	1.69716599588187	5.16003396765854	1.39872721773486	6.15062352863746	3.02645617899725	1.93342031032595	3.1670803160927	6.07571401205062	6.5666804427008	6.67289796889991	3.85746145634617	1	1.7644697273639	4.48506835160002	1.14311548168904	-5.75709076365441	-6.85349780648309	2.58252355821222	-5.10954921119854	13.6410804973728	-5.52885621048377	2.52114489798951	3.46935862585352	-7.41891305490961	-17.255696069262	3.98299994316148	1.47635953426817	-10.0196403701959	15.5205412748872	2.53320567830828	5.21728770419706	-4.77647816350779	5.84559768995092	2.51299252093945	2.49514909601792	2.19420366581647	-5.72001141512275	0.606262581318932	2.33570570964774
33	1.43582594618275	6.99673024101705	1.52320216528448	6.09844497650833	5.312984825549	6.95429464650924	4.44142810190723	3.92920275964719	6.74504603240078	3.69948807102922	3.15791146894575	4.04257296550732	2.56866127409787	5.1573812131585	5.82408629657681	6.87098631810637	1.31919264341738	6.27895791213871	3.86027815899627	6.32968519319018	2.17443475708495	3.70987134453321	1.08208623711231	3.54403311252	-6.37865684243214	-3.20037618694306	-10.5054995950141	9.21962391329721	-10.2897178748563	12.086865646161	1.53822222969993	5.97129606863044	0.21578579286954	-10.8484142753308	-15.780531246625	2.04727880065841	0.292542967982991	-12.5191082925244	17.1780156195156	2.14080176947023	2.79127499373681	-5.5843128029127	-1.39493194027103	7.32456567270276	0.0613693787566484	-6.37410388588836	-6.13566161892987	5.14275954234647	3.02345950777357
34	5.56170503486516	5.19052949661274	5.08697455561335	4.29189612958001	7	4.97390950856261	3.29505748715397	1.48862132661529	4.29077644568553	3.30411555575681	2.45550511983954	1.86261752108528	4.34759653719485	6.38473101048206	3.78249084736551	5.18644739009013	3.17804023144208	7	6.16375362264111	5.78265218457376	4.91069301187837	3.29111229573417	2.96613030641631	0.140963758213434	-2.95872241331304	-6.30441963499672	-7.31688506530659	3.22761651622607	-11.6899450376557	14.8964200689021	-4.30671568306458	5.75001125314383	0.318838745628387	-9.59160691244583	-6.69179723059335	0.894280908650227	3.89429533402124	-10.4759638284078	15.8808686448609	6.840654519001	-1.24834645040182	-4.01293029100681	6.00921930441721	2.16280157116931	0.932979748572386	-4.70611753105399	-0.0946704265428243	3.14587736798509	9.40641170286857
35	2.54971908581439	7	3.48964632444611	6.90811308768777	2.03336594886804	4.49086938983806	5.91113078550278	2.43626201283623	4.83237906318011	1.90965879984341	2.73532899368252	2.62520181895548	5.45216874047308	6.03819906515495	2.60564454685031	4.67035956107692	1	3.91772415583026	6.71623121005983	3.26331648096382	4.14889420099794	2.81114824424155	1	6.2579864651798	-4.77281658778927	-3.81007075545992	-4.03487266365342	-1.55311379528763	-5.86019524348542	15.5232947284435	-12.2965165581176	4.89082371652486	-2.74348575172282	-5.32620289236478	-13.6467200359705	2.07790940410879	5.72863649025921	-6.32833721119234	17.6498194880636	6.76197285560098	-3.59959748351572	-1.52484746434737	1.42450525337908	3.08529997881448	-2.2521654214944	8.950731912347	-4.90460726528896	3.70584101426984	1.35866483441455
36	5.76890448665764	5.96892201757844	3.70508202909216	2.30955327619552	2.84386949493471	5.82264274726196	5.92408377288944	4.95527983012517	7	1	5.89339583495276	5.70117713864077	7	3.0901782911253	2.52389328186352	6.81915719768804	5.70899476740914	5.99881932517491	1.37683116172013	3.08663265752367	2.66526159496828	4.88362655392882	1	2.25641274864745	4.2057694022353	-5.01859159161901	-6.23991776741779	6.18220694829156	-7.97955200404071	18.5271239873504	-5.56959714632303	6.87165426637958	2.82167981885383	-8.40119634531503	-10.703110019087	-0.71710264959956	3.84706535791279	-13.5712838105953	16.4788775569208	4.81016420814657	2.09155766759704	-4.18334311160163	9.60862016331905	5.56071922422443	-0.896052273037287	3.84483866204827	6.79297293386151	4.95350255506915	8.69749509968479
37	5.73774427295183	6.40603634764586	6.05051162717448	5.93042073840601	1.96388559857817	5.40816445027841	4.56048650104627	7	3.99224097819943	1	5.45772621382929	6.56044108646546	1.81559289066784	1.39694086067609	5.49945710591998	1.86495156712466	3.50471674928195	7	3.1015322312347	1	4.62930048671243	3.76357636278457	2.11058091847874	5.3093950825279	0.500419796558764	-6.69524975650485	-7.12146188425787	2.79413594038801	-4.48416932073269	15.5865497369804	-6.64943180066157	3.59850054405111	2.52331896379554	-7.97808021209712	-16.7244393689534	5.92171476883236	1.22748122957846	-8.01245218551958	16.7388574043712	1.12603192218499	5.7694396406848	-5.0149191547072	4.82756912991529	6.44350279274781	4.98907896403945	-6.2817044473563	-4.07601513098336	8.21416448197279	-1.26099085780309
38	4.52373080393677	5.22313936132541	6.30363864549209	5.66608570152612	1.36860231995652	6.44077458133062	3.17618406770287	6.13983388176215	4.06888819240509	1	6.36732011442797	5.60050825690982	3.05782732975311	4.36029450472046	3.6139675346487	1	1.99782893056501	6.68585943395798	1.73824503894001	1.47406444006943	3.62561196371689	1.41318680429571	1.78210624056942	4.0498605717434	-0.502836643951068	-6.30078505313409	-6.85526603621769	2.54001217811903	-4.36805731348127	14.1149566407115	-6.27200066159617	2.95426925068224	3.77295220278666	-6.52902496898572	-16.6459634680197	5.58675834336413	0.346072519612878	-8.18765468285889	16.2170572749584	0.365381881606547	6.52935460676833	-5.36218353973746	6.05359014759554	5.76624382369685	3.48733900291517	-6.87861937829224	-2.40071899421264	7.38481141024838	-1.94416975460311
39	1.73746158710638	4.97953813466676	3.71056342164757	6.81961752712181	2.50810374522657	6.20226481807276	6.30511413854089	4.74972244166511	6.13112605137522	5.10925322185912	3.81040886237481	3.65349732954284	3.55163764848143	4.72298833523302	1.46474228804695	1.89811602819251	1	1.18678304110014	5.08510364511752	6.01710008220046	2.96789779419943	6.08195639002591	1	4.20487735201172	-12.4964394437234	-7.05244817815114	-11.4392064172886	7.52503310936553	-8.62815682377952	10.8662931306807	-3.52146059436458	6.9414201688503	-0.145635772462809	-9.70175620908989	-14.7034002864027	0.384536994427006	4.70900240515592	-11.664224446249	16.5573232632105	-0.806053144839415	-0.20406492548256	-8.18081612945447	-0.877969093676019	6.90871780321407	0.251754790628745	-5.84233027153387	-5.28181165039507	3.45743911375063	1.70270903349858
40	5.3603487810095	6.62829373733312	7	6.1085404171626	1.07973655439744	2.38607555818433	4.34315503825905	6.00388497458476	7	5.38086861452418	6.83391482424057	1.05258951687392	1.66901642533988	1	3.00553925713841	1	1.1422368543901	5.64732590679709	2.69169731208886	2.27551142656629	1	2.8651399570132	1	4.52045005010413	1.49426407687585	-8.35122898867628	-6.00202142465335	-0.926613433085568	-9.78260567383306	14.4340157119439	-3.6984179060026	7.20175581119633	4.90169724535414	-7.55755772590474	-15.0707258229863	6.70520999147679	0.0947339142708976	-7.18612076398969	13.9320687169262	4.21025008437127	1.73156940284942	-4.00647725841468	8.67572694254453	-0.397156726997982	1.03331265220933	3.17301089782295	0.442666740217073	7.41883991696846	4.78895302160908
41	4.79639394445214	2.80696123297795	1.23056109259082	1.0199251112622	4.59315957110728	6.16857444407891	4.8028564864819	4.83527241795894	6.14774787905511	2.46699018216538	1.1051169797586	6.73375540037303	4.07862111878219	1.34662042834893	6.59414488919761	2.20847989392629	3.57822616586087	5.9167706625091	3.13783547886119	4.13186131575795	3.40936467584773	6.84309889422745	1.06900883408252	6.61087481764565	-6.64149942557671	-8.0670794807373	-7.25879310448517	1.81956616372779	-8.09499707068232	13.8875190992649	-9.37221076198928	2.58822663719623	-3.97697212917322	-4.52366310162947	-11.6949134414905	8.98614858290853	3.47909993989636	-8.70049237359524	16.4805627277655	3.10031653896457	6.96461590791091	-6.82075104357812	1.27891627996465	3.32346239801344	1.37137295580576	7.72608515777342	2.45734287799959	0.00674162797551014	6.9752667843725
42	4.56000468538024	4.63208074172474	5.9178341689956	2.00376046143019	1.52472148912581	5.70902127439323	4.21938240830351	6.6031116274004	3.21236962931918	3.53438571136511	1.8445297797932	5.4861678232886	3.14568406172207	2.74416213651125	6.31757097400962	1.07907268642791	2.7790767554325	4.207961428105	2.18499116621108	4.03352968809211	1.31460301402152	3.83599614487106	4.69267839972127	5.64846755025875	-0.401518993968038	-3.53890084841556	-5.81788411058692	3.84829706502596	-5.07459727876565	14.2206406365386	-5.94305853275278	2.91349389848447	1.70713955914618	-6.29827127653703	-17.057227148413	3.87082585149654	0.540376867387881	-10.468785022002	16.5140418777848	3.45585746474341	5.32865409888892	-6.62234459790985	7.68189522973631	8.19064744294792	1.90717327417343	5.66300431559655	-5.54882733594921	7.71685769080354	4.436694496634
43	4.64664437427541	2.58424458864743	1	1	4.0200610937176	7	5.98529145064302	4.30995000914422	1	2.10217993415663	1	7	3.90147694025024	1.45798074854024	2.70955469673252	1.39003482689548	3.71670835122078	5.24122544862912	3.85350111225793	1.01551031606724	4.54281276092065	6.3243500732965	1	6.11360927934953	-6.12299893936538	-8.84522011059043	-7.13568933098318	2.28635746565728	-8.24538023060351	12.3033515361821	-8.9306956584893	3.02391609473246	-3.9052409126127	-3.85972848328712	-10.9506350629742	9.42419997430135	3.85579388830579	-7.8778447508402	16.4847839548156	1.62833341965036	6.86977010570664	-6.93478931126293	0.493832873411707	7.05500272226556	2.37565170215193	8.36019544952503	2.61164165516668	-0.131511202783476	3.23336269402645
44	4.17557439887108	2.94013538006515	1.91198214422569	1.59385041342586	2.70706542021642	2.76940804374722	3.87300670413115	5.15802663717765	1.75839366476676	3.64522744504287	2.49778470453703	2.5916137597197	1.7588759135329	4.00230430387214	1	2.17603890812585	1.52504469913695	4.4755332623078	3.96130848142325	1	4.7432503620887	3.22926877679536	2.19494265640687	6.53063233668454	-6.63237311059203	-9.50738225666925	-4.74182000483978	-1.87538473227337	-8.63112821634361	16.0055064377079	-9.68030903982023	3.71125427581211	-1.54398690771129	-4.17045102196833	-11.7766529623138	8.44207338671569	3.72848337463517	-8.79233347693909	15.9633072507804	3.00617335522391	8.3556880419094	-5.92836248466105	1.29611240157291	2.98749817564988	2.23014056202569	-8.87272761360487	13.4254330467492	-1.45615580424003	-0.944249666759149
45	2.78412111360849	6.31918041573436	3.69255541481571	7	1.27751620003042	3.79274820411186	6.12493817457507	1.54227039514614	5.33628124794329	3.67297318701574	1.9923564359243	1.19509425636183	6.68061993915916	6.02296185809134	1.06751699121021	6.26226689213157	1.61831073777473	4.6602722341074	5.33482291911371	6.51686939722372	5.23248219116905	1.3167553187348	1	6.92965260525008	-5.2258436219961	-3.48667351175748	-3.97915020856036	-1.00314002621578	-5.20177529528689	15.2336283114437	-13.057431743936	3.75648390724471	-2.72471632435597	-5.57309152966005	-13.9740442436033	2.40695328932166	5.32684225279247	-5.87847809025654	18.0521761021191	5.80794641526703	-2.65690579279904	-1.52353055899877	1.41401077464798	4.29745749887389	-2.34587025999585	-2.89863673004262	0.0360389589502582	4.10998248312018	1.86752060942326
46	1.38124216735668	6.48320971841591	4.02180836692726	3.97112865423254	3.92863888393299	3.24114061326733	4.4011201595144	4.77763167957203	6.80193567667565	2.11459105339697	1.95753934454996	6.0343369964141	4.71970664533517	5.77927568799072	5.98853408898424	6.44928031492429	2.02958398106383	5.68710769393752	5.78122407891788	4.5182614598319	4.54238381542663	4.60528415017811	1	4.9657973867404	-9.12658025387223	-3.23842809927533	-10.3763783638977	6.5617740465678	-8.06846406600856	13.2213676179851	0.688988800736315	8.38077939311997	-1.34580284302296	-10.3650029130112	-15.4191395475512	4.60109458049204	1.20885537858517	-11.5907218833857	17.1335761452173	1.40979024056732	2.64021484243343	-3.8820427830299	-0.513304430293972	5.1458748572612	5.26287152322088	3.9462029299772	1.28216527824669	5.91084655989035	7.63526770922093
47	4.75993891571525	2.52545360797884	1	1.75161057764426	4.52546439990412	7	5.31068527540037	4.82970596765117	6.97123972979492	1.43884579162465	2.62223339288416	7	4.10877777131289	1.51410228462715	3.46557692697081	1.63154490259733	2.82800331403647	5.65184942214628	3.5691566389537	1.49330243257374	2.10111454903023	4.29917159629804	1.49552686170838	5.588005447624	-7.63452302132976	-7.45163287004866	-6.09560868232658	2.0373444080401	-8.57905989389929	13.4869731960447	-8.3150296998948	2.3209248074136	-3.85071934665432	-3.45618207912154	-12.4990610594791	8.88530172133049	3.82363922290554	-8.02886241248383	16.3600204467523	1.9886811595262	8.13088914905674	-6.23206999418292	2.08559837756814	6.82058433160915	0.844215287333922	9.67084815731368	2.46426931585728	1.28503756673083	1.47280702946226
48	4.03439824406636	1.31298711625267	1	1	3.00358003612217	5.26723962773957	6.38811954987952	1.42893714882923	5.74811832639318	3.62613319918855	1.37768834540372	2.04124597330473	3.58235088714528	4.97164253626769	4.92461512584742	3.82073685986875	2.2092472905525	1	4.6417082950594	2.43749974944004	1	1.20885079334747	1	8.60410184646501	-8.39132718298641	-10.9139694179262	-7.90621570508293	0.0496980931175907	-7.54146484097111	16.762160443816	-7.97127681324133	2.44379297015455	-2.87439645978265	-4.06092704335264	-9.05762094470523	6.41508444862505	5.67606853990309	-10.9150283011084	16.93800259678	1.40282913948659	9.01249227790496	-5.24234795932936	2.44857023048695	2.36768775788676	0.990801252835583	-6.43985106612839	12.8994948855724	4.54493052562869	0.240067087596057
49	5.24190569866023	1.05782362953315	7	1.53986962763889	1.64509618581463	6.84176967551459	6.0163405648525	3.77024950488471	6.6677968308089	3.2196428995554	3.22562167339762	5.72161771323864	1.72515175186932	3.79331127722723	4.54387944105202	1.13111469343703	1.14487030036728	3.93208668680192	5.36728621899934	4.77958073290943	5.41772899120354	2.81676602535522	2.68671424932416	5.44755746182674	-7.58825328157961	0.693101759683949	-9.04660578009155	1.09393592806933	-15.1040022527275	16.3808925736506	-9.563126800047	5.14533554877307	6.48226211439271	-6.20780770092931	-12.7086057865757	-0.482808407360942	2.96235838849127	-3.79931072688951	12.9924595130448	2.30781784104161	0.982660100534208	-1.0440584532577	-0.754146064599293	-1.15552940718208	3.09900723811931	-4.581733872278	6.5327557260846	3.91275316622213	2.921112218053
50	4.87330159211345	4.89753559565545	2.46275290558182	3.17122978489783	1	2.12727182326276	2.62282226076752	1.06685921038596	4.58258144020005	7	4.86870048167807	4.24097650039617	2.49066744430706	5.95495360648768	2.91735647236742	3.36974484816484	2.17626720024941	3.27093086464349	4.66813609446536	1.06533129516875	1	4.79636360200007	1.45506905898278	3.09860461197793	2.20375759223114	-4.48134741868313	-7.04572107108926	3.96933390595177	-8.29501928198841	13.42027918761	-5.26940466257768	4.70749010296355	2.77230500398232	-5.52341400975826	-16.5372259330964	5.46182194936365	-1.03376614674512	-11.0610020067946	17.0351412643383	3.52520643501392	1.70423341007981	-6.49241412734199	7.72670908629326	2.40144039930264	-3.5083665325609	10.0130962287173	-1.98778896012006	5.61502197547041	9.68240923449716
51	6.8787293215015	5.54097614176265	6.03124760341917	3.29431780628869	1	3.99960780588967	1.90344370196795	2.7804338201794	2.74682529512315	1	2.36334103378948	1.37171170765039	1.7680334061881	5.93488493765096	5.35525148752913	3.36147956238287	4.96020201060565	2.24879364187653	6.73911358967643	6.39985143775434	3.46825811198601	1.59181351587717	1.08106271464637	3.94143465117024	1.83746285925172	-6.10589273063493	-7.61517668651768	3.51426947853101	-5.82091761790889	12.9968174323408	-5.50753632743732	2.94992467498136	2.47576419752834	-6.25006846591598	-17.9942529159503	5.45999120171336	1.1408102091689	-10.4846667218425	16.0778131736823	2.00193412893173	4.94960208579767	-5.64163562065455	6.03762673732936	2.93753036891739	4.07132471031705	2.49295029206297	-5.59532681591122	0.440509817962259	3.2649660614408
52	4.31765624129081	4.32010647750858	3.38388975751603	4.56473391988196	2.3844577085822	5.8340299141107	1.40737403765481	4.48908564178966	6.30651777273456	2.22171565687093	4.35815047711658	5.56763833591501	3.86418759767938	5.28379672906838	5.83158560637232	2.38422714189034	1	4.72352607391249	4.11122310732521	1.45582818580827	1.51749533148071	1.86579471654359	2.57171839225881	0.00318376120070296	2.00949497315527	-6.94531717910721	-5.83658466672333	5.64770865323663	-6.86466617911449	16.5892883618173	-8.70872182046537	8.13657356929525	0.342625606303835	-11.6530237583338	-12.5993893074417	-0.750500369549985	4.51833544743987	-11.9772314535119	16.5417982148488	5.78416083905125	0.288932085638787	-6.48261926997137	10.3297626138647	2.87859340052537	2.19194816539706	-6.344778891087	-6.13971041739083	5.55024183243794	1.49603011067906
53	5.38864448401954	2.31476143402017	5.91841385065416	2.07180211099878	1	5.97555208141152	3.30078897484738	4.127857426267	4.74349828345407	2.32911500818626	2.88188772468695	6.62658112330316	4.33185815036062	6.25988855728675	1	1.32782055068749	4.58243503567983	6.38164283815467	3.65015805741195	4.0611088237763	1	5.90356595554729	3.06888776172706	5.22839426958191	-7.48503519732839	0.35386470050756	-8.04779159992658	1.50066837449102	-16.4631457435899	17.2211728159337	-7.95091699886558	2.82103484526169	5.84003973394023	-4.49478395867799	-10.3378822606386	0.920102529083591	3.23062149164891	-4.8739553928578	13.0467634222075	3.2623060949992	1.75535558057778	-2.09157556624744	-1.11898111109008	6.54559659219237	-0.220592205762072	-5.32896901842931	-5.98929847059554	2.12301001699633	1.87032401890656
54	2.11548314116883	1.1982407965932	6.61328539064636	1	2.12693526682755	3.69592532460157	5.01999895137529	7	4.88239940903167	4.46718371511851	2.86093291325511	3.73700764961376	1.17194437405286	7	2.82135025293362	4.39437136456909	1.18024306681604	5.36899457415288	6.4138028688975	2.48656685978168	3.02967999346312	1.47040171532578	2.07220459864004	1.27770573532346	-4.24873561293386	-8.33734764233426	-9.33342398292325	1.8966323719216	-3.56172682122344	6.29955777190663	-9.75325156599509	5.92586103071015	-5.49121902264249	-4.12081362611151	-8.25099168205129	0.193675476912619	-0.439008334365097	-18.6726247675724	9.63487029727264	1.72156678965373	2.04171132337184	-5.55517242411507	-0.950003052655632	3.47086502858388	2.30746632768588	-6.89775302421998	12.6780032579374	6.64808353452528	0.61271788032761
55	4.74161205630962	4.35856120054902	3.99789949647731	5.11797969516794	3.01730397258409	5.56133625528039	1	4.17980629159607	6.48405659677567	2.5951211969688	4.51178212120997	7	1	4.07962468752547	2.5288342914784	2.44260284403988	2.95421292690886	4.46870253916835	5.17913683332081	1	3.76008622563248	5.96026341961648	2.65580415978494	1.57475502412896	0.754942579573335	-6.5836084790174	-6.40058782356199	4.96695431367179	-7.9036981084987	16.5512099048908	-8.75230381587461	8.7266088281408	0.630224586330893	-11.3719962613751	-12.0718392622406	-0.0993182852097075	3.23441327672047	-12.0341980967427	15.3429863269847	6.21258181911977	0.895835398780276	-5.75091154694278	11.631784089569	2.00402536080971	1.1181363704537	-6.51727410779525	-5.93040744056249	4.93280914924872	1.14024022385866
56	3.61257021854375	6.77082591248518	1	4.91431669813165	1	4.20170105169877	4.55071500443006	1.91351395936605	6.31327099313765	1.66969581037071	1.85257712401703	6.32265580991259	4.96332994380858	3.85114544708248	4.03059984804437	2.97226828009896	1.291776538352	6.08414780823078	4.3537240984803	2.72212850855497	5.04330804039788	7	1	0.231788358801975	1.93248683367013	-3.45539294964543	-8.60405260083655	5.69148841816821	-8.19006851411446	15.4399397506874	-4.95449366375362	5.8057851249768	0.608828259095296	-9.93801047704635	-13.0315334447888	1.35822112125007	2.52562526107785	-12.5449595800923	15.3736639105458	6.0142636284481	-1.37329171458107	-4.59497254443554	6.31687908951926	3.16903120858647	1.68029892990699	3.8783608578796	16.8572244275269	9.48909648338665	6.04326799348853
57	3.82996972313477	1	1.57427808642047	1	4.48209253943123	5.53833196071125	1.30391429328626	2.67574464748522	5.15775663494102	4.40833174371417	1.27133619048933	2.63368063106421	3.19520260098721	3.6614367851619	5.69722117445792	4.58103007851147	1.75446773305825	4.38365011846915	5.12223457886008	3.59654497720613	1	1.75315131718043	1.63365925311596	7.67031556200471	-7.10397064457238	-10.504262055803	-8.31468004064999	1.19915754519197	-7.80829195230766	17.1674962828643	-8.22812847668741	2.33326636864935	-3.03370109903298	-4.10072911668485	-8.13871140648275	5.73635337256453	5.36032948585617	-10.5218531362629	15.7519557095348	0.558051635963162	7.87481198677443	-5.44799523902969	2.4472434150203	2.85845459626078	0.803409840819567	-5.65278218001508	-7.11353636448443	-0.362826645608397	-0.871964173888879
58	3.91046429610415	4.18880130531172	2.40761066738007	4.23400485484705	1.57522510670641	2.72651139363045	4.41124460350618	5.04851448953018	5.27663381200647	4.46176451734735	4.40297639629477	6.5046391538984	1	6.10038270733001	2.25591590014571	2.27429810556598	3.06051336002619	6.25228231267989	4.79005639764578	4.33187256620362	4.26893432917726	1	3.66734168801267	5.85610206509457	-7.69374090383358	-7.14726936728842	-6.29984416545433	-3.593809791193	-6.87237187324486	14.6882176322023	-13.4806394791989	3.15571286226473	-1.63103103439686	-2.15182073921612	-12.2831383662158	2.8965517282343	3.35861908646198	-6.56808759551669	16.9615451955675	3.50651076197263	-2.42396195187918	-4.13198038544312	-0.631615636308557	3.01657836693139	0.499730850058987	1.8429054956368	-4.41477928838646	4.63639860879342	-0.554434117365296
59	3.54533972242559	3.60572206075321	3.79226657856237	1.92170210425827	2.14470023644286	1.91063102091192	2.84450445460456	2.38700145655505	3.74498015255648	1	1	5.76883253399842	1.02199897351722	4.95162545805395	1	6.22482265656724	1.70054316666845	7	6.10245325280581	1	1.07609846730073	6.70920797961014	1.23511277362081	8.64025917317601	-2.0755934895414	-7.28716997203801	-8.68672098659579	0.01010766080013	-11.100870989223	11.138030513271	-8.61426333280813	7.34201897946559	4.86517183489304	1.02628308045604	-9.84647267666909	6.00115502446994	3.02100519160385	-3.62092739144864	13.6403174977867	-2.58226675283128	0.0140275706576153	1.00825154978999	-0.454652301256011	3.00238793735568	-6.67970869248558	6.45190215869771	-2.80067655431118	2.25123461786567	2.99599491436188
60	5.33810551096433	5.19091443555632	3.52426066513365	5.41644190741567	1	3.29681299040755	5.90321216174116	1.01008566537324	2.07807149316965	5.50051590908594	5.13105337500639	4.97644732743734	2.64445710105914	5.27205726215472	2.3402359564927	2.30739499590003	4.21591456617913	6.47611191622974	6.60835165559533	2.28069521444717	2.86323107882658	7	3.66377696095646	0.538585976750986	0.19227157359744	-5.01994416241841	-7.44029776167363	5.9555803785734	-7.1899366348564	14.0960798789979	-8.8620566212309	5.34571742520436	-0.0355620930399383	-9.68314485540047	-15.4185445355493	-0.154071733947644	1.4981717723851	-13.3276331388129	15.8147382275806	2.23732552111446	-0.0409339579514973	-4.63824034017917	9.46266802441285	6.25596847248673	-1.89315138762226	-5.79718488710786	11.8049001869776	8.60856943354812	2.33033682514048
61	5.61293198477926	1.415685731264	4.16878408453384	1	3.1902113090355	3.11765544008199	6.00308324594445	6.55224616769586	3.66344372916532	4.52630892334367	2.26783706198699	6.83577797849279	4.37943439047853	4.90943612479439	2.31060309381074	2.83429186333698	3.52273604636416	6.98665025536625	7	1	4.46775694185999	1.31609628000943	2.70448969894261	2.36839367120168	-6.17317823947746	-7.10002699531152	-5.31909902278239	2.47615190080208	-6.07345354577048	8.10148469575806	-7.60549728674266	5.23719273302653	-3.48533825226025	-2.34010679047229	-8.5602371452119	-0.719528734532545	-1.40576142388652	-17.7776891288414	10.4080009543916	2.20244333938387	2.1928955045133	-6.34512275856113	1.46174713849433	7.53898095539504	3.07198469112121	2.68462251529017	-5.72572760826456	2.92307992881371	4.27554361152841
62	1.92408228532196	1.28516674097182	1.62063495036901	2.4221254532919	1	6.35042325573391	4.62432068439433	6.31930929327664	6.47176602598374	3.47324542109269	1.84237392538588	4.00678525482788	1.06637691022022	2.94599824929831	5.66285387727641	4.83685222508525	4.11123005981037	6.66210105947678	3.51127873459803	1.82217969544229	3.68113251995646	5.21011078026264	3.04996122758114	4.85094062564179	-8.74536140340586	-5.4848815150106	-4.5903940239351	-1.36774745917074	-6.03822411863314	16.117966373251	-4.84602456191846	1.9469831813689	0.268687797709713	-5.23226774264571	-11.1610165577464	1.77567436838398	3.75818193697216	-10.7042012550847	13.0189827508968	1.13846357954151	2.1376235240002	-10.2465725087757	1.91843998418544	4.09643250675127	-6.40593580509025	6.36280046809379	7.68425616245764	2.19677802425025	3.9764125385122
63	1.13077944563961	6.85362478576111	1.44328591332372	6.01792075902987	3.63010385656171	6.20232984879296	6.6206190505614	4.25440142174298	7	3.22848282928277	1.38166238473159	7	2.59536453455199	3.518405950645	6.62926329160958	7	2.14269933928705	6.88578072034068	6.62406413541345	6.38225082134255	2.71360684023944	4.53138937723764	4.43911585419957	3.58887687179823	-7.64476258619791	-3.36877312105894	-9.82696682251324	8.10748824787131	-10.9258815126263	11.9404543539384	1.12876533853528	6.30201833261342	0.694937019543331	-9.34784488130284	-15.1705984802451	2.78507483770137	0.857207126482558	-11.8204042149116	16.8576434346802	2.56364780990877	3.33988094601963	-4.84667072661705	-1.86486307098341	5.62597758965458	-0.916126605189285	-0.540173877431323	-6.25379033843618	2.62971302980336	5.65767271037045
64	5.73874209534943	6.86900125064159	3.8100722145309	5.93876603126208	3.51432965764548	4.36057731685078	4.74563431084313	4.93623527599349	4.12368443209475	6.62130753600956	2.54266897517567	1	1.39157609933642	7	3.43458842254128	5.02040506112017	5.62796653555485	4.91468380608337	6.60839550435912	3.09958640776631	3.27884610812058	1.26108208609367	1.03056032271043	1.79376117725893	1.10711224955384	-5.00658878297701	-4.29004290384744	5.10837043204104	-7.33284973930521	18.8928899504404	-3.21704631845895	4.37256492944946	0.2493854091012	-6.21910403580165	-8.21948894182437	1.77323283805175	7.24457362881119	-10.0498859712528	16.7992368746523	3.89152041666306	-2.52904531370193	-1.79214904968707	6.45557351082585	2.17407614110945	-7.52171139452988	-8.21455674170125	-0.397950348389561	3.32487427230351	0.827002654355976
65	1.76535447725187	1	1.51865080324593	1.66233713730676	1.10302886214548	5.71472788950132	4.19220886033712	1.62636964428451	6.89405763273994	3.08575151152303	2.86574334027171	5.92254950494111	4.55617227870783	1.76375688018445	4.7374629213953	1	1.49715811768221	6.31408871037234	3.27637236055015	2.83190546512939	4.81465130546032	2.10584896215069	1	5.55176861949154	-8.65725077674624	-4.89900335946005	-4.10936471388545	-0.637922135453742	-5.91768179136109	16.9551366719898	-4.53440572038094	2.67415034969665	0.568406924689793	-5.91178957811324	-10.7174861332163	1.5110997275095	4.39990670733969	-10.7569783756836	12.4086073248694	0.575727311810911	1.96911306658566	-10.7499568279831	2.80018486590653	5.43377829484063	-0.41836782106155	5.93834303299936	0.51403974075033	5.71476418427359	4.35311979935464
66	4.78365630903838	5.97871165861595	3.79685155771172	2.25617220008326	1.09656528249735	3.15479820273411	2.22584540830262	6.05945007194077	4.35341989231669	2.03886029696896	3.9661942235418	3.93984863629814	1.26022543666986	1	7	1.63075500159408	2.53256223385306	6.80059491789212	3.43864152620554	3.69182946590271	3.49720522534039	3.57213065698004	2.21373626027993	2.56081746487234	3.44524727006233	-4.70221165779442	-6.43709253970893	6.39498190683365	-6.1061005061315	14.392530325103	-5.68501844312022	6.65612207758811	-0.835184317582744	-10.6709428173002	-13.6635904751269	-0.00598414629965183	5.81216330729336	-14.1182757782137	15.3055047989512	3.47354907564319	0.704047773791487	-4.52334377369188	8.53663656511677	-0.575168942583066	1.41818830883847	-2.75353366102006	-4.81320726971728	4.81716061226266	1.6966770794396
67	6.3570048643148	5.33412230366165	4.85651644650493	3.23001308795267	3.31802580482491	2.7993060576404	2.21839540320678	5.42481729489995	4.65050224171225	2.77717312759795	4.49861933966521	1.67885136384683	2.20032413120361	3.45457610922293	5.02726673197065	4.74989149224363	1.63850013898123	1.93742781962562	4.95612657843839	2.62722144022488	1.82478404574994	5.99900458857653	1.17605074373642	5.47845792414532	2.57748640481841	-9.37324528269395	-5.96381294763096	6.23370139994973	-4.33841199118968	17.9299382876178	-3.65587712251307	3.1412819501393	4.0709557034222	-8.24214465410716	-11.2358681055778	2.27032381265824	5.49290865442885	-14.0869901692644	10.5137867560774	10.3689153520959	1.88556193904155	-6.77908940734967	6.03401542243644	2.78100100448999	-2.59498470048767	2.57920156044234	-1.08189953410448	3.30881238253769	-0.135835080892263
68	5.26370909155535	5.04683696391082	6.02970990256967	2.10636083471843	1.41605777360094	5.71141059673257	2.52732739615792	5.77793689636162	3.36322673818552	2.06229612502731	3.50052507068795	5.467644716192	3.40179744035742	4.66969166575397	5.42089860696086	1.63394092474915	4.6993910495171	3.76432776821603	4.45645587244905	3.56788814270474	2.00697445771173	2.23575665513224	4.62793581638558	5.19001563613152	-1.48724245571947	-5.84871995171677	-5.04977319392733	4.19954367137177	-5.78351028278589	13.403302370524	-5.70050556444855	2.15693705768566	1.90796197445375	-7.35474674053714	-16.9721993513479	4.79988449791298	1.08941218571154	-9.59126156879177	16.1245274438251	3.77117520950838	5.10775100671561	-4.6074271772184	7.09820042776224	8.47608140522571	1.16553638932364	5.38117179175943	3.13909589324186	6.54463518513195	4.49196681536012
69	5.99291105621665	7	6.28652379429693	5.24761161583528	1	4.69619735291605	6.14262799434679	6.30725963556354	3.83449030183343	1.53535047224145	6.11242577453955	6.49248768016944	2.55043796149867	3.07311888761202	4.49612054932312	1	2.8092692883893	6.57807212538402	1	2.18631694876244	4.17994934814375	3.69376688270302	2.55325158393735	4.63079758887946	1.31142675586974	-7.01412054704637	-7.29119571723717	2.51030031973027	-4.53696746353673	14.8471172323116	-6.08852028954967	3.95792617715041	2.26090529882801	-7.57834316104472	-16.2416427653457	5.45587077302265	1.73652772819075	-8.3153253843083	15.3682928446491	0.58328504439953	6.41649441834623	-5.30647899949138	5.25725379069814	6.5900802766411	4.87237450766287	-6.71161444690433	-3.18172365526104	7.83560924911168	-1.69171638898054
70	6.30583734759838	5.26256828740119	6.57164941140352	3.33693752488806	1.0529871163512	3.61668241195694	4.30346665792307	1	3.04461893642936	1.41297505735177	2.81336341089666	4.05758192566175	1.07343484058258	6.43398718813592	4.43202477252731	4.01530876780837	5.10686369268674	5.10031965462986	5.96574158400164	3.80863719696001	3.73972498415773	2.08214568118361	1.44905813005416	4.64593572717319	0.909527336708911	-6.53947224608589	-8.11681660099912	3.42903337767293	-5.51887951547235	13.1311291996774	-5.219638640122	2.92784075564426	3.09226478855768	-6.55974785987402	-17.8087654717669	4.52258323033807	-0.0499333769216612	-9.66402460695407	15.6530897362833	2.53544976010573	4.6115645392169	-5.61843260988828	6.20504695629308	0.929812798271789	3.48589256721191	2.37799060482527	-4.74983943129506	4.92932236205634	5.52743972863609
71	4.27424775048022	6.47458261000754	5.56782164940207	3.0912210948289	5.56001295769957	6.04727968015994	5.66717258411029	1	6.06562558551905	2.0014660681687	5.15485469199185	6.57743450296556	3.50646345637019	3.91537758495776	4.31608676110926	1.26007846733542	1.11150395674728	6.72730368700534	1.01126911322168	1.77116831138862	5.05030940829649	1	2.54785003012595	2.52650105660847	-4.98334084515906	-7.3865333360335	-5.53209076541635	3.96458627902463	-10.674060419333	15.9564112974996	-3.63757222577975	5.15587138858262	1.15376734561567	-10.8357620084386	-8.64453838158825	0.911099081515238	4.02651296500237	-11.6993125476618	13.8268808446312	2.8868498504936	-3.9631057334396	-3.97991126210547	3.40759750163172	7.05779111862197	3.58391638444744	3.73052791406786	19.4062526793196	5.26177833247431	4.40911005401218
72	3.76034955338522	4.42178232319567	3.35168770173838	4.65041863250853	1	6.17328367436651	6.56036155437063	1	1.3913444830499	4.80120032184682	6.07350619393618	5.07646890631261	3.84038301801328	4.53119639289325	1.96157439645021	2.24596310193447	3.1271565472044	5.0644613341742	5.15803860763863	2.56569156759417	3.35385766125948	6.36821512934545	3.29418828372788	-0.0690194705911382	0.685707225660705	-4.49390324656118	-5.8068959925336	6.2296160455239	-6.02493515559088	14.2123829069023	-7.28025094353777	4.82050479956508	0.624554367820373	-8.49702453589809	-15.5698216685667	-0.311117320467543	1.75357744420081	-12.7263185568838	15.0871084863815	3.48772520691456	-0.699160352425425	-4.6131818099017	8.98297597458204	7.86470487395514	2.65574307307216	-7.90037383517875	-6.11296961069013	3.64206935241763	5.12614255446485
73	4.51675882998963	7	1	5.1683349912809	1.36139329737941	4.06893225612408	4.9822637477012	3.07596611840276	3.55636214087999	2.35336842134688	4.94036263477617	3.90409278788445	1.34701916232131	2.9583868429567	4.82070199757532	3.46723886767513	2.18619210735416	6.01925433039213	1.70730458607928	1.53974822925184	2.95439127007014	2.75255426017513	2.06604078621973	0.613906133187951	1.88614776872768	-3.63526737438005	-5.64970960143336	6.63412082399364	-5.16133822608746	14.4483785529149	-4.86189175252667	2.72523506962371	0.803228893429786	-8.86982766552125	-11.9077861272709	0.648848588728188	2.44016220806673	-10.8046629253874	14.3214568773261	4.65244547336837	1.53242840116867	-5.14778638409824	7.92822728799236	2.65508366804621	-1.17722299661972	-2.44135483328775	12.0955405278358	7.93757306250931	4.55208458664265
74	2.8681588566053	3.01698675624421	3.27439892097259	3.77797364503429	1.36540490111074	4.97216848780021	1	4.49222492748887	3.62348545968566	1.02225599480027	3.04256219071477	5.7584180198402	1	2.19919491441811	3.83201164681588	1	4.54838534994598	2.84748006314865	4.69638383210531	6.80882322176588	2.63066559257209	5.630859308356	2.03804921154167	3.64522608090968	2.87138514937735	-5.0281336154001	-7.74939712289491	4.75146051026935	-5.86394987848812	12.9921033772742	-8.57874021562687	9.23748436347641	0.681780311858533	-8.19811585882913	-13.95996042978	-0.426976363981	4.71011277961008	-11.9822623890305	13.7763441808636	5.68337633431302	0.819238512552712	-5.65159305320039	8.81561426495796	9.7906047161678	-3.58617400835731	3.85714764487957	-5.75313572891686	4.24382050810283	10.8422958038165
75	4.55616693471793	2.98635234158314	1.10678225534283	1	4.38890350921771	6.16360851194838	5.70777503080534	3.96074973840273	1	1.54334453135269	1	6.1220018653709	4.50127985881937	1	6.92673164708458	2.31191988498083	1.95519690216662	4.6603143813401	4.24257743199678	4.92374801535691	2.97794693833576	6.69800235512384	2.05290981803999	6.19231050428805	-6.37987654022515	-8.10205854676818	-6.41695089736909	0.588890607030685	-7.13998986101475	13.3700582432824	-8.73600143577117	1.81877043199052	-3.44479229105171	-4.15866142826416	-10.563708052883	8.5807226401233	3.54675923303363	-7.58416270630566	17.4515945800926	1.29580526150356	7.38421935172937	-6.32086268820049	1.57055755294826	4.42886960902524	1.38347291723627	7.84435467520689	2.87091097344582	0.166261726159146	6.6586459834263
76	2.72890991370133	6.33145952229532	1.47048404255436	3.85525869461444	4.89101303985023	2.770106019578	4.28503136279165	2.33941485383124	5.29908618923452	5.73309567241091	1.76009512729466	4.9102049722847	6.47638034944711	2.55193173711303	3.97090704502171	3.03242567956871	5.28527143168522	2.03490883086942	5.47398807498221	1	3.87817805374696	3.14963864361895	1.62129748146142	6.71266946441966	3.01585773006318	-8.22793927050247	-10.0144457843011	0.98311702634666	-9.13951358071311	10.6896720224352	-3.39718919687051	8.43340286365443	0.360385873019727	-1.47635277249483	-13.8525815161684	2.72630301913268	6.55581651336782	-3.26416768201336	16.2103380531244	3.5141544454644	-1.35522198074976	-2.85417321100614	1.8378688635192	-0.904140601612446	0.833580855896694	7.58515354209926	-1.15535551340341	3.4579240242053	4.60158823360506
77	4.68338584515625	6.61538946004389	3.76354462612667	4.89933154045319	2.98173249668066	2.36440472512165	5.01171811934739	4.01805708495865	6.59287897568783	5.86731347386384	4.30805423148394	1	1.08254296466435	7	3.57006498430503	2.06688076211492	6.44303429101749	1.56980020188283	2.80268129131028	1.61368832434033	6.75442282345671	1.66072060807756	2.03767817992608	2.46231617626566	-1.23244440879444	-4.84155514900047	-4.45080001058592	5.56013886141143	-6.12961020082792	18.6300980702076	-3.9785413856934	3.08088918995847	1.8562326030191	-6.61376937096726	-11.3511420517132	1.04917386535304	6.43217415913573	-11.3009393575402	16.1543335437794	5.4007705455087	-3.74281863317872	-1.98553051606672	6.13352701459757	4.41138260245901	10.7270573435104	-2.1960763974968	-1.40500239745774	5.39713261905067	-0.301301823084664
78	4.82062399864202	4.45671299497507	4.10465480112914	4.41181427089076	2.00733451824272	6.2827565384852	6.5566436727108	1.05765261819992	2.67417105451937	1.29523189292458	6.24567660359996	4.98009871588426	3.26249128042035	5.21636721430807	5.65874926264018	2.73212638775165	2.61770490982735	6.08544603855731	4.88447808652926	2.57497012975819	2.67770131280171	7	3.90951414050157	-0.319371800422168	0.835459535939465	-4.86483885662413	-7.22725942098113	5.8587062559118	-5.76380518437082	15.4580348486813	-7.09036344542405	4.41215297497469	-0.985148234745497	-9.81727521767934	-15.3860496533351	-0.310775367954166	2.52641583160164	-13.8899039224754	14.5737467629342	3.95235487358188	0.249785786773533	-4.52052497972737	9.23301225647796	7.249116685921	-0.529771704164952	-6.2810373099845	12.3825710366433	3.30338376699673	6.74091327604115
79	1	7	1.87842978243562	7	3.78918585380052	7	2.14649653790313	4.6037194371271	5.74410449891214	4.32588419607032	2.88700577059028	6.6576861556357	1	6.41340737802879	1	5.98101506924765	4.48493796459218	5.11470030197184	1.21401239251234	3.57734783911505	7	3.49352659856581	3.61662722831553	2.61395399150756	-6.89312332067458	-3.3675484798195	-10.3419101102807	5.41932101847876	-11.3705484862047	12.5731843880901	0.225555136385601	7.74274238143068	0.00639609797515583	-9.76845741954846	-15.8763328316504	3.50194586460892	0.31644081046284	-13.2321237728946	16.8645654995625	0.798692829262763	2.7123331691427	-5.50824990002618	-0.221015463157774	9.41998256485986	0.365467161392979	-6.99745908780449	-5.62796238926992	3.37537667310466	2.17163172168577
80	5.10518409136574	5.73314801411459	3.71941149632563	6.63376623342242	2.61823067862876	1.53910781435537	4.63822543525199	4.46774861062784	3.81418624518521	1.92819067030762	2.76431732733533	1.47765760652431	2.47573979410347	3.67854872829772	1.60684375600703	2.73421219312042	6.3375183462311	1.15425073803472	3.91194483817621	2.11980908516783	6.6147740108355	1	1.6350009520904	2.82089096113067	-1.26771743466424	-4.06049886607247	-4.70814888066786	5.844273626265	-8.41157453193648	18.8681901329899	-1.19202632974923	0.721753348932985	0.558934631641215	-8.37065141325623	-11.6484307998199	2.25643080113416	6.99952270823417	-9.63999881618199	15.1822433582409	4.62871845335846	-2.00644905191526	-2.5803984828514	5.80478507943154	4.55921151732037	6.5345084714664	-1.3634705978264	-1.67828812493797	4.88543797990685	0.17979868732571
81	6.22228416100757	6.24075840494119	2.80007114202592	2.82805121236632	1.19684504603144	2.50831540985498	5.71327385400456	1	2.80938914689808	1.12631060892582	1.60719520872319	4.78927261597762	2.60639486070386	4.99822701301002	4.60978871994543	3.36769203435473	2.98734569312488	5.69690429764159	3.82735586267318	2.43589701083429	3.09098447286441	1.3794018628035	1.3345665028834	1.25446181619389	2.17346094579415	-4.15127850425086	-6.28703461283556	4.43591920854357	-6.15061066385174	14.9618778459666	-6.5638164604265	4.46487937729388	-0.565415365811552	-10.5421221041813	-13.9388033308396	-1.26426483472236	2.42774535030779	-12.7226023675194	16.9278727312841	3.2767245961387	-0.814249074509416	-4.26909450311006	10.8377358106992	2.76213861294828	2.8818543181012	5.79860492115064	15.2836641076128	6.7160921662239	6.30903104013548
82	5.35520132264468	3.87848931322023	1.80983187013501	3.31620375715744	3.25777880785063	5.39159857808388	1	7	1.54535183783368	2.9290618015471	3.06220492245828	4.3908417110137	2.17841865789852	3.84424312678119	6.03888721053104	2.89634615407606	3.64328751961304	4.12612288879422	2.86844114371312	6.28964796937567	3.14525899104602	3.5501269546628	1.34407125204863	2.74024725055873	1.39968473908281	-5.08854529696472	-4.72572037065631	3.54787255023942	-8.39106311621927	13.5754202698225	-11.1651001028426	9.7305013083506	0.191804299234896	-10.5456187693821	-11.9375559257248	0.166170747007249	3.14536879020057	-13.3027566319541	16.537614135839	6.45704688381253	0.281803034172166	-7.01988152599013	9.41886138233996	8.80893774197738	0.637178206545989	-2.90082086051355	-2.2398634033408	0.0478655708467309	4.14120481097924
83	4.45802703987223	1.54424590579905	1	4.96108379044051	1.15695100642436	1.28996184672004	1.57202578560587	2.53419670610133	4.87024829627054	1.47032732418822	4.8458049966663	4.13054432928587	1	5.80642142751179	2.95136075115178	1.98068505683438	3.37885782097021	5.46277664320738	2.9488409673334	5.24082325761707	5.14890228044913	7	2.15154189586973	5.67528548882644	-9.2697234812449	-4.90266368402636	-9.69870036579479	1.29035087112345	-4.74342044764745	15.898984230696	-0.0638370615031495	3.44697023858971	0.765339879335023	-3.56602145943768	-9.85793973373236	3.22137198474131	3.46785295921712	-9.68376949758587	12.5795071430029	2.00147065096789	2.93384465902176	-10.0685199688656	6.08850097469221	9.16012650553772	3.16167271796463	3.14329569653058	-3.49134276513809	0.422265163342384	0.523841671499262
84	6.85766564577582	5.62496862857834	4.15614201165783	3.83589476113069	3.64997881553917	3.71003457966244	1.04679057238491	3.20449323555426	2.49070417511856	2.10003964809725	3.62017367481665	5.1445837038486	3.55554310065541	3.44154000936899	1.53904732615149	1	1	6.93531451119405	3.75793339789027	1.48483028727984	4.94255092914537	3.80501933195114	1.9151023482227	3.75874097391742	-0.00121844624147333	-3.73439069553599	-7.47576392750676	10.9434552566477	-8.17797107510289	15.4366283161886	-8.56367301211466	10.703462152804	0.211998305326866	-11.1105629846734	-16.4259375640327	-2.49461389362345	1.7024448418103	-11.1993694779451	16.0204346952081	4.76311664945623	2.05664041220431	-3.06485235399415	5.97402326305425	3.81270422023719	5.87810881667644	-8.26617710701456	-7.64086111222898	-1.79397818209211	8.85862386198536
85	1.31306697104095	5.7227565955866	1	4.44576349036323	6.64666101378236	1	3.72368660454927	4.87054342805121	5.4759973837441	2.65979785507277	2.14258115919975	6.83049033514786	3.64674523067116	1.32223261938411	3.60691314253214	1.66710006791186	4.13604368233703	2.70313927564124	1.75125476130362	1.3072962367747	1.74470312709212	1.66924266545552	4.77166414056421	5.36427094319716	-11.6241394330087	-4.97166487056512	-10.5192407339937	7.48657524376893	-9.55796198896208	12.5495834376361	-4.95441157349095	6.84349879465032	0.390708509355366	-10.441669338604	-14.9470558652445	-0.848412468665594	4.16829508939751	-11.768996733434	16.9676044770786	1.6700485794415	5.01172376021535	-5.0909319972717	-1.7433880834835	3.43982519175412	-0.893622322062183	-6.48670976449346	12.0677849155685	5.00415320130506	7.6975303141758
86	4.22162006444383	1	1	4.81480427295465	1.78556141222583	1.15242186680094	2.22720215915958	4.71880173348313	6.19877377687351	2.97433334051257	2.12226403757481	6.03041797322358	1.00778345629078	5.38999004368357	6.30217968456565	3.51246535852971	3.87584448991802	5.47294957588185	2.68960143559174	5.83466018025746	5.28723819368943	5.53337113024659	2.47414425969881	5.27408921537362	-8.7445377956059	-4.96217117224172	-9.83583381696385	-0.097435569518687	-5.4147162278858	16.0675405272694	-0.475577807057798	3.58084062427492	0.0101038396247672	-4.49246536930964	-11.9273488690838	3.80683394267146	3.59113972957542	-9.38845466381695	12.7100308298353	2.77759030645943	3.75831902796933	-10.3490331635077	6.30467308428964	8.58866247402187	2.83622135005951	3.8300702441427	-8.06020232706291	8.85356715923004	5.88907937977965
87	5.97783552514783	5.32593500216964	4.43004510172141	4.39551144776297	1.95069058845935	6.78860511265977	1.89995349841503	2.73129866358602	3.79860115585897	2.28729257827074	2.2627726018708	3.8709730560961	4.10312926057005	5.37192116559132	1	1	2.42634308628006	4.42253629365512	6.46173114022495	2.79888824751116	4.70185940470868	5.95186925932155	3.18766431669986	3.14950777468021	0.694468206036263	-5.04725060600386	-8.4587724052303	7.95382566424485	-8.2660245780071	15.7177968729197	-8.91761893896866	7.49550705374207	0.261801367863474	-13.2257193297337	-14.3011416873757	-2.42161683077317	1.24165445888917	-11.1380536658419	15.9944887579244	6.04834572199434	0.852635636299952	-5.23639788271833	6.97428501256583	5.10709284112206	-3.64381496328716	-8.00429548776293	-1.41314578989016	-0.299599464120251	1.6117810489398
88	6.34977231217941	4.06141553285898	4.52320356689273	3.74189160270599	4.75190096819334	6.99475913465663	4.33280190822363	3.14119607171107	2.59758864888694	3.50660162376406	3.27177435034238	1.56632915114447	4.5366764687985	5.21227154275512	3.0781765386283	2.96941985828691	1	1.99153875362766	3.46925544179045	5.22722918445557	4.18349567712744	1.08138827747346	2.35765637058641	5.17390780343425	3.69430247790712	-8.59549401838111	-4.17210229400914	6.38288529608602	-4.89061034381389	18.6561858738657	-3.97502243976731	3.13285428419583	2.48133145667855	-8.85979656082886	-10.3667093216057	1.61457951196811	4.14855629844675	-13.5118072301699	11.9388189354747	10.1418523033134	1.9837902952588	-4.95221105960056	6.50624787321302	4.29920125068957	-0.225172734662903	-1.78537247012283	-8.68104952796525	3.83039416273934	1.6657511989349
89	2.43308083603	5.37556533101056	1.62101371185265	4.29063878018213	4.05414341495201	1.24689588360326	7	1.38191308389377	4.55988958211417	4.25943264391637	3.00300208610589	6.23071751764648	4.5989522994753	1.93128497106765	4.35880280752243	2.86675938605226	4.74348713517761	6.22954474180896	1.32434369999344	7	3.27520903049648	3.9431529527906	3.30238563741116	6.76067303481646	4.48601806568653	-8.61095999436917	-10.3124133163766	0.0442071983048916	-9.94498886960547	10.8036415843555	-5.14253053299833	9.25422784370848	0.760219273612236	-3.23809171618239	-14.0743168628423	2.27279245165644	6.19136556245127	-3.78285337529115	16.468603145314	2.1814044428054	-1.58352430888258	-3.30556162592161	1.33976829849376	2.40619364878648	-6.54305229345705	7.01789227484204	-0.145511863583307	7.49274726868609	3.10324664002712
90	2.19731154224574	6.09493231121132	3.01838684690038	4.45063842926551	1.77185568648095	2.82130801836753	6.56444796167553	2.87464147182823	6.58757305102958	2.13643450517607	1.04359563803414	5.7006616715902	2.31600752698115	6.86324774173868	4.51996268194039	1.02966815302081	4.32273845847971	6.95078963068933	3.48023487805018	1.81899447211998	1	4.59191093495032	1.48322129933974	5.45815009824739	-6.98928652289041	-6.21142518161647	-6.85833251160782	-2.14922690759895	-6.15570517106939	14.0199285213628	-16.3881989510261	1.82102001394749	-0.829959035881974	-2.26715741738308	-12.0903395724631	3.38826452977931	0.788403564276854	-6.33767919532416	17.8275604384365	3.03142080082028	-2.63003783231664	-5.17195450381084	0.493449229382009	4.18245916712182	3.65489157910696	3.56103794270903	1.45139019443589	4.0724814560387	6.76854633864005
91	1.48810529983	6.93009405700359	1.18390190083987	3.32974208191827	5.24011193541461	1	3.6906701793887	1.148151224599	3.69265138931877	3.17236306296938	3.44338222111756	7	6.88235382498692	3.84232888393427	4.80694930704183	5.13039120287189	3.31429129624409	6.47605886019299	3.03154501943576	1.06469624458494	1	2.05748121528304	3.14264554161674	5.38281550332505	-12.0050038759004	-5.07907189736174	-11.0726708045706	7.41280775594245	-10.1614301320286	12.1607588507404	-5.39153243443303	7.59618781646135	-0.234878557479798	-9.70520300585118	-15.283660424129	-1.35527944746772	4.96112844474727	-11.4939357072677	17.2329572067808	-0.410881624827148	4.49604147200111	-6.70807456766811	-1.35365838707332	2.44732105063521	-6.28366619215812	-6.57051548053732	12.074690842526	5.76935439015145	7.59159344555158
92	1	6.56643703952493	2.06682213434427	4.02315598004896	5.49465207480802	1.7769764226027	4.67934836920763	2.26293648043	4.08979434506483	1	2.82550401918588	5.79473206954987	1.38710578392613	3.9683705840366	1.39091881896863	1.4782145128114	2.9096957557817	4.14636288686683	1.34557079177929	7	4.59282742997136	4.27175546337901	3.83419084743029	5.05357427053473	-12.5427121798741	-3.58847719764819	-11.3370038553675	6.71862789670337	-10.3360365779207	12.6211986679239	-4.48033159255858	8.26009371544276	1.08335102700315	-9.93345450797265	-14.9869911719823	-1.49527982228689	3.95276316169353	-11.6375251750281	16.7909371682851	0.492790396422052	5.50280859012861	-6.74159390038614	-1.9708845181995	-0.364750102662352	-3.47478692964465	5.9401680698613	-4.56462318270613	4.43902206303714	3.37253637259699
93	2.82498224452018	5.65845441276046	1.0018995428945	3.96029912038246	2.53592636223199	1.13459983132789	6.00633763806686	2.56174299574056	2.61737475416968	3.51757409271868	1	6.3141412666207	3.16354883660061	3.95763981839214	1.19788619050217	1	1.83662370356318	7	5.82475204710419	1.9494283945042	3.1377437788289	6.89296448783299	1.70389897988584	9.33541789274865	4.93825213824195	-9.25598176302649	-9.88828876916148	-0.4248904653746	-10.5231278308238	12.9016366745613	-4.46846872565534	9.96011937943163	1.01518876278337	-1.20560517022153	-14.9926300179825	1.46654914674582	4.95495187868633	-3.55100514128611	17.5285789721517	5.31015782009539	1.52661669964035	-2.75190122789722	0.0702369220450059	5.3273726317781	-2.59205082818444	-8.68274398191362	-4.85686192624003	2.1838455451703	6.38292439607078
94	3.0635432717767	4.33965359343452	4.69419925793542	2.27269783819592	2.91195064056702	1.97802774002532	4.00416726790691	1.19465605315095	2.83113846800337	2.5544855806503	1.36740092772569	7	1	3.82173503936383	1	5.08180007877514	1.48666241452344	6.1434264711782	6.86515805478654	1.35204257639209	2.01418454660404	6.69285665632051	2.30697088662047	8.17086982508418	-1.72013290500352	-7.5382565811337	-9.37319241244668	0.27715613251338	-9.48195972009043	11.0891251587363	-8.46315975978837	6.9113824963619	5.92644102064873	0.132945051671524	-9.46301473884398	4.83537946154282	2.74334926491198	-4.6228570603632	14.8197852782839	-3.05498496425512	-0.567803440519755	1.13786324878103	0.20839672655661	3.20390926003842	-2.23924859125302	6.2607901895338	-4.07501789091788	2.10428233848877	3.78711165231768
95	1.35290170750229	4.33893681398798	1.50243562092986	5.67689825153444	3.02236507375343	2.46188522967588	4.32006146401954	2.44729616053972	1.90058980837799	1	1.72084034032534	6.3709957865977	1.00664124348982	2.05224370194414	5.55181954468533	1.37420862270541	2.62891351554462	4.93403760990287	4.11246492429098	1.02908766288418	2.72048361442696	6.59285452479795	1	9.15189187453993	5.37435094359094	-9.69144333112398	-10.2514632476813	-0.13883577574841	-11.3696662320712	12.9338352187551	-4.56112156305926	9.76587892057794	1.51203219373369	-2.29451239138366	-14.1471424819245	1.15145686605366	3.71668473525101	-3.78071797513413	17.5077463152425	5.14584661283346	1.02685809864212	-2.75578879883854	-0.0980551088641666	5.11475724828899	2.95397180048106	-5.8621841699036	-3.76615319338234	0.331358295104536	5.74093826289957
96	6.21821700958661	5.50867999868964	6.79282335006627	3.15298824361636	1.18225253610472	5.62381274691419	4.31182074896114	5.0279174924842	4.9398550994032	1.33614241601807	5.31297851119716	7	2.66943993598225	6.33149770987072	2.82302004761044	4.05746013197291	2.32159112850128	6.56120533681294	2.72942626920983	5.05126685128054	5.40018786567822	4.4050161175069	3.02280806201396	4.5684342016242	-0.857769254150507	-6.35298912450949	-6.9426039946249	2.50500588363755	-6.21058806319332	14.5559550757808	-3.86811683475104	3.54629541712272	2.40595845029673	-5.7862340952653	-16.3160533498454	4.96148705089318	1.98620121935898	-7.87550249668375	16.1831807929727	1.36548261928847	5.10672459442213	-4.44291186760594	5.92347808751203	9.87396048577313	3.48868825235813	-9.08731881258073	-6.27712599554623	7.73286700268388	6.16214376879039
97	5.02544588230619	6.66393785066608	3.67389687861217	4.54747399764548	3.52226621157725	2.63234909508077	5.85284443176545	5.81482618250978	4.99742071039956	5.24962093418644	3.26609415312687	1.96949267812548	1	5.53737520533974	4.5352031224283	2.99130584920454	7	1.01569483560044	2.70619426019328	2.05869551370256	6.53452108109593	1.3809686632927	2.40177321043264	2.17195122967866	-2.15954654362722	-5.3399134272694	-5.36646709109537	6.06285044417895	-6.20457891645892	17.642705489945	-3.67961495256704	2.85947540475095	1.50838435149637	-6.74773197474326	-11.2575169390608	1.64558029913896	6.46991296747435	-12.0668496698814	16.3336330979897	3.32661116297123	-2.72984198689566	-1.4170379602893	6.25543266663206	3.32218724367576	11.3377215435604	-1.06912853351878	-1.65751835099092	2.86811438725226	5.11692353847276
98	3.14908122361911	6.24544949906083	1	4.10796214434914	1	3.324601669696	2.20416497631675	1	1.94562973809809	1	4.92440159649813	5.71564517356645	1.98294230214611	4.46565779156802	6.32253801931635	4.26812806660336	2.91208556104598	6.41779514526095	3.73852416907564	7	1.38601586828124	7	1	1.05190504101736	0.988851036817078	-1.91894119359015	-8.46055529036694	6.03295343612368	-6.85097920926332	15.87475107545	-5.10463221864513	6.00833880460297	0.745352281328133	-9.72118988946782	-12.7584399202181	1.01059826376778	2.02241056823696	-12.0510739694991	15.3504647842947	5.60688818451673	-0.769181247814126	-4.28019629932762	6.59003957286038	3.08442163393787	1.97407868800428	3.81811522100453	-0.537938495279527	9.52315261172172	7.40152773740409
99	6.35117450156399	4.14544993609896	3.98457171670249	2.80495761192651	2.55375974716332	5.73221981060767	5.60035854711815	4.17226400588691	3.7644616924667	2.95124975274967	3.46581949310544	5.94734006681439	1.80557966448097	3.9192978478946	4.52514106404878	5.30989954344225	1.8728893941394	5.45572226803952	6.14164818932264	3.19662648235794	2.53764448723563	2.40581084371831	1	2.62771040722758	6.44160582379316	5.95623795639008	-9.6999641264013	2.09544733288801	2.98834366886311	8.02987309313463	-5.14146359988248	3.89366870953587	0.791018142297674	0.160262484842287	0.155317056406038	0.659852562388851	20.5350722928758	20.3182453317204	-2.14806668551539	3.10673703435633	14.8522850688169	-2.017833882049	3.48386844161505	5.79861825688193	1.32232420882423	-8.93406493838056	13.4771288594459	4.00182854265968	1.61295720951152
100	3.95143721883549	5.66324195794196	6.90791471381597	5.51751261328685	3.67430441913725	4.25069087824079	5.97479818303369	3.76552889767304	3.98655105754158	2.03678242275793	4.31031742695744	3.50630188004091	2.88645647176498	2.18615386303198	2.35198003726779	3.90529849985581	3.02638830509929	5.54407675163906	4.23961601476217	5.67683975917759	1.22226393569897	1	1.45679862378278	6.03383094138518	6.80875349208539	6.43040853371711	-11.9284922648367	4.04786175124783	5.96454459455992	10.9005208552038	-4.74896464580217	3.11783422000833	0.719752448044716	2.29582550741069	0.663739011647352	1.85957681455655	21.4398452606065	14.689290140953	-1.54635364169914	1.43497019448115	12.1504612648579	-2.32945316825811	5.77633763900229	4.58116048205085	2.78005503318957	-4.10809067426816	-5.40440851002522	7.81633677870282	0.425276653950706
101	2.37732182194245	6.02184144463206	6.77654339446088	3.74378030666388	1.78256748960116	3.30342089108689	6.43603078150885	4.41566749537923	3.82882429385127	2.13419766234266	3.85497108359786	3.50000029341827	1	3.18417189578568	4.08326587873732	1.83604475838714	3.13128240885621	6.87302816276887	4.11623475412761	3.70252737593039	2.50129852517218	3.7947486892721	2.47499434399052	4.82396745886232	6.60391543568545	6.21257892274475	-9.48406623493707	4.22637727328695	6.02826634664365	12.9868702452661	-5.3418196206029	2.91141935589764	1.15536429518353	0.132925781485226	-0.553149958328987	1.98110193971878	20.0553431392396	13.7141848811809	-0.521229037526973	1.16114004539217	11.8962690721382	-3.58840927269104	4.53841890773282	3.16162537065248	3.93765156890526	-2.50406516218019	2.25305960773577	5.17338278942435	5.19875492753149
102	4.77403520153574	3.1203122025532	4.10721687808508	1	7	5.85091993720436	3.84922317654218	5.31072835660617	6.14277052833744	7	1.95857037719182	5.27689297019758	2.40905375466638	3.91387469294392	5.32537506510781	2.64373031377051	1	4.97887904828838	6.17487462494466	1.55943647983691	2.18839550517847	2.22761918093131	3.13141780215796	3.76714230214891	9.6616638795584	10.3973083142527	-9.97066632109843	3.04508626733069	-0.437871403851175	8.24675590762032	-5.30780408769589	4.11512733161921	-0.440837476271613	1.30589640849075	2.97351396707261	3.83547673425946	19.2789773798621	17.3449605746316	3.17507023095662	0.697122495335243	12.8863590408341	1.23296795042717	6.87254009353067	6.56140888876815	-2.24126510694055	-8.15420410658816	-4.12803366274045	2.63347137149849	-0.120286755391334
103	4.86019722105739	3.90663736999453	6.19872662367968	3.20307075180958	5.52411214172727	6.94878522330117	5.43404280060814	6.05921093389551	3.71527117490402	5.37763527930377	1.4973061083632	5.76956945802487	1.86569137415816	3.99646794868786	5.83084518670823	2.3255079896818	1	7	3.96689696498371	4.74975722540617	3.51726138096353	2.17254953917315	2.74630653570732	4.01994949695807	8.39529621152133	11.3572122557768	-9.31108365256028	3.80316408685956	-2.7103401638259	7.84710379165887	-4.78483460223371	4.00609720970087	1.34276971776054	-0.225989038355304	2.20074128982347	5.06223776705018	19.5628157380682	16.5484970913616	2.6547515848196	0.882338439928192	11.8225775906775	3.55098032693197	6.60856084417674	4.23226220645152	0.75893576651829	-7.46790167047028	8.84904367701096	3.18147040505036	8.60001314625635
104	4.03783545939565	2.84891546079172	2.91677470040615	3.76091967126526	3.20192217387339	6.53814097110224	1.1887813589717	3.91841381001537	3.03566535091046	3.99620057402594	3.29329986672977	6.8325301530868	3.16164663219774	4.25048000078142	3.29471592598352	1.30939613859878	1	2.2438825400637	5.65616591713504	2.94341264323699	2.71540973436117	2.40441586842186	3.67387808230875	4.07227864460817	5.61249166665031	5.9762670607176	-5.6682417854012	2.17377087059575	2.92487420224593	14.782895613689	-5.07933359352993	4.44341302866562	0.197661020978219	3.0666598947738	-2.71915318471096	0.0353357411203586	22.771801678678	16.275367991069	1.35763661500742	3.59363752396893	14.8383312124625	-0.801177798488196	3.42392317973111	6.41703161535138	-0.801781026191121	-5.84009769069352	-4.70985543541854	4.30795199057173	1.43047751348635
105	3.82431649840908	4.94124721449155	3.83095705192013	1.63591064547506	1.97977936920262	7	1.71347312286924	4.38204555598802	2.92284171400228	2.21380296176204	3.66799233899746	4.88185273191975	4.32663589573554	5.51012119744958	1.24135724601632	2.5546499465384	3.01095648739527	6.11930960641563	5.89067394729439	4.08310206979353	1	6.94027424497494	2.27104399222668	5.05273164570588	6.82249598844692	4.24501521875589	-7.5371248492829	-0.158641007559199	3.55837518217006	12.2223327959569	-8.65764748627645	3.60294324146661	-0.248138012915016	1.74362115567291	-2.39981589441135	2.10500589179463	25.2606307908528	16.6395079562208	1.7481257124613	2.11761830361784	15.2321143743808	-1.68476130732312	3.17159637632337	5.25589457707578	0.607025555324642	2.03859621743071	-4.12979924673362	2.0260479826811	2.25260437845315
106	6.23974923644807	5.29561929993697	5.76920167789793	1	4.56259617126456	7	2.23900314513545	1	6.03843575832536	4.24593713725512	5.86672755977845	4.1285519116955	5.26400351490658	3.85386535855051	3.35905776290529	1	2.84186730974241	5.80938866374002	2.26557628915304	2.4657616465882	3.51265965156198	2.95541156126977	1.47996093505742	3.04388070381129	7.80881670964571	10.149085690061	-9.44560161472073	3.20806169204642	0.875979428286549	8.75306535316508	-2.4798496841604	3.10358281120027	1.41329941490228	0.165996493575489	2.61040682988245	6.13833227765379	19.7492614434205	17.6020925577316	4.17944317652945	1.6018918565779	14.2797149017243	0.946770623218178	8.14984562714544	4.45419273331294	-0.363744179385081	-6.9717812295541	11.3590525051736	1.3184358344044	11.4849532006433
107	4.85394970476284	4.2840737175835	6.04140527683825	3.48037936841494	3.02950448776151	2.88245306702844	4.34912148961713	4.6054772435604	5.092624737892	1	5.81309068432017	5.62613566815157	2.49236320604154	6.2300458979969	5.7271376059465	7	3.16149750573979	3.72195885170175	3.39426239537068	4.94316523517231	4.25107760468106	4.49947362801357	1.57550852884466	1.28758756028712	4.44495919778272	7.45688925991178	-7.45080589300551	2.4565120804823	0.586308353465339	9.83705651067652	-4.9278681353126	2.01002261487262	-1.70228473328723	0.963007966456187	0.478135160324889	3.3279014162674	21.5411934247362	17.9718339779963	-2.59787014864857	3.39948203897931	18.2913334101217	-4.08513550548581	4.47382418578634	6.25283867589004	4.16100536458211	5.12094171996434	1.13655550296677	6.35108008926258	7.96396456323138
108	2.30841140764592	5.74797545023553	6.71918249209883	4.09864859510984	1.47239494151146	4.81390351091758	5.93504086708519	5.30531899595191	4.40445421212828	2.27555681601639	3.91106191299167	4.12124045506112	4.32049563567343	1.16877651840109	4.99401767876647	2.32515364446254	3.01493342408877	6.65330683278078	3.72926104450814	3.59319322093549	3.41709099311284	4.52638914346849	4.27758182026799	5.03748785541869	6.64220176697008	6.41996023534881	-10.5305805119354	3.59260651519204	6.49705587981481	11.8207002954751	-5.27722052814176	2.10546858891936	0.704456851227777	0.24250101695287	-1.74663736679549	2.0059668261205	20.0673323629838	13.6714321805354	0.327601669682416	0.595583703445784	12.4794219264439	-3.34836459278313	3.96123635495788	0.138547686172753	1.47887167509034	-3.7900090324795	-5.34888988590925	5.58681714126841	4.18943058348583
109	3.51734648457096	5.30502714765171	5.35981795015088	4.15214081047154	2.09197822194842	1.09355707982843	4.66903784994605	2.13763888195731	3.07968119548093	2.12522778392237	1	3.77407285227812	1.92731536667668	7	1.33303082344206	1.93195132859206	1.25387252496886	5.00253990552197	4.17341120403677	1.23180055583545	4.9050355037572	2.71545533742612	1.96912348363387	4.72798883944291	6.60959989846923	6.14934785524674	-7.31912282166463	0.971140666433149	0.840826678234601	11.910809951552	-3.72014722178035	3.23779791512758	-0.209507826355917	-1.22792549414329	2.5016902597387	0.532053123341477	20.4804078335313	18.5852350252031	-1.9348793341669	2.94198390873051	13.4500677665392	-1.34221738494887	1.75244131508053	1.60193260582301	2.23498212223641	-8.48798950390115	12.9582329919134	1.8742998891799	-1.40876764095134
110	5.62754021003805	2.85331580492954	4.01024463759997	2.92917766399929	3.85501201613628	6.28311288828162	5.09864026404976	6.21598906568162	1	2.72417652381041	2.78273052313379	3.90528084913236	2.18000668822104	6.79527570496036	1.0457439086432	1.3994625592415	4.24086132221129	6.23489621859823	5.4087357311736	1.9782092263668	3.07596721809903	3.09447199344227	1.86440537821192	3.14921175829876	6.47057695391756	5.79890106498124	-10.6378445483982	1.27080351597874	2.04895892333228	9.10427823860487	-5.43723621850857	3.04450202949513	2.87063126488781	-0.0360795303574029	0.0977613206797825	2.11832055512997	21.6686377380281	17.5321243778617	-1.88029638484275	2.24400972267159	14.8441223627084	-2.20205835879616	2.6866892080897	4.23961222079878	2.22151777490205	-5.69899609803486	-8.40264301183581	5.51781203760833	1.24213636769291
111	6.61361144313519	4.01740402132165	3.88943778340053	3.61009411951293	2.14862173404725	4.77417961085678	3.60588902121769	5.39041399380937	4.27099835528471	1.90506059561683	3.00914860594219	6.38400914621988	1.35151652520429	3.41808843888237	3.98935100320427	3.66293360864734	1.66864436038038	4.48790045282837	5.32577254182126	3.04258899204634	1.82503194824868	3.81198900786356	1	4.22522561705878	6.952489186865	4.86165024068936	-10.2566254982201	2.13858309859663	3.09646298217281	9.01514799979102	-3.39229522504594	4.07560681347845	1.60985035863728	-0.70640463369842	1.46278889214096	1.54353703384085	19.9120669832681	19.0873657879756	-2.05189508377837	3.0967079517453	15.5566822122536	-2.28196035147319	2.09482957288901	5.17055442019392	1.22241856920963	-8.0524057585214	12.5980180984347	3.62484301163007	1.46003836273786
112	4.5724694768041	4.36020516086239	2.93074631909572	1	1.74020063206994	5.61581097070103	3.38368956630024	4.5312015940799	4.53789140517185	3.15153272531826	3.24588118014394	6.52274278912987	3.91608677734133	4.69558715395943	1.1295064935365	1.22662986808281	3.40490847026142	6.90583540375736	6.52751972618612	3.90491561084215	1	3.68397535048637	4.49545353494685	6.51448468505647	5.44061753627281	3.5018414146298	-7.43049915525555	-0.146164570859146	3.83178154486196	11.9929379974713	-8.18183960203649	5.17562195035944	-1.05602202302146	3.09467713000996	-2.8418503623878	1.2112920132039	24.6883897218722	16.0685182703522	3.19282326675889	3.45677981960068	14.6703188610397	-2.57201691851775	1.51448007590495	6.6661864600533	-0.405296995540709	-5.78935249823996	-6.70823490850335	2.78518290885765	1.56313054855663
113	5.43787446814185	1.60485634445884	5.78790014433345	5.14504319880885	2.79734346459083	6.26704131323952	6.04800535485836	6.37328095278964	1.99779099706567	4.04130868889964	2.93964087526852	4.89772713062853	1	6.78848367041277	2.59811120432402	1	1.46192848580398	7	4.61282135987171	2.51785051905123	3.0403777861471	2.87595351074076	1.72429295019689	2.00304351150141	1.57711107735819	1.36188893178415	-6.35698519535639	3.22660777753802	-7.05414171891162	7.91403224836562	-8.69736816455841	2.97395582119528	-7.57975357256891	1.42957084726045	6.47725725596922	0.230866209826117	12.8991862893795	11.1074139955852	0.314558030377297	7.82302475150382	11.5564031386274	6.15876659944483	4.81271185010155	3.39296582263662	1.76504521883203	-5.27630841840375	14.1794144072804	7.6733529737217	6.6024639905867
114	4.81900628157455	3.24806223450652	5.96597561667967	1	1.64790059274771	5.55648682164003	1.26912499981752	5.22752059799357	6.11751455104938	3.58122870151062	3.83288587474771	4.46800455200591	3.30311427800397	6.00306873369163	6.99769459373278	2.77769624491069	2.56182489931121	1.6934614050489	2.51583474384279	4.30799768738208	2.87298330876606	4.93136419536359	4.99011953650393	4.52018472908678	7.09082619712611	8.78139219186462	-4.81375371603517	2.32054852161324	1.18817759806766	11.4760221445007	-2.61918106920538	3.83494936876941	2.49025435037628	1.11488406791995	5.52449158642817	7.31063319078121	21.9801137228623	14.6964970960906	0.803242953012012	3.17484631394982	10.5941354952607	3.01906048237047	5.33287486592627	4.59949460199441	-2.67394889331587	-5.00711612347393	-6.26375176234182	3.90181113669109	1.5272578279886
115	6.65402075328379	1.05751450934179	5.18691115078474	2.74456447764549	4.53205390921047	5.76046348313473	7	5.95802732479245	3.37895806447831	1.32375371081991	2.54750558202267	4.54648704853089	1.17904541720803	6.94128069404934	3.15613223842254	4.37121274178952	1.75120633789182	4.49494169610551	4.8606748192516	1.16421966587453	4.38339212511206	2.04593489976854	1.88325997684687	3.19095486795925	2.46145841137712	1.15672828765175	-6.42331444826796	3.59956713847085	-6.74568739174208	9.11350888273735	-7.37005648000126	1.65105604931157	-8.97904316198552	1.33852536251378	6.93022322308447	-0.114587977955051	14.3666533168226	9.86931908846847	-0.376355188324115	6.8713348538667	11.6940763507774	6.0368364291454	5.46666437572187	6.85309087612332	-1.89641180853599	8.04241484957914	12.6816872058945	4.95586449702574	5.33804448341927
116	4.56613379204139	3.26721108227432	6.72870098156149	2.03134396828117	1	3.86858284503191	2.62575414312585	5.09578220330105	2.22811155444857	3.31010075889766	3.49797858754312	5.14905478397879	2.762158513368	6.24067524887147	6.03721397524824	3.33961573444839	1.78548228233965	3.84710278356926	5.17822964988323	1.43240268566447	2.40915997862508	5.12865974709004	3.06710982287765	4.31041618479767	6.84624193390104	9.36098290193628	-5.81565277179121	2.95380370856349	1.48295187110149	10.7314225514185	-3.01890661166354	3.95697062804091	2.62957745476612	0.593724151952016	5.77878025345232	7.04624198504714	22.0579281362013	16.0466735585078	0.199644922787783	3.36339091515417	10.8816941410529	3.95691040390125	4.19929319455066	0.596078829699858	-2.40787257360291	-6.1744428331508	-4.59692590244775	3.94274435272392	1.46423903834046
117	5.69058664039216	4.14654416612261	6.07215444325571	2.69925196308728	6.50695440810901	5.25175764479036	3.2128959114517	5.41822219600185	6.91238953752726	2.59520579366903	1.62186764123107	6.00719643663447	3.2350279944928	1.98316692708186	3.47607800167467	2.63205626026571	7	3.777405536883	6.26832409032562	5.56331247213381	2.49202548334476	1.57457757419277	1	2.31272138724836	8.88811821095993	9.29565923313122	-11.1426275041239	2.59540853091237	-0.75500844253948	7.10034008922902	-4.63440449449837	4.3405507005103	0.239707251004239	0.43302211837396	1.65003178369487	4.45121882548725	19.309462555309	18.1310223935396	1.53119853100496	1.04638128532679	12.8838669103516	2.83801886997007	7.78198467515105	2.35708458675748	-2.34323454507576	-7.39161217803122	-5.74801154747355	2.99371633068704	2.27221775966714
118	6.63676450583237	1.9400446475136	6.70428902258085	1	4.92714264898822	5.611526534428	6.55646930702033	6.3020436780458	3.45396456045024	6.50410510328115	2.5639622503547	7	5.06870643800784	4.48766366255173	4.16394269775215	2.30911592545811	1.35963497523957	6.6906985004136	5.26610881290623	1.52654701806928	4.56771929190822	2.58525490111043	2.89421108490707	5.2919989901555	-0.504082853284555	1.77368324723088	-6.74434845403707	2.59053633583464	-5.89719089677293	12.7786255593604	-5.29159572625188	5.51286067949851	-7.55127407225973	-0.378070828767803	5.03888749160674	1.03838573843299	17.6827565568884	12.912699809882	-4.37745021255857	2.87442023993173	13.6432708893272	7.98299211934868	6.74706003981175	1.80900767793009	3.7903687394542	10.3995894166395	-4.98695450869165	4.19590444978155	3.51478980232598
119	2.87279416727466	4.47327443055821	3.36009749839723	1	1	6.83792454933977	2.95814252056363	6.10910306332118	4.9089509318234	2.49174176605681	3.64272096307831	7	2.6692914952823	6.86360863028942	1.12223539974524	1.82693593084817	2.93850279156881	2.54850404136669	3.92135313574256	4.79595289966597	1.36975336196337	6.08088080236444	3.76721528178814	6.63869848985726	4.24911772794126	3.3652385889988	-7.24991322550145	-0.168969323512964	3.93463264683895	11.9155452668504	-8.60270053591124	4.84576915178812	0.23008318533093	2.15106250459981	-2.34591959948719	1.46954250125264	23.932724141993	16.2551737488489	2.19620600152027	4.21465891135468	15.1075721820014	-1.12658944646117	2.45119082989885	7.44776742365907	1.26054870907937	1.49930760835242	-6.23529308349207	4.38106416597679	0.968538213250226
120	6.7654677057123	6.71690884482393	5.74825110772446	1	2.7891195220707	4.97605711649601	6.62749598699133	4.56736339289246	4.040433131409	1.13547203475991	4.39131344347719	3.91614796307179	4.07036820688967	3.80433211643693	2.86021753476624	3.53191856003462	2.12417240393462	6.7664160429175	2.28662912609964	2.18275924809323	2.46830045384035	2.73724831751726	3.32640890755419	3.71187972432788	6.44956119535055	2.59758978202273	-4.9763325837788	5.0439309956104	4.56873410601606	12.1726723664712	-6.91772585093198	3.6487876673557	0.624912688210092	-0.125996108094579	2.70068398003122	-0.660771105612212	22.6098033980626	16.3008469346405	-2.0486261463216	1.10378712762626	12.8419720900438	-1.97530172959017	0.519276795881783	2.80113970396329	2.94338224378771	-6.58023302361852	2.88177383207084	8.50051128315823	4.17893590596387
121	6.5318907209972	4.44619251749661	6.21794358435711	1.21077277483932	5.41323829247097	6.65718784804875	4.96671124973881	3.92049334419507	2.35507650712423	1	5.27967319693825	6.8796721698849	2.17089426283634	3.30090983471098	3.46931618332883	7	3.09978402432337	6.00810475147309	1.45156182471806	5.03536015390289	2.06761793748375	6.40098440157892	2.10697523008943	4.77078537748036	8.27235000947854	8.34964846128562	-6.78509236854565	3.36543294552636	1.34876952157768	8.22037374817127	-0.234682687402763	5.24075713338916	1.42745958726061	2.85682887343946	4.02989878795257	6.00095503382106	18.7288035494603	15.4697773610133	4.3934671280534	0.889913690284965	11.2611279574218	2.64595261630387	7.45865089085723	5.89947021036264	0.937566589209463	3.76811269955421	2.30046816855007	4.17444292937209	5.68990273057873
122	5.59942994406013	4.40890547072721	5.00861113223049	5.85111587141222	1.87953011005337	3.84292612656466	3.39118859533021	2.83724630526315	3.93516225498519	2.43804122993973	4.50262290458217	3.21252854312644	1	5.45753413143364	1.07703437943885	2.11920637858406	1	5.8133787972039	1.62217181909078	1.06777912961217	4.88630701642439	2.33083796240141	1.34526674443956	4.65273087014182	3.00749551404506	6.55727651967496	-8.46458453875825	0.216623713880923	1.3974031091443	13.1141261437344	-3.89209259835647	3.55754184560595	0.252784560922452	-0.471238172373758	1.69646983569522	0.146477434498404	19.7574876366366	19.5412080494119	-1.05155685397376	0.850740373371417	14.5504156010645	-3.09481622305045	3.24128278191206	2.60412483502917	2.12901115426455	-8.05414685628625	-7.3730007454857	-1.3262325077598	-1.96084899730868
123	6.6750997889874	1	5.39117672443219	4.91594607714747	2.90567709734112	6.72221581761548	7	7	1.31623095518709	2.15664626602432	1.96357272957175	5.72020449875559	3.02637853401454	5.49872491400995	1.00065184285556	1.16858099367462	2.2767040071189	6.9834071303223	4.29914244861677	2.0066105117446	5.64463870765899	3.17786348521595	2.37242436279435	1.29365346673208	1.29043535192252	1.02385728750392	-6.22783530994312	3.58060658715408	-7.28204984621134	8.53937576056554	-7.42890137480808	3.04560811120631	-7.54175467169625	2.48633659878546	6.61977464026104	0.205180593463666	12.254830353241	10.7363588913274	-0.79543512592161	6.54676638840849	12.1875004519309	7.13737313123899	6.59276634509699	6.38399446301334	2.50772392650017	9.28374615591365	-8.18893608743928	7.01010382945001	0.157790377544111
124	4.78479914290475	3.52014080313695	5.47690918115424	1.55842437344704	6.17299361857045	5.76511981871354	3.19111310565437	5.4026987284232	5.38842901449669	6.50817652151905	1.763764733319	5.31740636264289	1.33729365132433	2.60218216123394	5.14039095002349	1.34813862403431	1.40859123343679	1	5.98437682430207	5.75809866045782	1.74530097878828	3.65282701322488	5.57414178904936	3.38030944227003	8.85283582905482	9.66807544889013	-10.0507014682253	3.24915222141948	-0.850424623355529	7.89921832509252	-5.24404368826791	4.1117189649964	-0.0272768506582838	0.751678740521871	2.60693463768029	4.53277203845188	18.3924404086329	19.1254388955623	1.68001620905994	0.767972504181773	12.9506876165888	1.40019219297492	6.4458167330739	0.394758846803698	0.205740921033852	-7.90269197770441	-4.03668978588069	3.43003174734548	0.675922075587792
125	3.17508059768149	4.28152469604318	5.74256133072375	3.18204375784896	3.44510067618377	6.5327185076452	5.24719542109217	6.18612258635742	3.24296276252197	2.18112663847525	2.15063867581996	4.44725682243064	2.14479948782921	5.4319401287963	4.2035360985175	1.77473378937664	1.69185200156062	5.83094014378157	5.20929343039331	6.60490011543778	3.22941762756662	2.0613002454563	4.47225591443096	1.64057449837784	5.94468545474378	5.75642172718226	-9.01801712541725	0.863235631547207	0.306282580223411	9.8481025353302	-4.30087394781373	0.574372508807945	-4.03166472922737	-0.0246277240682112	2.48667023239566	2.27940150282602	19.7565137041504	18.8547464441071	-2.74386716143638	3.95632779264283	19.8776051175393	-1.67588540823268	4.32059498049808	6.05797415774394	-5.76720022892014	-4.88554807016581	12.770335233924	5.07623015695502	2.63228221445002
126	4.1271609099165	2.2546358218512	6.51008880441919	1.7326121310039	1.88092714263763	1.45319079999792	3.71521226919308	5.13384938379902	2.18070974003574	1.24408359436333	1.9468225329089	5.8246933945857	3.48096744026834	2.05230306481029	4.66686715672378	4.24489513971565	1	6.20167309660946	4.88331878019377	6.20564370337488	4.1491268419254	2.13988464996338	1.63064374068069	5.29443486860095	6.12087372031058	4.47846897091272	-6.21318247262443	2.54314317039349	1.83678346569163	11.233206126623	-7.14981528936392	0.572899366939488	-0.0944081488721306	-0.0713167775411895	0.243148658617125	1.24917366857461	23.5121269232218	17.9364079450025	-4.24015102124097	-1.78181664162625	12.4529223376373	-2.7362633332794	-1.52169302805397	8.00382117362085	2.25993305713247	-3.11419967053144	8.04930693990123	5.7743662539014	5.31235029093625
127	5.59798808413498	2.52787785634723	4.01237681700721	2.28341245967128	2.73274521668078	5.33727691841804	4.30128919109082	2.54719018682827	7	5.99068029203306	3.97085386482875	4.77475579581227	4.06931441997245	3.10277697722123	4.67100528768438	1.41666157497318	1	5.01244037472109	5.64926827963017	4.14348397463697	3.40886824695285	1	2.4740874982469	2.79248764134216	5.93292460941338	4.79523649298486	-8.40782939563136	1.25906911822407	3.21402641180217	8.75900183063838	-3.88509937602266	1.62047928653545	2.77817048297401	0.446648272423437	2.22637287101419	1.69050949903334	22.3293784591327	16.7605847671796	-1.55585101819135	1.9403141873463	15.418623712439	-2.07773943117396	3.70117025241415	1.3139974444736	-2.29781910680488	9.45234714275839	-5.53683799689414	3.18571152928509	1.98771477967515
128	5.1270364557208	5.57739749605855	3.43827992014088	1.22115095144685	1.78501650374095	5.52211017026746	1.44524558810425	3.45230112995942	3.5465684844536	2.94914958708499	4.20203765912685	4.68557819845572	2.66549233202956	2.83222365183511	1.9439917731887	3.9940500864587	1	5.14979763861224	2.71777402789159	2.64419131380982	4.3495953752803	2.36075880727147	1.32240290260308	5.30072621479986	7.24605421953507	11.7147360589876	-5.10336061336408	5.44772415237459	1.52131404750265	12.195920147055	-1.71839877983908	4.62341377467599	0.725289143477035	2.35730915756262	5.46851648285273	7.59780329973134	22.7704462657867	15.145304258832	1.22018010852312	1.69059055497061	13.3187843254824	1.04826016212232	3.35893117880423	3.26001179394907	-4.11820177292689	-9.2538951594723	-7.53539218920205	-1.21079277951313	8.95976989341673
129	4.48202147109764	2.7545237065294	7	1.68134398213034	1.32226518999869	6.18891824347926	5.18548194697146	3.99477220081917	2.26078860732689	1.27784870317359	2.51707763811206	6.12525555067877	2.16211217398684	2.91948897747494	3.91179028235396	4.77647444522962	1.60807875886321	5.51596163239767	5.73525433012387	1.21090667521594	2.95064927279244	3.4449831107488	1.85697470580403	5.56113119390144	6.22846471512209	5.14288987986811	-6.67169258650272	2.70970600420298	1.56044577669561	11.0576992417932	-7.42331501390442	2.65524353763129	0.384906863623188	-0.41265331232417	-0.242033313902678	0.981831135655349	24.0452694115099	18.5840989726828	-3.57481033922857	-1.82349700556064	12.877973187432	-2.9148977799787	-0.561985751948157	7.04682284559665	4.04019839395477	-3.93772552064048	7.13202369037061	4.88543175917957	4.16398477309308
130	3.47629308287784	3.46642186512225	4.63361408367712	5.00021897772722	3.02857071961196	7	1.13894211276179	7	2.63267790968604	2.66395094482978	4.23996924774238	6.18127104093383	1.1055247502984	2.42833159771287	3.15345349742116	1	1	2.8462298448074	1.21773336055069	6.40083610432302	4.16793307880097	4.559651955863	2.89703434545171	3.59848561200097	6.9292116875478	7.36649444117129	-7.24148174101207	1.16104290383442	1.74831518514555	14.5257314294076	-6.05019361885898	4.3576850750801	1.4850039280009	2.54604294743733	-2.38756162213837	2.65567422729847	22.9660962521425	17.118080662806	1.36238368407051	2.35774687495656	14.3131636071422	-1.77783207541362	2.33548002746935	6.99556235007346	-3.1082476078366	3.89088606033687	-5.9384945686109	4.33213276495756	11.4029371604583
131	4.81490264757516	4.23857506105433	2.29988225697615	2.51065866062741	1	5.73179984947406	2.79645872105766	4.76476648907466	6.73468114884973	2.64562811962878	6.39439145624063	1.64179921780792	3.13151653774617	5.41753766149912	1.73886577823284	6.92465875310529	4.13084266140174	5.04498253479231	6.85951677290743	5.71345897614164	1.58809045979381	3.37691344392326	4.20993410479747	2.24736298365249	6.85731002683109	8.2164546871356	-6.92867201256286	6.10328213494426	0.360934810380165	11.3808366345365	-7.50987146931928	5.6355349741513	-2.15999217948953	0.887483139518655	3.22866712101271	1.7896152663115	20.1618027912375	15.4717022793486	-0.555543462629004	-0.497476431302475	15.5835822466417	1.3198528556529	3.67144090770732	7.29347437535701	0.398037234228931	-7.00317051053336	-11.0127328805086	4.59025969744235	5.31664747686594
132	5.47791756333375	1.49535274947511	7	1.85063153084892	6.03290995283837	3.17240965552555	3.85667544806499	2.91350412078465	4.82961378847848	1.69368275761897	2.76880763631481	1.30748167508455	6.33799351789668	5.97978126031853	1.34249873667077	5.38248902408202	3.64587398531996	3.2447862897289	5.06568030463708	3.28958162414839	5.44590376095533	2.36943020474052	1.77577845187943	3.75244878767394	-1.01224719043015	-2.80902725735115	-6.95313679873322	2.76993114674988	-4.28226420949003	12.9760869738402	-3.8985055842762	4.89215306329826	-6.08991890402259	-1.59046232886836	5.40503340804685	1.7835488505534	16.5087209917587	17.7734632836032	-5.47333921316334	2.49047136304629	13.6894159124609	9.47299618829853	4.67666697822648	4.08164172962606	-1.32561204636098	-2.71352235197515	-5.55673729463967	2.7993318821851	1.15804964093022
133	5.11769692835803	2.05319267092355	6.59959918216744	2.59086215324453	2.82672078944467	4.29288298516723	1	4.82760509215328	3.73399892787522	1	1.89300072345488	4.22207839981315	3.19906969027456	6.50395589973545	2.19215598240871	3.34464301346299	3.72826893020811	1.90372788270896	4.24054094146253	2.15126607506468	4.60968424249195	2.37549947663675	4.41278047991854	4.84352222445141	6.26989298052683	9.69294209515147	-5.83861485306917	2.92985628981714	-1.1180004370937	11.5357923999298	-1.72464977293032	5.81019050484024	3.04527098250038	1.1156658595962	5.65483276888787	6.45986324777572	24.2467113730951	15.265283431141	1.62852562936603	1.2715262762994	11.6512868713906	2.65968777279284	3.45192667788028	3.00457276849438	-1.09064961855086	14.785500632901	11.8733877091587	6.06774295668372	-1.65999175029506
134	6.48892915965709	3.66245324862665	5.35430755744818	3.33533523914007	4.38711761957814	6.18243731608964	5.60354355647645	3.17608879441489	5.63907390588315	1	3.86852977404495	6.47389324362133	4.67328951464327	1.46513468490179	6.09690858331385	7	4.20875358222165	6.36326220634805	2.82276912447031	3.09862167363859	1.14859402339161	3.44860141997355	3.15871421959675	3.75997102344041	2.73012392347175	-0.927889380716496	-12.764707003488	4.37452200404109	-6.68350740840316	7.56634179346577	-2.64194726511566	4.99890521416997	-4.97037143349293	-0.673518674790772	3.06491543127804	-2.70781695686082	7.09246918097942	11.3696905272453	-3.38634250766269	7.28071230239062	10.8271970719067	1.48115609174659	3.72932401678966	6.15322606288647	0.888375087098564	6.12793045440017	10.5013625680501	2.5627403716089	2.56412759395361
135	6.96808801202956	6.28060164443533	4.46778576549605	3.12127003587105	4.24190711220772	4.42342692876588	7	5.15764194747419	4.41882031688833	1	5.55750649793719	4.18255782847238	2.11730825981312	3.70010191613671	2.89578334328621	3.54851178085553	2.77799258763787	6.32548593304307	1	2.05161069164906	5.83374471675313	2.13869706544282	3.94205018123467	3.47503253361919	4.95518656366235	2.90449689665037	-4.781042396549	6.03449872370015	3.90424194651969	10.3800969883732	-6.24467750151838	2.95881257599224	1.37521124346957	0.900869963550565	3.85017375717808	-1.45214844801121	23.4840046900475	16.6881752862224	-1.14181455727125	0.739229050824741	13.174017414047	-2.40767390960601	0.911484581107908	2.44824823054138	-0.663925548276393	-3.5484883725511	3.13667429095979	6.95322801267692	7.16036351273746
136	4.68597645994587	3.85822277654675	2.93127690874726	2.58571218617938	2.18094019142412	6.48446219235753	4.77789143528523	5.74172574252789	6.13617897848884	1.66055374356379	4.17155372208634	5.28179055967142	2.74722145686792	5.71849017448417	1.9301067813425	2.01291935692582	2.9844589839622	7	5.719892602367	1.02960566732786	4.27122594434008	4.80449618297799	3.63411819283615	3.3028878736684	4.71043672752379	7.07379783641265	-7.91429949843476	-0.23709404131001	2.36607309162412	12.301777431304	-5.60590583564688	7.33275846632474	-0.350146722487507	-1.23477602615881	-0.767161922136856	1.36566024166487	23.3418883906722	17.7055477215759	0.891896350544259	2.84653994833183	11.7527647441675	-0.492301504386558	3.78830366174143	8.19447019096516	4.01722852223614	-8.89228417610816	-6.78747536883063	7.15569462147648	-0.974818408862832
137	4.74071384907603	4.07798758609798	5.61827792708691	1	1.6253639378085	4.63145027329297	1.11194687124045	4.7649552189284	1.74223381960972	3.2375558615672	3.24240488837849	4.02299713227354	2.92927924404469	2.93134466306641	6.35717012023232	3.96992342875179	1.59223078800711	1	2.58299804677115	5.5842474825189	2.58593830480286	4.59904221987584	4.63636821255975	4.85663516154556	6.89464318224653	9.95967601622766	-4.88323800430167	3.38815853417127	0.991939538066969	11.6667162306084	-2.25883421451557	4.71360230396079	3.63824992567583	-0.0904880230987004	5.01565254529266	7.02379833894458	22.1520713265254	15.8364768225952	1.14396364451289	3.34655480108313	10.8277898788242	3.0214340493018	5.12238709845027	1.86641940378326	-2.22401025950585	-4.67405830775447	-5.19832557637971	3.20588928866956	1.28050869723463
138	6.01689128483564	3.65342995354417	4.9532645501068	2.10974213817433	1.88839334466306	2.13022635445629	5.16891893216075	4.99232305943411	6.31030396420791	3.56179098525401	5.26980419019301	2.5065642658427	1.02036825492141	1.62592196872363	4.28236617482899	1	1	4.91400264684407	3.24107740914768	1.84330721759426	2.05639326016403	3.23970677501748	1	3.06440523363404	4.8523709126581	2.86098704254497	-4.89057729698166	5.77048988748136	1.40457507508769	10.916902371964	-5.62751043191828	7.71489684588293	1.13585379021075	3.927007507849	-0.756399993398977	2.24453834061477	22.3177604946591	15.3974829712474	-1.03664062829022	1.27369331379385	14.2009678053588	-2.53826526389669	3.68327185833404	-0.153787212732777	2.82925400741288	2.75944184618465	-3.10865396181686	7.89659726619033	5.87959973991954
139	6.13232431784312	3.03292947036444	4.42331058597082	2.68688428460302	3.38118674734949	6.74386859003539	1	3.06896939160822	6.27941367668257	4.1306883535094	3.63382497261702	3.54084534895157	2.14261194969554	2.85650441108974	4.77046522549257	1	1.95568455011948	6.80739947829331	4.73904023138193	5.65935889281275	3.13629155609663	6.23460103020901	1	2.53469464412473	4.91571020524811	1.73692189810695	-8.37006793783996	-0.645562511261153	0.645310774449968	15.6130380752796	-10.2448207084763	4.28264507536492	-1.22616927574855	2.21341355223342	1.78119269638825	2.40023698282298	22.0658310243304	14.3917698953647	-1.93844887481654	3.93740213361864	17.3907828228864	-1.00841715732841	3.20073206378953	6.67440843224119	-6.84638278789071	-6.49006103528448	-5.72214350660523	4.82551521879222	3.20053221178277
140	6.47417180501117	2.03217984366636	5.0432884094844	2.96858349663463	6.88676422738395	3.98599558628683	6.58519192350951	2.32847763196469	5.7215604814907	1	2.55901355870935	3.04659676307989	4.9103528848355	1.5650586178544	4.17666175120805	1.39670391460869	1.95163337312213	1.45251931151942	3.51886371264886	2.66561086095692	1.74605604175472	2.70651974477853	4.33191515014589	2.1046109747307	2.1960691234817	4.02583227030739	-4.78132823428259	1.60303790055698	-3.32090762175315	7.61640852178651	-10.5816296353698	4.9236342268035	0.232096135416398	4.40155948717329	5.67028208107702	0.912938860087876	19.9324513526033	17.7911279523337	0.91488261122219	-1.10031170292394	5.97692079187905	-4.81773784381025	8.07487869713062	6.06097894306788	1.12494526600734	0.663580925408101	-2.14819823861207	5.94841902585358	5.34359696924683
141	6.30263192645037	3.80671458506772	6.57323688254055	3.33126705579981	1.89197197234811	5.87237679842008	2.57056204166726	5.17763768829331	2.07654567243473	2.83353042977223	2.13706461584013	2.84412035670461	7	1.7842512586207	3.029025093628	3.22772205507772	2.38755813313964	5.03419481919369	4.60054858278736	1	3.47273343865622	1.40853730141936	1.50875750309534	1.56632169055102	7.60358453650031	1.32950800820333	-8.6052458971029	2.07918494537648	-0.724816287156884	11.9832530141334	-8.98339837411901	2.15768034342264	-0.544694487310074	1.46765412961144	3.21123204134834	-0.360148613261056	21.5176621827601	17.712288047906	-1.92938474098664	5.50351333679931	13.6104910145616	-1.64809219978396	2.01672814781903	6.78898102948649	2.50308922105146	5.46428164820545	1.673739274752	7.53825403341584	2.29003355002696
142	4.51582968584561	5.84353578967789	3.92274404173245	2.9272343260657	1.16809780787661	4.42958457563292	3.75092501691712	2.30484538743055	2.29054118499884	2.12140617565686	1.06450724471226	4.12732975789489	1.75234377202529	5.69902347715389	1.41248646271223	2.37916871623487	1.63584058331313	4.49533269517436	3.65042520998785	1.62383552652672	5.47234353653175	3.881838364268	1	5.25005552080527	3.83230533579186	5.89173554391838	-7.73202523172454	0.48256929898883	1.64890380612412	13.0475752222649	-3.69958868664527	4.13687969110737	-0.283551150959951	-1.32752053278178	2.73193779019793	2.24130621806986	21.6670748178907	20.1579578750026	-1.4009009469567	2.27499116558639	14.7724498646414	-3.56833768983027	1.55584856227594	1.2857088446441	4.82300425432599	-7.52580541983933	12.9889083126418	-1.43880413073288	3.08285831310782
143	5.24225500198523	2.56958216627544	1.42434787364478	4.59254158150201	1	4.52204446503154	4.18544970855987	1.30579839162962	3.94857076234655	7	3.49461686569197	1.72166317901406	7	5.53433759917228	1	5.51552165491616	5.29792963631111	4.10927640697589	1.90002522297413	3.82038987836223	4.79690521171777	1	1.68537123431711	1.98427550830815	6.11923535238245	6.84490360916739	-6.49272437842537	3.68413716984123	-1.27373910186069	11.7293790075713	-6.68967464567463	5.31844526502703	-1.58871812382416	0.364116683726263	2.00003949330176	3.75756310318663	18.3961017914476	15.7020629657663	0.641391345218602	0.505903936033244	15.7754575513481	0.151322668481216	3.61946538252851	3.43363409198662	9.96867409653148	-7.59299333457271	-0.405567984279052	7.15277355922243	1.81376863899455
144	6.94384339298973	4.75805333760301	4.4816684361926	1.30504687460981	4.0275310491666	3.0553847645908	7	2.08063234270036	5.99567848688619	1.00745084138847	4.31805614092749	6.29686962067946	5.45965041207931	2.9510592582682	4.77391546345626	2.14589392735413	1	1.94134622854007	2.21846055060856	1	5.73713959914841	6.51369172343622	2.1064700753625	3.35364024111884	6.24279812573432	2.09827958456178	-5.16546095227001	5.54363226483295	3.63865596047219	10.9233465115548	-7.68988436816323	2.96754145817283	-0.170258432138951	2.86405214050463	1.66773350884659	0.268986431249717	24.4140359052019	16.417149521397	1.64006754019724	-0.548051389489498	14.6095480699193	-3.50422824883568	1.65011604921219	3.49106142763282	1.85429417995683	3.37069660240123	18.9848703255797	7.99586332760172	9.5721419252804
145	5.74747258116855	1.88679902272822	5.50995657516776	3.01677925195898	1.15495227979132	5.63194633154187	3.219547859903	3.0834773405797	3.37771498976977	4.26302254611367	1.17490752801059	4.81241880906198	4.49226008547939	1.69231957689014	7	1	2.71301590561529	1.53770279001862	5.92599132834462	1.10362418259762	1	2.10146102434844	1.40339305920055	2.79199112952781	8.24374400679626	6.34154460117388	-6.14537590160545	2.74854688401275	2.7000656152315	9.12974438905733	-8.90986404082612	5.17948897940984	-1.29744369433609	0.995005808848127	0.759129428108941	0.58374050398263	23.8675498733324	15.338844824227	-1.66605073149392	3.25630122775789	15.0212392665426	-2.52250715211036	5.5035821292117	3.31683724032273	0.826033309880197	2.28213605256484	-0.0654281109258278	7.19619451438744	6.09165257652812
146	6.1043961289855	1.78733963291775	6.82961350980703	3.16369482064806	4.39528439519453	5.149050542865	1.65604808116598	4.7106881177233	5.20548856066378	6.10062051894792	1.02628551040605	1.35197552100752	3.57593465786422	6.10736026747543	5.45246159413427	2.61466357674221	1.80759192200426	2.99501783311453	4.75485381905947	1	1.63913350039037	1.33378986439431	2.62509004929704	0.0558009089895267	4.45179443208968	3.07565934478022	-7.73266632761483	3.69092543462399	-0.277657837837226	13.908386211129	-9.16198249710469	4.75438531079939	-3.90140007932291	0.567738998678117	1.38075339286334	2.58325968492282	21.4497759287612	15.0705837613018	-0.64258881211937	5.37710574887634	15.2874379668913	1.70201394756381	3.93977007538025	5.83913665877485	2.88315836634736	7.77572529839503	1.99828582910015	4.49561340409955	2.29851198649187
147	4.26249765763969	1.05143928748914	6.23326908125036	1	4.16960124686735	3.34114701195898	5.40051544092453	6.48756490594851	4.71226481414832	4.05038061533946	3.61270774876128	6.76986391051335	1.07663223191879	6.98594385118089	7	1.91115474058032	2.39306720198633	5.78671137988369	4.38862947317684	1.49386330939567	5.88970975721553	1.91020675385975	4.81437100438185	6.45135532365115	-0.552730789912685	2.23416287936432	-8.3937336319157	4.59775080927977	-5.99399963236069	13.0260946332395	-6.36913652292649	6.61223483666762	-8.25581533991342	-1.37951727541583	4.83638677156231	0.286384905823743	17.558208327794	15.2106462501701	-4.5747693571956	5.29437121958717	13.7517400331398	9.43993789250944	6.84021590055882	1.90023825797061	0.0633381931890727	6.34188497537826	-8.27048380858721	4.74774196028951	-0.144069536164492
148	4.59716775399373	2.36855983621913	3.71778199543838	3.82864327738402	1	2.42315111184227	5.93058562988861	2.21975321190774	3.33397062809128	3.20803568110662	1	5.4644164288455	4.32373791172044	2.50698053658133	4.56161746225891	1	1.9949614969962	1.66181652890788	5.1364040122818	6.24206680582063	4.67881031589815	2.37449064663963	2.58924563781348	2.5788115393844	7.79344501114604	6.12558055271049	-7.57052234138086	2.4721013775848	2.78143356157787	9.45897870867556	-10.3558033260333	4.95584698027676	-1.39340166775728	1.3126225648097	1.6151107947821	0.721990875694501	24.4033897719917	15.1209475294301	-1.66368857512435	3.51324286039873	14.6874255112546	-2.69349570668196	6.32012447446157	3.12094940523304	0.576625616155873	1.63709642567552	3.30548855648915	7.95349234757386	8.05218059894785
149	5.45505143006785	4.37930089827305	2.47576042930593	2.40127662350409	1.0049860868328	3.32238894452657	5.86730770408402	1.11724196721424	1.82040612793331	1.35242831642297	4.19635497611019	5.57803674458817	2.12357980174815	5.58267953598154	3.12379632904062	3.90216909053785	1.46654867189706	6.34432457705869	5.1263222525595	6.55929840470911	1.98036044398838	2.16767033676055	1	2.57172284743873	6.97966142813178	8.33441612808057	-5.62120809367305	4.41933867534775	-0.137595682955524	12.0857151657194	-7.80217801508515	5.62426061411775	0.103978791768879	1.00999987852036	0.630949192739391	2.67044272902642	19.2325140404362	12.0120479111579	0.909525225211993	-0.453670736240152	13.1816730071071	-1.24563712738357	3.56952941363735	3.15501654264511	-0.0368373402865654	3.34933585338179	-0.133300392392546	4.02603141096556	6.19560053902131
150	6.60834759998674	2.27085653078263	5.00798761843307	1	7	5.29042596191356	7	1.47568171322801	5.95502136037322	1.46569459080747	3.1528693803713	1.56658055716397	6.00290569265317	4.03312893346725	3.16336324357001	1.2088179945579	1.51445078077445	1.88815437476758	5.78873340082132	2.97810211011895	1.46433052323823	1.9483032953616	1.69322189884244	-0.408427786597782	2.92308985178811	3.79298305032487	-4.20274572025128	1.59374679055201	-3.2307549961603	7.12692842063989	-10.6349568934165	4.48828368486358	0.125863907710171	3.10466334331496	6.14915618634244	3.33793614829075	19.9246754288221	15.8742902553647	-0.681648299379623	-0.903335907751369	5.89752340889298	-6.26387624848149	7.50035882132506	4.04213611110035	0.0943419414166378	0.0166286936056007	-5.98955196001119	7.77507835648389	1.42090899643599
151	6.59464179131393	4.08863021752211	4.4676732735011	1.94801080325026	3.19679733550865	6.73190475565269	1.04215872347034	6.34818651592739	6.08053309759207	7	3.1186329192853	5.76808553001017	3.50881588152174	6.16246560554035	4.81634263481539	2.40263430001065	1	4.65168317031452	6.13578638040129	4.99098722215841	2.03337903633086	7	2.20347270086015	3.13391396949767	5.36671804351082	-0.00483681418387572	-10.4945842850424	0.503317541176926	2.12162088912448	13.8631808937504	-9.61237305231387	5.10794981150114	-1.57296602909298	0.531666924650721	2.64893867223731	2.45144558673992	23.710343945868	14.6826788557027	-0.12477323626755	5.54926824301673	17.2562345065936	-1.19050249393585	5.79741845864977	2.82950698860266	-3.20113103698589	9.76348720847623	-4.09702474337011	2.45859373328267	1.51985522398171
152	6.10916471727411	3.736975025061	3.60768158179284	2.73103972569237	4.19866269589399	3.24018734933899	6.53865140991422	6.02914511607544	1.4213362169664	3.77043487989649	4.97998349088352	4.10076720704178	1.30485754150844	3.76564564940737	2.34036163049084	1.54062106076195	1	5.45937641210252	6.73938794150743	5.27299343374576	4.54281393200962	4.54464297114628	2.55927374920768	1.92842637966884	4.61795208443108	6.74101019027334	-9.14553312421385	0.845463455242253	1.25046024203282	9.51538521972932	-4.27588538634945	3.64483381268096	0.592065984176836	-1.95582892135384	-0.764343966592436	2.22082890919077	20.904869523663	18.7034030743851	-1.50487714558865	3.11900402386088	15.2441233547944	-1.64460781932164	1.90301824602156	4.02446016245003	1.4276635989754	-6.50034703776964	-2.74403592496933	6.24671305009948	-0.00237318508326861
153	5.24528978670593	2.53006691557525	5.74750885416468	1.21732309957445	1	6.84565329182929	1.09450604290543	3.86489366552869	6.27244548262887	3.82475885190906	2.95848836089888	6.21664982381991	1	2.94338047020766	2.17535638121402	1.08857799525248	1.78575665295538	5.62291455873346	4.95970503099015	4.67919489451623	5.30828755970308	3.36685989399838	1.43735382122968	5.80497380869871	5.08111423485614	5.58884637911231	-6.72364377729563	4.09092170949126	1.87655595915059	11.4186926460064	-8.36842262593667	1.58329729457282	0.55444863212078	-0.130715510917195	0.995313114583994	2.83930230156481	21.8073208397826	17.4916544460324	-2.29682678287612	-1.06492753066675	12.7141905466559	-1.88964964718052	-0.55485326273637	7.74249089827407	3.52766176774152	-4.19544234982129	6.25015239589	3.32783410737192	-3.66542200898855
154	3.76547638064994	4.76870191860942	1.15879453101933	4.73880017720695	1	5.62876520793261	4.94116678905129	2.82457018422252	1	1.99478358228677	2.57235007427783	2.83398152613278	6.4256008172491	5.0925907809947	5.20222981811391	5.41393934449099	1.67892254308889	5.93989112062759	6.14904136749497	6.49361520073773	3.1126710557373	1	1.9755400092455	2.47658524077714	6.56677688398661	7.10500057851306	-5.98947121921252	5.10617105547858	-0.925708227737284	12.73744817645	-7.21828033331093	4.96843985423579	-0.66139318061807	2.17696180531402	2.48295223997831	3.60115078969912	19.5859028666725	14.6836939575694	-0.136987697457272	-0.865463799296754	13.8871250889809	-1.38032832117843	4.50552444286966	5.40739215014057	3.54445586080783	4.13699523986413	-6.04728824854782	6.56168645920828	5.17507801356662
155	7	3.68516711203279	3.94153762718667	4.57788436447778	1.47260113922762	6.21344179745482	5.3265661515928	2.98580728621522	5.03975874210394	3.33848003877789	1.80127179077944	1.74680997729666	3.25922155597865	4.40951281519581	4.44829907512131	2.9363235111903	2.50633828709199	1.34010060797409	4.69334496937352	3.4683947368723	1	1	1.74258169422095	2.29226028029865	5.05695265667987	0.862578698557236	-8.06321605396657	3.34201174448828	1.01545982445663	13.1084928398932	-9.56049071245597	4.24120634965969	-2.59965383712344	0.720346672472004	2.21575408733775	2.07669620395319	22.7334702694107	13.2017021500324	0.292131235871742	4.41392508101482	17.0195608819406	-0.546988648595773	4.57081715493024	2.32020119099561	0.891574458646085	-5.37277761657712	-6.76134500551448	-0.0624167917905392	-1.18406864087091
156	6.8436817785626	1	5.02818614259416	3.85176881522231	3.67501642902994	5.11558103428442	7	7	2.25042529269293	1.13010838642217	1.40016276661088	6.78724897015583	1.32383527708298	5.55861085938518	1.64655902323718	1	1	7	4.52634005472765	1.20714464699751	3.67715871477123	1.77171251039902	1.96344453886551	2.01163820737889	2.26926498573283	2.00981472289788	-6.2251307699282	3.02014502282845	-7.86470516784149	9.02497767500392	-7.81709687691255	1.62936827237984	-9.02158126627432	1.77114878451669	7.85284848507363	-0.346116004964176	12.8971201875636	10.9246732022058	-0.138902474506581	6.43359326167821	12.0682244439981	7.11614620541534	5.77927115410685	4.17893632988973	2.94323479726071	-9.55841039189061	13.4267870841455	6.12493410005734	6.06239027664559
157	5.2206245673385	3.22702887612142	6.7056405340885	2.60772729472893	2.38570440108175	1	3.22177832376683	2.12934651767488	2.47724008073631	1.13197950938235	1.31745477791058	6.45206286566805	1	3.82190868500947	1.15762034742466	4.5891371684812	1.38057104709782	6.56388339745878	5.912954301422	1.58228539067209	2.06701148397442	6.47189471244555	2.34972239622586	3.0400477375889	1.24799820053972	-1.60490367596804	-5.00851088834122	3.7342975269293	-6.89549378865208	13.2780669994406	-5.65347846891765	1.41472331742924	-6.21288918918255	0.00571247367745642	4.78212180984646	-3.19445759804391	14.91203270404	16.011056910634	-1.49857281013141	5.07151597171164	14.1553775453015	9.89643347160303	3.11344981368122	4.24403607706643	-1.64100644927365	6.26365670353472	-3.73234413528651	1.90627785748662	4.62954079526077
158	5.59672945925687	4.69973276384114	5.09268906564505	1.41091877498604	1.07024143942722	3.02820197064345	5.92993530386928	5.35392885129361	6.67045375879946	3.91442753621673	6.01106906608326	2.32912103070369	1.0563977876684	2.21749535669882	2.80064848918386	1	1	1.49418464959857	4.32783788941011	2.0517169635236	1.54378367030677	3.67465591700081	1	3.2581242153699	4.98027849040804	3.19897088799125	-5.27926433434822	5.35227876698065	1.97044195684371	10.2973712802187	-6.58992470097519	7.54350685921844	1.16595136012257	3.21817057022094	-0.495553966926598	2.10992342657264	22.673820163296	16.6329759536419	-1.12437867284059	0.437255834449224	15.7639642619078	-3.07025884987651	3.81615145366623	3.86125328320073	1.56491090356987	3.74162640361941	-1.22524923856456	7.90227228790242	5.47203711027439
159	4.35124574278303	3.85476725169032	5.94089616352309	3.82776640331434	2.33740143568258	5.4384366075085	3.73339451777277	7	6.01344419585212	3.58420581704534	2.0400965418659	3.79505073602324	4.51775922810753	3.62567677003466	5.2331155528427	4.12837022246926	4.425797891765	7	3.32856209360211	2.35679985173054	6.38023965843945	1	1.15604932470944	1.65384133950424	5.55542566458805	5.94196741109888	-7.97896870287394	2.6441984182167	0.0187745680991986	10.3363413671012	-4.0980863105975	0.303817859972776	-4.23325575200437	0.624814140714231	1.01086242540781	2.86003501024226	21.4264222963179	18.3032671749455	-2.12166459595939	3.51833749605322	19.3216222123254	-3.70390296159165	2.99264469767696	3.82366363435798	-6.62026839635418	6.33152612953999	8.4847734769425	7.09636199803152	8.1068164369191
160	6.63334095558991	2.68619095306341	5.1367377334177	3.97757521173836	3.84754695905127	1.44310611575969	6.14726282787327	2.54086967667229	6.51343437185	1.6237736869214	1	4.79974388919243	1.25823023818282	3.6221068570288	1.81793541640653	3.90297975108873	2.64686086118762	3.34117998177136	1	1.06294895302872	2.0517075788364	3.2777042488957	1.22792057993134	3.0687303393484	1.5677978706135	-1.10335465674436	-3.47977229303231	1.99354248796142	-6.52371205228934	12.6194344455067	-4.55219571034515	-0.176741163767359	-6.16552486843329	0.100123953443697	4.78550112935268	-1.63164417467493	13.2656203715253	15.0125057038998	-0.871627866522911	2.33412482618278	12.306644760476	8.22808744942701	1.67962032940537	-0.528402751397553	2.41046718269329	3.94743959340204	-4.57891977641317	6.81931878967354	2.62231777012654
161	4.34168607160392	2.49896187585476	4.64885711834255	5.26531783706846	4.22320948782026	5.68953139705516	7	4.29025957729447	2.43883338547003	2.67994978073382	2.58669987980793	4.60577757045023	3.32952534792309	6.017249879605	5.86326386031068	6.30281445893851	1	6.5512318068131	7	6.38510899021128	3.64086161987665	6.29503278723917	4.66643308345747	0.834066636896083	6.46157343227504	6.40513553740998	-8.42822385424276	1.22103085772555	0.717397049154986	10.8892863403815	-4.60243716338011	-0.0554006873235648	-4.27471381862231	0.0737376302146126	0.751330435491948	2.1596062931338	21.6502043796902	18.8564397986669	-1.52820078526334	2.88813645758444	19.655912917159	-3.77478758143936	4.40541836629548	6.47124339093891	0.0885306253477619	-6.37147205093308	-5.83593850430001	5.56185353863785	5.22228047901823
162	3.03287173141404	6.0064077702745	5.16301724054285	1	6.59161248211544	2.34331527832394	5.89428976694102	4.28264305600246	7	1.54505658994859	3.19861922238267	1	5.18195281021234	5.25600765294322	5.25180335582802	2.4361871291202	6.66577878118784	1.52457161920589	3.39043962455666	4.42090559968938	6.51118954724202	1.00720226359837	1.51156637776749	-0.50604751552697	5.73340092995585	-1.66523212894291	-8.35319619276089	8.51027937147619	-6.25156808730076	8.41053342230049	-0.860453735271447	7.07182690815575	-8.330691675807	-1.4530117280566	3.61704858369639	7.21268087586826	4.99171728417299	9.75786047393889	-5.19751470273631	2.63105538161167	9.05211249465819	5.75992604317138	5.49256329499734	3.09590496125716	10.380098667924	-1.17984944870429	-3.92999800049642	3.4533613837707	4.86417836566518
163	5.28110378585018	4.14376781488392	4.39964332158279	1.83605274002965	1.63485819210354	4.3673823479596	6.84057344341915	6.27741607587936	6.89129841958835	2.88269106638959	3.55442940264687	5.96024565755768	2.92161136986785	3.90494211532584	1.15162380755091	1	2.54363192295445	4.58386512276335	5.24294900104321	1	7	2.75510488535928	1.34380181813578	3.30843271925121	5.16608229180442	5.18768352481644	-9.52551608533527	1.01282561033269	3.36803523346491	9.10338833043972	-4.47172627270597	2.68988787846732	2.66426003786552	-0.1261292441763	0.602309442735391	3.34630349174384	21.954475888162	18.4443368004504	-1.55571930503937	1.67587568689895	13.9799463867159	-1.73486588225029	2.69892776115991	5.36068756383241	-0.917579878659801	-7.73971197858194	-5.52008702954223	5.96710750404727	6.6853511668447
164	4.28804288338931	2.16551051927927	6.59172563795787	1.76545774324839	4.65623008204348	4.23919060849258	3.52591808902197	5.41850266234529	6.67669768768783	5.48769598737398	6.36640260455455	1.89324964509424	1.31877128276271	4.44109158866215	2.27037935890784	1	1	3.71859632004548	4.88740568918058	1.51605619623113	3.29874917861702	1	2.77340031645504	5.2987057583609	-1.56958875986856	-0.0565336083310658	-6.55727057175118	3.84611938614666	-5.7778767737516	11.3456984138481	-7.7073775672773	5.77062464127393	-8.46125266841293	-0.793594409170308	5.16072039004671	1.03536796938586	15.3633923495222	14.2049447954304	-6.4503213079036	4.10807987351426	12.5004363394925	7.94650946939819	6.03310472130397	1.69842195400132	2.85450873953011	0.621354543323822	-3.04348140148037	0.592598334788062	3.69107874836978
165	7	1.45743486229058	4.69786016017164	3.16612611778714	5.15049091340638	5.22303800963068	2.27295951432919	5.06556558987079	5.33972905034763	5.67124504265181	5.2291471044003	3.36085747481195	3.27267469263491	3.26408100274991	3.87632572528388	4.58820415546343	3.42113840568215	2.45134385361107	5.48030983482353	1.56803232580775	1.64462191505792	4.09259368245411	1.78786930082722	7.00626094512356	5.41212020453856	1.14623565024104	-10.1251500972718	5.71624984188838	-3.26878966310408	8.43755198042222	-6.18006464964459	5.85525205516944	-7.23949538176659	2.17906522488126	3.95573901692365	-2.69460350258398	8.56972239306138	10.6433897272458	-1.57281052401662	6.77899492440638	8.92007393434367	1.22098249239274	1.83630615017575	4.03896502724954	-3.66706842960565	2.84368980364102	-9.35243916810383	2.1876897509351	2.7916304600314
166	7	2.27518785203607	5.29016102563583	1.12920133825665	3.3442060262511	5.5047049317984	4.00326150222312	1.76077177733115	4.9032298540158	3.49509330115226	1.30976410684999	4.90027750280338	2.04419328896645	7	3.91157142056586	4.13447605972767	3.06596962359873	7	5.3383776067699	5.7879281844308	4.5692203522574	3.73753508421602	3.07086727841403	6.09095002778554	4.03200783366134	1.21682823270976	-12.1603681469518	3.10956094362249	-6.98919670713425	7.99796143450295	-4.80775753161529	6.18681001120358	-4.29108299126177	2.40401176356555	1.14772606150649	-2.51783085099311	7.25377547844125	10.6073466971286	-2.84136107902437	7.49374667839638	10.7261508713907	1.78080053573998	1.29369917527935	6.12999139639142	0.737862790854136	-4.17867279705621	-0.865834162590042	1.87817122463544	9.71991117095655
167	5.78434191051854	1.27092231383822	6.66273817293325	2.58907178744506	3.86963152846473	3.47707818304479	3.67713637085203	4.21036159549105	7	4.77328041732742	3.91042704001897	6.08520056596523	2.69133634992422	6.14092391069644	7	1.36365671491754	2.03721934177277	7	4.67764094629251	1.59871272683764	3.73510164145549	1	3.93497751574368	6.33609408609454	0.380335927374147	1.44869586535507	-7.5358494732677	3.84425361674178	-7.07215492538178	12.7891301770359	-6.73807581244714	6.50294936435626	-8.73833418362023	-0.441068586180571	4.37829409430048	0.216095053609359	17.7339646903639	14.3601698697864	-3.84638143993148	4.99215621619283	13.3262461670356	8.21383483215305	6.57030400000821	2.86042462226278	1.57712631623145	1.29132795333501	-7.96862426004032	4.28166461908969	-0.361781081901772
168	4.10793953785881	4.80891102597488	1.57124109934135	4.26634562069983	1	5.53868800451713	4.29705623197688	3.34893442769223	1.82828342875601	1.45853683276335	2.29275015426779	1.16625477239291	6.74260646493801	5.28457057333659	3.37403404394512	3.63814655599919	1	6.28462656657228	6.63349192535605	5.60233674391017	4.73710325166273	2.40100545441136	1.19911948069299	3.5205405104979	6.34648800975777	6.22600026948668	-5.84106377537839	5.88628260127992	-2.83290831477299	12.4244454732259	-8.77899462864773	4.16733225923703	-0.209328871979085	1.30267629404467	3.11437183534316	2.74685973994074	19.2589322785935	14.2505249359762	0.775296408219292	-2.26211687919032	13.6854827980066	-0.556580202836916	5.17446381187931	4.92383431426994	4.38186936088267	3.58223266026934	-1.96924424033285	6.15585817282264	3.27086073369473
169	4.5077039989908	2.67820781664859	2.85995719689699	2.05070031486291	1.63590905175602	6.68628785559399	4.53463191298765	1.35932725055721	6.31212743376801	5.00224222872888	5.6414769674747	5.70352199869639	5.17150232617308	6.08689027012255	4.47178318929468	4.1992344116248	2.57529554688803	7	1	1.34703927527362	3.88146445403425	2.08282078049649	5.97226635632231	3.15445056822268	7.1571681251931	4.76946824619637	-9.14860144918056	2.21784462189228	4.50991166692935	12.4187954567129	-6.28401731109697	6.14443265707444	-0.5386622154372	-0.240712193443973	-1.80342951716081	0.415115731583121	23.7673438749519	17.4717626007237	-0.0864474158403932	1.73226462173892	12.8213204371805	-1.80706067517801	3.49787239057769	7.99548956988593	0.965019404437961	7.09394993010572	-3.36366894913239	2.71336821701613	4.58788775756292
170	6.05934616272671	7	5.6262050400315	3.63144100457624	5.62676645242131	4.44939716484777	6.81398723066712	1	1.20246879542721	1.74447821954185	5.61429169935904	5.79923542975548	3.74873909252647	4.51319977499523	4.90321171524511	1.6024763133247	3.03842899037705	5.1667995796548	4.67627591433674	2.98939019287684	3.58200401587226	7	4.04557966990634	2.05586530154972	6.88172651183088	4.85007854992469	-8.82197404277033	3.09956235355428	4.91533223219859	14.3888322595081	-5.13302263437431	2.66563048017166	2.33372729354417	0.921395583229107	-0.101134958687213	2.21078159346153	20.003091131359	14.8670342138327	-1.29106481685859	-0.278665244697308	11.8138035626114	-0.806874697759589	5.3424980549119	7.24198681512246	1.76621998996338	-7.60285412346103	11.8417080332962	9.09610700516638	1.59935375464511
171	2.88413639760423	7	3.44394398734312	1	6.44357029436889	2.3396066318047	6.31300167841709	5.41148329996416	6.1591031174043	1	3.09632113530415	1.43366252676553	5.08757689361865	3.71571706772276	5.10936379988339	1.22314839991146	3.34371108436793	1	3.09210804077209	1.92622061926003	6.99115467270731	1.11884108436437	1.2698282712464	-0.322275586862079	5.723097270627	-1.0048838824857	-9.08153230401645	8.56381538895704	-5.15173751370011	8.78373551562797	-0.122781437296508	7.55847007368673	-8.69395999327408	-0.857711649791928	3.35505463535016	6.58587111033992	5.23331432153831	10.3949947516052	-5.07055771077302	3.45348279770721	9.50824472176031	4.82811250948319	5.5552555948324	2.75033808471574	7.46248914398092	-2.24107746676414	-3.47072467339544	2.94599415584551	4.38892429900914
172	7	1.79997431900508	5.57269986710216	1.91834509645052	7	3.72032157362036	3.09486329156235	1.90060175712945	4.53038934511723	4.67596122306111	4.23440596038456	1.50213228239197	5.00242137843181	2.22059264221769	2.1616308663502	2.22201776092252	1	1.88040105359884	5.83725691461472	5.88595203446341	2.76582677380348	5.57333318073006	1.71725226743982	1.64155950826454	3.00770644783011	3.57349934790816	-4.55197258712479	4.04712265634704	-3.81829015378158	7.48824660652286	-10.5292799529956	3.50870624060069	-1.09057110524629	2.85810575653984	6.36297267538952	2.80372981021054	20.1321062626573	17.8713611555323	0.00601009462829927	-1.24760062507206	6.7436768184674	-4.61867826527041	8.43352756343039	7.01789116327094	-1.44874240742815	-1.84754769727687	11.1220516513739	1.77209131014231	1.40940487330836
173	5.51679194917762	1.50853888332877	4.49913990532926	4.48756595207814	3.46989578392743	7	6.48206331214482	5.11114588844652	1	3.6367997484229	2.42785881566011	5.59067860428786	1.06870241963146	7	1.93098326396101	1.11080398118925	1	7	4.91021859485577	1.78421649192151	3.91333032480531	2.22260897433585	2.00709498607246	1.55202622339408	0.37807832891193	1.78067813782334	-6.9286832619225	3.22500527315218	-5.94293088310223	8.84462900861245	-7.94964515992287	2.5905850497808	-8.27419975162265	2.75728542615939	6.20968428625678	-0.483567164543229	12.7475382925562	10.6945119327838	0.0943226615147487	8.01619910057638	11.4413950616675	5.75474931176013	5.92474050555098	4.59448407321883	0.575891347452508	-6.94908359996957	-7.86512393822619	6.86090393018388	2.13895573525206
174	6.47921240420881	1	6.13311939786536	3.33904575993699	4.08367783575601	5.78470926817268	1.34554090224957	3.53764639549473	6.00149127814374	2.46483854741933	2.51931065437396	1.20473922958118	3.71431523736638	1	5.63199011413597	1.87364266966634	1.27804354342346	3.81527596574241	5.08167009094742	4.09809763407051	1.29423222944947	1.7402229134502	2.75974366309398	0.786563863737322	5.30134316867324	2.34077737793985	-7.84567573759525	4.35671649698819	0.295581454061028	13.8096865696151	-11.0535972076279	4.46411481176123	-3.93819815206452	0.624899847959731	2.49499855160595	1.91372447465706	22.1805036178431	15.2572133409484	-1.07117288265094	5.31789122868848	14.8592141499627	1.19953871366438	3.96847542399401	6.99294278138298	0.721921658866726	6.2821433381283	0.354720154939721	3.43220651365991	3.00525080292814
175	4.57426879094806	7	5.1832373245208	1	6.00515386434167	2.51607760573736	4.37943049908332	3.06781054970389	4.94966562311389	3.04296758901536	3.12707562877643	1.99296864310238	5.34364172032333	5.2849377131854	3.40081442189032	2.08589812731026	3.68321494638007	1	2.8140561602794	3.29931539389793	6.02842360376556	2.7801165223349	2.31909795611986	1.1074212500734	4.69963037618104	-1.77422991047819	-9.8104223529348	6.75876993373555	-4.30186695881039	7.38013180163281	-0.992265209046413	7.39140064146322	-9.03070064996529	-0.878053054465273	2.68147182173402	6.62002489580495	6.32198082371849	9.50501328406597	-4.51926424313063	3.13467499381096	10.1295848951184	4.22444826354708	6.17841545685093	1.87601088537201	10.215966614766	-0.448513323695648	-1.72437501090223	5.14333831376939	2.39904821414297
176	4.19318666005618	3.76066205515961	2.22779105750993	2.12847584502594	1.22003979036003	6.72737265705663	5.7982471491719	1.39389416269327	4.99484303047986	2.96244268837725	5.31791295472069	2.79356841599813	1.96396709450671	3.33984468373977	5.16255469836707	3.20506732067734	1.30511349883767	7	6.60369219459975	4.04439662488486	1.32161913059684	2.56789438355456	1.07066867007269	1.61974734692935	6.77557276954923	7.65425124971661	-5.72658910375706	3.95851407126628	0.546219683768999	12.5357944692416	-8.97571296902141	6.41091914522618	-0.256949582102336	0.0505254131310804	3.70771282103503	2.51713381976903	18.4563848567655	14.2824352772726	-0.283486235970485	-1.27514808089606	15.3249060449581	-0.209057202612861	2.76241155198779	8.12273239198149	-0.398197710425164	-8.04734796553513	-5.77193282965564	2.75596772324835	7.73154495147741
177	4.17195641844236	3.56604942126147	5.03925362659839	5.22366031488064	4.73915304478068	6.51761124643582	6.86631544346044	4.61311225203279	1.88325815291609	3.80184866345211	3.02785604406245	5.5914643442049	1.91885579556773	5.92304029350186	4.79978983217201	7	1.37529842135134	1.41963068519014	7	5.8160522678687	2.59595873797674	5.57940653065536	5.38956817781257	0.122908263650792	6.71761573959059	6.95427954361173	-8.40676343903197	1.13384525899928	0.452632742015632	10.7828460517162	-4.98602857075309	-0.262900327449467	-4.47280159876235	-0.436814955516526	0.170106978670669	2.14441056289392	22.6689471182021	19.225564353107	-1.13796748422127	3.47271498540812	19.7327539765213	-3.24609727369983	4.38044778502364	6.59023654764234	-0.310456172639474	-0.0625624773991814	14.4112639440756	5.61474692881185	2.59997352495943
178	6.00230636695264	1	5.98169063895186	1.42302472362063	5.52203755968292	5.593715922553	5.3704180121486	1.16672665143893	4.49154966076769	2.38873019127241	1	1	6.7552431159684	5.64909744099831	1	1.40611754404943	5.08387176730092	3.36832340659966	5.29464727976462	6.32797843388666	5.21487729457221	3.29668688988812	1.3659277301899	3.71788067903867	-1.51652000832316	-1.90780222628766	-6.79420305016703	2.26067543166304	-4.01520249294819	12.0972227636254	-3.52516217128467	4.95568431859926	-6.19044183063842	-0.127999949409012	6.73298255598904	0.306859940480432	16.5303984636861	16.3821853364943	-4.41689727076512	1.93482551276895	13.4323815550351	9.46377191591993	4.32390324012979	4.07567554513874	-6.73318480734007	-1.75088077492232	-4.75442154862673	2.26043462670372	0.586862131758881
179	5.93467661144315	4.1244426252179	5.79440418054286	4.15002450038647	3.93659767063279	3.55561602818741	4.42298577709785	2.26770743450947	3.98044399447233	2.43219670307014	2.62377506918492	4.50698782089114	1.16060528251523	2.68669434935499	3.88436591659692	3.34768937635906	3.67061628903439	4.05661214759622	2.09006256549538	6.99680938431256	2.92499996094455	2.81530315367547	4.55639823201033	3.30959483701526	2.06635961114956	-0.507875567815351	-5.12033928931456	2.05975887950661	-6.67618618102899	12.4660300214603	-5.75966476864363	-0.062138271685701	-6.0052955328961	0.557613001195222	4.41037572964735	-1.82970133589172	13.9192421956043	14.5846596912789	-1.35804905869931	2.8055853073598	13.9302335361149	7.27202968752856	1.96535926253599	-0.535909890647725	3.00160432290986	-9.41393207480126	-5.57374085005058	5.90663753424727	2.81633757569726
180	6.83525883830756	2.13029613518209	6.55985273982085	1.83044649556313	3.13239035976901	4.74190260198873	3.23859019306389	3.30420962374404	4.00602197105964	2.07943842133912	3.26045800144877	1	5.02260693825235	6.52314120794527	3.57906600067363	5.56607711875542	3.64600343282313	7	5.40029413602643	5.64227845556951	4.49047078900581	1.36789239827854	6.00296513412157	6.21919503157535	3.79757466031096	0.68120768312381	-12.5336736983179	3.86127240552436	-8.02332674771163	8.43667450121394	-4.54074118952147	5.63142713911526	-5.22320221573684	1.73102464387204	1.59288462629121	-2.18520921805987	6.20738911526747	11.0647600353782	-2.42749332944814	7.52781752915498	11.175181206363	1.88177061011087	1.60919374982727	6.06987147614792	1.67034502119573	-4.34059934397279	0.449986000779547	3.22589917463092	6.07426307943198
181	6.35427509881406	3.84138638166916	5.25757265336215	3.16391345560663	3.75030127612583	6.31111962575363	2.44622229149288	4.56612842081813	6.93751659560723	4.8668119118408	3.39751349183471	5.78598800005033	1.15984907257329	6.31768656902195	4.85130575777281	2.14218370989957	3.63394547324176	4.9755582216755	5.74297167890654	6.41640689782761	1.41223567883725	7	1.68549281367609	3.53424924558196	6.67223082006422	-0.0752120516886427	-9.97571793707835	0.955099988356848	1.52413467493674	14.4849602156489	-9.23082870514479	4.62751886357913	-2.41873488487661	0.702983196793687	2.50590796094622	2.50272157637695	23.5325240339447	13.4419423125657	-0.339984047990672	4.85824489982805	16.4218294687686	0.211999140322721	6.29510704016684	4.27229487701214	-2.72943394681383	9.32944044190871	-3.75240460042941	4.50528709291414	1.72855728044222
182	4.65649575206477	2.09461422659638	6.61193827536284	1.56020206506318	4.44103872676103	3.89889046390388	3.51574373813157	4.59895859748196	6.60815944978307	4.01023725039427	5.95565176202732	5.96625610661078	3.93434475923403	6.58626797260104	1.16582330606962	1	1	6.49433513323863	5.10435349105172	1	1	3.28260946816904	5.22327471155459	4.60077768314997	-1.51589443315443	0.608311778348129	-7.27833303471733	3.19537189568202	-4.79422152181224	11.7812404658719	-6.84141243974837	5.65733568753985	-9.04037257256013	-0.0689058088503021	5.52473218298621	1.32536642791949	14.993372621163	14.3825282000721	-5.52990975725385	4.23411260488757	13.6758433507448	8.27451862921874	6.80972999589182	0.82249284318035	0.28503318928065	-0.479918949060773	-6.5213161453319	0.113638716898581	2.03277572013048
183	4.08520605708128	1.10147420184955	7	3.1630440971432	1.13084252298024	4.65306215355572	1.6264125759461	4.14411736269249	3.90825159664357	1	5.31469710034055	6.99261405513973	7	2.71837203317709	3.82750845980002	1.61946704240528	4.6837679400735	5.2784452782928	4.89121562542616	5.48460242290356	1	2.24702859289191	3.71221801482045	1.14055804951449	0.138586506686395	2.4564271422428	-8.37189006288597	2.557431060156	-7.21111138178885	10.2404992163775	-6.09025021362286	1.82299388554486	-9.29034249091679	2.41457885277494	4.74961165246281	0.00412396605513868	13.5661544961391	8.41799611079137	-2.03046232311406	4.46718741880832	14.0548833515185	7.29013318829158	4.73879912954595	6.06966234292528	3.92704988598238	-6.57531068726739	7.45211994025745	2.29812678570207	7.77030395405529
184	6.774467986909	1.84655640229055	4.15902486487516	3.94088002093469	3.22210717051485	2.06489314328094	6.7197967231994	2.50218064553311	4.61125626310736	1.83243861180295	1.15476281740516	5.89218197968772	4.03944548597574	6.6361450739315	5.86644244076956	1.90821416440587	3.89541084335839	5.57354099911427	5.07390615575238	1.01725260018699	1	2.93137734508656	1.22729377202953	2.20739192698327	0.324360943031399	2.91785442577771	-6.77466825433224	4.42244540564506	-5.67238220943821	8.58359612108808	-8.3751680827921	1.33395803986407	-6.99848117544536	2.39876416063582	5.015384445317	0.00901956732671796	13.8568566822477	10.9286326081384	-0.71926344933049	8.278104135426	14.2408505996722	5.19947179253425	6.33745516164512	4.49644762963223	2.11488193929957	9.05825038038479	3.92451490866034	-1.06191530264022	6.15011014508999
185	6.18652556440128	1.80432140420792	5.94636416933592	3.49177909389069	1.34529794770913	7	4.89127555898612	2.8985853007989	1.34662009041174	3.83579509008113	2.02816669184176	5.03800425277496	2.714668055339	6.40841760643493	1.34068124901136	1.01007853060386	2.76476523212461	4.06043259620526	6.29497008923589	1.87330908643789	4.34794155669746	1.91228647818288	4.33273738719465	2.10555860690618	4.4777985920929	6.37054352707257	-9.14200421405388	-0.347792532603547	2.8648371283193	11.9366339377335	-2.90910368767246	5.16725643006562	0.027939576205985	-1.64787414530755	2.57576452077229	2.10410989748875	21.0633806662012	15.9391374974541	-2.80248579752504	0.847307902458701	16.3732947185138	-2.07854735871768	2.58375318065676	5.35911672221064	3.05163723558052	-8.55641682005433	13.2395191693082	4.60158237929583	2.23150884915603
186	6.3245163720109	3.04506345958303	4.54393310829259	1	6.29581165217342	3.99577349683685	4.21535377705453	2.44018659239876	5.23553784329652	1.6875668126067	2.28542900565052	1.51935718145647	5.37988982120083	1	4.22616728070787	1.50270321685873	1.57699627153188	1	4.74781810405087	2.38100377147874	1.5375109767276	3.15898591158483	1.07745705244102	-0.322650805388359	1.41018947465831	3.57494889750243	-5.1674114393472	3.42369821078751	-3.02192171188919	6.97795702710429	-10.0967603818088	3.88841588437254	-0.759476923184351	2.46586987774539	7.32062958242981	3.6853072802067	20.6890096788687	16.2820152901068	-0.823341226442334	-1.64896954925711	5.35258189379155	-6.98745470856143	7.65155847871984	2.13546647915084	1.4493754010855	3.68919875116036	-5.73181479977168	4.11226359575054	1.46525592808884
187	4.63730063947907	1.12948087012549	5.75008520845466	2.20234715257873	3.71471002461515	5.39831194105961	4.62431660267891	6.00755555872945	1.61744937238758	4.59586544323419	1	5.16073692276071	3.80160812793835	3.99455859756232	5.08811089545604	1	3.75701680386814	5.83717140927752	6.46173640122317	6.24696393067934	1.4961943610697	4.37379458676712	1.82676397746233	4.3545734734404	2.6613764915833	0.0447718850291384	-12.3587364638674	3.52580471135192	-5.67912575454348	6.87329756086629	-3.13463767429146	5.07147958923281	-7.59631774728682	-0.782494379396336	2.1790639428362	-5.12187494893642	9.61622151577179	11.3225926959727	-3.677920197511	7.27087443430849	9.66183973924883	3.22696237808203	3.17621037809432	1.97050807597746	1.80578103205245	4.8078663552958	3.21617489835238	7.46102092845163	4.71287165674344
188	7	1.18915543406133	4.69158873610182	4.26395369446378	2.84499876275922	3.16388187273006	6.07434575618852	3.48140969310055	4.90088473817251	1.64802466304337	1.08109059326431	5.03978574328553	2.26914346450088	6.78928147742269	5.62294625999798	2.23112653709841	3.5118581714871	6.13933123043549	4.7995954964622	1.95067377182094	1	5.04913508910217	1.57584561019293	1.16912006223535	0.226128933357453	3.69814593505192	-7.04961148397099	4.04629038790331	-5.00898700454931	7.20678559561426	-8.19457175381013	1.80833159536145	-6.46787809343948	2.92498506308895	4.81914685771893	0.301713467320805	13.5699773350034	11.2332228381367	-0.822406153912469	7.28776699312861	13.3010267044245	6.97777971058391	7.11251931145605	2.28058476377472	4.58708492633671	3.35348999177876	3.77499548953615	4.13982227026637	6.1896778715365
189	4.00228826211318	1	6.10238143498569	3.73278411072281	1.16034155523719	3.83511714270631	1.89023870547493	4.3029519656866	4.5694548021997	2.1010279443096	4.90750075762482	7	6.54771315731505	3.32154348700557	3.29180801108317	1.61174034461497	3.29812745684017	5.32699066227599	4.14860161899138	1	1.06478366581505	3.62568990364496	3.7655450863199	0.516182902629926	-0.301914978149729	1.8651661251419	-8.16412597107227	2.39747526121564	-6.51184819523801	9.62336603502663	-5.65389842371852	0.0322759460178881	-8.1872625370125	3.07265740515977	4.36334434693382	-0.883295457490427	13.3023508300328	8.07340349160382	-2.21653556464142	3.66058328451268	13.1261576269354	6.18648536049236	4.72602530299516	6.50579557314557	4.49579492916231	-6.72551549855394	-1.40714455883698	5.05644307426685	3.61229738250165
190	6.82806949777654	2.85757915700262	2.87400130389401	3.61159907087084	4.19291300878855	2.19138471210501	6.23503818167308	2.80082343618761	4.57190866472136	4.91620716666726	1.27390178304245	1	1.79841532846317	2.05561296624131	4.84183472284248	4.49643926916998	1.36723388516178	5.36668788723413	6.37347749311734	7	4.52841515940845	4.24653978834234	1	2.55443973711488	4.58517343944225	2.38437803537607	-9.38789133389852	4.62980008402442	0.168475696113423	14.4803963513184	-10.2190163592375	2.1995366585944	-3.10353576622623	-1.89680842659757	3.72038575132309	3.03495314851415	22.0807333795673	13.2753029599738	-0.52173352611472	5.2873584645213	17.6592229733292	0.0825239218845958	4.3032112595772	1.61793072912714	-7.21278595499246	8.94034777350368	-1.09518415402114	5.60263564065045	4.13315984790832
191	6.83758083443953	4.96490243491236	4.31077063638588	1	4.78557003085512	4.97105991897195	1.72256984164914	3.51281931300898	3.24672462736406	3.93460204478757	2.58402915746976	5.70122929901773	5.49363990231475	6.4406284410295	7	4.54292497607447	5.96911772835209	5.06899340568381	5.81083893557943	3.34913320724449	5.87142847930793	2.49974705280041	4.00146655263387	4.06003654299277	7.75759148998158	1.88978945504842	-4.31636579772616	3.4237530361351	5.24291432838187	11.9208938367155	-8.57256414782353	2.81913423336806	-0.815116895132525	4.06649894466487	1.78373071771773	-2.35521878422714	24.57329355603	16.1502014304346	0.511887452874418	-0.526898225036659	13.8840424063501	-3.94569972099961	2.48683148968398	4.55551926233485	0.355442656525943	8.16464783130178	17.4886636815851	7.42157049613501	-0.482432218789617
192	7	2.47703758064527	3.43103763219735	3.5386531862389	3.84393641296804	1.25935899442517	3.86379846185577	2.07356255778256	4.42730209448123	7	1.71852158306583	1.45391439805697	1.13953431416585	1.63317366999314	5.46505663086583	3.69085668282341	2.64208177502238	1.91802454243237	7	5.9690247798769	1.8223053346997	4.36556956500497	1.98025208300721	2.84646055950652	5.16220851952631	3.08945297770942	-8.81694747706341	3.99477350833195	0.050334759460337	13.7630506208284	-11.0301527130985	2.42751236313535	-2.63423467310063	-0.23002186356714	2.2661456178392	2.31841334050521	21.9772612568047	13.2947247094509	-1.04562871066087	4.32206232613913	17.3613268278855	-0.122086177428617	3.33057754539197	3.49763492920022	0.865996951112097	9.51810472842243	-0.441458763569493	6.51818871346286	9.70815564938537
193	6.762198120636	5.91325899804751	4.46560360222665	1.05300099188031	3.44465680713945	4.87775528841627	2.84254998122357	2.99102176413167	3.8379915536011	3.4945528342488	3.20900250928786	5.75503269341379	5.68496995612447	5.98159020336072	5.33079783660972	4.24001189544695	3.55775156280889	6.19995921161242	4.78796508088436	3.03755312852865	6.4121512926812	7	1.14299416015791	2.9834825402162	7.47189982909798	3.21837651571226	-5.85226159576664	3.81494536126028	4.90688317983649	11.2327975412382	-8.78815569682389	2.89229234965487	-0.337770379375757	3.87166196280653	2.43403307891871	-1.7536792191119	23.9552685313322	17.1445235972144	0.0440342943244649	-0.699822579583162	12.8831127061919	-4.26738705536221	1.52812783999041	3.56175059739115	1.43523389743313	-7.85397380056749	-5.08888916582373	9.17556825128542	5.87104465001695
194	7	3.94232016019685	4.58334339853153	2.52359481893404	4.48352949892557	7	1.44960614727901	6.86863696491772	6.88650202591265	6.16899180989222	4.86024972951442	5.93649917285516	2.71193715881919	6.09925787950573	4.11664547296238	1.02193564571693	1	1.28575604904238	6.54764993265271	5.02338370709969	1	6.73503417852753	3.48221413535144	2.7081368949646	6.05681751271593	0.0387094352170022	-10.2667117386287	1.55440775836053	1.07482005488395	13.1702499435611	-8.96059893592389	4.56376490245155	-1.96009037197968	-0.282072029178533	1.10704544323683	2.35400468289666	22.9719054056269	13.7609720014789	-0.209541037396413	5.08575289027622	16.8198713424596	-0.31730948539486	5.17583791414486	2.96419424279711	-2.78603828862994	9.17279706362378	-4.25295066960672	2.14390914763684	1.69634977685609
195	7	1.99231611552788	4.07920599516788	1.61085935454831	5.54474959629482	6.45855313641095	3.10770292411182	3.90425683885373	3.54381786592282	4.47078482824015	1.19127153256956	4.07473889826791	3.56181632311979	5.14039201756687	4.74011768687847	2.85924986318822	3.32647055475874	1	5.51123208208089	5.35992843518571	4.3481389503253	1	1.74861633655676	2.76647067161583	2.76342217495476	2.70353949952006	-7.26578609860054	4.61778191321716	-6.9806852120582	5.49436148108625	-7.18927527865033	3.72240382203965	-4.86932854668721	-1.5697155195308	3.26475015125588	-1.76512718172738	6.66823178945228	10.2577550103196	-6.22050856229988	3.13698655190374	8.74025811184083	0.562166899446817	2.65043121598744	3.96436616587634	-2.22390220707246	-2.05895864126693	-8.32333057969404	0.887035271360796	2.22550505403524
196	1.90238995985591	2.46142189330171	4.03522721212437	4.88838065266092	5.42215266192588	1	4.46896258701422	2.00839405318113	1	3.30521948839487	4.77958995629782	4.99365239472305	7	1	4.84252202225606	3.90427504322125	6.25754128504209	7	3.73983151533137	3.3242861617727	2.77271743879444	2.58902691635139	1.68483057686377	3.13764124319304	1.26309142616525	2.03358202770681	-9.93795024840737	0.818451524847164	-4.24022278401146	7.07065374854549	-6.2276913783543	7.01835296275523	-8.04764830645757	1.61375238481623	6.35041274268115	-4.07368547001219	15.5316479460259	10.8805002464797	-4.41662614274032	3.93577729401929	11.0581917254098	9.63291139868564	2.7508402313885	1.33635744670211	-3.6840781122858	0.0879251604604149	14.378592880243	-0.732165831453871	3.34095224482269
[truncated: 74 more columns]
