# Supplementary material for: How Are Mate Preferences Linked with Actual Mate Selection? Tests of Mate Preference Integration Algorithms Using Computer Simulations and Actual Mating Couples
Source: PLoS One. 2016 Jun 8;11(6):e0156078. doi: 10.1371/journal.pone.0156078 (PMC4898694; doi:10.1371/journal.pone.0156078)
Supplement: S3 Data — Long-term couple and agent-based model data analyzed in Study 4. (ZIP) [file pone.0156078.s003.zip › S11/Euclidean Model Data/Euclidean Couple Population 11182015 2246.csv]

	trait1	trait2	trait3	trait4	trait5	trait6	trait7	trait8	trait9	trait10	trait11	trait12	trait13	trait14	trait15	trait16	trait17	trait18	trait19	trait20	trait21	trait22	trait23	preference1	preference2	preference3	preference4	preference5	preference6	preference7	preference8	preference9	preference10	preference11	preference12	preference13	preference14	preference15	preference16	preference17	preference18	preference19	preference20	preference21	preference22	preference23	preference24	preference25	preference26
1	2.05471345724624	6.71745233241793	3.01839207234422	1.88211851880289	3.54245787442914	3.77104181691379	2.22998720117346	2.86313459983952	3.4557434937369	3.5865724727719	3.73303408010941	5.36341861407699	4.03410649335899	1.93194054891983	2.05485462321509	1.31092904150491	3.30580431679842	4.23312832161855	2.49310402430273	2.29932784699967	5.69252746530508	1.0459338318361	1	-0.372103787418741	6.54586755840828	-5.05913108047973	10.5530476272457	3.05556627502014	1.21883359349271	7.67000898005167	-1.81955856255831	1.55806549575985	-8.83863520895805	6.36492625669239	13.0167322934039	5.96130727239412	-5.11698487441324	7.40553857597539	-3.52489295613806	6.50083543517663	-0.628246893489183	1.91497200092309	-6.24324735882818	7.62414464305262	2.72714930421851	-2.03854509771397	-4.84455800205168	1.99243305943274	-1.12076781007744
2	1.51333151501872	5.69365606518876	4.96587205430847	1.37053842637268	1	4.74785557144441	2.30536645891707	2.08355141286844	3.1186450455952	4.01000131214673	1.95100171315952	6.79453111321237	5.97645919319117	2.80749338828013	3.34651804059254	3.25678160710083	3.36447747960046	2.1046664245269	3.00769724829395	2.58702606089626	6.65105799372962	2.71179866827041	1	-2.13669564731959	5.45539024881772	-6.39840941168554	8.53691751776521	1.58278362788578	2.16570273215049	7.81437031963025	-4.21188723795511	4.06629059348093	-7.19626772399291	4.46992132942724	9.34379222163346	6.56650558483322	-4.20621785889566	3.91398828495724	-5.16531799885029	3.0520898204483	-3.46157155525785	4.06988485602994	-8.90643121527182	3.92059450304873	13.7912014817047	0.501617881398121	-4.53357403745537	1.08698687582074	-4.35359652972505
3	1.88985235398986	6.47327953187522	3.36721558908438	1.10749980335716	3.88730821410357	4.30956907564521	1.47087949745064	3.27545185067305	1	4.68200925682698	2.60531541092793	2.53118730119724	3.09116811791925	3.21643844235513	3.09559665491943	1.03673090776807	1	3.92986951510708	2.78337831957386	2.4813502113932	5.68877158689934	4.46618096351636	2.85242543367152	0.765792735789972	6.86926276538492	-5.17299753669429	10.7942455210843	2.07153061935283	2.02856461151332	8.00537429950252	-1.77004548826007	1.36887804516108	-9.53310623398163	6.19874424797261	12.978911148748	5.07395589878242	-5.62006212604653	7.23643776391971	-3.82341344595653	7.48309766092854	-0.562295269160029	3.40333765199852	-5.5663607959797	6.28561945324721	4.07871191289462	0.0353227838990852	-4.03183960133564	0.279366228923716	-1.42731430335864
4	2.67345274645204	7	7	5.00923098312867	1.52938639386244	1	3.39108828044095	1	5.89081279599003	4.78268524708457	4.06535515890189	4.49891594165978	6.10842851720607	5.24191150612735	1	5.22869524732221	1.78539207065303	1.01470264924124	3.38254976035652	6.87723023026198	2.80402547321262	1.11477634432781	1.92534271959018	4.93644462612844	16.902882597375	-6.65097432394804	10.1200631740924	1.72076475562161	5.39535276966749	7.39688879794688	-4.62675260815478	0.0310382233462696	-6.62668274020122	2.75683023778617	13.6607823658937	5.67815985962565	-6.14567655753404	3.33372809338428	2.33959745524525	5.56862422267699	-4.91843051344451	1.12448673480794	1.49539623032231	0.67739445783522	15.553201531286	1.13593572514849	-7.46586775075396	3.14072757785187	-1.86517046828018
5	1.28316426284828	5.98313478838441	6.54345864340563	1	1	2.70785548524611	1.25060930047649	3.15547605159746	3.9437277622349	3.61591283152404	4.53560788191388	4.47232005191479	5.72849793665387	1	1	1.33753514914102	1.48018135814457	4.64167300391063	2.06846504430025	7	7	3.10199894243011	6.64711723675948	1.14720558804624	9.21579098521686	-0.790864963241446	5.57456105352015	3.69083831887394	5.44418735925419	7.70329638081625	-1.56209078449829	-1.57220697299086	-2.07003821718625	-1.74876098204332	13.5883388482671	9.96688906699092	-2.29199182042373	10.7988155408048	-5.20361318048268	1.56931137758252	-1.54203480934624	-3.20818228516399	-9.69805848587026	-0.264505458917481	15.6742328796053	2.17157146946763	-0.65266486834669	5.15408962241582	-0.68622435461191
6	3.78483843812412	7	4.56394655035364	1.28658684008427	4.60253377666031	4.25759632345371	2.15888775664621	1.79327973546342	1.96216222102583	6.04084582233598	2.84307056605595	6.85087034898653	6.53872123118744	3.41109278713183	2.50961503863137	3.20371826677917	2.12112336354823	7	1.61038374655122	2.87648479732767	3.40196260505858	5.93018229403306	3.8678560034888	-0.220730363577749	3.55135219141096	-7.05732349907654	10.7887917979038	0.26378435959968	3.88198367183538	8.58034171487557	-4.09987762286752	1.87246342999625	-6.76909642457861	3.32870416661038	10.4848505193789	2.67086795756065	-6.25150706653958	9.13333180338477	-1.34434581933708	6.3310276539968	-0.512598549871484	4.12003729821346	-8.44199927782651	1.29417974134786	12.3319820483423	-0.439324498645134	4.14822802221729	3.31047623449289	-3.98795856179983
7	2.84949678072887	7	6.419234404257	2.74130134793177	3.27249711991674	2.85250279795659	2.20824550223489	2.55970188701744	3.72510068829378	3.39940409407707	3.07281124200866	3.49241207842344	4.66163472732091	2.79101815435043	2.88339249488742	3.06117751264709	3.03411759312961	6.43345721385242	2.36187356806879	4.42055523117433	4.86166912885163	5.26210520853523	2.81180896022786	1.52778993365688	4.15033450861638	-4.39588923949427	10.8685428869634	-0.456016868394764	5.21617029284758	7.31661549646268	-2.8381853929489	3.52039465513941	-6.1861589115988	5.94830725533829	10.4737993955093	1.88979952832324	-7.03638681757369	7.2836554047072	-1.97938820620692	6.37238055449459	-1.51998582685657	3.05194363803718	-10.338527124662	2.88945140348983	0.184848893442707	7.81005431960692	5.22651756632241	2.89118230565193	2.16213344093633
8	1	6.74635563664646	4.7871404440951	1	4.09879135558179	3.07144604194535	1	1	2.50086766025355	3.85407042536402	2.48941439849293	2.01232735433327	4.98846059853893	4.80424757827564	5.70037736071544	2.65472866290976	2.38639061045994	2.52077379782625	6.10473038618684	3.57007573601745	1.79578139880929	4.87303417231701	5.89652153366266	0.706496829408747	4.09294141783188	-5.32617039675449	9.63833367112725	-1.26105135359482	3.33253091584672	7.50520315173909	-3.60632671796461	1.71783550847397	-7.73810381824272	4.09676873541806	9.66249553265926	3.96002556195375	-7.18025249379862	6.72444660693788	-4.44964854019335	6.44915317933608	-0.877774119588527	3.94053499656272	-8.06516006205731	0.732375778704315	2.454719692691	5.79915168349502	6.72740813539687	7.38921754387632	-0.982018254679828
9	6.7790772637387	7	5.81116859165176	1.49968481356097	1.86325852047043	5.84582182488414	5.53223964406758	6.44316684528001	4.51142349859403	3.64199843148859	3.68961738622752	5.18583026924018	5.14910223680357	3.54733879940523	1.14963977525707	2.80370815197332	1.19801612801408	4.80425193935875	1	4.69484599122388	1.92006470504841	4.67564896688885	2.80318906549378	2.66655419097934	6.62886919629963	-3.48337668428996	10.8880527861708	5.90123519716063	3.32892810151666	9.39116299183242	-1.84939473902362	-2.47261267955248	-1.45046587715769	-0.707840281587571	9.40202884922216	-0.057524055026252	-4.28705262177851	13.8788226110881	-4.10308594712002	3.98537757686323	-3.13982349663478	13.0409810051337	-9.09639812595999	4.41591614174426	1.26890863477357	3.98009863646263	-6.21964685517718	4.68185453484517	0.0590641096947057
10	2.34146349172336	6.0789492480137	3.8103576230698	1.24475429599364	1.54805187802635	4.20382582293973	1.40834851376252	2.7966778629017	5.46087827724637	2.46579448142653	1.10783721827955	4.9797524976933	2.64188427570722	3.47768315369988	2.17290257967229	1	2.07897483923678	1.92231051243245	4.06488386333898	2.96005112047595	3.08644145029875	2.44700191015617	1	0.70164281722473	4.59814729541921	-2.73796926233072	7.95985020460772	0.329632682355845	2.40883609131251	7.33470393616218	-5.05065554247041	2.30026779241046	-9.19091876229874	5.33253901228073	12.4282420118183	4.75278916260137	-4.41276232765317	6.35202531609489	-2.58257732489163	5.27925645306424	0.329533928291286	3.7976822184653	-5.5359563490048	6.23461114061446	4.07845206549239	3.10082975256082	-0.325319617421736	-0.593684239326838	-2.47954888187715
11	3.25564169589896	7	6.78787309023552	5.573157322698	1	1.27007780586896	3.01801095517718	1.61616627654599	5.03915692948525	4.82711797855562	2.93240070243	3.04984609700205	6.14420812358413	1.22902939704243	2.28289681894885	5.03528444135838	1.3483379124894	4.9847655685058	4.11249918776288	6.25593283658641	2.66127223456469	1.33596980945226	1.60561548041751	5.79762802811248	15.7141670007157	-5.79014845455625	9.29682220360403	0.905129388182805	6.65766618813578	7.15035923309374	-4.39856802350467	0.0848906047296575	-6.88164063455764	1.85224500508558	14.0927413788867	6.89714203588564	-6.19503001924942	2.97866654491616	2.13250101542047	4.92495092706745	-4.55619459130998	1.5648826531523	1.03369381970622	0.470592896044276	15.2551530761424	-1.11504746155228	-7.99053991213355	1.72099240934418	-3.27273811796514
12	2.07712743498284	2.9817981352128	1.13522016185262	2.68686043233664	4.66894270915825	3.37036581729566	1.95221921979404	4.8331927052056	2.73319961314122	2.82509879392869	1.67161626359839	5.50893916296118	5.11411785344776	2.67666232423872	3.17546237939971	1.81758442632526	5.14073663696504	2.67466374579907	1.38705641687396	2.2688590634055	4.95420187006861	3.96028399554406	3.37952919912068	-2.70343922874258	9.92647294924543	-4.04947218792776	8.44403334071461	2.59959130058732	3.24503134140847	6.6478660644042	-0.695838646971504	-1.49832498019478	3.59879659265903	5.61707305359909	5.54565329289038	6.85057074912779	-5.32666685892198	11.2720929935534	3.24169388746806	5.45397459278443	-6.33171574519796	1.55737150258887	-2.02785142126961	2.56611017615897	14.0864268854374	6.92198093993492	-1.9004615693937	0.561711942301993	-0.478706210657238
13	2.91934786517128	6.91758555350156	5.25173121395456	1.88694516519617	3.44391276896619	4.19852640897988	2.50373698720654	2.98169837262721	3.04936431015186	2.21736445181536	2.93334358214294	2.12815310052891	6.33408805842377	7	2.88959436974752	3.10848580883171	5.17066110681453	5.65401726390575	2.08632311543232	4.40508044465242	5.09571289103788	5.64002316828199	2.41993111846943	0.374490810443838	5.1056970486211	-4.66267044543754	12.6374542316931	-0.794643032251198	5.83668114129221	8.80943785951361	-2.77226495592323	3.60506291801419	-6.0376240451816	6.54507463101094	10.2160872733206	2.36735220224026	-6.96906620064841	7.71358714882858	-0.946359172688316	6.22973740716904	-2.12266697018224	2.71672881060109	-9.02311730991129	1.74051722576071	-0.106910451766559	0.306331725248579	4.55762366546515	2.98895211191455	1.62802227920863
14	1.86812949969906	6.41551970214441	6.91166661653624	3.46444298596237	4.66001339837415	3.59856369988829	4.2614248342042	3.03542274256648	4.76512202141949	2.86162555287602	5.09685683003402	7	6.66247004772212	5.05999703339452	2.39154563229738	2.08453263694187	5.94411575254327	1.05442850274956	2.00496987465735	1.7657603311167	5.36740443205056	2.12206756119245	1.1499601500926	5.60593354838857	17.3123548250903	-1.73015023204857	15.0408503073842	2.53382437773008	6.65919673094011	6.55705592601881	-0.606653210384614	-3.72155320863017	-3.00009751068959	3.24255341035241	14.1292376234968	4.79292318560066	-7.51891228774989	1.76733694262792	1.24588671092666	0.850904185023195	-3.84570981636603	3.31969054753198	2.17012719205493	3.8617011792781	2.9360828845458	6.50454734012407	-4.36041961658726	2.94082304967014	-1.49823284775186
15	1.30134001928919	6.24920011687365	6.89227319570388	1.22190956136292	1	3.03020406992344	3.9015493404478	4.24986155940509	4.54213796297736	3.1204239898468	1.86924260837235	3.81603374541963	2.45328392235093	3.7783183315399	4.50008179248922	3.71793264867986	2.23819333938808	4.30252140540451	1.00412036607996	5.80932710743051	5.93455728304507	2.16291625540829	1.9993135026606	1.35814853657163	7.02961625374351	-1.46698813540057	4.58073695416392	3.3804705181507	5.02559367424195	6.51008893227106	-2.16122728760173	1.02443988689947	-4.91369521643223	-1.17156397024407	11.520270671419	11.3025992734207	0.72652895935238	8.25885971615031	-4.41367807304244	1.71342996187263	-2.35916852805428	-1.3454829637922	-7.44267207865233	-0.337901510947595	15.0286688789025	1.77330072059104	-8.36146191247435	5.20390817796683	-1.00170881453228
16	1.39256353460397	5.11200300062171	2.23351341469112	6.29283867067942	3.07753280593535	4.29490102515792	4.3524834238197	1.34859197193046	7	5.26355206280586	3.65138628950104	1.46723012624064	5.23940554077744	4.91212426152559	1	4.57767267802274	4.78087250106574	7	1.40459003513793	1.20176697328243	6.05607435350719	3.4436336093528	5.64388523514803	-0.868971441246394	3.6556380767008	-8.43907279272162	8.39597481803739	2.12683171064904	2.89772165005507	9.01978454502658	0.48537464369548	3.27898514920349	-5.28929695983079	-1.23905936301115	10.5690476377746	4.07869227237092	-4.74617572173958	6.47571278221241	-7.48288185203144	7.30944251712827	-6.64368767325055	2.81332178849313	-8.67349245802657	0.40378689282029	11.3964897030496	9.8911701043921	-4.24414426137325	4.50665285323507	3.39389054527829
17	7	7	6.47382538944279	1	3.42946892796598	6.11029868996728	3.35409071285891	2.24418268221375	2.73746921361082	4.02627898446131	5.97842463163076	5.87119250645712	6.36549158996132	4.8622043349438	1.47198384415019	1.87061746933252	1.68247874045528	6.17328631647727	1.11770717034215	3.47622931335668	3.55286413240956	1	3.63461773986046	3.04483232199704	6.34809403824713	-4.76565160278859	11.8145365055135	5.11004883411421	3.9056254292635	9.01439762531767	-3.51552426714517	-1.44219995631315	1.08142508913777	-2.22056152652074	11.0313191721924	-0.00824136118465918	-2.45542189737858	13.9436607442461	-4.28062240893057	2.92811653517446	-2.96981207856578	12.6050851083281	-6.57677212864255	3.86197903735824	-0.899794875213051	5.02038278875817	3.88945612468692	3.65658349113137	-1.06616880993355
18	1	5.6632479928653	4.51468321499041	4.20323659503075	1.22236605035393	2.32126585954524	3.76178129584337	1	3.70329343699356	5.20458123071121	4.30325985310176	4.35207022363884	7	6.39186907161837	5.63765345279188	3.67362330311858	3.83637918145309	3.30177973711154	3.57099089760484	1	5.9201232463371	1	3.1432550122061	1.20904039429997	8.37205763588357	-2.56851358784183	7.35653364239707	1.43968742848794	3.68688508075202	8.10175710196073	-2.58750060674356	-0.807335877391769	6.31511795487447	3.59593935312096	5.7160741595829	2.70562816166674	-6.63715791457836	8.08164771123075	-5.55644996534898	7.38149048653638	-4.82238678834541	7.04111772522526	2.05052267322845	4.5324374940056	5.56312304521191	-1.57978135962967	-5.85782317734274	1.8748922765511	-1.72021581378267
19	1.07344201950677	6.70798556372389	7	3.0373772574067	1.07894189589792	2.73706445584836	5.50297491326293	4.93968726159209	6.03120865832244	4.10122911488644	3.31402188276329	4.3471239786947	4.72302450445877	2.31906182981011	1.31074029887202	2.99143861851427	1.15523266548264	2.30663291809285	1.10506199289794	5.99598886834689	6.96209064791661	1.31568709970083	6.58149769605489	2.20520963076333	7.47888720546106	-0.725695532455327	4.49144328312645	2.56924694518038	4.72120242158219	6.74653270268673	-2.80401289490409	0.648020338778762	-3.19622175654202	-2.30219275127195	11.6904318979027	9.99994638111439	-1.18790782931132	9.11394423318075	-3.9834719553896	1.93340248455131	-2.80188307875306	-2.33905734406146	-7.70940881586445	2.95213346703176	3.00583230350852	-1.42628627140243	-5.51846375367206	4.155515470191	-1.45183766578069
20	2.52473823906031	5.45825502270423	3.60362709337085	1	4.06176029495791	3.8936812773292	4.64928684180875	4.40889930249627	6.20433365707835	4.77112840567919	4.52942171818512	5.29044915450324	3.70824416168728	5.74007121793346	2.58149983381823	3.50489992918511	1.78427226865533	2.83858268766273	1.86389983702603	5.22897627796715	1.2846529556425	1.93169408056891	2.9848252067638	-0.328750844583967	5.80797587861127	-3.79142258935464	7.42014390349431	1.50180273840902	0.406941785339149	8.8113332515853	-0.322652399646132	4.35516287523004	-7.19234919884592	1.40143542743119	13.1004236462576	4.97702342200591	-8.49639165962273	7.33867095729119	-5.8901087833071	2.20491760018879	-4.21189718244909	4.94131900264536	-6.55236769747159	3.93297907738854	10.8492192644631	2.35464282155956	-4.67723448088502	6.05631736752159	3.66387853294114
21	1.44610886118892	6.31215971307753	6.62785263586274	2.97338551996666	3.67360243404519	1	2.05973009198965	1.37749528056091	4.60059299622668	7	3.23673599199384	3.00583287808304	5.36512555788016	3.16297726192916	3.86795566496025	3.93690066457251	1	1	6.60864903331923	4.8243362642818	5.10889372417755	1.66120583942066	2.59701210398129	5.24383323318793	14.7956829505486	-4.39305463329032	10.8983766107323	3.14306065051858	6.39852172367395	8.63266528164088	-4.40406977897783	0.553177622478226	-6.42906626831641	3.62236049703912	17.4471853507698	4.91487732170194	-6.17817880889293	6.33655256422981	1.79295423194872	3.41311722141356	-5.45179784052504	0.28228597105776	0.549119001018179	-0.0570451850647317	14.0487523211958	-1.13043761871232	-2.29391141423433	1.96541109904091	-0.628520237300377
22	1.44833981886863	5.8744635211643	1.81440723236042	6.79503549523704	3.18140791739692	1.38555190471802	4.74043072251695	1.05605090485027	1.34751659113232	2.2052841792844	1.07831102714226	7	1.58626710747871	4.52048947912552	1.05713233463184	1.91254807106235	2.03102131179417	4.50540750555389	1.72360508363644	1	2.12205926370433	1.91093456788715	4.18854743023395	-1.17916487859774	11.5572565499955	-1.47736286024701	10.4752215435996	1.80649551327912	3.39070576060847	1.56568280534175	-2.02165078112633	0.73684318210171	3.78401961609486	5.82292508622123	4.97529924792594	4.96663256767332	-6.50030282250901	11.4710203395627	4.58557382995559	7.5608434159778	-5.87318534004758	1.73877272716795	-5.35848170776378	0.857266601948345	11.7668884592239	3.2507984143156	3.81308532113945	6.68737273267133	-0.895570137957147
23	4.84647491187259	5.35673433061953	4.93880251796884	2.65610939757706	1.06735482993015	2.94233099417118	1.24869582102128	3.51001841788667	5.54225326445828	2.72201229301305	1	6.37567646994957	7	3.04658958633715	6.81386801976117	1.91462114683186	1.30852750963912	4.03073646839251	1.08013336950547	1	5.70620191061419	1.53474877497793	7	-0.246374091546258	6.09133173466401	-3.63053904409562	13.981712691834	3.56719839779133	4.78706215032879	9.06423178650387	0.845625644183158	1.7355709221105	1.89050848395092	-3.68635299806057	6.19959097687949	2.21336569182811	-2.61092132092166	13.8839657827306	-7.40978690464298	5.13789685790709	-3.94733055151942	10.3480854190433	-5.68373511512923	4.80766679787037	4.69161184295889	6.36409161574537	-3.38973983114112	3.27168001667343	-2.59466229610051
24	1.0376321984261	4.19857141151523	4.46398727038787	3.58996707138319	3.29553571552046	1.7457178081464	1.66830528026504	2.38780559428474	4.43044821242706	5.31844029185798	4.47655923302982	3.58766312888291	6.86022542250458	5.62220406080715	6.3954400366084	4.75858575795858	3.0485886537595	2.29145146100957	2.5586671336936	3.57292106676373	6.99903834170088	1	4.63810676037484	1.09919287038342	7.99040204231685	-3.63601553937063	7.23205497057292	2.10994164419538	3.1935880693994	8.46179734888522	-2.10655867313731	-2.5767315983523	5.5398587905543	5.72683872398242	5.61915147640724	3.38698100486196	-6.56246112342653	7.99854015971789	-7.08988635693959	5.79671725488959	-3.72844300446652	6.19816955984076	0.217741797829042	3.30222176015285	9.31745422382357	-2.83482937460116	2.17791945235583	2.56710504497192	3.71219982049427
25	3.62272779718131	6.78121935935649	7	3.47193683875895	6.56621339224982	1.82689515258357	1.44048429261653	2.99835209119085	5.9421129290835	5.76114257566294	4.73345185901254	4.88510249906703	4.4069222770756	4.70523288474619	4.15092669970288	2.45337382814022	3.0221962053974	1.5429698410854	5.70690217866869	2.97542906654431	5.89666758107488	1.47886149962131	1.9633122050535	2.88521435658748	11.7938929755657	-7.66054204010711	7.81763904803497	2.81755521937878	7.74590502284088	9.62723551325148	-9.72650840001596	5.81319563570467	0.0824504838944784	3.88352256226946	8.11488972414594	3.00868465749242	-8.40724521180923	8.05075496800629	-1.89540530979444	6.08679246965583	-2.51822738248154	3.96992521510797	-3.97515284339372	-0.646873999719562	12.7784501781257	-3.01813419586114	-1.80664538363338	2.86995977133138	-1.29971186437049
26	1.56651125749478	2.94718826781022	1	3.4327973713412	5.732603476182	5.85114053855583	1.76193154926214	2.38731595462834	4.45149278731183	2.51732952318607	3.38144161568224	6.74368879018687	5.08307274482259	5.32340689867864	1.86600951510711	2.14059760878683	4.21082320229194	1	1	2.69066216132413	7	2.76504820300978	1.82325286402276	-1.94034692742879	11.7073944799734	-4.63930813708887	8.65786531355319	1.41819817297308	2.04586515632616	4.24773076266181	0.0369993436750702	-4.02113405384086	4.43540844218032	4.92638661548192	4.11550504770329	5.57398926949435	-3.9682712907449	11.6955218145549	3.37578638559894	7.18641186789961	-5.3045767555339	0.570619296449074	-1.6339956802694	7.11105496782938	11.4845621611484	2.91106546179049	-1.13069214805439	2.52402164315526	-1.20140486472465
27	2.85795447709421	4.82911799178074	2.1282433085838	7	1.62313790413223	1	1.71367073118971	1	3.78562608420046	4.98989937488409	2.64589034962447	3.89649276620084	1.41145734506459	5.24565894863621	1.97904533401489	2.26312363945362	3.42749946491243	2.9363118404247	6.6706159966578	1	3.99518072688312	1.25534976214154	1	2.5975331795117	4.7656159454398	-8.38108781291949	10.7243913880234	2.03729294511826	2.36030005243032	8.24695690052945	-0.482690605306724	2.14796591464437	-3.38055910440994	-1.81733858539946	8.45237912446991	5.22076963948543	-4.64807938026108	6.65798198363369	-5.2698863698528	4.36670574949665	-4.97478613335436	3.88166223543112	-6.2443296841712	-0.602006202246238	15.8873998158596	-1.63436417573706	-3.40757937147941	4.03215510596435	3.16635274845122
28	3.86240284958585	4.24620640506549	5.68107649414527	1	3.42097184463085	2.14398271947164	3.13963507789425	2.0483774172009	3.27922771234332	6.88286000934085	1.64600983075448	5.0109807211054	5.30752077079593	1.88318582179993	2.22591183683642	5.30813568338171	1	2.39327035177058	2.16055854508701	6.78326199854777	4.97286387984656	4.8647856610445	2.63833293647863	-0.0372934135595221	5.25993738693692	-3.83156041067679	6.71582318298973	0.734470505908069	1.5100564214693	8.16269442454633	-0.447153740952755	3.22260769751026	-7.44528394832594	-0.1890377963339	11.6550328784546	4.61404282841543	-8.05267551806285	5.96740649387547	-5.82376324589428	2.14339620901218	-2.93007216061133	4.97010836852531	-5.96324198400087	2.53200486806256	6.22971409688389	3.70526713064188	1.45226506148945	5.62384683325746	-1.41995380680981
29	2.00400441420576	6.5014280135661	5.16259298291498	1	4.27306299672808	3.91643090139628	6.95957421842054	7	2.4723540344769	2.99809956875353	3.32126334776641	7	5.58724864280583	1	1.18318559005696	6.88868189807979	3.87795382529411	1.44311645732468	4.63459461127589	2.72570679917582	3.06432396196706	6.40291437054956	1.2432697982657	0.95054343173602	4.61583443383396	-4.30433952359141	10.7421004212095	-0.337773666164758	3.28994120582676	8.00311363193604	-3.04116475245535	0.48563089763216	-7.86197050875053	3.73599238272227	7.79747440988661	3.96759616148479	-5.95049455488601	9.45700414685102	-4.68898951363756	4.56075504607364	-0.932301302829729	4.65043173671169	-7.76177944656539	0.706633054823447	14.796526714089	0.20087919392014	5.38357215756386	6.41524098936681	0.883147946302891
30	3.45736968239903	4.78251854212551	4.97820547384988	5.75873891552971	7	3.79277182788022	1.41807256347955	3.17162464868506	3.48784860502239	1.21784411894856	1	6.87619857812136	7	5.76319132870762	1	3.49724828535749	1	5.59074558404427	4.85969351171955	2.28705109401823	6.30461090013643	3.68877390092553	2.33151769300596	1.44114603777459	8.68654037985752	-6.75937858101645	9.21341559084679	0.581662245957124	3.36827180374905	9.31859363089167	-2.67703115560218	1.89930386159478	-7.48537476428152	-0.287091457840507	8.55233423304593	0.0505736102551013	-10.8328366514663	3.99841213111391	-5.27892544481218	8.55096989884807	-12.4773388345255	4.14351938445121	-3.68508737519581	6.67861980954883	3.64643945728985	2.15950465562656	-4.38160722901422	2.46181458032219	-0.164839578601066
31	2.19504839521077	6.00715272478316	3.10382554784676	6.6094738351262	1.51314067091895	1.94893606262596	3.31543598364949	3.90226045031655	6.54125110376072	4.82851712307579	3.07275746111175	1	4.79057735095585	6.86238184333275	1	1.23516838098042	2.13762152106998	3.86842457537973	3.03225057056742	1	3.77224632565471	2.45133760287628	6.23126257973299	-0.956051407115928	9.57318419873747	-2.87443175583904	8.52250377155478	3.7912093105124	1.61831556927624	3.64322020279931	-2.15561313082	0.970013810139209	5.24170348302987	5.2227278624704	5.48996757962025	4.27952098802619	-5.47953487312276	9.13331623448391	2.13543691924739	6.94478281183065	-5.31117786825175	0.80011157364341	-1.67906537192756	1.44025801328982	10.5621966972353	3.71018223357016	-2.70162143901182	6.53909390632799	1.69799047272102
32	3.59083698471503	5.66398581671852	5.89097872206463	3.91203070285119	6.49628053974273	1.8505067881407	4.67699109533589	2.45944020683123	1.71006967892309	3.29474423904586	5.4231081542532	6.27030351666255	4.6743007134175	6.17730548242793	3.28347355055266	2.08728955281333	2.89009843117449	7	3.26284402202847	3.43947767693242	1	6.2788224971156	5.39507856260629	5.21114254632831	1.79109266376873	-7.89146344577297	9.34653805762547	11.2680655459932	4.06197840609554	7.7451740697625	-0.603619954285889	4.38337463528277	-1.34144361805742	-5.70868847102701	11.3370031423869	0.696435267784741	-11.9635784882409	-1.50361002429755	-10.3404298881751	0.0862893098173156	-4.06558046888772	10.9523072025491	-2.40399375339953	2.85991551103808	0.996106328550447	0.827949812566363	3.36414981507921	2.36455332479815	-5.54915904489178
33	3.15007517823399	4.87146774980103	4.65788602450531	1	2.00204022429311	4.21168148993457	2.51123236469612	3.53968318939901	3.82518626900167	3.34585858429105	2.25062238857205	5.79715302782953	5.88847979378733	5.65526519510574	4.28219015786622	2.9575450013841	6.45530905201304	6.05113731119608	1.51954554531287	3.31223361012082	5.47658131897699	2.30902967380927	2.70517358428198	2.39051250922886	5.42295071587328	-4.748462357609	8.00197197209583	1.13838660644106	1.70844827011769	7.4033108815789	-6.33873954708403	4.15823754187431	-7.81091910996665	4.03781399939138	10.6636546153522	4.4028359007544	-6.27957616786918	8.19380066284577	-2.23964032189597	7.89513598502549	-0.439363333413798	2.71567192393757	-6.06486552661717	8.87444052044217	2.30334399983928	6.27760095901416	5.25975328857591	2.13572480769063	-1.23698044343511
34	3.21038903946266	7	6.67994415061676	4.29230970451282	6.60545522886987	1	1.69284303904195	1.79758124496756	2.55911051463113	4.3389654287633	4.58573292199862	6.36268550855831	4.25041458682127	1	3.81782023655611	1.90790393912389	6.50019758101514	5.54272993289075	3.14552620084254	7	6.06609345096715	2.01346691263823	2.55573608552177	3.13109267653238	9.47009758559476	-10.5830073045399	8.30424583005365	2.94614846539128	7.49224793492385	11.1493083953297	-9.19656559650898	6.21981011479739	0.359115749838995	2.98891842552766	8.61018199753872	2.63711413725645	-7.36979836156243	7.69906352654165	-2.63775514635142	3.42249439610752	-0.716868806874668	5.6270742895765	-4.36316649208558	2.04714954735191	10.6780667051607	2.25770754150401	2.01673107929665	-1.64846825681511	-5.55243276498113
35	6.47905166196088	6.50640500042047	5.22785675666302	1	1	6.21343478297315	6.80383238621217	5.40440780963934	6.095709041501	4.76384604431519	3.36880719209419	5.6123574393992	4.72658743185456	3.63183759115132	4.31298501781624	3.27530179408101	3.15333500881905	4.22365928194638	1	1	2.23922535914392	3.61677526329707	1.3481657798146	3.19350502175154	6.0412180185437	-5.14657815525672	11.1873907735042	6.51889566614341	2.44047356646071	10.1166519522476	-1.16029382383102	-1.73081430561211	-0.538732423376472	-1.31363154609779	8.70133344954218	0.936790803927484	-4.14723500749259	14.2016493420172	-3.50054035097178	4.53674075171922	-3.2430708348325	11.7772184924656	-9.15048717450525	5.27938244335586	1.44867157813608	1.68624490368269	3.94945044767721	4.686587875421	-1.15212529144295
36	5.40072642255723	6.5290985340821	5.94663457163032	1	3.58662030965049	4.97570329236545	1.25343393225758	5.03938387164695	4.50020504543981	5.61161977255013	7	6.77516690571111	5.55359951623155	6.70909215556351	1.77454023977115	2.07570695467167	2.53251719078722	6.9678900985234	1.70391272598084	3.15467966551897	3.75578865737302	3.84452805423081	3.0673435474985	3.10251653198283	5.02709837037465	-5.31004394314503	12.107725729613	5.09103318605882	3.91353775023348	8.62464223849749	-2.32417896396876	-1.17200855567964	-1.02385282081547	-1.79328796028266	7.74760202862196	0.306670071346591	-4.0389396219173	14.1438635721326	-4.49400036610646	3.25343713942157	-2.97803090902355	11.6129931921765	-7.55665896197123	5.10076244846769	10.6901713849153	2.97635208991047	-0.102139538597918	3.25811191031178	-0.344411786215792
37	1.05484222642301	6.6544078508236	6.89237189701137	3.99000874656236	3.06452850503506	1	4.69326378518794	1	5.18234126537734	4.48589116473795	4.20430763750294	4.01664052153222	6.49087717995142	1.91780651741109	3.05810796699884	4.58755841922149	4.22485678923074	1	6.65157275351081	1	5.8619197400458	1	1.12496055892673	4.29904841553856	14.5925830805123	-4.60901485583785	12.0884422623807	2.95318622908623	6.23388728077067	7.50629632163925	-4.97621741935128	0.25587285677455	-6.45938056801456	3.95075636176252	16.7504698566099	5.56871914389032	-6.64255331524409	6.10152682901047	2.16039319091078	2.93555857689646	-5.8169996028364	-0.319658043250577	0.533027162405347	0.0850550921062913	15.0653859679158	1.95485319382606	3.18320806544869	0.883294265957496	0.424374272215577
38	2.76354627035733	4.05255468406656	3.6049364245184	6.40874131357193	1	1	3.60034285837021	2.29905143554223	1.14767671924353	4.20519859273896	3.12602546109757	3.81615417405719	1.67510494874818	5.59978423994853	1	5.13681261348098	3.13330624618644	3.83950021478597	2.29382337635206	1.81023449238436	6.26547050515242	1.59407603440147	5.63657603969644	1.82169736065621	3.64008251086165	-5.9006036147132	10.949984858183	2.29719703833603	1.88744387659505	8.71377551417973	-1.95191184964989	1.51575888850523	-5.15525712449179	-0.912043151947699	10.4113204939868	2.0845538651229	-1.79499976436382	8.97055071927721	-5.49064090943488	3.83514653517527	-4.17265672380085	3.87513297030626	-6.0362275554648	1.83413702312712	16.205519525161	2.67412354758604	-3.79595237000545	4.28156691858282	0.56362457376304
39	1.26307878772442	4.59604234517123	2.70050303246884	6.5633719898778	2.82670414763778	2.92664413772344	1	1	2.31002244373488	5.51610161380344	2.98834898577331	6.33095442660623	1	6.0167326227481	1	3.9518429480074	5.69315813106047	6.48146060632696	1.05409121884089	3.46460954336874	3.40592376596789	3.9405026645787	2.76524356383395	-2.03049108594555	3.71433576058022	-6.83821196110161	9.07402991131436	2.70009344401204	1.7811881161588	8.9921709229493	-1.32066839685555	3.3517852366529	-4.42641980482995	-1.12508454993883	10.4642663771202	3.78104779916071	-4.95541720335783	4.52839277984435	-6.45627558086052	7.7005796782142	-8.04153175573688	3.25581784385944	-7.89663702353547	1.33950368339515	10.1586867411598	3.2352281940367	-4.36490880827958	3.54958273045915	2.648708727901
40	2.24145854355214	5.55785675360193	3.32275423553165	7	1.10162862880467	2.69674924235263	1	2.47495595344801	5.88139203267332	6.98153202417256	1.66454060219709	4.85673149710218	4.3615957512896	7	1.57959774075919	1	5.31957361301996	3.4439189226637	1	1	1	1.43213758637218	5.3226523233553	-0.521462509866339	9.44792028836643	-3.23087842544266	8.37335359799824	3.57185927833621	1.53883018832341	4.32192400730019	-1.13285089911851	0.562305137797757	6.35815909357525	5.77448348221765	5.37585186627465	4.52942697722825	-5.61452409496333	9.38356270388148	3.41599326013727	7.398374428239	-4.92561582682644	0.0802270170033299	-2.91220787665709	2.18476599714369	10.1562642919297	6.18756413316611	-3.55264075432245	6.70063443513246	4.88118113097763
41	2.93584973279826	5.74263762015292	7	1.81966555175407	6.27885628293002	1.32433111214618	2.3491644408965	1.86885165292731	4.20463582345546	5.05589770605576	1.95289589480705	5.00126288793026	3.03135553521812	4.87521722103846	3.16536408106465	3.68640537113565	1.8660224529231	2.8762365358051	1.4923611764468	1.27387819256353	5.91486438558685	1.58190253803328	6.681865423553	3.85173409105767	10.5162640972811	-8.949886373881	9.47350095444186	2.54015932940711	8.20812720137095	9.33598843036963	-10.4942590270472	4.50431754552132	0.0309786446724869	2.30511137685013	6.55615328348896	0.740913190538177	-8.78235842190779	7.47245190721443	-1.64507284022051	4.83816150268276	-1.23009502284859	5.67685275018567	-3.88762608922922	-0.251657975608074	14.6547347451397	4.52652686246534	8.545645101363	6.42096051892175	-1.79869228657848
42	3.47595465004998	5.49678526646081	5.57197163805167	5.72663800487457	6.91590113879621	4.00915649438493	1.97764702015349	1.74410191515066	2.42730726723879	4.12362398372571	1.7300646774763	6.21882212785393	6.68708504987619	6.28865232941631	1.82290688313652	4.18367533018767	2.07610718910906	5.88553563511539	4.15291467587183	4.6735625614687	6.2237728506252	2.46845793207152	3.4804070421749	1.54778533837335	8.5514748391694	-6.81780264303852	10.2198739199331	0.0664052462194078	3.44236634365643	9.7604414781225	-2.62994773879171	2.12460643022971	-6.89724106425569	-2.17589677810756	7.1355997107752	-1.06294999137501	-10.0953011043262	3.37761431767656	-3.76392785844545	7.94203076633248	-13.059260224068	3.96568953733349	-3.98941245470445	5.11780618339496	3.09349196096389	10.0478206285669	2.52990593093015	2.07517258989194	-0.434370546544616
43	1.9244643447097	2.99817749288388	5.85100778786614	4.56811644074239	3.78972053030691	7	4.65569780789583	3.19812928801782	6.72550544103342	2.62017402641421	3.07530511199217	1.4307802153992	5.02969666907087	1	3.50109392029986	3.59737126076215	2.92892147468421	4.09889573637868	2.64303313640236	3.26018804852017	2.10041693523924	3.2622907473954	7	-1.29419576684051	6.57324805283185	-5.25041195412608	7.11127555406086	0.272121673282456	2.6520193691863	9.1987801928735	1.1291078281771	3.32983393434672	-7.47439966059994	1.5302309648059	15.664755850961	7.1752041700948	-3.86141748271208	6.40737487983313	-2.09297367630153	3.52505398424658	-4.7286769795673	5.98399912214681	-6.22655245097599	6.69035641088982	11.605217653475	1.05034937841978	0.481110447585366	1.63000154796164	0.527068981376771
44	4.15821729485576	6.0588267255403	6.12331290021203	2.36430034821282	2.44557421505574	4.04513825470536	3.76532239490339	2.71629943912064	1.59106207692048	3.30696080678718	4.93388927860912	3.336467078874	5.61710556289806	4.27795364499286	3.88879713450053	2.22763551531283	2.69188285716727	2.68999408968912	5.71280834371049	3.98075113398818	1.11323204603514	1.81935213288819	4.88793082257233	3.40997600076159	5.32327281493392	-3.37284606116724	10.897176025785	2.44698249955167	6.07981975578016	8.20737162199048	-0.810335290304995	-2.49357907058788	-0.727686633271652	-1.19744827081723	8.19872654023846	1.66621861842017	-4.05059744438669	12.8023419165893	-6.34951381017658	0.51585130184109	-4.04488730118727	13.0352563346379	-7.19927249101864	2.44603178486523	1.15449832603002	2.26695830948155	3.74981795056828	2.1799094505432	3.44656315997516
45	1.62004567931408	7	6.70928000601343	2.40350736682358	1.41002861935232	3.70112177304766	1.4256672803383	5.91398798916718	4.60705900828266	4.91901366619099	2.83495914344569	2.73042257763401	6.07231576378184	1.38867777585302	1.79823992071176	1.9746862940029	1.48905341221818	7	1.1672848001607	6.28843002606315	7	1.602209327237	7	1.61296346263862	9.5053211427912	-2.03899008313586	3.36114317459187	3.51072788491931	4.03697174745938	6.90286153588252	-1.97365154948369	-0.361262130120609	-5.73237854724615	-2.38039821325007	13.3366488427141	10.0797043972647	0.342906242203774	9.84525991828488	-3.34037684659872	1.58303717253256	-0.710822119988212	-1.23302117134648	-9.53926599304155	1.24924419677605	13.4111783355475	-1.03800389469544	-6.68325494586729	-0.442550066519634	0.312119373808308
46	3.48709455536771	2.90560369171443	5.94799395302284	2.84330866497805	5.2972491721386	1.13262103748203	1.94612944308251	4.00744075373649	3.85564815221429	4.54571195249604	5.64028171751315	3.01793709479202	6.49308240727096	2.21917994601725	1	2.890585129318	1.68897918970588	6.2695928511	4.62676422170439	6.80368745164937	3.25465209738732	2.54690752013593	1.84822689960911	6.83170623602931	5.19824506248819	-2.89621874640263	5.85584364779407	11.445844438955	5.0166729619691	8.44214028553832	3.97188587221063	2.63718998563729	-2.49295219672231	-3.48380815748137	9.75898523521858	0.619369451389406	-14.4781547447888	4.27648907388655	-8.70372720198142	1.04584164088966	-6.48112391523789	2.98051130784406	4.39450944473044	-1.40617777612821	4.07751013290546	-0.271667933101165	-3.35240168858958	2.25812059112074	-0.538502484540653
47	3.42117774455311	4.45558979779052	2.87377701514821	6.74080838513077	1	2.22236999292725	3.31171852372796	1.11886049507929	1	2.11188957506154	2.04956858188372	2.12074114169125	1.98641555918543	5.05126712100659	1.07027435469334	5.0979701020961	2.89194501134981	3.52813228381814	2.63640530131326	2.74295539729963	6.18969204266117	1.61232117636903	5.41087534256079	1.54192380232886	3.34724461576184	-5.61394453509672	10.815365643353	1.35994277465683	2.47705052750613	9.08417758433172	-1.22767493019089	2.13245279726369	-5.26817809862458	-2.37568344950356	10.4336617792883	2.68324575587694	-1.73276622716202	9.73456105575215	-4.74827517010906	4.695771657099	-3.45505351553979	3.55422926162517	-5.61122461032317	2.36637806229168	6.19556268657103	4.19879301463824	-2.09087378324384	4.67913409384455	-0.0852082033539199
48	2.6552536712239	3.42645005256399	6.36333624435023	5.17529550327058	3.46303319694392	5.78778376064059	1	3.73676343412272	6.58689885602759	2.49149171688368	1.47317928456175	1	4.28834390663425	1	2.2431988153754	2.81322676318828	2.87706174599333	2.64065480739176	2.76024506738504	5.05615407363888	2.52403897680132	3.38475320202676	6.07282451755376	-2.38498512133978	6.96991504793402	-5.57342460978643	7.49822164202435	0.971063364283226	2.18166864492668	10.0039633690561	1.51759721895976	3.52085464402168	-6.40800527339086	0.556337735069882	15.7411345802309	6.42183445237121	-4.21688061423884	5.67598113658979	-3.25667412429921	3.18305302382021	-3.6772284556506	4.70307141811819	-6.78928311123775	5.81087800150104	4.20141776889477	0.586820724178558	4.48130612745646	1.53822386199166	0.979980211025904
49	4.10275630451835	2.01457079899043	6.57160721718374	2.12152330129067	4.3380737991057	1.51455694161553	5.33880613539113	3.47354200563971	7	1.44498906682159	4.16700607626983	4.821939180392	6.61482379532763	5.42311522295505	1.71222512871517	2.60014857129301	2.70409022451287	3.73158959072628	4.15166411474078	5.23073908780559	2.76383501471298	1.63520060582676	3.92363996439562	5.22145956377638	1.78081810361111	-11.6639041204572	8.61770729585765	8.10336063132985	6.12039802313267	6.37997678666975	0.543284841369162	6.7116832511966	-2.78840816979431	-1.40421193553148	7.31222123972101	0.803700421535531	-10.0089700882578	-1.89793230676747	-9.21460634399649	1.21605504776065	-4.17319477150014	10.7737050127418	-5.04431132299039	0.651118490225787	0.983622959191559	1.02649862600094	-4.59539075133586	3.91801483262021	0.552067231217535
50	1.13218659028087	4.09522391817482	5.91103343447253	3.88954127907943	5.20543166649173	1.09731803616118	3.72817119883139	2.42549777798857	3.39380383759489	4.86509865689258	6.2293610825671	5.72697897116882	1.15826245775677	4.58230058379523	3.38350638616182	6.65379494440618	2.02630920365717	6.98304054383787	2.67950405512925	3.04687214074922	2.60332763256032	2.69472237771743	2.01925701675906	4.87432722091259	8.283731646585	-8.71528023418533	8.28999602599577	0.712347121134038	6.30658362502046	10.6005651936248	-6.44491741690482	4.07004619470467	1.66527455288643	4.15656977974877	2.83512580568419	1.7605542762683	-5.25443397219643	9.62293027618298	0.0991995005145605	5.87814451343462	-2.21422044796424	2.92964396347043	-4.23703649160653	-1.68240646000506	12.5625593362274	-0.485171003453947	-3.79320218189429	2.4039139392156	-3.73297246196436
51	1.43633740117652	7	7	3.29408730860925	2.11071488447826	1	3.47377665777431	1.32160110776786	5.24441644671192	5.55360626960812	3.44976591729819	3.0999348042236	7	6.86889808709607	5.20027176169278	3.14901136142607	1	3.75226743232238	1.12608046089727	5.44300625468782	5.65921926223581	1.47627457284647	1.43509303138	6.69361112205804	15.5143933898424	-4.69309592943982	9.52655105135848	0.283713106435855	5.13490337778489	8.12520611324648	-5.60497193865158	-0.639535898133588	-5.33731046001934	3.43274075346511	14.569664161479	6.07620506592688	-6.71362352380995	5.08339034214973	2.09370552745084	4.71851120883229	-4.84511665841409	2.32938152617421	1.48558651915803	2.5239630592818	14.9382681904908	0.509487292614766	-6.91409333431048	0.777651075616763	-3.57720102251784
52	1.77945715369063	3.75870229615344	6.17276663101836	5.34260265991143	3.99615024656265	6.97472766644359	4.60296299484651	3.67003024618908	6.33068257072922	1.97252048997484	1.38091994922125	3.02390596271909	7	1.40434201825309	3.8652470952454	2.36938284017862	2.70911561146748	2.558360194198	2.46272427588446	4.03539135286785	1.35692100103183	2.92937274701319	7	-1.93529756298964	6.49867786548529	-5.70048222904365	7.05395666675465	0.493969123357004	2.63394448255041	9.1927797072112	0.510339387974816	2.91894296969786	-7.95159341449342	0.269874914388429	15.4617858370442	7.59344345979867	-3.97455679176887	6.40201885788387	-2.95961731180551	2.62097965313359	-4.70159812636046	6.56797625520454	-7.07334416881751	5.68308701171201	12.2372483338179	-0.34087882587867	3.86548302390144	0.0523046578744328	0.379683634972621
53	1.16860141808475	5.21418329504853	1.31102288028263	5.64069749926198	3.06304112102392	1.47840721229391	6.1375262358644	2.07364414600981	1	2.9996624264418	1.37438296531706	5.84825454180188	1	4.60493303352254	2.57275904130285	2.59163332108735	3.68429388791418	3.97172320194016	1.15679333199928	2.41707062993189	2.3311629193498	1.67679089480775	2.5902861211103	0.0157589734591564	10.56385679024	-2.04067952572739	9.90234307436063	1.82347912085576	2.91991317400481	2.27886531669086	-2.48150665256783	0.403460202126799	2.58866572137707	5.35725054750083	5.50032405463998	4.5629653268573	-6.70425373657416	10.7858620926981	4.50400846365992	8.03488207019341	-5.11034407235403	2.17973084411148	-4.40246282627327	1.25342876205116	13.030677394994	2.20557510466739	5.16323123226398	3.5849560068845	-0.962878640819303
54	2.99170983378497	5.52412111888826	7	2.88482606935903	2.23818447952939	2.4589230968786	1	3.47723409619534	1.14413565917497	5.15175480081736	2.08862926008061	7	7	6.88964169289435	2.195209869058	5.37505812777146	4.37886403018528	1	2.28940199476886	2.06088594743828	4.85981820919511	1.03441485948857	1.6350483654499	-1.6452061046242	5.25340170042911	-4.74989622662073	9.02489902847564	1.89663582031684	1.44486467066323	8.57804741532702	-1.10268093258478	1.77547354869195	-6.69547453252876	1.14158994127107	14.347765929202	4.8938666693891	-3.04342580392499	6.48361370077171	-5.01473654863694	3.65230565441166	-2.59816381092921	4.89786425210611	-6.19684718496241	3.32709968482838	10.0804265806875	1.09426222074241	-3.2791536977034	-0.298704046815802	1.50400029602553
55	1.47202299006696	5.80428816134247	1.78529844148459	7	1.58550587720586	2.78769777683643	1	3.31444385727454	6.18339438187897	7	2.96683370484979	1	3.93191166944049	5.54081364930583	1	2.32718487855799	1.3719912416012	3.31944578125734	1	1	2.54940281569537	1.26852373808833	5.8416163869524	-0.468884678305395	9.93490055943554	-2.81543114584902	8.23796041753598	3.49656283257698	1.82853110479689	4.18350468318827	-1.58131418928227	0.927891599252473	5.81857615240327	6.05329769275159	4.61716389103483	5.23670056760498	-5.74622531917757	8.93249509701112	2.39491753888024	7.99162887354399	-5.27155847844833	0.671383501830832	-3.13659454549255	2.81716329798609	10.120801610359	2.71873146987533	5.08359988565239	7.00795189418987	1.17810332435614
56	1	6.83441790509255	6.20012957953505	2.2216458005397	1.87984862848471	1.51802854892624	2.65701404879785	5.37902337480665	4.22971582855283	5.50074284957668	2.11437193166608	4.06884415852212	5.42114610555661	2.09869287425033	1.71124117971464	2.59486681754473	1	2.44779231103061	2.59311291474349	5.72965846279499	7	1.15782032992596	7	0.756524175089177	10.157300639707	-1.64379458078494	2.04345975368986	2.32930493239648	4.18762589556584	6.47554107384307	-1.22557610968883	-0.820882838336426	-4.51536591592648	-3.31391479876476	12.6137333944577	9.61855418782345	1.06731543910554	9.53850493219015	-4.40546882844731	2.39474633919101	-1.45098203255145	-1.30421912764879	-8.76289418484343	3.66437677362073	5.75631650425779	0.139152083177383	-6.79961758467097	0.304621918146287	-0.830550573390776
57	3.49367447286096	1.90575503507439	7	5.13772219108246	5.92810263665534	6.10702791160001	1	4.88954070340495	5.87108519638928	4.53464178503378	4.70279683732696	3.38577472358553	4.9055834187709	6.75983397371976	4.42413597002526	5.3695245359163	6.16517641871813	2.02232182341083	3.96053882319362	1	5.58358944043697	2.17489271881837	2.73520984043892	5.81787078552274	2.58731063968613	1.37942159745451	7.56501838693694	0.609914082662993	3.71155307314881	10.2204364714747	-3.52331670077993	1.16461926627012	-3.88494279956321	-5.89729421133745	10.9593416925675	1.95308699592662	-9.69517430155733	8.05019624346586	-8.57452394976411	0.734376001217144	-9.08210792101973	6.85131226854133	-5.32219700728868	6.41412873114687	10.0783079869353	1.79831164861834	-8.52853497783193	1.92349482157085	-3.00641182066303
58	2.32061483698226	7	7	5.16628283083081	1	2.02944759159663	4.37349228742337	1.17662954313054	6.09349227045692	4.90973411534757	2.95993633384481	5.3527778166307	7	1.21849128674366	1.7527632354945	5.27556116124934	1.69346336989297	1	3.28767029951196	5.98199422854958	3.02849894123424	1	1.58798820328586	4.37306070082331	15.8183032456647	-6.1842830302892	9.85472372114982	0.9198035179046	6.60084111380627	8.21195238921461	-5.82008491253494	0.584805087960893	-6.68429962791704	3.01562866897913	14.5023283341921	6.19029932999506	-6.11546578358084	2.86487416628376	2.63438216687648	4.54751717450336	-3.53634502312767	1.44198620805692	0.782850780380806	0.743670748931479	14.8115642081149	2.09238045023162	-6.95329809839498	4.73743491715537	-3.66945844295925
59	4.78503586388184	3.64022456768776	6.11816199334459	1	6.73057241929006	3.38901379302758	2.20405809095338	5.15227386018323	1.10228406069009	1.59343708216883	2.55408112778202	3.89988716310006	4.14085563165525	3.91671239251689	4.23403042856609	2.81901034156939	3.04726499755945	7	5.93052330239522	5.01294994075113	5.22420063105144	2.33255363180575	5.99711761906306	6.92162191809898	7.05097385440492	-4.22313250608075	7.32593090248324	9.11045689054437	5.32131328926158	6.92176967059537	4.87873369051011	4.32485799295233	-2.78725111274992	-0.912576602382841	6.83764856652685	-0.907349411819378	-15.1451531046867	5.61152587946298	-6.91451418321204	2.37245746816868	-8.51206182928887	3.20619939560192	3.62589800404534	2.15004111474299	6.09697506795215	3.36737294482059	0.471317240600539	2.73650497461613	0.805108422578516
60	5.57561808763645	5.58435518938348	4.7388437992975	4.08040962617874	3.73299544801007	1.75248653587984	2.33141111721532	2.66967464323597	1.58184288375836	4.82962744228432	1.97974375582402	3.30470271686457	6.46704262216715	6.70821140667436	2.4761675636823	5.59020707464474	1.09116386041664	3.99043800566803	5.28093438601005	5.88572629512055	5.67905439555437	2.32785315488141	5.77472736117429	0.988800755525251	6.38898368004711	-8.19670640620341	9.95444636777626	1.16786864543704	3.52369253946248	8.59639415586693	-0.740953510455066	2.89229364948715	-6.06520604609045	0.462861995101839	7.81823388696505	0.895974500469334	-10.9790839675536	5.02578761673321	-5.09739722826875	7.56204154160333	-13.6726027036781	2.77498148625429	-5.50565665691434	4.78557947558898	2.02481481133741	3.48593290464584	5.82401087656342	4.19165186952087	0.270241379744747
61	3.83816015895507	6.00826538576965	4.25851356070853	1.38170091886699	3.2505423411295	5.43553604528379	1	2.66979004376167	7	2.01674010473632	1.08909062813268	6.68040020864716	5.25318882121994	5.77587522837347	3.20053745448054	1.8328917985106	1.46206944188011	5.95963822702607	4.4977106491698	3.34741794340339	5.89478538352173	2.91992871979548	6.80118574271481	0.764385227642454	7.0869652592178	-2.44673626378987	8.13308338614802	2.18835519041623	2.30576650937839	10.1128053254778	-1.16262709836858	3.45968305880669	-7.21210461873425	1.05997301425012	13.23073677863	2.62888843869703	-4.37213457643672	4.81771076309532	-5.55074792026078	5.00221733956716	-6.22655484538899	3.45031355282464	-6.16911041859387	4.19116513000041	12.8869844005325	6.89539813782538	-1.96936739621644	2.24096920024662	0.0948212284684974
62	3.93475944413274	2.2671879311258	7	1	4.72521644262171	3.13072903491652	1.42200653446883	4.12911437605187	6.4673478448223	4.29107527091315	7	1.22910779083096	4.90708667022334	1	3.97104273129801	5.42141531438729	1	4.3696395265547	4.10849171692362	4.78678051071087	2.72889243705432	3.9606930507229	7	6.20620958315683	4.09265145459743	-3.93383121830263	6.62506169623669	10.56895612739	5.70739171492769	7.04553970693046	4.13762311830903	4.36197303975943	-2.5860715092249	-1.19760014698127	10.871555208644	-0.11554293257126	-15.0289326709903	4.83547023626302	-6.8608177819704	1.88218020923078	-6.95721748348615	2.51858779621435	3.19367781986	6.12545989329053	3.75048375368479	-3.3100559387778	1.98444938865062	1.77146313221322	-0.790000017253059
63	3.32207377825504	5.50644842171583	4.91765154681119	2.75947515639279	4.47470095031425	1.17177268891903	2.70530436986899	1	1.16795278221681	3.31400765419216	3.29038341947203	5.86926039597676	6.2944831661457	1.90330832104105	2.34733688246109	1.13798234535056	2.48491555644969	3.28736150434753	7	6.58074366673207	2.91735861279045	1.21941483974891	6.48287685096774	3.45347591615741	1.68778097343833	-9.17302717428664	8.09373917782209	9.87355584592199	3.92480599863244	6.35525870500238	-0.167395981197585	4.82452340348863	0.175651248926768	-5.77302905403706	11.9201331879108	0.835024648274427	-12.0524133838322	-1.45349935519137	-8.37375908046234	-0.941878777148351	-5.18602929276644	10.3666585433145	-3.68170498441559	3.8312648425906	6.67559733709741	3.70070352622479	3.46153223497325	2.69808009128157	-4.57035176010326
64	4.94804409941755	4.84919029591223	5.54350371538169	4.29353785660336	4.33227301744237	2.97298712508691	2.34927090606115	1.53846755836328	2.07107680574449	4.83331512953573	3.25458484025659	2.99163766542571	4.233976120093	2.90928865619159	5.53599812513864	7	4.63976069322072	4.54008864735879	7	2.05432252847604	5.528957634084	2.20457399900407	2.30867757260399	1.56707160286726	7.07789505117405	-8.29495074312416	10.570685523049	1.03608600242075	3.97062130315906	8.70665712453929	-1.32954729449843	2.35580192921666	-5.75052794862282	-0.0375839677235121	8.66256676783069	0.841708038978102	-10.1805336548007	5.43594888040632	-4.45017812800152	7.40729545338967	-13.9952404436044	3.65555008542983	-5.39220460931988	5.10489578441838	6.72275197316511	2.40132953731721	-4.90330968972621	2.44434384629295	0.234284973788911
65	4.3420094855259	6.03259708525779	5.63170856155191	3.08924454396031	5.48479423797014	1.95523288644643	1.34769512073044	4.23097458942051	1.85052117768118	2.50370150070218	5.51814482010558	5.85264039079012	2.85338449713617	6.60685664654811	2.14988956686058	1	1.32308560141052	4.88645310013831	1.54751074747733	1.56183367000243	1.05860667529389	5.52516442898908	4.87204357085974	5.34530808778503	2.25595260539986	-9.04712166164148	7.30392277440245	11.7453970763534	4.0108468438048	9.29318178908751	-0.559835288826727	2.58510682120333	-0.73331111397005	-5.99357583491505	11.1064482062064	0.071671907573121	-12.1974559727612	-2.04666225814913	-9.76292302174364	0.025760500775476	-3.92379579142475	10.5923361517836	-3.53200433157106	-0.758256681062642	14.6673024722322	-1.62528321503561	3.01034443948906	4.6207607382294	-5.29282276777539
66	1.21749227378765	2.25678336989915	1.77434365642806	3.06472326746179	4.73522454623843	4.11871814042029	1.602949712937	4.25111035793773	4.96944925961517	6.50742888926787	1	6.3623186555681	6.86323167513458	5.34318807024623	3.47657618004859	2.31545664750016	5.56493346407895	7	2.11211658819663	1.03298881693585	7	3.30258251139412	2.22542064692801	-2.89300802869765	9.87849999273401	-3.39045005364525	7.99256577024708	4.12508499112599	3.91578288499753	5.32479282329775	-0.620910700188097	-2.23298886281891	4.2532245359599	4.69944008465815	5.23692232669842	7.52543506819434	-5.77973619403756	11.2959875530567	2.57682314058167	7.97590218978492	-5.84442325602375	1.06187432557793	-1.97309613986884	7.93206856605307	14.181470179598	7.57441531131074	-2.80205393467626	0.362601176519283	-0.130943615752486
67	4.27459239588786	6.17767810468196	5.23484417490424	2.88087877770189	2.29542687029177	1.35200447376511	4.0418748384967	4.43508093329587	6.61945607446876	3.45750583152509	1.82745535365896	3.77621236585528	6.97040743369754	4.62869180220771	6.42939131352295	4.97366470541572	3.56994957971455	1	1.86080199888241	5.16007925011169	7	2.88317995657475	7	1.75809973919393	6.32886011242163	-4.19830260940179	13.2328571694537	4.99085385054441	3.24541030460638	7.59579832002918	0.420916153268757	0.315527701943518	0.61780327408551	-3.63762690224467	6.88953458241083	2.95925420692668	-4.07356468038094	14.1588790465571	-7.8588825190412	4.82996869493346	-5.0134999932851	10.1572685021903	-5.43526436648429	1.69688779311814	8.82246127109306	-0.353924266434963	-1.8580191685507	4.45770290667532	2.97721425750668
68	3.63022119198373	4.77400527633994	2.88480442661626	1.85177028133167	3.78171953184603	5.22892727824471	4.72135490500785	3.88427621097785	6.1811065381369	6.40541904683502	2.91248301957168	5.42223924268962	7	5.04731152798783	3.49589776982037	2.08427617029732	4.88427008967082	2.43749900701971	2.11572942453259	6.71566076625196	2.56316837471436	5.49107175312237	2.97007705663027	-0.315539927449156	4.61279355889458	-3.45514116090274	7.10365589268054	2.71294360993954	0.905358652515731	8.79393887709111	0.186895119989039	4.12550514998983	-6.84484845260087	0.570056855385494	13.142047695814	4.22822588827855	-8.99499711844863	7.47504332085185	-6.51804398352904	2.44005967118499	-3.49698274103985	4.6250816436019	-5.78452368548264	1.43549896310045	11.2960510449053	5.60647843607206	-4.72976099975903	2.89809288627616	0.656168557182311
69	2.6162248786127	5.70749129222663	7	2.08628151677463	6.04605910482714	2.44080835044643	4.20277805419447	1.3216599715401	4.34422632558908	5.88385425673874	1.72288727518106	4.32689759610406	2.91786718899333	4.84475772803382	3.71631178536695	5.39505367580425	3.06910511519059	1.38557709409155	1.63458398963831	1.14604559574083	5.61501940618359	1.12580815967246	6.79101258858361	3.39806364148358	9.91839558373196	-8.27800323419734	9.69889079909287	2.29173563589108	8.31243410787656	9.2878641552838	-10.2147465030151	5.42427752228698	1.61984912771905	2.51541567050599	6.51890028254905	0.188088865356375	-8.28433520377149	6.89536663551163	-2.03238720718034	5.63769135611176	-1.67948053268406	4.99960736793644	-3.25443715620099	3.62031694258205	14.8257788122185	3.20547041091954	4.50556633420671	5.68637394723503	-4.60148231725845
70	3.47556520195936	4.08818710055489	7	1	5.05710538057264	4.99303585376612	2.69760905541439	3.00611222751435	7	4.76962790142594	7	1.5132343936855	6.19198465287281	2.33817477166477	3.42524722108549	1.63576585651791	2.38094446795404	3.07398689812722	2.50462983466932	5.1434863037185	2.88592029325291	3.66318517317315	7	5.32304995029594	5.01172415511039	-3.78368466962201	7.27902938223211	11.416715552123	5.89493518079727	5.7500110916284	4.20055797385348	4.21375103305013	-1.88059203716118	-0.402857847956125	10.6323483590861	0.643025767126667	-15.2347861929637	6.49439840646835	-7.64393147763457	1.84511110481819	-6.70087610816548	3.31740706561484	2.90690012582755	6.96665829313655	3.46786131562143	-3.10007745165118	4.72299644791297	2.75517680799264	0.243356896103265
71	3.5202367718354	4.31143846080193	5.3765533505515	3.14181588571315	5.09546451797384	1.82944573154407	4.3306432902528	2.12306976547671	1.18230324490033	3.3470596696202	1	2.71062520882171	6.00850298098053	1	1.77697243243575	1	2.74728394165285	3.17986523902458	7	7	2.86372988104435	1.92538034700863	4.34950593230124	2.96963650669335	2.86932510646594	-9.94318605065505	7.75562889297569	10.0912280791042	4.27851786572343	6.3410732587421	0.740729085534092	4.27450710306201	-0.657169525947164	-5.52839119049935	11.7320727403174	-0.385258996115953	-11.5088438836562	-1.57827603467509	-8.76287071733648	-1.03681116380497	-5.23150993547865	11.0852624428022	-1.75839636466467	4.83411460815252	6.73493524685796	3.39239948772156	-0.301550944626837	3.58210885357758	-5.59953838984202
72	3.24422613721461	4.29978350893437	4.87291674992637	5.49512734385444	5.56017029930413	2.30136602572116	1.45149048341517	2.70806851567306	2.35489970214389	3.94192612156995	4.35060028572998	1	1	6.24515313585808	1.37726418313496	4.53299877982698	5.74090533938016	1.82107430854816	3.27033309284862	2.01874380761774	6.61655162135695	1.58828910534188	5.10795715343041	1.3241626498251	5.80668437254726	-6.72984177621982	10.7909126446387	2.52064971768058	1.92638621062435	9.63081059537181	-0.811041566433021	3.91046604591954	-5.57633900653852	-2.20981652689954	12.7872372733511	-2.51297888362862	-11.1013894985025	3.03459939652311	-4.93109596413081	7.83448636646279	-12.8212533384254	4.15034768255557	-3.49389018139499	2.78708503418762	6.08852257256136	5.62119483737326	-2.41880664637046	1.34371701919994	-1.07028540102758
73	4.48514685475094	5.71756009892111	5.25665452348749	2.09735193542134	2.67116684359258	4.70415255597472	1.25436345356884	3.3719900025114	3.60435542060494	5.39265536143085	6.62918998033804	5.54743023825418	1	7	1	2.34346935855675	1.80296764877985	6.39744690631276	1	1.71249400862079	4.07750918471565	1	1.80856191185004	6.39665765454706	2.42033568665547	-6.39569800750098	7.3680346487264	11.0560923512455	4.94906442432435	5.79436538801706	2.42871256150118	3.19316879737233	-3.91957478456718	-1.03482162089948	10.9984705256317	-0.246363230413326	-10.0339476056956	-1.56293380223714	-11.3283918194314	-2.61499893813549	-3.46817908089729	10.3532302406301	-4.47430106154535	5.19012222892466	-0.914226687750036	4.50066726414157	-1.31396126528264	3.68068752082126	1.17691255763049
74	4.11152226109922	1.62694159434628	6.44931944618347	5.75240720978	6.70072769424957	4.51510344722829	2.56560670152423	1	4.21398136313146	6.77471027067227	3.36239957869518	5.24190475034381	6.27955390939959	1.41408382194497	5.82553462836875	2.87736068492294	1	1.37262915236757	1	3.42659659470607	5.71940297511253	2.19081794724909	7	5.87971380623772	2.83036063545015	1.05505674734134	8.42756242936325	1.37078570956136	4.83957736178796	9.55689940343421	-3.99846902140519	0.687369086590439	-4.81295148838896	-7.08250785389086	11.4628868711658	1.57066148625398	-10.4339080986681	8.16401622128708	-7.81250008782283	2.10639153837346	-9.09877943417113	8.80626366925302	-6.27602654579788	5.32539298316183	10.6996900371714	1.47560073957997	-1.84106428310755	4.1297866998725	-5.02818345036231
75	1.93210126049629	6.22684841811901	6.12402722131866	1.23454134924995	3.66945698984777	4.5811014713705	1.72743328785521	6.20192939557938	1	5.75991548483319	5.35271135102459	5.34146529503479	5.85615184714273	5.38840429352168	5.36621019895757	3.25870552644753	1	3.9829954626503	1.88142532846931	3.58226508464312	1.82324787545464	6.25204804191374	7	4.62695050460651	5.44249008437478	-9.29928780024068	8.37210895257521	0.526214446770057	4.45944244832052	7.55045961881584	-7.68694691046704	3.3374597334779	1.41065879926607	4.44737733385082	4.4530403017072	-1.96752112422151	-2.9748445593607	8.71210098622466	1.6236204706947	1.803440391004	-4.14859186689468	4.78164737779027	-2.38316218542086	2.84646966136678	13.4880977990581	-1.74556234187901	-3.82634584255731	6.89756273819336	1.88904797202243
76	1.94084699176095	2.28365859910758	1.25391383574086	2.72494978188272	4.7266289998792	3.44307811454332	2.4261910775189	2.81411546640466	1.97857634982024	7	1.28082327296346	4.75964929502019	5.4718664678385	2.40079956475566	2.6455612464218	2.02639276677598	5.64515629442264	1	2.27717409349967	2.28049391852378	5.40555784770725	4.86687035026573	2.20006680533817	-3.07507911880329	9.19234856492552	-3.88808536367388	8.89693467117399	3.46054981014007	2.87680796170297	6.49527821993153	-1.41233529296441	-1.97624343830604	3.24206039406221	5.02276681158744	5.27288627741267	7.63777536603101	-5.54539069944605	12.3425114863387	3.58952481902935	7.21419989080108	-5.70888611804681	1.14615637217076	-2.4293979000836	3.0214210155277	14.3805063277392	7.12253691522065	-2.67132744443825	0.697193822560942	-1.32050313217035
77	1	4.28453656921197	1.45882374904498	5.82553609326198	2.21649303607646	2.32363977304943	1.97778527703645	2.1371761361305	6.53506602847612	6.60163074940592	1.45411590203428	5.41052750488039	1.23719434967915	6.08535404235016	1.72452013755498	2.62883732156609	5.04834325882693	2.67767932378545	1.48306409932196	2.12598952025215	3.57442934139311	1.9700849902849	5.57038052671261	-0.90992237786822	10.8735595179201	-3.18678956691078	9.92774119795382	2.84643091685904	4.61116077707676	4.17608041505563	-2.22091511580143	-0.891227096347916	4.43684563287007	4.49836846058372	6.12740242574713	6.09367100054485	-6.97384521530242	12.6779260829323	4.18330723832031	7.46952963749636	-5.54305108172093	0.82731902478424	-1.58752824711736	1.48961316884092	11.564770887626	9.0429866348744	-2.42819810204008	7.50692011427869	3.93678787024017
78	1	7	7	1.10282612598921	1.33612418008077	4.28777872886536	5.44084363444423	3.71117959750283	5.08265408699761	5.33793745533685	7	5.24469897197161	7	2.46482327977346	1	2.71555154154931	2.81236703993473	1	1.11336474787866	6.81023263657496	1	1	3.56018182314981	-0.869154096425691	10.1430140842399	-2.32229989274314	5.81226661240021	3.67427086590749	3.69293406799716	6.6852583864013	-2.43404288556457	-0.120335676389931	-5.07079889502939	-2.90725126568447	13.4180222179954	9.86254791692044	1.15657534967597	9.86369550190855	-4.84831757056742	2.99909065507727	-1.76181405466442	-2.92123973925137	-7.63767143292966	0.124075206409252	0.566685789757207	-2.01217880050472	-7.49733610922386	6.11051547200524	-2.37087470916716
79	3.39150757228546	5.52139062100642	2.33060673934742	6.2939488512216	1	1	1	2.64176474303474	1.29281899359826	5.74914213884249	4.57430024758942	3.24595518192112	2.09533876729015	4.39234681275064	6.59979719434598	2.64633961280452	2.98505169704844	3.89077235576028	7	1	5.26962059670149	1.55206197156371	1	2.93809429404548	3.0522679897092	-8.19360356764963	10.5901916469618	2.38809623291917	1.92457298868132	7.60206386891914	-1.09191057920019	1.46229330488667	-4.06814134806216	-2.19889847941771	9.69867450060611	4.69580709403481	-4.04934851860875	7.83805272248376	-5.47061385045421	4.11832667808359	-5.98590233394384	4.81755624377844	-6.04369541055635	-1.34037877481159	16.7757346256019	3.99835591029519	-4.5435124235173	4.42107747872077	2.99428435834868
80	2.67152347025411	6.11194949480176	7	4.83950092897007	3.69582540768611	3.74979174009315	4.36382670864016	2.70585942876464	3.3030332626976	4.08711199734533	7	4.85949783026859	6.10879748570961	1	3.69687321538417	5.03890620572262	3.66240991305937	2.47709811087548	5.58680563294252	6.70538647415071	4.36575068891697	5.14573298127287	1.98303763592584	4.25608781581015	5.31956455372398	-7.95902273007173	9.5345876522949	0.806903229125995	4.76162224856927	6.81632486827466	-9.46958064782502	3.47707013151634	0.921587875808608	4.4142322431929	4.64951770026525	0.92684121737776	-2.67273842566048	8.66199455410843	1.33300158883355	0.76726663908788	-3.76313149543994	8.70242953974005	-0.983712893965762	4.5309643173786	2.70438863199008	-0.0744125205245443	-3.03925431589065	7.09290869268514	0.80798251182583
81	5.1826043393279	2.16629874806309	6.20149903090096	2.00110369460927	7	2.58339114592935	1	4.76524218315519	3.63769184119952	4.20424215689934	5.98030434949815	5.08733300855166	5.72441069082883	2.33877440645883	2.04353576486257	2.34204329777712	1.92531890065026	3.47316165678253	5.39583681779462	5.71395023504843	6.10651118876448	2.47471243773673	1	6.55801228417784	6.93618604874238	-4.92031897289767	6.22650309300851	11.1196224120172	5.54671245896357	7.18207475973171	5.14707260305494	4.64572394620827	-4.74119647697889	-1.71190752970195	6.71606331575449	-1.65552271406926	-14.5615667630023	6.70385737318259	-8.92450246081971	2.6158683321245	-7.36299433565195	2.83164761149405	3.74176076458482	3.5536374962809	8.6068689246793	3.96136805915589	0.0138450570763436	-0.691096711384529	-6.34718240479246
82	4.97788112730236	6.18739514291924	4.83216679144005	3.30817924891358	6.03634998158472	1.62744466643508	5.34983940352329	1.08207218851722	4.75096448555605	3.0773829572824	3.93443392099771	6.42038510753363	2.52044889204831	7	3.72901316579009	2.63713042894789	2.34669909601372	6.69395475913022	1.15811426023317	1	3.59016347305852	2.4442736752161	5.28864489396923	3.32919819647259	0.778822030636851	-9.93914394518052	8.02507201929953	11.6052463320025	6.12603316960464	7.78745973081722	1.22769641909489	3.98304676644181	-2.19963807661795	-4.16111957726243	10.9178429588292	0.0756227013348948	-11.640700615713	0.201570910770287	-10.3300000813789	0.441746267166687	-2.61928602490583	9.24621346676792	-2.68932140771344	-0.783988680180301	0.930723720373607	-0.292173355022998	2.87303287345771	2.52402525071775	-6.11486895896588
83	3.28228607735115	6.85547912639495	6.04328252311521	2.94326043280257	6.7017404060007	1.54802949917571	1.87470156938562	4.66446636092551	5.41436912942456	4.41817261655031	5.13848856372503	3.511875705436	1	1.7870224220295	4.86909510432447	1.1237835880024	3.00344572100064	1.0110065389638	6.29973607468845	3.0484888052158	7	1.20322470840026	2.03840916270258	4.2500193889045	12.1754009920041	-7.74512592450083	9.14776478518431	2.85981200184191	7.58262179424659	10.3791434881692	-9.64054797388499	6.08877755383695	0.680253243870183	2.67270309290474	7.34749890599507	2.69419600619306	-7.52328704516223	7.95965031633071	-1.99957480747226	5.99690084186374	-1.61165547040761	4.02004035300322	-1.86951366597756	-2.30474563890065	13.9309378080788	-2.07344537789271	-4.85854129063337	1.41578737844692	0.815565178602768
84	1	3.65071322696802	1	2.37664579038836	5.97422549193898	5.65692262670139	1.77964358014326	3.79859483685291	3.67934947395558	2.67927537579895	2.779891530099	5.7856359231264	6.86770428680971	5.09134745473443	4.62153310643166	3.97946094249929	1.87530808696619	1	2.07851599848726	2.45556133643024	7	2.94913912959099	4.49556013121514	-1.53338871300715	11.4021908837608	-5.210720543192	9.00252384213706	1.55615058007181	1.40819830243781	4.25239676424298	1.32039032795862	-2.83590436750343	4.54526366154473	4.8707984106501	3.68133137151111	6.58774687502469	-4.93255441509656	12.7403223715176	3.69887955485951	9.26078615363445	-5.02253644052551	0.477736443912641	-2.08537744438277	5.22251489122615	14.0396269636797	7.91995301067354	-0.763852519650791	1.09296320570687	-2.70175083298143
85	4.15130828753954	6.15021961974307	6.48214004741486	2.24563507799293	3.69991455971809	2.43443609607139	1	3.75106705430899	1.39276507828043	3.72485243343275	1.02494471931877	4.2162736995885	5.03578607273405	7	2.4326418175407	4.70385986018117	4.70640397458505	1.75795952201931	1.6707497582189	1.56416200727786	5.17552499001072	1.26893274237638	1.53404855212748	-2.70759316827446	4.85306294457225	-4.20896273098605	7.84799477014769	3.24406641070677	2.23282970528182	8.06416905073864	-0.706592442506679	1.95198261666389	-6.52708446266603	0.384318396601923	14.7037406922201	4.98188839579082	-3.22159587509376	6.77436752281988	-4.15900332096233	3.50930791243938	-1.70903102059756	5.66571960487145	-7.20466368848424	6.9000603746936	13.3230133992399	6.52328492031111	-3.80785198610359	0.449617950308628	-2.2493383378653
86	2.71512090358394	7	7	6.7183587748482	1	3.9848902085551	3.63325951348976	5.45420947558808	3.97829533663188	6.93714381190664	1.83856140271235	4.36850590522913	4.90389416527287	1.31531177328915	1	5.32633568588827	4.69603500100725	1	6.00610898352832	5.46311168337767	3.08722373087333	2.72827863087904	2.87769231340451	0.193907172648958	1.36663591313445	-2.79766034030677	10.4734440055415	2.68725005186436	5.88906874198637	9.51736676764254	-1.00379041629785	4.89122471877249	-1.54827361562017	-1.1077590126474	8.9019198548684	3.33467607463583	-0.932375782715724	10.6279712293961	-3.74246328947277	7.8274298516051	-5.10956921471821	2.24393503363135	-6.01756955102234	4.80619878398521	11.4522104078721	4.61522865630197	-0.0117831753662725	4.64413492246008	-0.48168394543633
87	1	4.3230549751076	1.03886937989909	4.74523046723258	2.43488348920322	2.28797207165762	2.20749490052768	1.28902134312112	6.46578485944025	5.09258043988597	1	6.03109428048385	3.37934461346733	4.4497725966737	1.27268710995575	5.20761568906095	6.2150929672598	1.58327079330553	2.01025811331246	4.43901755324079	6.12531715105952	1.65032151152521	5.79819139170734	-2.37288350752071	10.0994221768994	-3.14511236280177	9.96350750400059	2.9931972170241	3.39940789915211	3.79793488939097	-0.873765266153328	-0.466344077433511	3.25401869718508	5.05601888386736	5.85715475850794	5.57348252045651	-6.8470925838646	11.8624520441763	4.86638125885632	7.8248994951703	-5.70726730996724	1.07994075415652	-2.70878538363097	1.67946436508602	11.278013186473	10.0384473815988	-3.23963604479248	7.12436667576202	2.47063601072771
88	5.83923199663859	5.39982186343437	4.83350166895292	3.97010434704832	3.9582484261729	2.64424136574852	2.9710059193675	3.91986834547187	5.0044883997645	5.30095540862505	1.81976021111713	1.71605590849859	4.07401664633344	2.72382394971509	3.30751367357706	6.79558776008608	4.41136766038917	4.12664435933213	5.33107965287882	4.98049752363959	4.34074522000683	2.45223119408962	4.59643163514153	1.2685008902752	6.87137538513105	-7.23874053336218	10.2261398225691	1.9953641232169	3.57316377479235	9.33322656337062	-1.27479784880434	2.57280416036346	-6.86775214009088	-0.290562829533062	8.09585366168639	-0.150391337685832	-11.5191630012781	5.17863050109314	-5.52753379818469	8.89107870512175	-13.5938871637538	3.18372157078945	-4.71672683687537	-3.40498994875259	2.31262705528648	-2.75460148803904	6.22151078293724	5.39425136087895	2.15484314578299
89	1	2.18781403027098	1	2.38738133106285	6.15783371167997	5.78760859206278	2.74000045273799	2.03383793239601	6.35804415135142	2.81152534434007	3.20956991798889	7	5.80487391108434	6.6664881623814	3.90370239462099	2.4744223980853	4.16384083011841	1	1.28783152332131	1.78068272236334	6.2613421815068	2.71424309934343	1.05285789105372	-1.69760297331334	10.5997071848194	-5.08263481572462	8.86828646977986	1.27465337639016	2.46626377003829	4.11590261577278	0.354852480518929	-4.4507534154771	5.37462855837598	3.94964291884188	3.99557149340773	6.44720953451041	-4.55313299671755	11.6839139013252	2.32588297630854	7.95264189773375	-6.40058341287399	1.07828809216042	-1.48557691293859	5.07098238020339	13.8514843942632	7.64219639880127	-2.4724458794803	1.99052059108267	-1.67312137994055
90	5.22148334923782	6.84439111974862	5.13397495672487	1	5.50920019676216	6.95374018993493	1	7	4.11410532409302	5.10460326492128	4.65522362814287	3.68855993248412	4.92343838973515	3.8215399706877	3.5738580122169	2.91365916920922	3.27981813230107	1.11752990991123	6.37295555792938	5.69535544529055	3.905700269213	4.00372474874579	1	3.12472898808258	3.7309764149065	-5.67042935947398	7.11143040123125	11.145221969328	6.28493542098348	8.59207994670325	5.22990486191804	0.869087786041144	-6.20654144438342	-5.75453270181016	10.1791857300109	2.1226590423375	-15.0248997757834	2.85286207911575	-7.67718698922447	3.95719531747388	-7.179542886893	3.39266663103433	1.28213916573312	1.70082818365471	4.62340401605349	-0.893940001374703	-4.03119845620389	-1.02588016198287	-4.79501747755456
91	6.39596304146317	2.59355370245912	6.86212856704423	2.85281422865208	6.28191679800531	1.44840415031575	1.3407706881179	3.89360894900931	2.92386251630251	5.84111981164987	7	3.95852303034226	2.64835094659671	2.42712115693179	6.69379415637984	3.8979043181094	1	5.29421822767566	5.4470660794819	6.31315598102428	4.99267010926306	1.16689986079873	1.92881844453567	5.3964262008101	7.59348050506842	-0.33919552748751	2.97708644780734	1.96987388882827	4.21332795537628	9.8492823513606	0.135999540524742	1.64200564237902	-4.43288542949535	-4.72794474858052	10.0833461853007	2.09898120376	-12.2696111712868	3.5346511842244	-10.033410156616	-0.819941293966621	-7.91314113332235	12.0546879764049	-4.37069671477849	4.08371869476682	4.5274831223185	-0.999520310606084	2.60681932538377	3.20519592791694	0.129338868443748
92	7	4.47309197270281	7	3.64170402723769	7	6.76378915112923	4.93625991200258	1.81023350038403	5.63767090992611	3.79412601997384	4.89907496185007	5.3754928082321	3.65250761724543	1.2162006834969	1.02462870095863	2.2542424714573	3.75272296540179	3.26254045500603	3.85829405574982	5.1308865948593	7	5.36707301787203	5.85822305450805	6.36103388642501	7.74855493566838	1.1371597377783	4.75265999868033	4.06795363182449	4.76520095547603	10.5672484497289	-1.75618844695912	0.3126023084234	-5.18879970098317	-5.73479176163423	9.48788577694531	0.726189548711099	-11.9989178441358	5.65864803785353	-9.13284254348183	-2.12712127528644	-7.44180597746022	10.9928395382645	-6.00179379524569	10.2665387703575	1.46752356967189	5.3228305727829	1.24054167062745	2.59824506446794	0.151346482197177
93	7	3.55119480236077	5.74302854977291	4.0062477362533	7	3.56155226346001	4.24484802090789	6.26754520689715	5.64943054605084	4.59165384045902	5.56888324184942	5.91401907089528	6.36549124311736	2.19436866120268	2.54055314758307	2.42543054746618	2.96892816019096	5.89558712681283	2.56510158496099	5.42912602585778	2.4268013565213	5.72711536379509	6.1330963488751	5.66153926571636	6.89323661702491	1.49402810407538	3.71403564934598	3.25292363883906	5.25274150548265	9.64336021908543	-1.34278616737979	-0.0720970354430619	-5.18141025004529	-5.28896188433494	10.1046157476327	1.19478910625434	-11.9433876755703	5.19234258824442	-8.64021236595917	-0.794299077619741	-7.81285811034887	11.8386998525371	-4.7853563117699	10.2416142905186	1.29459567607333	5.34573752996108	-9.46720636645454	1.78546156527121	0.535921444718592
94	6.2290642862004	2.09545932221769	7	3.12482516578764	5.17646069690951	3.6650266750324	1.70496279699408	1.48084012624369	3.62077415986208	4.35655823603511	7	3.27424505165743	5.12303671417849	2.11891128809306	4.47729855129964	2.96058036068857	1.15773400338607	5.65578670762861	3.92115656748883	4.6091173593595	1	1.47811377606679	1	5.31545489331602	6.70274236509341	-0.597028346994562	3.19990966538386	1.86962647949162	4.41603429005987	10.7434323904605	-0.167734786207338	2.74752033880689	-4.58316856367563	-5.0337778591653	10.2507497888222	2.33233150975082	-9.86537115689374	4.58270034591887	-9.11672138357231	-0.239737836335961	-7.92039183919292	12.1918637544564	-4.32390700249265	1.65728680628909	5.70961032703417	1.72539433518634	-3.58167417846448	6.09756229574397	-2.07285573947737
95	5.80116493283073	1.18906945533337	6.4966507072843	3.51877078183035	6.62294728784642	1.76112070531235	4.04912134358142	2.07607492194138	6.52456120315766	1	4.611958957523	6.58972196242591	6.88931362000974	1	4.52328434531544	1.93882508763387	1	3.45631008943033	4.65057421051318	3.94227637911172	3.52433863491114	1.00906927736047	4.47415262280426	7.9711688326581	4.79575459837472	1.2708939017848	3.82719648902098	2.07558693446786	2.50068304387063	10.7183309548953	-1.80245088023878	0.298993050983692	-6.51023304265715	-6.35079906109526	11.4110025103028	4.07104994575531	-9.47147715331986	8.36493837694223	-7.08492252733643	3.15437823846994	-7.61779600169067	8.45993289981711	-7.19185288138949	0.652380399268747	3.73335334129186	0.236508320933293	-5.99565988527179	3.78137673434944	-0.781430485727964
96	1	4.01688009347926	1	2.95082929528156	6.46735782489312	5.3621883072905	1.37021866726933	1.26226144427736	3.55015361353246	1	1.6776718488822	7	6.3682498180576	6.24054956576052	4.48940716607048	2.63024617815326	1	1.16952845762872	1	1	6.87889271586724	3.31575754982339	1.2331015470921	-1.944815402482	11.0544241335348	-3.7825188079149	9.4433725957972	0.516372283336244	2.43704337424191	4.20584469636615	0.327549150295487	-3.6234838090464	4.193031288705	3.92148776629526	4.19940354837517	7.65909193315642	-4.56317495360435	12.3330347932723	3.77123334488964	7.22103480239562	-5.94182815550315	1.08126966034243	-1.87415422795262	5.48113233302299	13.2211858607777	6.85908419106523	-3.2847710418741	1.02964249585237	-1.7917270094417
97	1.65979912226535	2.93287721825463	1.14003651488753	5.08681540349766	6.21048024522512	4.07759035828163	2.07956646199143	2.40636314631132	3.52986058617833	3.94451213823675	3.62520538134954	5.04733699879863	3.72431422892153	2.53782745219962	1	3.56183924904344	1	3.41641277328208	1.83080723196048	2.5963021687604	6.28311675758781	5.2516397332664	3.14341225194723	1.5736650528232	-5.30072500300596	-1.76274303984154	-0.271946036108345	6.18647775412327	2.62376409465056	-6.4154234899764	-9.1469544363455	4.04094582920627	-2.7220939797588	-1.93823732575037	8.3103247840742	0.822062674681551	-4.60132446273105	-17.5942829545249	0.287866407837497	2.64690284470244	-17.3550043966278	-0.367036476937733	-9.21464334342991	6.27554611265124	3.59978613353781	0.423287841402977	6.64619738377247	1.30848275736088	-0.533971023725133
98	1	2.6317385086082	1.91820814116126	5.93849981521869	2.1096705257441	4.96426917478526	1	2.0831341721408	4.24270864568823	4.21513521902002	1.81186021854807	7	3.96934968002052	3.36209510837701	4.37033074512048	1	1.76934512328268	2.72011200486767	2.91817117999532	1	5.25907685536147	1.68444937097472	2.59533000095765	1.42036054436567	-6.76038623866196	0.0158890191959011	-1.85905027273651	6.80246569542204	3.82023173943399	-4.31613572443738	-7.38994715754757	3.0199301223877	-3.55172302942601	-3.13305983685621	7.22922322002785	-0.567964341198601	-4.91822176532744	-16.9087882700794	0.282265686957339	2.26057048659206	-15.1307284806438	-2.39787871530303	-7.38975499491541	7.25685067283127	1.78476090773528	0.501116364231078	-2.62776492146077	1.38487830640615	-1.87162356039431
99	2.08986208469288	3.18693911713381	1	5.90430596633189	5.08840022843267	3.80339661674052	2.68492631332345	3.16234742768454	1.14093245071159	4.08428131015669	2.13773862078573	6.80944612182191	5.63451503109479	5.20495408552	3.46991910761118	3.96115738821698	1.89675867771371	1.44589871910189	2.93519783887161	1.35560476946066	5.99858176277768	3.28460557579225	1	-1.6401171674589	-7.84772764932041	1.0250523636724	0.342371406554199	4.77720804428381	3.30875879814792	-7.23579965533553	-9.43498309794195	2.97573484779164	-3.54920090604568	-1.75829287342551	6.65688604829572	2.06750884600323	-5.02176089976717	-19.0366151567897	-0.0267821298851046	2.32425149103117	-18.2510431532756	-1.17688962067965	-6.11599965440785	6.99097289259093	14.8314235594341	1.38377780968798	-2.29547274509058	1.33197616010764	-4.85505947891243
100	1.47182122168068	3.06550789904205	2.29865632365031	1	5.72613827492524	1.33147093230468	2.90306106119223	1.15116551136159	3.95324459804425	5.68432173217774	6.0031750580525	4.62415974638054	6.52484299099051	5.69947683343747	1.42247736696084	4.91565793935545	1.93288928009254	5.04770660522046	2.96435724732538	5.44737874018735	5.62527181624089	2.28629645478039	1.35487899046257	1.69625167975194	-8.67603293795225	8.02627750820741	-4.750247366002	4.05477507401045	-4.25647781103934	-6.74058846491064	-9.11893645703604	9.74930106258312	3.33186478439329	-8.52620911421314	1.12207899285106	3.1816866207504	-9.7560007608869	-13.2722426652033	-9.9734882070223	4.23406638367163	-3.34647769032921	-3.33611625723454	-4.25023096081365	1.06256424110549	15.5541254184714	-0.498744132760237	-6.24557540306027	1.90383378425958	-3.42496786861589
101	1.1516078012739	2.20210679139757	1.04117173394129	6.4693565216	2.40061432887496	2.3631612540522	1	4.2293569228282	5.6615996914214	4.69859429538172	3.71676844507298	3.53042457975773	5.15495966847072	2.74434269028547	1.89790722438867	2.72767180132515	2.95775111323444	2.20729097277646	2.02789180490704	4.13469278775935	6.34573519707209	2.17082425692769	6.5990613946116	-1.33550095840993	-10.5189059064743	7.7471915699298	-3.97720391158691	4.82194211725097	-1.59428447549007	-4.89649931522527	-7.28718450085307	6.29183138330324	-0.942231537887705	-8.98314012725633	1.5142353012516	0.697895603382165	-14.6378435750338	-11.1902648447646	-10.7291743983326	1.38043415550626	-2.84928705043712	-8.87991785918956	-2.9666961662627	2.61783767849424	2.91284518911598	1.90452890898482	-6.92113807837886	4.72503160736475	-0.426924798485218
102	1	4.50030369402965	1	1.95067584155888	5.44195975631068	4.45657420545044	3.04919084053605	2.50573812868135	3.44035203799474	5.66671198720864	3.30659070407887	6.294987522577	5.19848294066673	4.98475594895252	3.5895288700959	3.3614904332869	2.52259792904858	5.78435523035345	1	3.56171999954444	3.27124671081989	3.47864915294892	2.0520877700661	0.320390543483076	-4.11118427598863	1.45158455762799	4.72419151201253	8.42533862157296	-6.67688590034463	-0.431706682084802	-8.7290271819444	7.36146102170818	6.62778613816523	-11.01613128267	-2.66632552983066	1.49386550001716	-8.71936557442536	-23.0142178080326	-0.792246103505345	4.65447295807371	-6.8063273520082	-14.7013011606636	-3.52383089958868	3.34976068608554	1.82030086086156	-1.40902494126865	4.73619589540227	3.62141950017762	-2.67162218083728
103	2.59214567378539	1.48209755923544	2.44411950922323	4.99700738408217	3.72296988120087	2.80139857658027	1.31335671009975	2.87006490023367	4.18690844875755	4.225214190113	3.37191021943752	6.31517258043978	4.9264858006249	2.41626362927908	2.85070569960615	2.64636368848805	1.525086551807	5.85899651568098	1.14635337786394	6.73719310824944	7	3.03788074353937	2.12112947978427	0.738139187656594	-8.14843458991447	6.73373995926411	-2.7336239194863	3.53272552088333	-0.844054340844659	-6.44971573514414	-5.4917650237109	7.47318309550309	1.16321987071335	-8.66127258690929	2.43592290580501	-0.141792776056098	-14.6119388972597	-11.735662679339	-7.29717010566545	1.3575429970952	-3.58829593048315	-7.86617234762125	-1.85940054242533	0.747714478906267	5.40942690645606	0.59610652331701	-3.86566619375678	2.21532879374317	0.807031308130344
104	3.49089436822823	1	2.03961515988192	5.10637206293787	4.9735441848009	3.17499331137487	1.83060378226694	1.14195253579185	4.40498890495302	5.87837253818725	1.60632060970989	2.01725555548137	5.25856083941544	5.36854422206258	5.78147169163161	2.99831760886931	1.82382608167181	2.72688630756993	5.46316883725535	3.01719657036129	1.72743814634744	2.74405914751521	6.00698379524332	0.566228518763642	-7.57041311986294	0.309956450183477	-0.752384693623144	6.97630700915807	2.89002452081341	-4.73259574604971	-7.85479244923804	1.64851597917956	-4.03602530670365	-0.240503981127789	7.01962292612834	2.67678962854472	-4.8640711669955	-18.5600052512902	0.725141452984914	5.11782598668805	-15.8479111658117	-0.956406991982551	-6.47219434272113	5.08317881410293	0.495441650815669	0.219317233446386	7.75656747969934	2.32484325636907	-1.07312410979428
105	2.78344030932949	1	1	3.92994285279778	5.12644224874441	5.21863058416774	3.38805184606531	5.2024890752761	5.13463609989841	4.8536093320956	7	2.86726233819472	6.18910741774393	5.8442380732094	1.29188614862846	5.70554986086309	1.99212654862892	6.69650683558496	3.25245119773922	2.10750573009682	2.39956541732618	4.64707716763269	1.97453687202137	4.07424974521342	-12.9760849907198	4.35250887926627	-1.72621089051532	4.75674138395152	-4.39991235877415	-3.00113090364884	-5.07752464387038	5.532163228595	1.71843501763031	-4.3837800098715	1.65281126073135	2.77702171565379	-5.60501016751028	-13.5811716963484	-7.0561200519059	0.235305531283505	-1.59020675135221	-5.15101035818649	-5.33235298780964	6.59755653722086	0.616189899856708	4.64082221541697	2.9827853325275	5.64604794723961	-6.9251751345521
106	1.30912958117652	1	2.30540022085854	5.1777148785691	2.68333237675662	5.32699746997017	1	4.70682570656188	6.41727658836885	2.03577771091554	1.92886734029214	6.22671489747962	6.73418136275652	7	2.76883216883435	2.15716936140146	4.33073513235503	1.84748026679789	1.81270128557076	1.73614438217293	7	3.30745830301296	5.05236881401407	0.544290460494566	-9.77843517845113	-0.766143874168939	-1.88364772774375	5.80865374856318	3.81951000848596	-5.16691842374881	-9.58134703512881	2.90310952265421	-3.95919525762209	-1.86528809125128	6.1872675085671	0.320031962835331	-5.5997806117247	-15.5312673615728	-1.68398370361463	1.45338486068817	-13.2750311568326	-0.694867617281854	-6.82140818311991	5.29028252637103	13.385437123424	6.81423582753899	-2.65356679589066	1.16856000751074	-1.01483156493864
107	2.7117568837735	1.34916382902455	2.23467603970538	7	2.05098354564244	4.47765517388908	1.54488451661882	3.97455294746569	5.67220420812712	5.8641969926094	5.67979101973698	5.28619994257633	6.40673118297495	2.68747516271723	1.38260448430976	1	3.26435532815615	3.16960851047823	1.7593739979803	6.41540782402674	6.96888327172513	1.96892126255139	1.16531725753126	3.61724913235815	-5.98836504666465	10.8345146222706	-5.75232069150386	3.73876021816359	-4.70736121251987	-5.4018036342115	-6.44219082162016	7.14533073624069	-0.166216103438358	-6.16987732117865	-0.432113978405958	3.80034045719449	-12.6492333428141	-12.1965445061142	-8.05859748134226	2.36426379836139	-0.291550013130835	-8.63125064906749	-3.57061728993684	1.17365045325507	0.734628953421684	4.99876196386287	-0.45354851431225	4.85789521851098	-0.825700370198308
108	2.07730780643153	3.28548102476807	1.24604736457684	5.38981721990597	5.49208250990895	4.1576567933342	1.01834249472958	3.90195190936631	1.35538634797891	2.94000211478232	3.21346141146373	2.83319022881073	3.95410281072431	2.66241057785798	3.12551947130274	3.62340352310567	1	3.84983518353951	2.92828005104796	1.74264701253092	5.43819887607498	1.56344005168679	2.15060770448501	1.9974274612459	-5.7300441888924	-1.43495464616139	-0.368793015540451	6.12900075080654	2.42564943247505	-6.57906363816414	-8.67633709772367	2.58673899568225	-3.46121682955293	-1.47553220383071	8.62545003075033	0.661193860460506	-4.35231773151367	-17.4046838719508	1.23261125861111	2.42960862350649	-18.0107464615394	-0.2120047197615	-9.25837619712743	6.83357376077332	14.138735805301	0.888090671900718	5.69906226335857	2.00455090487761	-1.53242550172137
109	1	1.04703283484622	2.37274923491703	4.43309303698354	4.59509668013938	3.95313780972608	3.12067262622732	4.89224845374548	2.92489421234406	1.99537248384134	2.69270509758616	5.49753019217109	5.52523452775428	6.78554769740678	4.79173290796897	2.07998389799606	5.59335635942392	1.46889274213237	3.40516615326385	1.30782588170521	7	3.07524657616642	3.31831608269439	2.27313443063898	-4.999374837048	0.0590680046000691	0.810041753942551	5.28531307492439	3.97749074722333	-6.28153760879157	-8.89794361442714	3.07902397619506	-4.07241944894995	-2.00748456064894	7.07796101247574	1.92925340659126	-4.51799127091426	-18.0228864008938	1.87479543250918	2.06819999332129	-18.7144270206702	0.165838383210032	-7.38243617386727	7.44287547318696	14.2477620158441	6.25060913670064	-1.79051940520806	0.683481914002649	-1.4392894384994
110	2.16307165080511	5.32200599263741	2.09614502192594	1.08879623420969	6.03307993814624	4.06228888351824	1.60752775240797	1.41319923618351	4.2389629360683	2.62529406225207	1.75930874687373	6.28479391303047	5.21624819328025	5.15258450849191	3.70045610896195	3.21307876916865	5.36140048676161	6.33073750416113	1.51975398592272	2.87717481766948	4.3494327085742	2.00323072718778	3.24871259205016	-0.137119261787711	-4.44429936053429	2.21479037665609	3.12524826346976	9.37580534459945	-7.98235584283755	0.702022542891733	-9.8763897862847	7.11263672108589	5.55083101026674	-9.22328102941737	-3.06290480643392	2.26146482832638	-7.7747317821265	-23.6422319051947	1.71192294173304	5.01078724765481	-6.64324640512452	-13.4473135828333	-5.02598079566198	4.54154531762359	2.31457728644232	6.75967758409726	5.93709731960814	1.70210768627575	-1.86633432514309
111	1.60621924746055	1.85821964305157	1.48092989268383	6.40068607046155	2.84088341362934	3.34228608854817	2.16538775013921	6.26150928963858	6.0699760641287	3.89590179128644	2.53994844456558	4.22470603759299	4.48529823767896	2.20825346046635	1.23882846846561	1.69461445601779	3.4377095871355	1.65347678721364	2.32805405133445	4.5273163626617	6.857775601249	1	1.3434445976062	-0.965895325705651	-9.32282155741706	7.61416051666015	-3.8329811605102	3.46526871213992	-1.51752813692196	-5.16946107222743	-5.83106436253308	6.75520113912758	-0.990467027500313	-9.29589971212479	2.32027080154834	-0.316018933014929	-14.42646386938	-9.14950841410252	-10.1073082031225	1.5318011575786	-2.79738062408342	-8.49629348159283	-3.22687539423674	3.571561329129	2.55225528389041	2.50574462145678	-6.48424012415984	3.97081972563086	-0.395525760587547
112	3.14148916824778	1.81057313307131	3.5069352245862	6.70616598853499	6.63769839691701	2.14891096360239	2.40027074134488	2.89638847619844	3.90089303185952	3.89749641449202	3.03603009937585	3.98817979964587	1.99596726737699	6.62103764037871	1.60793639170985	1	6.42730919905045	1.66122964607895	2.09778201946285	4.01608841918453	4.04225396076513	4.21328092430621	6.17065718315538	4.5322816619527	-7.40087637427027	1.65448102576547	1.60694559433097	10.0175431094662	-1.88440226565962	-3.17200355402209	-11.9466686163597	5.02383727518952	-7.67835412971304	3.91609026790786	6.58949491488183	5.80168779798563	-4.8830382317077	-18.5544861557999	-2.1442231283754	1.19341532286613	-15.3831069013081	-2.20614596495023	-5.81917053226966	2.99642144328741	12.5646900546932	7.32895377625178	4.49368695455131	2.10021528689692	3.88945383702258
113	1.90069729873827	4.85699389734306	2.09564803831124	1.87821925038164	5.8826385118336	6.11336416760766	1.82876402721089	2.19034276518474	3.76337885961248	4.70965138990069	2.00515181022426	3.3449294783206	5.65751715276674	5.62285954394488	4.72657021680184	2.77501175996145	5.41701608733718	6.24770251716695	1.23483934234446	3.0124610385121	4.10835460308336	4.7361992310059	2.3708490998957	-0.0720292604573098	-4.30709594276983	1.35754951575835	2.78493661563828	9.89466595224138	-7.15308429350908	0.538249388735967	-9.7096968487771	7.64648859495109	5.31539962138927	-9.18260117241799	-2.39070190227122	1.78733763324022	-7.87156241625467	-22.8136827629335	1.27570355722739	4.50220910231084	-6.43439273465574	-14.4190184057291	-3.93574425577027	7.95207583285393	2.0050585529113	6.11489791699023	-4.56677808945715	2.23658943624647	-0.633252990268634
114	1	1	3.18215775674423	4.87060369991519	4.53541557920422	4.57585295140795	1	1.97113918376047	3.38221169724183	1.45405926667907	1.64947740247442	5.65458919784142	3.947119714961	5.56957558073915	4.9905463422674	2.75983238592185	6.18201731006366	2.49236714474394	4.98320267204543	1.91363387546157	6.18927483075699	1	2.36610207479657	1.36901543303634	-5.26746953188537	-0.668178001965158	0.463507802244191	5.37422197620738	2.57294856591103	-7.73707426780326	-9.68491372902387	3.05366719611086	-4.33056997554769	-1.53762932322138	7.45757344308848	0.528348280304911	-5.57250087255445	-16.9469302556275	2.67817514085656	0.93061919230129	-18.2653180472641	-0.0907348961209902	-7.48245278046238	5.21792561250436	14.1596694419091	7.31407278259436	-1.67139462610153	0.808327454029266	-1.37941761935718
115	2.6761075320707	2.5507500877344	1	6.90038533433963	1.97609106086719	2.84498559588718	1	5.07690573197821	3.52221496457449	5.50942000434572	2.95455620978046	4.01737255198735	5.04173164021164	3.00031858294927	1.01097487912526	1.68865745630895	2.27782408365245	3.2765612455994	1.41202634519495	5.31800675152749	7	1.08566068498188	6.88828884822711	-1.00247482730872	-9.1611086036276	6.79098928357593	-3.36011800500757	4.0178780709792	-1.46143588287547	-5.93722021656654	-7.16985696692237	5.90708151320374	-1.05523058053942	-9.05803052796279	1.25003389924146	1.01493835523836	-15.3948263077929	-10.9259726691676	-9.66788297664799	1.95079968091775	-2.15813680227116	-8.51165268762966	-3.2820355552361	2.86543619540074	2.48467134142168	-1.00126554372762	-2.06455305821391	4.99623298302075	-2.01261182815796
116	3.13434189642627	1	2.2090828804697	3.45153423768213	4.02659272192482	6.57614284197806	3.64934416375426	2.84421876724283	4.04654961580631	5.67534297831419	1.10915140523787	3.16265536105153	5.41170252222407	4.57631643225103	1.01365344077483	3.54491628073822	2.87102745090983	6.9632507621968	1	2.156155277028	2.51656217219115	5.87541156555803	2.48250327493528	3.60688522601258	-13.4789782875774	3.49688453417706	-1.768440976645	4.19804083012577	-4.26003521567462	-3.67580987534139	-5.7421266129971	5.22064410890103	2.96611769950783	-4.28682158268149	1.53369625370638	2.42981374621991	-5.31492124347668	-14.1369334096158	-7.56731948783119	0.0425883891902156	-2.18889076992596	-5.19544868983364	-6.58956928114186	5.06209862042345	2.13885972586768	4.61369891128439	5.01674996395855	6.61747323013244	-6.43293059465442
117	1.33931806000463	5.36506270628919	2.53432104221437	1.25984386948542	6.12418769327141	1	3.83035775556408	1.20543734238579	6.48823159972916	3.3075420298346	7	3.7071712793942	6.36539020633631	3.6675428051457	1.45435533777405	2.96404789163646	3.14066547157149	2.88012503797639	6.70784973879059	3.20890461510036	3.14812513850711	2.82606792197207	1.84032255839296	1.49699880806494	-10.1577144227958	8.08265470601543	-4.48960254670202	4.37506529409305	-2.90533108116339	-4.49316399848738	-8.82559648565829	10.3119755908025	2.54840394921664	-10.7876629809887	1.17829115424439	4.5444691767917	-8.74542956861377	-12.0906878391526	-8.31860372830735	4.03715753749947	-2.68944995644234	-2.15112185897935	-2.66079575488786	4.79115442959416	5.34943834279125	1.44285929899068	-3.45906995012189	2.85158953186964	-3.41710565021334
118	1.05243439579147	3.91763964229293	3.57224204993548	6.24920480251111	6.58626017712914	1.86723786267837	5.96802728202433	1.8314475300249	1	5.3235270278351	2.31466865209291	7	5.10578623612967	4.29145374309953	3.24255911608624	3.9665864104598	4.43638438102627	3.19199931123835	2.27535434225409	2.36166814871162	3.42922042997842	1.78245869481466	3.00786485541876	3.02830173856585	-6.81045489567993	-0.844801630414681	-1.53996912822268	6.22922628212664	-0.865687317545519	-4.41940438659635	-7.52415388206488	1.61208883764349	-7.21026471240977	0.192306425095966	5.70184307846953	3.60932446606686	-2.89505017961208	-17.0370842102372	1.02056288766417	5.11938974202171	-12.4175964027837	-1.17436746785044	-4.87780880244075	1.0471323079145	11.4188498819168	2.78576282342211	4.07752755692396	3.76293643214062	1.76766634781853
119	1	2.60935327930465	3.16726565012201	5.04859275824472	1.21603585138762	3.99949928463052	3.20401795017542	2.07923433860997	4.05704976547831	4.34931421624759	1	7	4.38691701671053	2.15096010262344	2.89293068251973	1.10943663522653	1.14515741989232	3.63826353821125	3.25684986605313	1.036179524018	4.42116520420643	1.39541370726104	2.57540024517835	-1.07004457437039	-6.19203442551772	0.18616136133085	-2.36990253359901	6.63533199301455	3.57545444134812	-5.05903581594939	-8.44339537126452	4.10658769559224	-2.55493203737665	-2.95768974693903	8.32683412641242	-0.394499833970512	-4.07278786298921	-16.4018310178936	-0.941765814533837	3.21621508699592	-14.6095627847149	-0.761203581584586	-7.55890902275918	6.45848874256842	1.78038225239449	0.750448689140168	-3.52179840457746	1.06626251148974	-1.57615236277768
120	1.03586255383047	3.30764443607528	2.96760809951889	5.40466639965604	6.8470099372674	3.55843732456607	3.44365942050228	3.60636663160486	3.92818269472334	2.273796972782	3.42222433663202	3.2158242182336	6.92842318763215	3.70259418416107	2.54352456758835	5.17545849684747	1	5.13198867317559	3.20048027116307	3.41868331982737	7	1.70692835931059	2.92235500893969	4.34545771224302	-6.45172232498621	-1.36756636280698	-1.06707560930365	8.77934494893149	-2.49700825261091	-3.50795180744809	-6.92879948293576	-0.422956192324127	-6.58678154904503	1.60478867351857	7.93199070991959	5.88219359931188	-3.23211143192946	-16.6146150811357	3.23979058172831	0.254423053058539	-14.4337425383638	-0.558393593976495	-7.1863699450606	3.28046616774787	8.39458305017541	1.53963871159762	-4.97120701196496	-0.118244469518295	-0.764084022568113
121	2.90232605913104	2.22658936047318	3.15968505686343	1.37819903364857	6.2905682921659	1.73755705440309	3.0469609650225	1	5.64051275841889	4.56876533475118	3.3469439439124	3.54994797441129	6.78271018950408	2.79722028955186	5.76847940977397	3.963470197525	3.88779015332385	3.66892211962159	3.5061314344131	7	5.7868716765598	3.60142314464894	1	2.6157553378902	-9.21159742909518	7.85143458880114	-4.67960235159526	4.16754629532593	-3.28857877333916	-4.93550992926992	-10.4675168786036	9.51113799865463	3.00847054294504	-10.0220478445865	1.17282020473926	4.85239838618155	-8.57055507563566	-12.9140755114749	-9.50015185926144	5.09843045008724	-3.70469718579806	-3.64903746497456	-4.32509362037497	2.48124870034419	15.2738323492718	1.61985514783326	-5.24242950479832	0.637230405236347	-0.773514888566465
122	2.46854353386029	2.83350753673278	2.2936358412306	6.54310274195484	4.05150241488535	4.32064996487176	2.34608028512787	3.06702816979383	2.8718753560281	4.28194511914281	1.77026082172774	5.97662303008842	5.74669950434505	6.27826634412728	3.51054299088134	1	4.11509204999411	1.36987676919638	1.9903786411183	1.62312189290332	6.76986693398146	2.73853561882687	1.27012029648514	-0.659125690151496	-6.65684313408734	0.570663023193876	0.399603666914002	4.20334382134075	3.0262547445309	-7.10485128678719	-9.2479463949407	3.13369708841892	-3.6947872305725	-1.64056706958657	8.26493671819676	1.59132959612556	-4.58768008963816	-18.4322568337105	1.40152502024543	3.37149493019985	-18.0533684340724	-2.58295467492389	-6.9219559347905	4.55726839221544	13.6877742858312	1.12945043355612	-4.31667891949616	0.559641648045514	-2.18832684721638
123	1.4214080771616	4.93332880005074	2.64410091261467	6.13867567270965	6.04521250435057	3.44792755064252	3.66470373450948	5.04376315791504	5.52262537834174	2.04487019650576	2.91227283702478	1.64030326416151	5.64862097073862	1.95395757419636	3.49269233482397	3.7782718811286	1.1366031514946	1.29985518955753	1	2.70822058175049	6.21736082700307	1	3.51529182796627	3.90991512127061	-5.99752552624117	0.0473630586380728	-0.514722303272378	8.81020610126752	-1.25174829258368	-3.89525742552854	-8.13614817563328	1.57156619792325	-5.82647101846937	3.18325907339968	7.13965775136682	5.17394387254922	-2.05267213455498	-15.6745409181635	1.87130371843805	2.24652521361172	-13.721424294439	0.532394511494294	-7.83231962263885	4.75853738992872	4.25090366907477	1.57205006062227	-4.53849172976502	1.98295831814559	-0.567102280342484
124	1.17947238252279	1	1.28788954869067	3.48362108718183	4.96215085689099	1	4.58279320426221	2.02076548027569	2.38569378819247	7	1.53282240107908	5.21387063645645	5.37364687389935	1.82753440104712	2.91647554148178	3.86744522765259	1.24907233404442	6.91743995585075	1	7	3.46348612579894	4.63447879727937	3.44628568906274	-0.241373572271757	-8.37197473558261	8.08055828248071	-3.86974401335894	2.73597753522841	-5.29509621538867	-5.14955357410632	-6.83832273385362	7.76919729689846	-0.784952889968068	-9.08692485237265	-0.788485024011321	3.3638564909045	-8.67675670747798	-11.4443861063723	-6.47388616744154	3.783755821154	-2.11136816097902	-5.83163437254661	-4.30153572042927	2.46958480205746	14.6826788529778	2.92608633454176	1.961004116589	2.41040375499621	-1.81844732698259
125	3.40383623852202	1	3.48137845058549	3.83527419062581	3.32442648764763	3.62645345022902	6.07242146601419	1.25788703621859	2.90469007869602	3.32387166958951	3.63061775510576	7	6.13519818159861	1.44552664913514	2.45900948706545	1.74027374974935	4.25618026069431	1.48986151849892	6.41103173662844	2.72083968376931	3.48748518359802	5.87219432692494	1.68337370061668	-1.28259948550925	-5.68590958210469	-6.74948395162558	-0.260840464679651	8.60141307840059	-0.727410430386927	-7.62118163433268	-10.0735642329363	5.03689205678091	-2.41701382166261	6.78397594621373	2.16763040353732	-0.236765736634619	-5.3283974371887	-22.1361126710345	-1.94746057850161	1.78971382034841	-10.0237153876998	-1.75685207512282	-7.33748925168248	3.82463844669751	1.66790320617702	0.0970384545264763	4.4805313646055	5.43065148589366	-0.318925953965105
126	1	4.6652161121451	2.47886024169721	5.07441860952073	7	4.79441363735655	1.53533299431081	3.10453735493096	3.47630514480719	1.89138261669521	3.35091926275132	3.26901561457642	6.57801571849805	4.69954970616309	4.43436135979413	5.11582116934662	1	4.71497181489373	2.29743912408525	5.15220977890497	6.24200217875886	1.05355902751403	2.25779463687089	4.47453644052127	-6.82752391327609	-1.51904616828505	-0.642199388873325	7.93419836277253	-2.81649148199005	-3.51499122500513	-7.58550276899522	0.219061095955042	-6.01020083231431	1.62939891736345	8.06241760961195	6.4168683718559	-2.94928106069256	-15.0100835869799	3.17215029659416	2.07464579300074	-14.2842505452106	0.299240904913597	-6.78588827970516	4.10186498518152	8.02184034640334	2.17332706074741	-4.34932634234387	0.824042215838551	-0.731287498258679
127	2.13974934548308	2.2950409374806	1.3399489429887	4.32424819224776	5.05489898532509	2.19413302994417	1.85227043412301	1.77550926560409	1.37896348324169	5.62808875879673	4.01451415990049	1.32774599494267	3.58899025371738	6.16250176664454	1.39133468876551	1	2.77261656739703	4.74409736186359	1.90487882355631	2.63909329021976	1.48104499176642	1.28697747933134	7	3.0017226761038	-8.09806140358991	-0.319720617480061	0.227204664318038	11.4044716715066	0.916914134263936	-4.53177016594309	-13.1670670846986	3.83794078213104	-6.7791864505583	6.01438600295048	5.96094248687874	4.78311960908981	-7.33960716897182	-17.6598883801768	-0.0965217144741337	-1.28168237643764	-14.7188645257001	-1.69309401958832	-5.43742470619956	0.0553990114939684	-0.580479201032283	1.0524290724402	-0.105717740083167	7.52929771674837	-0.273920213415001
128	4.80470107536558	7	2.4433418335407	1.42746454506499	2.70854538862089	3.13317743651138	2.2163241356345	2.27761099915947	3.26160599365744	3.00907363828323	3.20372404826286	6.96834632346527	6.93105114652674	2.07371128930962	5.64267014347081	6.28908279474513	1.51227378109179	7	1.81054455417561	3.78355679460487	4.41083965879313	4.90877392804841	3.68270513847359	4.16455611163992	-4.66448141965776	-4.16809469795456	-1.68169699722379	6.13236430651442	3.20661161519951	-3.37689003202485	-11.585676926989	2.36715584835599	2.97736033251125	-0.903453935951387	4.4807617211394	2.94289584704048	-4.3428385536951	-16.0237922901309	-6.68855126904132	5.37296496735197	-15.2189609454199	-3.57355820754688	-9.56429709503854	4.85657275351146	10.8832196023878	3.52379868261913	-2.70564824126388	2.70459806148176	-3.43527943840533
129	1.96983920905865	4.09120643336579	3.41591529787627	1.2896170183575	6.79786427120706	2.87908277227438	1.92474865115416	1.00617252193427	3.29701664918249	4.5976430386093	4.95622647443063	6.87752450506699	7	2.38238834766546	1.09246293379721	3.62809952874183	3.88861045044231	1.89428320424526	1	7	1.36660701385137	4.95298432209394	4.15588888751454	3.14678526181997	-5.41928304244822	-0.837988610941523	-2.95966987823561	8.0594169442794	-1.62085670209172	-5.49534840376716	-8.72231658209263	6.68258905513926	-2.95805563232778	-2.25253090445229	10.1338215719208	-0.800025500358536	-3.64837096682391	-12.203087683883	0.870689389569435	1.84355558725903	-13.7647354936041	-0.696280964375251	-7.62211345969333	4.64480018174646	5.47945050862719	-3.381118448963	-2.80963173617223	5.86019067036345	-2.52388338633632
130	1.38557011033795	2.68448317022292	1	1.81187227487541	5.31721944080094	3.89759374516643	3.18934523992723	2.48276029017177	1.12926083016402	1.92518323762655	4.59660797219543	3.29293683055306	5.40413011678965	5.08580081567492	4.07528427650908	3.42241812668754	3.41424795686598	7	1	2.87380142917649	4.99151277084484	3.06423948308878	1.83811222685893	-0.358345184483113	-3.05328605200433	1.67540164729602	4.57126896589894	8.91466145983733	-6.83588735031499	-0.396147745855601	-8.7766131993554	7.50487652901782	5.62519165505504	-9.98182909283375	-2.81170082545059	2.69105903522932	-9.23749495365235	-23.4306619270123	-0.313673431094398	5.52663035322721	-7.15125451917323	-14.8109276733789	-4.59150752054172	2.5085679066598	12.5803624158302	-0.761136724564882	-1.71351707727974	2.33909910724325	-3.13244330906922
131	1	3.32156235848822	2.1751311314274	2.75559490568064	3.09836817240042	3.75729092893189	2.77318535290095	3.30940248807041	3.60554568927576	4.29053258888408	7	5.73279621601199	7	7	1.33802217280851	2.46259961678746	1	7	1.67077822475893	1	2.66997860444175	1	4.11238836756158	2.36515219235817	-8.6989948250225	-2.99704895435502	0.863779269586266	7.979377765551	-6.67331713736843	-1.00230968276353	-6.37835389010999	9.83366609209441	2.34119365446369	-10.2672220554102	-0.321473145677147	-0.574417537570382	-1.8947142288211	-21.0434142029078	2.84216483081179	2.18688939520026	-1.3421026531965	-6.74281701454199	-2.54360527519848	3.70937719861952	0.458960334046601	4.75070233183082	4.8252039173033	5.24145994384617	-1.15084688933802
132	4.38821539966488	5.53855092750837	1.60603504712849	1.73042908010641	4.17950344480777	5.74112160957741	4.17352630271988	1.75754073967543	1.03386393834071	2.66277000197526	4.61546627371792	4.63480136660716	5.5125336934873	2.16794958800645	3.00444059581847	1	1.70778073900414	5.54949833595312	2.98071528371515	1	6.11263947400942	6.640834841212	2.85895644154967	3.2430160634	-3.33720038763262	-1.02634923452897	0.618352838398689	8.8450399067002	5.38347464420148	-4.14456482710298	-11.9659169516082	2.27664798682034	-1.17860502672141	-0.942189602041273	6.40942335397943	3.19921581468097	-3.39074140693377	-19.0770557109635	-2.81463652292523	5.67406754853542	-13.8453091875235	-5.23315245559306	-7.51145518011525	5.27516176813064	10.5176932678502	-3.99614329639265	-0.732115165838708	-1.95586297809635	-2.05853289742432
133	1.95299436052086	2.60103871120296	3.84968679809739	5.33450651917956	4.74923550631538	4.13950120588724	3.19876911366488	3.1462473140443	4.1460914660426	6.68670061991602	2.65158147831448	4.48924876693132	6.28085765769452	2.06711824902419	1.18351520104843	2.42571851544787	3.63128472407251	1.49717533487559	5.60861709851711	4.69534254605178	1	1.22025462280626	3.2027739226252	-0.579422882709625	-4.03865024339169	-0.920374239719325	-0.844430236079973	6.92379223688533	-1.18885593971085	-3.76443205002982	-12.8095756677119	2.47376923496112	-1.85776912177875	-1.84857114160424	8.71120239720836	1.75681878197688	-5.37379137358711	-16.4284894639031	2.9845658616815	5.98541183532923	-16.6873960934599	-1.78459413561052	-6.77375703310488	3.61154077673656	11.3732767158617	2.28322467592828	3.62832620569239	6.54653834490524	-1.15497457192645
134	2.1016077879541	1	3.69951497743731	3.94674810265196	4.22556359944559	6.36843794766792	1	1.89021005717302	2.49420909157802	4.61539409299517	3.40551604922933	1	7	5.53475583391794	1.57570867528651	4.83734917370627	5.85831923532589	6.4048546935139	2.55684813930536	1.82382468921672	6.56281089866384	1.06257372117281	6.11386336081912	4.89930676809152	-7.67401150126687	-0.878234222789344	1.24058055051689	4.69738133654382	0.176618886174059	-2.61230844305685	-14.8362197735025	2.68337545890479	-8.67527113756378	3.76473259571414	8.86551536379856	5.86509233765362	-5.86419612127431	-16.9791435202346	0.726184980323464	1.12603467343459	-13.8504897359434	-0.288855843842364	-4.87588398029826	5.65594837317374	4.73849681817476	0.858421758405908	-2.29895600724288	5.11763270715677	0.511459953673811
135	2.62287357375836	1.34150359846563	2.63411913560117	5.26251632846739	7	1.19307172878142	1.11818836173353	2.02112447980786	3.43905124723929	6.67805335681221	1.20158208723803	6.67911488977176	1.37948015724816	4.13667557022704	1	3.63962344511529	5.9410185104054	7	1	3.7256562122204	3.10641292646567	2.93757955805396	2.40420504239465	2.91335063373528	-7.22794539296289	1.9103576509825	-0.447481693000821	10.0163991663173	1.39597539074622	-1.186259959032	-13.1493895727309	5.31908747366395	-7.82062908119051	3.18276695024781	6.9731165771522	6.75913991109973	-4.2711196931378	-20.1456968188035	-3.55948835279446	0.006618959430305	-15.6493048950988	0.418666487503892	-4.76597168233388	2.8178875190712	13.9904569853245	4.05490303986527	-3.63766615092568	3.0460424889894	3.69002365286019
136	3.43114893043451	2.02808082155797	3.01310158695249	4.51631592549936	7	1	4.46829105337282	1.40259511127706	7	6.18573897321407	1.00739620332477	5.99404622603528	1.41822407434114	6.61803258174939	2.03455549505174	4.05241043663754	6.29869191496058	2.28640056789064	1	2.35128543102799	6.54714796223083	2.85742178881675	2.78500274565615	3.28969739514223	-7.26553668758696	1.78590652458529	0.881290931954586	10.7003719177564	2.44420224822465	-1.96743102016535	-13.4175165176026	5.41323803901019	-7.36168904031187	3.53722319589257	6.86695463797259	6.29110746660613	-5.27888645000289	-19.2044469859965	-2.38306329665714	-0.53703128186317	-13.6899993035112	-0.188673604112856	-6.2793905601741	1.16156837533245	10.3915084481749	4.26800409084873	-3.48742732878789	2.96889575890458	1.31060528110849
137	3.47488114873218	2.87019709103526	4.86106542232688	2.09432466871301	5.89184538556913	1.80448475420218	3.75568898783146	1.36820322598555	4.80944132606095	6.10765352048017	2.54833725497056	2.77263237040078	3.36405089756935	5.07612127278871	3.08038817501483	2.57800290199186	2.99414055950723	2.5182035793169	1.92175678295843	1.69345302869539	4.91660121340325	1	6.44283079156948	2.00092285574688	-6.43849915413968	-3.436521700825	-1.12750750513662	4.31566511645599	-8.81755342668166	-0.413714773021197	-4.15026233664975	3.56669714320749	4.03478514164665	-10.1331471326475	0.271389460660716	-0.32880273414452	-4.68738977068962	-18.5370883977839	3.55182245293421	3.40992336122279	-6.68982148065152	-8.31630756164428	-4.84365461073356	0.462730923971109	15.5650727365885	3.7197781500799	4.63052521295923	6.71242784287379	-1.78007931331386
138	1	3.99875402897442	2.38306616037268	4.59097532448823	6.98978782682637	3.21978841150168	1.67168760557932	5.64083402599578	3.64889894979256	1.46274121187396	2.76720285104092	3.57445047792783	6.71230995095372	2.54238269754465	4.10646277160349	6.0052306922574	1.11491037119168	4.81612174163387	1	3.67166656595271	7	1.51326408554387	1.01715921276356	4.64828608798474	-6.06064955802672	-1.44211014924505	-0.895707650686888	9.34114829245054	-2.17202429039162	-3.59690503667747	-7.80634921415985	0.556901985559657	-6.53707555144184	2.2650304078196	8.1256121887892	5.01003849815853	-3.21272479524378	-16.7932048978968	2.88038794183505	1.26352365410627	-14.3030516757416	0.190178523342596	-6.43571695033473	2.78693860856703	8.73066263282097	1.72476719370728	-6.01908115384104	-1.4976670291125	-0.903288930717809
139	1.20418374181386	2.49814025807453	3.11202326456888	6.70323975266621	1.81670527299424	4.36319886960258	1	6.65118611467068	4.41261292915924	5.88365550059289	4.13911235067428	5.50033139954602	6.72318527206298	1.64490014325493	1.83409932090238	3.79399673225283	1.53147362261661	1.24038330721377	4.81085315173154	6.28465078154835	6.34942480093652	1.81220882086872	6.00308549448538	0.684296640634363	-10.0031456611504	6.3973533629991	-5.0394953806396	5.17103802367003	3.20968084238582	-5.78234380936796	-10.4384714793925	11.1934658635471	1.54179808805669	-6.92663774163482	5.08621977764222	2.79800434813955	-13.1194479253109	-10.0387764833511	-6.98478555119421	4.11927458857225	-0.251548000931142	-6.63704296594717	-4.00421003006675	5.83315852051959	15.5299973599884	1.60266332076166	-2.37787683493941	2.79790481934641	-3.65440191006227
140	2.32827791760549	1.29140620970984	2.53578081315637	4.87772766286306	2.56065749935466	3.27382298949644	2.02403617171817	1.48967641365755	6.13424258608191	7	1	3.7579100018113	4.06737563716922	1.11201950180303	3.80289052355136	1.88220555998051	2.81087195289772	1	1.71361450307903	3.30926244789662	3.57337543595856	3.82542832408098	1.85419161107721	0.849616055223798	-8.49533851157933	-0.213281035833982	-1.76846600291242	4.08541902506235	2.28197811511835	-4.26343663781052	-8.83615782312072	3.59984618923512	-3.20913776412442	-2.74475356371696	6.19342976173514	1.18028913393629	-4.82894655103201	-16.5842472580293	0.445054807744086	1.8529108899144	-13.7102346601154	0.0211208522129965	-6.73372614716433	7.14042871519808	4.88881502402594	4.20373664164204	-1.2196339341295	-0.389057205414052	-2.11489568293249
141	1	4.09043942718321	1.25211825038924	2.73001506095064	1	2.08248697764924	2.23778355861859	5.40793100816486	4.58997315755233	4.66979208405447	2.1773321711449	1.75447425334584	5.44922803148316	2.27147928558419	3.72695253163845	3.16222556597282	2.15003513847915	6.78523748938113	2.30425881706331	5.04879696689765	5.92718381708007	1	6.68804136468039	0.647163363164487	-4.74581880293216	-1.18464404864785	-4.66219699518456	9.30717971347973	-2.27165308384715	-2.97472370095709	-11.8138773926628	6.17932518746001	-5.36352165490341	0.194217358184122	4.24903322127577	4.1220916265517	-1.90423906013024	-19.2844029681338	-3.28264354438585	6.53595009192949	-15.0589069442886	-3.68929007645382	-9.6628094795586	1.09731613051264	4.91928581073902	-0.786658605943422	-6.51183562829103	-0.0356395809670726	-0.820620133313894
142	5.49830677881341	7	1.19451978139685	1.19946981977525	3.79281702125101	3.00970832716045	2.17579193708063	2.16621366965468	3.14223198905097	4.16722024367389	7	4.15193727760203	5.00688269723035	1	2.31434527212786	3.26536389481929	1.49901039905608	6.33496330607361	3.79825841279163	6.40589546737318	2.40557480381326	1.92060393171943	2.00255484566017	2.91238995440968	-12.1007017219971	1.97316919862312	-0.31630723179904	0.236617570929927	-2.65428936230927	1.46154549599803	-6.09113491787167	6.58993711016636	-0.159611642923264	-11.3220994335016	4.46556347449779	2.74574373160038	1.02461822980648	-9.40773898213571	-7.20989578972892	6.10019031220521	-3.82677212532176	-11.1859398020732	-7.77082111981636	-1.24572200628997	4.80143554329423	0.252508367396808	4.40857595139207	4.91209213654229	-1.78406736805553
143	2.18840133903088	1.34265244988202	2.1293123375433	3.51965608462054	6.50986453572552	1.0549066010713	1	2.01722929236156	6.78935080833056	5.35965218855009	3.27655383737146	6.61596813373966	1.95586157318721	4.90026215633436	1.18118228114891	3.8768150687268	4.87641908432853	7	1.53407742853637	2.88083446094909	5.92801770369111	3.07029838195194	6.04072404711641	2.40152487654585	-7.12138430882434	2.46217066253617	0.980188868847501	9.30536950578917	1.50794518702458	-2.86832824090625	-13.5026560575088	5.75854943410889	-7.00354521918954	1.59088463253009	6.9635653629739	7.29576211973058	-5.11279418775224	-17.8332906036015	-2.54892471296259	-0.106739915369866	-14.2398627519986	-1.23796719896515	-5.53973166249862	-0.742573265449296	14.4172110292111	-3.19755317137733	-2.6091187441959	6.39942164704478	3.9838407385366
144	2.13776539182156	1.84880817826729	1.81969371193582	6.8432626866678	2.17642965722946	4.17310460389216	1.64466429345374	3.7240873180417	4.33078610970966	4.88710094638706	3.21634947369158	4.72954387145508	5.09059892881821	1.12918343535059	2.34790968064375	2.32558408511199	3.07757860898116	1.55763741072994	1.18380103738758	6.83663022055623	1	1	3.31558118491529	3.30561423157907	-5.66828614131236	11.0038955985355	-5.57303518935278	3.74645277838696	-4.11066643680406	-6.03618015917389	-6.71364552970322	7.29957496567463	-0.856003231535803	-5.12462111198065	-0.929457676925266	4.21192559385195	-13.6131945643715	-12.432470375668	-8.62245009585158	1.08276351363121	0.783543107719035	-9.34552872347193	-3.67650740219606	5.19054090133132	3.5410316727094	3.49350459964834	-8.11147283704143	0.782306859725127	-0.146218301392724
145	5.02069740427606	7	1.17462466404465	1	4.32531443749277	4.77835697242438	2.0246631616272	4.53723604014807	3.57724571809675	3.9427926609517	7	6.34711284210163	2.61630182487711	2.58237289030604	1.50095091448437	3.50921135234909	1	5.78850024385687	4.42463569725366	6.07767744241931	2.37443502865853	1.91293910749651	3.58750216638215	3.3649681451122	-11.3306183038012	1.93491840254554	0.431660608179677	0.520127575774794	-2.02713507966753	0.086944350365795	-6.95590483000684	5.77466931180234	0.234241527443334	-11.219172263744	4.73152429613742	2.93973513834994	0.953080265168622	-8.58443503746074	-6.84568147391838	5.39818208896911	-4.18555241415416	-9.38223349667074	-7.71734873293035	4.39691283557518	5.07949348650479	-2.1905752082999	-2.99560900086033	4.55034502739482	-0.38149326469855
146	4.86456237713985	3.41595544718052	4.99797979268846	3.63348993215898	4.87629474067383	2.16136806664609	2.65756217204125	1.35926833480441	3.6342277229576	5.37665881476494	2.20878853327852	5.22935080584712	3.62452403519916	5.47676984997647	3.81630049890192	3.47861723743405	2.7254424079751	1.85629431183931	2.17462929093285	1.40533975570979	5.23383050923896	2.04504720251492	4.93125759427175	1.7614077995259	-6.94700297435175	-3.25663632548698	-1.38886264182939	4.82970072063891	-9.05772426137631	0.311509449423042	-4.26562566422098	4.27785035612339	4.29327255552	-11.7179994213751	0.236483878388612	0.139833315143103	-3.81293809464734	-18.8245746435317	2.58149260716831	4.32367126678307	-5.32784339755149	-8.88045786563925	-5.22995999336627	3.37853920744571	14.5241614392193	3.79744464065391	8.27121306613465	6.52272564034524	-1.36766096299093
147	2.66566211657666	1.46178500189605	3.89156133125316	6.94202971710876	1	4.25977901430462	2.18045982414659	1.32413057846456	1	2.75894444558048	1.46654994055074	6.89050940189769	4.55645007443908	5.86370906913947	6.44215538904214	1.73948252255769	1	3.07819737018079	2.17921530210197	1.97973262281479	5.20286794387355	4.48818356374636	3.10192508028853	-0.0487340054638638	-10.0311807994085	8.3688997675139	-4.65145755228896	3.0382646864325	2.16552148208845	-4.30056248858762	-4.67299351008	7.00627749797247	1.28970562934421	-3.77393794004516	5.33993127642004	2.84931192090234	-11.5616465611595	-10.5781122633041	-4.81971023075373	3.72744525606578	-0.0427862589098925	-4.79582788374036	-7.77031577080317	1.14194772797079	11.5703453682452	0.925878878845167	-2.72612784963785	3.59098947260943	-1.45722345747181
148	2.83967570306601	3.67880358830002	1.10954588559685	3.86828189138113	4.7744284178317	3.91569438366357	1.36346486640794	5.15330096129075	7	2.99500893033365	4.76592404303187	6.51017411578253	6.01423136344467	2.05574447741115	2.52628353853712	4.64590764247806	2.8313334710353	2.25592696611235	3.95045478569508	6.23218788048678	1	3.85669950650918	6.60238476213155	2.69573634675656	-8.04625037864615	-1.31808139506394	-3.29354470780206	3.73961673170973	-8.15990528572635	-7.5589230191094	-6.01324443021442	1.45473805948645	0.130251178976864	-3.1843086571131	6.92203529315996	1.28361186004314	-7.1811208227316	-13.4424963594021	-9.24694756107895	2.03241619339454	-6.923518369721	-6.64154963491842	-3.0637342579073	-2.11710135741508	5.13457731366815	0.216795299523881	2.39718246641998	1.62854699914603	0.399390693562323
149	1.0099642035787	3.28231712489486	3.89519119974504	5.58737053300934	5.88530187120287	2.62414895332316	4.44763277574522	1.3403408079219	3.72070880345987	1.29195834295479	1	1.10394925862955	4.15820374149282	1.57095665802443	1.26870929307266	3.57504491947554	1	5.47092163188891	5.18280038631626	2.56146475155398	2.09260097995188	1	2.0448010871448	3.6491760632449	-6.1787227352592	-0.16837342872305	-1.50376101421347	7.26009057556628	0.0331004386234776	-6.33270679450573	-9.09639186323201	0.90424474877795	-6.83654238982789	-0.551777977758199	5.78202760809775	4.47369928561494	-1.2547896809556	-15.8576664093913	-0.479315807666829	4.89689637126164	-12.4801315309428	-0.194592409246294	-5.56460486708557	2.3219111934869	15.3129453781648	-1.1428412613896	6.63074924753492	3.45888987673671	-0.765329820704778
150	1	2.01775955548375	1.61605951949305	6.06653907047426	3.53393322533742	1.99801214156932	1	4.94050123770121	5.25501375404716	3.16948400353004	1.0996130796092	7	6.1867270474445	6.99648252234112	2.61753090562375	5.91798239789463	5.71607939637545	1	6.54992844771624	1.56669396457688	4.08341030678493	1.98814989892231	1	-1.05465392412928	-5.47343375107399	-3.00297552405315	-0.113896974839408	5.89498818854443	1.63516074140661	-5.30107542620494	-8.54030938529826	2.34032177504127	-5.34891256994916	-1.21586089227465	5.18059168371336	1.13119325232858	-5.54539415521559	-17.7085246596735	1.37055045424359	3.29173625194624	-16.4466754231923	-1.45253127864879	-7.82662750435385	2.10042559218711	11.1432658294645	7.26969982410619	-3.80791692440092	-0.428272200468129	-2.31363920677262
151	4.23670424539877	2.06170289617444	3.47040662127995	6.31532886858779	5.90876413319838	1	1	2.21447545570877	6.55258979585809	4.71966433387366	2.93431814900517	1.07432456367593	2.12406596714004	5.28100497765246	1.08021604655947	2.87293898262465	5.91689461259166	1	1	4.12365114681227	4.38043716812094	3.83071487849434	5.60725691897292	3.92706760509103	-7.72541398503055	1.72147628220414	1.89904637469696	8.8732254398023	-2.22088275313947	-2.36137963262822	-11.8052612438159	4.6096804274731	-7.6787072501821	3.33873173652906	6.73355505461442	5.93970541997102	-5.07763767286558	-18.7908922800851	-2.07588735434721	1.14849333051795	-15.2379517908795	-1.41109603994232	-5.62427073871689	1.60960455651421	12.690471828145	3.38333498332979	-2.73693719435199	6.27165899867306	-2.09331310840631
152	1.04583927600387	1.38456801080032	3.24761194149727	7	3.72356524251572	3.65467837527346	5.0039233315586	4.3287941325842	5.54049021561079	2.05777054745732	4.24065646725608	2.8332502952676	2.58733009867469	2.9269573696255	1.82465013560295	3.36814620879322	2.10603260416532	4.32249741181862	1.4966927356922	6.75256203469841	5.17727904753851	2.45581148602154	2.28536326977995	0.487036163938951	-8.18228111519618	7.69513548258218	-1.96041483953844	1.08909064319864	0.0182258183465742	-6.93726889921021	-4.68079685444272	6.00760200070923	0.179760254198089	-7.71325045946635	3.74026922844602	0.036896478866401	-14.6512798926005	-11.0000191561703	-9.76221662704228	0.796462886684243	-0.247911461158461	-6.2352934328002	-1.34893857891153	-0.0721840100873861	3.28403138247685	2.76020327644364	-9.07245294746361	4.94917492008897	0.732802201032839
153	1.57838693893178	2.09289527777	1.84406627162016	4.61801345628562	2.39761760154825	5.88171275582603	1	6.42468423407261	4.460941210911	4.14001811475649	4.05866150552284	6.55187095159324	4.37958948297682	1.77162981345848	3.41703151788259	3.53480118750857	3.83293164071503	4.54274925842315	2.13144170450168	1.04920499323599	5.81576814081281	2.24410998838902	3.22739889843659	-0.495312989998802	-6.90140343613985	-0.811669336705312	1.23920553344324	7.14509467774732	2.02468862938054	-5.18223524022433	-8.76819414947154	3.17552316043909	-5.20317765677962	-1.73954658441551	5.3342299493892	1.47682530463879	-5.63550965394047	-18.3152178981072	1.79737903001069	3.03352810629366	-15.8632368633008	-1.69179063924964	-9.61036356413162	7.21126143808503	10.6313614501209	4.85953353539871	-8.25994978526697	1.7513405256902	-2.72369787635305
154	1.83048040029295	1	2.70702339338469	2.87020373315329	6.36796734032493	1.32256752365679	2.33394282418718	1.51658468563525	1.80262959994625	7	1.22225368321992	5.93887964925507	5.6192825171547	1.22932989722685	2.43945579922512	3.79472406816148	2.03423549572074	3.38688321168224	2.47439822980917	4.65854466374052	5.16577272131348	5.11813651755048	1.42777828681333	0.520296101358697	-8.83325555784774	7.26168429901091	-4.73242206622326	2.74490661836955	-4.34588960580268	-3.69513892045828	-6.31215532848926	8.37638399249747	-0.589230539559982	-9.46089123580004	0.201790967345527	2.49856233812871	-9.20066455132448	-10.2759328951663	-6.81058332733808	4.06640746973192	-2.27515195889858	-5.44336199721255	-3.63377902030642	1.95348838592188	6.46901434598846	3.0458876251131	1.90477920252094	5.85314108109379	-2.09923214826607
155	7	7	4.44565117545353	1.37169273649356	1.4399440492986	2.38518774478416	2.38979477976016	2.15670179086468	1	2.29938372229198	1.18244973973792	6.64495877180905	3.58305456816754	3.23812129227929	4.81388055520525	3.24220663720786	2.8327917254171	5.9188981713207	7	4.1831068048966	5.51021961444456	2.08602375873403	6.60507864843386	2.77094593590942	-7.69356200709192	-2.74933448688572	0.983088770301766	8.52674020469011	5.8175147313025	-3.86110860320013	-10.8572573608505	2.7310440333197	3.36384849835924	-4.05755390599863	8.71098606799126	2.64545310921455	-3.388003353085	-18.1159310623891	-2.27346693202078	4.81794717326045	-14.4174245541695	-3.86318141366066	-9.44011865401172	2.55294015059944	9.1893749339088	3.43223984148906	2.16953970097782	0.585605091976997	2.35549563476591
156	2.19117244281466	6.84323421366711	1.06699587781005	1.22593462427286	3.06060013066067	3.15399285010187	3.66116350774611	1.31091182039088	3.66476066177566	6.38601026713675	5.07217838810686	2.73170374441548	6.44243559737143	5.4413171663398	4.60532652718727	4.23743020390966	4.98606310544797	3.66915799305899	3.91528940234585	6.36876175288562	7	2.31856395034148	4.79540521772518	0.793217485234775	-5.33816836511967	-1.56086648975992	-4.168130797591	7.88619818104698	-2.13171401921956	-4.43352997265537	-12.0489028813802	3.61835454712991	-5.99447104980736	2.31462980384379	4.88307947165086	5.64712689263653	-3.59457220780467	-19.1560920998196	0.234141462507874	4.93179346875132	-15.5959570872364	-3.51005847682111	-10.4007763231152	4.77479743900585	15.6400530684866	0.00619111942720685	-6.56275040037931	1.75397612841935	-2.63508533293115
157	1	5.21139467847214	1.66350068731591	2.69282736294203	6.39402944768459	5.32227735260364	3.61652858114729	2.00917056430134	4.43956888245424	2.24055180158906	6.41101676875781	6.24061805075572	5.07442776154723	6.68315757409637	1.29241183824459	1.97519833906475	5.8354252941281	5.76056330557942	2.55095749457578	1.1157369198928	3.08290253544933	2.18973160730717	4.83017339968336	3.08626042745446	-2.68907388180444	1.07430020563306	-1.36517509362999	8.00197326649354	-3.82307126408165	-4.87313958240487	-9.22492903222603	5.39215909977474	-2.7477811543406	1.13746857091767	9.94069512364518	-0.869346180907203	-1.04583450341039	-16.1433706107009	0.954211007766513	3.38975092886018	-12.1788661287886	-0.930471175832474	-5.69743344928037	3.30397312565318	10.6837676036103	3.71922283288699	-2.07714533826787	1.37176577878065	-0.405928611000472
158	5.8690259343007	7	1.68505083248991	1.45194185842225	4.4497688721565	5.67068017741938	5.64099148962963	2.25644888519039	3.8817368215847	5.04674970217964	5.97351260480981	6.95195509916384	2.36304144998448	3.06017544261241	1.08978845098368	3.67591357037918	1.91855735051321	5.80997878927456	5.35201993929444	6.49085154616573	2.54756688825703	3.41508215887363	3.50465641900398	3.16864468007206	-11.4836627880994	1.99403752047272	0.0198047945202899	-0.214626688506824	-1.78024683074782	0.300222595946371	-5.80484868879847	5.92522216540063	0.450687896197868	-11.1770399545806	4.5390066158416	2.95318775085853	1.16429175391608	-9.34147178834783	-7.78343070923284	6.29230078993043	-4.75904182045704	-9.87481142594513	-7.04362904108836	4.07063398062029	4.48728235922951	-1.7938249526846	5.74873007699509	3.63100626744354	-1.02847872519598
159	1.80401348007246	3.3381591641219	1.3798299959106	2.18407023967171	1.91468590967507	1.29399341495767	1.03652660511196	1.34851734101087	3.2283625099114	1	6.19992182996513	6.31466302235661	2.14270498002209	1.9252365281521	1.43174663650149	2.41610011131659	1	6.68692398032235	2.47437257334968	5.50889989690398	4.3634783348425	5.02779438110861	1.17117434914355	1.0099258980349	-4.35419952063751	0.0520619730395615	-3.95834967446516	8.65265080687246	-3.06544207747345	-1.95558639168821	-10.8291486787077	5.69250275486275	-5.42096454326604	1.02700967025642	5.29809189008103	4.92756946299351	-1.00383829378353	-18.752804902452	-2.56791305289023	4.85125641854589	-15.1758095327929	-4.32124583051078	-8.98250288293049	2.56521072731501	14.1697929636619	-3.38828022826038	2.63155677201328	0.100426927164913	-0.259328267759475
160	1.05424179011727	5.7276603497452	1	4.86496931626609	7	4.51154890000129	1.66532289313463	1.48185340399378	3.18480202633696	2.95690757863284	1.79217947254364	7	5.52730330448077	3.23392985228446	3.67417255157585	3.16576829475407	1.08219899882718	3.94710617369125	3.2967464942742	3.21011379835532	4.03409674982179	6.496152309641	6.47179667974731	4.56435346924617	-6.15089775867707	-2.68683604295657	-0.0469337980135675	8.76171605872073	-1.52776740542263	-3.54292999470543	-7.36922957748854	1.14551914357793	-5.53154232680324	1.90758747727128	8.33455262655879	3.81738330216434	-1.99308860194333	-16.3394426587835	1.14040463178174	1.88142908883792	-14.378821406288	-0.169453700109626	-7.82672217910584	5.81368276378941	11.0992625092958	-1.68768182795906	-1.10643041202118	4.15112056312391	-0.706921466388295
161	5.97706745275138	7	2.37633898061276	2.74970131671453	2.95946146050606	2.70518192779704	3.53099961386572	2.01458887382394	3.37039400231728	3.02367395923692	6.0290532999563	7	7	2.81990952394911	5.53787138957891	6.06752387815661	1.95600931399406	7	1.00900399998923	6.97688818851641	6.54221298201971	3.96742240282206	5.65021856965485	4.44106435011372	-4.49828813715983	-3.45256362014227	-1.25855260341579	6.66615829169706	4.34268254181343	-3.75433169158521	-11.8370928015686	2.76373673667604	2.94122277222342	0.352285766415042	4.23352756366637	3.01257131092153	-4.7407710573102	-17.6017772895278	-6.16334949856817	4.1732332670841	-14.5205866457554	-4.29076330125196	-8.62033585791594	5.91658201289654	10.9315542882094	2.12603926910601	-3.19825446171964	2.92958959576499	-3.43535875441561
162	1	5.40500153452077	1.69466179830723	4.63705569909414	6.72266051740521	3.5240067592169	1.27858626275663	2.84945062653939	4.68945443362974	1.14617184708325	1.10898050111785	5.9758573228805	6.86120012047624	1.93574585294542	3.03768197768933	4.59955994563355	1	5.85580846772254	4.68442763775637	4.9361707727247	6.13584840940396	1.13976866618671	3.00332342244463	4.63351267118261	-5.20511275271253	-2.67316482615324	-0.00361460695736472	8.76183816423347	-1.04035481181406	-4.08699183138806	-7.40219421143423	0.522875314683889	-7.91023225154579	0.0418917082376075	7.37787910458615	4.29622406103865	-2.8517741117445	-14.726627920352	3.23312981903231	3.6635643524664	-13.0630506466648	0.632511830558666	-7.74899843875844	7.47686550035775	3.23430177627053	2.49622488367046	-5.10368306495411	1.46284858052441	0.627062692442983
163	1.45724554039525	1.90699736647794	2.14810832858502	1.70920609595884	3.47024029302153	1	1.89897335702918	5.31949701135164	4.67463459777304	4.49423719463634	1.47512763998445	5.87883627564464	7	1.92285635762877	1	1.9476447836037	2.54988442342264	3.68847434839784	3.9340705010431	7	5.67755682592378	1	1	3.8397234886001	-2.48286482598116	-1.8039962792571	-1.7602363935691	8.0932601954743	-1.16310684925538	-4.37239913032491	-13.8267459423826	1.94836071092367	-3.49916956087865	-1.76389873152463	5.93981018144285	4.06518107282225	-5.40476369939231	-16.2943010501373	3.37050832929578	3.20509297076043	-11.9564356257439	-1.19221519765476	-6.03883802868418	2.40307893886921	11.4769677055636	1.16072467960377	-7.66034091818992	2.0225567550075	-1.61471129215017
164	1.9803252127251	4.45732990847737	1.63173010639397	1.52709880231881	6.13242397321799	4.14705267284164	3.56494750890173	2.79560719154104	1.74048174425154	2.7598899954447	1.47972351773343	3.5271700936247	5.27133843051738	5.60069988443265	3.33009543936412	2.84201882010839	5.84537830109765	6.45776663314494	1.21012665890966	4.79257174702116	4.63349363752221	1.71806915124314	2.43271767670301	-0.861731793288069	-3.91141298340719	0.810884650810006	3.16418235655633	9.87294302564971	-7.07012842744484	0.867094985535594	-10.1386823795004	7.36137295446768	5.81515411123287	-9.82688412835123	-4.21027184668757	2.98018816287001	-7.4546417084151	-22.622915935063	0.629738939889439	4.66851685460233	-5.94665797148779	-14.2210655745257	-4.96852171843482	4.79974630266123	2.14138093014743	6.1361890926668	4.84392210815821	1.21044337927201	-2.51730720271091
165	2.51327947794907	2.91157045826551	3.32315261640083	2.22568130123084	3.07522398211361	3.64487153788123	1.51173805535412	2.77281552526983	3.87764038729551	1.61089271485447	2.94377347513535	4.37083731749759	7	6.85169770757435	2.43262153515452	3.23266177783227	4.95092936900699	5.37985524755063	2.62250953650249	5.15152178228011	1.57525524835161	6.06068944189877	2.1265717163814	0.349124305657464	-2.29575983785309	1.85484405703289	2.29866709572427	9.01454656538061	-7.07264735111393	-1.51710070290084	-11.1715797085007	7.88005297667954	5.15309337845496	-9.71695051147975	-2.27828101483084	2.12263335767653	-7.28896880883511	-24.826390325279	0.0308999078198125	4.15733316565884	-8.8704780218367	-14.1829304828781	-5.77337497918052	2.51704702345946	2.07701223269707	7.5612149848801	5.45278212587997	2.95510063963555	1.80215764225218
166	6.49033160739084	7	3.43540724933732	2.00893193612538	2.82475875104199	2.44257359860015	3.52301522251375	1.19011510855029	5.63789043866134	3.1793045692634	1.12137630293299	5.88680046739594	5.92397935665031	1.28450876420124	2.29080598818116	1.97240029363744	1.14930302643513	3.14812560894608	7	7	3.27773062191706	1.94077320374211	4.32158981178282	3.34190646320896	-3.93060450722516	-0.209906293596133	1.1821549015921	7.78858015951258	6.29048652330494	-1.64955762796863	-11.0405137531396	3.60345978431261	1.9433742355154	-1.64254525450685	7.35845549498754	5.13550016186755	-5.74402079244309	-16.267153038407	-3.28105397834264	6.01492673818829	-12.8721398910967	-4.85079803714127	-7.10432754692367	4.73214106987523	6.50235279429095	4.05332085171605	3.91380681783239	3.76542246636994	-4.53883610355994
167	6.44577165619054	6.04790907047516	3.87193615366022	2.01314034485712	2.63142548684634	3.02514969264885	4.51535017742948	1.83515307584867	4.935966667402	2.32799070877757	1.50159781118144	6.57830817221917	5.06015464627497	1	1.8761733851599	1.10713140516009	1.78256186524115	7	7	6.25917343925277	3.13155151839636	2.27650305373541	6.47075357511349	2.82849977894809	-4.01245866171427	-0.932905631255884	0.697192846772513	7.63054986505473	6.16732435737957	-1.72709087650573	-11.349740518865	3.85736969323531	0.410407259164771	-2.03195472093499	6.43537340611226	5.87700006548049	-5.60585603374387	-16.8779894319578	-3.10649280507712	4.8582498742212	-13.858223753514	-4.80077028376443	-7.65550764939365	-0.884031105512343	7.49466568535034	3.17881042626857	-0.54301099615773	2.62270664775932	-5.64733894791267
168	1.02081338071059	4.34531819617863	2.98339178526433	1.26800020182823	5.60927681326215	1	2.31037327102055	1.79306673123419	5.90899492532978	3.67854903087615	5.1429670152633	3.49620642851546	5.84964747629244	4.40089699484528	2.07832460077691	4.79585754414775	3.94464928365505	3.5584736170237	7	3.02768585366019	2.97519495271574	3.41727952867779	2.3603226876062	0.906275329454799	-10.8998412144858	7.06071394577489	-5.43327800767244	2.64282783750345	-2.79208632128224	-4.07058489887188	-7.54638641549619	9.52683697562692	2.22693083111328	-9.76644301143211	0.482932427891129	4.62525507833813	-8.15319527651701	-11.580109826543	-8.78846717834385	4.06842929492615	-2.07489071871746	-2.22523396640109	-2.78385479419118	4.5090010740417	4.80138824136163	-2.34498517684465	-2.06011216634106	4.99798247047709	-1.35286153375961
169	2.80147141710365	4.93748760750607	5.29932110328789	1.52359017257905	4.91352356527936	4.44084974382123	3.43029173000713	5.3653844683144	5.74748379236917	4.38962099478087	3.72619294386839	4.89033193276284	5.03417537864955	4.04347316966656	4.7351962371532	3.08702959690805	2.27264345849604	7	3.34901510456196	4.43003139971747	2.017238653341	4.85197485729505	1	3.7456246876399	-4.75942159436562	-0.190337883295541	-3.35199115296519	8.41694739522538	-1.52183037323363	-4.15057770971026	-8.71103125292765	5.44984311710076	-2.18492542663108	-0.696831101460988	9.072892658136	-1.08553642946249	-3.94029109539194	-11.6374071595095	1.9258886421134	3.10330189549399	-14.3565914972964	-1.43710703963082	-5.85502782542228	5.22007372078267	12.972740608423	1.14143284103458	-6.34423998749409	6.15449004161615	0.352939563951909
170	3.4340343417296	1.90055119178836	4.15414859695293	6.15149187903527	1.45168970696278	6.03514094462646	3.55990962134748	3.11169643364408	1.09300395581217	2.71884556440604	1.94688517392901	5.92138671910412	5.18869675087726	4.74405901584371	2.20689449645091	2.06484023658983	1	6.48285053515656	1.22194614420651	1.55586538612629	6.58305316843739	4.16319430522043	2.55490134498463	0.879138059135617	-10.6100549412095	7.9047232322199	-3.80087985034342	2.94184886543309	1.69097430435219	-2.69547682742968	-5.01820397434612	6.4157694185564	-0.0727673909636453	-3.40236193359207	5.76579382374285	2.86412733357852	-11.3806404928566	-9.82659306346653	-6.39050485616514	3.66628985321834	0.0306084019329111	-5.22220758104317	-8.04230935805633	-1.59197439272437	3.09194535265642	-1.14356132343152	-3.24431275778922	2.29780893935078	0.529077714399479
171	1	1	2.67248526121047	3.76613972418747	5.08681270072865	1	5.14723263125069	1.43458949578764	2.58789071174883	6.29576157654195	1.84390759758506	4.8228037809518	5.75619767236195	2.61465868472951	3.60474694072151	5.78082127867889	1.70785171437551	2.78545654772303	1.712734769	6.92198098005275	2.77995246570621	5.28390604978908	3.97220644675775	-0.33888469788846	-7.67435794963643	8.28713427551864	-5.33204813092329	1.93189988114644	-4.69553666281483	-4.47074961253266	-6.31856581661357	9.2910734075299	-0.444018007598745	-9.18484277300886	-0.519514978701855	2.68524230759346	-8.55329901764628	-10.5908200009852	-5.98077024311711	4.22465005249445	-1.83150858672969	-6.02133588643046	-4.73736323922536	2.24856726367007	7.09398279532718	2.29227207012727	1.19471596856376	3.33719897981533	4.48656454596896
172	1.16720150094597	1.10081580620025	2.38140949660905	5.38647943482142	4.27245998694538	2.66271428997823	1	5.25102493607202	3.32394450149359	1.16845907285821	1.52526565606199	6.28606064149816	4.75421363073299	6.1959839446636	3.96627194739593	3.73256271941775	5.75141100573628	1	3.28041680364136	1	6.34830699842428	3.64238773934515	3.42547063136178	1.2231988417633	-5.35965243537641	-0.795332055007442	0.803390455677147	5.87297154469043	3.35021987206569	-6.87274173885465	-9.41602699910017	2.5955370965347	-4.06582897653656	-1.76833073300391	7.70471542108614	1.70862855117434	-4.41458245916443	-18.6322380863444	2.76911746990426	2.27726847698389	-19.1824465938266	-0.545389538799609	-6.39434195975154	7.62977915233698	13.6150303662394	7.38520727881208	-3.37188549842309	-0.273269228123463	-1.73611902475053
173	2.22306203021846	1.0557936207475	1.80683057336903	4.15614946784693	6.99743532172076	1	2.75219975802773	2.32268105326962	6.63653421452589	6.63366576968595	1.73583487744251	6.58104296709406	2.45574789406046	6.14876029538297	1	1.88378993000174	6.3292217200479	6.87655643534273	1.31238821062123	1	3.05759385058733	1	3.89148766341265	1.86159874807115	-6.06267462827655	1.76616114221114	-0.0707450232449779	10.3819415878238	0.069256476038146	-1.65926667740918	-11.6279983032783	3.21143478447697	-8.21063347327617	2.48485406766465	9.14152944256051	7.7166293019937	-5.51327573781615	-18.3135711648845	-1.55515906938228	-0.328084052705009	-14.0626930334132	0.102768383261824	-5.91408921880935	4.65860132506745	8.4695920894807	5.96057882923699	-2.10166812055505	2.0653053039885	-7.4668961632262
174	2.1628674721714	3.95644494674487	4.14623549799837	2.27332540581647	5.96198294434547	2.38875724318132	5.86109890779009	6.77084247473466	2.62405428678108	4.50109491761646	3.02108732435454	1.97306743971239	6.94110622298871	1.18693405567881	1.12984057369019	6.2161358655913	2.99094508809507	2.34805434913697	5.57450182198401	5.17071546119947	1.1877872149898	4.50680599426457	3.62515834341332	3.1399117738931	-4.49180587384982	-0.624468867940681	-2.69156324741307	6.06844043265381	-1.65460903308086	-5.24921614504104	-7.98469883558061	6.88377300562708	-1.89729114208932	-1.88962791854136	10.2226399606436	-0.290901781354205	-3.95704754760923	-11.958648004165	0.86803143555074	1.17545092427034	-13.8288589731218	-0.798662731956626	-7.67460920088502	-0.0898755676279244	13.6391508547978	0.940060278757748	-1.36906284462473	4.77467565838624	-4.19788328608836
175	2.87661303597654	3.16455504061566	1	3.70024984781036	5.93302040949818	1.5027901117993	3.06764522818305	1.21099328512317	2.25899994483582	5.301639570638	3.50574769001796	1.07454816481466	3.64709728986132	6.1181714642542	2.23841129950709	1.40356357012365	2.74114238028446	1.32279999340937	1.49227368395363	3.10134947633486	2.90875203135349	1.2096070140408	7	2.79803816862698	-8.88692455753353	-0.658055723523673	0.742750845170857	11.7295329039668	0.416325336107567	-4.28312700398103	-12.1096030788057	3.42849368847793	-7.07807858192624	6.20653902273303	5.05442140589796	4.17201755451567	-7.79251641845894	-16.8451768952588	-0.718891203560802	-1.84373709589573	-15.018347057055	-1.27543487864001	-6.47803435247785	0.520224135472971	11.8701299383548	-1.60190835786836	-2.79701432931507	7.04077489011979	0.403394843375067
176	5.75031763486684	4.95110862171573	2.22813255541794	1.28590161687136	3.87057543855136	1.61481743008782	5.15680606685985	5.02463278047558	1.48150491973468	2.62396221755204	6.13679989826364	5.76394205481273	3.52570217138482	7	1.5549795690129	2.29311570175902	3.18549425570597	6.8099867518544	1.58155961093561	3.72506852442264	2.52236957178801	5.14130535853014	4.97905967138662	1.95140285112916	-3.89540649646677	-2.04517761520485	2.05042378497574	8.74252638183627	3.39313513478792	-4.22191613746343	-11.0193859787465	3.0314352119363	-1.99378870407224	0.66210050029368	6.12776534206567	4.05581202819722	-3.71276358444542	-18.8983113417321	-2.1213207144158	8.28314215687366	-12.863277584126	-4.70965152838713	-7.49350611351796	3.82777113572787	0.79245852811639	-1.20739245029408	3.50086297573693	5.06301394376141	-4.64654925604651
177	6.41408342405466	7	4.4438379665272	1	1.18286051701426	3.02508855715116	1	5.37046658181085	1	1	1.13201546451791	4.96575287457537	2.92798282952471	3.87493577289486	4.45757682440544	1	2.9780106501782	3.55602443702975	5.32943739419063	4.62322680488886	3.22347220427222	2.62209708630644	6.1005372122485	3.37807260313148	-7.86514245344757	-2.70960371275669	0.186948101532033	8.17220609987729	5.80176384209248	-2.87202560618014	-12.5816879287482	2.57438370946599	2.93875045874163	-2.79822021514622	8.37165443637109	2.70135103850641	-3.82830918612976	-17.3670460331528	-2.41729545906446	4.97463121888811	-14.067847810828	-4.13460848647047	-8.83426658302669	2.94756200373421	5.56350985994814	2.19864284143164	0.791455247837874	1.48914097537502	-1.36748045630183
178	2.15736834287148	3.27395258314818	4.4444969046595	2.79921340495552	3.61466231192085	5.68870444491576	1.45685927315855	2.67588699499931	3.55691091714666	6.52626318929419	6.6091107732747	6.40264168149099	1	5.07348722822066	1	2.77043938560215	2.68630647793787	7	1	1	3.48075513626321	1.34617532718328	1.59111313927688	2.20441802877097	-9.02285523369908	-1.07945452969454	2.86786878000249	6.58631509498027	-10.4666357058603	2.55367160461597	-5.1119398376813	9.94527759520044	3.56319058459494	-10.8325726890437	2.198330461873	-1.07087296360723	-3.18244893082316	-20.8267026859973	3.50300191846876	1.58097135429234	-2.82511343248631	-5.00758249485844	-3.14209462813694	3.96494044177707	10.7322195056934	-1.99614800876473	-0.898693139703448	3.21974351597584	-6.10103951018734
179	7	5.34366873084555	2.432053439313	1.02670659753156	6.64705076511205	2.41925225736075	2.89034145221508	2.22492576554152	5.31911500554058	6.46111443503498	6.24787207775761	4.1202454131828	6.40443787652053	3.91234523772366	1	1	1.20943638938591	2.82538825140615	3.67379009682078	4.62025179659701	6.24724086179905	1.16283997639381	6.79380512470477	4.39818926306555	-4.62088989767157	0.245579398987885	10.6555780719909	7.30490781959469	-11.2890647515963	6.75057301808315	-11.3143141113821	3.86131877910362	0.430613077019337	-6.6339172721934	-0.897064034480803	6.93691528283257	-9.78305018062085	-14.5070095337024	1.65551412741289	1.46777458615166	-5.6532249877624	-7.84442454420136	-9.06087666105009	1.43195564862179	12.3661146720743	-0.682191087359169	-6.4447903950011	-0.125129900751293	-2.13295831813217
180	3.70504802999089	2.52779033683439	1	5.19524013699205	5.07352077206459	2.28751078811697	3.82336106351421	2.10613427321693	3.86264058056736	4.30816369920073	4.65885181679425	4.51694663414665	5.85988278462417	6.10008620443668	1.53579474536614	4.52317856371936	4.29538880493555	5.18653618682782	5.8525076196665	3.36494306529819	6.20819320508908	1	2.01913214838924	0.256624589788105	-11.8778223747745	8.91794322429402	-0.0511398044278545	2.51340257346343	-1.37993272842491	-5.32161177731409	-7.21131568632467	6.57647354465413	-0.186346719765292	-4.36419129041382	3.96402190882938	-0.226381762503236	-12.9215671662872	-10.647203679335	-10.2385242672688	1.73816622993695	-3.00680852657142	-10.527978809324	-4.34776344996082	2.95194125667355	10.405036661757	-0.40135733379485	5.84021549153865	2.02464020015594	-4.65380496950597
181	3.49885000481289	1.28135291519131	3.32519972807264	7	1.09983408908358	5.84288110038998	1.08437581894041	4.90855935211627	2.14414263963905	3.6406061045322	1.61983271564358	4.04792283970026	5.01083343912367	2.90686994269379	4.07320687502655	3.56999409179925	3.64324900208425	6.32545804002572	2.35176298361835	6.1656969735394	2.1131949726329	2.20548196236475	3.6135920351817	0.582616424152148	-11.715032805756	6.14189081205875	-2.74331966374695	1.28596540237306	-0.76599229736531	-7.01327178926588	-7.3150151069244	8.71191169070979	0.366145327759793	-5.68441545766628	3.38268491736001	-0.145420374447951	-14.1819174318507	-11.8269029483914	-6.7442070049782	4.64071377555975	-0.846942049344438	-7.71080642440224	-2.89697105164011	3.95785487595854	12.522520451904	2.36194303823272	1.69768833905444	1.34769351790331	-1.61497791874174
182	1.51676251379074	2.35930070831008	3.44099666655786	5.22177294222098	6.44254584385399	2.52106246309337	3.86333421815688	1.06537676851521	4.16062017899342	3.52055434010021	1.27021009517161	1.78975504091682	6.44366230532483	3.89006076689913	3.78971768005069	4.0936706093413	1	1.73116176018347	5.40766379964534	6.11749781208479	1.37906275197284	1.40248712407953	1.54585798758976	3.30815391628982	-4.86861226024087	-0.739810501727506	-1.40496469596125	6.06091618186004	-0.461509817422033	-6.02553985619971	-9.5482144495438	0.491994201908723	-8.2556314542235	-1.20694539607431	5.31945450852113	4.16507671033073	-0.913079828727057	-15.4869164603745	-0.629030787088768	5.22634992339424	-11.3819603439315	-0.639158831296858	-6.69629408161068	0.791071743175258	11.6330840837623	1.99915812385399	2.60278491981487	7.2849272669301	-0.834385596197976
183	2.27455376693624	1.11902751279691	2.44037995281732	4.32940898254401	7	3.81320430300799	1	2.8390990250927	2.57554168974926	6.39007134961971	2.75227632450634	2.91547402411627	2.45448376654624	6.56688152722402	1.1738619341774	3.55571237710959	5.84652866907942	6.68681206543902	1.06165556323828	2.96995472662808	5.73202894208434	3.06386826937729	5.8893777225672	2.98356844525664	-7.37309353741496	1.54846166178136	0.525454620535577	9.79502709588725	0.224601139183614	-1.65415705041255	-13.361505412344	6.64292677202815	-7.53248479033245	1.80336856043489	6.74005155683177	6.52697976597738	-4.88334548813476	-19.1124463589436	-2.85855472829775	-0.867575362606164	-15.2773115914694	-0.0120971378760442	-4.65869276260712	-0.399917059461721	9.87873052831387	3.62336693936799	-5.03173464921339	3.67717588956208	4.10683508649434
184	2.12272415154481	1.09386953200185	1.97042982059619	3.4097531764718	6.95638395149239	2.35625978124897	1	3.82319309038951	1.64835210772609	6.16368493653366	2.72720126172572	2.93204214016772	6.70097723583046	4.75590203492291	2.95599980143006	1.97660786943727	3.49755778579401	3.23069882999855	7	1	5.50320049162778	1.34581368841921	4.12129901625506	4.62029768296345	-8.59599163703235	0.456183989756202	0.406643835180259	9.99976679847575	1.13044238509509	-1.3102390451761	-9.7971851170571	4.91248095188575	-6.51308639724503	5.39415404488143	6.88590067894513	5.91953049943101	-5.52561701628906	-19.1845180983109	-0.130131727972596	-0.237584716011113	-15.3378911382784	-1.02738341858933	-5.83746803844827	-2.07993341069075	16.1195453102374	-0.867660089750406	-3.41500149180399	6.98826556595001	-5.29081320645891
185	1.66728731500809	4.32582965073961	3.49387836672367	5.02398898808129	6.49585396858816	1.39961357279716	4.01188581739373	2.16678499147869	3.79407648807081	1	2.30512033542699	1.64249095783257	6.77620760757236	1	2.97213144996503	5.51653718999393	1.80665876725473	1	1	2.78976644428082	2.20437552203664	2.86060997908671	1.36396684324673	3.77444999195579	-5.88996853976974	-0.877149391985573	-1.97009155764043	6.35842211243456	0.0222293104968003	-4.82992518071952	-9.63270815127941	0.501776011866555	-7.70340351887306	-0.618239656374568	6.01768805668194	4.27315506771428	-2.14334018698892	-14.760075173868	-0.101054063710181	5.08492953760833	-11.5585910347292	-2.4215889044494	-6.85417397219947	1.86794810874449	12.9330038942606	-1.8395622338159	6.8309923903912	7.32999194335682	-1.71509529015826
186	2.12790652059376	4.36271667162614	4.10466807557807	1.84543844841476	5.16679015134125	5.72193846519262	6.42260181474631	5.66892269302474	3.95496340507717	4.2046304513966	7	4.45885724708581	7	3.10486990293231	3.39282774561249	5.24076615578209	3.48355580444602	6.43707999303508	3.68340750002688	1	1.73465169144372	3.06955672872263	1.56166341690003	4.37233316514132	-4.60084103416265	0.222529250903544	-3.34828427706121	7.79400609045199	-1.79786024892266	-4.90039827242955	-9.1056759258607	5.77432357063866	-2.95540569273128	-1.27203626623628	8.96343233662649	-1.02150387491771	-3.30313158376163	-12.6206785300882	1.41142443844925	3.30168792281202	-13.5842362472435	-0.267795713785036	-5.28959574355858	5.19838788061203	0.369969718254259	3.49223798628158	5.00361241209329	4.84466521295358	0.705379349592364
187	1	1	1.59401859805734	3.97393056540992	3.5129105414925	2.98167680832507	2.25716375638495	1	6.44593313984468	4.55429050279157	5.25977732549207	1	4.57922664906422	4.64827699680318	4.28851590902395	2.09343279200001	1	1.39916558469759	7	7	1	6.05296681637213	4.20032562510887	1.30664378030582	-8.42005270895229	7.73616806951814	-5.16740763428438	1.50347227792226	-5.69962212382575	-3.12669931089231	-6.89208181500567	9.96576303695814	-0.425204293494077	-8.71649415255307	0.958700851129311	3.58045122320819	-8.62365820989337	-10.7295325031882	-7.42347452639966	5.49852016602202	-0.990462159130139	-7.0187310827312	-4.23203950484951	0.978956747376103	3.615463438436	2.74943835624055	3.91644034297628	6.54899586320989	-2.13070735398502
188	1.82249799386287	2.19719495765351	3.84829543046194	3.6718021043076	1.59730779105094	6.50350476664116	3.98650042058757	1.85435653559792	4.31592161314635	4.06747030463296	2.46000706364256	5.48056250863151	5.93294146990338	2.00199412352975	1.78117456395927	2.45502628413353	4.52871765711008	5.14321098691901	3.81433432129844	5.41789617774157	2.86998559000895	5.69793183913482	1.94228089775148	0.379422177089677	-12.9500997217856	5.57458010883027	-4.43285317706118	4.24467911307753	1.1511611702972	-6.82947080770328	-6.39739132564932	8.78668955014817	1.24966917214254	-6.684401350146	2.23702334946448	-2.32019344547896	-14.1678034444361	-7.38826626092029	-5.41106990921919	2.99878888240711	-1.69697139356864	-5.9068795414099	-6.75654183060903	10.0363231740983	11.6388648098167	-1.15524008543979	-9.35885449027261	1.9543306131792	-0.0934553722372716
189	3.63560102728539	3.77191670046543	2.31473966860823	1.79835154701048	3.43797554360231	4.81185013268371	4.77619975841736	4.68619684741205	4.81310712642407	7	2.74788624334722	5.33004351462991	5.91413160202309	5.37101262949544	2.57056807568805	4.48079966179477	1.73543640769167	2.31804115609518	2.93382051343943	5.28530230472441	6.91290832235061	5.8056821971808	2.32922771954388	-0.496484909210027	-5.91700891717662	-6.99118443784209	-1.74869835436652	10.1788439922798	-2.12607071336343	-9.68015484320601	-9.40894172742606	2.19827957659185	-3.10017490407728	8.95515627926463	0.775330516297648	-1.18093662427166	-5.23655798809874	-20.71058793842	-0.546728484443998	1.87187471759783	-11.028132220781	-1.32832966635523	-9.9593840775117	2.49180584994854	11.4263104839714	2.60310809522131	-4.88163615456662	5.36856484057279	2.6290076171883
190	1.79264189019071	4.42691499683463	1.07319424482609	2.773086594206	1.74307029001369	4.96780535364427	2.75745842192323	1	3.75169906588892	1.11018340823078	3.09321845071506	3.12977525037636	1.57306190205956	2.92804435355752	2.15139819971583	2.56369095839125	2.73984274742517	6.21012014070376	3.75286472303412	5.41645191741703	1	4.81066129003121	1.69433613586296	1.56031318043678	-4.68313450493398	-0.560896759045764	-4.82533036121679	9.15343832391552	-1.91506383738657	-3.20432330421122	-12.1327545861775	5.05631924319732	-4.19252665948237	0.166282103726014	4.26374623822205	5.04682444667311	-0.732985575601357	-18.8315869474999	-2.18987212904764	5.6965546829044	-14.4723431455852	-4.29275686490495	-7.90980175176628	1.95302694674723	5.44796112406172	-1.80076146872373	-1.63035176438402	-0.0406508520405455	-0.794165430538628
191	1.71609259173067	1.77955819372696	2.97838876588977	5.50777958232532	3.51818158915523	7	2.17300242860554	5.54652608733794	5.89192776657576	2.40229165222744	1.19406046154091	4.98972194258838	5.87836238888288	1.25469794875139	2.21196238634413	4.44140146325403	3.91890750446853	6.36435992970825	7	3.29402809452083	4.17649893079513	2.03007346366717	4.80783173602259	-3.76915703353389	-7.90740471578551	4.40242696523605	-5.07891192668272	2.29321452836538	-3.0159174046448	-5.73894121144097	-7.57576322894283	6.18412525998254	0.73738788533299	-9.07342707275367	1.94905709542598	0.757414904040398	-14.6098491393976	-10.8454504564791	-8.35710245596073	3.3171453048568	-3.85845828439478	-6.6193589637767	-4.53417693366287	5.32533669666248	12.7529192197925	-0.414869631581978	2.22136531974328	-0.583077042261292	-0.634748705141074
192	3.18706786785324	1.71081285538463	1.58681329861445	4.70371634697676	2.90925732601482	5.40415065401418	2.81014507426143	6.60105549424445	4.33905472917258	2.5145211713982	2.31019474098027	3.93001570789598	4.63919791150734	2.03931096904508	3.82313451500368	2.23041249508737	4.05348217742596	2.26224210828972	3.48211921896625	2.60828681227222	4.44098304388286	2.70987017583228	6.89844191739841	0.437338533202227	-6.79980519634211	-0.781467378516692	1.87735093669215	6.77855500398628	3.00002801462169	-5.36476890824445	-8.24990461133616	2.57380491472372	-4.83013275390928	-2.19973820772809	5.34604928180506	1.40879040475223	-5.7775916467788	-17.8714077425864	1.73538780028451	3.35455300235622	-17.3186135469344	-1.16222248472759	-9.10794220368881	7.25134753288194	13.2723566885626	6.11979484002259	-4.65495008535907	1.89240255856883	-1.18400433703031
[truncated: 74 more columns]
