# Supplementary material for: How Are Mate Preferences Linked with Actual Mate Selection? Tests of Mate Preference Integration Algorithms Using Computer Simulations and Actual Mating Couples
Source: PLoS One. 2016 Jun 8;11(6):e0156078. doi: 10.1371/journal.pone.0156078 (PMC4898694; doi:10.1371/journal.pone.0156078)
Supplement: S3 Data — Long-term couple and agent-based model data analyzed in Study 4. (ZIP) [file pone.0156078.s003.zip › S11/Euclidean Model Data/Euclidean Couple Population 11182015 2253.csv]

	trait1	trait2	trait3	trait4	trait5	trait6	trait7	trait8	trait9	trait10	trait11	trait12	trait13	trait14	trait15	trait16	trait17	trait18	trait19	trait20	trait21	trait22	trait23	preference1	preference2	preference3	preference4	preference5	preference6	preference7	preference8	preference9	preference10	preference11	preference12	preference13	preference14	preference15	preference16	preference17	preference18	preference19	preference20	preference21	preference22	preference23	preference24	preference25	preference26
1	6.70635111686039	3.58124554721975	2.62099442318486	2.64394340297514	3.50997267760093	6.56068458748979	4.40944426679569	4.41643617752156	5.69676060135438	1	6.39989021049653	3.00778039139183	6.69159705767454	7	6.73992129900269	2.49768667617134	1.75506221324733	6.93293985752473	3.63906509621322	1.28082882265941	5.01271137509674	6.68093866031977	1.8914144093865	-1.08922307401326	2.04078555908054	1.64526867701869	-2.46687443052276	8.06096822619519	-5.8291319126277	-3.25389579917415	-2.54975727823668	4.40199365030329	-4.79611969217195	9.13078286920809	6.69967843137852	8.19826239112435	-9.5062074744748	3.73078181850226	-0.967038001573045	3.11897969116511	9.82651411711926	-3.56201914614197	-3.7444571587624	5.95973655986625	-2.37705524086986	4.81295272763831	5.78024944381509	4.64517416346819	-7.09159717024132
2	2.63161563566726	3.67935606592938	5.52990652373901	3.2053517168754	1.09464018576297	3.07020970280792	1.47842433224267	5.67927766521614	4.90921060740162	6.16822428108131	7	3.16958192943884	7	6.89436866004463	4.50713865704957	1.74075001512962	6.1839872937691	3.82692608832461	4.52263267939742	2.13550620440509	1	1.74148686715587	2.98868864160811	-2.65772467732838	-4.18076655045127	3.59647889265312	-3.42134041196169	4.79877875104892	-3.76694534704796	1.95286311640076	1.33220318885517	3.02544703679927	-2.81160397711654	6.59626034048483	4.08540678442954	7.32621382439153	-7.43364020963173	3.43829383237927	6.89781932863235	-0.647776199127829	6.87986389041132	-4.70151957881403	-1.9394331983571	4.42031480017417	7.52379131903887	4.97282649305678	-6.6909880020212	0.418148043166952	-1.76420754590306
3	4.23447083560147	2.39332915204049	3.61192102839011	4.77706238063301	1	2.24327927604775	4.5394506894871	4.86875170955432	1	4.50125899319016	7	1.40351774482898	3.57673165822769	5.18430873376937	6.92539167040062	2.81180848845015	1	1.34443975418924	3.23496453782166	4.93805443081868	2.91415286723504	4.26380754519902	6.52299752737729	1.41189337444634	2.44288809876435	0.267590577541668	-0.94118673088945	5.01220053846969	-6.03541466908095	-1.22607754267564	0.799146986369204	2.7600658835976	-6.31071085636186	12.6827530208033	9.43403783984425	5.63332822477185	-5.91699209897474	2.35968439628907	1.47590556591712	5.03201112045607	8.61248654319244	-3.95489355624493	-2.02854550031471	2.62606089753517	-6.70743403599192	1.45994446399967	-4.57559190817649	2.38785203976419	-3.34784130046684
4	6.44785396756145	4.29972979877925	2.80515711618506	3.87304777917259	2.49893781026506	6.52961820948545	5.60450541402869	5.17509426400861	3.72919581163494	2.03986861201202	6.49807198859359	6.20108030615466	2.76583081995081	4.42845870982064	6.75224114355541	4.01249472282096	1.51627101531274	6.93076479569527	4.48244382659817	1	3.37251449902577	1	3.73479790440524	3.02383812753865	4.29980006990789	0.0973961582301483	0.485801749690668	7.25861837825008	-5.75314515514757	-1.13452875563909	-2.33217379151059	2.81628921489338	-7.33799353358189	11.4855230048918	4.175643241711	5.73829839068834	-10.2577930263327	4.37907155551193	-0.83448051496708	5.30167569792308	9.02951385751121	-2.74235726550556	-1.99891690284061	6.77473909015134	0.801529785244282	3.93694972274304	-1.33236388490212	5.06597045144859	-3.77288328283732
5	6.40576847091722	3.30642372382667	5.05179828662531	3.57007192402811	2.41167410022584	6.16641032613993	4.40522804975627	3.76380252678043	1	3.93611989594623	6.31936714453301	3.32741172829879	4.77804576858365	2.58325296967349	3.23345436243316	1.54420667246201	1.80462689757033	2.24659743409559	1.87514862540636	1	3.85227558667851	1.64344357316451	5.94649099380826	1.91232232873265	3.56591160235636	1.8010021846812	-2.45249121312474	6.04014507727948	-6.14821896571692	-2.83562607661228	-1.92881646041757	1.66742507543808	-5.23888749390778	10.3629462658934	6.43893766453614	7.42489831738285	-6.98827541846324	3.63083517171187	1.0895742203558	3.21824728295113	9.88677685229983	-2.54345124308641	-5.07695017681049	8.21436531318251	1.55194931631558	4.16230458481111	0.950995327921411	3.81367240527993	-5.58521747601458
6	4.65962277653578	1.46503279762621	6.37141370750447	1	3.19177590904978	2.81727056488666	2.38564946993431	5.20553442553066	2.04252186867686	2.41341680796285	3.76649535764938	4.4294535630139	4.99248290805993	3.02542730578029	5.15078194089284	7	2.55415058201528	2.11280246079984	6.80597849619577	2.5227511221255	3.62936880228085	1	4.40579095408977	2.8919061705116	-0.492766586717831	3.62386920538852	-2.67824450973363	2.6615417098309	0.441031060546074	1.08077727909416	3.07452554033482	-0.88394283716216	-2.3502807243158	6.384303154639	3.98101137888293	4.22036864784847	-11.6855415824911	0.888399302401147	11.1037316335061	0.283725480953197	3.87450195897017	2.74559388089431	-4.3934157174489	0.612719117744069	-4.93758553582009	2.99466007656323	7.73428967860239	4.37392833148421	0.985854653594941
7	5.57649984684125	3.83434228196421	5.2137570751782	3.78628293822536	1.49733113214242	6.14800908462289	1	1.94378587044876	2.30040443118832	3.69472414322537	4.61734842175138	1.0354308441058	6.71245714785786	4.52987960453157	2.27708386708182	3.76268419926435	2.72113096307447	2.76133446432138	2.52901721873189	3.17668735997971	4.59380601857297	2.55150054156663	4.46052203231435	2.18020690643228	1.68983664359764	-0.903345869524782	0.266963995993767	7.04260608972994	-5.76058205013853	-0.735764484509278	-1.54882613595038	0.796910512290853	-6.93021266390962	10.2336509670623	7.13459374458943	6.43986889523433	-7.50991323926142	2.73431062940746	-1.22782723240324	4.21048566112538	9.76490688744466	-5.56721144942796	-5.8863536121389	8.34699613923969	-6.17700589067358	3.65256832201982	6.66937320991407	2.63814583954091	3.08057622649082
8	1.91301692471678	4.05721255076453	6.76069403585201	7	3.56069760150678	6.66307331020853	4.42259943686616	5.28029708089867	2.0055224555325	4.77640617098792	4.06652142884887	1	4.43133041969348	5.54267972386682	3.6386810946018	4.97395055827598	4.96418666839118	1.71821124761326	1.47482730569429	2.73299643310444	4.17216069211713	2.20735426469792	3.75640190489783	3.03622513676924	-2.62711811766787	3.00111774356895	-6.6925512933629	3.49043851919888	-1.7822460972824	-2.8864873075071	1.57315605423978	1.40749012666032	-8.44109092710485	6.63278999873244	5.8917994697071	3.21329580288187	-7.36157284632806	4.34053772333102	6.89251610292391	-0.943993057592936	11.7025679035318	-6.35849161052764	-6.64545514937372	7.84756673473013	-2.40457375007544	4.33602009317275	2.20162750213288	3.10108408305584	-2.44174044863753
9	4.06852380312165	2.20638480334031	3.11134527993127	5.28138148743234	1	2.20645660594466	4.68203051638691	7	1.22146218142987	4.59043507675957	5.38214176536025	2.97370824367198	2.90494940157554	4.74738177776748	5.76914316660255	1.79496623324123	1.37779688092096	1.40880304656801	1.7669120992057	5.07465306470491	3.19501400514775	3.68557857796707	6.48039606622442	1.68114735742011	2.60111219506921	0.227463920637031	-0.649319312229851	5.17994422450087	-6.12845291352455	-0.592911665915379	0.167212384117158	3.41226778622673	-6.30268147271668	11.9919451421376	8.85844870398848	5.4099137528996	-6.72500524886849	4.06277916792199	1.40389051920104	4.68520494476815	7.78890312100301	-3.59142761682521	-1.64939726392356	2.92988840022198	-6.94550843957104	0.654193479276625	-3.97658345061544	4.6389170093858	-0.436489597617828
10	2.91863688523399	7	5.34232867184813	1	3.16922302015752	1.62183692729454	1.22316824839368	4.8662974033795	6.38898319426606	4.36573710958811	6.12276522986427	2.92893777137986	7	5.95840810831381	4.84458386433786	1	3.64778942591422	4.15170893500289	2.65285122918376	3.20893185447396	1.5632448006656	2.14006448784335	4.74635786141837	-2.50619837435516	-1.48021187561973	4.10668709552515	0.501128422668098	5.45706691891798	-3.87155445256042	-2.16292658868641	-1.29098764913101	2.53236868637474	-1.86643526626721	3.13872759861146	5.71349456197491	2.85189950416924	-4.61236122470446	5.64564312362824	7.24206817892921	2.15316909487519	10.8845365369711	-3.96156682993673	0.816527812853759	1.61905936618498	9.95707841564961	8.01443542019755	6.55998683613377	6.18763919369193	-3.16251594240209
11	7	6.47773183963061	1.76252410147574	3.34917486784149	3.69283422834545	5.93538621636137	2.63437059072347	5.17651550881734	6.80720929562473	4.75217294789205	6.43842230981209	4.44614150314301	5.19782103737178	4.8613895235794	7	2.93308163977409	1.14875329916455	2.39512508712642	1.85656680246151	1.15035988120399	2.40927560896589	1	6.05187429556834	-0.0455576856883125	3.0227070864141	0.440816676684369	-1.81015239044824	8.90051245997179	-6.07651812324175	-2.554416807918	-1.72534255190762	2.29269892667789	-7.17976141550725	12.2292895296494	4.91075263004084	5.04416010278714	-6.33565289761595	6.19790989601821	0.923492028031217	4.26457991684911	12.1366434793657	-3.47616718981968	-6.15372694576872	6.16829138281131	1.18627575065357	8.20676901193309	4.95865344387018	3.96728363837892	-3.6801094601556
12	6.92114996496113	3.08901292639417	1	3.62339998044863	5.13196782797089	7	1	1.16427521289177	3.24430647178459	2.35634384136708	6.40067923701274	2.09564534253332	5.50138468714993	5.83011934171613	6.06061103746869	3.75818772636381	2.09741144276337	3.03039269583475	6.39561570308526	2.55011871544771	4.04301763121562	6.7145727099832	7	1.33733999891685	0.15527572582146	1.03241376496322	4.06402271032553	4.10368264733188	10.7114542614038	4.02990071122373	-1.29618474939646	1.69313183441534	-6.84910618505048	4.02922181444169	0.640613777357722	8.24905613109851	-5.12209402007254	9.72606248125687	-2.81441855027763	2.83119776095816	-0.5731158864448	-6.24975772306507	-5.92145831177525	8.67967268615964	0.15192384471654	2.69684069456361	-0.808333538165936	-3.50868898459152	2.95426699581964
13	3.97855353795231	1	7	1	3.13702654430572	3.12870284120426	5.35080087235405	2.9894345619563	3.37934304615791	2.70148334448876	3.79950984382941	4.77172839646179	4.6322405571527	4.14817137273806	5.34892299003294	2.67205913254386	1	2.43686736137618	7	3.24199978766515	3.21548370818508	3.0625502873303	5.02262981940179	3.16493973560307	0.441256794410886	3.86881324784054	-2.48958093358885	3.19924587504811	-0.135524086254003	1.33898287801611	4.91363158269825	-0.8768843928546	-2.02230682520388	6.46177082774299	3.57258433195521	3.62310796541909	-11.2081842288531	0.331129600173286	11.3154872020318	-1.18822670523371	3.1859700368278	1.76083689155237	-4.11301426875631	6.67333766166487	-0.635082673155217	3.21297911019812	5.33354215541887	4.18883469997379	0.639506143001248
14	7	3.56184030945677	4.07684084659094	3.1032692514821	2.874843481974	5.40083124744762	4.10016486920188	3.6238908609701	4.67504977355649	1.06637441427372	7	3.76144259118941	5.40908971962056	2.49004091564269	6.83545321674056	6.7900577555025	2.82982254838995	2.77795898071914	2.02019274324308	1.07307391716161	2.07188569881169	2.53781752791165	6.00524101104662	0.572340722856459	4.29918239981656	1.33502780300358	-1.99848482954906	7.25916546350481	-4.82289200584293	-2.01858984606435	-1.36951682548334	1.63096187500445	-4.63276285276085	10.9845612188656	5.71323573832278	6.47660200492994	-6.82985860865501	3.71028233809982	1.21278746570127	3.850324787583	10.4279293360371	-2.97584135194883	-5.0971316269666	7.86839449290438	-1.16564629614219	4.30505339880024	4.79769087858863	5.04864794999477	-9.14165101693731
15	2.38066223240593	1.69084238446451	6.21502753054852	4.64810448923614	1	5.51890760604192	4.13306813568358	5.08692154778092	4.57621386869596	6.06118672596628	4.97312736937104	1	6.23257548653688	3.8719224215389	7	2.75156732967579	4.20541233672957	5.674082247937	3.28177423563042	6.35660486905446	5.06194469436931	4.90761749958174	5.17229240396826	0.213434133153832	-0.293907755388711	1.91193347499534	-3.84819426330063	3.29797799272736	-5.65282758805229	-1.55265650084255	1.58869319266841	0.871400418225181	-7.97753300682926	6.31264238483628	6.49096728407151	2.02438349090033	-10.2203083118038	5.49709221271059	8.74834249116812	-0.113836758497509	10.0249911042351	-2.05423534654543	-4.57939990137221	2.67614330892859	-8.49524557052939	1.9172065448878	-1.74072018585094	5.49815504629819	-3.70875444367996
16	1	1	1.68016046791394	7	3.46683193491186	2.85533344286719	5.08333849482898	1	4.14689704268673	3.40007694858253	4.70716849656325	5.24649953062909	3.21570640995568	3.73138373001551	7	4.68169818097273	2.77430840452562	7	7	3.74572595497369	4.95015048561843	3.5158368157798	1.40251058582998	1.6931515020287	-0.596615441296928	4.47935068728166	-2.33074791549598	1.83163472394401	-3.87084827109163	-1.21567242836972	-2.16632620745902	2.69571163537634	-2.63574454724127	7.22812314618713	0.975083658535723	5.67756557414219	-4.13538047669678	2.66472488279981	4.73277118309668	0.483555590320629	6.03672988660354	-1.85317641918066	-6.21493255630682	4.93069602203704	-1.41242970163966	6.1287191232906	4.23110707410143	6.63055072565836	-5.19869169640854
17	1.75458318372224	3.66452643702812	6.96766772758341	3.63016369040142	2.85186518909977	6.07352881969667	1.14043635638631	1.37820867668773	6.88292575249729	1	6.26361953646571	3.45798717998874	3.26990338425243	4.02382995370214	5.92497221968455	6.03520748864651	3.05716585567827	2.2677984237888	4.94666817833389	3.65676682824448	3.86647868940308	1.04097762623809	2.2404533265044	0.263833642766787	-2.96623237696375	5.64102317928672	-1.82985598532497	3.45595025135805	-3.76041514113651	2.01982757437366	-2.36368236281938	2.14191942115009	-1.95254574149032	6.50813022909245	3.60560607732378	2.27832855647469	-7.02790916518784	4.15543940358497	7.29377899136566	-0.11546689869176	12.2831543601924	-5.43126339324328	-3.02003740673716	2.92162999825495	-6.15543055338091	0.161898633374543	-8.15324008953868	1.8700593761831	-2.96004110120408
18	2.89757856086933	4.81084217182842	4.2131736791356	2.57457371998398	3.35349786606123	4.78622378579909	3.39941043420796	4.5680243055446	5.35364148412986	2.59168158154757	6.9929913723764	2.33608244585152	6.07224329694874	5.14733599231551	4.10289258356895	5.40070520941978	1.73727236860802	2.56118929792116	5.75445579062412	3.8274247814706	2.0493669213708	1.50342556186738	3.82440962444436	-0.849638168580398	-2.96508832533067	4.50629755837068	1.20417658754975	4.42101340848094	-2.54420692995566	-1.36959323206153	-2.39492727843198	2.34836935531608	-4.78229949541736	2.89513283940444	5.99839062501549	1.39751753103536	-7.40618640453762	4.31372655579941	8.48891818822874	1.91556241687586	10.1217699414725	-4.05654124138533	-0.161563833729321	7.69162902825532	-0.632482971709429	3.23235802012206	5.82999382988562	1.6151730400622	-3.50234114149702
19	5.27772456521935	1	4.19738800600603	3.55208776950856	3.16785743163965	6.06033814062436	1.54199465118601	1	3.90239010076297	6.5614609691486	3.89240742056418	1.44078375752142	4.93789299056647	5.47683076758167	7	2.2372490224329	1.79971988599828	1.08170107242287	4.00031689848558	5.75869729743714	3.74941952030296	4.02105013766187	1.69926176104009	1.27847889851439	2.79092681219797	-0.10049040361199	-0.405786115837572	3.65018569175595	13.4053994474313	5.48440975010436	1.34459182118903	2.28511562919055	-6.37234635033316	4.81802412991603	0.386071828386923	7.65621368926743	-5.68937674032758	11.0678493534171	-4.30633422410039	3.04210248692336	-1.64660734361549	-3.10675000068472	-4.0873730255293	6.27882581270984	-2.89992101465519	4.37661638354004	-2.2332289371175	3.11417212761331	-0.295718684872135
20	1.57379260844008	2.44980245672634	2.59044233244067	5.74557677955741	3.86248461634485	2.20075873683091	3.28051220463924	4.67481727877203	1.73693392713435	4.27890557799131	7	2.68947021694574	6.10609806226487	6.76936192689367	4.02350117766712	2.67607602739967	2.72790003538022	4.20682271477958	4.6825968777667	1.98973245398366	1.02575530571317	1.73354605323132	3.60511633522173	3.9709854285168	0.123077847809975	-0.0850953793171025	-2.08621799392331	3.39556568962664	-5.75947496741412	5.78432978355252	2.09899828273521	-1.37576163011865	-7.22425482294923	9.48834643014864	1.60827247841295	3.20864706392342	-4.36557931475761	5.55359085178074	-3.98310864523202	2.51589512275812	10.9697245439524	-0.851925174606783	-5.23649206894467	4.43493675812117	-7.26661486018504	2.10726352595178	-5.05928557408753	4.39661181120571	6.25906896728002
21	6.69361159574503	3.81831224501018	1.59158818252172	3.57417965350122	4.66174807313107	6.44895560954417	1	1.72596353645299	3.10359822928877	2.2800004869697	7	1.40960886893052	4.80874795662778	4.96813418459456	4.81751323790705	1.78106209152118	2.46988381461331	6.28894530505465	4.09703666945484	1.94601117211239	5.59506255505222	6.10719399291471	2.73282479239028	1.74091683149731	1.20291549696565	0.707900568071849	4.26201872688328	3.58043703069702	11.6993804976146	3.03862506108411	-1.48365295898598	2.34643673066084	-5.16668718937897	3.19791718568094	1.16209779605627	8.7107578747389	-5.57043669375926	9.40974925958328	-3.86203233790126	2.12375743622107	0.1708722514595	-7.01619770555423	-5.8637967020883	8.80734180125222	-3.24047020606638	12.256742578817	-1.2575583975593	2.8967987307748	-3.81718253295136
22	1.74007245169207	2.78951999450314	3.7485816013985	5.52913452894014	3.27769157631983	6.67549372271007	6.61259571984744	3.36255045955804	5.50039648744028	1.5168271363172	3.34198668660239	6.73608774695164	5.76139547246186	5.88250293613359	5.51024663616275	7	1.37567679186819	2.54543844786407	3.51671787621777	4.47860845877347	3.18731935794397	4.41579592229358	3.65148874884357	1.2556292418376	1.77257747299444	-1.64510549067603	-7.89969027861475	2.64846153905285	-3.18322607881749	0.934718299228485	-0.668700455859582	-0.706780006949157	-1.71135908495007	11.5193565900181	5.89824523848318	4.07525772491144	-4.58797353664461	1.95078074307703	0.94282657374767	3.72943359359871	9.34700222730411	-3.18285494555994	-7.04127583727949	7.14848984826056	-1.25539782682444	-5.64706184372855	-0.655530393967849	3.2423990896062	-6.58029872773727
23	1.82867206906455	2.90124645134641	1.14305739805331	4.43398063581529	3.8248949720123	3.14769135111506	7	3.13718443148695	6.57701200658217	2.62055313217471	5.74815404369155	5.14745148118041	6.76257179615579	3.55836650167282	5.75292086076665	2.86628936086001	3.02131111678977	3.0684162539642	4.86403031349715	7	4.86871770992238	4.32837009249374	1.38858045052237	8.78952289898137	1.19875540680192	-0.514593126573806	-0.441190409446328	3.55693303743979	-3.75506585332411	4.41492704220594	3.88864683755703	-0.347942255602158	-1.4785443562393	7.4845186170822	5.78686134514209	6.91761801442583	-6.4681974876515	4.12051716190336	-4.03708070760314	3.23408789657277	9.04523847207022	-2.25639503756002	-5.11128970790502	3.38726237380303	-3.48262672217579	5.17406100838012	-3.46803108932989	4.59928798375149	-1.79528167527012
24	5.24968426049343	2.2404349166874	2.54460104750196	3.66822684989662	2.53889981661808	4.35034386526258	1.29443806518773	4.29768390245822	6.04340627005943	2.176903179003	5.45410908661447	6.35378011890685	2.04003559289747	1.11268645357683	1.03621154256345	4.56471884144245	4.43291079399539	1.71230555108262	1.82096849729833	3.7828883367811	3.96350067708682	6.08185461097121	2.60542348391623	1.79813466358943	1.71827068450499	4.54684205075857	-2.65016406341241	7.69647906623635	-4.050598069661	-2.87874657479551	-1.71257661614484	5.13391299117063	-3.51649812197925	12.7156250382	7.09256550911427	6.55992294549444	-9.64110225361152	2.10266262996591	-1.0574406704654	3.32680063099183	12.2077735469343	-0.996477266274814	-6.8546247929304	7.86834025884985	-4.64243057156821	2.63537340212536	3.01930932351053	6.40477684076931	0.523741679384327
25	3.97095085419405	1.60317148184554	5.31928363007973	5.22520282745731	5.16381554409044	5.69196459799237	1.03000969793002	2.08554892699769	2.20068698906459	2.26858673830892	5.4197091840643	3.93754224893327	6.97223048196431	4.64733016474397	3.18982716053454	7	1	1.87068051977947	4.1468080503855	5.28613652845825	4.1381129633159	1	1.38796484145782	0.367187979853136	-2.12162669803271	-1.49864448217026	-7.77119909975718	0.223200349448554	-4.09775923139019	2.02332687909416	0.347622287132366	-1.52422420150806	-0.922178710787014	11.6087677807289	5.63129711816376	3.54876962716437	-2.89074139290342	1.73327344088501	1.00767857498269	4.79011982738755	8.12009869171988	-4.09641289896604	-7.63129272895028	4.40728139474979	0.0331762906670312	3.68175241464685	7.55119274401967	1.82187576147711	-6.75108914433395
26	4.56720794020833	2.51267313560358	2.97486702024238	5.50001590121818	1	1.74947400577845	2.24757837292391	4.87618211927834	1.52176651333309	1	5.98739133843917	3.64674122019813	2.47520309997818	6.00393795049904	7	1	1	1.0129307225795	2.46853261326272	3.41502770041564	2.90435035579584	2.26084036223194	7	2.082162175146	2.38083317333922	0.501486350810514	-0.301005532815657	5.33073181549332	-5.48725217197873	-0.700405484945082	-0.897442864566793	2.27570008282405	-3.97262540909749	10.6598740673172	8.56304391374497	5.39776784338878	-6.11655154855852	3.04107016634592	-0.642258287176921	3.67121412445272	11.0534435615939	-4.53310337433863	-5.2381624941904	5.6440080627005	-6.89523866412492	3.56415672472127	-6.99031553935509	4.29423454428522	-4.26569288199712
27	7	3.97301663235789	2.34105881687757	2.03374931266631	2.06389874701513	5.78511034412886	5.46555546474888	5.02629806627189	6.9586930473475	3.9835027229037	7	6.81037079202723	6.0167811087965	7	6.36246231541111	2.18851821750747	2.05157917420994	7	2.98951464213978	1.39937891789023	5.27406139534237	1	1	2.3605514087306	1.39470124479239	2.55609032278603	-1.44638818340115	8.71293888810193	-6.05993481577388	-1.85618190630831	-2.93579636225624	3.64839295444403	-3.37955912148211	10.0694783758191	5.09056831868265	7.71020240928349	-9.36771275832666	5.64345208781297	-2.04024373626694	5.42858733077154	10.9244542811876	-2.91259464384228	-5.21046052523319	5.49930476586479	0.0381933270076827	7.19789918727858	1.97999641240284	4.42478804212295	-5.00754422269828
28	2.66520094940091	5.64556736855692	4.96982221498264	2.21832100737797	4.1588092311936	3.89854711546438	3.25871844976529	5.83847469035377	5.14740990982562	1	3.11225121130871	3.25738583160779	1.8020809134472	4.3117007021538	4.27214382074443	7	1.47362155083518	2.34313727224433	5.82573228313399	3.0969939043718	1.18670824495837	2.27295313532605	1.97183502901215	-0.754214718821527	-2.64668381671235	3.99265665429022	1.69382725608492	4.76405697606531	-3.74508655248594	-0.900396764944484	-2.64974454531801	2.6677160238492	-3.87012310879535	2.90403944082868	5.82175836669714	2.60846245647308	-7.80761110245186	4.24680589908278	7.41875209335163	1.67465041878916	10.5735961242773	-4.66089769819615	0.770328074140027	6.58722673740816	-0.420791897895626	5.44394850561042	-7.63546443683123	2.11534306162883	-6.18879290663634
29	6.05716198238366	4.00403933202033	4.12346942708589	2.42041789249328	5.26345144607668	6.08197493664381	6.45675914400231	1.2514680854781	3.85702211701743	2.39043791966587	6.17925880009668	4.9675742060597	6.12570534051329	3.37153962721714	6.53955489609786	5.81279342369505	2.20755354547493	1	5.98750593767314	4.89607130754097	4.42941341380921	7	1.06893018478416	0.806351536381091	2.8262464051946	-0.20040444360049	-1.87459156734324	6.68126954006153	-7.88115946321695	-2.05409564790042	-2.59806168677728	2.84002491606499	-5.36879069438282	9.9283262230434	5.2299866535541	7.96073276874052	-9.52691831620658	4.64824519300898	-0.0273386213741445	3.41667037381454	13.4747267649935	-4.88737941234832	-6.82760252055623	6.23441560022402	-0.443874153477424	0.2753767933373	-0.301287014221438	4.39793402475366	-5.9840350487677
30	3.93770485945117	4.41057918573909	2.73493107914245	4.7319138496951	1.95680775034692	4.57829890214018	4.79350203688635	4.50066342872969	5.98703826421553	4.50419752040267	5.84762507139086	4.05555332659642	6.86320614008789	4.87229861419279	4.55391221067086	3.1788989778377	3.88576248783685	6.18266937571318	5.41961895306912	4.88334653328834	1.5388139587878	1	4.27177829930452	-2.29336104284092	-3.72594190224827	3.0263290039399	-4.44732152226638	4.84615530523303	-3.78767449944882	2.37464595252585	0.893049232817928	1.53488741202001	-2.80770059075097	6.85429056630267	4.79578897462635	5.09043596036778	-8.03383760216455	4.02453942499308	6.83222366736298	0.587872360911683	6.90541430416178	-6.65201390941766	-0.892319682669634	5.5960638336148	0.756956992235281	4.76878940884453	3.49363552539133	4.22889605925894	-2.29175372467902
31	6.41635657714596	1.20119676494027	2.969225337227	5.29838600423602	1	1	2.61784258902311	5.273617953175	1.32895523816768	1	5.81901947212854	1	3.56280253975658	5.61962789614807	6.28907640027616	1.62534684160192	1.96348588079696	3.24345362490806	3.29762224763661	6.75635277313817	4.19668482805292	4.28684867782646	6.77006114002423	2.53483473516621	2.02609910257121	0.181600752421815	0.555212575152075	6.57415398438599	-5.15818955674122	-0.318928083397345	0.231041675239646	1.97070331316517	-5.13244564001024	10.0385126839292	8.45235141793329	5.77929980008954	-6.67147466215328	3.18030668679848	-0.801006038170064	4.93567361673064	9.69335512857996	-4.72873627277836	-5.04943372795807	6.66947671558589	-6.4611432698747	0.916012819671618	1.03055330240273	1.98382513387439	-3.61867713409975
32	4.26514879818937	4.21354250833877	3.75232750511097	5.0273404318545	7	5.20068307421693	1.84886854883898	6.63383801109792	2.16418037155553	3.81694832685649	7	6.96930744043784	6.07063660435055	2.76231334843427	3.02315142564647	3.62428501466789	2.41946048504356	2.63109154951141	1.18979540560966	3.63956766958598	3.10589978510462	1.49856264861641	1.65801818128691	-0.290842073766643	-4.32201606041655	4.41659345145823	1.87488500108049	5.67808418722571	-2.80112932825751	2.73414134994505	-1.76551792454269	3.92017569442291	-5.19281689466441	11.5440034429201	4.05950128539147	5.82768734613801	-9.78407906228295	4.76631724373128	4.02711157430839	1.06443917230383	11.2273916380173	-0.751343355394643	-6.50042183628093	8.71551981221792	-0.684782904352134	4.8041367122895	1.61216296239725	2.85607369163272	0.929048675824775
33	1.71648277142635	6.17829064009074	6.6637962219252	3.28202661774985	2.38463160726297	3.57227273066989	1.47056252121717	3.71017163860947	4.31171810994013	1	5.66125597976875	6.70973337761317	6.01503067960888	3.14642540878158	5.98853421871358	5.97664573925605	4.67715955411616	1.84779578081586	2.74109280357123	3.82895893018258	2.97280690008977	2.34153279916289	2.82324527788832	1.31909559162651	-1.57230108333835	4.67407443748705	-2.12742470368197	2.26169188635606	-3.09416777719661	2.10067406496813	-1.41389973702864	0.835668764978068	-0.562125008898715	5.62798542678131	4.01032857070019	2.7944409165977	-8.69491793241851	3.09229736647037	6.8579416601187	0.12100513843055	10.5627743911819	-5.56570569011925	-2.47864194412114	4.20264874283064	-3.84810797102359	-0.288754559724564	-5.64041929425837	3.34594130161634	-4.21583811567393
34	1.59807826398888	2.4037896745915	4.02132439933153	6.53301521111385	1.66628410840923	6.58777531482169	6.03746594788651	1.63909604061793	5.37226903566804	2.22314199784078	4.49522999085192	6.82272893706838	6.92677570670879	5.0652051346711	4.68972452797383	6.01273907732313	1.57891197960296	1.08976656125379	4.05861529137534	2.95192364597385	3.62370030574455	6.37303282839218	2.8254304209648	1.91577086728082	0.518053553686868	-1.83831288438424	-8.92581548690317	1.16305766415555	-3.55016485739154	0.897623818232715	-0.209042421059705	-0.353852518957952	-1.9998762440051	10.7829790315217	6.9047825912492	4.02043495632972	-3.50938653487688	2.38450268084695	0.838814876376334	3.39674696418159	8.53607513681834	-2.69174536705713	-5.66076468960374	7.68492518463468	-0.843698258549216	4.24120671695838	-0.949657092422246	6.01399671476854	-4.58544871223794
35	3.79531362746325	4.10934286945518	3.49302807946634	7	4.24176242947531	6.70294879672387	6.72416092515744	1.74650061506684	2.74243882390062	2.0252941342128	6.19062321278676	3.85060604732917	2.37878461597683	3.80045131688663	4.14174102068255	4.38800531411781	2.2775783519083	1.23120686393727	3.82288859259925	1.90015163868403	3.20268456711342	7	1.20557363830909	1.23522737932412	-3.18829845136882	1.95091787870621	3.74530327975597	4.37328070321203	-1.42657682869831	0.452356137355645	-1.01081204320717	4.08742015011014	-6.34841983247559	10.2433942585199	2.81707423445128	7.91684431231934	-7.53692592063319	3.01221738157303	2.36522945613736	1.37448521343378	13.3192539713956	-1.3771777366058	-5.30838879382224	6.97370736182215	-0.434663355052802	2.88622584894225	5.92971293208747	4.74439498598444	-6.87549337502718
36	3.14097181421361	4.79455381017119	5.24017705532784	2.92039972779857	1.68359274349189	5.39588955509099	3.99369447445898	6.42730255381265	5.64311485632855	6.13217082680418	7	5.81825141318126	6.7630602280248	4.011063340316	4.7927343190965	5.66187051250124	1.28850685592563	2.62220559093607	2.90626171326284	2.63584937021182	5.41110941495931	2.31591548435696	2.24613935556994	-1.56765359076615	-1.73271818785028	4.59665069331563	0.838896451157597	4.47888456599617	-5.10152464131778	-2.36669280818323	-2.01368527279456	2.78004199678515	-2.52065660962907	5.27446762124461	6.8704493993532	2.51678117593932	-5.17283502622275	5.53225038952488	8.42776177908975	2.5482132345947	9.68524134069214	-5.107864067302	0.072470961019154	6.40023642187176	11.9980859439242	3.68890930719708	6.61928406816563	5.51324709916564	-4.09352516194059
37	3.57798442989313	3.9079281805785	1.50142854957009	4.4413964868273	2.29518918798844	3.828435816043	3.36481448424719	6.18631367166602	6.3839462227781	2.28914322569867	7	2.34262076018855	5.97989207682671	3.82389781383333	5.23256780424028	5.65000744749591	3.56936407347607	2.37944578832618	5.03290361733926	2.82879268141352	2.81056971697836	2.50339780335637	4.49135068596785	3.24591885372925	1.64224635903137	-1.25641844351402	0.131644103428338	8.32256015535707	-6.79451039925468	-1.60711987165453	-0.149281418109863	1.18993646882167	-6.52353534491706	12.0847289372063	8.46865108960833	7.0887469150621	-4.97800445731522	6.1468939446533	0.609444277121565	2.28671247535624	8.71775725065486	-4.95622565279941	-5.81135685884339	8.77050629087202	-0.962651784455556	1.58586702305876	5.88412851349158	1.5126876918266	2.51018199618433
38	1.26352395529938	5.42309909353459	6.17976929274462	4.30940004061486	3.27637974707452	4.09496565787065	1.20294746348282	1.72743106123188	3.96890270848096	1	7	1.93804884420112	5.38075686838081	3.73265020735384	5.22106683042767	5.55327786973738	4.74701208311526	5.25490451403549	1.50781197750256	4.01767429901645	2.70284465221278	2.7532911939225	3.81233457450747	0.525071568191452	-1.55620804384739	4.37345449942596	-0.632548894464563	2.12695435476173	-3.6545179575527	2.92672715037357	-1.57332410640044	0.575653858660176	-1.28148366722711	5.00551423500087	3.50397466411746	2.07420214017985	-7.61598243290584	4.43222641285018	7.89638925307097	0.831802201387574	10.4482900581586	-4.81161593047691	-1.19412854734922	4.58038563478698	-4.75651123452091	6.18647292709375	-5.89864996854534	4.37163695496779	-3.59348206423695
39	3.80068616056158	3.94633768080059	3.78934594607784	5.33659449556275	7	6.02268696818419	6.45381740761203	5.43096130904358	2.73475632154817	3.00431858646966	7	4.63814981935226	6.40557337243157	3.44806236891254	3.48270996627745	7	3.16180844676223	1.40568837196539	1.00031163723532	6.07221262590592	4.08332968085247	3.16059415550351	1.93418827364809	-0.266827350491243	-4.27737229561883	4.55443046038145	2.51940077129999	6.75262728000942	-3.28467043914425	3.58986516410358	-1.88394162216938	5.25708047655923	-5.70795326622175	10.8952586035141	4.99839002731761	5.51471633365977	-9.93408157188472	4.96528621358477	4.90825910363233	1.53624873067511	11.7023360065728	-0.41210918066444	-6.21054451622707	8.2001470328623	-3.90544370833521	2.73988601594734	2.40990258506289	5.34611816079945	-7.07919067005382
40	3.27334216800066	5.00149183434686	2.04556490288775	1.75616840918513	4.50547396611128	6.10335865480022	6.90134301791721	3.30430561608886	1.88874711802424	3.01120747899031	7	5.04725661804903	4.28990558175795	2.21674979591893	2.1006921107348	5.56270309395065	4.75285764693887	4.73762427638405	1.50852975146886	2.55164345446373	2.95812654403253	3.41680660460171	6.21280758586685	4.98239110055399	4.79504055803764	-0.442552831069987	1.26557628829851	-0.754595736071146	-1.85150521705929	3.19577772809173	1.98923006978463	2.27176547904062	-9.96047367442147	7.16208072247811	-0.378404964382427	7.04769421995793	-12.7877229615078	7.65317696265034	4.2060226506092	-0.809522398063576	6.43437015114423	-2.32272943618695	-5.49781781501858	7.23176124761921	-6.46570595846042	6.71197229318757	5.6288680579545	6.42538337074926	-1.26562095447131
41	7	2.67432528340564	1	5.0964277381596	5.77337321988724	7	1	1.22601420630435	3.2169470130448	5.23252534974314	6.87031134191021	4.0361337473773	4.8996571478207	4.67785072329075	6.13090516014549	2.62632255273739	5.32045764381667	2.30847420856405	3.78459705878263	7	3.84749724331291	1.2263854419223	2.56364820074108	1.0333825312794	-0.463265302296046	0.399133674541048	2.7113690551245	3.86531521019789	12.5666822802777	1.4092886508562	-1.03318694401929	1.96855811984075	-6.97006391034428	4.00937113389027	1.87983050233628	7.39935175285911	-6.77883363533121	10.21585658724	-4.70186166728036	2.76726711999592	0.412571353026934	-7.64181843782104	-3.86535564249254	5.47098589636828	-1.28869038689886	4.38149688516516	3.53186038021998	3.0289853049808	5.53189427808832
42	5.54124171510778	1	4.2528677187861	2.99148840552083	3.53045960217935	5.79985636533564	1.34549898443218	1.62752242240473	4.96938822578026	4.66963265313076	5.56355891536774	2.24791939024183	5.87338920559545	4.70641123617669	6.28720880912843	2.57044710245015	2.85537321419535	1.91281584224412	4.49186822071511	4.50059703047184	4.87349639839166	1	2.48874437240234	0.716883563574725	2.62876021352278	-0.320249140919384	0.0318843581211824	2.99040693890248	13.7121647543039	4.43870948727272	1.83732377326546	1.71331414159599	-5.92434500625247	3.96757802714789	-1.1448283831101	6.64095428788411	-6.68614697434705	10.7710991276076	-3.63129625847154	3.56507831323929	-2.87185133779802	-3.15274953206711	-3.47299612820631	6.87724995345287	-3.54861626690965	4.89675202499824	-0.5350619551761	1.85512102067639	-1.00786652981335
43	3.4051280560441	1.05573381815521	4.6765486232057	4.62259357956109	2.46556177612552	3.08557313055921	6.42674631498635	3.17550399467243	6.39563593407059	2.5674503066013	7	4.35088541213651	5.77872690573729	3.39005578286283	3.69179452745696	7	1.94828999261976	4.17346460354946	6.7194918544255	4.34430310530478	3.95775740644263	3.29483121112093	3.68738572492624	2.36180946626046	-0.303663366267825	-2.00537090475625	-9.31238573473152	1.86625204047577	-4.06630737875804	0.00854561076776927	-1.33596048151304	-0.360088265623512	-2.59393389375751	10.9347363567123	6.05521652874725	4.13303030345857	-3.18370737419798	2.46953855951383	0.960506729813564	3.87407192685118	9.37258650401789	-3.24643827044277	-7.77663082384783	5.19095588930157	-4.76021053582494	-3.42603415761201	3.57199850509144	2.72549864718121	-6.68302752980987
44	4.65716968662965	1.19515096805196	4.34644200805894	5.17231359423514	1.25737081198185	7	2.64461997871744	2.96676962507556	5.60256635133045	1.87975018586307	5.71398281462712	2.58942128942093	2.12958437048453	1.57512332188151	6.60148347178505	1	1.26273105762162	1.17678268716175	1.96471369767836	3.42580560890159	3.70809100683192	5.84646594331753	4.30500865706956	1.86166808944406	2.69776265028319	-2.25129539763277	0.993647669704084	6.20317925647167	-4.83837862832899	-3.4505141016671	0.0236715293751674	0.708876726837834	-4.43989634321069	11.6791704507868	6.23257085243494	6.53790413395525	-7.30928370160745	3.73420194694238	-0.675747675699113	4.85413193529129	10.7874678635201	-4.09975832294065	-3.89639598807392	7.18765841749009	-2.5638599961829	1.29634336679422	5.66789878264045	4.30738261059041	-4.94562684306536
45	3.2872759010335	1.80978062240104	5.20044510234584	6.26445961982431	1.06482219570422	6.86071782767263	2.39620071003559	1.77576653114266	4.08458634093955	5.04498245651077	1.69603030367826	3.73374816884584	4.59060139294029	3.38395224083355	1.73934932161686	2.55024112570061	3.38223515388623	3.05016544473258	4.7485325494944	6.46124696211061	6.39161943990836	2.99477000601524	1.38849281452911	3.62820671688722	-1.09347184423091	3.3137481989544	-2.98714880132172	3.30116937720853	-1.71862039731289	-2.37530772328389	3.33462063484695	0.252864423334262	-7.9404709117619	6.18144595013381	5.61032252694853	4.69829213310095	-7.51666390423096	5.25313826714204	8.16577347636622	-1.08601971368333	10.0819051199015	-6.01015018086515	-6.46372118727611	7.33050667470345	-9.37369901096715	4.49726442080515	3.39387452308109	2.46367995305468	1.48161851721655
46	4.35706425183621	3.9512274064723	2.35721824807704	6.44617297645127	5.95649634799783	4.97368533964955	2.37992044970222	6.59368549605051	2.26842089917051	3.75983929199106	7	6.62123127479466	6.20625711785744	3.47865997985359	3.14501369998765	6.63985404612179	3.46724818634031	1.49984339242217	1.40954894435098	5.56074001629624	3.75322187840462	1.07647669567824	3.00344665070923	-0.419492930686148	-4.49869569762043	4.67770274179719	3.01150876648181	6.513969960352	-2.35621515444535	2.78946942677496	-2.08166900850106	4.60283549974676	-5.7078691955224	11.4784976145558	3.21592475481339	5.22898999396393	-10.5625145198497	5.65640689751374	4.88828576769817	2.508579755329	11.2113160275194	-0.520002339820877	-6.48898999330167	7.4214852101868	-0.937329101033912	4.89413374493828	6.10597819969607	1.67925428556732	2.15118478069514
47	2.10244274649683	3.81291470147478	5.24666243339733	2.23939571564749	1.18540611485009	5.41598392138802	1.50986889520575	5.00912880163214	4.50135507488112	5.8306597960833	6.76088742830521	2.69674636141246	7	6.08541919820442	2.37842614935268	1	4.21582474931043	2.70561148731474	1.68215848554612	3.60968346750067	1.28614707425808	2.20322851190101	1.88538399891329	-2.51201433987491	-2.80977232868285	4.70316556777541	-3.80335185120454	4.94659950318392	-2.9635732403644	2.17206139270851	1.51403414546323	3.69652324880001	-2.8287539228312	6.51769575828419	3.79058067832119	7.38524831441203	-7.76422350769794	2.77019336201818	7.72672750585357	-0.759030727260393	6.9716508073268	-5.33444151204796	-1.9451395953175	3.50302001340011	5.96314858484933	9.10125342322629	-6.09435513760742	0.868061750167016	-5.09600289534958
48	3.54677818098518	4.19486184085107	1.81442588596098	1.72882373525908	4.63518824868891	2.17899309931172	6.04370053026752	3.36300601912253	1.98908576002865	2.45204149621678	7	4.91537718296699	5.68265611337234	2.08320333725435	1.71499740819523	6.286657206329	4.00958251382457	3.73764389096664	2.16972324996723	3.20564751239936	3.20588419400111	2.4358149128442	5.27278541880338	4.29064840763371	4.16165365162942	-1.35986103486116	0.850712442451087	-0.748405051810527	-1.31769491268154	4.25496028019079	1.71893536699814	1.93685200278586	-9.69253126437938	6.51895638918264	0.738511920851983	6.37288875226912	-11.2167544697042	8.41320450929515	5.25567849173349	0.876766637008081	6.09053385565089	-1.84741323018869	-6.30231973567357	7.44874764290425	-6.98652590807393	7.68687210208432	0.714967097585681	7.49373344027891	-1.34755464908629
49	4.86392704443207	1	6.84385193120395	6.92272509634056	1.97716105639754	7	5.69994786560169	5.32675364906083	3.53870293819854	6.19862845664201	7	4.97845972871068	3.7771683402369	6.7560024221362	5.04754036613323	4.25026191501678	1	1.78014690492043	3.63491194162379	3.79126054887561	3.93760457263312	3.36167345944466	1	0.968694924639732	0.191019615910599	0.837903960885677	-2.72031819111063	2.90646762560292	-4.20708849569464	-0.990007545642108	-0.878472641124904	0.0107871526163181	-7.85856463983338	6.32813433083719	3.31485144014199	3.19431282340951	-8.31243308448584	5.33304471768526	9.585923639234	-1.38307626263089	8.50009691875887	-3.47802114560188	-3.21501106218645	8.80661806131057	-5.96817066918939	1.79559918195423	-1.6592490833136	6.01559438283211	-3.27712613115394
50	6.4163642812815	4.68874512471503	2.19263627803624	2.74716384348472	2.69530190185655	6.50324503534577	4.79447095697966	2.11789510837547	1.54070648167575	1.49047782690213	6.84678721197275	5.87287094715485	3.49729946975114	3.42389770043398	6.81913663143187	1.7759596652226	1.65732942686497	7	3.95177881227417	6.49370039202459	4.16350654554349	1.25679375206665	1.57843833665055	2.94403231561323	5.34952579794224	1.72871044378407	1.02136728813607	8.44119045845319	-3.85908791483508	-3.08705022541527	-3.12474566422852	2.06579895200156	-7.87418028813424	9.79936344766153	6.21815418390736	5.31815140212817	-7.03506210495979	3.51833257849271	-0.60288761748464	6.27309452030226	10.9621793731176	-2.19362977467821	-4.92245955490552	8.90556575496728	-8.77386055479218	2.32456657634675	4.67654836417259	3.91195985299268	-3.71499915068195
51	2.68014274575713	1.79117487195253	4.23207945878433	5.64893111578741	3.50686202137809	5.32855474790539	6.52161105588017	4.35062233901778	4.69808587048542	1.59703218629412	6.8150798446327	4.13184682068461	6.02775666175557	3.82722577408805	2.94426966500681	5.86241482704289	5.92640866354371	5.20491749360954	6.38185688020483	2.03110414222747	3.36198879890086	2.55499034393536	1.24928400998605	2.15440420461836	0.577719765898089	-1.88523287280171	-10.0716152364755	2.46698525954244	-4.21136810446982	0.725857946247636	-1.16117142951043	-1.18616883266389	-1.44909500403693	11.761635979205	5.67663685874016	4.11281350763443	-3.87903318698636	2.77124592921094	0.134802434316295	2.50517856347417	8.07394888171028	-3.68358481186204	-8.90891781095831	4.86213021365365	0.0684327033325323	-4.84236814760834	4.05870011398179	1.4573968240926	-6.64795466538619
52	6.53529160453936	5.63929314269132	2.68706184820613	4.14310323483628	2.10729226062795	4.54660949099653	2.806272390375	4.92446962873085	3.8199413382995	5.06307281523199	6.46498641730753	3.33756397615196	4.56299041566849	3.52093660187888	6.97500474548404	2.46890873112426	2.05777275443999	7	3.88960394503545	1.32512930841473	2.3579776120659	2.85741965936827	4.32649140556132	0.473499694579071	3.17421984223045	-0.54662234574859	-1.43713138755432	10.3070170328436	-5.61608665992458	-2.83868369535722	-2.21081809892333	2.23936503388343	-7.23580102529109	11.5020303305138	5.59826307819693	6.50885750267875	-5.44295830287086	5.61051078419299	0.818475200394999	2.98501564318872	13.3803486854058	-2.89728255722389	-7.02318449235809	6.15106970115158	-2.56424263679227	2.5695844377519	2.13338232079498	3.75687089617741	-9.50679333638011
53	5.19987497889277	1	2.04992862793462	4.17588302838129	1.4122756380372	4.92969647669205	3.45701144021827	1	1.97484893809646	2.97354057837109	6.25330753613092	3.46943099620361	2.18033329070549	3.71173705473271	6.6902364742335	6.69787284849997	4.87886804014871	1.8736763464238	2.70435903644626	4.91663730509924	4.25564598906203	3.41384159735045	1.8459396947947	1.05437175919357	1.3882899073622	4.04501244771548	-1.58249325142937	7.24776444106465	-5.30917372639067	-2.63641228175657	-1.21383263999019	4.10138861884157	-3.69571660023067	12.6503358322929	6.42735517550152	7.95643074420637	-8.42594691802612	2.44703919253217	-0.261666335687767	3.42227987630004	11.5654958570053	-0.99613405122614	-7.25578566306793	3.52488096385576	-3.5550797095787	1.15515552528111	-3.46940443314478	8.28137804872066	-0.447261560416255
54	6.52364143692827	5.09647254356999	2.54846989992171	3.78862763876436	3.43656372870012	5.25251017728808	5.17575302327834	5.73626689824802	3.00754717402481	1	5.39007773829774	2.56203882406226	5.53000330131626	1.50775332798209	6.94946978412632	1.12707577983688	4.25453651482191	5.43810961058429	5.16245219143133	3.94014956280029	3.67473378942111	1.59243228581823	2.06174073000765	1.00451201388869	5.24677553161504	0.991887147995331	-1.8899239023923	7.70521992521746	-6.13177842819339	-0.222244695400133	-2.93638604936954	4.73535331848362	-6.03720419605319	12.2585396175702	3.71958611694733	7.25586230608371	-8.78724517004499	5.1812781737077	-1.3732588811283	4.41354295316097	10.4819224387431	-3.76802128520068	-4.09153570477116	7.61350160552563	-1.24991994701838	5.25029485238644	-7.38799162145211	2.66722516510328	-5.43382727231028
55	4.47539549576436	1.41042853775108	4.26664309825399	4.96631278048966	2.61729975648009	6.48063081030327	3.06371062849423	4.26414354818143	6.15588042211613	4.15131440633186	6.07881575400412	3.21224811611445	1.65859684076044	3.24057572780803	4.45646499394784	1	1.56092069739805	1	2.80204903102866	2.90386828797174	3.49211843938349	6.84498651126636	4.00325838881786	2.03575364975617	3.23329351254425	-1.32646062110941	0.528783875664163	6.88707492046724	-5.88329217482195	-2.07198299350563	-1.01549992332618	0.87267440503245	-4.64884520329336	12.3145315585652	6.33038120994432	7.21483253600399	-6.96548334973401	4.40718601908149	-0.422247691722436	4.10815528356545	10.9626760207857	-4.40632935055492	-4.02734372034225	8.26310785089481	-2.01649102323927	5.38503326825615	4.67018877456315	3.52790371217819	-4.40652081832976
56	3.4247036421968	3.82039362259689	4.8034205187187	6.33594527951243	4.4781174843003	1.17881254614133	4.51831995143421	1.53624608137514	6.09621533080047	5.96199029971995	4.61105895519881	3.70296821418323	3.96257820232211	4.88837447277372	6.4810760627438	3.08517276574291	1	3.54268085991618	1.08309292810249	7	4.03998261320794	5.7746147115441	1.7038165769891	3.50976613043208	-3.27330975100524	2.96902578328736	-3.50955898027681	4.25490604005615	-2.07790551644126	-3.79358137456962	2.59860951372935	1.67024125043359	-8.06370995634696	8.21043213821109	4.2267010113479	4.64868554198728	-8.64212689767242	4.08992649528013	8.21063690822738	-0.383810724108456	10.0089353951862	-7.05704592014568	-6.5059883367728	3.67063755464696	5.04459503019034	0.956129045055005	0.691964029062994	5.76511903344655	-2.10667730553734
57	6.34500811779973	1	1.40469140505584	1.68217693159107	4.63938791382515	5.88666694156223	5.38714481086068	5.23031724881513	2.47736594884047	5.09164852182242	4.72268329110131	5.08480993541358	2.31915503267166	4.63477475732019	5.76332932051489	1.18492502650869	3.8717215216954	6.605947901647	1.42688262455631	1.16428203557975	4.85397297119491	1.31984911520444	1	1.9216683191969	0.338702809092909	0.410004449511435	1.21036479979694	2.66294387123925	12.0255680040613	3.81918370442189	-1.74749540103927	-0.216741663857245	-9.36571920298305	4.20647168058083	1.47877627113648	6.38270619587382	-2.37662398512653	10.802356718816	-5.70452367560002	2.22406589165607	-4.31295595488565	-5.0429131363683	-5.76255381739012	6.89410466416692	0.927327756643948	2.56289711790644	1.22273056993613	6.43389939558419	-7.21332994038736
58	2.55497897671245	1	3.80049553652483	3.65559188831314	2.09305550330976	3.77288365770513	1.7798226708127	2.80529677226889	2.6011213636276	3.44247772628966	5.15878511068157	1.82729913267275	7	3.18691428776795	3.9020600012113	3.69623403697903	6.11478758011401	2.19864655621621	2.51563786111838	3.52644969516988	3.70179357451365	5.34732758043401	1.48296331007638	1.68344772269828	0.00575622554550625	6.88420374814506	5.67935720900519	0.118298818675691	0.0287394508518473	-3.80235000959998	-2.51470172116226	1.31261283888465	-2.82212106175954	5.51344803740757	4.60532116981889	2.87888673181914	-6.46756416679807	4.15861154319408	6.66783972064932	-2.05941623992758	7.55781183051217	-4.20747651684056	-7.6011331425758	4.39437679517466	-9.44696352788799	1.76343041715742	-4.5692217665623	1.68170325604355	1.9266466661713
59	2.65466889791638	4.75795964073872	4.99723979800847	3.54406615958999	1.66216263891386	2.95577710475835	6.94887614973066	6.17671414096586	2.18484587961875	1	7	5.65186781521329	6.5457770748503	3.28988907958723	4.33500198173328	5.99781917402481	1.36145854806006	3.57481143272757	1	2.10787540005797	3.85180852255215	1.42344752656703	3.08639979838322	-1.2257023515056	-1.65867101575526	3.95995041522459	0.548670087614051	5.44111802388999	-3.78450765935042	-3.00044605967688	-1.65307311431464	2.45481017186872	-3.61986844642787	6.03020131631631	5.72332314469462	1.9836243695365	-4.32625206800662	6.01019386712578	7.80227533118792	2.56948666866053	9.05596918728739	-4.89013175099817	-0.611434484776965	7.36161664657756	-1.19741019356901	3.70597164791559	7.39772070356733	6.04386072088266	-5.1300404467048
60	1	6.00712552284995	7	4.19767218061709	2.77269580581608	2.83906910509602	2.53364179672133	2.50649099010518	4.60583021164217	1.73764927465678	5.7881439641074	1.31655959274454	5.35283349979215	3.9199793424224	5.1847807183307	6.03612318247129	5.40310553618709	1.56696559620445	2.93103041648334	5.93336105507908	2.40837086977433	2.5139684878056	2.150699830978	0.472309010468483	-2.49667783506856	4.37556725557692	-1.49625697173827	1.90395840613747	-3.78906905074948	2.69036653336874	-0.784959954261171	1.18485901035936	-1.11086469832647	6.39259574090176	3.02630362401939	2.80014542027531	-7.94136461813881	3.64774238163294	7.19345509240749	1.01662288499555	10.7742154129999	-5.1254101474676	-2.40792638431362	4.64973388754364	11.6645100018417	6.13027671790468	-4.75280331405802	4.07538875351667	-1.92184045113053
61	7	4.02028602895341	1	2.97622880238094	4.85354837759059	1.80145515849069	1	3.24773096793065	6.32314478432854	1.95285879928964	7	3.93708262033679	3.87246343854115	1.80865673395091	7	1.67712839595098	2.1417157696036	2.97743197236022	6.289886924223	2.83612561077895	6.83435289702804	1	2.57473066105346	0.187028010331946	-0.60431659794987	0.0769885068995245	2.92473214695908	4.68404717389678	12.5420043291781	2.31895082503281	-1.51366909097902	0.625628411689481	-8.68515048497625	3.37957246594332	2.23312419138506	7.14203561096162	-3.41657670292735	9.04392434937636	-3.03695182333776	2.6308009717123	-2.02259093024677	-7.66137493118795	-4.19539584427346	5.91575327860683	4.96410771703747	1.34994222828373	-2.96649438171112	2.23649743952364	-2.63578934289893
62	1.772985173766	1.43107915095612	6.94868879555767	2.33259137043951	2.06179395877865	5.14735515821073	4.64239467518053	6.16810886527405	5.75543311306625	2.27275332177522	4.75049569614872	3.39646535930957	5.25114298092897	5.63273589201266	1.73106156663907	2.17956565816315	1	5.97863850999591	3.18403675752842	3.56116551692517	2.7820435653693	2.03904562590952	2.37730336634802	0.437529593437416	1.2150179798462	1.13121213678229	1.37546506557565	4.64766842222544	-1.54978987132523	2.42247761665095	6.24841672170018	2.51395826867473	2.23759361785692	7.93699484077289	1.41946819425199	-1.56879005611772	-10.2042659453929	1.79429596678718	8.07727356384125	1.93640713676712	4.8114366961186	2.81220004553011	-9.62182056665291	5.10538196204465	1.22230481639397	4.32980793873359	-9.94743689153213	4.25979693599441	-2.2126957515048
63	3.57476810535476	3.8084366693773	3.37262003312748	6.78346632350319	5.50159898731331	3.39912728282444	2.30444442238033	3.16547893928633	2.73432399360249	1.88172164643538	6.10326283126965	5.01033550300213	2.65532477674456	6.6182624341584	5.91721132869563	7	3.95319525277274	2.30714441271638	4.35742439944862	3.09118048360746	1.00488765890247	5.95966927704312	1.98114791931583	1.62336226469447	-3.53781212489963	1.89424802322903	1.79478795222694	5.19750371249398	-1.5493026461294	0.519063877533205	-1.97430837834117	4.5626996422283	-5.55370281401583	10.8500092105256	2.74032866238397	7.59053782815512	-8.07857082972689	4.11194064188969	3.36661478786816	1.97252668212221	10.5735020402888	-2.26825037105142	-6.44316356686063	4.28068753546165	1.03508575496494	1.36065214805499	0.716677709882485	3.28053859624447	1.51033491015449
64	4.04825376390676	2.46618612941012	2.2944905066092	5.9000693903681	3.06735945681207	4.34293692118847	6.55336480787105	4.73383831474128	5.84518120163374	1	6.98785927221193	3.4432036653053	6.81746674600565	5.08111484563508	5.82596117029082	5.32015711150371	5.25197286794403	7	4.680518972013	7	7	4.07266144898667	3.52521654473033	6.10690314990734	1.59399205263049	0.339066144562356	-1.3573545731969	0.502567171089577	-3.71707829875913	5.71509852418187	3.28994562580253	0.149250085843304	-1.91237205133991	8.33779576223376	7.01133047666039	5.47746487214404	-5.76135245320957	4.21762714564268	-3.05168115459415	4.07261365598063	6.12439142495059	-1.28585660086963	-3.38531854574053	5.50345666447304	-4.57007410182358	3.82083859703684	2.26680792571203	5.80746775698717	-0.463970359526608
65	2.94505495164633	2.9075904236095	1.39467515287516	5.13235694098635	2.06090894121779	7	3.39289055230602	5.36490871125571	6.38516894368585	5.53310183891566	3.56828369763219	1.2880896324676	5.54895427854267	6.22534787685605	6.13729432493904	2.04420223321164	5.82288970113646	2.14965096324654	5.71667552142778	4.94274584543274	3.96623460983465	4.57055047637894	3.56526361933504	-1.58895079049402	-1.7152788714706	6.21301492381176	-0.269793283254358	4.15157552895428	-2.35671053466987	-0.921029833617902	-2.28202151172836	6.33572277555417	-3.66471856719512	9.6656322682245	2.23635937277817	0.389017295225891	-2.76372739246128	3.55974642606035	7.31680749073307	0.336903165967527	3.37874216010643	-0.0622249194160014	-3.31164581296479	4.99086632647112	-5.43810641926265	5.33472312859858	5.95153915667081	3.63114912861415	5.25677637713694
66	4.18163559838922	4.89635318671992	2.47443407760524	6.15415810602183	6.37186052905988	7	1.43124345785554	5.06729580869852	6.65399178534589	4.86933764677635	6.20601452927169	6.34640912630453	4.31639055349874	3.43293052347306	2.43556743502166	1.46361480212474	2.29192707270777	1.34127986847505	4.76204015987778	6.07937897986963	4.26708548265081	2.87011628623811	1.60481236147032	-2.35127463791893	-4.83514013176157	3.98589508277917	3.03415259772852	5.57882131528027	-1.79543558660029	2.6665128336656	-2.10621407390502	5.2063495852695	-5.64303152434401	10.7615574254832	6.08501541073577	6.64121076467554	-9.41028951591527	3.72629488675209	4.34135459655907	1.93752291243148	13.7233658977663	-0.991532109975069	-7.54868862838949	6.1893073201068	-4.31036319461214	2.47806895020089	1.35202471738251	4.89645842805477	1.58753153509983
67	2.56810801597484	2.96544980544191	4.8971402178021	7	3.74336348193373	6.74235205557641	2.17990120750906	3.11309882998717	3.95715893621409	5.57478619673216	5.81570478098199	4.27003029336094	3.63545274652732	5.84487873064053	6.1657550699641	3.94502497364937	5.72135168629006	4.22979397398709	1	6.71633915253387	4.13117569441628	5.7716090923004	2.43774736993518	3.69852118031461	-2.69458865816044	2.55601541375895	-3.9056203395702	3.60788333490761	-1.90346329016671	-3.17182317219958	2.08961912285892	1.68414061905635	-9.22055358034413	7.59460860868871	4.12116182949964	4.587531497977	-7.71199325233815	5.47085125142795	7.72144997277349	-0.294836756443696	11.1584146944097	-7.13917909076952	-6.34181775492772	4.376499675222	-2.28100356036534	1.13449474959137	0.830172780337227	6.70803479835919	-2.85570182990804
68	1.94363594281723	1.69762449655544	3.38968578829508	3.90729317794194	1.66689801839791	2.48011812902937	1	7	5.81209836305692	4.08241045543328	5.03509997493255	2.8751883010685	1.82781596280894	5.46711713490464	1.03920882371811	7	6.43082262025687	1	2.7597680762384	6.01738502404062	4.13025027872913	4.84815464563878	3.33064945706844	1.48003285089703	-0.527344071119253	6.65823526831418	5.36974453076385	0.377377129307555	1.94301325109937	-3.90147006914169	-0.942546288680705	0.916941685953643	-2.9108163871123	6.08216253018998	2.2880104030077	3.78618959846666	-6.04628568530214	3.59871034489819	6.02633680069755	-1.55790971280724	8.25267056702706	-4.22338611905692	-7.14177392915919	4.94333091737165	-2.48020209360077	2.96220913268624	2.642654853581	3.54363373884288	-3.82124384425691
69	2.83915781005114	3.37011406782229	3.32827038253698	3.53627651659983	2.36774031739481	1	3.74987946815424	3.99321797250973	5.4952177393232	2.21252192295288	5.60502978208123	7	6.99444258717807	1.34505975136702	5.6508522679895	2.88091309513325	4.52617987520356	5.58150292954333	4.2082835180393	4.00895070461517	2.27022468006887	2.14654108013541	3.10663058227925	7.10554918023911	-0.120315068437578	0.994661619574299	-0.75385346432725	4.88480704359	-2.92274465742526	5.05937826967204	3.47522976764895	1.05274489394137	-4.39228967646854	8.4105723039528	4.64155415384159	5.86161297804022	-6.08940589001179	5.74761150865993	-3.00250287562679	1.78189731517596	7.029849173673	-2.19795659642264	-4.76074967876529	1.99511133537125	-6.39065226777249	3.60935517570044	-0.699229835202181	2.90415477702526	-2.24073944487127
70	2.91713316152105	5.17560129951498	1.39976720079239	2.42464482321894	3.65712266936393	1.57514846205857	1	5.5990249635491	1.60749690300404	1.62341314476052	4.15990887619781	4.50037943905475	6.16787428650711	5.10308634542357	2.27020909920816	7	3.41170831154278	4.98871931398471	1.60534929455721	1.81248996357353	2.84492223193868	3.13270777679187	3.61960674799318	3.75685919821558	4.65252936655597	-1.1069112611682	1.24500787244927	1.49658661344556	-2.0884131524726	4.67174755291928	2.08959649957804	0.128833431931238	-10.7488346562063	8.14390648630459	-1.04192782948869	7.65597875074484	-10.5937322982126	7.98936747700627	5.39089143807004	0.477608458443982	6.52236300021151	-2.19875760371731	-4.82993286663086	6.76972940592209	-5.62661577532015	6.60773767198259	0.479276295292075	3.88208381026309	-2.99579055273477
71	2.15237522676848	1.70273537463506	5.82282804057779	5.92719707566892	1.04732453567784	1.02702813004794	1	2.18254749142622	6.27333062467163	1	6.21175535289939	5.67825969169958	4.69840913001127	4.67126814780091	6.37198862080386	2.67113928315224	4.05662033466661	5.31788654411947	3.24141167144415	4.06279859242599	5.54302640451169	1	3.03027907352215	-1.35241120971209	-0.344589993430012	1.81737514092036	-3.85518909859197	3.70177227037086	-5.64347782004122	-0.911788112361556	-0.389355733190066	0.865307679182762	-7.94795830399466	5.7067138706608	7.19565696042961	3.27693629137612	-8.97794201740794	6.59092948935821	9.33790317974345	-2.58874603800943	9.85339651069795	-3.72923812037514	-5.98142479087355	2.11795157157484	-3.38971289652346	3.72540964250251	7.25130365684051	1.83798296975671	1.72889251984572
72	6.60981827905403	4.34104873957928	2.7473451674086	3.96470431934016	3.42407209817604	6.40229568680221	4.68770079998977	6.2212473090286	6.57279636290759	1.22410593228996	6.50619389534777	3.25857346902532	4.17959248045264	2.85897558290243	6.10986750224635	4.59364640533455	4.13707438442534	6.16634953197017	4.01636180867234	1	4.15184063729783	6.27568681861961	3.36074894846214	2.17793696520266	4.65461279194061	0.989169089481491	-1.39389834688359	5.98304092986845	-5.65099471670748	-1.21220082694515	-2.80241775105376	4.36242906262895	-5.9626769039583	12.6620502177739	4.5145367995359	7.62429253596527	-8.81107091001918	5.07784731841175	-1.83506869696834	4.42547998590768	10.4162881660201	-3.45952003669833	-4.36881497521346	5.17704956403289	-1.64723835722829	1.34317740310745	7.18124400573065	2.8083599786819	-4.74050673282564
73	1.99288017302169	1.59721862811141	3.74424404070815	3.83945178827597	1	4.30248914931055	3.16801892838832	6.00624374215805	4.34155249640959	4.39411795958888	2.20973600925708	1	4.65669527395987	6.16857471026826	4.28078492255566	3.75104854237986	2.05151562382609	3.15429425139076	6.77422979328099	4.0470738801776	4.72479930716983	2.24498139533092	4.90396708567683	0.029161484487416	1.30866628889382	6.11684434224077	0.794709416798506	3.91798614234453	-3.2812476619751	-1.34356859950233	-3.07504076881117	5.94537450926242	-3.40386273639881	6.51238291141275	2.55079581870289	1.60071106452708	-4.79379137269306	2.65947836882389	8.34706382755384	-0.473200401669876	6.93719371971352	-1.34688158202659	-2.09766778349885	-1.08269997279606	-9.27006639936236	-2.5129807094639	0.441421155512947	7.93118480000589	0.298286793461943
74	3.50813711259221	6.47903874642728	2.22313967431962	2.9632242964606	2.83860448254486	2.24375551047998	6.51681890236134	5.71928306485182	1	4.58762664569412	7	6.22635599014855	5.38398095090646	4.12413104365427	3.20684992732381	6.48650488042394	3.84974038890145	3.59059006971947	3.06273550595285	4.03216509809306	1.16578360230564	2.58325349154311	2.97921453417345	2.7110428033574	4.13041297619766	-1.38590497577037	0.0280266694816032	0.154341497412444	-2.3879488020785	4.29888777347458	2.57439337152	-0.258862435458737	-9.67886915260786	7.98614606615775	-0.265768525856311	6.88889121782864	-12.3333832746229	8.60705124873651	5.94843423918544	0.630331423930912	6.56609904378203	-1.62959917705343	-5.46424382005266	0.720558935558259	-6.45752914694908	7.47947804254701	0.184717624947936	4.50091061743619	-3.28235718640345
75	6.28896099660432	2.5216495119727	3.40256439708951	5.58637424941895	2.3829887930261	1.33359449952029	3.42143268688207	1.4168774643305	6.47448844270883	3.78910371393832	5.06888016769537	4.03455735245756	6.76347212185827	3.42114703238729	5.14968427469607	5.63266397312689	3.69604487949011	3.10336372649353	6.84699154969735	2.21239857955244	4.69177114440903	1.6518733202325	2.67230960478872	2.3239256316868	-1.06149001717612	3.39593234434687	-5.74358349519522	7.41020250459572	-1.32992711817726	-3.44823396266772	1.65563207352625	2.20065562652298	-5.99100636252312	11.4827370338688	6.50262867216609	4.591650348609	-6.30331821977657	5.49235159696426	6.26099522651268	0.0979852817327749	8.83246295476145	-1.64712615591199	-8.81846452915876	-0.507829788650393	-4.30547140993799	11.8102780504407	3.58657072022234	7.78028344082769	-4.60504425825286
76	1.54016784142796	3.03198069277695	2.01525280825839	5.44447760580476	2.13816708306134	2.40206458140394	4.39930464153186	1.87674922144285	7	4.17398274174465	7	4.7892566362804	7	3.46173503420232	5.45615862394313	2.84189311972708	3.38932260733193	1	6.57522237217897	6.22551954577044	6.28872284763702	2.7734701449042	2.26469035672176	7.30858377233801	2.08442676152363	0.0617734342600803	-3.92470516008526	4.99082220101078	-4.49636931417305	3.83718820781274	5.1316295818734	0.188836802073912	-1.96635064969296	7.97231186391181	6.12854205694388	6.07285716553324	-5.64696687459846	5.68873156416565	-3.34337142739117	1.99835940021853	7.9394179657701	-1.3716410596667	-6.15368566457115	-1.14208094800544	-9.29392847796263	9.16015175019302	8.59257950609802	5.55772935621728	-2.20201427230086
77	1	1.29145599536773	7	3.2217412027409	5.02435430959368	5.42456523323661	3.26171831259987	5.2616247602309	6.76032117475365	1.28838720710361	7	5.04068370260912	2.8971582349687	4.71319446204032	5.25528989816334	2.77930913793081	4.65327509217077	1.65198966257661	3.63083972451232	6.22282249228509	1.86621690810607	2.13070057004436	1	2.05799119317234	-0.327250513009106	-2.38842844663344	-4.93608312752526	3.69602004721408	-6.22739015280156	1.84861899997734	0.193939183132611	0.448700912262114	-2.40879274221896	11.9813886840107	7.5614386991215	7.79071826665592	-6.65607118500514	2.16941225701457	0.121676932108408	4.05755736936618	10.8368380844678	-3.96718308121631	-4.99253193972038	5.89097479354957	-3.54437906490772	5.89858643090643	-6.80279764603224	2.91746997202108	-9.49134447579891
78	1.46234254720632	1.98434323266459	3.59474269516197	5.48854714504442	4.68353984467074	5.39530129050805	5.29378069727666	3.27482373233788	4.7837926387788	5.26739278892757	6.52790135951523	1.38049196093768	4.02545129131795	6.58166725062129	2.42256335279756	6.72628644650389	3.34657502303839	3.96494780133826	5.95864418230777	1.86405934614629	1.32298717395975	2.74616079299447	3.79159097285968	4.16331869661945	0.355299752574525	-0.926274253406784	-1.59012939848484	2.51895127938087	-4.18275817154305	5.96582676420963	1.96669400658107	-2.32204706654685	-8.1113415509759	9.99789439609167	1.71000531155914	3.34980751809699	-4.09767269418179	6.56112984381145	-3.97241900764536	1.97933168113999	10.2193872349298	-1.94833725314864	-5.30180969169457	3.59286355526161	-6.18808102243798	1.15061643919017	-4.32120445937806	10.3152131775015	-7.67248820435992
79	7	3.88273634321143	1	2.58305691148342	5.47795242098952	6.42696393079755	1	3.74262351559402	6.23138188272883	6.09664221718111	7	4.18487295780711	4.01535538172522	2.73724058348754	3.51416844240108	1.19963373121035	5.01427643910901	2.6363878593688	4.13382208786679	5.63404797306558	4.49938171000527	5.40029507008997	1.85925300406824	1.65343882966842	-0.50134337296613	0.836621067147669	3.49582519341914	4.76033486132187	13.4204710018071	2.10291268738766	-2.0664633009099	-0.536408059359275	-8.02510272023112	3.69635650209534	3.03041807108046	5.74464783334677	-4.95245271961437	9.36223006945515	-2.91300403885011	1.9567821701066	-2.14175762811834	-6.71074466824599	-2.92566949892129	5.3973868197312	5.08486550195502	1.33076291615814	7.02762965086627	4.24872414682047	2.24047492251128
80	1.08354692896089	2.9956131610249	6.2557171712341	3.25841725882322	3.31534639713788	6.50777167422636	1	1.19676951965056	2.2624711631086	2.80833141643375	4.14544116463474	2.33431918132509	4.54796803750665	3.29579654815738	7	4.52709992271012	2.56624146370073	4.95565912552941	3.25844278578737	4.29235779944289	4.73549630289071	2.23529343433406	3.498843369385	2.76805188252103	-1.39032151458665	2.44543929489018	-0.090205681925934	6.91012324826939	-1.19466467199726	0.427679635064364	6.42652794573889	1.99339410489177	1.78582823906529	9.95455052782333	2.51533367942558	1.92189660837093	-9.20736802469716	2.23207812900545	11.1537634171229	1.34861612235223	6.23494744440078	6.4309321880018	-8.24039414659136	0.171091439235077	-7.25163222297455	-0.386740144450798	-4.86613864966178	6.57979914929408	3.54923466956365
81	5.51398842588879	2.61710121469287	2.52362588382494	4.42484494654735	2.54925984703131	6.72713493686888	3.57884017698478	2.12944659178694	6.49556641841466	5.50887126721596	1	3.52747471989116	6.2263955602057	4.23899694754077	5.57370920643157	5.99035209008878	3.32819713733714	2.693121806035	6.99386019616919	3.10748366124702	3.96613069745253	1	1	3.25014655270451	-0.403288494907815	3.43221046796656	-4.74536701312313	7.16523488937614	-2.49859475685279	-3.57800826242951	1.57120928188478	1.36697104625901	-4.63144229250673	10.2700944596563	7.8867897984399	5.0300680828906	-5.16560732235876	4.53142641676652	6.80601115254273	0.0268906671940051	7.37140510999882	-1.39197009150527	-7.94164362966185	-0.851360220865288	-5.43535568530367	11.7413439567712	-1.52528924167646	3.56380927256512	-4.43521486750169
82	2.42467864422156	2.76509005988576	5.12475914990498	4.58091553089029	4.22689407294618	6.51516589465893	7	4.2142974587577	3.28202773159716	1	4.58329490341222	3.92746187537186	4.18078357550897	5.55049453790416	2.21432871631515	7	2.66302909140531	1.23210855125782	5.93074960178241	2.96829965345377	3.53697304531887	7	3.54707287707718	0.543693821908346	-1.64302809107333	-0.221071973556156	-7.29507199182491	0.317141126281256	-4.44039347801065	1.97592948981749	-0.207719493422854	-2.03458099120738	-2.09485715295696	10.8946137268023	6.05676855839641	3.63880979325548	-1.30036832678754	2.40476867723327	1.0012224703247	5.39016020729138	6.51121634132123	-4.394252385454	-8.04428081941776	4.94089395519231	-5.08238866266627	2.8853441261248	-0.154176866842742	5.62663299045078	-5.72233849256858
83	5.62475531868478	4.30897259026449	4.99705672731541	6.23077596664541	6.69628437757419	5.74165995965261	4.1702631915366	2.11987443611431	3.05104450959501	3.63463968484391	5.92454484658986	6.44669662726498	1.96146669009647	1.73982644197427	3.70424858681444	6.71426191150773	3.41383148032067	1.07392983907165	1	7	3.42285929480484	6.15922725486643	1.76512323540199	-0.00145352013381828	-3.91003721609791	2.00584248866986	3.12451476063122	5.80197974517298	-2.13473745711397	0.351631614062557	-2.63323180605905	4.99085644818869	-6.42116840075073	9.60036318441065	3.57850152661966	8.0255539271115	-7.77943131301521	4.35497598394452	2.89025437508131	3.26738399401751	13.1401806481496	-0.37145511293399	-6.07148803186662	4.34915644521229	-7.0273725538476	3.24239541399837	-2.84337705728343	3.59316833014837	0.487535724358989
84	3.10020964383799	3.41149012373098	1	5.39859207475899	1.58610623344747	1.55033240228092	3.82843709261674	4.11139336201025	5.84294783036643	1.65635254012266	6.2067310384084	4.50758874919169	4.05977627216557	2.98034093493457	6.62361844790684	1.5684175923999	2.24788596765506	4.84430915009718	4.80269680746236	3.68200889682893	7	3.01533633905562	4.10921916561416	6.09738855653597	1.75920861591529	-1.21343431564979	-2.72243303765245	3.27308261015498	-4.49393543386701	5.13574291423249	5.71125366560738	0.536772678152011	-2.60548330517967	9.37439077298438	6.2650061639587	5.25400486513486	-5.34951394735685	5.45028265805213	-4.00841653685709	3.7300331237221	5.81386831511374	-1.33933111757086	-4.60626307200269	-0.70131096455925	-9.56665709664941	10.1941681489211	10.3863229267183	4.52391176319031	-3.39608995645699
85	3.27901663405337	3.91675003569912	1	5.76039456561845	1.70621698543688	4.36301223997306	2.21099295406319	1.62013942888318	2.03861979438111	6.85891293862714	4.69906163779946	1.11741299624722	6.42618803663877	4.94844905136698	6.62546216998399	6.88370108944582	2.00024710528577	3.77192689196015	4.28949506993693	6.30860200780227	3.95707640036722	4.92030637627661	3.08630397522173	0.736775526089397	-1.58973009254099	2.44928237538618	-6.54463963794039	7.71219269781908	-0.214414335270472	-1.9624426272266	-1.26916099912103	-1.70084083287253	-0.62438189558267	8.52027493357193	3.17459420785333	4.54879265066266	-5.38083502891863	3.79285895383857	5.00093717403592	1.37500490053697	9.60232727508132	-0.642880080180604	-10.9720764934186	7.49346283418486	-0.629390459411356	10.9959054685773	-0.463587707941175	3.40687503461997	4.05300416469604
86	1	2.08168009208118	5.796259769133	2.20303167731197	2.94309579329831	7	1	1.07694569419139	1.9738601634007	2.29483109327252	3.44461829507571	2.1956103762867	4.06282857768482	2.94263776671951	6.85160887938667	1.86616576146176	2.22372088742248	4.18340092578574	6.87783172477411	4.10522762799431	1.35154793732908	2.16852190555491	3.58243626552388	3.25351908241023	-1.63753943779122	3.43413564942969	-0.777098704768845	6.3710004133939	-1.61376534500011	0.645934767230167	7.00932261835487	2.1853832560134	1.99579501613385	8.88353621643893	2.16922816954014	0.567276416422818	-9.10059720227359	2.32977387587461	10.3873557388678	2.07500532254695	6.1656697007653	5.38335259789072	-8.33468625545305	0.18670843558171	-7.81625370101919	3.40564523535133	3.13227790089356	1.65114173877606	-3.08597200362159
87	1	2.06436491053351	5.90727111246062	3.29373390296121	1.85215935895389	2.11501286591955	2.51602941300621	3.44875581693032	5.56003207363177	6.10253810259978	5.9848757517691	2.42763205167196	6.23538951085051	4.74137504459355	5.35787791134866	1	5.98935670246153	2.59856332121137	3.70980963229608	4.87122013613911	1	1.74605597356475	2.97713947071822	4.38404758370257	2.37650140452123	1.60941622667431	1.55551131605371	2.45720617666147	8.29260365217717	1.18054178231972	0.302451706758197	0.0994070498268589	-6.47430867273815	5.70563426342926	-2.87413029312084	8.7335661357913	-9.07119905540543	11.8167968438939	-1.91248655882181	3.40528269662127	1.98918970400017	-9.0485198417774	-3.50150804757985	10.7449843326272	-8.0386406910749	2.76841549034993	7.34708432650737	9.5115306729898	-1.7224582649693
88	2.38856599365145	4.28684010403772	6.53314285617429	3.40769664858469	2.927418176044	3.08079154764821	3.22296236761141	1	6.38929485561189	1.54792906572568	7	4.43799016186053	5.04981586277837	4.59860658892336	6.80591592922302	6.80838070616784	3.01012663165181	1.54230797578897	3.19288889753179	2.18573822412618	1.29681637133355	1.84581067693973	3.17254905201424	0.640963274907166	-2.70314391380748	4.37700373386975	-1.94339732435111	1.6561224508511	-4.63890167261731	1.44226730046966	-1.7095815835819	1.38963885339586	-2.8809466729062	5.94869819914636	3.66451041970397	2.58337569558193	-7.06099880289591	3.95809053222463	7.07866421246752	-0.189893664954186	10.9091496296623	-5.00888446222062	-2.57552961149893	3.75356438891607	-2.05194296968735	2.72679294536378	-8.20553910608624	2.538821271663	-5.76676038543368
89	1.20945503429133	4.14757494032545	1.53228692166308	5.01744880890195	3.43583358218164	6.64402879069605	1	5.39823093204866	2.98874372646073	4.86401709334838	7	1	7	3.80078056779583	4.83535343207233	3.30745656502675	1.07746812632079	2.43866303911842	2.71248423435341	2.89230595682378	5.20963818552796	3.14133224570937	7	-0.669194160495335	-1.66194937718462	3.03624574478409	-3.67761413238142	8.92842604916545	2.36522593512263	-2.53684194900838	-2.16145581351562	0.0982361227450532	-0.388199655093128	7.73465785025927	3.10050978036245	4.83655331324743	-6.72339410373505	2.69873902858664	3.69967665398872	0.336184177636138	9.23372180369886	-1.44834240659498	-11.936072252787	8.04898300688414	-6.11748801563784	10.6215374266242	-2.31585868753596	-3.57966595200122	-2.68648976121279
90	4.72128434853602	3.06580909955057	5.41743363224068	5.96204333428485	2.36084480133043	5.0735484019028	4.16457605531895	1.36501423171533	5.76959417723198	3.06515879704384	5.37970349910856	2.22337600261367	6.17309294182677	4.51865135395977	4.6704882483605	2.17180053091837	4.00054471448003	3.39371726036166	5.3685612387687	4.34183233811577	4.83002647715931	1.39257832214957	2.50399852686303	2.82521012067457	-1.65849565997608	2.77635655670376	-4.70709881266415	7.30184811338581	-2.93795317017291	-1.50823656482769	0.474747813492989	1.31568485540428	-4.18457289615227	10.2388632158335	6.44707394296017	4.48579131127569	-5.51951265476448	4.42969070432688	6.77263728135039	-0.662655257976807	7.77556980487948	-1.71042736077453	-7.64657167906714	0.534163021131452	-6.0301749895967	3.83631908311804	-4.83985512949051	3.93970400760577	2.89741272946716
91	1.51964205816394	2.13448286197369	2.1084336419471	4.15882866734329	2.3355998406336	2.73957558447596	3.38618512986941	4.02778275519113	7	2.45674684474235	6.13841155666786	5.13303032772508	5.15528857613235	3.530512644186	5.6586394893247	3.40383897676389	4.88640998614827	6.47045358425502	5.02490347595556	6.31785068369988	3.54510136419559	2.2918390504094	4.19366340780417	4.82037369755904	0.513746141320918	2.12676596116752	-1.73390421684363	5.27579269663222	-3.66633052720071	3.72862128950482	2.76234557876074	-0.0308018427515993	-2.36566470163424	7.76242768729709	5.62478684484187	8.35980083487411	-7.69098677515774	6.25104593507062	-2.36463850536216	3.35160265029096	6.39127011021677	-0.136848017728045	-3.73264354222087	-0.0657674032120793	-7.29354928883962	2.27911704856887	-1.70889129989318	6.24916554223926	-1.59891242898879
92	4.16634225921122	1	7	6.04441491270808	4.30785306645088	6.09613622094967	4.96828090847477	1	6.59977108956564	1.17587106449649	7	1.27956662767852	5.84739264361825	3.70406011850358	3.37603473186811	1.68094042600521	3.8185847318294	4.54840212478859	5.10715577128017	2.65236456569617	1.07035193589002	1.83477434767448	1	-0.0733665086621743	-4.54186140743353	2.9689229364475	-4.14609858164965	7.388799776785	-4.062978107498	-1.21356585639622	-3.53539329525845	1.32901932930865	-6.12890353885761	10.1527252242017	5.73823288752709	2.08545486580669	-7.39640451845555	4.97211590234089	11.0693144908341	-3.25266726628692	11.3563890727711	-6.96765010391646	-3.68627209702165	3.71556296962129	10.1046772776005	2.76870919145845	-3.97434819590335	8.33439402976763	-2.68451754169458
93	1.41397401423908	2.85957788144431	3.66604512815007	4.25781622429179	2.42026245545517	1.7265631466835	1.00683760118769	5.29017897045197	4.11700558048771	5.56336444038097	6.63037783648364	7	7	6.05375348090686	5.0848118571472	2.58897511744784	7	5.19508379663359	1.64525652617339	6.24259798568428	4.34252006149287	3.10956050679098	4.4303471119244	8.61421574885163	0.668768904402612	1.70272325060204	-1.65564399671055	3.6627063008562	-3.18062128665456	5.46485503592334	3.74384915860663	0.317124930962241	-4.22000381173576	7.85676859225723	4.91645876123355	5.8320997985921	-5.88783123474328	7.14612030040632	-3.66263809552648	3.13842442190786	8.26074865484597	-3.059599660358	-4.81834982078771	2.37335057630495	9.1915855591063	3.14652595180882	-2.52818789768419	5.65970049613279	-1.15613738152786
94	3.0394029782736	5.27846162130507	1.79431057636329	6.13898037932562	2.26825434807041	2.12761425848947	4.63524556230511	3.56363671041955	3.43308119112998	3.60131902416898	4.5418089015391	1.54948052151003	2.36087452543581	5.48266596840034	1.58230929992508	2.92907858766727	1.83620968633472	4.330879948512	4.43436448584572	7	4.77859841197497	6.4491563154499	4.51577817397624	6.15089657367695	-0.0310642288367654	-0.511628825215587	-0.519507502726047	4.18512301693711	-3.77674795683655	6.06023764401165	5.12112482510375	3.53754610048474	-3.47852024900853	8.66812731642842	6.87913943475109	6.21935743826025	-5.85851086788661	5.26496331595959	-3.35248897504935	3.24365543323727	5.03966421776764	-1.08961858753315	-5.31062579923624	0.568822134898959	-6.53432163212752	3.05545380971488	11.0672566985689	5.58746982330924	-4.89694587884785
95	1.83913438158983	2.8137979620921	5.62904545932668	3.84360822702995	1.14226544018423	1.51368803477862	2.56362316738683	2.07230276167545	5.10266673346064	6.63473847268633	2.70354065453028	1	6.90793541120477	5.62388354781706	6.76539417034153	3.10752504514029	3.08191067085474	4.31381840924247	1.65368127962961	7	5.30113719608329	1.00358869629642	4.43321091525634	-1.33894253568273	-0.845201130240313	1.42798321897559	-3.88141511929804	4.2108131564624	-4.92718931216464	-1.73345266004931	0.970590061866485	-0.777984970401089	-7.0589418428482	5.75374766136758	6.81402800307435	2.8491145223872	-9.35454070181378	5.66249456815341	9.27308940040053	-0.752462779789006	10.5489865150554	-2.31693016833813	-4.95510566964318	5.88661536437737	-7.85222580932543	1.35375040868948	-1.80166289659797	5.09014341559184	5.27738254233684
96	1.10869726069679	5.00564059120417	3.40363660929112	7	2.77326658774291	5.39776202443421	4.66581872517685	4.65501197755795	3.61981754580306	1.54285887200621	5.96675340022383	3.20801687640767	4.29756685122033	2.85971783384163	5.48326600807431	5.89081842985864	4.2035005594015	6.80884696062948	4.33251221641898	4.26560978400304	4.46394042051683	6.7892076453321	2.53808734001695	7.39051849565081	6.31905394286195	-3.69119078961761	2.31509189888074	5.83158723468513	4.78614958939746	-5.29648112266963	8.75496122403936	4.08380351591439	-1.51047213725284	-2.56666024429839	7.61087482107196	1.04981662204617	-0.250011758726441	13.9708886090414	-3.64519113498994	5.10745630486764	-10.0015011984157	-6.57734747621368	10.1583299086065	7.07649881144444	-1.59503958416686	1.43726703424691	6.47009267979526	2.99693940154296	-5.38019738951354
97	1.73011882921586	5.6183912218508	6.14583339803555	7	1	1.46511593250778	2.23882291004127	6.28878086773991	2.72052291229142	1.57284995338378	6.77078495175158	2.67926406515886	5.47439480837333	5.46853221615892	3.66090292797771	4.50051183676286	6.90297911078603	3.07163229987962	5.11401534654221	2.80165541673503	1.07112460881139	2.77076300219558	3.6517788490336	5.02630109932885	7.42735633797014	-7.97677022902047	3.32846928804386	0.830930328985734	1.73845262496783	-3.37250189012393	9.22663875328888	5.23997438009095	-4.47147425846039	-9.4781251122509	11.8195854670878	1.30547274054082	-0.22918873727692	6.84440539623897	-4.41072230736936	-0.51916619620493	-9.17345920916102	-5.78938970464286	4.60214997577172	4.5614843406987	-1.10871246359098	9.8923092510515	-3.26813816858532	1.33549328531916	-3.97351702436806
98	2.72464739581901	5.7485049481258	5.75901119754077	7	5.16877877957616	1.21215233511491	3.19588677158035	4.50292123113398	1.868083318181	1	5.11662251144619	3.8915035116126	3.23672158480378	5.13189052872466	7	4.375777414024	2.84702788613637	2.82922984858175	3.88526240010701	5.89748925553759	3.81100603575752	5.27675521910983	7	0.861831276511163	-3.48190548125811	-6.61290894782458	2.61986306179219	1.26281201942875	1.27274107802388	-0.461188258158344	7.13357231540571	4.06086279931919	-2.092785902835	-7.07694207753452	23.198879869325	6.0467167408831	0.0689465122413297	2.06211982360814	11.6763407730584	0.867957975266934	3.32580564029203	-10.6214235145817	-13.4010927951855	7.1879177639546	-6.69598846619864	4.4176066588064	-7.6220600233015	3.28534837297621	-4.12561112322935
99	2.4058837664985	7	2.80876069375428	6.03945653316686	4.85202921313138	6.60730507213754	5.29826115033632	5.33238291793791	3.27677296828084	2.65219243194619	5.78005124138634	5.61496432753864	3.33355567728886	5.20064938651704	6.45188420974319	4.6314130061879	1.40644837773157	7	3.05474000758611	1.84498263129495	3.47016070010563	1.97105694142029	4.563962592289	6.25099295743842	-0.815971311440308	-1.90893089011101	3.31363296161717	3.17112124070607	-0.568815371268066	-2.08493081359619	4.22701434213059	0.607199732179325	-1.35588754696695	-6.99156810018768	24.8456882468281	1.13459504752075	1.69518014373363	0.877202945958181	9.33441711729916	3.94141656308426	6.59874485836278	-12.4588589553396	-14.9581004883619	6.73723513548048	1.04754601613022	3.78446857709286	-1.19229435254519	3.15372499887537	-4.14923031227957
100	2.96118808971525	5.68184884703008	3.80458294957333	6.22467947762272	1	4.90637685698098	1.17691777779516	4.13984723846368	3.73477420247657	3.83177183050784	6.98684783901414	1.95424284284144	6.66806360579342	3.24787871375422	4.90339469696849	1.94713947112905	2.53740864756907	5.85422071761341	2.07405778602316	4.33929786759019	2.86830442631849	1.97567160245706	5.43596936396125	6.68754936491046	6.53675498463313	-3.50842464575716	1.20004684543286	5.16131164786766	3.68578407429275	-6.00806201609515	9.4547262664136	4.67051936746948	-2.8134526680438	-1.91941753708514	7.29454174265228	1.29110193673474	0.227689432795886	14.5399870008062	-3.74929489576931	4.89921807555164	-9.70100732304692	-4.76287975534207	8.30200934421648	5.71703020528654	-2.25159623097154	2.93636644217454	6.1678003813924	4.0682260469293	-9.96287615914026
101	2.44029895896106	3.43488012014219	1.16807028993649	6.3255174860395	1.21839912170432	4.29522463702191	2.07715443931765	2.79648706197487	3.21759537066726	1.74227903417235	7	2.30338444533064	5.31864751608597	2.99241554139852	6.52856797966844	5.89982089756957	1.32265026199944	1.88343409940633	7	2.9756090516878	3.43135235141209	1	4.12219551801139	6.92475976129298	7.78033150251881	-5.25386783196822	1.69472817969089	2.1002630874165	5.02027661377717	-3.80512101432636	6.61682711634348	6.27298271290427	-1.34006127831687	-1.32904530940276	3.88272038312442	3.71398265615544	1.47407272993846	13.8266270863824	-4.4538331367914	4.60811788836684	-7.75543932072027	-7.30139798677514	8.9759398393264	5.54532202287947	-0.215755989699721	-6.10302020318528	6.24863918578476	0.521647001911796	-4.14550470040808
102	1	7	5.18881947313082	7	3.94969486079425	6.97290759031543	1.57914151592618	1	2.70145179760113	1.14930431926614	5.14838255359505	1.64181500522397	7	5.08446556276599	4.75262225199041	1.28894325930574	2.21523972970939	2.56300842415708	5.57467296296222	1.84536447023624	5.31126874662295	5.75936566353882	2.98862901288826	8.13653810415673	7.87456798761085	-8.00309288334909	-0.15596533394662	4.22387390677698	7.93361468943068	0.890956477904667	8.31950474716476	6.16508607756119	-4.61073058640996	-3.71295959566167	8.1050707122773	2.60337973115263	-0.535257202816178	11.0705530031379	-1.07264320196869	5.10638392334959	-4.87900460983259	-6.18144571883744	8.35376674776757	9.00156275671722	-0.524483550458205	3.69548842515763	-0.785117313977551	2.62622567105573	-3.70835069079137
103	1.93846652931334	4.54294778219784	1.56571826502138	4.11931188068978	1	6.46756020745067	4.92946372356154	4.12489096672556	5.06740413565307	5.09976399477916	6.60982282535377	3.42710924671052	6.11440933661998	5.50655279888164	3.14649045832816	5.61911980374164	2.75668873297484	3.12870348514409	5.34084260237091	1.7903803115793	1.74543310474073	2.68457509315606	1.24822852098565	3.84405265622523	4.75391990230222	-12.0900413862142	1.9554827921519	1.86665115416218	7.28178973836055	-0.534710218512294	7.71723869734439	6.63692817286437	0.58657140679352	1.44963268266269	4.86437127933811	0.976413828321281	0.0894202424844533	13.314039311995	-0.567421260832293	3.05946529335112	-7.53636132797506	-5.91355380137459	9.00842935234622	4.65238643897959	2.86292546105866	0.974663013945741	-1.58154352094724	4.40155696132434	5.98668965570269
104	3.82311015808076	4.87002192819524	4.31593928737641	5.67822139315497	5.26512892666316	3.82940834094045	5.97961718914704	4.07190056054782	2.30590724948541	2.79424037422958	7	2.68657505598983	3.26294161779758	5.34314953279479	7	1	1.11390819886417	5.39827678177544	5.4874888963218	3.57001154223357	4.60888352817113	3.8906846936774	7	0.318427713192065	-3.32174689820964	-5.29659014847651	1.63222517645907	0.468177955578373	1.37010194106932	-2.14034592111341	8.76160573327477	2.70235319334005	-2.57760983513709	-8.09605613023013	22.4662132895266	3.57916443353741	-0.473161479184691	2.32715274890621	11.2779135860581	1.70663116664395	7.04224318670188	-9.29427328982256	-13.0835177346603	5.22703268302236	-6.08841546686558	1.53255797195088	3.41411256792471	4.05761373990209	-2.60642231454816
105	2.76137994020256	4.67368281906055	1.75692195961904	5.33847558314506	3.55292023900574	1.64532143314116	1.64607508776919	5.17290413381674	3.68881036185274	3.82900991905537	5.62828422188112	2.88561089346829	6.55599597468898	6.96476171070964	4.35791053406796	1	2.75917895772594	2.43196053579437	1.65834630905524	2.41111583585108	2.88640026490223	2.49695093447622	3.64086396976784	6.15497708784304	5.76981414987918	-12.4692241514479	1.48679167029722	4.3204677484522	6.1678485247524	0.428228459338801	8.81834087508999	5.91681530086978	-2.32612253846925	-0.0656918893428695	4.56905451876194	1.61596550366556	-0.000602672374707463	13.0175229027606	-0.0185598559294023	3.48282603112747	-7.5893330750211	-3.23959025996993	8.64607902309951	1.13775815839564	10.5532801887589	5.9362314996191	-1.85176696572012	4.23908565642331	-2.17268410304043
106	1.76389219916944	5.38514250634139	3.73611383106465	6.74829774131325	1.08909190176924	5.11707422107301	2.29675617231375	5.94533266851306	6.28653364320792	4.17619073742169	7	4.43517751564362	7	3.9425483717549	4.21889839484403	1.71094103812042	1.13935320718402	6.93924970474738	2.25135721067823	5.12711264913922	2.94689387947944	3.16642158448796	5.47957767026244	6.54973123080691	5.79692625060645	-2.98961162298301	0.918778843324197	4.96950914396522	4.85171597713722	-5.68683049923789	8.32184403749999	5.962583175673	-2.75584456671003	-3.14973334060811	6.82808271574824	2.43056949736686	1.20918082600025	13.5635353942435	-4.0398953931502	4.45200977120106	-9.68569214845292	-4.29347714575097	8.64749334573159	8.29188612727972	-3.0629619552596	7.71918387461053	-0.287862387996302	3.34775695383242	-9.74777829395655
107	3.28413013891852	4.27170101997533	3.55299605745836	7	1.11088893940038	7	1	4.72505917338276	3.29447728672047	7	7	2.17188150627692	6.3651913480635	3.39037048459656	5.82697746477134	2.23661181976707	1.80683080699453	3.39258633883697	3.36409951083079	1.2962799015559	5.21391146318178	1.35998448619326	4.63545603332004	6.42433527275131	6.07522491093888	-2.77673195234953	-0.0275401788171691	5.8382459554349	4.18214940971089	-6.47363711084454	10.5112123321435	3.67571732357236	-1.93681326625836	-4.29734507708417	7.99356054707075	1.71169936536252	-0.328409552535243	14.7201552969529	-3.78856027857783	3.05838570800435	-10.8164658591231	-5.37512202382581	8.87532119054931	7.72779847293134	-3.93667114489883	11.3627919866737	1.97784310739088	2.64466498700287	3.3380862300209
108	3.91396492479549	3.54717533970692	1.19971329352257	4.76898145986502	2.59879262833146	6.39458860831965	3.45057905985829	2.29603402466582	4.85707741294783	1.23800659580067	7	1.82229471554626	5.33951266702477	3.09815758010299	2.64172676198541	6.49476189970209	1	2.76881285116262	5.35220950022839	4.9978633337774	5.28290305737301	3.10555942782904	7	8.50732850780749	6.42801554952169	-6.62548566987591	4.02792114572558	0.0868117035462729	6.24279512123419	-3.47928100407148	7.61310232139198	6.03141402038719	-2.7977688538972	-4.42362382245318	4.08490102515052	5.54792376882881	1.07011623102564	11.451385094743	-6.18822084830418	3.64840590107918	-9.09610401798101	-4.59002841591708	8.0631024861073	6.9037729846481	-2.14151495947881	0.290540402243591	6.98142812746113	2.56394615238933	-2.0721601732373
109	2.65184840544355	6.72506587014202	4.36199422496341	7	3.04985602161743	6.5956345307031	3.83119446330793	4.47083665273087	7	1.88393098320323	7	3.49244821521933	6.73600171897442	5.70591582445398	7	2.74230614267679	2.73439498488844	7	2.22623417020435	1.02414269242312	4.83048692605432	2.06159312238468	1.21728487239055	7.0653795617367	5.21715143973402	-3.55514334790751	3.10993166064312	5.75791306258154	6.06445795506542	-6.25542664923316	9.59415436693252	4.60428463445567	-0.643162910813079	-3.1135969049707	8.5154183614082	1.18116684490128	-1.64289625042572	12.484878158596	-4.78404075360389	5.12776738418831	-9.85425921417621	-4.94508650561887	8.81401559097202	6.74893771117651	-1.2504203597738	4.80548236025608	4.31672313769225	4.47550991216064	-6.37511612899186
110	1.21063913717522	4.64313277363103	5.09108230383495	4.59780995894934	2.76882232866313	2.35433438384051	4.52876303204601	6.184813868354	4.71727170187691	4.18148619650586	6.05841677104438	1	3.05760655838402	5.42517911278552	7	2.94302652946897	1.57972878917888	1.16736674432276	1.07772421790639	5.39101521742284	3.05786774544044	5.5341593828526	6.22922549414414	0.285362968775071	-3.94304492316443	-4.32201917070708	2.10366902495319	1.37578053442795	2.9944762909797	-1.7403220112258	8.62096133248627	4.5030463124387	-1.19798293148226	-7.63764129389596	25.0125304443577	4.59773663592125	-0.570097284806603	2.16406529338959	9.99385006153794	1.60541082658856	4.91668429152196	-9.24286537599103	-14.209888900942	6.66180836014662	-6.06627572691594	1.25154754602187	3.06295751278911	2.02072512286539	-0.534503320442139
111	2.31418082712243	3.28682056455045	5.04054212509115	4.19327440450839	1	2.20544563385715	4.7779582955627	5.7581276289733	4.56798342604596	2.87995626196115	4.03889304275222	4.43293080658814	3.18240318166184	1	1.66627816152837	4.89332775753705	3.30570590616247	5.22223033689911	4.99491648176959	3.49449800391111	4.75227597669447	6.02673275651134	3.17750959879116	1.96801778858547	-7.89045553565108	-5.83741050427172	3.48867988368326	4.02117335705627	4.63195529611318	-5.95487962741595	2.87603301857695	1.40682419297348	-4.61208121086385	-2.45328332024645	19.8990870687455	2.95844264869271	-1.90029505476286	0.194313688281479	10.2608902692343	4.80276173552136	1.60795040149705	-5.40399569241481	-8.95806134694941	6.34979523924581	-0.467386572049646	6.15321697121014	14.159588429486	6.57511274596583	-3.25942992436635
112	1.16514543725148	3.80869276832099	2.28196942436323	4.96391326527458	2.16250744760814	3.32980510914688	5.98930077019521	4.52121104714353	5.86790053175593	1.02594504928536	6.74299497674373	5.52008308263316	3.03408116397865	3.78432583644551	3.9738341358704	3.24368596686542	3.95713932107672	2.24129460710559	3.37615123913659	4.23179095170937	2.57368872598239	1.29813802476531	1.21287094576593	4.10864998159743	5.00838752138933	-2.88834625763397	3.51605921678051	1.23482893408286	6.24175881542027	-3.91216850070015	6.58577060236222	6.03964722001055	0.438651039456585	-2.0879519773416	5.16410522443273	1.36618251284707	1.60379744121386	13.4089475462156	-5.38954015892809	4.45022498415331	-10.0819249834151	-5.19671672173251	6.58295979790813	5.25863071879169	-5.29174044108025	6.58631059959812	6.50960342646217	2.5721292115046	-4.70306792701871
113	1	4.26112809227718	1.6077687542505	6.26663993097012	2.63873898240629	2.92291309860457	1.02626743627942	3.11178104942638	6.9230017390356	1.65013040788698	7	2.9352113826226	4.075839020291	3.66318000074522	6.98732924349279	7	3.38816246494569	2.28372282493432	2.81006683778331	2.53689708908495	3.31685744439103	1	1.80745114897654	7.57390254976957	6.25646512482735	-8.82237345918416	2.10089175446504	3.71104855596391	9.39056333276687	-3.24147035407539	6.40703732378443	5.84112820667801	-2.77605694075041	-1.29582834689441	8.67255884366648	2.51664569685646	-1.96832920162219	14.376726088164	-1.38423334503445	4.60546649619609	-7.0557639708955	-5.62991913289273	8.96769767624413	3.80198980594364	-6.24669579955431	0.500865268783134	-8.40946390091514	2.80677877861711	-6.28555125222594
114	1.74710168445826	5.96576671577769	3.66809647218692	7	1.00687250122286	6.29401978936532	5.80598119576651	3.25892605073052	4.82742417192054	5.08758827632716	3.92920944481902	1.21776629922252	3.13673078975829	3.23522876196619	4.14866045040207	4.50224751600331	2.48026794049739	2.28161284582791	2.41963092778542	7	3.78502667707327	2.89918282636729	3.42474735638967	6.58942638730733	7.58409918689083	-7.32119019840642	-1.19103514778614	3.66291023095908	7.29238450387227	-1.1673781784942	8.41052729795286	6.38682377623675	-4.75119668042015	-3.40479705916129	8.47672744252155	3.72269523349438	-1.20360771334112	11.749858629872	-2.33392204205354	4.25606095010284	-4.9390574499474	-7.16816075207482	6.79847664624214	4.41460677342519	-5.40821253331807	2.35621750781675	6.24705820774481	3.01086154546776	2.07795930650105
115	3.61913258759936	5.05412923590566	1.09013387795763	3.46260827199054	1.83179474321814	1.79841039679946	4.4537926613782	3.99578967011799	5.13499741614253	4.41802126383697	6.93390952470726	1	5.72673657487337	6.47960857956535	2.72934527353193	7	2.56513877304627	3.69676272342509	5.4814311309844	2.46042887346952	2.09187375886922	2.81973914335481	2.51293488744947	4.99771267866478	4.74849774202106	-12.5193935905009	1.50830146567265	0.646326727477164	6.46670427103169	-0.966966168687655	7.42937821979754	6.90855740611791	0.3400196705303	1.76993322813385	5.7957716134823	1.31814182118757	0.960900653511782	13.9719116635345	-0.725158384760574	3.15442261374495	-7.29684899486623	-6.1570540965601	8.37354496051875	3.5215215200734	2.40154224869524	-7.76912442005762	-5.13312796592503	3.91541298401579	6.03881419115512
116	2.62676331308295	5.93315311729698	1.90524555767275	4.62724311724738	2.33936585616838	5.73255175727869	5.40131487419358	1.64779687784442	2.01703675816969	1	6.48089662353775	3.44970307463978	5.17398387703758	1.35354273766459	6.93043055833223	1.21525590721946	1.62827897481242	2.23621599035077	1.12226912146276	1.67886064342457	3.15530500684909	3.00897864299083	1.2920313368582	7.54155689340504	5.14940982297157	-10.1268248604292	4.06322293488356	5.32459452133125	2.38228536262291	-2.06395474967344	7.86412224159025	2.43843639341988	-4.89989304017911	3.73256946354893	3.36082362576958	1.70330825048866	-4.21270801321071	14.987157647142	-1.17756946999022	5.0983961495075	-6.49210765700492	-7.42284812687903	6.67576328487772	8.46336755478117	1.19928260889466	4.1673993388457	0.614365751384614	4.84810856696232	-9.44047724400404
117	1.25317648117705	1.53204318740859	1.64827853054391	5.20909677991301	2.40964834070702	6.92219599955393	2.42897740628399	1.68043575832578	4.5114372405574	1.88110304842589	6.80308454043509	5.09497441474378	4.95504423852941	6.01192826033192	6.99709788385382	2.61938964099003	2.4976046278688	1.72266410573325	6.67840682260192	5.02737613124142	5.05247543318354	5.37501954188961	3.22737677664342	6.57801213480435	6.85856517085514	-3.00122698822976	3.90688354349577	1.31262042056398	2.8395863719081	-6.3618190312665	7.44901360491977	7.33073527060542	-2.50014761256831	-0.947973112026	3.57040602485452	3.78609477713689	-0.513746575490092	14.4047035847434	-3.22831074422406	5.62848259516224	-7.2529673332083	-5.33089128483871	8.40663494841339	6.44394104967688	-5.99490460231362	4.22023650259808	7.522706126035	3.50580949083688	3.12224366712847
118	4.47829084498583	2.66260019459692	4.80187784050365	6.90091612362936	2.13703837321886	2.95611899474647	6.84981181313849	3.60322703766383	6.20124271707886	2.26212810978095	5.34215546651194	4.82456589305114	6.1756037967019	7	5.77545897841545	2.94642701014642	2.71885602370454	2.86140453328247	3.98202999638049	5.8214969110806	4.73311727494882	3.55393952257876	1.80135211925053	3.93510904252542	-6.22016698900001	-5.64890764934593	4.38969931614468	3.58767446619933	4.01321024557266	-6.06965479812014	2.11999835119607	0.1047946071229	-5.46391711686038	-4.29707709824159	17.8752726129815	2.56503233353141	-0.653678470052778	1.9128325712294	13.1071069057976	3.7290161136836	3.32704639174616	-4.67828428441223	-9.73238847932231	3.43282871465835	-4.39822102224247	5.03281037216555	9.5821487772242	4.24193159841104	-0.978038322326907
119	2.51937274728892	6.79837498126182	5.07080814654299	4.55974211200872	2.57733134477303	4.3706304647484	2.10400715390305	1.85671809010833	2.15236342615304	1.17664711948325	5.84452637903605	6.74106488895213	2.00126030186555	3.81909560670724	1	4.72499644911243	2.42939278656955	1.41999108206276	1	3.51109341014552	3.2714220571151	5.78402156716521	1.00946687924044	2.22462485047513	-1.30914919235679	-1.24306842909652	6.94682308084267	1.26405684814555	2.90650514189812	-0.30264116824006	4.23789090075481	2.77723902287997	0.950491350552456	-5.46069386273951	19.7498212643835	3.92159312532258	3.81218324265915	4.64513352420028	7.38658770504882	5.22837699429972	6.44033564293162	-10.4390884681807	-13.2374771418091	7.91567430893198	-7.4154569782632	2.42140004587652	2.43079594485989	5.67301226684804	1.81857286644828
120	3.96265923616332	2.84758022270231	1.21765909794363	5.62025951394717	2.46846668653835	5.36743600932094	2.82153664571884	2.43564799362594	4.70300790130435	1.61972417518607	6.6833319614616	2.87474048312608	6.25194464300879	3.58451315050012	3.45050073674974	6.73615120047644	1	3.36252440955973	2.80455658810961	4.18089770249434	4.04122104667413	1	6.27414128372635	8.61570700812434	6.15924517008776	-6.5832470326124	3.46916492434706	1.12266025542828	5.72416357508677	-4.00067770271924	7.75390381104859	7.70387856558915	-3.4268006586623	-4.78375678905799	3.99968232503896	5.36087433127318	2.00650089344077	11.6031551298724	-6.01960066420479	3.67429576325756	-8.19137583582894	-4.59831938034981	7.98387585643763	8.77822967607315	-0.539838488130905	0.0647774699340709	6.35559028064864	2.58876540742579	-2.79636156834543
121	1.86372906252116	4.89677789488585	5.00323521812041	4.82918028746401	2.87061506080477	2.06383268466934	2.16542714445722	5.12958919267157	1	4.39410688700297	6.61298741639512	3.07399296506751	3.67612865134418	5.32459175277787	7	3.65930699399102	1	1	2.53168859790442	4.98324247222257	3.11410706151642	3.0014708289435	5.7465849863689	-0.153282573308375	-4.65796568964811	-4.54418492356418	2.65777304058802	1.66188681156547	2.58579294950586	-1.7254488046706	7.95804868505593	5.27068391939753	-1.94475693724422	-7.28056786842396	24.0437539623674	3.60973226229845	-0.721351843229988	3.0228272072697	9.73283105779067	1.7206704417241	4.94884043568614	-8.99776780784875	-15.4079222672142	3.13278668815849	-0.973530250538448	1.45550666950738	-3.53407399796397	3.7674137068863	-3.70976397890209
122	1.84149479192015	5.91881295226864	5.56302475988862	6.28462846319472	4.35190321450666	5.23436681628929	1.47253612790986	1.89862167278238	4.48440589621895	5.37046833461404	5.02827875615229	1.90995782391158	3.9463693182247	4.58114763065015	7	2.01794537606004	2.76964488116985	2.49086941026027	4.97553535441249	5.32857423693838	2.64409663133345	2.98147954307978	1.96654736678589	10.1639821585208	7.53054241995698	-7.83891327647906	0.815358053754061	2.6339728882356	8.05788184263399	-2.20219908374613	8.91997837333454	7.04285475971246	-3.67853978059737	-0.58319577515043	8.98678367083362	2.76982795142057	0.644882126198486	11.415826774413	-0.652969578043811	2.40124777204056	-6.9074864551189	-5.50114562395474	7.30825236736702	7.80089817284565	-3.46357240396288	4.3241400459656	-1.12637822360622	3.06859504969817	-0.442375604788677
123	1.70459013999693	5.24838753898844	1.13760109929264	6.04496981371828	1	4.78619714501061	1.28591884664036	4.96504237693585	5.97947946360408	1.24047249909886	6.92379379238204	3.03015141670976	3.89080593870523	5.42176921954143	5.40828897525001	5.72359376118661	2.68524962071484	1.38393676271519	5.35317725444127	2.25521520061651	1.87873989456717	1	1.44323463641086	5.7322489392313	4.41286258362952	-0.860816759320258	3.50795194426494	2.95158699585936	5.64963493089228	-4.8918408542288	6.67798273225897	6.5542009721136	0.157755435182504	-3.08607437745332	4.83182579988779	3.34036479101673	1.42354440732486	12.2193883336471	-5.62145058012826	6.43588354517738	-8.55913204126751	-6.40289247409003	6.81554618223619	8.18674000455835	-4.07391706557877	6.03148676199701	-9.0061769614838	2.12291054180291	-4.04511220640024
124	2.12114238066649	5.89782677513223	4.06147396803702	6.96168534454388	2.5394426221635	6.72148501152794	4.38352317827467	5.03694319891016	5.13925287982362	1.22324571243874	6.82004347164288	4.28853507335272	7	5.55615080462273	5.8066548762411	3.00085979852304	1.2440544315815	6.66789205107822	3.25845003178977	1	4.27919179009794	1.46471452053489	5.75310494138074	7.05383451351493	5.78345986273882	-3.52817840504018	3.07551611466908	6.17428914408616	6.13765238444555	-6.00286567921573	9.66639580694428	5.72400606038123	-0.869479914643589	-2.8726735483945	7.58099949240685	0.745667214284272	-1.50149722591649	13.7864459058859	-4.29423037227202	5.42524180575304	-8.80666885245203	-4.9506370049562	9.29491515203849	6.22641807760109	-1.08391668170091	6.03796892821063	4.86049015074416	4.22794700567275	-6.71791023519804
125	1	5.78142701908959	2.50102566693113	6.28348635893133	1.67815119065856	5.14233610074494	1.76542317383277	3.77507468903231	7	1.82104963357982	5.19779831907458	4.99132403167433	5.77872218180627	4.20239816820471	5.5458564465603	2.42683281649174	3.1856429251952	4.7877707638458	3.31830275259579	4.41262477832222	5.15823096567011	1	4.19597078179561	3.25356173794707	6.59330124371794	-6.90567883280945	4.85074108839476	-2.34732790280978	1.87138891546795	-5.32896101992145	7.19293152193801	4.40835326052907	-2.159648594775	-9.63130627998813	9.78126615328043	4.10868161560872	-0.820583904226376	6.1568137170187	-3.51488474764999	2.03519199174132	-9.26974761221236	-8.13340824967088	5.52671414289271	3.50278902637096	7.73568952786836	2.63326693700587	-0.870099008819783	5.37433740901781	-3.81166279863019
126	3.88033218731874	4.82315198985141	3.49294642688319	5.72150300399388	4.77054174263243	5.24272473829902	6.39156134119841	4.55934987642551	1	2.63345643791654	6.43739135595011	2.23023812490876	3.6313720128791	4.34723736649461	7	1	1.43844737731543	5.36185957105994	2.52638003017866	4.21446440915286	4.79741368145955	4.64696362888729	6.61700309041306	0.322572614797569	-2.04607974645668	-4.15469348008215	1.356820423959	0.711867362788584	0.55239028085104	-0.184127170041665	7.7393615704461	3.54480585025049	-3.28614957387341	-8.64104701527591	21.7121252976182	4.34004538798275	-0.563407628252338	2.39802666024343	11.4446825733071	1.63978700408922	7.85184874058207	-8.86440853835718	-12.9124015393318	5.98217221827295	-4.56500103393454	2.26830473786954	1.49277481075116	3.14432727409648	-0.506401539150088
127	2.03532323542939	4.5772943335017	4.19701573787392	7	4.21258177998637	5.48359911133614	7	1.28823118718436	5.23822472672031	2.04029346934933	6.56210592476546	4.97798614540481	6.26935646352088	4.31451978234038	3.97431939808996	6.26515676342459	3.58809418317696	3.42580256762112	4.83121670449439	3.22660605064474	4.33303530663614	6.27722437446308	3.74908655265968	6.56428168087764	5.93145268444466	-3.07649249566951	3.58277236770897	4.51438816438788	6.91674677505037	-6.24482602727904	9.11554784912224	5.19681863871296	0.00933158293484149	-1.68315519890442	6.00861572424233	3.38767948992082	-0.213659143675599	13.4026685592999	-4.09126800393896	5.50830387054331	-10.3304078754505	-4.92210149690376	8.56111323351369	6.48848157112954	-1.70784304861488	2.79620266098743	4.04962297850939	4.4627750348541	-9.83689754980052
128	1.04209097458301	3.55936511166951	1	5.61605117316755	1.90504138027762	3.98349294555747	1.91350258272426	1.45683508399702	6.91748741752723	1.84653010166644	6.53080666049785	2.91602041887922	2.85605007653974	3.98365813343105	6.00361528599227	7	4.87388521975297	2.08155765410596	3.46293771802196	2.90098203422989	4.24210700472659	1.13303083165247	1.53225734191162	7.48435242269976	6.76557370653632	-8.61365709661283	1.11800757266729	4.53397695790645	8.47689326986399	-3.72321585354011	5.73153001030971	5.82975849909507	-2.263888641862	-1.22126175901053	7.70193472687334	3.28005032934779	-3.07884012648113	13.1037412493565	-1.30510842688349	5.63418309210211	-7.50810329552352	-6.60321899627546	9.07946226842944	3.69142392644958	-3.34148210636136	2.58349891082359	-8.19159569525099	2.13537746810481	-2.41019003205048
129	2.05797108522949	4.14793930005008	3.79558590944006	7	5.02131394948251	5.74237232890762	7	1.51159353682392	3.13284471801549	2.7597960511864	5.45209209870273	6.3057234796635	5.3893271546635	3.75749732672198	6.4518464212384	6.62666738047637	2.85671544820742	1	5.34668041052395	3.89238587480154	3.65349820644539	6.30325007919678	3.19257520890351	6.44853175669989	6.03708039078103	-3.15022598050308	2.88776814143633	3.90462268957344	7.88749811036829	-5.4539495418863	8.47473198491571	5.03874925011853	-0.334157859094367	-2.03513801063061	6.48197899022993	4.5908933280334	-0.811897500166228	14.0098588459862	-3.83800079211127	4.80558356105395	-10.9597578077332	-5.12909327599036	9.13779558454292	7.37666409741703	-0.751993754030812	-0.660123609176808	4.50089765851062	4.2256769326237	-8.79439752024869
130	2.23350324990742	4.92808275104372	5.26064900170437	7	1.92904734528654	6.59448167499715	4.74167518464533	2.94090935696159	4.6545750772407	2.24115329864672	5.39864382083718	1.57721403112121	4.49823948616787	1.26914725622317	5.58968657929576	5.5618287259272	2.42272583682164	1.4375978395498	3.89155841518452	4.21793144376433	1.62772963286861	4.68194427889904	4.1403466661512	6.37545779447713	6.08759723731231	-3.42646508445799	2.31783452699118	4.23433604375272	6.80992533282176	-7.80760479442985	7.08259695409508	5.32781008946857	-0.963160073534256	-4.32277893566142	9.16046355071609	0.785635383408304	0.586125944505281	15.1937589980234	-5.10698329831839	4.59581417590871	-7.67929614879167	-6.60587914832587	6.3283577635668	7.78907801886157	-1.62881134741324	3.97102092890355	-4.9865940416449	4.67801089721357	-3.38283577919997
131	2.64468526846302	1.9774800329883	2.60363587578967	3.96237054250737	3.86057690497149	6.76768226338081	6.255784188639	5.93566927155397	2.68845808529563	5.1353592529797	7	4.74415964352729	5.66769215765187	2.50977084945046	7	1.40459160908163	1.46159967134316	7	1.63639925297774	1.33934369127044	2.97505068106656	2.68119347572455	2.08490029859717	7.4358074165697	7.55986917155402	-5.46299009194824	4.50388168890304	1.18423747389554	5.79879817757878	-5.36640560207204	9.02937403879524	7.12379003220595	-0.84988322800616	-2.46484039239499	3.92307032526789	4.30173054153305	1.03827698793827	9.89743720669291	-5.69968160984269	3.41697077075309	-8.49993362946164	-4.37063242019559	8.55814547306407	6.02661399946379	10.2831319548933	3.70282260645267	5.3880615763217	3.92190579303063	-3.63786735230957
132	1.77151283391969	5.83147301142696	1	5.5231502970619	2.16325957255671	5.75838700336749	2.77576659008668	4.78572142276891	4.6193106048011	2.69313784349736	6.65015761822856	2.7337310172389	6.81649154171056	4.46565089850855	7	2.20734521119534	1.39294238167627	6.62429622999335	4.92134782286602	5.14273365826977	1.68575712035702	1.86182793683394	4.34620540308005	7.00709721186006	5.82434966163312	-9.83065595091757	3.05065342711062	3.10344826006525	3.39080726623126	-2.0823952256576	6.02961795174258	2.06661736942955	-4.75090060954069	4.65875493514232	3.45594369626424	2.74630700684811	-2.34947351930093	16.4370238458864	-0.244433187464442	5.8299885411706	-6.80643070406656	-7.49384576944969	6.72104123040083	3.60768461022308	-3.34579349447842	4.88391322700651	-7.46763855539456	3.0973354342507	-3.38140082332511
133	1.57939795177778	3.32981833922356	2.36491694237824	5.46598933097648	1.2216738858889	7	1.16997878691431	3.13846893126032	3.73982903874405	1	5.80634928027067	1.62588361371213	4.90470728910425	3.29801476059117	5.65066515089879	6.49905592412399	5.44142170998036	1.89204885511759	1.84109028183824	4.39890503938564	2.80401865225461	2.26987531942553	1.52131922786235	7.3794662296337	6.29782801276846	-7.60696413752932	-0.321266314959607	2.55064532072224	5.86420908693588	-3.14706179193231	4.60731451597922	5.69185036810009	-3.35071515677113	0.417820576444771	6.1320439470774	3.33632007783428	-0.937975437489112	11.2014108239715	-1.29508809453929	4.43971080564864	-7.48311000592706	-4.05210189936757	9.71486509236668	4.7880101387249	12.2951749020655	-0.067001179076379	-7.88938616300163	3.81166797469032	-3.13468880847192
134	1.93991116766305	3.43291911895796	4.98463170951	6.34364719336299	2.60422130143492	6.47718103874552	4.22268493317365	4.92713081301407	2.03594204336036	4.69935306590367	7	4.67584214480549	2.4001149413555	4.57609771026006	4.62199021554799	4.22537390108102	3.29951983703751	4.06282771375452	1	2.96666983199853	3.61569436833875	2.27739397998789	2.78807558580606	-0.167298010941208	-3.88877161942914	-3.93593021522608	2.59521504683422	0.542605542087267	0.961840033535964	-0.128201686147159	7.38901424069779	4.25165306727585	-0.899925633534018	-9.35489649147216	21.6794439520814	4.17029185481781	0.283859017921628	0.163107718828194	11.3217737856597	7.20616617859469	4.66845686348271	-5.56328084288205	-13.5188709209904	5.22313641731271	-7.47606127457501	5.72877759988851	2.87933912297944	4.96155367591645	1.7329585113547
135	5.91040863170697	2.97808763036536	3.73297443547622	3.38709451269418	1.65931057178417	5.26859582526906	7	4.83681069690541	1.14917549900928	3.3118063993271	5.39855204852941	5.92715418466889	5.34509348522159	2.20775437862448	1.76758409809224	5.27016955636888	3.65615463938619	3.53462685046244	2.11742433726227	3.5086763940311	3.20723666731528	1.9249776467185	6.5920136005417	1.0498731595601	-0.379786946149966	-7.20152870504936	1.61203581567423	0.651788961366501	2.78816867442124	1.36191117742497	5.46575596025026	3.29693505656587	1.21436570665205	-8.79503855665644	24.1630508226403	0.862920165699789	1.3589640357419	0.199708727624384	7.29546649951459	0.926529864031351	3.432034812887	-8.2151057920667	-10.0683228809185	7.04547760726516	-7.30576903734243	7.94228430131648	1.39386085542852	5.91261250404263	-0.145986568882462
136	1	5.42672442365012	1.58756889971832	6.40664006911938	1.3232874835046	6.97303341249693	2.88955365445567	3.44158946752678	4.73956442073053	3.16947412559763	5.97087056531583	2.8255340347755	6.19196105053929	6.12044756863821	7	3.33301162493058	3.86433771890457	5.5153228173579	4.62662399237291	5.49676289423642	1.42228004336031	1	4.63583500216276	7.61317479995006	6.89764545823285	-10.3543364539173	4.34817221145479	3.73460158560136	2.09731998069012	-2.78364226107007	6.13414556549302	2.52309012957705	-3.92931599492288	4.84706123562769	2.92705608054066	1.81688666138487	-3.15244668395271	16.0444178865512	0.0385297844701606	6.02930311355922	-6.83297244600688	-7.9794375151898	6.38666284489323	5.22899900432331	-3.82713669641901	4.7327028428733	-7.4046419723306	4.01737447886278	-3.30875565927951
137	1.46561837814532	5.12496413231936	4.10729647410577	6.94158991887305	1.62087853729283	4.38102697040239	4.2794803475061	7	5.88313826270247	5.70287493526245	4.86310747331777	1.58280798800428	6.30248564580603	5.82055386356638	6.02155559982877	2.6363555746952	4.76413030926755	4.33827300756879	5.40226034591894	1	3.57381854628991	4.75582998903239	3.47804765602216	3.91579750479675	6.20456157086144	-9.50112010264476	2.10845734352166	1.17034228666769	4.62867459408115	-0.326055749480192	7.79062225326882	3.87416144968821	0.71485100268333	1.11356363491535	4.29515262480279	-0.433195079298939	0.059383967749648	10.2989581818831	0.191344156003753	4.48618578528905	-6.73345144075629	-5.39370814854002	12.4098051808367	6.14699556040938	2.69069417449803	4.36686624236399	7.85660256786979	1.65364495205122	-1.53019795119122
138	3.11086499750479	3.18807356509594	1.23495501164558	4.09618173957616	1.1456614918681	4.96113598029919	4.26124688095837	6.61560708265812	3.4775864229376	5.64307176207829	6.31829830529273	3.55106655369717	6.45806087322012	2.6338107868622	5.3160997787544	5.88181897377921	4.06940572380244	1.68838061763008	7	3.18372550042237	3.34790035505138	3.64881738713416	4.07556413394172	6.92024471144773	7.39341779951016	-5.09625876272689	2.17786467239043	1.17163339494596	5.11208873127196	-3.74134313021875	6.93725949652621	6.17896056934443	-1.30336507664502	-1.26255401718678	3.72845261064651	3.49223691619273	1.55221590749619	13.1592153724904	-4.21397227084759	5.64250486863457	-7.11006781562316	-7.03754626508544	8.67114579063137	8.48480609301521	0.080975150067977	-7.01578129663785	-8.00490659867573	1.80279214811358	2.95059446106148
139	1.40408670714542	4.20539708375076	4.07671359298603	3.20292296323428	4.40600954230915	5.97246915481993	5.86708006643232	6.07567159433419	5.79386312351636	1.66358518065127	7	3.11568338310124	3.92403796589085	2.00405731616371	6.86787982329804	1.96891986852723	1.12807164747621	4.05845077205713	2.68905084035092	2.15647656382339	3.96367551885594	1.78585326041336	7	1.01421026321843	-4.78348807928259	-3.68648319691585	0.475331233054302	0.588701226005559	1.23974002815245	-0.560366006615208	6.96103788881971	5.07429827578324	-0.903363684676165	-7.00852046335185	23.9877393341295	5.78579656655573	0.702743415706399	2.9613752926512	10.5327982287796	4.76189867915939	5.60738234975907	-7.20892011183094	-15.1528939089763	3.41058232739937	0.713757878048792	6.68003246584099	1.65462425505401	7.54572279983856	-8.28571620038249
140	2.38172557809719	1.80413668713015	3.38758636794462	3.72608380007793	1.35543331881923	2.94144893376307	2.44644510258673	5.43161645143184	4.79750625715239	2.67123442168152	2.41695872138805	1.64122112968805	5.04561809929928	3.21877309097798	1.75235013927668	4.98953128943776	1.18742768308733	4.37180271408655	5.65606041495948	5.85203857016434	5.57254141006147	1.24676015820056	1.23685831094826	4.53521559486557	-7.68422116671812	-3.26473835127645	4.11929592637567	-1.5059545598949	5.80978285384669	3.81766342331674	0.0468687927940266	0.831398382025039	-1.68260597450367	-12.7893842869599	16.7951010630064	7.61147096921781	-1.16810994571461	-1.60767903091377	4.765789535473	2.58825721242841	0.146225699262596	-10.0839776812178	-10.658108678937	6.14976691532928	-8.61343437269816	3.22654691700039	4.65215092115957	4.53126264001288	-4.76595924454858
141	2.05644163594465	3.82595210424752	4.82479516594668	6.25333603396282	2.21276100606373	5.7036762758149	1.21553024985734	4.9328541788378	2.53806751256896	1	6.44211566375384	6.66616165540635	2.90352921474979	4.71011905687461	4.67992910762502	3.48630952083686	1	3.77385548664718	1	3.76889110725023	3.97266543784407	6.52177769476877	1	1.05499967812422	-4.09790689642471	-4.31532947907	2.96747595316516	0.10580967634881	2.45751525317854	-0.781922767285707	7.27548235647336	4.10506177954041	-0.956983415895492	-10.5682501696747	22.1282415157341	4.231595980686	0.337349283531881	-0.037785037259291	10.4831889475465	6.55958728207186	4.74946659386333	-6.39935479918366	-13.9900051590132	4.78665454876162	-6.815955405768	3.32785248129568	1.43281092369625	3.48642960174428	0.958970036291729
142	2.05199194870886	5.25804906008948	5.35404627665908	7	1.86507334330694	2.504985451757	1.69144069956586	5.08047859568283	2.12437570478018	2.40022778626343	6.56380529614095	4.23263637015118	5.47768985484578	5.58996090343083	5.21319689701067	4.60511776248308	3.11156941824446	3.54799318960542	5.07981723811383	3.06400457222515	1	1.3001115434169	2.65147808634652	4.20549189600209	6.92136442063195	-7.58088743352308	3.06426031476343	1.01185285853119	1.69253973846316	-3.39614148512163	8.87540332015063	5.11930388602548	-4.20004449516736	-9.56974392925259	11.539813283788	1.12371239073469	-0.848535796230083	5.55035695566804	-3.34072963496451	-1.10626455227235	-8.87096657228872	-7.05756722125393	5.52836500055116	4.82306250304958	-1.21190174944834	8.76330334980425	-3.51097313874391	0.572064261484684	-3.17840438903911
143	6.08690082265974	2.42162456828704	4.28175250496349	3.42090746744387	2.3568656700996	2.26094527473464	7	4.36572109712995	1	3.44933970184614	7	5.74984935084674	4.85103488282862	2.70898360797493	2.03324621528934	6.28931637749204	3.86330776444555	4.75420871839395	1.87963796120586	2.02729689444114	2.91552812681575	2.13928687361608	6.139843339684	2.63258263058638	0.231951810720497	-6.21051645382628	2.39858291526471	1.06033607367734	3.30172946719969	1.57511751380402	5.8723744457061	3.75237045187475	0.804099251625787	-8.33500158021191	23.9494058563814	0.749444066414906	1.10885894759929	1.26176092800974	6.52639859196616	2.59185955061959	3.82550489429045	-9.1070307102366	-12.0706753229972	6.99249625943863	-7.17566321678506	6.79510639500033	1.11731362684826	6.14796956629776	-0.431789065049968
144	3.66321076793111	5.30680909734773	3.9645817805445	6.7757730100382	1	7	6.41162786509883	4.69756321701251	6.45893283027314	3.9950990271386	5.79866823672508	3.18639710320472	6.33461359788648	6.1547361155547	6.29095011233134	2.57089866079993	1.05872170835598	6.45882815338326	2.8130345577582	3.83093310105161	5.02785355507269	1.72235450817697	1	8.37888455757174	6.59694832472389	-2.67276698011889	1.07067587390309	4.59317733627652	6.14126478071155	-5.71142012915077	9.01608976248233	5.27045625266861	-1.48977313452998	-3.54825719005495	8.66419208327684	0.746507024403345	-0.545430847232984	16.6185280051277	-3.64007638043509	3.40002950275901	-9.58495352119913	-5.46448217520439	8.08223643734763	8.37970953439991	-2.30366436432164	4.62639307020661	5.31919152922092	5.61265211292849	-7.95442313687619
145	2.34954488835572	6.89003061645654	3.01699166765911	6.07754707628119	4.54722144138525	7	1	2.04544143667167	1.92075424629071	2.52276571664145	6.79127178817523	1.85710129908588	3.91721865573495	4.97800921646313	5.74102605060982	4.1504873677233	1.93942725058105	6.50355493211333	4.12679039867684	1.9107448581527	1.06935225550726	1.26990531879085	2.40951373810428	4.82468336650771	-0.605452365664077	-1.08350751274162	2.56669134182715	2.45846133478507	0.00815020998092794	-1.8204495911309	4.5741969463966	0.506321636064796	-2.31148704392578	-6.70928445235036	24.2769323762595	-0.199269112625969	2.45528166149332	3.28062132949433	10.4115681831352	5.08363459817842	5.28148416749847	-11.1037651500062	-13.6055979896322	10.7159104111095	-8.70000045520919	1.43094436005674	4.52447698252822	3.71880599778402	-3.30581147004712
146	3.22151580071737	2.86053247894317	2.86616834831485	5.94585397020047	1.18603587128341	4.89868843993226	5.24914881267999	3.60867395388063	6.97107535596509	1.98960921679463	5.80024623666504	6.59223654220605	5.70030386115557	3.85008614012947	5.36485298491987	5.92341211183255	4.65353733803945	5.40470810322795	6.92484033245015	4.31041343644007	2.59540864671548	4.2396970276309	2.55344588953821	7.16324867189368	6.26544630763902	-2.34424494675741	2.57497660853245	0.276533413985197	6.67049427365159	-5.21712034920803	7.82164745824977	7.46885895024486	0.611906250007975	-3.33108141901547	4.22892877171991	3.5935841542207	0.272264716976786	13.1696291316821	-6.91654084464851	2.84933103851042	-9.87053002934793	-5.32088156391107	7.09443686761482	4.98323266759149	-5.6213149095063	-0.441380553436207	-7.23469163854779	2.42800531232483	-6.82349273414564
147	1.9288985022267	4.45556343568454	4.65472927729957	7	6.43966018855092	5.55116391043571	6.58773411096553	2.71767121031835	4.84912010932577	1.95652060608798	5.82880251416285	3.02051363684944	3.89923089883963	2.47162586630418	3.18167242972475	5.83635606883392	1.76536278283348	1.81645110082633	4.34159088179195	1	1.61104370965886	1.64406662890501	4.88291997411294	6.35876492196529	4.80416777054581	-4.86833975119932	2.0468190513267	4.58529179414556	7.39964542117777	-5.0192472750915	7.9122503298972	6.31969317769557	-1.118539334234	-2.04750082919551	6.42489918746694	3.28523899240293	1.05033740631641	15.349553348032	-4.58189869442925	3.18733505116997	-11.0793253157709	-5.18236425538044	9.6924881232253	9.25329108315201	1.83270326139528	-0.317561583045613	5.56408556294187	4.87174985552994	-9.82995207235549
148	1.07577595343806	4.18869452836005	3.54095363086191	7	4.46147668204019	5.32458147518205	6.94079572351631	1	3.77802388381073	1.17948412810966	5.58728688081977	3.89335616817957	5.71194833100687	4.12693292460058	4.38311088436668	6.31334159823618	1.83234729908932	1	3.87361454503647	3.90116447239659	4.1961135154401	6.19135580663842	2.95599947592998	6.95135661597774	5.31704843200452	-4.18933578199049	2.35371754802747	4.23562658416184	6.51901162614169	-5.36998732390069	9.00483333006622	4.74351576891222	-0.420934735304621	-0.5672992119416	5.80949273713921	3.78881834517936	-1.13727227800192	13.6041326269266	-4.03128385360413	6.62555840462178	-11.7680782488571	-4.79030616773508	8.56874240062255	7.95893535728529	0.439737667443967	-0.971609462255552	-0.278246691495734	4.95134117083115	-9.07066218873184
149	2.82521243056632	3.63238378689854	4.34453649316802	7	5.68010444949908	5.96646411332131	5.89531480419201	2.71722292469536	4.70824309331773	1.86834944407499	5.49778035872748	3.60033092076657	5.20948893759894	6.84910620975429	5.25612132787431	5.52300762627733	2.43010207843942	3.79873481356727	4.6044830295948	1.17605002796734	4.13075761648666	1.32539182149628	4.33531968114222	7.36633024315946	4.06193895322459	-4.54980775592056	1.63205674415425	3.07157863343246	7.22135719160948	-6.44411659842517	8.79831919469699	5.52410525601288	-0.607094561916404	-1.92784687466341	6.82957544530597	2.65090532876985	0.182961486402824	15.8520175228062	-5.6326953604883	4.40171666333398	-10.396751517203	-5.06153032644281	8.70037767811159	8.14752947055693	1.85164343480117	-0.122760176703383	4.77821320442511	3.62214205129317	-6.64769979821022
150	3.21365691322402	4.5140329083244	7	7	1.18636329224477	6.64639575388502	3.18807051814501	4.55710280208718	6.46222240326456	1.07240484342822	4.98217109770705	1.08832349483048	1	1	7	1.39093602018072	1	1	3.03581731552285	2.58584598989738	3.09168057361336	5.44035483484467	5.22833859860384	7.23168237486674	5.19829674765067	-2.88942920561259	2.19320940909843	4.57184777049168	5.70448360194771	-9.15119941003954	8.48752844894828	5.33606231954058	0.20726504693159	-3.45255286567106	9.11311977910185	2.81604804037977	-1.79023410064189	14.0286814120464	-5.2736710932909	5.03134478351077	-9.10121889419736	-6.68309886544506	6.27429039862506	7.02644897978907	-2.33728024904895	5.33775019327257	4.853951437557	5.04235656683109	-4.44099798589338
151	3.07489939051362	3.47414184233824	5.07205907272234	3.32289995564232	2.93423044128975	5.92861270030083	3.46530765184766	1.94412084796162	4.68132378477466	2.39933593107417	6.03963874228276	3.92453579544504	6.22824916049714	3.83127269965558	6.22167245612923	2.68452979906527	4.19525470338161	6.38320465337691	1	5.15085390433829	5.10499375626362	1	4.58045427702788	3.42875623302243	4.37270995361187	-4.67538235271037	0.0814746291303409	-1.38040770348967	1.66369107056071	-5.79189294553224	10.3584322091196	2.43903866319326	-5.97895210698989	1.12010046506479	6.88555525947029	5.30434768081932	6.24282990982157	13.1204304737229	-3.60740004932358	2.34314529159175	-6.20495450858264	-7.75920297186494	7.26867518529879	5.98391741483292	-8.27339845434962	2.8954895150387	2.65922382707733	5.46727006776197	5.41195020747136
152	1.75694639783428	6.20582944793499	3.63219908467032	3.62734778924932	1.92357384588126	5.97869375387906	5.25560117844079	1.21627900248166	3.6316381241378	3.80852697333831	6.32337462874689	3.33313308737418	5.57196748539193	1.98333544928381	7	7	1	2.60601550703735	1	1	2.86787703440163	2.67198308215893	6.41342172412732	8.21377100170718	4.66369554081281	-10.1670393828749	3.12237820753823	5.20356562817236	1.48459738259534	-1.31436213462639	7.77467450804931	2.58128309149511	-5.12603319133154	5.28340083235828	5.52905034079647	0.577536096039138	-4.02521840717231	15.4772970287848	-2.07303837315153	5.59272164594569	-6.23275901590098	-7.54268766014879	6.0706172536657	7.85085208638164	-1.63823389238853	3.76781266991133	1.80090198525333	4.10208303275071	-8.4480989697166
153	1.81964685106537	1	4.34611243419979	2.472432035279	1.59422582356113	5.60116286302334	1.37132422320249	2.94199997997847	1.71868139946576	2.52037993746664	1.98717382744403	2.45624028485927	5.14434658794792	6.26642452434247	5.92611777245369	6.48385130461506	6.23767465917865	1.51454333949273	5.84314854036548	6.18449346359141	4.33420178735546	1	1.55399445049942	2.57643869967525	6.15487160338372	-5.4154654570727	5.4696309289981	-1.51921016672854	-1.56770526474566	-5.8752959675823	10.2825357624395	2.37393637952024	-5.92099357037444	-3.10605540775609	4.67265090993519	5.9615049644368	2.80923478056374	15.2723976136882	-5.12711411645304	4.42198933383146	-6.51041567147521	-9.03108968823363	6.4837444819265	5.36313327829399	6.29948688178604	3.73854699425292	-6.37109512539115	8.11575398656022	-7.80071925554647
154	4.12529654750246	1.72415824999182	1.54810194774893	4.04551995902543	4.15707039495297	7	5.23841100714848	3.41686599314411	2.68676403473747	4.87842546209419	7	5.03679684848723	6.51958306196745	1.90705812320459	4.24542229056855	1.42985253348814	1.66361410422457	5.34294462098581	1.24308216166161	2.46362387222936	1	2.73040456606749	3.17320971991891	8.66392982554573	7.37358596835241	-5.97832572778502	3.39037158546445	0.359512083982046	4.83463647031224	-5.36702373741133	7.75476933484169	8.50711168527524	-1.04030416807522	-2.12642170170858	4.86384856344583	4.69930293698416	0.532350099544554	10.7198990293286	-5.91429754370247	3.40615972047639	-8.48165043331583	-3.62372539185109	9.25290113270172	1.23253564779375	11.2901666347298	4.34720989704273	5.71301110018993	4.05656867847666	-3.47969812862599
155	4.31272404528413	2.48345164272741	1.64916016581987	4.17913659768867	3.31076437706922	4.66959841037395	5.66080295238351	3.3711469943624	1.93542934760401	1	5.97806346736686	3.4573857917029	6.24418895299883	2.33278397588843	3.9794627173901	7	2.5748054071219	6.92291453408049	1.58612312847447	1	3.79836396180013	1	2.43494198156253	8.45263041083379	7.00634084223277	-4.82804583539296	3.63800206126979	1.0208492117523	5.68262641718868	-5.14382207821483	8.12401014503929	8.40179876155512	-0.628088010525155	-2.43066613380708	4.4899195706174	4.39854788322482	2.89240214230785	10.7670513131548	-6.01192368066345	4.10716064531878	-8.0499491874474	-2.96133775369546	9.83739616696095	0.816876158688147	10.5128358818353	2.9129164381907	6.09492930468453	6.17850995046344	-1.43535794003335
156	1	6.98108688173486	4.44200138467931	6.65412860463457	3.19872036484213	7	1.42567977104585	1.50982623278673	3.63515905914926	2.38483721688342	4.82961137126908	1.23956530117644	5.13001822528979	6.08619147008253	3.91806084250375	4.02801348720271	3.19831764503819	7	6.35742443747043	2.34144123089191	5.09184038808004	6.74268371597353	2.02538640625183	7.97092151845169	8.23973314263269	-8.66878787842839	-0.564326312114682	4.63183590062365	7.0814160931353	-0.397926135037039	7.4942191616278	5.42962430461112	-4.6106172845719	-4.54873559657322	6.78491193106086	2.98069070378476	0.332608035216956	10.9647598420414	-1.0762456131865	4.04084125045574	-4.53917849720301	-7.99043245390692	8.11937282268153	8.14435103254991	-2.62475640155377	11.4680141363821	5.20416041294872	-4.59397263967573	-3.53002174828026
157	1	1.76470661998589	2.65248115464699	2.59317353872946	1.73037086169719	7	4.29696602412884	4.07682334521752	1	3.03400125766953	4.58656641922907	2.8232014850419	4.37681580827217	3.3182945316016	6.05618092307071	2.07507744473008	2.98510663849575	3.65789561188301	4.99739986202463	2.72768248705635	4.46360616557076	1	1.64238950078467	3.20712180518919	5.95322433501047	-5.9009249477737	5.22926496759589	-1.75172948407282	-0.346696113562431	-6.07775817163108	9.90116341776524	1.77666194371811	-5.08176393976862	-2.70886606908497	5.60610833311372	4.86559819839294	3.97808353484813	15.9258226264599	-4.01605337527173	4.88298132135815	-7.01931116501252	-8.22704925586675	5.75870916536488	0.202356979079137	-5.36146692531569	3.51529890052418	-4.94747532985172	2.28486223311065	-2.00328076421367
158	4.60942149220723	1.32944731297635	4.42540692263123	3.92551354541902	1.82034476867381	1.78447236640364	2.7673810298146	2.63277872788603	4.63234291936673	1.12920786664463	6.51025453114082	3.93619192580761	5.511007289539	4.03130438553575	1.05742545009191	1	4.85568172388541	1.59745840170564	2.37968017208451	4.11450060044651	1.35477593831006	3.59597141369446	1.45549156703419	2.15984037284079	4.28031364854718	-5.21751476784325	-0.5728159506285	0.83721979825037	0.600177463106464	-7.55503839571173	9.97284953550459	2.18613049386907	-6.42382000899044	1.1293809690269	7.13062746075786	6.03362258505392	3.99350506059035	12.1758694416685	-4.14030688915452	1.2883619041071	-6.7563140732667	-10.0092166486245	6.86597277162659	4.96553343335655	-8.05936336727927	2.75431324208624	-0.42770805329784	7.67919268743544	1.18788484919033
159	3.47169223765839	2.62472577834643	4.02724509042401	6.96491605737263	2.49854128171047	4.93942859737721	7	3.25564095981616	6.13068941981637	3.48059384567344	4.54258442900039	4.24548046893698	6.39232019187104	3.56829046149399	4.9117901126566	3.21883523850221	3.49634669157867	5.19406179761218	3.39085456815478	6.62720816511826	4.80166475031938	3.21874902634311	1.58172821423043	3.69503965003989	-7.56189656986128	-5.72472085129927	2.54587123883979	4.65782788006021	3.72307943203688	-5.58707732998783	2.29536462186048	0.244227292473557	-5.2122324576449	-4.22402395662212	18.3006067534775	2.98272145869071	-0.468016490458764	0.851526003696037	13.0412012484599	3.58733787321311	4.05925279661523	-4.15967723680459	-9.07102899129615	3.64119975130397	-3.59731801619262	4.91178912361161	-3.11609086494928	4.97091064750158	-0.424637357472175
160	1.32764804078306	1	2.50889128636871	2.85710317654503	1.13459174436774	4.92364635884217	1	1.30820717052446	5.06741375583068	3.29357444114104	5.32473996930777	3.17395254666168	4.52981728077605	3.63858862558412	4.89873931070763	1.64555139449907	2.50365070973852	3.08319239364855	5.61019290311841	4.94094233042217	5.25469685306878	1.85263870218657	1.54389894291319	3.0495458560108	5.09635494335299	-5.87928426942218	4.1963846630373	-1.64141371524431	-0.393904132574949	-6.37679180283877	10.4837131388453	1.13393871167218	-5.25246891561769	-1.94647521057743	4.94221620245204	4.68928841782646	3.50094590169072	15.3344945124153	-3.85835142485875	4.99447753870271	-5.51167719059444	-8.58379930555104	6.11173583299162	6.32342925518033	5.29401314268612	4.08229069339458	-5.0543952174245	2.4235997308736	2.95755669864802
161	1	5.22516106776657	3.91304861284146	6.0201159101716	1.6933107790836	6.08180498787712	5.85038285259446	6.77292262052036	6.43232387019659	3.73303166891121	6.85381227161141	1.55668165834915	6.08943313697547	7	5.16345749412238	3.60601265251008	3.80371055372312	4.33105075857703	4.17307267136621	1	3.70284752621901	4.62444153117751	3.39251798775637	4.37551926234791	6.29457495062259	-10.0459194830358	0.734839542644912	0.966383884349031	4.36661443536217	-1.83757034419535	7.61837918356591	3.47719052542329	0.615510384788999	1.1302911839784	4.59433657427249	0.0902418663069539	0.281418230448155	10.3652647756907	-0.915944939511922	6.24946997269706	-6.50972290282954	-6.0914724056705	12.0046340961028	5.11911464216247	4.34697070458612	-5.34531005045377	7.92644544778198	6.12345356404832	-1.96745716932573
162	4.48028296591971	1.55783938899118	3.44565759761857	3.67635528939616	2.35990893967799	4.1712925562584	2.76100669087049	1.37419609437127	1.5180091944795	1	5.57206712132828	3.96986650472981	2.33841608726864	4.72753174379577	5.38061962708147	7	5.38176454626621	2.77039360651064	3.0911513403339	2.79706371170148	4.5179446996048	5.49572198547974	1.3536323828192	3.96514377990063	3.83914146944424	-6.01079530466641	-0.428573084049893	-0.0901281763307839	-0.352599512023544	-6.89651492880069	10.3093834631446	2.4216943113416	-5.65635833169793	1.42524626123569	8.06720795976856	6.31735058166735	2.91446657839509	14.2359378434798	-3.45039387884717	2.40619851470744	-7.53217716844189	-9.14643361319638	5.48973299021986	4.17209756926182	-0.0284635817329217	3.07713563356444	4.58100085027547	4.68294526191081	2.85868805528244
163	1.5714367835715	2.90981925018612	5.2972647583822	4.82306598451053	1.65141492921811	1.9228055371095	1.59190156370674	3.49609741577542	5.42191506504518	6.81961194686738	5.79665304553988	7	7	5.34418601396863	1.50288670978816	6.98347341166331	6.5773060003969	3.55877823856683	5.59483914352137	3.65011190097281	2.33004410321502	2.81287098246259	2.85044102394225	0.626357871481633	-7.43257706888075	-4.96479831492886	3.6910598398443	1.26225440901888	4.64347471674026	-6.50061007696917	4.48200811960617	-0.196718077102095	-4.23251210751695	-6.29343597057128	17.3972006990272	4.17310092282164	-1.97165326677912	0.862568621639647	9.58291397419912	2.97570883881162	0.924243671430975	-6.61869706980619	-9.24679503442205	3.00121142961673	-4.94354876484079	3.44415699636174	-8.8937085808737	2.24785602171046	3.45363850543692
164	3.71323806195777	1.80796592295914	1.58742186453755	4.21198852565122	3.82964534264433	4.17453484260012	2.71378273696276	3.07872008254001	2.43292151236276	1	6.15462938129406	4.12690056602948	6.3494816575702	2.22660501432252	4.08654749242897	1	1.49120373420409	5.58760313543383	1.40276699891458	1.77922812852356	1.45688381578837	1	4.31694402048848	8.8652700781889	6.1757354842507	-5.21007355262807	4.08163093084574	1.13348963673697	5.36222407231604	-5.68827024900103	8.52623823453621	8.15276552727218	-0.277503712180656	-1.74517154870222	4.41380471767815	4.28990935355845	1.36501995700994	11.5860456732488	-6.57547766657672	3.90321811796673	-9.94035261918092	-3.18436883494781	9.10923773834717	5.10754871586411	11.8374921575635	4.23935087329918	4.7524303523963	5.26055932528384	-4.500769177552
165	2.3376578558553	3.24460674960922	3.57260965259524	3.63557898075932	1.6686189480104	4.44848042823756	1.79384547503763	4.3355089628911	1.93128228097944	3.40491519216205	5.86236164667726	3.34012684560087	6.48887906730435	3.72940258396884	1	4.44426079240084	6.25389238222526	1	3.4517693218459	3.16337336453806	4.15382631664655	4.84435177995929	1.90959878003407	0.773803742582974	-5.78602914328079	-4.59238160343884	4.60522790041983	-0.662197848535069	2.40162352275527	-1.03158662866297	5.33579618263685	2.44883927248703	-1.34346725832747	-7.15765504344227	23.282439398306	3.79073652681074	0.584126464038918	2.09019993680895	9.30242357329713	2.64152423965386	2.95034339974562	-8.20580936315237	-12.69082178866	0.015533219327392	-8.45999924391222	2.56895786000599	7.62354655814583	0.21718515614016	1.83930459457567
166	3.1721531563585	1.75829725301885	3.66667817427416	3.81324685830582	1	3.89080781769046	2.1816456890234	4.86603008832103	5.72826209776216	4.86133481315314	3.24310039304419	1	7	1.33038703516854	5.43236157418344	1	1	5.60240731977683	1	3.4395695203167	7	2.06633141781984	1.1419530183748	2.15500150430494	6.02319397659869	-6.99376195979843	6.83946643470667	-4.22035229813875	0.516817402210863	-6.3652833380415	8.11319776157917	5.0573396114748	-4.69588473003742	-3.81384887553679	6.254272841621	9.30771719136879	2.10172907047139	10.7134918843837	-3.4871438832129	3.01655695450246	-8.28663794657601	-10.8110190029205	5.51873591480839	5.5818517618655	-0.769026445603047	6.48331318365944	1.1097951745131	4.3374707760802	2.22390859916278
167	3.05507412105448	5.50932854430162	1.23323193775282	7	3.35435551119235	2.17282109718063	1	5.79581599487747	1	1.03646946008793	3.57798612945639	5.50191120415028	5.25335931133167	6.44859155340378	2.17826846879962	7	3.58568079367026	3.86235502474495	1	1.89798333730174	3.1358589725191	3.16765696885051	2.86668014918529	5.35043442717906	5.65655831253181	-11.9203283236901	1.25229694618337	3.19075303759069	5.7089632530766	-0.385434004075864	9.64935992356059	5.857967939995	-2.13195513406026	-0.390291845561854	5.19774247118211	2.18840955779872	-0.243620503986	14.4860494621358	0.298866415135278	2.03386839411873	-6.64961282940301	-6.5125779784504	8.84672455262708	6.20105098843142	-6.42077894750033	7.07162564715298	-2.65171312777045	5.42234038359697	-1.98158553846759
168	5.31715493783773	2.0982954523226	2.52405684369299	3.53981822776252	2.23422800761185	1.62136929040961	6.47486591653263	3.41124331970973	6.66843091214651	5.48361411396264	1	1.29683604362067	3.17665560943183	6.2629500335094	5.22485800637576	3.65481550602157	3.15286368691267	3.2088592132336	5.53120831971207	4.57149484681019	4.06092075720583	2.63762493675575	1	3.84483373632422	-7.72223953204258	-3.69215258012506	7.08982576815235	-2.82716352358573	6.71836542918776	5.4455053192132	1.30120945878203	2.19020573415521	-2.26956081527918	-12.0250351430385	17.1921631654251	8.32875291632565	-0.555963324844601	-0.667108046315764	4.37245647803107	2.27897991016502	-0.699443399500246	-10.0631194940143	-9.90381103144985	-1.0805335942142	-3.24999797529377	-0.393359078167621	0.363529601404085	8.12460207916284	0.00510287250092443
169	1.46441134985322	2.15193625771417	5.674262948787	4.24395153421598	2.61884264133397	2.56493380067919	1.59479504227397	7	4.42410056840628	6.34159799652059	6.96023155007354	6.63774289687649	5.50283252037377	4.47016222045669	1	7	5.24156198787805	3.96681994565041	6.65643993557549	4.24721370683445	2.79901461882797	3.59497331001915	2.48677007798852	1.70125302033384	-6.12968412524636	-5.22690945790195	3.84305306589134	1.63538431485683	3.77117734781871	-6.21613951134132	3.67921425725245	-0.305250882636054	-4.87085432780078	-5.30653241372183	18.6104002526746	3.86430177560375	-2.16912050959919	0.269042038993776	9.63857613545098	3.26105901235863	0.918720015464662	-6.59873718206358	-10.3168101818951	2.3748623357241	-5.53475974788281	4.02322360200437	-10.9114180019636	2.66234915552175	2.24540252632439
170	3.6648524452763	2.32148735875137	2.7695033899705	3.45481737735263	2.65215722629491	1.69493133019759	3.25782309438774	3.40828214673147	7	2.86223654958589	5.93394248966953	5.48404270786793	5.62991934294455	3.98861800512757	1	3.01709744450624	4.83703352435193	5.8670827706813	7	7	2.04373503352312	2.68693928748953	4.144044979817	4.88164734846111	4.42418998842856	-4.70940349906342	2.99650601512078	-0.912917838886206	0.110191818805264	-4.97133405085672	9.68641384501259	2.896690326824	-5.98621754582863	-0.454354783567258	7.9084658336282	6.82000097100657	4.27066554157544	13.8507249671995	-3.99239963484915	2.82637316064496	-6.52310353114296	-7.3666411163899	5.92406989147552	-1.21611552922935	-8.52960324720012	1.30950292041184	-0.0679530434506279	6.11000124816823	-1.30560460926246
171	1.43516909846973	4.47344951733422	3.28482174793408	6.25712362172386	3.20824753551017	1	2.94224533910101	2.14144345631869	6.50155414813085	3.9674866515417	7	4.22575403199324	5.89269343729001	3.49583747742885	5.73757393398885	1.85221964353992	2.47086869418346	1.26384487148804	2.73212142617756	5.51534355858955	4.48219075474946	1.33860632366388	2.38401643428934	2.09953896543877	-1.28519288656718	-3.63876327081165	1.55691101836811	0.152544095260182	3.07111419347531	-0.542194631266444	5.30655563188716	4.177022680579	0.993959930347744	-8.2399425818643	23.0261927158303	2.43428719757658	-1.56179595311363	0.923456739505454	11.4734937249148	4.60475103994677	5.88435230155815	-5.14298130172586	-12.9104884699745	-1.667008309766	-5.4845856528834	8.58491191643198	9.82903360957725	6.35943801403013	6.72810893329359
172	1.08907782671098	5.70869514761158	2.93941780502409	5.7411119232894	4.08347076111777	1	3.85426784634743	5.16220089581071	6.88560927974505	1.76635682530668	7	1.82966353313745	7	3.55275530691817	5.57078447101194	3.95315980400624	4.8333988367885	2.83796150311161	6.2085827636925	5.15341882913159	6.84635260288127	1.29939347370207	2.20973808226135	1.29718460376208	-1.76404193144165	-2.96494243965361	0.903538417231134	-1.10903224876221	3.33534241676228	-0.609688447886333	5.01004008568664	3.89230908157959	-1.84251040483397	-9.63444622610282	22.6722729308019	2.7393862222938	-1.66021561754205	1.1299434548481	12.4706406378675	5.37884006011282	6.13940651038217	-5.62065381630517	-12.5414533148935	-1.55976501019814	-8.7153728917518	10.7549865452192	4.38389288881077	4.51548101441254	-2.22932196649196
173	2.69554722211152	4.54058853289846	2.14918983715622	6.79737898204137	1.85455222021632	3.37412175211213	5.21990947592039	2.31585626629169	1.27206662266661	4.74803454575628	5.78301020047533	1.60717905190011	6.14140836375756	7	3.14572254588391	7	4.89997801626363	3.10564917886283	3.60303774774553	6.61711716497407	4.77412279236506	2.99560154714591	1.19765607483772	3.66576041716354	7.33826984484178	-11.8352311452887	2.10984650980773	-1.02409000124632	4.94773701464723	-1.35499442682078	10.2795559845272	3.9673036055707	-0.84300147527773	2.58529395020315	2.09286059121036	0.815787418827654	-0.567812091777717	13.2941255988417	-1.30326082665655	4.29273318524609	-8.6451523885115	-3.38121218575173	9.84208824941536	0.0652370604173588	-0.416339164724811	3.85888559841894	5.26957557500615	6.41494526698315	-6.63226293708348
174	6.23755769460899	5.24019253457039	1.72952177028948	5.10512937610366	4.60943458699391	5.23606561541412	1.52831358519689	5.64958539988276	2.31249284202808	7	5.41347325164831	6.29473056467803	5.26065854923046	1.94079952723411	5.18297885985743	1.08520179350543	2.99265716424758	6.47393722471021	3.26550105224935	5.82127544225479	4.36111235670289	1.18665832308729	1.72050549600938	2.10017557723709	-3.77855901344082	-6.07368200486285	7.54951069096175	-1.76180823896335	4.85998358349944	3.700247278686	2.42819859062895	2.34672191991621	-3.00071790130461	-10.1202344848006	18.7593440492489	3.86443843233033	-1.10921052928487	0.842641876046246	7.08942158672569	0.0219761632120945	5.56079258979961	-10.4084021315664	-7.87905997301156	7.21611888250761	-6.53129944101634	5.2533261866256	0.839969726314037	6.0259552461948	-7.92449369008686
175	3.51513942836664	1.27095932275675	5.61829282603026	3.79405332661997	2.23414974196968	3.61649685877345	3.78055189695274	1.40418376986097	6.42979269584982	1.39723277812349	6.69647520341946	2.72522047672043	5.50936516175242	3.99519796179396	5.80391037177043	1.5298580062113	5.57103637482553	2.83985330475987	1.65023170414787	3.66662570910503	4.85798604226501	4.67068873304822	1	2.70205110913327	4.61137690076627	-4.94667482226264	0.204760186828247	-0.0634778783659163	0.243488529904446	-7.37378310259311	10.8320564815139	2.20365187808887	-5.15600796215384	1.0639960965334	7.49914128628881	6.2225309293082	3.96518835537863	13.1331528256954	-4.17208929461219	1.88618122670208	-6.24350752656459	-8.87638450109808	6.50343117936103	6.1449727254092	-9.0614441735545	3.30706733984838	0.359015334394326	7.56662144431101	0.687409680854764
176	1.60316218762431	5.94115643061861	4.05659553765368	5.21899987559467	1.9148535392189	2.0089679571959	3.31191671046446	4.236012767627	7	3.71990967482987	1.07197709110322	3.72825049336317	6.05911862300917	4.54800936787137	5.65827558893986	5.33954207263546	3.18491875113433	1.91128290399074	6.7589869507765	4.08606996193802	4.3697725306228	4.98703293391653	1	1.63627186850353	4.6968763512123	-7.12604961237581	7.06169242581111	0.142785140424213	1.75774300376865	-5.67106399447037	8.26151140768166	6.36295108763132	-5.1725363174033	-11.7902664037188	10.5648540833811	5.23850575395966	0.101724580032233	8.22974421988221	-1.54300637332458	0.109707775719005	-8.79258803618084	-6.04248645882677	3.05637924246917	-0.917162323959702	-5.12381740849939	11.9326224426016	4.67191765203248	4.74858223086022	-4.51938377985934
177	3.45834134442017	1.99120823047175	1	5.62843840692923	2.81592964784814	4.78348649441024	2.76963559015274	2.55025390645495	3.62287081869827	2.5435766444388	6.54776993611336	4.16182984058905	5.86025685156409	3.25042258840007	3.07834496144476	6.62153583424145	1	2.31495581540461	7	5.7839773674682	4.93196044344188	1.57513572073167	1.63435109681134	8.19767214518811	7.56847884064565	-4.77747353229358	0.148247185613602	-2.06111233269696	4.79456223461531	-5.96661295462821	8.20904234123789	6.77884159774746	-0.902589379344528	-3.113789471708	4.64503494834893	7.01953744067444	1.54193239112914	13.6647217000166	-4.49065265320199	3.24096799532761	-9.42872239376588	-5.58482578826927	8.62969032491818	7.46970002920871	0.118918317769246	5.01416433509711	6.55721749215278	1.67167378353157	-5.93090407334114
178	2.66293422819796	5.05564505207624	5.88172190363917	6.68399193872014	1	5.85166549752627	5.3360030633702	4.37722081047513	6.05751827409708	1.5330158381689	5.17596429947627	2.0255740754166	1.76442655198936	1.13188602514427	5.69357950792771	6.05082163893249	1	1.81484800863528	2.92863286696958	3.36949724913442	1.2177198850007	7	3.64165867103278	6.11122626674605	5.95937951500908	-2.63742556046665	3.39401048252035	4.54048909929114	7.19742180701024	-7.52775794027049	8.09311582429977	5.4457183751697	-0.189410107078153	-4.5136095377272	9.7429567669611	1.87985782836737	-0.167826359817959	14.7862584994811	-5.11383304571193	4.89183073492084	-8.91942467973291	-5.94168931412935	6.11238426816547	8.40401461950107	-2.46200693556234	3.76308405951568	-6.24282653912765	4.52978158729348	1.07297280130471
179	3.0805929244214	3.28807201832815	6.18174028511257	3.53028306027955	3.58170812374695	1.85006028793581	2.81910857383993	5.04539364798812	5.80311636103637	2.40875352823991	3.80778942578878	6.01687734453108	5.55233346365283	2.89438429091026	5.57561108391815	6.31339181585303	1.8157518548301	6.62322393553456	5.38860253675032	5.50153342947241	6.12718177774906	2.75638762222225	4.61527087250943	4.02422022432406	3.56667611631764	-3.7333860593599	1.93003935989066	-0.197616711110404	1.18176009568782	-5.35085774466685	13.1414463338121	1.42106489264775	-6.47737555962522	2.06887267857611	5.72775710334919	5.20849514831214	6.44416013282618	13.8244562939526	-3.03375319404714	3.31688597928795	-5.57799197627527	-8.68351802567299	6.18419076359432	0.380576844023569	-9.01035340168698	10.2946308486586	10.0085614309878	1.75195088067077	3.33123896748487
180	2.15074898289556	5.33905591555238	5.66183485187813	7	1.53461586730422	6.02300779956155	6.45071925461827	4.30029982947067	1.7175838625679	2.25184471990182	4.28625298138174	1.92734719014154	4.66416795744418	1	7	5.2555635346818	1.65706930300485	2.19252542906998	4.6567085224437	4.41096843339924	2.02421022339318	6.86783299817071	1.54490027847743	6.66593536866224	5.9368360464313	-2.30769770129151	2.86957621522489	4.76913630825733	6.26117572703017	-7.74453743765226	8.06355283009163	5.06797035332582	-0.662152490699586	-4.78035892780801	8.28926127035176	0.696359121920929	0.508031562849509	15.4993680435687	-5.26433064284004	3.92999410751625	-8.46849171464396	-6.3040954889776	6.66941402692158	8.5468396300138	-8.2705408877067	4.99508731461332	-4.73234788808589	5.3157722617776	-3.5681047204768
181	1	1.98056249729033	3.77757640090577	2.69699871058667	2.68840038332977	5.89883173237941	1	5.15638235206915	1	3.51856362315478	1.83706683418196	2.21021248972869	4.88775184061767	5.95055658007086	5.97410252055178	3.06203250103945	7	1.43512629633621	2.25849508211844	5.51927140108719	4.17479589913205	1	1.15340702591726	2.68516486439648	5.57181196674021	-6.07186195120252	5.55379470586212	-1.91328910542509	-1.183108295821	-4.95289160735	11.5904430236708	1.77710912909795	-5.19574109979761	-2.91096904812788	5.17742767236614	4.26551216377487	2.45344016342419	14.8750142502522	-4.03874765651129	5.92722865025818	-6.98520535363201	-9.3789209513366	5.74104690416321	5.66714969122155	4.71055938488408	3.64974339208521	-6.17771031257292	7.69875066146298	-8.60254489129671
182	1	5.65867732863666	3.37947721485776	6.12574219215439	3.35453637942788	1.21927797792159	3.34299260289293	4.8274435534069	6.45481786708157	1.27588575782374	6.69729870063113	4.60054678932621	7	3.73103279041351	6.00290531550027	2.15992539587444	2.99151533202102	1.13658442992948	2.72121116395729	3.99754064923674	5.29305199908547	1.6020856332628	2.13222989040331	1.34980182544481	-2.37217383080419	-3.88171768674109	2.58108506661934	0.881021648390163	3.1826467129696	-0.486049988072075	4.70215967479639	3.89491679858214	-0.715235125318932	-8.0647779418335	23.284969382709	1.67572809085368	-1.67677340780747	2.11500702894209	11.16346269889	4.01671785380629	5.77701378156575	-4.70932790324224	-13.098541143456	-1.66762460642631	-7.99107938760038	11.1855080402964	7.61545566681744	6.94135320796862	-2.38410896311062
183	1.37423127421927	1.9973212092961	6.52623486709867	4.95191994287299	1	1.47811715889655	1	7	6.79199038590282	1.39871923202799	4.81445259109262	5.26726676755215	1.25643787517782	3.36260503263882	2.74120590679293	6.32084230646735	3.73161492949442	3.50601634419419	5.6912774582689	2.58355586203342	3.51407566414946	5.55311602865538	3.21249397252354	1.99968705087813	-6.29086328442159	-4.36564246544005	3.80748335325584	-0.364100918249196	3.93660279211217	-6.34902138718909	4.39617394710704	1.34323627193921	-4.84948621481766	-7.60012237351504	17.0949864004606	3.33711768530702	-3.25199980539679	1.43112088369838	11.1531844998953	4.35677892531136	2.73218973811483	-6.66810257629733	-8.1406984110191	3.78751338082508	9.13808807566248	2.61574134119874	5.58799112136605	3.04214572350736	-4.19182966290816
184	1.34971535855122	3.35069334815926	5.65469404454156	4.52759028051734	1	1	1	3.86920293748347	4.68095521920182	6.67692162697944	7	7	6.75386174134158	5.55370658173589	1	7	6.20588953753962	3.46940036558584	5.27795562616549	4.73841323621727	5.0705931419097	3.47975303313579	1.64179217444693	-0.145672050675821	-7.1356633503266	-5.32120887330358	4.38675791477213	1.84417624861215	4.85780136128548	-5.57386006544737	3.34125534795004	-0.094160643237681	-3.97050323314685	-4.69800069862575	17.5266693132101	3.79790969883695	-1.55682071475606	0.547900386318839	9.23547624008128	4.02701662107121	1.82260803553211	-5.4870846587185	-9.08640167719041	2.78281685596824	-6.66046366286675	3.31858745117731	-11.2189877845899	1.69697807859005	2.90097523556298
185	5.21793702424352	1.79932708360752	5.35916007281851	4.51333685657419	1.43804589946368	3.48886956078291	1.2849488402281	4.4574228438376	6.38757084579786	6.62852307242857	2.49522698859261	1	6.45889718140112	1.11737057775342	4.90820333000317	1.49814071446307	1.45475636062179	5.80614364393449	1	3.44174501290911	5.88969306069858	2.7614560694889	1.15737750588149	2.8421485181488	6.56601138693519	-7.40744667141378	6.09674409866513	-4.685216754615	0.88992756598583	-7.00076143433784	6.12705315471373	5.61071603616978	-4.10951864949235	-4.21602767876872	6.71875968046624	10.7080584639573	2.96782911759493	10.7359091440016	-2.92123181444996	2.80865696478212	-8.32376427190692	-9.82927036862618	5.7873943537484	4.49535490899739	-1.38344535919354	7.84208996067075	1.9568824818631	3.13750889319235	2.23393647760204
186	1.30715058943802	4.1663917654813	3.03456906156496	7	3.71007573823687	1.01095474162851	1	6.16048823150797	4.43496248310539	3.10776400744133	5.68715960157872	3.49340464981956	7	7	6.99822843512295	2.8114443442364	4.58446534089742	5.28702328011548	4.99083903948442	7	2.89144530955957	2.92712927615954	4.15484328431654	8.55896926604437	7.82972459836614	-8.3368071690955	-0.699750396718127	1.86252003539394	4.73435276237208	-3.50827999997701	6.66353294207512	7.10693172399925	-2.96994357762775	0.325659971418485	8.14354084285533	4.03436693567773	-0.724686070779761	12.5575894815962	-1.54634468366248	3.33436820107825	-6.8400285165681	-5.19762014719236	11.5578768045615	-2.10346278636789	8.49606638496185	3.15939372545785	-3.22848476026422	1.55577361910318	-0.49068941565381
187	1	4.21387193280757	6.92700454672363	7	2.07421774429169	3.52443361732566	2.91744225340494	3.86497589175595	5.46071139491269	1	5.2157396667234	3.39359021288847	6.65409599071188	5.09310971211495	5.01347356061303	3.01231990780213	7	1.95970974958603	2.96792990876692	4.8863917223899	1.46678407922967	1.48100154873156	4.61248548351915	4.34228030007155	8.79916508665313	-7.08852394215296	3.77964936892954	-1.14254967973145	3.18480820323533	-3.56712415167443	8.70157876596571	5.21602758647466	-5.18636893713913	-8.51998577963326	11.6418310135497	1.87900634676171	-1.00480035188904	6.55817960515635	-3.71428381711363	-0.827078863252156	-10.7951391139976	-6.61509876694439	5.00693348847486	10.6031721717047	-0.998725442112818	9.47079899429468	2.45147147716261	8.62702248071828	-3.56397792430411
188	2.2177286233237	1.89277575057672	5.26848994685411	4.25493326807753	1.04382051520703	2.4864877357479	4.18712371140542	6.56629541231192	4.37854912332573	1.72315479519725	6.00426657590314	1.63933217499722	7	5.59153563979541	2.90654810261328	3.14369236515304	4.32042237958804	6.3660608177465	6.53371063886647	5.76394529885906	6.41150515616874	3.06490463925447	3.07920260832412	-2.85175429912651	-2.50189367960688	-3.13104881918427	8.40823947643692	-0.325720103824458	3.20754472392631	-1.22354480171149	2.98010310285103	1.39448853989489	3.84362966312927	-0.402940379543451	19.8566892989413	8.03310331825388	3.61916578171647	2.02957232912075	8.60565300394986	6.40024117361131	2.68674432885718	-5.3309914728391	-10.7186965550039	4.7123515302103	-8.64841487466254	10.3388532824893	0.707066954216864	5.66990844403416	-4.64268342484532
189	4.22862005949708	5.17074991017001	5.29924911281556	7	5.90889604842898	6.31992397414593	6.37601231249466	4.47664321945953	6.51317310088333	1.18460866014784	5.87351261379985	3.87825400639418	5.08046707534554	2.65306710235181	5.6932055896782	5.06236744814617	1	5.49331227249497	4.60216119930412	4.14344607197956	6.90199286767364	4.66919745891399	3.36724786829322	2.09035311117511	-3.1239549303848	-5.6147114279993	0.448882826762258	-0.0432344841291158	0.881587836305752	-0.504884520910539	8.04910690680367	5.20090671225071	-2.72763608621348	-6.38439586384673	25.1310957427366	6.84720943051875	-0.370572005724894	3.13027383857599	11.6874397719128	0.255868668502358	4.11371188530357	-9.36943261760917	-15.2965468874248	5.22214422149256	-3.66977013190467	12.4740488481011	9.21397514348786	5.77304615996653	-1.28037788384434
190	4.43262528999418	3.59227722875044	1.67848970041213	6.24665195237842	2.8173174940367	4.92216919508298	4.43916967693802	6.87504569598226	3.63966408158524	3.82066675757166	6.71852280836818	4.05888024588052	6.68583003272538	5.97605189935427	1.47173996676301	1.57650645753511	1.95663853954393	2.34542813390253	4.73980446356033	2.82059043225988	6.75201491503151	6.09802808791909	3.77636212245975	3.45073814596977	-4.94096818372985	-5.76217647189185	3.29677443920875	-0.892123004347414	4.34787560784805	3.86234562267965	3.20549029102712	3.41520658504442	3.16913538869814	-9.18059581752551	18.0933864284015	3.64257100322509	-0.603069498962981	-0.533312145726448	3.31310332675451	0.591018615394295	-2.15273987542399	-7.63849402246946	-5.99285892714863	0.537073724317605	-5.57122555228386	2.97086745592906	11.1442513694617	2.14395569398731	-5.01384583147223
[truncated: 74 more columns]
