# Supplementary material for: How Are Mate Preferences Linked with Actual Mate Selection? Tests of Mate Preference Integration Algorithms Using Computer Simulations and Actual Mating Couples
Source: PLoS One. 2016 Jun 8;11(6):e0156078. doi: 10.1371/journal.pone.0156078 (PMC4898694; doi:10.1371/journal.pone.0156078)
Supplement: S3 Data — Long-term couple and agent-based model data analyzed in Study 4. (ZIP) [file pone.0156078.s003.zip › S11/Euclidean Model Data/Euclidean Couple Population 11182015 2300.csv]

	trait1	trait2	trait3	trait4	trait5	trait6	trait7	trait8	trait9	trait10	trait11	trait12	trait13	trait14	trait15	trait16	trait17	trait18	trait19	trait20	trait21	trait22	trait23	preference1	preference2	preference3	preference4	preference5	preference6	preference7	preference8	preference9	preference10	preference11	preference12	preference13	preference14	preference15	preference16	preference17	preference18	preference19	preference20	preference21	preference22	preference23	preference24	preference25	preference26
1	1.49430790929622	3.53200726626302	6.12777899272795	5.67218847210139	5.38180433962818	1.84139929426178	7	6.40418263511891	4.08788120417357	1.76851139542005	5.9407792149749	1.01678472190471	2.98529850830253	6.42296851427457	6.56070512083782	2.31726639845136	2.60416868162896	1.80966925371388	2.41035395651343	3.6643352997478	3.17890522518264	2.42192489339329	3.67193798955811	-0.885746460701947	5.91085708195316	11.0962864909619	-0.925528979463661	5.65703247538849	-0.457603586957533	0.029547032376749	2.26332654667435	3.69757656482948	6.19190725964396	11.3805918841028	4.0496150656178	4.79355759509792	8.63402328549468	0.574654942472048	0.234225603316803	0.401892116866532	-3.09793586934403	-0.108544827781877	-4.48074551160085	3.49565608613358	11.3208628163502	-2.77177698845219	-4.21571351748531	6.68940953195459	11.5297315618408
2	1	6.53227297739017	1	3.08436763856089	2.19789835424645	2.71904626651991	7	4.23489890824595	6.16852101448564	1	5.22267688039026	3.39450994852569	1.4455249403358	5.30422050626865	6.51701111923305	2.02511964636338	2.79622578258842	1.72583477702949	1.88780506427648	2.42202343941409	6.1545899249381	4.67800764425652	4.08526970046978	3.83710907714811	11.7293639396481	1.03231133776442	3.89000634811207	6.50319192227022	4.36994143752887	-9.15731036057587	-0.347406551418013	-0.86416589686045	2.20573392169086	5.43366790397847	12.8839763554616	4.13703609641433	4.02802848164038	-0.461883341396129	-10.9735465289753	7.20225675052293	-21.5087871370926	8.92490154222298	6.16716046235833	0.698125262320589	-0.497850784530039	2.77255660709569	5.78446103262701	9.08915474993287	14.0622562819367
3	1.94101185884231	1	4.23768811779101	1.56573044372948	4.50092242157347	1.33007948195367	5.93533162109155	2.97664181970973	3.97219846074575	4.09366553246565	4.24515717569328	1	1.63372716572918	6.59087261356675	2.26055788334922	2.26366705000835	1.53722046117774	1	2.18131268293411	3.04370615271104	4.56679125203589	2.18450386948528	2.43834650976244	0.681042179724831	10.4300473560883	3.75535006248259	0.728337514520283	7.45493522087634	-2.05989428531133	-7.89117257111787	-0.000583431381228336	-0.934705259747472	-3.43058598521294	7.58731821337451	10.0106435786381	1.8302280673995	8.17864818175965	-5.59289012115322	-7.76705039963059	3.08145220804411	-20.4859453964015	7.94596750866681	2.59742711974565	1.3397908176404	7.87811917540426	0.650263645660886	-2.83781502907699	7.20767901388464	13.2394039070563
4	3.72695328125305	5.63636386419986	5.42443892835504	2.96416453711423	1	1.31480117701212	2.98313386651136	2.56963313073484	5.19253006065319	1.71978463543848	4.46090340476402	3.15817004361884	4.14304652195659	5.76293345090532	5.59496857933082	1.26268131240446	5.12326973889215	5.88197832048619	2.06142945052725	2.30456350610821	3.56996782741116	3.26972132913602	3.92900790535584	3.2047572559966	-0.00732640248930294	5.8970075862598	6.88845621169689	4.47793405585962	-2.35824202465066	-5.68266818680317	-4.77310818641216	-0.748520020510971	-8.3705904948844	-2.15518654886956	-0.523343438239373	1.21818273998894	-9.12668952535811	-5.3494741115392	1.36385700333609	2.9899730925766	2.29110915928641	0.122255087779738	2.58259743664007	-0.49352001782381	2.59649826024353	-3.55299957631753	-10.3689671019396	2.05752896378713	6.21836228148489
5	2.45234741470652	1.06492722790741	2.74590137500852	3.60074406297941	6.5063730625397	1.51021104768216	5.89204330252874	2.1347236310892	3.6972789102465	6.82110285305053	4.29598363912034	2.9216887375747	5.25941899850055	6.45006366788638	5.38436040869187	4.42424245012345	1.98075378163226	3.36280201567427	1	4.1481108946722	3.46023267596026	2.0430654365868	1.77883577786792	0.801759504276636	9.95385462967571	5.03073788862781	0.628128495981701	6.23345955197193	-0.259153107202488	-9.26207872255439	0.522529113035894	-0.467222274188935	-3.39063920701525	9.58818609806258	9.88866822562515	1.55096645948701	7.90628425503498	-4.00602681888938	-7.3230686460398	3.25029650977123	-20.142956297081	8.82468710165041	1.21880010035409	1.50217768022257	12.2025447984183	-5.0589219124608	-5.78181114807886	6.67244900085108	19.4591971327792
6	1.55598239202986	6.71618580538351	2.82406045391853	4.37742088812855	3.50542862410613	1.80163574270103	3.7853555365892	4.00089536675138	6.37718907135465	2.26088922325729	7	4.03271926291459	4.96663625067489	5.60801087511062	4.50636587735215	2.42761562326485	4.45359105226121	4.08112671858896	1	1.17542339690792	1.96119275671061	5.56332690340124	4.97060700469376	2.49354447065397	9.12938861750526	1.7041515876899	0.849527423374655	6.39728255080435	1.05402997765948	-9.31684097638088	-0.996702301529573	1.33330930466033	-0.713424845365534	5.10772437377799	9.89557818684079	3.54414162555565	7.63905024755142	0.438066909695734	-6.39069064975719	8.80806717828323	-18.5083013599359	10.6268126964244	3.726828845484	0.882088130045829	7.39737763225556	1.21658492075854	1.0955702870654	6.10108527617052	12.4715347374023
7	1.64625566813632	3.78159411694464	4.92175698058193	5.32624428728609	4.43959264260329	2.90609332523479	6.30767208591303	6.16855364547648	4.51206494153031	3.06498857478017	4.52398988046794	7	3.52288241961278	6.78484949542359	7	1.18548861640315	2.31108200467847	5.50744184030026	2.15165966977694	2.57405971588341	2.20070141927956	4.34145228901629	2.8930438373272	-0.655982725745254	5.47376056593428	12.3411056150376	-1.98849182632329	4.83040901996188	0.130187700274217	-0.263581176404051	1.73301361010336	3.68189803313269	6.50923249523903	10.6883654736918	4.2757534998286	4.01539427660495	7.72281200211754	0.364516549118053	0.909373973559968	-0.751174188579401	-1.87800489692908	-0.499675554691232	-4.49661134021822	2.54217755658245	2.62774441226466	-7.0923783696792	-7.24939078758376	8.01245099138181	11.5467491000613
8	1	5.10434138505003	1.73503147225289	3.17582589590777	2.82061914462314	2.10330415017404	6.53076321548667	1.88628509188917	6.19807466190835	2.14169932294783	5.01081659348947	4.42131503429381	1.70435076755045	4.79826210933087	6.39880301329008	2.0632418674488	5.77738466398231	3.97835647571857	1.39709348759892	1	4.69309441776214	4.67736014515648	1.76265963759	4.82679062510925	11.1716111470321	1.39333864091491	4.6461065599077	6.56355715382526	3.73175975803166	-9.02744952012884	0.292908040099161	-1.59813391086658	1.00209563357828	6.0644118492173	12.0078377062783	2.93554326751074	4.72338258887742	0.759423564942577	-11.6672175793547	8.34000903395675	-22.2362303178611	9.1853048173634	5.85290001999648	2.42234892779295	5.715500775852	2.07041736737049	-6.36679399320006	7.4556202319105	13.7647380465162
9	5.15014254739568	1.36305755170068	4.46096885157544	2.69411116758464	4.70933781891029	1.94008748418723	5.41806868620853	2.50837939601359	5.89235717110075	1.1934300010443	4.9749822948306	4.39846773791934	6.63273223362262	6.33364175445856	6.97524179840549	2.60567912201149	3.12494529149554	2.11879449063008	2.66555967002852	3.72842374288326	4.92602847606741	1.64494996157853	2.24791711565902	2.52570363398486	11.77291370083	2.24999776341624	1.05115344509467	5.03539376827055	-1.32422693160099	-4.76836215701545	2.07292611030346	1.13461242469087	-1.30810744512858	10.307473251488	11.9295241907794	-0.85006051278829	11.5459872216804	-2.64494876936665	-2.75480010855425	4.75692771300254	-18.8367311911532	9.31228230759337	0.517136897976645	-0.548666490412888	5.04156762236295	-5.66407245247573	-3.43640505634116	8.97997688374559	8.22844194435087
10	1	2.04752117167526	5.44277759199358	4.22296385044198	2.97150786328563	2.60519601419912	6.26220468443145	1.5675820024785	3.69981754999686	2.48786811373679	7	1	6.95445290691648	1.43744902841159	1.42082729168265	3.49704130356045	6.70620471802691	2.02494541082544	2.61544516070708	3.51937859855807	6.28456840710839	2.61446131680709	7	1.2739897691996	7.44389929404568	12.1954036127368	-1.94939970324194	5.17458133744798	2.30610043502243	-1.05709150697407	0.330463538093265	1.23084245330281	6.98503008563318	10.6942027542015	4.92351832052055	4.21181542513898	8.89449090863326	-0.792214444914656	-0.650387530158096	-0.176687234625885	1.37930009612104	-2.12003462238052	-3.51525037958597	3.13924141971272	5.63437546905743	2.42487907314043	-2.15860749653179	4.3595730176418	5.11099120222706
11	3.77054944876387	6.48918631804456	5.35897588287396	3.6330844569796	1.76975245347749	1.01769460957718	4.27669698372855	3.00838965434251	5.11321871314817	2.21697810490902	3.69659641648332	3.13380451357435	3.625038012478	5.67417093475127	5.15366971241926	2.41079002988925	5.5058388446297	6.91595380848274	1.81594977248031	1.55829632560754	3.4321848738812	1.76168441201719	4.78963350260333	4.12089534966546	-0.480351485472928	5.77278391730185	6.71285287887784	4.10014171873231	-3.11784893435542	-4.51113327837574	-4.40210639558738	0.0253257447103685	-8.77598645749392	-2.05371365769177	-0.248495719303329	1.30323498110481	-9.16471908578696	-6.25792454431615	0.841031749133411	3.50347634676892	2.5989615141425	0.124992824723178	2.63554703753621	-1.01914134435452	0.332299594909938	1.97041833657626	1.53297053053888	2.16673391685625	6.79905724079416
12	2.36707242256644	4.88893527194257	4.45225218236724	2.80391922820218	4.66423754034922	1.21899076477087	5.66134077378797	1	5.34739632391935	6.45284886975252	3.61448268059302	5.98534650276243	5.10324281642836	6.83472801129752	2.58260006073229	4.26540586477055	5.38297414571111	1.3907706836795	2.19376546913938	4.76670968489928	5.04331994815332	2.83232223021917	4.71625352109848	1.49524180594771	4.0967010275889	4.78198724517749	3.26199886666078	4.23244267995915	1.70930038726736	-3.9942556606358	-0.54817684992502	-0.356348168350952	-9.01905756577991	-1.6736133078986	-8.06967469047721	1.9699871859922	1.68125681038632	-4.11472106223795	-11.4474223732324	-1.13009978140594	1.33621560252154	3.82463309458858	-2.48293718001568	2.287824801674	7.19144246287636	-4.03578968788577	-2.33393979593458	8.00207196113212	14.4990790403003
13	4.00063197413809	7	1	2.29690619428602	3.11622973782793	4.04802274610697	2.05888207943212	2.06980706391394	3.02853077112945	2.10828474471602	5.32427193312091	6.32274049369202	3.18171487113209	4.62644475889071	6.5754067621559	3.16214209089327	4.58368345522149	1.76125826675904	1	1.23381618440258	1.03899038223359	2.67355268632399	3.4217101385928	-0.00126644830640871	4.89598729071225	8.74709539858624	6.41479847641684	4.90731915309148	-0.967356420909897	-0.314999874301001	-5.75402768688419	-0.0206601846186064	-6.42361856989542	-5.83785138541106	-1.24414240775592	2.67948575502345	-12.0706338802468	-4.11408344442059	-5.77826658912767	1.67027830205127	7.93269086277102	3.49160980434245	-1.21391966415337	4.89048173882821	1.97515268469405	-6.15547905539799	-3.80566706521621	3.08339560107435	12.229295761695
14	1.80740138625893	1.11181941721028	3.51825853624325	3.7504054796149	4.30897448420866	2.6726227839051	5.43069142841145	2.02774343748495	7	1.78451542166346	6.99684313407006	6.88064134574128	3.03295198807354	5.28767842019011	5.43821026188722	2.01411019185842	7	2.01233528652917	1.91642911495809	7	5.44474928033643	2.25031602984204	5.38646163878147	0.454717163240606	4.06303260031273	11.4737868038383	-3.93020687748523	6.06655178879469	-0.333169688062365	1.412576671729	2.42481817779571	2.5592177824987	6.8415069012797	10.5737157347695	4.27546430571735	2.85819022321124	6.92671582766532	0.589446195891445	-0.429172271609585	1.31679452183157	-0.0382931682378413	-1.68704182372656	-4.71596664870478	1.57787860168075	1.61169978578403	3.12308656049946	3.04298757283187	4.57758826451622	7.25327999553311
15	3.01183527426802	6.90575241130296	1.60685981800755	2.00399843317572	2.32058875347559	2.70107355527206	5.69364686736125	1.21297443941038	5.80492961910876	1	3.2906901539882	6.65415385917516	1.14177904489888	3.70980405388556	2.68546357558232	4.52878907835341	5.41416274460945	2.15385827067234	1	2.50797105817971	2.49943315443648	1.69879046625068	4.12491365942113	2.68672897206364	12.6762685127044	3.77404915962833	1.43927737009855	7.55804332193216	-1.87225743650348	-2.77976482359769	-3.95136610675942	-0.397134324756783	-1.24629630670021	6.98308888377826	9.2449006607045	4.1659905447317	5.55980357496098	-0.32432026401233	-9.65534214279081	4.30602461824466	-17.6427280102721	10.3544666208244	4.68025680877532	4.91447714500194	9.32154033775051	0.732705674645071	-4.16745144547916	5.85939787410641	13.5127932615761
16	1.86149650588663	1	3.79913234723155	3.34586780838722	3.06348002495752	3.95803349179171	5.18693552823537	2.3541056220561	7	2.84281320507496	5.63219231650534	2.87796839578601	3.5752830970399	4.02646118551591	4.95374810508592	1.96543877595543	5.23653178544185	1.3409489668949	2.75119583322942	6.63080892203537	5.93003324328461	2.71548457579089	4.82640083186157	1.27578493514434	4.17131621120448	11.5211749930458	-3.43637060525655	4.9617627074206	-0.643221000367927	0.626087091664408	1.92158811166982	2.93094875361665	5.76562282972859	10.0975653089921	4.46605604013532	3.17954645586288	6.05932862552783	1.13539344951367	-0.331724120018769	1.47814116247972	-0.0636241074602582	-0.859050727761742	-4.85114458322357	3.63054628478747	9.4028225810679	-4.92861120740897	1.47696186540712	8.56939792472164	7.35018204192538
17	1.45096209062807	5.81481031376804	3.60421742465931	4.45114734601503	5.38227539424223	3.01270459419866	5.00846604593725	1.21072655178209	6.22075964605386	2.44533722893296	6.40226003071164	4.46902938115073	5.72927300180875	6.80163093764304	6.55380078136141	1.69315088856949	4.17756217657745	6.08681485304334	1.87998992725604	2.7321949210387	6.44427597211562	5.85920180100752	1.01845032769601	1.87402860300846	9.19951151228653	0.577680857335642	2.68483269958398	7.20888388101983	0.84008968106443	-8.01441840438017	-4.00724959840729	0.320751850481473	1.66653392700188	4.91974383167404	9.45171017174544	0.721547544949305	8.90123409633494	-2.42705583359157	-7.67446527169271	8.66764769210297	-19.3620909378722	10.4485617403129	3.86813897279628	5.23559607062847	12.7996316064131	-2.79014847421937	-3.34623544284379	4.53690184246893	16.4856133996762
18	1.45706121082126	3.89066352666154	4.08306323754844	3.36852946429468	6.057951388807	2.35435395494556	6.51832429012124	3.93859141556878	6.76667859603798	4.77868988773994	4.39218341985301	5.10323859765588	4.51047512312256	5.25269002151385	3.91552446294306	4.68682770410724	2.72245337283308	4.05176632472521	1.18124541201733	6.64173461948555	2.83155929408584	3.79187367970335	7	0.0850673721423186	2.60822469596802	5.59975978087163	1.55674628230294	2.88561794319512	1.36810161971072	-6.41447591651645	-0.600473018601161	-0.877650653583018	-8.89510840044983	-4.92861828607096	-6.18129025644878	2.96720198650473	1.17104283309666	-5.48639340772781	-13.7329900729526	-0.18592058004188	1.72727984924059	2.53923662324975	-2.99088766439948	2.55229600945054	11.6744087294926	-4.22904532774706	-5.9779808223064	5.95879097359118	16.2223714819357
19	1	1.3757228881012	1.06597504958739	1.36775062493747	4.80907171179978	2.4848410171488	5.55855117734917	1	6.03045280590316	6.42503740948906	5.8622757137683	1.87747254751931	4.88988865116931	7	2.91076862835936	1	2.93579382787403	2.7874120564721	1.26188433434028	1.82032941229053	5.13929249236083	2.3004781021402	4.34125891370021	0.618693518693636	9.42068859666384	3.1974032606445	-0.231463154518142	6.8499907485143	-1.29861514320596	-9.59520255711677	-0.811029226247085	-2.48880348752569	-2.03032229824736	8.68944369596686	8.98060641149085	2.10398789017127	8.32923830678148	-5.90647797635122	-8.23428971607411	1.1795788349198	-18.3119798137587	8.07859227359091	2.63574815345127	2.12121087863912	12.3786735371705	-0.118181646532594	-2.68272675659452	6.11057135576859	16.9100648030729
20	2.21556314756208	5.21850515456222	2.18375559682775	1.77149848805605	5.43518524780994	4.4053285052565	4.80470899754313	1.93793154383162	4.26576051163542	4.9105554025892	3.36402994155781	4.82556150755543	6.96469806406472	3.84250644751873	3.50146922929322	6.79085285308539	5.50895275211599	2.21853853962539	2.17632859285253	5.23750350535715	1.29134880266061	1.79274154624156	3.61675851529695	4.95520723370282	11.2528731595791	0.763732447511804	1.31690787395086	3.86887880135462	3.58569155316649	-3.78518159642181	1.37895919326785	0.484039003492072	1.04181946034542	5.79334568156361	11.5202028334663	5.14211749231109	2.9665433313517	-3.37883059900507	-8.79564709919637	8.10209760284582	-20.9309111165542	11.6361720978361	5.5170912967015	2.92308607459008	1.48292872991918	-0.852488068413968	-5.97607967426793	5.36934292429493	14.0309164497571
21	1.76913612557805	1	4.866472226895	3.53776102311002	1.86048114569308	4.53049799862214	6.38624333249695	7	6.92947376290303	3.55677534322092	4.00387240697335	3.16926124076898	4.58310743104924	4.91302088028063	1	1	5.20418985006182	7	3.92358375792732	3.46244590093127	3.20222307407152	3.18529112734108	4.65929520175694	-0.386647685097543	3.48137419074149	11.0030135600788	-3.28001545621385	6.19223727981428	-0.773525093537934	2.8023474982088	2.24263324637162	1.14476347016536	6.68626107405965	11.0508773469642	5.47145188664856	3.63427639296809	5.68298980042198	0.886411120909989	0.0183366421281447	-0.451165806971004	-2.49196147584896	-1.51990839850612	-5.15145038067003	3.20552614866985	11.9974726186189	-3.85690340956359	-3.87797447101255	7.15303332991481	4.25114662658803
22	3.01937577831566	5.67139135219212	3.43279044790513	3.9042283950587	3.07357243550178	1.79201350340866	5.24065267242865	2.55584474422711	4.48837797223939	6.07581447576513	5.90960638811996	6.89512400838794	2.29231776291061	5.98311849264046	6.44885992332178	2.3994519742795	7	5.8883183628514	1	3.95238245534725	4.82574868692503	2.58268637042343	3.4483225982539	2.71833837156942	-0.32135461255092	4.16795174986956	5.6902005651248	2.60468345522574	-1.67532788075922	-4.0694270414113	-3.6991366648259	0.290446480783132	-6.23236683711283	1.73404871352575	-2.44524870084175	4.27432352981224	-8.15522471746881	-4.62991069181529	0.692992287024636	-1.36211270016739	2.81175679073156	3.39602673600163	5.64930526198479	-0.257946688022717	8.56728515750307	-5.17860433479744	1.64110202817199	5.73081189389228	2.66599099147186
23	1.66976969167753	2.87557695422452	5.19468120709016	1.6020772913235	1.55605607739513	2.48119817750391	3.10046624518952	2.39165962122522	4.68345110068601	3.50652358272556	5.26305714370092	4.23821988042814	5.20046403437022	7	5.32267316082675	1.98812494915019	2.46990295285221	4.06923714550058	2.52856563916691	4.30578154206067	4.23836052877926	2.13844334083077	6.01680751721459	-0.660384061167892	6.64075311293438	7.1276188487383	-0.67724240386581	6.17267394732343	-3.73260632370209	1.16318956720827	-1.19134087967617	2.67170512073951	-5.1843291720147	5.63593149014792	5.46732714419041	4.91271466084761	5.46325485953091	-2.37463024120632	0.876064092119265	0.588851101494022	-0.611816780193236	1.4827356800763	-2.59604708273455	3.21168379371925	9.34469094884392	-0.634989966283535	-8.38174646944024	8.23145162088456	7.82255646001387
24	4.06422453393214	6.683242082807	1.79130137838604	2.24411606047953	3.82999240609868	6.84195159619233	4.92583729249914	2.03175100372583	6.03965164453499	1.75240339022562	2.15979171239928	7	3.61350099323802	6.48757740291072	5.89369014632861	4.31790404728284	5.33027221025926	4.02672827123157	1	2.96669855766046	1.95544696572249	2.73059159787566	1.99108034156039	4.82104828283505	10.3812371675742	-0.244865273243189	1.62296033293651	2.48655715111804	-0.00434687433382663	-8.17234097748432	-1.41638520947516	1.11368214402762	0.858887866383702	8.20519246758841	11.5869715350702	5.00654233011676	4.76851952296842	-2.56094809993637	-10.3567810740072	8.7504532923108	-21.6866019682552	9.11561913991147	8.24543192295359	0.898431315001797	0.683184233408561	-0.144150354561898	-4.94372473428704	6.03763262703899	10.38206145089
25	1.95870314649227	2.64997323107216	6.08371375559935	1.41601348764293	1.96621430229927	4.4949505309981	4.36081677386453	5.51282918982574	7	2.10515342815686	4.42427580442918	3.39587327288929	5.54353079781316	5.03718933902521	1	1	5.75296603479533	3.49889504849837	2.7214158078294	3.73213138022349	6.4688023258887	2.85332639945633	3.75705059337423	-1.58621725262136	10.2262611458491	5.76375625548571	0.482586939517575	4.45369371170195	-0.823774311706813	0.233770627638343	-1.91438966342695	4.31699488060069	-6.82856309190474	8.38982119735269	4.85217944671576	2.01953152449451	4.10148260351146	-0.818797909652201	0.198873636916859	1.07088220211785	-2.59230777102228	1.22509142698637	-3.59320155773027	3.52871131649683	2.33176536002597	-4.30445310202456	0.507181275398785	6.61342408351715	6.98473002543612
26	3.12450357004274	1.01790194723159	5.20009453439317	1.8455271303394	1	1.69951749799413	2.12724794403579	1.85244107590357	5.16006384158623	1.57818182056968	4.9410542116884	1	5.359994319948	6.31956711346311	1.11051650102726	1.45811485849436	1	3.91140723553255	5.95879221858462	2.59430111568608	4.58394335154646	1.04335833691934	4.28416214941534	5.37013277287551	4.9124160342976	1.24743083852605	3.64850550036088	0.329526566683995	1.76259608063394	-2.57091575657415	0.866222361732901	3.85408438218319	-8.01626281399939	-8.32107974935262	-4.58288753892037	1.52891106050731	3.14806682079695	-4.3287844869861	-12.1635207634208	-0.114789914283446	-2.03949939767232	9.61149303996903	-2.89643109204821	1.37293240787016	10.8124303948383	-9.97900658554532	-0.648654151696079	4.1973014182743	4.17857312561823
27	2.88097599391704	7	1.63611272248607	2.54934003506707	2.28132930785357	1.82381398158613	6.40835709420101	2.23304876680142	5.24352024287809	2.77647505248353	2.7773732084904	5.34250931787708	4.05210935701696	5.15651355103364	1.7189626372552	4.57751324121214	5.26707039087383	2.8821669954695	2.80659759672261	1.76437289041451	1.99869983566146	1	3.65561067282563	6.20302813777615	8.13363817535817	0.462862224361819	1.98271581709571	3.05048622354548	1.04777689620849	-7.50055409727215	-3.06752249761568	-1.28160703986895	0.636766079689283	7.72596467398207	11.9173791531035	4.48983428482763	4.16752671177953	-2.78691306823347	-13.2540543573871	7.9405121600988	-21.956758103189	8.76427536142856	7.64199012137187	3.90119430556791	-1.14438222381816	1.97432183139633	-6.28767752158738	6.92088910573371	12.462255066991
28	1.68498541348939	4.95257550071221	3.33296311510591	4.52351812635247	6.43099275530751	2.65271864762694	5.42022565299639	2.89382135621272	5.11667126662319	6.85603799924343	5.49016719143155	7	5.06590338071491	7	3.80410338079502	1.77321464711209	4.61990708654308	5.10989162012907	2.26643080720972	3.2170539668227	5.72987474445262	5.13337303800934	3.6101934908012	1.41077300537706	11.1758005187689	0.731696355078247	2.3803010149404	7.16502180008181	1.71460104556178	-7.60963187804056	-3.31761184584169	-1.17206261927879	0.622575025325802	5.30391588931496	9.80953268190689	1.64755682540924	8.93558737352978	-3.51765473067231	-7.88695677880577	8.15539506317811	-19.8892503183239	12.0919752884557	2.40094864528843	7.11903622615934	6.77158381873679	-0.796216590301862	-5.39122537228152	5.22042283682518	16.042832103478
29	5.63512033354441	1.03104994265936	5.58704127717886	3.29075680278237	3.47062321780349	4.39453127092436	6.47750567927174	2.59294560200093	5.45502580052467	1	6.3170758766919	6.15476696917529	5.47536375835646	6.50943687294755	6.45189600160126	2.76244949157298	3.02407485654063	2.75005852895722	3.97437776061583	4.08062390134323	5.91255512332519	1	4.01258830990629	2.36541403544942	11.305047662683	2.34087109866559	0.923193154374466	4.8236363052118	-0.791969344080107	-4.18064390153335	1.24705568368099	1.02591724502864	-1.05384506781134	11.6170628675717	12.1153088200512	-0.95918120736948	10.8248651566897	-1.59040421131791	-2.44762372186199	4.57115287913369	-19.0858350309561	9.29433627628614	-0.43225831093161	-0.316459237554333	3.25960961267642	-1.34605957610041	-9.02051590185011	8.11141044240494	18.0126775759684
30	3.26736181622918	1	5.30185589668168	4.60747093338843	4.36494371981369	3.83638954052573	7	1.66515488873394	4.42340576274754	2.68245833501147	6.7863211497	5.13065632273274	1.8798972985004	6.09007210607205	2.72889803386305	2.76807551082325	4.96957524125477	1.34844190429947	3.47075590554229	1.86988395288938	5.06016703980319	1.03906997433959	4.58974441804014	1.68815014429558	4.64718636186505	11.6969755568688	-2.84877314178563	4.74797015298472	-0.133595700537152	-0.224665877321472	-1.48383432282994	1.12721146685981	4.69303650849005	9.36172151696222	3.81052602461672	4.17127925977222	8.61649000613983	1.45186810606407	0.177061468089993	-0.370645333368338	-2.6168181684785	-2.13218129648824	-5.10980855951358	5.36548880239625	2.62337468669613	-6.1199228888743	-5.58680936216884	9.91594555614353	10.2379808378107
31	2.81207975010514	2.56414310359856	5.6136009191937	1.61308795473685	2.16235963543291	3.24169016059076	4.08110410659235	1.92993854908834	6.70861410054527	1	6.20389894209612	3.03207844866233	4.44577548858889	6.61012443275409	1	1	5.74955406009575	2.40204496986026	2.10575977208143	2.71516443307685	5.22907988831335	2.07625571604455	4.2467802481596	-2.38656221790247	10.4108547439011	6.41822077327625	1.0080712486347	4.85441947440279	-1.40006115796627	0.828346806698759	-1.08833734505876	3.77244960005521	-6.85564264487476	8.5492011839729	5.90101184235992	2.17850195330359	4.22987949911243	-2.15390818310563	0.703329805139178	1.8423096879156	-2.70596772598671	0.683958065805662	-4.03923651583846	2.48226885277819	8.78252736039861	4.22402185118716	-3.75906428218952	5.95800849614792	4.55021853970179
32	3.04275149706671	1.63735173784511	2.21188305205523	2.94001812447418	5.18438260647304	1.19140547554224	4.42735981896072	2.76062479300686	2.94707549897539	4.88968200260673	3.60677536226198	1.10715883999379	4.61073023212464	5.25666565914289	6.2435891368399	1.91638333326282	3.96315530308305	1.35779946321591	2.26415741828102	4.27249503733064	4.96816348073024	2.62656275405647	2.15840294776696	0.102370117700777	9.98416637934208	5.17242613816366	0.610020773546531	6.91526067754667	-0.684947502014096	-9.14271329744496	-0.250750137459217	-0.478807839710327	-2.58834592306568	9.55619377544101	10.3259452584202	0.657888004659925	7.79574492205519	-4.53413738690908	-7.76536268464782	2.85748734888511	-21.8022740601699	8.67202465504362	0.977498886374693	1.51307409675756	12.0540260444313	-5.43433780790856	-4.98645680937152	6.87961292158432	12.8537371913769
33	1	6.43991196280314	1.36791944188972	2.20483211222642	1.00212436788957	2.73001964693892	6.41261031866161	4.45315641221272	5.74990723235348	1.71123780007466	4.27807440815544	3.35930270993477	2.21619987521969	5.9011064250682	4.02861335217	2.93167285674957	3.17109912618984	1	1.64025258821515	6.25826254405139	4.90537398402695	4.56706132126845	1.48005872836789	5.41148709294532	10.2073287543542	2.1624238004993	5.92188635655995	7.0460576209231	3.49235924660047	-9.58276530687378	-0.654950437520929	-0.895491569291069	2.55335217531162	6.30247685475799	11.8002706502576	2.66250501019626	3.65820118141677	-0.208247790463322	-10.9354405322574	6.29326378019871	-19.8738565307689	8.56464292820304	6.5269691827304	0.863343132712358	8.88302949320752	-5.16246229788502	-6.77120073720093	8.62181822969763	14.2567539282305
34	1	4.30034844171427	2.48986262764138	2.51470420989528	4.35264972042057	4.63890691814013	4.51881119181831	2.17567471527243	5.08919436948494	3.01829713009331	5.74342959342242	3.62082092060755	5.73588673431681	4.08259747874392	2.5323022458125	7	4.38107309783684	1.43451462303838	2.71426615952819	5.32210110842607	3.52033466089948	1.73226208609114	1	5.45348387013095	11.8285930420897	-0.139854753271989	2.12431242268784	3.50750849535988	3.55158533777021	-4.45992276386302	1.1826677688507	0.663830107202173	2.51347511395213	5.40139247768667	11.356705446452	4.7344087277842	2.22154715064759	-3.00394941362579	-10.2367443809322	8.87908852160258	-21.2038631165809	12.0053189252265	6.45303532854995	4.25643383980329	2.76646628347978	-0.743349630198199	-5.91717237760777	6.49365736945765	13.7425778994327
35	1.6690129741522	6.01126820763758	2.59068709715383	3.52236390556017	4.26144344951983	4.57453286365073	5.57134814242907	3.67969244237279	2.80280737814513	2.81896488772274	5.52039130317684	6.36014857470511	4.26041098188933	7	4.84181110053033	2.31724063676521	4.03752073742441	2.43080426282653	2.0115747043673	4.76423847298135	2.69143406668576	3.25906054538362	4.18436143718783	1.68759760196467	9.17782451354983	3.2020297698592	2.1976006197737	5.79812341270683	1.48144990193547	-8.3711574295022	-0.719883817989434	-0.255213015022499	-0.907513651887188	5.39442015731323	10.4571549881318	1.3621054135678	9.10166589173865	-0.245354769457331	-7.08101909940729	9.42719416222437	-18.0258790872188	10.7158385107497	3.31086226716521	2.18061602116438	1.13538435525651	-4.21595358497566	0.0578123452934539	6.10916967506222	11.4011605145121
36	1.97282303371208	5.3383882096214	3.83913812513995	3.22336893099877	5.98898924965588	2.73439824309078	5.33421313220668	1.57134660849803	4.38841936019965	5.68958624960465	4.22647606523712	1	4.46932625253612	4.72631302858735	6.16264659270942	5.68011566597057	1	1.26926116603953	1.7093743323037	3.62870285880887	4.09988654995407	6.16950548812872	1.12775615501738	1.59028506802595	2.95056105345324	5.71137203223802	2.10391710956074	5.18707799986623	3.35513912027603	-4.62341452403693	-0.628042539032317	-0.069496165405433	-10.177270899319	-3.32478115613817	-7.99486609568161	1.41752991593164	1.69623194042858	-6.89561779104714	-11.298309269081	-1.52517451769992	0.68013505995031	3.93603980346238	-1.24420413694384	2.00425992426921	0.921297289190326	-4.69703835814845	-4.61233158773372	3.96915604538605	17.3523582842138
37	4.44570826360104	7	1.13799371450124	2.37403616876201	2.63697442519005	2.27370925152751	2.58277002795771	1.77796853645149	2.5849838474609	1.73848835563334	4.35648664600122	6.57475613716877	1.09637136989004	6.69364468313841	4.36023195823135	2.92516819931388	6.06550690434776	3.22704532592599	2.39636283734535	1	5.74712353992482	1.08858624958246	6.71449518204714	0.371381142281897	4.98024189768935	8.07234538287488	5.99817675962637	3.54037496178635	-1.55390942886289	-0.983564365582076	-5.85101311636714	-0.38293324773431	-6.9908274424763	-5.69412952782631	-0.108670198362394	3.21700186528945	-11.6309276441977	-4.45139239075927	-5.18466362946507	1.68438915118736	7.50663155430121	4.01533193150431	-0.457682621099361	6.74583797812396	1.72074773235514	-6.00665349221402	-4.55524858867877	3.27659399788502	0.68464304793067
38	5.34761483601216	6.50541252450488	3.44399521989286	5.88904153923117	1.7544062835429	3.27153644079157	7	2.0072790519142	4.06357781702481	6.26244201529292	3.27505929542958	1.57798961789025	6.42034674013955	5.34524432175318	5.56973485868754	4.78602861369825	5.49860952667912	3.66073841023377	2.79539178369194	1.35286423596744	3.21503550281554	1.55198303540298	4.19982013215717	5.60214109988728	12.3826515486538	7.867635165199	-5.40869426437054	4.65427761754435	4.78901380149207	-6.95877855833912	-1.7064473642647	3.09413351451034	-1.13096829410541	6.96612034632122	9.17213484108098	4.67660618589489	7.70950034882459	-2.89230028285296	-12.446954330628	7.84884987943327	-18.8185086628498	3.27263477972834	-0.872425319587453	3.63289367285248	7.29825410896026	-3.60682412946441	0.134942997050677	6.07872875108136	11.1770737117095
39	1.73326814097374	5.00354480720637	2.45148473071717	4.71021350436045	2.85937177578427	2.23896607438109	5.10626569491156	2.54441200381603	4.82467401073953	6.27159572309712	6.53901136385204	4.94506938235761	3.51594506663088	5.90743540461011	1.54901070541281	1.87483055495726	4.10986606461208	1.75212614596343	2.7170314827832	1.45631106700193	2.21960194172951	3.30140816556777	2.59135177775586	2.01683963223186	0.246409925164874	4.13594844364565	4.15286878963501	3.02578525052399	-5.7980425088657	-3.52891009769302	-2.660435260218	-0.868419648762633	-8.60087601451514	-1.94850538985209	-2.26920357284576	3.69640654703164	-10.9716596716816	-5.68648524190653	0.264823041097086	0.483610812090412	2.64666647746406	2.86272386561953	3.51867897195844	3.70435625644292	11.1032422899821	-5.70752821070233	-6.06169626624443	9.6364550780171	10.3687798845521
40	4.13914614864333	6.56486174096365	1	2.2600606034486	2.41529127897588	1.66165264729561	6.48253008881259	2.73385848082011	6.74837853552966	2.77891816929617	5.32134444158993	5.57720825408293	2.05034443015219	3.21279792395883	2.68516679960963	2.43932138653571	5.01631449895031	1.99372960124885	1.1247865947269	2.33128608397545	4.51072623328295	2.0758309518724	1	1.09905076350544	3.58753239412799	6.33664546156503	8.00944963612548	4.46116720023135	-0.828919589908229	-1.0581914179509	-5.54290087921901	1.35180676624131	-4.34310617821224	-5.25509056043716	-1.58613499599973	3.35156159941053	-13.9195599904824	-5.00881467153385	-4.94773623026843	2.22266498514624	7.78143875421969	2.51702657651978	0.141031214159171	2.6668575620085	0.282916048996914	-0.460635817655338	7.16122972916695	4.36164626563076	11.8608067677172
41	3.52107212490963	5.83057379876091	2.81342520444138	4.11063097737321	4.7724488291117	3.46759151336254	5.74647106695432	4.25802898991806	6.38810536924321	2.99173663672821	5.76041677821278	6.6332763352183	4.21307967912031	7	5.22607188193937	2.72155827833877	3.58200258603183	3.55362654157031	2.85920482773164	2.10457134171859	4.04293002379941	5.14440377025411	2.5104659259635	3.15230071830991	9.47435339347885	3.26389195861281	1.89681595893825	6.58415546817357	1.29975802627791	-8.66303769703616	-0.57216620932041	-0.0829477867719736	0.438019807839896	5.41469937822516	10.4696274366459	1.55114565582146	8.98912357414062	-0.576294865284521	-7.57448524338104	9.97147389403344	-17.0914581656281	10.9496497195487	3.62238101288332	4.91832007156803	7.68839525601117	-2.61130646094259	1.40220483086705	4.61113933219852	11.9674808794508
42	1.98726657507052	4.08693211620507	4.59167725748411	3.40909372762398	5.65262675506911	2.99046817193546	7	4.95311534471351	7	4.38875722320048	4.41453411869762	6.0689725218138	5.02228037903881	5.22247640036687	5.80819537936744	7	3.09211114829673	3.30060065776108	2.98320847498971	7	3.11393644730986	2.75385460116023	7	-0.239749784498754	1.74259358328097	7.14175220158383	2.32278729272818	3.98962389698641	1.89975427924667	-6.55772985784234	-0.888400153883468	-1.27454907483357	-7.65175312679147	-4.66796428221839	-5.95739513607949	3.38249562332721	1.1354691932426	-4.99736410341971	-14.08758758435	0.187241402690543	1.53055015611146	3.18226478100007	-3.29021894152958	3.31110562684178	10.8369707024211	-4.19646909971705	-6.57422274133994	6.3607940969611	16.8904944925871
43	5.47321658905058	5.25427407645243	3.1692404064205	3.74112438599028	2.06572106133374	1.35825138597032	5.07038273579526	2.07135791066615	5.21849656485387	1.64549145759578	5.96146310405345	5.4074590783641	5.88112666989246	3.60484606396604	5.09193878336326	1.15426476675063	6.44342107046135	1	3.12701246000509	3.08429947617681	2.71330193621996	6.72113790477142	3.9482733491083	3.57560688901397	-0.265632004350778	3.51386043778966	5.9401395746781	5.5498268257339	-4.27338897741577	-3.62594006866653	-3.65001359132214	-1.83496418881463	-9.22712562999322	-0.696059661886256	-2.09082547808955	1.57061872180355	-8.13641569415303	-7.25963873698351	-1.59148242947595	-0.100235213892096	3.80162140159131	2.98593179610206	6.65800304994241	-1.48707725472868	1.44779839819343	-1.67838030368296	-4.33356227812303	4.91504656883256	10.6893398493339
44	1.88044083460291	7	3.14878397265924	6.96757736481125	2.00520833722955	2.30894989687163	5.59959848675123	2.19059758889446	6.84291538525481	6.3546360290404	2.88073600643033	1.56303731882372	5.34357133310269	6.28710395992025	5.47529395994467	5.15351211428196	3.49287504401951	2.97815532151299	1.47331322008391	3.52255153735571	4.24166345206899	3.48861129152082	3.14729718424324	3.05873501724811	0.039790701621494	2.22364689522401	7.431667813166	4.05172069635078	-5.31400892519228	-4.74453957836915	-3.19659518673301	-2.27123975018305	-5.21210029492728	1.90254621465444	-2.58881713888483	4.72948689831594	-9.35987467748869	-7.20698594442849	0.252529239672837	1.70227262022341	4.01157340622861	4.267156115287	6.06325959636185	2.26050740332304	0.606444674212227	-4.44174841090784	-4.49050776151817	4.21644931199717	9.65727694727414
45	3.92380615933204	6.32632267507336	1.83021749405581	1.70467819129544	2.75339141297679	1.27106162641206	4.67519513286268	1.16765786721252	4.03703354867761	3.83919130580726	6.44341791677463	5.28562127275654	3.86396628479328	2.1546762779258	7	3.07872731364659	6.08453774283909	1	1	2.95583425538636	2.34867003994292	1.96456587465598	3.32388167375506	-2.43631397428516	1.76681135819188	4.39801815757695	7.10435648341114	1.53905611753297	-1.04069498055537	0.651643074178722	-5.44259507939959	-0.729045652465488	-2.25406816480096	-3.81553181378067	-1.33441514811891	3.94230962288149	-11.7499090790735	-1.75221318489302	-6.95502045494935	1.75114187134536	6.59048468724733	6.49706899247169	-1.89729593550289	1.94508773238291	7.91266570351399	-5.6783768706887	-1.48223344432325	5.05599828249144	7.40897736640753
46	1	5.05112232295415	1.84229638293122	5.06722164980634	4.52939515333441	3.59716346265483	6.4657573985593	3.82721948670162	4.54002650722011	4.6410002146033	5.40190597478585	5.16333763524718	4.73520691331809	7	7	2.96343537388134	3.93933191644048	3.43394924659448	3.30287225121415	3.65355192510975	2.33001082208925	4.18026224342527	3.0368700257804	1.5002030253398	10.4967632529138	2.93233578316911	0.905983045211213	5.71628091670807	1.87233755568306	-7.86443726378153	-0.22990975494559	2.10290804040083	-0.944947123358311	5.49684717786678	9.69362358728773	2.96000296693846	8.60571544340443	-0.167161107457486	-7.66665126878336	9.70904634049245	-18.0108633906113	12.2862878383962	4.42131184349867	4.48673297153815	6.88375401137783	-4.11425136210041	0.402032490942166	3.30292523994194	-2.74180083665593
47	4.47248473917616	6.21142748605819	3.26097100331482	2.63553137865148	3.37648614317736	1	4.56467943126849	2.55270511819356	2.18134115553384	2.79127093405996	6.50451981984739	6.91219542604149	2.30485455074335	4.12073407493784	5.16542076299167	1.17430444358317	6.32536425860853	2.11134716645147	2.92675278057618	2.92480028938728	7	3.78373432199763	3.06111174767155	-0.870086474540936	0.504536423545293	3.15516203828908	6.34905388841603	3.16530777008141	-1.02329712709585	0.64897816836478	-4.73860418204015	-0.624683803642473	-0.76431933608154	-3.43683286646125	0.0863927488541696	1.71801315134315	-11.0882263034967	-1.3886883426301	-6.8689009667139	1.41663154835604	6.2933256211791	6.52221976403331	-1.3365647163237	2.31683870990912	8.47020318328172	-1.00224911001682	-2.81962078483732	3.59281924614307	9.306310405009
48	1.71470118172893	1	7	2.96268992224641	4.82858418292563	4.79445484704679	7	2.28773280974439	5.52479774188908	3.5151027715661	5.2665620968129	4.30579833200749	6.14324819082207	6.35137352618568	7	1	6.56340162591975	1	1.76589698205834	2.38171379141427	4.21592772377685	4.91042961013114	3.93826359237811	0.645779955315652	9.23864970005973	1.3642762093288	-1.09859657598937	5.96321384969468	-1.40418179018282	-6.41169440006083	1.7947750638627	-1.57238649409729	-4.99427649226672	9.74543989127973	10.2561525474636	-0.0751265147199035	9.3271873523769	-2.81087718093616	-4.69576409288605	4.41394610468773	-20.6577567192283	10.4771473471308	0.931452918147624	1.41984718879753	2.22663054686283	-4.74075853372048	5.06872526540471	6.30871446445304	7.90475650829725
49	2.11652590963437	5.68873994928191	2.51159848560946	3.68873945883455	4.82287781682604	3.03851042299376	3.27445414301042	2.22670531021415	3.47629558976782	6.67953126810892	6.22072257897142	5.49877648013634	4.08416710526021	3.85387141885653	5.52379978001785	4.76321717928483	3.05871455223879	4.35159907922068	2.76273875188104	1.34032808241379	2.11689260949908	4.76570723682607	3.63271796813165	1.70377098486377	9.74551690760754	2.41663256525316	2.01864074077341	4.83420063830205	1.57418038122569	-7.59087521835428	-1.64311624227053	-0.162902576116963	-0.129627784391926	5.19832077849567	11.5588542904031	3.20740561244654	8.72784269777617	0.695487029828325	-6.33568170594896	9.07961677120784	-19.2090036772015	11.2504495945023	4.54323373998164	2.21745053679247	8.10913662842202	-6.04153576870091	1.04905330189676	7.89695092633518	9.96232090118143
50	2.02105764005586	2.38795482119198	5.78167329585082	1.56621613593006	1.52896569716196	3.37921171924347	5.74049766589552	3.19241924642051	4.61006498386853	6.08934329842204	6.99142956951891	5.15451287687671	3.69266616463001	3.73601800931646	4.18889650000003	2.44628461313409	2.56480013846505	2.39273985948057	3.59498318226283	5.09267441150844	1	4.1561728628461	3.31302670324423	-2.49644025877975	6.75501576126311	6.90336193393786	1.25238752459261	4.333429408694	-0.655226396945694	-0.553396942259407	-3.12346878895559	4.82552937887814	-6.36320250215125	6.53128126056364	5.35882987953338	3.73919136607184	5.51653277408538	-0.998929733099186	0.6373034017004	3.48011606254207	-2.69119773581878	2.20193391851258	-3.14805944032466	3.22172303251216	-0.215382964358418	1.60571239579633	-2.25644792038411	5.43703928665251	9.92261389475654
51	2.03092041143579	2.47797940825458	4.86685079057546	1.80377061222901	1.56575581669776	1.01881330457654	2.75194049535117	3.34120650608792	3.89842581714622	3.64140023483996	6.58042843291213	6.27607329858872	6.33239876037342	6.80932068891933	5.65948453460978	2.18624359150652	3.3532488008217	1	1.89096818619547	4.27997186186701	3.3894190848004	1	4.69329346557532	-0.766952613792588	7.03685959511884	6.39643243600351	0.0489204110165984	6.87937238139933	-3.97895978572691	0.197277538251338	-0.288898634928418	1.38493414906383	-4.39293460181177	5.01455580015806	5.84969240165097	4.45723907883597	5.35384522447315	-0.791222220700847	1.49469628632316	1.54719580902636	-1.16457389767287	1.73428009354046	-4.07549075126261	2.3999876540737	9.56559924048172	-1.33183422703043	-8.12581277767279	8.05418965217627	7.4443166563685
52	1.03840640387848	2.31246687314964	6.09613403785893	1.65641492554447	1.26334160370328	3.60220324974136	3.93364785722092	3.95987053569687	7	1.79948071474414	4.69713053220091	1	4.29940731305983	6.6112455018845	1	1.03580850583882	6.04153887990745	3.47174213329628	3.13104674759245	4.45127961624037	6.80461418314399	3.09856307895551	5.41329174872382	-2.66907002372626	10.1645055500146	5.29304521040584	0.445992612300955	5.20060680689478	-0.241531930586756	-0.59467834214162	-0.472911599469741	3.95659942873619	-6.6563351642879	8.57718197557377	6.70856909143148	1.00495040581658	4.36631405506184	-1.66725169655975	-0.0961362398270786	0.649822648753802	-1.41448287631596	1.3016584157864	-4.34256250287823	3.03974168083953	1.81841196985399	3.70005066182015	-0.119564645150818	6.91182686827941	6.54029423224184
53	4.81335371616258	6.00133788975897	3.50481638692042	2.85849441908517	2.83363523330657	1.99166360230278	4.65948383699301	2.3327798031208	3.94142818547473	2.97375909894672	6.78881939504314	5.81640967634914	5.19483944293875	3.80549639552064	5.18766879860578	1.67617850949131	5.31721899796526	1.1640482785785	2.85346377436308	2.88622663273652	5.64667944294995	2.98539576383495	1.12368904933198	-1.03231669847435	0.850425950484973	4.94623478201574	5.82276726188213	3.62114873181828	-1.65373855391347	0.135261112323259	-5.25897406640708	-0.81929065122577	0.806665676840343	-3.10076011346654	1.01854366909108	2.68475008411618	-10.2681284414983	-2.22283043280747	-6.53238158290548	1.50478171382803	5.99635468815699	6.20846013334691	-0.74179745730694	2.69274283932989	9.65665021708589	-0.00960140559867356	-1.40874830379113	6.72008232752746	7.87692650200168
54	3.04305227033501	6.3472640351735	2.6628565012425	4.16550580392579	2.40586849744841	4.67152061144261	4.48491071053248	3.46989673771021	7	1.42484979252001	3.88363033915884	7	2.50597313763736	4.23493991917911	4.59405492269489	5.1792743124613	6.81561388264501	3.44281633453917	2.43190046602473	3.04184130345652	3.22093074352191	2.88876152627341	4.70016551419651	2.53498225553735	-2.89179295014438	3.98306143360274	6.0855840086241	3.68021509684158	-5.0261357740581	-2.88064631156092	-1.40300476369525	-1.53374722989521	-6.53692852585719	-2.0926869120239	-2.06179279376517	3.20142490339374	-6.70527102605105	-7.54447890853336	0.822423941278787	1.01294494352068	5.36381740758065	0.253336766638806	5.11420983861296	5.58285678069187	9.79220904527095	-2.68943147800025	-3.91960168920559	3.94811117624788	12.1013989659717
55	5.56208399093222	3.95248770601918	2.89951895054279	2.386844317216	1.70792849737881	4.84021509884474	1.68335781622633	3.09813659373066	5.89423402750976	1.17419569197537	5.52771358742837	6.00777558894278	1.13067477832485	3.33798153855557	4.06520103347115	4.99535020702282	7	2.68666011146086	2.35046901057813	2.46207263424949	2.29143543017357	3.2512447248132	3.11138164402162	-0.0206284544829792	1.02546755338873	5.01046005386445	8.92333683222867	3.30225024488693	-0.896414402315733	2.33160529905435	-5.00765803386802	0.125411413193777	-5.41978399926791	-6.09421779041435	-4.79929851419947	1.43015509318902	-11.1228175439934	-1.90219060763934	-3.66706011148224	4.47307605242633	9.12057500301206	5.54532174267475	3.03659798488691	-0.0593902776363573	14.5957747292234	-2.74293764394528	-5.08448868266976	2.18570850764216	2.75476271485926
56	4.18022908335454	6.04923602464842	1.68630985521252	1.01163432117206	1.5408694160851	5.11257319699102	4.56288692996194	3.54323647674016	3.4264957062107	2.38417395935214	3.22840573115982	6.09447623526647	2.80529722589034	1.94218576469083	5.18440651467426	3.46339881728366	5.43056371872451	3.67414613099803	2.20553885619992	1	1	2.38073060041838	4.30351213256914	-0.0747970764967092	2.76779447764478	8.62768273775616	5.41394554687331	4.01004880890657	-0.13860403000331	-0.216651310529566	-4.78641764050183	-0.499096832051565	-6.12390488877474	-5.35387487191216	0.0652494339309592	4.16505138420984	-12.5946811468596	-5.81258786683541	-4.54799983082263	0.450022963084077	6.83254669141714	3.06191906257616	0.354507881150478	5.23160685783845	2.37749070000265	0.262952412089338	-4.26183020497734	2.27715565598013	6.12621798593187
57	3.07696365357535	1	2.78311162524235	2.00928058550464	4.73107850745815	1	6.00159832123834	3.54279442310541	2.98123908366724	3.92363738492588	6.61431966675597	1.94120766234577	7	6.43617192946448	2.66167223791801	3.23975174674902	5.354765997652	3.58884979521834	3.69415574808837	4.84054944877326	3.66671699303552	6.49213318710913	3.8410406324527	1.64680867839229	11.0914243191343	3.71916306710103	0.0648999278236858	8.13673598626399	-1.56208565433946	-7.88150875205751	0.163302682959057	-0.462517656575432	-3.19221816627892	9.6322319900025	10.2386105431748	2.75198128831216	7.38440202603222	-5.60009595525143	-7.94058766003487	2.23072168993822	-20.9995476503334	9.27928754891521	2.1087276699008	0.685909002747367	0.644995056312113	1.0384756463416	-3.62702961772127	5.34303770056417	12.3282601955931
58	3.8689719000893	6.98405234303633	4.08364352275825	2.35306873188398	3.45573081984326	2.42787332273518	3.9010091894567	3.91576301409296	2.55568749958837	1.37941711538558	7	6.64231474383455	5.01126883542977	7	4.21260656639772	1	5.79190843137073	1.13403359792357	1.19540147216772	2.31812650426395	5.49439242035522	3.6493941965948	1	-1.24417596797473	0.8626269218648	4.35979336300817	5.48933410288785	3.3448824903598	-0.540576752253417	0.24179445926789	-5.54964966028294	-0.47441094163971	0.0644825539344938	-4.17881958818875	1.82814402684486	2.61330627610194	-11.2708780356588	-1.23867682979654	-4.75658255808318	1.30186284161321	5.78320551908602	7.26853418568102	-1.26264969118574	1.71608090269643	4.35467482541855	-5.32764750324471	-6.63884055725504	3.42512340573771	8.6617413587751
59	1.79786565494815	1.76269243533187	6.03100890046012	2.35737360705041	5.14508846476723	4.42818460481341	7	4.5025836771481	5.65987132868192	3.46391206110414	5.70389241862113	3.75917467124038	7	5.44983797799647	1.1322349267139	3.10016597873947	6.40011766597366	1.10188001323899	1.76449902365094	3.02512387866272	2.97060638190867	3.64611182994276	6.28079727962185	1.3382165678994	10.1867773608198	0.922742474940507	0.13072437455216	6.266940360519	-2.50882374803697	-6.89470298535029	2.37401210453438	-1.7728570785099	-3.95290976904881	10.5330260337479	9.72916512817524	0.471047642780833	9.25074839588691	-3.79836238889126	-4.81068785002632	3.84993541875608	-20.5184046025198	9.15621887481928	1.63881022720411	2.02899533995585	3.57923855415372	-5.37428264767738	-2.94386205897203	6.45558422829472	7.3558107175044
60	1.92417448447418	1	4.4075924008976	3.39104512116484	2.27111602575723	3.0366679406117	4.66052280136909	7	7	2.8269834337508	1.31511901077404	6.87519094317385	4.36980371419538	6.14823832215853	1.20030988605319	1.23578263239264	4.4196212129886	4.84636976713163	3.20490627866158	2.9733259137506	1	3.06267462895681	4.87680104357031	0.532054820734597	4.57537446460731	10.0128043832706	-3.00898773584595	6.79360855088832	0.304130591656357	2.42713030126036	1.75880617448107	1.83485256779089	6.10109133108278	10.0807800614136	4.75821219652225	3.93247019801252	6.06341734883071	-0.45169691560811	0.543415166535753	0.360067439888784	-1.17929915228835	-1.10838873894031	-4.73528082451795	2.5663089365687	12.4532717830821	-3.98419438687671	-1.52323287469725	7.0609295485786	5.08092512845455
61	4.57248239016561	6.64224360756675	3.084296935333	2.80786415619804	1.42852405853843	3.11246950432007	7	4.17533340700544	4.2741036972843	2.07559332105996	3.5758055212311	6.12108574833895	4.59607142925779	2.49664979554945	6.27018269974531	5.07449142081102	5.66795689932309	4.23573941540104	2.13682137491543	2.30778206707901	2.50107950944362	1.00964241104045	4.31338825953713	-0.0484772355485136	3.35487211059336	8.41688044399158	5.21260499826984	2.07661247825294	0.0359835803802993	-1.82699100617819	-5.71918917997657	-1.53475421302072	-6.92204691999325	-4.23167376481932	0.746449245636061	3.12809828593467	-11.2063559101038	-3.14980802763623	-5.89667045591684	0.826681436889452	7.59032983172455	3.33651483931701	-0.466565164140408	3.34553582963897	8.52918637624635	-5.73500996692094	-5.47626938911212	3.01753530039366	9.10048597263702
62	1.94600089895627	3.32351839316376	6.08726041530627	1.86700250170192	1.49317033158021	3.30172866690727	4.62809454680943	1.90260611743492	7	2.21853336554014	6.57423847738961	3.21366887643175	5.19813659818367	4.9959365134386	5.39485607647614	1.15163765560725	6.04964223801186	3.62273797329366	2.01704107857251	3.4308138673398	4.3558598254481	2.13962211419144	4.58224041006884	-2.52130962878076	9.77534305067756	5.67856405092017	0.959603505786546	5.40237983717123	-1.02411825053894	-1.05952706164153	-0.762465584123983	5.38450059852847	-5.96471332677978	8.85424227474061	5.48464914451121	1.27842883605286	4.31234461395696	-2.46181862719466	1.74922826062047	1.19902393922299	-3.55072120534338	1.33162307223287	-3.5947917373587	1.71095881825887	1.53193211293927	3.18170524123247	0.0358192974697145	4.63706774889719	4.91170259696139
63	4.8406059555215	4.42373811799918	3.97739865125751	4.55030623385784	2.40280942292443	1	5.21720710445147	2.03263102035208	5.20889079941138	5.43490800266906	6.32310555814939	7	6.30821099864299	2.69446388756984	6.09052115077629	1.42318345495953	5.42059513443817	3.51595448673231	1.73954828003082	1	4.75503015997948	7	4.47686246680736	4.21866096176138	-0.939667684957386	5.30930742762609	5.32044815332755	5.63902799649224	-4.15254249002704	-3.21041124568344	-4.04520790975114	-2.39540852452428	-9.14848286379904	-0.887243136621542	-1.75628815502511	1.56559558718331	-8.07724868129221	-6.55497370810054	-1.15389931367849	0.0640974949091456	2.89268396620083	3.26763855492827	5.26424536015112	2.93418021688703	1.73405146198261	-4.53388310644318	-3.88908832887688	5.28935768421985	11.6457650782884
64	3.66532588887599	4.97363464727979	3.44674593125589	1.37407237576528	5.77644734603725	1.28651392351453	6.15938905840225	2.73257726917001	3.98030440768201	5.74645019849739	4.46505939672853	1	3.99129953436444	4.32637122945207	5.60349952256394	3.07325731721671	1	2.39177426951111	2.38295791993979	3.76356788876631	3.83277995713555	6.3495998875623	1.64538654913379	0.497685220183432	3.15797600845373	5.58180084942447	2.48206170381369	4.76000305319466	3.08070884031874	-4.47404213621694	-0.706855163561905	0.306845095643457	-10.0266596144018	-2.36351126082334	-6.64209438597754	1.41994930835506	1.26527050677796	-7.32819873918555	-10.1016989735063	-1.34496223613016	0.765329764248843	5.21477827987393	-1.63358922175092	3.2555386015893	1.09528990982638	-4.85870401160244	-2.66897165182353	6.90233366876601	16.3427928069686
65	2.84859404601675	6.58035114265291	2.9760119385616	2.60867860528536	2.0905507468396	1.58513427342396	5.5873693440732	1	5.59370555917697	1.38030479094075	4.48898246632351	6.38314658450411	3.26012587116266	3.24904728220266	1.79579323733391	5.23463086541238	2.33451711315538	2.47280461386461	2.38995480368748	2.40842936098784	2.48470119385764	1.81556141106245	4.50296226934288	1.72089089391338	13.0326364975889	3.85583055857434	1.56895799362359	6.51972277260186	-2.72069604755893	-2.34586775402764	-4.11634759304105	-1.30431178180356	-0.721745812581529	6.29106617857335	9.07527923710164	3.61746129821836	5.84052547560192	-0.54178376027961	-9.3422346134459	5.45755596060602	-17.9865122421178	9.25675056178254	3.59646202947856	4.76930125294353	1.5140133213706	0.158186647731671	-4.85681928976057	6.27406433925327	13.3091803793315
66	2.46265055174114	6.17523264746025	1.32312503035044	1.00597397074859	2.85935639880498	1.79669693989019	5.64663467570991	2.8848466974939	4.64169337040621	1.6140414734089	3.15233035173648	5.10148988722405	2.69423913258923	5.55470828064194	5.7990876023261	4.30681147140211	7	2.4033067477014	1.94766336088436	2.75920651039041	2.41370987744205	1	4.44175200395319	6.96649650316947	8.01358126110522	1.76397476737737	2.3891884323009	3.63337781405316	1.59084712931844	-7.93920526780616	-2.3521792343547	-0.849311579713948	1.32842510895025	6.97698086086696	11.9715932523043	5.60435302625594	3.50271502198935	-1.75546130324459	-11.7282831209411	7.72838138061958	-20.9498690035373	9.46803667317472	7.73196544878239	5.70080219001012	3.10038845139909	-1.36481345107738	-6.33773490311699	7.0087718314835	9.13999403887398
67	3.43836864437785	2.13360391435477	3.99386351481944	3.85382880831865	1.63383610584506	1	1.35353174086419	1.63200708483733	5.912530682486	5.20914157529636	6.21040264916817	3.11456068575397	5.4041618001063	1.44151416785395	3.92913753359971	2.51691430504269	4.25416547177508	1.4699055028381	2.94065361578229	4.73673972961595	3.21453744584933	3.16028526677315	2.22947413065316	3.69711183352699	-0.66987933700692	8.17006110039522	3.54082102558938	2.92914504551686	-0.441576107193539	-3.32754379561538	2.41341992565373	-2.34798148913306	-12.1206605828014	-3.21885980910843	-7.58569178788167	0.205603312292657	1.0846554470909	-10.1120875963485	-13.7423121786937	-0.806497110660178	0.894288570438564	5.28688515128234	-4.47960195562785	1.1605853753199	1.04768204834372	-2.68001928899668	-0.0668231948590147	6.94652210297207	9.2432631844717
68	1.49703262281744	1.1148553840198	6.19433513033245	1.28890459480266	4.69828661220113	5.28783394450451	4.53627106002114	4.22622375532805	5.06049190153087	3.32369150515906	6.69908396803323	4.36328484952378	5.01804713971159	5.42295237797281	1.05030350958883	4.79434520938233	6.86562887887489	1.37617577835292	1	2.58142708745843	1.70221739538517	4.21819160252879	3.53761014997312	1.24696062107023	10.4842552964968	0.168857463010084	-2.30815009412349	6.51433790498764	-2.8139007711798	-5.36304956540397	0.924658344774377	-1.31405523607056	-4.57028424929388	9.29916012923046	8.99656491306479	0.397848833811907	9.76996456228542	-4.26719569753632	-4.24160877002852	3.71774445415695	-20.8801982542115	9.9494017586634	1.98488277977409	-0.128514940702931	3.40507166918626	-4.64294087520259	-3.07075394974513	6.0927706026791	7.76591581669452
69	3.18422814823779	5.82905332964814	2.49571941663387	2.89723441226927	3.44176032740345	1.36303301902627	1.37469642723935	1.73865778354876	6.96295274419953	1.66141934380479	6.68655618379717	6.22465346021257	6.34289882201591	2.59238145970071	7	3.34540878829068	6.89405666791616	3.89823379848798	1.10372489965394	5.66209881161542	3.62862614189551	1.25042490890186	1.00273025779519	-2.07539163469647	0.996695648738595	5.09133799591577	6.37773802975614	0.522762347211347	-0.743959955747144	1.2165613745988	-5.34638136679011	0.33456952238978	-1.41414588852415	-2.65561948724706	0.0772372906410534	2.92437499676546	-10.4319906071957	-1.75530561481638	-6.9493950456341	2.43556892825905	7.29682487034979	7.14267705740821	-0.717612220252101	3.81133527072077	7.65657633655353	-2.13917497469552	-0.929996484299432	3.33730728833308	10.0764027860188
70	1.56894653813506	6.00034738998592	3.25314975424839	4.22440727027528	4.62593176484872	1	6.3009138941964	1.38056328359335	5.04137429687149	6.40278636686121	5.75560131729463	5.4925591840596	6.04526770760044	7	6.85727907462112	3.58566791590628	4.34761085118829	5.89317479888875	1	1.36716949661154	6.81442740133209	1.90434842344792	3.99398377635676	2.36918298963356	8.89409170154248	1.28331787480317	2.93832265400087	7.04232999556702	2.16902003922165	-7.52024978313917	-4.33681896062641	-0.683453078813947	0.85734729654467	4.52275098615049	10.0068688535853	1.11054099728703	8.43055848206961	-2.45909793214821	-7.52142145060937	9.03610635697119	-20.1084417592625	10.8559192366051	3.8881932904458	4.50407511182096	11.8300607638592	-1.32278418239985	-2.30865035410037	6.36871868656745	16.44755574123
71	2.53958116086099	1.72408334295597	5.40942698188467	1.52324164197558	2.13659887490577	4.04282426347078	4.58318479683749	5.32447682842124	3.874160810142	7	5.71348158297888	3.63082404397322	2.0194265139626	3.08892485094086	1.58458786467703	1	1.5146771441457	1.60939487547511	4.36253441676979	6.72126446697125	2.00838623756716	3.28281520245906	3.38287794112183	-2.52779698224731	6.91988388667442	7.25759481436383	0.920413698285899	4.75766060037205	-1.37087883204336	-0.0617893596638751	-3.33924653905493	5.15382088384594	-6.07205438227086	5.79695315127732	5.59233837996064	3.71485814545105	4.75960834004369	-1.49649531638473	0.509057419516131	3.33111949465541	-2.44778777085276	3.44280011180923	-3.08484918912008	2.24553987166792	3.91526848283172	-0.150097810836142	-2.5992749124374	8.80988750347811	7.57774081656996
72	1.58825410928343	5.59979492359913	2.31123133217098	3.83977107808448	2.5387847101253	1	6.68935514298045	3.36371766466577	4.09237291984493	1.39898640755631	4.96525654337056	4.32439686975533	1.44602458127905	5.42592254219526	2.83185940093975	3.12246317750205	3.43663872383066	6.65988492983256	3.14573064944463	1	4.51661444670425	4.26786772397995	3.23486687646832	-0.68835193861028	1.63086232133411	4.54424766263997	6.1146034880007	3.121728920053	-2.76259291753336	-4.93769913428372	-4.97543579930646	-1.02516162696597	-8.31710640052583	-0.19908986499794	-0.176032399038321	3.28317858466816	-8.67040854432085	-4.39617180882381	-0.4430172726537	-0.139450239196516	5.59247812632412	4.01982441157754	5.36798583980161	2.4575241695142	13.3740137113667	1.9813233336504	-0.486540511925179	6.53085386545168	11.5932012593517
73	1.48580567261674	2.3374098580401	7	1	1	2.79408130448022	3.05938200932286	2.51846394317056	4.36281136637877	4.25461342265201	3.13946355102706	3.98200048782833	6.76029887764964	6.02255016096505	5.52438095432403	1	4.50173741959772	2.88633598915323	1.05699390250209	1.86652169707728	7	2.86696829898187	5.65488397192564	0.604881540105168	3.96705221686491	2.9917700134354	-1.00737048593713	-0.531291466753623	1.99835510292565	-4.53246390698386	5.11372614882442	2.28940554950164	-9.61704240422157	-4.78419659259957	-6.59104520187765	4.17918509420064	5.12996529316167	-5.01415924245263	-9.73104464951571	-1.74295385907836	-3.15116802535216	7.27971791203681	-1.86890469762224	3.22896767456924	3.08136289436381	-1.35176757617168	-1.20170257367509	3.82134527494138	8.05928396897294
74	1.8374661369154	4.05483516513121	3.2024416255793	4.55111370368117	4.24529487457309	1.28462905439212	3.17894689127141	4.24948362436964	6.3121585166441	6.25058641282696	4.97660063709353	6.1862732593115	3.39545982389884	6.53261759519564	3.98890652291327	4.67674729619018	4.5489670630994	6.07173156581672	2.04098384950646	5.31354879702745	1.14396867555942	5.31932387575625	4.32742234778796	2.51368563937051	9.81800536835097	-0.149768670403344	2.66869713522067	6.04929547455842	1.06601260112467	-8.25382225634879	-2.659140947906	0.702853175674134	-0.87900319115966	3.9155959167762	9.57488422142045	0.424389205530332	7.46516661426715	-3.16323176665249	-6.46796648689002	10.4441038212037	-19.0502590873327	11.7122233939797	3.28525018398036	2.49395966023479	14.016733784957	-1.06701992910848	-6.38074149838229	4.42447800424498	16.8481088416799
75	5.43599035831181	6.23836365899544	3.28117826718447	6.47544542497916	1	4.72012775893792	5.83408540555897	2.41077987531951	5.95630326534394	7	2.85210317580626	1.11681495447483	7	2.35502327322725	4.98237449131233	5.33190612237629	5.22090313409047	4.05193177558469	4.82298349965545	2.89316536786354	2.99270472685467	2.9503417211947	2.93045455385832	5.7514104148745	12.4020956590299	7.90141819024193	-4.46268364304968	5.19606798764765	3.59077416329828	-6.34167255832109	-0.66911821276224	4.33379546370202	-0.245266677208394	6.48453824514284	8.8983897709523	4.14530205431836	7.29512060027416	-1.81281561875129	-11.6923927106225	7.76810708255702	-19.4584777559607	2.99226749149867	-0.929831317387231	0.845601385943394	7.87466623644769	-2.72278878432123	0.904736021730148	5.7001071640917	10.5579292247478
76	3.41826014843938	1.36026939762714	3.25033582182836	1.76364918455149	4.01347312343508	2.29658327852676	5.2420679218995	3.25571461859634	1.48999737579253	1.17988248935063	2.45666870114186	5.21667093079077	3.86044410231191	3.44310393563178	1.39458708244564	1.9049655790073	5.02098201956923	1.79509165379598	3.26869915900046	3.10258127898627	1.82293994448068	6.75090369933196	1.70825313341702	1.69586815120882	11.3179760256929	1.40267170616201	0.117554106877147	5.80104134102443	1.00642456477501	-6.88731321558919	0.429319743503457	-1.32387654488057	-0.527414673307664	12.1340835132132	11.1356163034673	-2.08304957696789	9.6332064029306	-2.57072317703776	-6.04310791723905	4.87410641438357	-20.5203413850491	7.51247204875755	2.08174711735809	3.77036298453865	3.54351590793155	-6.2646634558367	-9.75766179146875	4.62686003598459	7.25651958338182
77	1.74296368075442	6.36095473076321	2.23753092023017	5.93514085738559	3.15471699201699	1.64639581851402	6.4202202655387	2.56865370223638	4.32856596507938	6.10107964840982	5.81730727525132	4.7136320197969	6.02839929921521	5.4691216163221	1.80536995854361	2.39882511178841	4.75889994845094	1.96402752845387	3.25507102040603	3.6895172017428	3.64061069568354	2.32310015445369	2.16316286987787	2.54855712871035	1.40795237259717	3.69101364333011	4.79600719150839	4.61599851946963	-5.00335003599252	-4.45966797470626	-2.70269641652116	0.52856293131035	-8.08922486224194	-2.1932225578682	-2.80536434560171	3.57031394739753	-11.4767356304592	-4.70104920647662	0.0732714811361245	0.0759628113317092	2.94094809307351	3.20808662563779	4.22820749253196	3.74637758136335	2.90207415090001	2.66513389060545	-5.37460245229458	6.33403572768974	17.6296222324998
78	4.18892148464626	5.76794221474642	2.58804980024268	2.97247313670001	1.88862103459288	1.76939345879618	4.03063230509823	1.6145994036108	5.59579243874968	1.68461401101508	7	2.07750452222552	3.53007981855838	5.79049744997781	1.11876190114523	3.21342656408882	4.9139284440552	3.5791203458239	3.32578749486175	3.17709866064599	4.08677012793863	4.40454604918731	2.76139831033167	1.74153153159613	1.09389133898522	3.10054168665028	5.47486403995972	4.70073233403237	-3.65666925737577	-3.142511951251	-1.66401572108264	-0.788130941884535	-6.97448210684025	1.68640284578856	-0.76330708484964	4.15681045016777	-8.3974717860196	-4.71136243222881	0.772785077179179	-1.46687981999183	2.97405166445017	1.0544983167908	4.77840185509224	3.22071185689641	3.78498015679203	-11.5883478984847	-9.51475558654248	6.61476746819649	7.46149730134723
79	2.3789466497813	5.26903996646534	3.2711290622468	3.84311531224499	5.57199089835891	3.50740611680576	5.87776716155118	2.01143535318944	7	1.22754487730197	2.41088633828384	5.13006490537666	4.32791192699912	4.39989287824254	6.72648030650786	5.13173051656659	4.43701909060724	5.7101744051406	3.42425355161544	5.0651397803301	7	1.29545871519506	1	3.42519412094844	8.70428966042104	2.23436271323502	1.9490330913314	6.99238861401658	1.15641619400364	-6.23582669153168	-2.19208517550214	2.27093044981615	0.687292332835241	5.67042688180983	11.4038778803709	2.99455402733014	7.42379213852246	-1.38498664957712	-8.6159807498017	10.1581810800571	-19.8791634192544	11.4005775488253	5.46168589236475	0.418913995049015	7.16265010736594	-5.10723337279198	1.19485431185087	5.502715377117	11.642100020553
80	4.22624066799622	2.31703793112982	5.33277327515455	1.36650940363128	2.31450816830946	1	6.23370081358676	6.19280605767536	5.56775463005461	3.37426225260137	6.86819571846096	5.68386954028141	1.64760790546668	4.53531306666258	6.16679253591238	4.43871328686338	1.54255513909761	6.3224203197442	4.11469444587981	5.72575227611236	2.1928166671729	2.97811626439806	3.89966352447849	-2.41302116940153	10.9792694950667	5.91249952956161	-1.66330628837762	5.66608686046901	-0.515111165697475	0.310347573044278	-5.39671488402051	3.91324356186701	-1.90380791101337	5.52371962614114	6.52941737605985	1.17457847375756	6.43848142682706	-2.27027168925238	0.63441002403623	2.60282032276623	0.767090687058987	-2.81906132512467	-5.61207095915795	3.15263643338082	7.37305496813773	-4.79011878398873	3.62391319337039	5.45195956244487	12.789279118416
81	3.44257864803487	1	5.45703052234271	4.5590697490531	4.15287731908724	4.24006481674535	6.69567805774075	2.09121532861526	7	1.90431930839525	5.06958975299799	3.52275771678829	4.17122748585062	1.95247672561843	2.57028212220234	3.77794561950243	7	1.4449655994072	3.73777499369066	1.23866626697597	4.88786449248336	5.65716092667603	3.33055319701267	1.17522849151807	5.15244041276057	11.4089242012838	-3.20710244620457	5.23848024470539	0.784712989143985	0.111429859784654	-1.27941427036449	1.91486566448236	4.62088046947315	9.87726504297206	4.0159717238297	3.59707142147967	8.08578391062634	1.37122856822742	0.260050082972553	-1.26328312633889	-1.08683584999432	-1.42821393292846	-5.80572682457735	6.12327905146047	3.61875216737472	-6.41889805054406	-5.25629969288205	8.81123669125133	10.3884435468549
82	3.34848674109432	6.1753580360582	2.22402299034874	5.25204328877987	2.59826336672819	5.5966446199774	4.43096061917886	3.3699912799177	6.68738884091219	1	3.25503111707089	7	3.17431539772807	4.20563782313672	5.12147419302706	4.97551088882279	5.72629416436688	3.64602012315922	2.12530287458147	2.31213536770343	3.56357006328371	4.09900540695252	4.17562075609443	3.00408669759749	-3.28495004954855	4.23663893825052	6.54196812251458	2.57433973035734	-2.72599658138367	-3.57054253889667	-0.664194033489973	-1.43484143635185	-6.51319949749384	-2.73690703153766	-1.22254478172151	3.30424037385952	-7.67836709895777	-6.82231471244979	0.827618819258464	1.7139004633409	5.48234788333399	0.896943258687055	4.65679447751686	6.85492471869693	10.6968038175296	-1.74295220106126	-4.78334133541719	4.88155091140967	11.3560941464631
83	1.31626343674344	4.59120718574312	4.05501510874499	1.72674054471601	6.06500698751936	1	5.36136966036073	1.02484162116303	3.86763579464541	5.23992389130819	2.98309311777218	1.79442436366907	2.77360566884306	4.97969009724291	5.66622070594318	4.10674617223511	2.11390501169253	1.01416375532172	2.20536994292278	3.42941227156067	6.07858674628427	6.14551106615079	1	1.81045272351079	3.47088763544123	5.68009617672773	1.71516020029134	5.22544197421203	3.34173648605414	-4.64855950928333	-1.60510894606884	0.291673224099296	-10.5383547099904	-1.09740115130485	-7.77357052183545	2.15650990001455	2.40767264017344	-8.40701590814237	-10.6081558255787	-0.92283483500904	1.260857385377	5.46105571216049	-0.358814631433114	3.63205108827744	2.21823972384439	-6.0522041665913	-1.45510565071978	6.02675386197444	15.0652814459523
84	2.55791214450859	1.47157835384958	2.63265392126609	1.64550170086561	4.01756942502067	2.82848052164038	6.50122839221359	5.00145955417725	6.32220775480765	7	4.68643231940339	1.79799265822242	5.61293216843954	6.3516748934603	4.57168730854561	3.19914892569276	1.80248645223469	3.13593700366766	6.7194779355055	3.23323332261415	4.20481043804115	3.31267134135012	4.33465913242583	0.461459656484045	10.2406393904179	4.63631044029628	-0.0894518201411265	7.19248648441032	-1.10068691513343	-8.05256306738805	0.806752336660376	-1.71061787590981	-2.06706522015181	10.5747447802442	9.8803929812164	0.942669962171961	8.05363149787603	-3.73059863311652	-7.61553810893697	2.5641226473179	-20.092381295792	8.06521878822901	0.799265805063825	1.2972385323894	11.1512250044554	1.9989080559326	-1.86197650686071	5.96555908380534	4.5673582959736
85	4.39908562688929	5.06454077959996	2.76705611022045	3.12138739466284	1.01721613179103	4.75642861127671	2.15900251184541	1.57472474321569	6.29792991091298	1.32541500055792	7	4.61982250172726	2.2946427222225	4.74285739255009	2.28181231022709	2.88335060773511	2.56241937386359	1.09665867079295	3.37692876414013	2.80518386553058	3.01523839197546	2.97547002981749	3.43018866209827	1.51032238542787	0.975009806573053	3.10197950501572	5.3865578590357	4.12381804229549	-4.40800930558056	-2.62491564979648	-2.87501449879472	-1.71251389400683	-7.67750432998388	0.938001586594743	-1.15143735957453	3.21708263344689	-8.76999341110624	-6.14417102127036	0.416427016358448	-0.859498072369756	2.2255124810023	2.71535955481529	3.88966405227001	1.98070622054961	9.38087834826089	-10.3390443956135	-9.3410882180039	3.68800329457509	3.58241908067575
86	2.62996455840281	6.93589670981795	2.32209648091347	2.36561146569252	2.24030590969196	2.01039874473682	4.73919152381779	1.05489218797835	6.31276348090758	1.72809850813253	3.45525269044422	7	3.79549274531257	6.73273909119197	2.02015397190063	3.82057614411291	2.22099651585911	2.26870944864719	1	3.09787417916003	3.25598019376735	3.09363830035876	4.58488243949983	2.30258685270889	13.2121836924858	3.24848481639784	0.714263121874933	6.68668187144973	-1.55425591057076	-4.79275978378632	-3.85484463854767	-0.648107103508772	-0.420284294781732	5.88903667869837	10.324297397008	4.37085573844287	5.91137130296258	0.0708286903153286	-9.41525509506213	5.8766820822669	-17.446551939005	9.35219771476167	4.0486448626649	2.6055540227458	9.23358671150748	-5.10300548232527	-4.67929612789919	4.53228966764435	13.8618381193523
87	5.65773643684522	4.63205445506582	2.26799677487651	6.12151933378914	2.36068659090785	1.24749637252802	4.42426336004905	1.69105792953876	3.74840615603952	1.54027934986644	4.71847771615247	1	6.1251877081858	5.81086041831579	1	1.02573426744382	4.82554005216992	6.69062736811517	4.89788827339017	5.18299418024882	5.33306373216799	1	3.24270213092344	1.41703368870583	-3.39583211674575	3.97944465947448	4.11981711999647	3.1700325788142	-1.9132908284267	-1.75012278908259	-1.82050187772819	-4.57708571177299	-3.86434801224748	0.221263857308299	-4.83947564108813	3.05194832721593	-8.63375778050944	-5.57640079111863	-1.17822043775705	5.16298551592303	2.29481821900669	2.96908530344024	5.92754193536664	3.93915211932999	-2.02543487635082	-2.40263252574449	0.271102433454117	5.9842059880697	6.4938653956702
88	1	4.72596543455853	4.63083999525387	1.4893862908008	4.16637687529712	4.72394413414032	7	1.50669463040204	3.99697241836767	5.53997635495703	6.56960506460018	5.70520925358982	3.50276679466322	4.65735722599648	3.24287294102759	6.05618293309636	5.90097035241657	1.83272560393674	2.38997647136078	5.5725825017462	1.13758051526054	5.18883433780159	5.7117791549632	4.13213027768101	8.70049595351159	0.667402015864734	0.254355023206233	4.62763856847594	-0.258948717111057	-4.80999505264566	-4.29751065687792	-0.976926349271997	1.19040257553635	7.87008094269321	11.4128214986294	4.78934050529648	8.06338309543928	-1.99890094037076	-6.61231052269534	10.3098203624064	-24.6134329517053	9.47995486475039	6.59202658090361	3.97964622338172	2.67833038400477	-1.00927978475067	-8.04761469264779	6.21898613033302	17.4009797797187
89	1	2.74867265742532	6.32580510425632	1.9096663047603	1.61624104872353	4.55253484928736	5.75217208513577	1.22803863674528	7	2.2829979636953	5.08043912205924	4.34214622197617	7	4.60357004127001	6.32356976169629	4.28109357639378	5.6866949165886	4.70740707102105	1.94721926128846	3.6629024695728	3.50048359866427	3.45382209736677	4.79481177788196	-2.66127748428254	9.42482964292247	6.41908139065408	1.38509601346534	4.49524346732411	-0.647949791856459	-2.36440920011314	0.377980179357612	4.48921337545878	-5.85613746274252	7.12918078886463	7.2284439092698	0.92312986393995	4.59178437530466	-1.88310106374935	0.997215848743952	0.560122847084187	-2.71458741538102	2.35380044207197	-3.296974826886	1.33556955449208	5.60294844253741	3.46107531662424	0.912010382690121	7.62260377878543	7.21535388594972
90	2.4565414398956	4.49906779578744	3.63623293564685	3.92410180534197	4.75935802636366	2.65190838614891	6.06664501590625	3.76381744895483	7	1	1.92882500485651	5.68901265135655	4.55851363864837	5.80305652895787	5.07996754403192	2.23737197292105	4.28892541508144	4.37866168900305	3.37999135677115	5.39873370655912	7	1	1	3.64851454884635	8.94680107666357	1.83480134651243	1.74685066782703	6.30325628457577	0.726470440059589	-7.8379401653535	-2.41488790075195	1.24731769136565	0.872067979104377	5.78685124229875	12.7404582353406	3.00061639741567	6.2455828220222	-0.933545752282769	-9.42841973455774	10.1507276033215	-18.8128791173295	11.0104760716051	4.48422685280356	0.136666743456071	7.14949017274548	-5.44458433608121	-5.37127917600805	8.5482781611888	10.0044241100346
91	1	3.55271223220668	3.15741130162601	6.1993854922948	1.23278358974409	2.07778664940707	6.82430304084391	6.43392071665758	3.9526403592489	1	4.70265315571085	5.90020727035866	2.65435835315885	6.83024406331595	6.55240560224085	2.14340015564426	4.82691048151897	5.06379427408338	3.63107454067105	3.43063969363059	7	2.98450079659984	3.48621797032534	3.16688077954491	-3.83601581899377	-7.52250070771266	-3.39342616290983	3.50605624098888	-0.663797243571155	6.80196479232892	-9.45770564689548	5.45106766417517	-8.04640964084617	9.68982201102926	6.0858526661405	4.21272307994636	0.952495021622515	-2.63697677420883	-9.04960987750817	8.18820632979002	-5.22663709168912	5.46038886292908	1.48638422861074	2.02708489356227	2.41535980833524	-7.63175224367729	-8.2998363007639	7.29071502879247	6.50235596259043
92	3.70094265227294	4.92621987214534	1	2.7761276188215	6.01553767171905	1.6680106547231	7	3.75249785548647	7	1.2679343412522	5.1199142952615	3.55832569603385	1.875811425825	6.81809610622528	6.71882068923779	2.60355195985964	3.12895523492029	4.14588679321085	1	2.20356284132127	1	2.76892412936605	1.96816706309184	0.0200393796839209	0.415603268234348	-4.59434537131877	2.42873233909692	6.70178462438432	-6.54923003517191	2.93211528454394	-8.61728179908475	3.62846875554351	-12.1501342778241	10.2429728933558	7.89415462222488	2.66649182543661	5.03317576752384	-9.85113063709175	-15.8243623745605	2.40311998431012	-1.69921332481137	4.34284422399351	-3.90665879849118	2.3012282825622	-0.885072268148478	0.893885932604787	-7.07102388248615	8.23860010886466	16.0661609658756
93	1.10833056746851	1.51047749074497	1.07752952961437	4.6684032147275	2.57494960774159	2.53381112502624	6.21368394011394	5.5696848331683	6.18892016736092	5.36289379274749	5.02158943325897	1	3.37383039900801	6.95709581939647	5.62963630170326	3.63315190030132	1.65719257700697	1.99944243608448	2.19660635928355	3.58649722301173	4.46100762860337	4.45478222151261	3.20406521001064	2.48357575830813	1.80810272532016	-7.1470064439409	0.247587181618528	3.09802063019723	-4.90613688560811	3.01313849810726	-10.5696509863755	3.92317035021516	-12.7796077960923	14.7813185987721	1.18419031746986	0.782712856493483	2.61863788730289	-1.53249417413138	-20.0814953772051	4.00480615742912	0.439183827652314	-0.60210962874067	6.49456945446243	0.910100048712795	0.920474979439766	2.42885520552968	-1.70196320469473	6.29659275854491	4.75892772303448
94	2.76497628318652	4.68582081655251	1	1.22151595368395	4.35250800043281	1.72724470970931	3.84646317087855	2.86620064557337	5.78762703831542	2.56868957007367	7	3.12831830722655	3.67786871493741	6.10330650675047	5.88567927608452	1	5.57369868803303	7	2.42521731351204	2.12106462353527	3.33560717127534	1	3.49330290142237	6.28100175795958	11.270504404384	-6.74350642936486	3.77546568450371	6.27817232295189	-9.82616478764441	4.49936261561472	-9.46741809542474	7.58161623218957	-15.3839848188896	8.01181646353754	2.84229043881869	3.14324796831064	3.98666319988046	-8.24609558098362	-13.8032444420432	2.82477348340472	1.67293241962588	2.29669450958067	-2.62970102860284	-0.314037245863456	1.2531719824589	-4.12546979909923	2.39753582255271	0.322594170954083	7.0524010594
95	2.07979649329462	4.76383343963388	2.35130324317562	1.36712625105473	3.91140913463605	1.84933350953942	5.34327833920265	2.64462495161646	7	6.30791459569816	2.91054343878161	7	2.02485890505434	6.15974713291553	4.61861756297148	2.89029277724051	4.37952929329306	2.13322892374166	2.71218569385616	4.15491817500067	4.09108147065494	5.29367060987677	5.38465250850747	3.0074142657941	9.39955474018016	-6.437387196387	1.62586351313582	3.40618036729762	-9.95947484926559	7.42637916616245	-13.6511324050073	6.0628998137853	-13.2727653283376	9.56710840447573	2.01449199449435	4.91612622707762	2.49225774838315	-8.03419718278874	-14.2450116713375	1.79404914739336	1.20489584155811	-2.26073997056121	0.970029454979507	0.640289542818336	2.74606913710511	-4.12044101097931	-5.85093211900814	5.96084010026359	16.3643757391384
96	3.55584702071255	3.69315270304389	2.13263486042543	2.98606699131556	5.63042838491371	4.77773222207364	4.61251294497528	4.03669819672602	3.33964578333811	3.0193381324686	7	4.12641620651782	6.70150308399295	5.94772823000918	3.93656387545573	1.74539049170321	5.61083500917717	5.46932713973541	2.53201142401371	1.72006034387736	1	5.8371921042949	3.43679708009117	0.21077608809359	1.84167228402037	-4.23984625544037	4.88073680946914	7.17403214316539	-9.11436680586141	0.865803584318931	-6.40330065480204	3.05355302171179	-14.602676441154	8.80865800230967	6.54356463756924	4.90952131818783	4.84448337355763	-10.7941150857831	-15.4101943194673	1.63500854000859	-1.25993063600428	3.57745016363834	-4.89750443574601	0.875751222161427	-0.234871742543659	0.250808943633944	-2.33093476244097	5.59834525206554	9.69823158216692
97	1	2.37176673215323	3.49120108274786	6.62740008273602	1.48970328176858	3.86234676161024	6.57994422352479	5.37174846724703	3.08184841404587	2.21724927507822	4.21099376299101	5.83232060720228	4.12405887801214	7	6.87780420277364	2.31495620649781	2.83776157323883	1.61444427917099	2.86963187785011	2.55653319717186	6.30589861175973	5.321509870735	2.50973305395901	2.82905331144763	-3.45878853166833	-7.87061211675951	-3.28803721061645	3.25275607321337	0.073819942444146	7.33722689661395	-9.8013917102434	5.70783144291301	-6.63828120584755	9.79453691393898	5.32740557768042	4.51656570630697	0.228687455817752	-2.48743662839473	-8.3895508609886	7.54708946108976	-6.84379493976499	4.72113680980469	1.65150620545645	1.19222245677314	1.84974458622676	-7.16602174961736	-3.77868878446109	6.39082081891024	6.34731164071967
98	3.17645406207583	5.63186116689571	1	2.51549686418482	5.61763428157276	2.35615780437274	5.46790457562662	2.3146459137281	5.78633536251713	1.72319672118987	4.90988202385449	4.22811922615826	1.32935945244715	6.97408298064208	4.73289077828258	2.60464342632324	6.16427262948474	2.26321302332101	2.34982476336352	4.27505001568655	1	2.89686760985795	3.03815138652768	1.26058695403511	1.55547195341031	-5.20080718347754	3.02756863933257	6.94515005113469	-6.50263718982397	3.15373938937188	-7.55531398172481	3.21974149536875	-12.2774286119404	9.50511607600481	6.433518639888	1.53291125434885	4.19494289489828	-9.29027211718557	-16.0706368036593	2.06550259985738	-1.32040264145287	5.00785747284556	-2.41680511484811	2.27384421701492	-1.08203989876988	-3.44950151200168	-5.82061747943411	6.75148741696801	12.1073539853746
99	3.36790793018798	5.44481263837349	2.12142299611379	1.16259770251157	3.65359566758897	1.20113039037411	5.28628218638178	3.75964500009645	4.55546631697549	3.66300103924406	7	7	1.83409383867798	3.43999206750354	4.76545129711162	2.39081004118298	4.74380617727439	1.95956903679421	2.10544825103916	2.99665766879095	7	1.62829436711532	1.46949475450135	6.80228508620433	9.61990873415058	-5.24775785374834	2.64787887110329	4.10008774958775	-8.48410815782057	4.7938453461622	-12.8389689036394	6.01411371105329	-11.9229848506245	7.13759637814192	0.39156290810374	3.44276520773434	2.89689106968845	-6.14784646448395	-16.0105373859226	4.80419304088623	1.06740253651241	-0.981823057256447	-2.62339321501183	1.87449219994517	5.19997121941418	-5.56191459321454	-2.41590216399416	5.65084073403491	8.32610279283694
100	2.07031767330316	4.76956140429037	1	5.27745480852563	1.9311232689993	3.46136908210151	6.38343447631161	1.99360616666151	3.96105649622675	1	7	1.05910378397573	7	1.51360398483784	1	2.20650045202699	5.28847173850914	1.045621533939	4.57289564876683	2.47374313364528	4.30827935870276	2.61939293811845	7	0.823391610938719	1.48152201371696	-7.60656820147279	2.3553131012576	3.31131879588792	-4.29860082187564	7.54751811288587	-9.78273811078393	1.96837094664321	-15.4711898345725	14.5770563796166	-1.47305071301102	-0.899420862053043	2.64102747323627	0.274229260770364	-18.7674742757072	4.80043331933441	2.44448593196859	-1.06955705643005	5.02502922386773	2.04459351313437	6.2984621666425	3.16377022745221	-1.68994826137812	4.04516596866577	5.84897713460991
101	3.24138803179874	4.8499573268064	1	1	3.80860075142089	1	4.46959026742936	3.12293574783184	5.61540742239665	2.78319624347401	4.51772213490831	2.17855699022902	3.97746877263751	6.13224461411277	5.76132236720807	1	6.80274958562021	6.76785385156571	2.2692264423997	3.12437837351111	4.76568781594338	1	3.89687294874978	6.01727296610945	11.9260076644709	-6.28717511720735	3.57793052888622	5.93662748165622	-9.86401375108418	4.42493465898675	-9.32760756643744	7.30807461421945	-14.2410744356186	8.82580637264115	2.57637940233102	3.06909483019273	3.85037930446632	-7.90969099830422	-13.4305403509975	2.64037276807357	1.42260821102519	1.5742696963896	-1.86731645265403	-1.08873960716785	2.77646450576671	2.11944475488364	1.06678357396055	0.819266196456533	7.72062310171263
102	1.0754487263009	5.48263207767915	2.23493306154798	1.22266830642202	3.58888464199601	1	6.50266259739164	2.08393485360613	3.53528732625527	6.42543722982713	4.4050556243731	2.20390586342306	4.97707096849848	5.67701714903073	5.13724790639275	2.3939664201679	3.89656207218557	1	1	1.83893301398833	3.56869199933512	3.16331572564127	3.66415290504087	3.53989165814852	8.76453447029786	-6.47305971058435	3.23110206286831	4.99074765358246	-7.65423561750033	6.47828548493488	-14.7181908101595	5.57137905920415	-15.1463712930417	8.28590236355824	2.97890415584746	6.6876459326381	4.33320813260126	-7.73128835601617	-14.1164139410681	3.14687749164258	0.13209866421201	0.231596291239253	0.833512065789973	4.06534589806555	13.820883294665	-5.29851791265448	-3.54041321883791	7.11427279255991	18.8062697005535
103	5.03436591789736	4.63957732317981	1.7968348480258	2.60166232126499	3.33386731285799	5.33236689300325	2.30091329674628	2.86007022667501	1.75825661859058	5.0170145435409	6.73260865828023	5.89771368175981	4.01988603323453	4.0322048056446	5.4923528476073	3.44063616861638	2.21497922698497	1.99486157677281	2.11407823092581	3.25618798014614	5.68625619081463	2.76884568370044	5.83103421807724	2.50862528891189	1.6379201245356	-3.61566254804174	2.91420591296478	6.39671166863205	-6.22109495239173	1.82701500313423	-7.10008963259555	2.76102035296735	-11.7903524959462	8.51501165621257	8.50804051515801	3.90173832812393	3.72736831186704	-10.1933770156736	-15.1871641687424	5.47877739154461	-0.928972887730638	3.37878201682319	-2.32167310456834	3.42931733457049	15.836131621026	-1.69662934465703	-4.75932817965814	4.48283337871232	2.22142463767582
104	1	6.63606534991401	2.12672969421376	2.33855825914476	6.72776524840565	6.19320128638073	6.58167214447697	5.79207415752865	6.52674800883268	2.09356485661837	5.52869163148636	5.69432755124163	6.54810137954568	5.54956751208502	1.91958990354885	3.36715112712621	2.2085646948824	2.11581414945664	3.71378869259678	4.30810946653928	5.50994457829583	1.05433441383284	2.2969422546072	2.75965731629351	-2.51922110999456	-0.882104422617149	-2.32865896315639	-0.145778197687572	-0.192474458701053	8.54047320643625	-12.2027910775055	5.39057694563706	-8.41411165230707	13.1340977468877	3.66794119550769	4.48188929322494	4.47849251997081	-4.2595232412994	-16.280917647654	4.40606354079788	-4.71264251229342	2.52673926628553	9.16261764835987	0.989885579817022	2.15110626954295	-5.85897989688227	-10.1709736809492	8.28307916031583	18.7301971309619
105	2.59141938140664	6.11685964163507	1.53094956795972	3.07139224626525	5.82543952829145	2.19410965284485	5.55251016982189	2.76219480123432	6.06768033683813	1.53119377975195	4.84289514022529	6.12015382626096	1.48812182625305	5.86238633794787	2.80388178769009	2.2712573267449	5.96616529534268	3.2120805030844	1.8164763463838	4.07630710416338	2.3206047628465	6.28462314338523	3.39441056369513	2.02964669395308	2.31398814341666	-5.67870640893602	2.40304451290531	7.12083131835535	-6.30263186843123	3.30574551648677	-7.85063985809243	2.92608254663526	-11.5360821315072	9.13022019998309	6.67672519843774	1.22314371884356	4.37402538095997	-9.57749299637954	-15.7881821731667	2.61416812599042	-1.73687484848824	5.34384948199827	-1.83127320514478	3.50970224798024	-0.236980295463604	-3.87175360702688	-4.48116968069987	7.212292294497	11.9530111683237
106	3.58303639052767	3.51219413022767	1.79855790220455	1.86569064234539	2.44300388309258	3.09581078302033	5.16480720333961	5.85233681145709	6.98848253867817	2.09092950171072	4.91979383733267	1.38797936187215	3.88826208979161	6.76960134230394	1	1.86151931427227	7	2.50359435997393	1.7953702409098	3.69512403167221	4.28780324828934	2.14076252022485	4.73188048809853	-0.703024769632522	3.52613849703361	-7.09429773629431	0.301885266102112	1.40050056263127	-4.38978440083891	5.24485278382561	-9.47643276772109	3.50751840448038	-13.8351833406926	13.5082954249233	0.867120777990021	0.670766293499284	3.03300193564753	0.914764911752067	-18.4128255170475	3.69888949157962	2.5983959360644	-1.00964919895409	5.29933043190839	2.96601803498328	9.73258866594288	-4.18348710888994	0.993772898543188	7.66997753422197	7.11394075322298
107	1.40624969801358	5.12959827543493	1.10269973143453	2.02488654889729	7	3.92227782618184	4.40962610903233	4.46840606011413	6.70470049474497	6.06946911197024	5.55043147790845	4.50034760516749	2.82595286497851	6.35585425430403	4.9171945860015	2.9664765752767	4.46838999760048	5.01677207033744	1.70475501509716	4.61756828188473	5.23146749018684	4.80175169236837	5.38876931914929	3.62628916277305	13.9273284204908	-5.08308876133391	1.30983057818692	2.67073315771189	-9.38024676555881	5.23586223621252	-9.26622272393845	6.87217760561969	-14.8082154061372	10.6949800167325	5.10076585135578	7.04164013592249	3.6927736490203	-7.9563095945112	-15.334726065498	6.79724619528948	0.672183519221272	-1.54668865511378	-0.0348059592252553	5.59072562965909	13.0705280849932	-0.834677657500658	-1.83478338741753	3.27011213702891	17.0211906792887
108	1.79831017973908	2.52080767039007	1.9891738139921	4.68475184189506	2.67719974079984	2.48365641771898	5.85888864339647	4.96857183897471	7	6.25231351267821	4.84620501699956	3.9078567311717	4.64191553457878	6.19513192927623	3.9305676307074	5.83899803101365	3.20969694151647	3.5977847384947	3.19641749527368	6.90116557476112	3.00709746768471	1.52053518596652	6.83765876080676	5.09241902505583	2.62614833647818	-9.21870901013195	1.03479306842578	4.11498405399011	-5.30506307591736	4.19604518542134	-10.0730984780664	0.518495785791125	-17.2543560916649	12.1269132837391	0.190492955210894	2.27613485742364	0.610568662183415	0.80318806088214	-17.2500874593879	5.27947762636796	2.41754243467261	0.326410538486617	4.82927860414881	3.06133953094391	12.4800430816393	-4.94848386196264	-4.76990476787385	5.93570791941301	17.3801627418294
109	2.57105982950401	2.74732846061335	2.80569196302868	3.60103733839231	1.70890464346892	1	5.22288362673319	1.69055381643751	6.32901263568874	7	7	7	4.31020666073571	5.33452568062954	5.90827326698364	1	2.30227375330575	2.43027001045244	3.53378731010767	4.79563573744409	3.76831142930206	2.16946444570157	3.14134285116259	-0.315400357758699	1.58081556608834	-4.49643721732403	1.55042257578819	3.59106176055495	-7.8582285760931	5.63346272690296	-9.39041375268016	0.739912465942404	-14.0538239353493	13.304808795545	-0.343361894742252	2.70178684919901	-0.48725318229063	-1.50851640061702	-18.240755879637	6.84271375434473	-0.0241169091392448	-1.33263008157972	2.6556747349258	3.00601405400246	12.0213045099065	-4.54209965028854	0.964672789443056	8.61576275720706	15.8542425505809
110	1.8191706958485	4.84192249901598	3.00260744319039	4.44881306154636	6.72351285698371	3.68527646664352	4.18057400565646	1.70880658065173	4.72639267611146	2.89038879715982	3.74094628806944	4.52009249419118	5.30453068963239	4.97122547977218	5.05384947846249	6.78527065514643	4.82228916129499	1.76133265098776	1	4.86737857262788	1.25227496369793	1.19900392449408	3.76195720672765	0.405374901766696	-2.04090509256155	-2.69688970320253	1.27242481378867	7.55322286677754	-10.7501084641015	-0.235062993082848	-8.72715794680861	-1.06728217698771	-14.4120631988795	8.94244991286688	5.38597781658723	2.2685019504198	0.393889113509741	-10.1086098309579	-15.7861559790194	3.5371155931484	-0.681987624319671	8.62473747543271	-1.32389336459426	4.20037032416478	1.85745341839406	0.139306057271315	-5.78495395734764	5.50952983049821	14.6637114446954
111	3.35742276968447	1.76113591841446	3.94953363306561	3.3694003076714	2.58475472660106	1	5.77286806661341	6.3798536726494	6.80332083544928	1	4.07352941265934	6.29228613314727	5.94495337115174	4.42967757015891	1.03028291106763	1	4.60549136215613	4.40463252607617	2.83637146651299	3.83462341550324	4.18328536596925	2.79394622004122	1.03659829749773	4.16182828196153	-4.79884080589131	-4.99938981074283	2.76154845440339	1.6044880875652	-3.33971697049818	1.55215847269674	-7.1772120424543	7.29602405660708	-14.6026437540032	7.28116085668282	8.51953613205977	4.91505950470927	2.70615110149298	-8.59808111867734	-10.2206263381813	1.07477800114634	4.05218560329575	3.55089854529746	-1.1501068856214	2.58823173883313	9.65077217690641	-3.82297025829808	-3.76251660782834	6.39343177963137	3.84993355448628
112	1	2.3807396171045	3.55179499333145	6.69675517992593	1.27468790350235	1.03298506218553	7	6.67115071942549	4.59658283102258	2.89160354672665	3.97734952083149	5.33803057144188	3.01585670136079	6.14648050047513	7	1.895540329589	2.79550380650993	6.08231632956669	2.77375450145638	2.50771395896655	2.90400887584338	4.99772653735637	3.67152005636748	3.24585903816239	-4.0067532327057	-7.03200665487784	-2.57730995194187	2.7893574133272	-0.020259321263959	6.668035670814	-9.01364083260815	5.51838529921946	-7.8850038009648	9.85780281149628	6.64759249426435	4.69425623573093	1.33879388381043	-2.78663746888347	-7.96486588732296	7.69180760913853	-5.52409889712091	4.26167406913626	1.07722019023919	3.81730830494329	1.23437838716766	-7.5073116598076	-9.03346238968721	7.73510147129843	7.10411492614017
113	1	5.03551274238172	3.09801301817451	1.48556164167061	3.48274867329923	1	5.04654969299922	2.40584057394713	4.265739968473	5.3530495249452	3.83916275009985	2.90346298331785	5.00024008942078	4.13039171689476	5.34441934450768	2.45373815509844	1.98982601339268	1	1	4.04837788208086	3.94732428668105	2.12830065863017	2.38771375617515	3.8484980166004	9.02008428380689	-6.73752561267779	2.94385080039448	5.11411749480981	-6.89298147425722	5.69988339768175	-14.2848989045654	5.27604631850487	-15.8643550932834	7.66910859571072	3.53107801021873	6.02377144265702	4.10785404263192	-7.65036183385012	-14.7503219439104	3.38880984622934	0.0946737272282174	-0.278937169505897	0.561477805701425	4.36602011220984	12.7242492770217	-5.3860705015339	-4.19715826094124	6.40503375992227	12.639348630361
114	1	5.08116788276266	1.98156864410436	3.08273013591428	6.89538842375079	4.00838250840749	4.35285256490987	2.1894667386755	4.55528786402814	3.36381196986723	6.90029906307258	4.83757870654675	4.98902815126617	3.39808124470251	4.00093330130795	2.1453264005204	3.37163018560328	1.54665861923226	1.92391399245546	6.20395081970285	1.09097876574449	3.58001853788736	5.18314545955768	0.228485346638826	-0.928447914824455	-3.07877672625853	3.73834367853251	6.45457123827735	-12.3121290982796	0.514357075928268	-7.73312527449959	0.418225845675255	-14.6613271225742	10.2767823347037	5.91357456861099	0.648575757578637	2.44095789840464	-9.38502604897701	-16.5070365033026	1.25690411234446	-0.00478518671234876	5.494325794758	-2.33803981987552	4.50961553005322	2.7007015331486	0.0321859185214564	-7.61018287814905	6.91440949018761	16.8090335995739
115	2.53745799086525	3.33333442345961	1	1.87597440909015	1.86638688554067	3.79856939109617	5.13037564746176	3.37004529938035	6.69704597239495	2.83713571761496	5.53061095873959	2.86335502786135	4.65756329244844	5.98452123257035	5.86120593474517	4.04740845204154	5.75457750125746	5.33454203837569	2.10437810978393	3.7284458268411	6.88328303775933	4.14968916161273	5.18417766823775	0.914093800642742	4.20945337033656	-6.80308893695098	0.377962232603159	1.78061819704431	-5.28467354246688	6.0999033703282	-8.70689115913243	3.55961435357726	-11.8769036981361	13.9285042894344	1.12040874461785	0.667891358550068	2.83385078879984	1.86281979970062	-18.5793149335386	4.45722691969213	3.09027727553441	-3.47877957230964	5.17126839567109	1.41682540638511	6.48230825473136	3.47057654118411	-4.80840471232056	5.20323049247414	5.69862128581544
116	1.39415536675254	1.06609280536194	2.65535637576792	3.72911527469989	1.72945210177817	1	1.78240760371501	1.92530312387306	6.20191238243192	1.93194389319486	5.56114956661256	3.77460913632019	5.02310434370869	5.99019175428508	1.90817105907439	1.17410155192455	3.28717357299619	1.07610788343016	3.42414023241836	1.93534107094103	6.21722959306642	1.3963007111456	5.23107005434373	0.758591096352454	2.82524584547308	-7.46930846531066	1.14465254570704	2.69882897724414	-5.77956406636793	2.65012231139458	-9.17207741427514	4.35531967930506	-15.2718863039846	14.2454159448255	-0.496811496263713	1.08773613322642	2.26177104770094	-0.727448604965218	-19.7881278205285	5.19134103305393	0.211748470512026	-1.5835721519998	6.12008712115276	0.878288608507362	2.26756211817765	-10.3852280931765	-1.24925513987847	4.87634413791024	4.32949597617312
117	5.08066312344764	6.28110027417534	1.46774073294214	2.92021952781158	6.54895705318502	2.39064567157684	5.24898817677109	1.62566941817344	5.21762747467808	1.31364984245861	2.73163637438968	4.4474870550562	4.28400646748811	5.71047171541306	2.64196700111315	3.56212950358987	5.3493459119986	1.83881167310248	2.16624914311844	2.32871155758743	3.10624140136974	3.60476112040421	5.03487378066001	3.15786456819012	-0.770890312717394	0.0433446763282366	0.548155484809944	1.43156982615861	-8.11235280243948	3.45423503987041	-9.48860134258567	5.92665031354083	-23.2681584332609	6.09132870976388	4.61830002886394	3.36545431265981	-2.32674578656212	-12.3266300788977	-17.6545753735028	3.37959490086113	4.11385755893423	-4.24343302867798	-3.07214537252376	3.97994222112838	2.67279204842893	1.04397993601735	-5.56178208643452	6.8836958869868	8.64756547169572
118	2.28824323758618	6.94447318132114	3.51530850342	3.21259433002243	7	2.68140305655143	6.87867432506614	2.01385809463093	4.49951925016592	6.16410939615489	6.3338615604016	6.57994894876921	1.80141036887188	6.06766715699787	6.61025959053799	1.66711677879461	5.01897844925779	6.51116651851171	1.73751594434552	2.82566091633029	5.99043977180595	5.0364170607807	4.71111095296837	5.58788573019395	10.2852106325294	-7.41469876560332	3.4644749065875	2.22234675459408	-8.73720369549008	4.14050896114978	-12.1406853546028	7.57937474562123	-13.7435548609329	6.01992122408336	3.52681607795669	3.81131075297189	0.570070270218234	-7.14730501975859	-13.7712999973068	9.0762595160907	3.72410694492819	2.02426668203837	0.0849480648721874	6.51136466553563	11.0896891739561	-1.15880926272575	-1.91424522860209	6.79337044030378	16.52076521706
119	1.76451744238935	6.05225565802804	3.60426480203593	1.62097452590839	2.36115007146521	1.93670501459989	5.75371861622792	3.25900859928126	5.30527922245586	2.46043680194935	1.45231895708424	5.93735048312581	2.76150592771152	5.01093165594238	4.63260404915014	3.1103117973457	4.80024360729597	4.0141689448408	2.987439296845	5.7895750766004	6.50455479682023	3.3161402912986	1.16453618011031	6.28785226457974	-5.97005752362548	-6.1013565291608	2.3481089712395	0.390439362457596	-4.94796224958888	1.08634616644456	-7.18511930442716	7.59081308609926	-16.3007262144926	1.34962839084273	4.56222829633343	1.40028530477581	3.98435324823549	-8.88221678669166	-11.2329510718028	3.98148876853561	2.9354450971686	3.77616237900732	-2.35890436056773	1.65472232702088	5.158155237405	-3.27395008933248	-3.93945932609284	9.12997132264144	21.7885936055678
120	1.27985248581101	4.70138565421484	4.44387107560515	4.24968750916901	1.55484105071331	1	6.17644174364383	2.39162341102888	3.161046013225	3.4680398682692	6.14511339100904	4.2637229365083	2.31113877365993	6.47273916353289	1.72082515643648	2.0810347227007	5.19802499823065	4.38542233217887	2.92645236182754	1	3.86972027315298	4.34168423319181	4.66104087541219	5.39013620947492	5.16027753588595	-8.85211464911577	1.58825456732324	2.39107274756798	-6.65943309483341	4.356760952329	-9.35135631597534	2.87003214004792	-15.9643387604207	15.8997921420745	0.759926467008254	1.87673322897017	1.43980852945424	0.0334252162681114	-18.0470569797151	8.59460540366666	-1.00982280855834	-0.652895789116569	4.57469619925361	2.69066127012022	13.1915102469122	1.95330834110423	-0.933877119040197	6.28701109825908	11.2076509231975
121	1	2.79005279103958	2.84631601311246	3.78951548176639	4.61019236986353	5.11155482697834	5.35428521825458	7	6.86692253304326	1.58015869195259	6.93108953133908	2.91445000109391	6.253163001725	5.84967182762226	5.03668963023228	3.51094625259006	7	1.28434619664998	1.89385048418885	2.90757269299891	4.83406305938926	2.83407761994138	4.24679016227136	4.217146573625	-1.56950762016787	0.180935855686134	-1.32452281337187	1.49470235927552	-7.25521428718604	2.92452876214973	-5.49393676287196	1.8096785182583	-15.9875873332437	9.6044070320681	4.55607568034524	3.22063237835354	5.31531117696855	-4.58013922251179	-16.2407543298382	-1.0810504391506	2.52618438040977	1.30019385078219	-0.932349066356615	2.77195371723672	0.881887750765976	3.21619289594927	2.90461409370839	5.41614843369373	3.30219750235815
122	1.78776793153095	5.29756481215973	2.54031123256376	1.69545193193623	1.26876451513298	1	5.46461014917973	4.1581207059097	5.01581603667397	7	3.7821699034729	1.40444817898452	2.78641018607462	5.82050793134133	5.96789202488688	5.54756213668542	5.082689518568	1.76320451898141	1.959105774374	1.123183196759	5.94510063418799	5.71504911241074	6.15161537941131	1.51256553208359	6.75906917729766	-6.77391727720254	2.62534687643196	-0.749140967534816	-9.11180148742821	2.4429966624439	-18.4571754100532	6.80274919482762	-9.79122952868755	8.92683212437543	3.98879608477403	4.88499388343317	3.46224061708053	-2.64041846223105	-8.80492052521013	3.32631797488943	3.46760795464394	7.95802598002756	1.7818090217272	0.802167977831443	0.269510539904211	-3.3801995512794	-5.65157438973825	6.58520497761086	7.41929738769488
123	3.02566700267692	1.54678563726317	2.28560456335132	7	5.39199993664479	2.35490833149123	6.15777811000884	4.89413860375419	5.69443032163235	1.75488502880876	4.43414101455325	2.40929895174967	1.96089549204637	5.28710433194919	5.30046658181348	2.98078982991998	1.73096506059402	2.3517128952315	1.48248438503799	6.19314907564609	5.65268631297048	3.61173825832745	1.47705950566655	4.49962089178285	3.89355102721346	-2.05526448933907	0.615807260873964	5.53006893545479	-4.5065872746332	-0.0644820990840131	-8.43989939309805	0.245825978595625	-15.6005557519441	9.79528487055222	3.83164514645175	3.64763987826268	1.68132547063924	-11.81965075639	-17.8066416070369	2.11520876755782	-0.582616210282805	7.37410309463916	-1.46825907285451	2.30584736744269	5.5614378541103	-6.2254506376058	-5.82485863931823	7.59253203305228	12.6254550306038
124	1	4.16315791933354	1	4.78752193577205	6.55069339239711	4.72952575978532	4.65049607864528	2.12130608025423	6.65378743902623	3.13394191836861	4.54910125800738	5.89611730312797	5.44499957193217	3.72708168993109	3.97868478064092	2.41925393983173	6.67113264943468	2.37108073170707	1.73351071442031	6.37372110507276	1.31932618766692	2.39332337584814	2.31058475832272	0.409546073326396	-0.581957338867338	-2.92238592960098	4.00558089788603	5.8035416325201	-12.7179833165054	0.0341976439670285	-7.39078842290527	-1.38690139364829	-14.6877079382247	10.3966452821519	5.41012964430458	0.808138695550744	2.33393190158751	-9.12883755797255	-16.7619298647502	2.56011911662223	1.0352942187224	5.6370856000448	-2.86400453026826	4.76169189976871	3.26614103947275	-1.31246697064382	-2.87383163303888	7.16270407912505	15.7915448591513
125	1.28219253914719	4.64178495784669	1.31979114640146	3.30537530811562	7	3.84089465707159	7	1.08403333964483	5.57152196399763	6.01692950270679	6.69867797365346	5.92039298428886	5.35779868577202	4.53404850874509	3.72604055487822	2.03317072250059	6.28522345152467	2.3923854331178	1.92058788029579	5.87121340467839	1	4.54882742691412	5.95591597147606	-0.506226203859586	-0.739701158893972	-2.10151014131376	3.64355138313747	5.75801259861361	-11.8435568247914	0.792171887269087	-8.34871694361574	-0.857637391040114	-14.9528109287323	9.52623656610096	5.76843890435515	0.419548806758029	3.25759602268145	-9.39152085396998	-16.6359759139196	1.6948893009961	0.662927086472674	5.40971489815616	-2.48604138815835	5.37593021538722	2.37662286967168	-0.544046412543197	-8.23143411248751	6.82799049427187	13.9955608335181
126	1	6.89071257421378	1.27231996914271	1.26155186098429	2.02522459475602	3.00760931099544	4.39906875625955	1.64349718646295	4.97438022971117	7	3.95573398821117	7	6.28855523812399	7	3.09663800112339	5.3245947670697	1	1.01112138960163	1.8784404978297	2.92442301665427	3.74140599789885	6.01067360537738	3.97632476757563	3.04916995189613	11.7205246104756	-5.41158917221855	4.70173193822444	3.40174326719044	-9.19379752085515	5.45485564325819	-11.0243794517515	6.11477846195986	-14.9688652390657	6.53962997557652	2.30090331032726	5.38054657351915	3.32902762754402	-9.47920375869552	-14.6101330147055	9.36981387513437	2.87860497120259	-0.916402167913923	-1.5303100365571	1.02385359507627	7.49969204138853	-11.9879569465947	-5.4115648876187	5.18834180669458	13.1838781699924
127	1.18432473791128	2.87507382653737	1.21038994594426	4.48792012213521	2.89261135727633	5.21389139073858	1.42498031559173	1.29311721184686	2.67731792589579	3.03516533178837	5.77214732038852	7	2.85123892732874	4.81548753298933	6.15201242797453	3.71432825916402	3.91529341361685	3.70780579447764	1.22765037899874	1	5.5633804260828	1.38989141414629	6.64106951103355	10.6085900227572	-3.34425750990698	-5.71656648609503	5.05153146432695	2.7409188611453	-5.13724011492106	3.30440105315029	-6.04040599999221	5.33256588764864	-13.2702189270724	7.46629620021977	11.832322168034	4.83418530163716	5.85655171698295	-7.49852618744009	-11.5398388846901	-2.19493011601941	1.06163178938785	1.86632624174842	2.10374920239246	5.6038001372337	1.94668909593705	-6.38070584345251	-4.88780900175194	5.25383159644684	0.88809702583988
128	2.01127454791176	1.76265979064322	3.22563977169386	1.58671575964769	5.08281500158687	5.20639439932497	4.67801722429474	1	6.23798702392076	6.01603378207589	2.47702991683608	4.18370318393143	7	5.44417046830187	4.52724536580945	5.45172801130914	5.75443984199924	3.76071726959055	2.88753504550188	3.2267511698086	3.22525674707993	3.05508322387234	4.00926380197746	5.12128898706002	7.59833871969848	-5.70888167708639	-0.935738104907466	6.69964659599291	-6.01834069614575	2.33127351009933	-5.5671550669595	4.06344357313197	-11.3014050652407	11.7606475598115	-0.950239999359042	8.05670130854685	6.53070170596186	-3.83437446433003	-13.1908724650142	2.16767026477389	0.722669999299396	1.92219671979391	3.1483948929356	0.590782273430721	8.11163220485913	-2.17178678343442	0.0184387981047823	7.41091226225121	12.0882303014882
129	2.89493032186978	3.57769298740423	1	1.90126932108435	2.01372820924205	3.19748940338178	6.16486823081323	1.63675353854773	6.78980511973598	1	6.1130027868351	3.57609974733118	3.76797373753463	5.24249319964824	1	3.74111022327132	5.78587573536086	5.81266953205381	2.28817248956506	3.79007722611405	4.20684320783625	4.41313343293644	2.27045267766306	1.18193025216229	3.37240920953727	-7.99981533969624	0.265401506131796	1.17046068914598	-5.05227098187553	6.1673848725489	-10.883673349951	2.56876966233726	-12.190627327256	13.7135501486285	0.905195300670988	0.420975707051874	1.27319004122646	1.17339504258416	-18.0240771832238	2.8469547961212	3.95034143178249	-2.65654019410384	5.28992298754217	1.79268200862063	5.89346577794742	-4.93469784801332	0.889164623096075	7.84739239805293	7.91495132016288
130	2.0285420275063	5.44939654833746	1.53612524360967	3.00499162581403	6.17428654487286	2.06168431910326	5.83159747637179	3.42751201522792	6.24111773882707	2.42640284907463	5.90946989112087	6.62133599849189	1.82362496034795	6.27284241682153	1.722944393426	2.55707682978854	6.30783919930317	3.5688109901892	1.45115987075069	4.36198998269248	1.70720660743559	2.41495060061328	3.36784666955993	1.89358447635198	2.43739796907952	-5.74430493942428	4.10187195147212	6.09262857821422	-6.87148455190692	4.11151900481946	-7.57723328557067	4.24242684796186	-11.5893187592142	8.99283430164355	5.9699681127832	1.60751092043368	3.04743919963849	-9.79138657415626	-15.4185880270959	2.27084039998914	-1.73317365328313	4.39033810073818	-1.92053410697295	3.41561942531525	8.97832763255787	1.35928430433446	-3.80881399422253	8.85269837958725	16.1612492157307
131	1.17804096365406	5.25501562593616	1.4495803498957	3.04219309118785	5.85016084200517	3.8400038989445	6.56473955160709	5.47827232910057	4.66178355772511	3.58129011567071	4.44945543369755	5.02497875152309	3.68587973034738	7	5.63312506816386	3.95832731088806	5.21851598613309	2.58253934991004	2.16630320668736	5.28251689927501	1.34513913672669	5.16866633437371	4.51011166737005	3.90201244261463	13.4655894014251	-6.41844978058005	1.2121209422207	2.38770384121532	-9.21105669354354	7.01817584662395	-9.10559993170969	7.00663940720542	-14.5653401444427	11.5965425477743	5.30838013202232	8.2973996945875	3.80418052006665	-6.80246884509701	-14.5551238532221	5.9219712974962	0.567562249143488	-1.43835978207888	-0.083052327700109	5.85265432203838	13.3060522360159	-0.0985370619604221	-2.55756955952543	4.0300457591757	18.5704878424673
132	2.04507717146985	2.19999817819118	1	5.59797712518487	3.06489226292883	1.84793612398817	6.0360504499127	5.9304374205945	6.34457345867613	5.17388251895835	4.22994049265891	5.03135926836394	4.87252246032432	6.07546424662259	6.15231954404046	7	3.04314695412255	4.26039065790256	2.36454428922533	7	2.91059848916486	1.76720275947744	6.68643833248604	4.08479792075489	3.31739847785334	-9.29989353251285	2.19358862160443	3.90898298707382	-6.51641279339192	4.85115751919712	-9.93806466000186	1.19593524070058	-16.867984703639	11.1336300533472	1.38019023635105	2.040469254319	0.773224646912926	1.93613011744891	-18.0157235170841	5.28584003394444	2.81235942701404	-0.928652612908044	5.20789164013238	2.11389123307978	11.497049575031	-4.54699277807645	-5.89229687562135	6.35462841247586	16.9291456641699
133	2.06837905467802	7	2.71189164481004	1.66029695982354	3.81805724212799	2.39825640185549	2.63987563181219	2.05962513749036	4.78336802118864	2.09460999819194	4.95975824280321	4.97596342845614	5.66947793039868	3.70122940627509	5.55106427587037	1.66643992457111	6.66713210969416	3.35996559624563	1.39751912693283	1	5.03976207931019	6.4725495617473	4.45417249632267	2.16671542327694	7.94428548859787	-5.56482958206029	2.18068718069511	5.61836160666858	-8.16513541467715	6.58481737566586	-12.4217554009396	6.83380886856206	-14.1254192176546	7.68532811014689	2.15989619157401	3.40201818074228	3.87282342294511	-8.06831623845915	-14.0573818028355	4.13083629069046	2.21510718749973	-0.369191324337549	-1.25923818762237	3.23843680078593	2.61636241776729	-1.09404907445195	-4.36136537836297	4.78141847648904	12.0727639600786
134	3.92450731796099	1	1.46601212491299	6.69807082633333	2.4949847104859	2.1718943840886	6.44966177310571	3.68364557367132	6.26096198161546	5.12102689298112	7	2.14097234212247	5.78139480553079	3.62238639942835	6.3724867307858	1	4.07649093039051	3.69717260342465	3.36911830702316	6.98769287228462	1.05180580282089	4.00176453744418	3.35139550634934	2.44325801453216	3.683624969847	-3.02776229980386	1.6255402355523	3.31558775629493	-5.11235813636283	0.681019583268775	-7.7175877730541	1.25984146230029	-13.9009051561474	9.73898271353983	3.72233357631539	5.83227359791968	4.312892340952	-12.710971462075	-17.3245799921255	0.94302837304797	-2.98687283007342	4.28333305332175	-4.76299480185354	2.10372884763094	-1.66987874823827	-6.24272732186392	1.92140737008306	8.17834604070644	8.88745914799305
135	1	3.4864317675644	1.77061767383605	4.22706442707031	6.27820024367933	2.47833640575453	3.62053198052517	1	4.2535332013405	2.10175350939229	6.95775445336964	4.9892118543415	6.16510435019152	4.09689434931424	3.79785782134222	1	5.77912404990838	1	2.83306455308827	6.6039066233916	3.20602527178741	2.96695786956971	3.4778495193754	0.702179193160761	-1.33377531875887	-5.11501832696097	3.7804078400631	6.23855389198111	-12.3527417041439	1.927056241166	-9.44520789532838	-1.60456688688104	-14.8603816825533	12.233572505757	5.95437934270719	-0.20449874858139	1.32638554109962	-10.6328134050725	-18.4688945633094	3.53458515778393	0.264709448484572	5.8648944453194	-0.919072108828024	3.28633330513406	7.42374764629033	-4.65838222758319	0.0723196257489947	3.82840323160899	10.9169776051967
136	1.57720696075487	5.24274044401972	3.18827842735298	5.4153172851174	5.82571667818151	4.120018302659	4.98320641745387	1.72670027073679	3.9691364970291	3.02314987713535	4.52469634878374	4.9982611232651	5.19892949248389	4.03758654151636	2.18787789367671	6.46980498512114	5.62768973616408	1.25641272760516	2.45401361945121	3.80970533515647	1	1	2.6273713344033	0.99700982280176	-1.64409065673712	-4.47547969142223	1.5843159420463	7.00807778950196	-10.3195732843048	0.316375098054614	-8.25079200948511	-1.65561656340451	-13.3920890835667	9.21673370985771	5.73095122624906	1.68689241063132	0.611460295596862	-10.9996715515555	-15.8779704779198	4.27699610462365	-0.249305662067243	6.98350923602875	-1.26345850290028	2.7647492885522	1.08632946204225	-0.631190031339565	-5.06404998162425	6.15998891437502	13.7974048955219
137	2.19541337382306	2.88631533021255	1.34621307834982	1.47375654513925	2.61488112977753	1.77629131694624	1.3709173760231	1	4.54490774415736	3.00569143981107	6.95125814870281	4.55296494176247	1	4.7760996365326	3.86171074415855	2.60997781138816	5.10810191396726	4.77943377464739	2.27852041301372	3.55338514918989	7	1	5.55028640251334	10.7379619703717	-3.97245990734729	-8.19444493081296	5.04498371483819	2.74629900309726	-5.56617730149465	1.2601852473645	-5.55991917311906	5.63110756084428	-12.4605418958466	7.0806197932845	11.455284600141	3.16845056628643	6.63139053800826	-7.96232998753483	-10.9490002978462	-0.827409374539668	1.88613223938045	0.132141872405706	1.43255202170698	1.7322387047771	1.7843503688092	-4.61554134481723	-0.939647114160413	2.98008143535519	5.02101278807298
138	4.81207612956948	6.16857576594763	1.01495105998298	2.0963015176873	7	2.03624641782767	6.20148000699819	3.08882562802043	5.02590990523436	2.36768904111504	3.27511411867847	4.47809947385166	2.85814351578545	4.17130445983663	1.90839939975947	3.64382770963774	6.18905221617384	2.80957358991382	1	3.12189083250506	2.22845323179047	1	4.62738630382316	3.99038715850881	-1.18188829246091	-1.47700199772927	0.883560255046038	0.272695194161351	-7.41315994934807	2.84765783226304	-9.35856628486716	6.1558596132703	-23.1400221318431	6.81886670467892	5.68218899448348	2.46109778315836	-1.01911777524957	-11.673144236535	-18.3575668306816	2.29371335631261	5.43975897547964	-4.01947027904533	-4.09500792948618	7.04429634902818	2.79491221929929	1.93620487452477	-5.41787204677264	5.6823436624609	9.97171476886114
139	1.86888444832176	5.41406600670362	2.00227423419412	1	7	4.11466628995869	6.15875304598191	4.10309883717115	7	2.34027670837224	6.95745308753607	4.52529317033833	1.55697123066517	5.73713714762056	3.66894736781576	4.15153186695047	4.87688801099689	3.45039436447688	5.3714558802526	4.73313137771089	3.64293357747209	4.22808905071981	1.24170891706274	4.85008794435419	13.9451523563941	-4.48662494820392	4.63266493562969	1.92350115521409	-10.2553516824265	6.01149791623869	-11.2858844023401	7.12463743666422	-13.5051258501553	12.7423955064311	4.67425939021684	6.23710063755356	2.84574382124282	-7.84603346877956	-13.1034652626802	7.08408830542784	-0.297614424872821	-1.25762860141413	1.01401339647882	5.33814855106054	7.46387219977202	-0.806071504107728	-6.21138741883674	3.81780968806419	16.9308139469618
140	1	5.53385812042652	3.10650902907168	2.66205944140569	6.08192941579021	5.36037904834443	4.16768749324335	3.2621393693983	6.7831099970732	2.12377863947793	3.05705342402139	5.48968263655977	2.56254988567374	7	4.49858443179983	3.27317881414782	3.32800788468805	5.56453643137699	2.02567144368002	4.49161264008147	2.14639635238207	4.44529306522084	2.68682365450559	3.49164220594199	14.1482172179304	-5.74361250999432	2.00626415316989	3.58121881262411	-8.71842012924852	5.4032465186946	-9.31793405387262	7.4506046849144	-15.674164412734	11.6363629558718	5.77093604147021	7.11528774358459	3.14447041958261	-7.1080273937324	-14.0305817378005	6.53795436725218	0.373151368068183	-1.38147785626674	0.608713945111383	2.69951904934766	13.2021198526837	-0.157602509624776	-2.54387094567244	3.38483056887321	16.6841015409981
141	1.59887444126324	4.10054367412357	1	4.09616100162194	2.00322567942542	3.81617944216524	2.48802800071231	5.49200745171462	6.06888103319404	1	7	3.79557863444114	3.32429030719576	6.57340682168202	1	1.90277140876886	1.0290853679313	1	3.46695555260992	3.58613453417138	4.23772129305491	1.53941983452668	1.26344411927279	3.98522104278443	3.74302391735769	-7.27913565132013	1.58520152727925	0.637327744320173	-4.29514537177249	7.31069495148582	-10.3218313940967	5.57623660582063	-13.9187228418823	14.0819520610048	0.6627999721356	0.666844492449277	4.61350854266538	0.0581905174766521	-18.4786471129395	4.74683418896161	0.133590491761194	-1.62272593124226	6.45561725161575	1.7293654743872	10.565760041679	-10.1788286861708	-9.71425496739412	4.33996771307417	3.04826386166152
142	1.3983713072145	2.59998507136481	1.51232254434923	4.00746363267861	1.57276268468534	2.21927921424025	1.63964276718537	5.24439150448133	5.80317549639141	1.46413519135436	5.15983294345985	3.99647542027073	4.84777946431114	5.96898755356111	1.81177323547274	1.00728399971477	3.12609594118605	5.3427915329116	5.72693688894669	1.4488969898456	5.19671392185262	1.55861184833367	5.75110995849671	0.158135776396783	2.7434623216217	-6.83464232224648	0.797072194964524	1.45903776743797	-5.83617060467559	2.7275271699477	-10.0702024830579	5.27685859887789	-14.5080164545648	14.3063088667596	0.592596092170923	1.55618693988448	3.89843680039127	-0.594552473245145	-20.0505763870238	5.39255658753236	-0.00434607342836535	-1.38228308203939	6.92812025422095	0.0856986371008559	3.19579844569349	-9.74203064267576	-0.833622593691986	3.67218144358082	4.30767964721351
143	2.79880234766455	2.60654247254891	1	3.07880458513432	2.12126311896327	2.81551618019261	6.2796331982156	1.23941380572651	4.04667169585022	2.11866535191269	5.66355562362973	6.21540195915849	1.00343626246222	3.94561420453623	4.5507498816914	2.25452259793635	3.81666831635104	6.0921394609558	3.5058668313191	3.38230490235259	6.37625440788877	1	6.77796409016097	10.0113040710179	-3.738274684648	-8.49255049122998	4.05370026275162	1.13729360469706	-5.36824513391856	1.65762741281559	-6.94213571713754	4.99631922400675	-12.8659251191208	6.67649308560525	10.8046507048654	3.49725843826914	5.94049939992493	-8.38968683499997	-10.6604327830532	-0.701106598455353	2.17106878198006	0.959099786063568	2.62541009773562	1.75717275347449	1.84380849727036	-3.92180388903018	-1.50658824424934	4.01477129452344	3.57392996951675
144	3.45782968704843	4.057284527208	2.81598360901231	2.31243570243452	2.20097530171712	4.88706336273635	5.16465638413417	3.8861338346327	7	1.77684924420211	3.54939109472257	6.49517154031853	2.50692156893893	4.57198922383705	4.88735570656765	6.1189305708272	5.84804994297224	2.93183155884204	1.00695322580249	4.01963992286159	4.07590082634992	4.07149071803636	4.40999938540817	2.0447791160877	1.09254522977501	-4.16085458632259	3.18880933715873	7.45231187560693	-5.29226960112231	2.02823263140837	-9.108688194702	1.625927281325	-10.4759437078154	6.95908142230304	8.42658646757659	3.85355795179663	2.96902628918985	-10.8773473280007	-15.9887669956933	2.18929174663352	-0.875952477834897	5.05716794322016	-3.14354044311031	7.25774958644198	9.93654881438044	-1.13941488775767	-4.28683506266203	3.93371920200147	11.4810180560784
145	1.34419829476057	4.16097792014732	1.99834398045771	3.75822639226793	6.0939854891076	1	1.31433543325008	1.31865293219065	6.34788191633524	4.15890724327142	6.17117168175911	6.48989674488782	6.78397589551648	2.62299767438624	6.21035007064781	1	5.92887546728901	4.74891157318281	1	1.77842683499282	2.60416412231976	2.70452728832175	2.32333517736455	0.374460008727806	0.369873009123881	-4.84325593904802	4.10538608565668	6.43436453216859	-11.383671947233	1.08875071272108	-9.93838738605282	-1.00320183506836	-13.6192183451648	12.0327414787681	6.45600589315398	0.323691931158141	1.64975250172725	-9.47958149426386	-17.9169069930931	3.03924601351139	-0.664376697294406	5.455633413548	-0.825986969278164	1.79475632187186	7.55041649632143	-2.50759600335669	0.221040543371588	5.12234695399244	8.4499326493805
146	1.47811017375877	1.38961038286916	1.54569683394646	5.93320284698463	1.78480324821444	3.9607063854456	2.70054895347819	2.32803962346443	2.63114685688472	1.18332914759922	3.2162647455812	6.96551302536782	4.55073562854493	5.85352095385976	5.39694963819128	2.05156054113975	6.29470508668456	2.90658997989598	4.19119707925681	1.90679173314449	3.26756173326434	2.28714802394345	5.18543247713051	8.29521833521784	-1.72768671579207	-5.54532517991372	2.18534058373761	6.17130435921456	-6.23999981361519	3.75336873740408	-6.89386990083448	3.79216214551523	-11.2425223805225	7.43948561596747	11.8413266344831	3.06788101883886	3.46680459141638	-12.1982209288284	-10.1217672600616	4.01996570700629	-0.391467308647894	0.520772361642388	-1.47734814096634	3.41161406315277	9.22097577915052	-6.0905236713585	-5.09256265226256	2.61017924738016	6.81595988967639
147	1.44430230287416	5.25580554710297	2.91286111398078	1.22769502003787	1.32965102512962	1.30110858890774	5.62462491058524	3.39668939657835	4.71943922147422	6.96976653514301	7	6.75495311374794	1.42042172152853	5.88663887801736	6.35947914854966	2.05544056585686	5.44944024279242	1.39346246484056	1.35479935958746	1.32959105512527	5.61265880374681	6.99385416787034	5.29701790753541	2.78392226349722	6.74812000142797	-6.84909409160032	2.02450200533517	-0.327338276909614	-10.0256950440048	2.07149260795532	-18.4626547136506	6.13020047843082	-9.31111998533879	8.24797712331717	2.58539547091349	4.49037978502449	2.64759530378792	-3.06072477476398	-7.52099134212422	3.48985784353393	4.68973116584714	7.56683379527831	2.18839236433815	-0.67998563760318	1.57721588908326	-2.5494257529293	-5.07673803276049	5.20398090338625	-0.266623137617644
148	2.28674234710953	5.60604237648451	1.88125065285855	1	6.5639018032276	1	6.48111421707368	4.77885799967597	4.46929260412612	2.88862566749359	5.04018910554925	6.35695656448276	3.96170901098991	6.42178087940709	5.15234215826413	3.17483484963058	6.81120196429588	2.08913613118629	1.61172681338008	4.9123043077139	2.26732563980861	4.40874907457395	4.48500314583285	0.339545272270282	-0.779068933099884	-5.2071716845756	3.10297623427572	6.49065179549302	-6.85359748979795	3.65994499571731	-6.88273706375001	3.89969194810447	-11.9424885539457	9.00948415846356	8.31097000906409	2.05761593518623	5.88605149742034	-10.0044376612251	-16.3769241454399	2.39297465555181	2.2429577878542	5.9532986038149	-3.78372371573994	1.10902407291718	1.4878897661516	-1.06500928731933	-3.59166297882659	7.11336289285323	14.5404557905788
149	4.62687637563353	6.96397158796709	1.97175806530353	3.25830872649043	4.16628102306064	3.35355008946039	7	1.53397300646998	6.56615136643236	2.05466348504373	5.83277596188536	4.65896181399203	5.03440068746745	1.36597273384611	3.3598527506649	4.46058365611379	6.52257298637808	1.64099025906946	1.84071007925399	1.21683824285132	4.00694208413719	4.719379829756	3.71787200202674	1.66008334476958	-0.0708264407177815	0.112118665119955	0.654760330860128	0.211127121724211	-7.32716656790251	4.49184572059118	-9.69541632678021	6.98059306835542	-22.9772389394582	5.8545596380262	4.54063419009096	3.19018129499186	-2.39980506946782	-12.2573945152641	-18.0858435198683	4.12748602439955	4.54507052893783	-3.99739022558839	-3.1142210341647	5.17580757579847	3.55469793687914	-5.59087731590199	-6.19048920700213	9.65394129652589	9.33739630694269
150	2.05737488747416	4.34450264410831	2.91061996047253	1.55389607737834	3.8286993090572	3.27413937206899	4.96998849811662	2.12015780254546	5.40916341134079	5.93256586289123	3.15840247592301	5.92794440354541	5.06521446381296	6.12710746230354	4.90575030685993	4.6681202374511	5.39525610195356	3.95104955076523	1.79568317353395	4.19690857270555	1	6.00797654677223	4.47039630901906	4.61030418667234	7.9144328977829	-6.42370874897911	3.09564773078453	4.26507064512817	-8.42144822475951	7.68812972973157	-14.154245347804	6.85390300102065	-14.6169953705988	8.86316452974219	2.27367120793836	5.70625215064	4.04936236820244	-8.94557577611615	-14.2519601473507	1.59600705548585	1.35569578546866	-2.09949224782859	0.100589458278986	1.84149193440601	13.5998036433723	-2.09987886434489	-4.76608954196955	4.79705199422992	12.1433781360694
151	3.71085848075955	2.53238006357491	1.20588373653863	1.93003975380229	2.82810677561601	1.61666957035185	3.90857494852397	1.09845996315378	4.21283108780363	1.99861130363655	6.17622573973747	5.35236527474578	4.18289011140803	2.32424593800153	3.76129485931511	1.43365367728478	2.54249466020537	4.26440697369367	1.64957931654721	1.64690843991678	5.4341543221438	1.15987579575285	6.51614728831365	9.41940737633443	-4.1646433576635	-7.20448048905359	5.13405798990947	3.62467605849944	-5.06674180304516	2.59927377100116	-6.39955038440337	4.31661173408432	-13.1929888485492	7.30072218194148	10.7224707628098	4.8450386765871	5.61935277811539	-8.07739230481652	-10.9090340534855	0.0821499118808671	3.22740502966788	1.14220907847209	2.72788049723202	0.037828970696611	1.52347787235137	-1.93393377237644	-1.09157548557122	10.3976989395775	2.66994937503012
152	2.15105312591246	1.86973278594677	2.91170924902668	3.33371360132119	5.72647406840004	2.12126907211796	6.78833187130605	2.81425807949684	6.58717754894778	4.2706357054262	4.57970180124139	2.71729823275631	6.60067645411508	4.63264403799284	5.85150178307399	1	6.12322769228371	1	4.31783955562935	2.80207745672149	7	3.40152370844519	1.9339757309545	4.63558474518586	-0.592779075660426	-2.57448893128145	-1.31701207016818	2.31593638169117	-8.11967170441428	1.42268261601414	-4.65175477203612	2.68367105537101	-17.9053852568797	13.5061219490718	3.49331386715541	0.191980961798181	5.1334195672431	-5.88808647165551	-17.3872002879368	-0.583207785090762	0.669586186047391	1.79286206750326	-1.75684187524806	4.60657356487268	3.92061823803289	-1.12138564866276	0.0470249781266691	5.07066452224373	8.41974436635521
153	3.63788929231661	1.67044706981184	1.51916057517869	3.20571406505566	2.51458429000564	2.37338243671784	4.45388172949342	1.64547415289226	2.9046259780614	5.86809402788474	5.96762171998432	6.79752000691483	3.40781777491161	5.85180687226921	4.22177628098972	3.30563883299249	4.12119910244832	2.77337218976896	1.00788438264065	1.458272004653	1.06249886362847	1.17205360673902	6.27285771503387	9.98844079575437	-3.28903304083516	-5.91226955922831	3.62003470487928	3.5131528099175	-5.15418650125825	3.29652383678248	-7.36506828145129	5.53283996928193	-12.7403576958793	9.47050530377456	11.848874670993	4.96796920403595	5.70756676074492	-7.93246248650308	-10.595393427437	-1.60618586510768	0.670519797844171	2.19576090066897	1.45422894790722	2.24632765780053	1.35274016607766	-4.79524044033086	-5.11295425007061	5.33021779282842	0.499719017782824
154	1	5.15199347555054	3.63148426377536	2.58408212802667	2.51611974712554	2.89321204198499	6.39898791737693	3.56029605392364	3.12489665991953	6.65740232879303	6.12992714857473	2.17074241040269	5.29097679965196	7	7	3.66249889067187	6.73821308640391	1.34064518565173	2.11881737625708	1.97677322486158	5.50014084622122	2.48386994679126	4.28002706268788	6.51234329375556	12.2795738938108	-5.84758802958468	4.99220086116695	3.44143829445399	-10.191368120681	5.06995945565995	-12.4939604060278	6.81199598576259	-14.1424984094504	7.6149012422013	3.55621315127977	1.85035496237802	4.08400990583125	-9.05379075850343	-15.2582970072484	7.7732453579821	1.85705219053852	0.427973473437279	-2.93154821275612	2.5025399359786	11.6789111117743	-4.15425429879545	1.34106277674275	5.71812265966006	8.13916110845153
155	4.6283932450142	4.81970478814709	1.57973973214506	2.75648694236999	3.45309897128392	4.84399861647408	1	3.00610492062952	5.365671762161	1.01649144876481	5.38945353759475	5.80681685816297	4.33669751771205	2.98788318371273	6.96087884840526	3.98282120636618	7	1.24456259835408	3.51256839243159	3.17897386486801	5.38405077565248	4.11382069535755	1.00753810752747	0.838078554524819	2.19007213170288	-4.17387085290756	2.29661905119941	6.51613353794454	-6.13391824048379	1.05820371289355	-8.79301266994198	3.66408751462523	-12.6138604146283	8.66883110895804	8.16313265450684	2.58242212107003	4.52374967697676	-9.88600721682444	-15.7906577769202	5.49927287777653	-0.731533278779553	4.00173453509459	-1.4066442210112	-0.891070917840099	15.1911283650285	-2.48163000073846	-4.41224572146174	2.4452654356352	2.38860404346048
156	1.06040270542042	1.84250466130165	1.54428533774968	2.02884251992205	7	2.10861648881553	4.640795603216	3.87648728540188	6.36188158800113	3.57390678888506	1.64923220526274	2.92530627084869	2.86560433330763	2.79519524493534	4.2240864117963	2.39538174769381	5.02996133973452	3.8497045376206	2.03943232194336	3.21963729703667	1.69203336153225	5.00248484359272	1	0.517189218093417	-0.189605036733164	-6.33290710588151	3.5796421310795	6.74795228861057	-14.1983874476952	2.25325341280507	-8.4540962552416	-1.61839912481369	-14.8918393760055	11.870702530147	7.19554138154435	0.244628664655023	1.76315954467288	-7.92131810902409	-18.213153015813	4.49365794128265	-1.8144677620129	6.18443681821294	-0.507409454573638	3.99480695492196	9.28535885484413	-0.247901377299968	1.15280756525878	4.20240019292773	6.4002904807014
157	4.03796387277395	1.22738889719533	2.49898844950896	6.40984979016146	2.825343799627	2.39607356406391	6.66808491032447	5.99822122979419	5.60143050746617	5.57252076620484	5.3843474981189	3.38538547122322	5.08734980257027	3.45367275401005	5.8526106937778	4.73546833460392	4.38568865826599	3.93843511292107	1.51546399899857	5.83724421096787	1.0276566519225	3.31823135397756	3.77054205595481	2.44674919584886	4.50805638008781	-3.1708808433295	1.8081270332729	2.60913280479832	-5.5202836505795	0.826130417248061	-8.04423027207753	1.46146798972649	-13.6836124289976	9.41914985493673	4.22239934767993	4.49027655790656	4.02302179013421	-12.2413179206599	-17.8897843227577	1.98791662690958	-3.59859869120627	3.82533919146872	-3.90694770698154	1.02274926820502	12.7195790352679	-5.29204794544887	3.18227516491499	4.87892875850201	8.86529209360605
158	2.5893756073415	5.0534455006884	1	4.87579564317393	1.80191573675805	3.18199348052769	5.87447748339543	2.16001255418984	4.08061639382882	1	3.43822061304444	2.17593518678045	2.99970227271854	1.16237885929493	1	2.03229102887588	5.11563993209131	1	3.94686932763381	4.14302426791833	3.5053990058003	3.43026203674563	6.62294775747869	0.591307498967831	0.889514671618028	-8.76941936251912	2.56612418192393	2.72464808454789	-3.9087100463704	6.75294083041111	-10.3821233281395	3.01848164412403	-15.7210619724342	16.4218796440245	-0.435497179259432	-1.04997698310786	2.00774650475624	0.19543990643888	-18.5300817339961	4.11108757539331	2.24495281705062	-0.723252619129124	5.33428920242466	2.37394622497341	9.24408396162038	3.01880335055259	-1.64058165051312	4.48435629428966	5.54531182161953
159	1.15571531351737	2.92452577996639	1.70912427535554	4.01430443623041	6.4692720586279	2.12678856805451	1.09420245767018	1	4.9155854510697	4.28865244636147	7	5.55391479013489	3.55561040125949	3.04090997922766	3.45721628306008	1	5.10765367598546	1	2.51870950723525	6.05417162960468	4.09148014891949	2.13398717924626	2.52919943613992	-1.35307389443784	-0.615371237670934	-5.1459074041139	5.24025146289487	5.73227598433205	-12.3123002882388	1.15317678729808	-10.1597220186946	-1.71917960747448	-14.9259276439744	12.1047368538478	6.6970653708793	0.310803327354342	2.70562654511051	-9.43381884684436	-17.9501974747841	3.55687272426205	-0.00283982713886455	5.3835867817835	-0.045359665673063	1.69622504294259	-0.622092596661807	-5.33537247293906	-0.242857313141816	4.45404773861186	10.1448820413839
160	2.4737595557292	2.69317158545571	2.91801441807182	2.79470482362474	1.56622123740681	2.54538851170619	5.48300166035123	1.73423654452894	5.3270121967946	5.76883305986207	6.7298398543426	5.82105834040259	5.21183604912803	6.97093077556796	4.72689076314585	1	3.59284921602161	5.56329063816645	1	1.60754581005792	7	2.15530068549375	1.34766246512493	1.05655641022204	2.00024119673775	-6.13584291874466	2.61992253762403	1.52376946089089	-7.12281724123802	7.26267849093347	-9.40732165030642	-0.0926195472336183	-13.600034834539	13.0368983280304	-0.942158788633832	3.53879797997742	0.820978084260081	-0.436109416822878	-17.1091186741461	6.87984005540953	-0.308023110694958	-0.271029991569469	3.22520724848887	4.72904404706204	12.3783621755762	-0.913290743594064	-2.45837295522516	4.89216826632777	17.2382202979423
161	1.95175210367434	5.93397232360786	1.11695348524916	3.4738675032531	2.08631901680783	5.20930716817739	7	5.57694064477719	4.00874459147897	2.48732371278415	4.93231566554247	5.69476375651309	1.63616458741285	6.89167916546107	7	2.61044104718487	3.26556752459822	2.39655072749838	5.17182725040366	5.61066151314485	6.63671067867237	2.56420510267518	1.84115661364766	0.649447947530893	1.97294896415986	-4.87187404514989	3.90411058225076	2.92215986566781	-2.95574408882383	6.13430345924966	-12.8323751356734	6.00458752285156	-6.98130107909804	11.7653844526698	4.42942813953793	3.69127318479305	4.71166489454965	-5.04699537689156	-11.1078062579322	0.887929534085298	-2.81142514229984	11.4367550938627	2.08010502348517	5.68125779206354	3.70519183479923	-1.00255250498339	-6.57581495329323	5.76913264915534	13.4115525565054
162	2.15070372949498	4.92678941269454	1.75900688447188	1.80476801629023	4.90088362783944	1	3.99528617916778	1.77549256712507	3.47688851438719	1.03371018049013	7	5.64300565406183	5.33894367354028	5.92311735178326	1.61948799179008	2.84806394707077	2.99106364985638	6.07828717031704	4.71020612335787	5.53736482877219	2.26365526214482	5.94584507451481	2.98254890567613	4.47499389347895	11.0494272743556	-5.12905364154191	3.47808792187248	5.96680257812454	-10.4675678323024	4.80937605591954	-10.1525209200356	5.46325624539312	-13.4281118839333	7.94082801167249	2.472154492508	4.52827156454481	4.58102232309292	-6.96307797610427	-13.9373566254001	3.03062231360838	3.27876513094064	1.05866677293073	-2.09380771314358	5.22939228878582	0.922114066453629	-3.39623294031954	-6.39730115152403	4.41964795590253	12.8906871080856
163	2.02662885066204	5.53216488260175	3.24720247241696	2.95173112995917	2.32016092117875	2.25428839120641	6.23811552210958	2.22220654934463	5.51792724761961	2.93810601272303	1	5.37866280956663	2.3366953926183	4.61901280988842	6.10001383960309	4.23789674946011	5.19474347466183	4.12540630921038	3.89717584878743	5.31513680142234	6.15871110124963	2.24462295607718	1.83245925254695	5.58520665004603	-5.40251574047828	-5.59247152345773	0.42537566904783	0.0332097133271687	-4.67857779581722	0.543514935494451	-8.72059837371329	8.10608520138132	-17.1552855795045	2.34852298539318	4.38038459063561	2.71837847002931	5.11341717452218	-9.04856587565319	-11.4152691946008	3.48903652231998	2.39907255637904	4.53289216365992	-2.50731055842172	0.471978815106818	3.6512594180877	-5.69784668346212	-2.70149427821117	8.5045102681237	20.7045512307697
164	1.29037070007762	1.37631101921195	2.73719613207535	2.77533066000812	5.03001949928879	4.4245176747322	5.07726583955754	1.25141650978803	3.44698708908943	7	3.41993254466246	5.33280231255002	6.26613737282346	1.50575387848204	5.08077052058227	6.37291366054815	3.60845498171692	4.17549964966056	3.29353458782301	1.53191720306631	2.4390189763049	3.53284010755137	3.67988560268404	5.14119464861103	8.94739885476733	-5.86757350658419	0.292011061600974	7.21008846321173	-6.04479160895992	2.20574664701886	-5.97484265236185	2.13545441756452	-11.3548755433396	13.370501320419	-0.0123138797211885	7.25649123280554	6.55903570337202	-3.98350765251798	-13.4349553935717	2.06049334161296	1.63295239028253	1.71514909454018	3.95934771180593	0.425458456467156	7.23916956493001	-3.51440305986474	1.26560072643347	5.21613847287051	10.3367548158751
165	4.8597004802349	5.17058584279747	2.96973679124494	4.76293711488078	7	2.24227388509531	5.40607780232013	4.2241463611417	4.68921742820993	7	6.3600181046417	5.26103813364676	3.22383566628389	6.46016540639539	5.95772109847862	5.13620687618844	4.32348146185702	3.81359815539319	2.6356073170535	5.63420172878263	1.3602932393716	2.79824329999156	1.60886021701582	7.10876978289789	3.98739307165216	-6.87291466561417	-0.410878696861562	4.28854752859737	-7.48974273896546	7.79817923252151	-9.71795092658047	4.52086424603771	-12.5587619349758	3.99440549492908	-1.63138740561587	8.5773130550208	2.13864134539302	-8.45765616759709	-15.5907831919973	6.65423655730666	7.78415202176235	-4.41369935134367	0.974786032586186	4.6164693802651	6.93732231384913	4.95828969552801	-7.71714560186541	6.72819812986583	-1.4182141762529
166	1.58739921599665	5.99618831112317	2.336664107742	1.84910945285046	1	4.91148111441522	5.13156459009075	3.18075686050737	4.61736801226684	1.64434910258077	5.91433081858557	5.48695482780126	6.67777593056577	3.26787160794813	6.31764233060837	4.91683369401465	4.72705270292603	1.64090115729452	1.27388630608212	1.39781323925658	2.76133150008273	4.15657234541102	6.60095541524713	3.20054765327383	6.95436600197805	-6.71662199045985	2.09605038088627	-0.794446255448444	-9.68534761003303	2.80075812534875	-19.1091716911323	5.70263117698376	-9.00543048921859	8.08390575079316	2.95258090423625	4.59217412889075	1.34898909780358	-2.62443717219924	-9.19429038896578	4.20321134125754	4.68131870424089	6.93925896447686	2.75620480010433	-0.459099403367326	0.919378356526797	-3.40865655668802	-5.62474925658318	6.13808136521407	8.06176687423496
167	3.62465998121788	6.824461534178	3.39617882303884	1.60220545480755	2.32621855331587	2.34220365946366	6.40466645244612	1.30965261684232	6.53998237330426	5.55778561631685	6.33743106828725	4.2761800862099	4.06865696087825	5.73786324624856	1.27338968693309	2.94621021544638	5.51097753766693	1.32402165408509	1.90145725669069	3.14785009283637	4.6243288958832	2.51819476182392	4.89113840480164	4.52570228001499	10.1237942773201	-6.33439258231681	5.67593613479036	5.48675907354131	-7.98824898703429	6.80943014419032	-13.9044536383159	4.17875602217602	-11.7018464588513	6.47476049883088	0.546329831181084	5.1857552750818	1.93079081430129	-9.05854581198956	-14.5141016483846	2.02518322218719	2.23075594409963	-0.352532374814123	-0.283348169687289	-0.0142333896079912	2.91698308142545	-3.38865513427761	1.63950642835777	7.75010329324118	16.7305092026675
168	3.60198921481614	1.62586580593482	2.22361774597713	6.24120212688918	4.93080749609775	1	5.2611673085714	3.7595686822195	6.40719691719993	1.80198223299702	5.47025539396717	1.68971056056496	4.40409418117655	3.82990668854632	6.04776280371582	2.22591474892579	1.64892033145782	4.53004583247442	1.50527404855247	6.94589733687105	1.18082917207032	4.40313338435938	2.15009220461971	4.81977256467504	5.04005807941201	-1.8558599956804	0.837536568246504	5.29028802756303	-5.15895237329165	-0.351276561107414	-8.90859283772151	0.652325787134912	-16.345484554735	10.6574403667539	5.87357558594141	3.84441892578593	1.14503269595375	-12.5129990832044	-17.5968733825463	2.13395588005823	-0.600012978479637	7.71364672800312	-2.28214061884551	4.32416897188561	5.86712965624104	-5.83266540735568	0.510110041845751	4.39016202331993	9.32955782840411
169	5.13043139807608	4.23524241321913	2.39498342197257	4.09212391217001	6.76621023655645	2.84611020127084	4.6382509259179	5.59619077999158	4.00903740037089	5.04982320137121	7	6.1406507487897	2.59126702710146	3.79733219198187	4.47228959182707	2.6175010817886	4.78221308941076	1.93401635571128	4.3181714557469	6.246733433342	3.24817650131175	4.54838209457615	3.5858131161841	6.17177964241785	4.50137204032998	-6.16810647017258	-0.9945683780039	2.90753106661406	-8.21435412108812	7.4829025017658	-10.0050624680531	3.08300390538448	-12.6004339777707	3.17729406781877	-2.14176687194962	8.22903273441706	2.36263169705549	-9.2663215882248	-14.5997800906361	7.42491598761697	8.09379606057308	-4.2456335179288	0.737637623049104	4.06669105922255	7.62155031147125	5.184125285924	-7.02723745102761	3.73349369981317	-1.92007417004086
170	2.56326204273321	5.45882695948865	4.27054764580082	2.61602358449727	1.33055414761258	1.94115504949182	6.33136186582489	3.54780023395793	5.82155306717842	3.22707935512352	1.77910868353678	6.24859623542384	4.39534470888628	6.81211679821352	4.29704222791388	4.16441006776856	4.34198238965409	4.24592337999169	2.9380702610673	7	4.38606960483384	2.60040681037073	1.79274593100723	5.79460448105231	-6.41261575203981	-5.70724741078064	0.786277151513877	0.34907262469137	-5.3049451848044	-0.0103715946147617	-7.37885270706503	6.76917505090127	-16.0054946393871	1.41078461554181	4.6471822275463	2.16199025993747	4.9773561181637	-8.94121728566439	-11.7951248788218	3.58648626612387	2.84131398004182	3.85454709837109	-1.9536917222116	-0.117052247426807	4.28079221510421	-4.97449073497162	-4.56002035459912	8.72168255812346	22.2805364254113
171	2.22903284098047	3.65048751901328	1.9455128958814	4.67906347500225	1	3.42663905044652	4.0008139644141	3.074474449547	3.84151734976933	2.39349331300569	3.86770537558964	6.89714866275577	6.48170507959126	1.16458360451894	1.7580100754452	1.11547163858493	1.1233089396393	3.37399704147619	6.03199350989222	3.02649316250964	2.38458171804028	7	7	-0.810103845256149	2.41901055710267	-6.91106884679327	3.21147520471734	1.27369820168537	-4.60527901514795	5.29498462414849	-11.2026576185819	0.549464007986541	-15.8507400587134	15.3689852087127	1.09938763155628	1.43761716607274	3.01588126865547	0.375638308114016	-20.052227802475	3.74370848777431	0.682692131931443	-2.65942392058526	5.11269888913844	4.27675851487976	8.66684792118339	-1.28958572653116	2.52388972886891	8.98918791755191	17.2126640963493
172	2.8636075345005	2.49736443129853	1	2.15541894154057	2.70475125159878	2.18787118503951	5.89999454685754	1.21992071479139	4.52931019211415	1	6.23096602410733	6.68386825400239	3.87904013704266	2.18019042387065	3.52422030266997	1.23169000902083	5.17873082573353	6.12234288264551	1.9624743855584	6.36616923744655	3.22398065831216	1.32286969467708	6.4539073959549	10.5620590965556	-4.16970236214183	-6.55164271079269	5.4626251561018	3.44226860160362	-5.16595667230193	1.73050918561088	-6.54341625484815	3.7884481385562	-12.7995734483835	7.76848211038914	11.856379131478	5.97668033078868	4.40370481677053	-8.05181112869909	-9.82500416771911	-0.186740594911168	2.49130192946356	0.887312433301365	2.26733607477376	0.369159045338231	1.19601238951123	-1.47417467351561	-0.489883283069449	5.36419484727657	4.05978998748982
173	2.43080064272099	1	2.32147167800597	7	3.91725945290146	2.8790260167648	7	4.23187773489885	5.78923751726362	6.72746147124393	6.61148574311472	1.10477613473645	4.28816772784095	2.66499858300884	5.5506091726679	1	3.57681444219845	1	3.84915901663768	4.55636497123544	6.14854633689026	3.29234825102279	3.0453700941833	3.15918245023229	3.71526205344018	-4.17081342588917	2.65920582894561	2.94902440917131	-5.51576472233338	1.18384074199803	-7.37540682250865	0.74275954122747	-13.4316932154347	9.4143165144783	4.79450324452869	5.08185774514459	4.16599026785134	-12.5321378430136	-17.8057498285385	2.09594360212878	-3.03899579251145	2.98448150262547	-4.33371444314679	-2.13753021426899	-1.25865963223139	-5.13164199843822	2.13606672951767	9.19803178252995	8.03633057272412
174	1.52801762612252	4.64170876777463	2.86757264061482	2.97374126372529	2.42587548437285	1.61867535439917	6.01415877016543	2.96495170730513	3.30142809920067	1.72117131641448	5.9676989675595	1.18226202778848	2.98731506862499	2.51032884097292	1	5.54208287720549	4.10547825724035	1.54980543532128	2.41015590608245	4.43991834686343	4.58439716062131	4.02299025718679	3.98745648514634	6.34201095054977	11.4664456699645	-5.43076246752164	4.92712270411828	4.32759304483134	-9.7342091502152	3.81354387457221	-12.6809727601126	7.26165188446347	-13.755667258729	7.77347225131227	3.38330974349441	2.18451517992432	4.1317981727792	-8.44464756115613	-14.9017503159875	8.61425203904397	2.32038385092135	1.78028117067508	-3.28542234417851	-0.211336995963511	-0.0278574261854789	-0.440768047688729	1.40148207637566	5.40843005921068	9.44132136415432
175	2.63420894373192	3.13245803511034	1.12036043232792	3.95282857580449	1.48474281839012	1.20523061055157	1.39505936842215	6.12069504182679	7	1	7	1.31817467853543	2.12204439248573	5.17178356526046	1.78819485252626	1.67892531781052	2.03750584049384	2.1434894322167	6.64811375129172	3.20445076344457	1.77732129233315	1	1.37303392914789	3.34980549538211	2.55423093643286	-6.88443251522964	1.70798933566947	1.21035792144775	-5.07831174473217	6.55345500805334	-10.5852280456023	5.29058928242391	-12.8220732423327	13.3619718113658	1.1345263901652	1.71905577049527	2.90003602558067	-0.703468830363474	-19.1543040544661	4.37544080098022	-0.370349097979115	-2.24285121948435	6.33247105429745	2.3319968866716	10.600514717081	-10.4836846811937	-8.87507784892196	4.31198025777225	4.71934024232387
176	2.38126595128724	3.18175190848949	1	3.00563022586925	3.58490916278376	3.22107962780747	1	1.36294003253375	6.75110462789704	6.81062581439162	3.12424382248908	4.41382887755775	2.0869948412138	4.94281153473512	6.65068890142124	5.21789958068347	7	6.38845010007075	4.30103595953386	1.69392497804396	6.01135920517266	1.3286156464483	3.95559986782612	9.15998415564338	-5.00165272677434	-5.78698366752279	5.7785601911727	3.00354300206607	-4.09456968736096	2.47552594574578	-6.4879914461034	4.90557197919543	-13.0821550115694	8.84867289786541	11.4768128039118	4.26192167313353	5.37511328365552	-8.66005622013976	-9.73953124221437	-1.9884067390212	0.542648729369965	0.460041002591471	2.69424414888276	1.22940416491779	4.22672986250831	-3.28604310629834	-0.772498342834942	1.40782529462701	2.17579292248023
177	2.20497209661601	3.25531445113554	2.44057816558132	3.81931069106917	3.24458174774713	1.97977813879954	6.11100442830008	1	3.39409299379784	4.68859328312809	6.84754349591878	6.71369955549974	1	5.43594706414447	6.31169382108526	3.0552730539482	6.1092939038932	6.01866197110615	1.52665600058167	3.98012472367059	5.10321961557424	1.71197965848726	3.8484156873839	9.92284834668737	-3.07835236405484	-8.20129036029877	2.88695286307565	3.26454471071154	-5.06732480640868	2.9678016153635	-6.8843553273258	4.84367540819005	-11.0141769144691	6.79925821277898	12.7543238522258	4.36665540168578	6.37729751253748	-8.03512072872145	-10.0746588901179	0.497309567633934	-0.102285223353838	1.96391724761707	2.45968478198836	-1.09842354552559	8.2673445212568	-6.27220523102054	-0.470290145797336	5.95618265898817	12.2037465071785
178	2.47661968638907	5.87730430702698	1	3.12834452485996	4.35046715301846	1.41423459577645	6.33765911581461	3.327618404785	6.63025161893312	2.12254697948182	6.017301966926	1.63701526967358	7	4.70278522073379	5.65768605994076	5.88818220664813	3.0694448131175	1.75411957393663	2.69057363350701	1.64026685501452	5.71477225458861	3.67142503027733	6.05787741238557	4.67677469122293	11.7213645272112	-6.48399558293778	2.58956230692141	4.48319325690391	-9.37434526859067	6.50586799015181	-10.2552370735243	7.00441468547032	-14.4050278994313	8.93631819338895	3.49877237306208	5.26966925524098	4.22555955509061	-8.85429138237302	-15.3865270923385	8.64924392146846	1.36622092449395	-0.229087051660683	-0.99764052782092	1.75840814405588	3.98010480859812	-3.41192842854815	4.72473754431173	6.31915869619384	8.76969797401391
179	2.30431739647052	4.36758965679783	2.13076104760457	6.58184635210464	2.14666493726181	1	6.22819903751818	2.13169145877425	5.36490884682654	5.71001394227442	7	6.49395478366898	3.85534736157899	7	1	1.6986418513588	4.21022731136703	1.07159746887959	1.69186148738888	1	2.18179862245224	2.54906399166506	5.41232636162197	-1.0577415005633	3.5475027606689	-5.57319702611506	0.873719741880677	1.67914323811347	-5.15574968180922	5.57167410964151	-12.1435944992348	2.83700027270252	-16.3129008483901	15.3603275129421	1.92198335511	2.16312774333781	3.41623748887023	-0.146279027603197	-21.2389196836718	3.14142539918116	1.95469320922285	-2.83495743537599	4.73192551114813	2.67676736494572	3.24141715939004	-0.573165565022949	0.758939899017337	12.6927961594146	4.86152104853177
180	2.92987402504142	3.3412597129477	2.83784235028077	3.29239008569778	4.59653883341124	4.84601486472572	4.68953473010041	1	2.89437021946259	7	2.35036377809481	5.45015167653658	6.63688816720518	1.59830099284473	4.45988911153176	3.52513921262691	3.58057823473465	5.14577033251436	2.75427167822477	6.06268728408736	1.45783451928226	2.93720392928736	3.94510042073285	5.51687843054892	8.05940923824526	-5.80075559379318	1.04703281048768	7.04218767104098	-7.07695606165892	1.97486229889877	-5.80568475843456	2.44857730884455	-11.1459735320977	13.2035062608964	-0.00400234889702056	6.87197348870085	6.44692649045226	-3.8448187231249	-12.4538999140827	2.71334281247504	0.891234279219873	3.00548387678907	3.32427441711911	3.61161514063376	0.653615026189187	-2.29970532961871	1.29565685909763	4.692498038059	10.8594104325006
[truncated: 74 more columns]
