# Supplementary material for: How Are Mate Preferences Linked with Actual Mate Selection? Tests of Mate Preference Integration Algorithms Using Computer Simulations and Actual Mating Couples
Source: PLoS One. 2016 Jun 8;11(6):e0156078. doi: 10.1371/journal.pone.0156078 (PMC4898694; doi:10.1371/journal.pone.0156078)
Supplement: S3 Data — Long-term couple and agent-based model data analyzed in Study 4. (ZIP) [file pone.0156078.s003.zip › S11/Euclidean Model Data/Euclidean Couple Population 11182015 2301.csv]

	trait1	trait2	trait3	trait4	trait5	trait6	trait7	trait8	trait9	trait10	trait11	trait12	trait13	trait14	trait15	trait16	trait17	trait18	trait19	trait20	trait21	trait22	trait23	preference1	preference2	preference3	preference4	preference5	preference6	preference7	preference8	preference9	preference10	preference11	preference12	preference13	preference14	preference15	preference16	preference17	preference18	preference19	preference20	preference21	preference22	preference23	preference24	preference25	preference26
1	5.04080189881111	3.68865283259361	3.30325046911502	6.96513469814774	2.87167253046029	4.54108686892973	3.67612551711651	3.854754361399	6.29201248723337	2.8640877597169	5.02942540717439	4.94629051197703	6.8128173343192	6.0728931103509	5.64551648268811	1.13203131426692	6.02649886507925	6.70388861755723	1	7	2.01211827968861	5.23906311458601	6.66699728771345	0.844919947029634	1.68822876076735	-2.09893632323872	0.296803596036543	3.43193597915389	-4.49477212128611	-10.1017440684652	2.14176478506889	6.54137494501748	-11.6649687493433	4.74542064499993	-1.18696602819368	2.25149482909809	4.27838321256742	-6.63460082867982	15.7121012238219	4.31920421746026	-9.43967214762522	-4.44863308488506	-5.92974893469856	3.9462821189536	-1.50809791480883	6.70696084622598	-4.80767096625367	4.08443937755987	8.60641514737221
2	6.13473382796095	6.03572297051448	1	4.61293940428873	2.61324742958391	5.27210410321913	1.31933858862507	5.57610350278177	2.65793188435306	3.31304681937073	2.29297677439392	6.44950193992218	3.87500555555082	6.90486657153265	3.15638621127384	1	4.70149080852996	5.64600761951548	1.90408767325115	2.94553140966611	5.13027010058599	4.86983673042206	1.16743113904616	6.62875731982972	-1.12736282163638	-3.12561521869548	-5.39889333978376	5.51043925137596	-2.29597942101793	-14.7176607271703	3.73857715554432	8.18673055391105	-5.97523488561461	2.94937651600733	-3.90585958400308	4.88531401429546	-6.45726564864623	-9.32739148271498	16.7295897814333	6.17714328338127	-14.4943812886871	-5.76752028543074	-4.97165809234826	4.95245071965659	-8.44243787601089	-0.956446614683526	-13.480372771243	1.68039964392674	-4.33711841757049
3	6.89869884716285	1.78294616011964	1	6.16470249949551	3.86951014274407	4.69668972598131	1	1	3.20173567553859	2.59416982529518	2.64220721261021	6.43140421840252	5.44442365241471	7	1.60461722940401	2.93018196809019	5.99620993546162	6.02231265570535	1.59713964024172	3.75525435998337	1	4.7769498555418	4.24229669862969	0.614344643669968	1.03628839416267	-4.01265258246517	1.14232331517303	1.90791609080484	-6.72766185857365	-13.7868309174732	-0.921573384348314	6.35265928688827	-10.4864492102258	3.4860310792806	-1.37361687753495	1.70723106190279	3.688317363093	-8.79494842935075	15.5000008735158	3.29290443710855	-9.23531481005586	-4.4307703670495	-7.93894101202814	3.25756302276467	-1.17213538299159	6.6791482420004	-1.28103580824936	1.04729744358691	-2.35752380251451
4	4.2248351329174	2.93748662281606	2.04322137372001	1.41753009210098	5.36214033462458	4.45624861297899	3.84468551925853	1.17417214779624	3.26403412370652	4.01210719264734	3.48358839985546	3.7284141936873	4.73998656875615	6.7389046481365	5.25292389582741	4.24306728938436	5.25963735157603	3.40235448976649	3.51516118654984	4.31871932205967	5.6206235975923	6.92966262429318	2.59418127335014	7.7021191534001	3.42978670544133	-1.15953818335538	-7.17130339101998	2.0763575404708	2.02857059657356	-9.15908061270319	-1.59782519543801	8.14818521755808	-13.3325358161355	5.3584611304341	-3.9752082479057	2.55125314476098	-4.3373889934034	-15.3051639293971	13.1889284964356	0.684313941802171	-9.19713330971303	-8.14842982237605	-0.0946057216235695	1.47305101901922	-3.2920588739194	3.48293774694476	-18.6557399334496	3.06763290597544	-1.74205239962786
5	6.52799251990775	3.87017900539223	3.78343052190793	1	7	4.12027655749386	1.62280691401798	1.52134781358925	1.2156853236594	2.12838294183134	5.11119948402591	3.29094136885706	5.87426848804766	6.32467513375895	5.75964578169395	1.42296856198088	7	7	2.50562325300642	3.99807947386635	3.44404662995827	4.87885931153906	1.44526081590851	6.19381316500055	3.94007142490323	1.44334680698021	-5.43247972015116	3.12645392986395	-3.93667577003257	-8.95826208411968	-0.779875350261568	7.22507740340255	-10.7160144602324	3.63401682894858	-5.14817255090086	1.82083909472339	-9.68126466911419	-10.0081549180899	12.1877105128128	7.29222276128604	-13.1967609938469	-3.22706428645639	-4.81581927322848	3.28318261534615	-2.79852976471471	4.38836666623937	-15.1891104902235	2.52238135615274	-1.43453447087338
6	4.39440519840626	1.19990943566693	1.43878647697932	7	4.80650470157301	4.96743862441608	3.26533848105568	1.64232635400443	1	4.18489963042918	4.85603521524957	3.19836956055827	5.07552233432511	7	1	1	5.75195838199894	2.4563722365053	2.65637258482763	4.59710990044129	1	5.28230043629553	4.75603569839432	5.34567064502903	-5.89433624805209	4.29995271726294	-10.971030552163	2.68375938584574	4.61912456324031	-11.2891325192468	2.9016926283485	8.01491625156529	-13.5196778492023	-4.90658751900113	-5.79847323298017	3.06221691104787	-7.13975885513683	-7.26197138812185	9.81152168242415	3.41171010246621	-12.5867549304306	-2.62580908180532	-5.46618122487498	3.30038190726964	6.24508867567195	6.8873548178484	-13.8651231311183	2.34287530843928	-6.19688816778208
7	4.1547313395258	4.86240534693888	2.86062773201727	2.89693613561099	5.80315947152737	3.68122507475454	2.30330930162507	7	1.64807576690799	2.89870860861544	3.75158319666891	6.15367555150077	2.70451521544929	7	2.85857387561515	2.66053256771753	2.82818096607145	3.64104233634361	4.83379142798868	7	3.95070295975393	1.32525336717985	1.24673590481257	-0.566022202873222	4.13595438430711	9.76390447909832	-2.18298559700966	5.7475931904026	-7.66994993739705	-11.4695957371194	-0.526991062798378	5.12781014098097	-12.2753344551253	2.41843065337828	-9.12496013545134	0.629108781641242	-1.11636635028603	-6.11741318417389	12.9067409797519	8.71313080069396	-9.20994784693446	-4.01005624472022	-4.01785171053714	3.12659880135627	-4.83272592214663	-0.21834168137836	-13.9389047234358	3.44063974990735	-4.3489781461915
8	4.4519986355699	1	2.15841285437194	2.25865630287524	4.99815426011062	4.42052809676046	1.34458753557739	3.24243949518045	3.3742973299278	6.10958134417117	3.1867773463174	4.26842758833164	2.17408267680513	4.978016854588	1.36570844476045	5.44387756486555	5.32422011622045	4.89858698201979	1.87445219182677	4.7785890375439	1.8646218011935	5.75097629782777	3.22207220455295	7.00412038636633	3.33183405287667	-3.35819454200856	-5.54707562205587	2.08707631084356	1.44743240274378	-8.86977185712197	-0.666398261856798	8.15495945424781	-13.3512769788693	4.02051788731235	-3.96804211119729	2.31175230606913	-4.16404172476938	-14.0550852573705	13.5077379074471	1.38945390819955	-8.52453221537654	-8.25974756930641	0.0327506515144619	8.58481700195454	5.47215811241089	1.85823579495674	-5.37838927295889	2.9296920602217	1.91945239579413
9	2.60470976894769	2.01538242063816	1	3.16047317674549	4.52135393932739	4.82807015883476	1	2.93092928932865	3.15260957171491	5.08185539166685	1.03420434723577	4.88754579276223	3.60177794792117	7	5.05591528506099	3.4548550199247	6.69983255215623	3.80195813158386	1.49427254308494	7	4.71860750013782	2.35758925312134	4.17017090907284	5.25755251282887	5.0566469203556	-3.12445864959518	-6.33276599132743	1.76627667001079	2.30472325374856	-4.56441597955055	0.0508156225272512	6.37834651629757	-13.6734698895606	2.19895572056287	-5.03834335640945	5.44980889477529	-5.13939526426596	-13.7305649271322	7.77841980626994	1.20008230293817	-10.4819182595502	-5.66103121152203	0.64954704031716	2.14158607090203	-3.86419724202319	0.123548357166679	-5.38797313043796	2.87610240214476	-1.50827562802863
10	6.63650093141008	2.77723736754813	2.2224207174988	2.9232421639367	2.97333061234685	6.49807695041818	3.03602907902625	1	3.39062462565725	2.59673367285007	2.25569524398505	3.61963972500857	3.89224175939503	6.40268587952593	2.64103782433146	5.02198537381865	2.74183658647112	4.2988353015471	1.44370703589922	2.89400765334666	1.15386391339588	2.51185696054904	3.72807366646371	3.85182038403978	-1.86117190282235	-4.80851308273486	-3.79723957921299	4.6670454196306	-2.90111578781488	-11.567290935732	2.44071095245995	5.96666097535328	-4.27763684986023	0.837187679821523	-5.17625206134916	6.58824189928226	-7.28938387236446	-10.3371138611904	16.8810529704636	1.99264833276854	-13.4751946030455	-4.22635331079732	-4.56410347289266	3.6374102524403	-0.236799294809781	-1.75290776893585	-4.41796521825913	1.94534658690557	-4.89471228447056
11	6.53746779945206	1.65530721061612	1.88123124831166	7	1.79420271260825	6.48317913178347	1.05787751940525	3.99510231747201	4.34733691619227	4.67962253355462	1.34646309384394	6.05406848647657	4.66077141305234	5.31702137621924	2.22298262232283	1.58707812728753	3.13138516803154	2.29515646482341	3.73040524123547	4.61710008452515	1	3.40299183585945	6.88621218815231	3.1107283360465	2.42224915116337	-4.60903253336185	-0.210008293738675	4.17714967360733	-3.69557563438682	-16.4264207066123	-2.13127965366903	3.95641927445412	-11.2867434910924	4.61633528206757	-4.90824105990019	2.80178554468478	3.59728922178929	-7.97001375643308	14.108909119006	5.70740219175858	-6.70938416468087	-4.16882967346318	-1.50201974554878	3.1668891752935	0.228099461130733	-2.16263120111157	-14.0616326786055	1.55168847230928	-6.55175898110625
12	5.26368858821359	2.26612709747802	1	2.19505170878452	5.70086337740963	7	3.20829586229754	6.83688630697506	2.32054567148481	6.92264978066871	1.28113840275117	5.73318707718126	4.87281899895364	7	7	6.39946084806234	5.02917346712586	5.41932869562872	2.33820074958832	5.57850729267104	2.88366969242542	6.40222503296709	1	8.46752087320265	3.15586899132461	-2.77329520345437	-2.82413381878566	2.11801096456435	1.78700112754783	-8.67211669220107	-3.89464342083423	6.95286133856311	-11.4340854871731	5.60660019706766	-1.91096603080186	2.25012050199098	-1.94304065986758	-10.747719075282	5.42450359275786	1.06627022769381	-7.15269807775205	-9.38255549739541	-0.737821176547773	8.53065988213597	-4.13801444298786	-0.0214209615163453	-3.14184797762268	2.72149475384931	-2.58570981266968
13	3.62727396598683	1.32344350396281	1.1632104732292	3.3013706341166	3.82967453267031	4.59404262416898	4.33859170571349	3.11773107979346	2.75452365585764	1	1.35097656781142	4.69438709031511	2.59253166088848	6.61787932099417	4.08174373593931	4.46448776698821	7	4.53769770066036	5.1774033096964	7	1.52388557327596	2.79136054601414	6.20737286410418	5.52904840258932	5.44716528336234	-2.77506243977339	-6.53121026480522	1.12588165554232	1.37775786864684	-4.29189273921306	0.196219649409896	5.01417326269711	-12.7422394589293	1.72477928450163	-5.35612658040337	4.40818942587534	-3.90559571382839	-13.4604465783022	7.29189432808674	1.93815413518393	-8.73665407882066	-5.65005588915471	1.02024780370137	3.67481307944357	-3.78765108730752	7.62397416448492	-5.26917760169668	3.05783381982237	1.23483359238487
14	6.16164832195416	4.12469456848757	2.14834004893187	6.33131661423137	1	3.95084776692714	2.34024194636042	3.77720305973891	1.57543412811352	2.63970433867029	5.67693593550183	5.64043192635289	7	5.84044374442166	1.21595764202717	4.06510575887913	3.01835432545974	6.32159539088535	3.64998069737702	2.36956675575103	3.01788722282289	6.52352298648484	6.19968017660915	0.77371425221326	1.61706293934232	-5.46276457503188	0.00988013620838404	4.69322579705678	-3.40023757974257	-15.3740239837897	-0.801864370955914	4.49440621167569	-12.6406786490828	6.10883349631751	-7.80571735908524	2.02039144566583	2.13019103339192	-7.57446959265043	11.585678457817	5.88896060191507	-5.77774716681693	-3.78951937357679	-0.106029840938287	2.33462299432689	-9.94218288248797	0.373015880563225	-12.081784687593	4.47948173572252	-0.413451500762062
15	5.69369910429883	4.39805153881088	3.75130801133303	1.48533690753083	6.41802393522253	4.43285144312736	1	1	2.06563754609041	1.37475051480447	4.09206385199998	2.71032096697246	4.18517828391605	6.11046597355872	6.49687701099919	1	4.9153319621024	6.62147570035628	4.35225575025139	6.16288661577246	1.81756925131298	4.92946322015051	1.40138507764193	6.18601409291503	4.21587682027447	1.4104431629782	-6.2156032654217	2.57865710933015	-3.17901159845958	-9.77377474080705	-0.315225453714921	6.45365149725281	-10.8583291737975	4.91762530687744	-5.98532449907838	1.38002779267016	-9.64848297124476	-9.66502159040154	13.8410664354254	6.03173162833151	-13.0026133265656	-4.37336918497911	-6.3469222177922	2.24557704850206	-4.03040415109208	3.94880270556385	-16.2176675453651	3.1450087576502	-1.39397704634805
16	4.97292271574736	3.65078836420972	2.26570669048493	5.38496694993327	1	3.77855939859231	1	2.55363614151635	4.60042367483714	4.81306055222847	2.78245129200066	5.55582589812419	4.24168014368664	6.15614573181881	1.84436563761263	2.25712738846145	5.14401250136314	5.48767939254526	1.20735466967226	5.58474576956025	1.88622331425375	3.36619991170791	7	0.722070287840468	1.78783853202517	-2.83744092982773	0.325121416795731	2.95095979328688	-5.20797875177554	-13.7492828241622	-1.34427176907189	4.99078584297111	-10.6496873943715	3.32963744066307	-3.11629996271189	0.907977449736816	5.00025813802391	-9.06412103386494	15.4415305374569	4.28816174637297	-9.33359970557146	-1.71704006976069	-5.62043946489279	3.50176278489205	4.73375676771144	-0.370648048183659	-12.2339888278781	5.36917760328617	-5.96458713903642
17	6.7786185738613	1	2.72737423775647	3.04129699420135	4.29298150907584	3.25471110425638	2.32691972764307	4.43058768175002	4.29639663559607	2.12439206171829	4.62440474088912	2.84922602504347	5.72506653075138	6.36120545015762	1	5.84264508084431	6.25172183096223	6.10061921734193	1	5.32875706289857	1.86264357091948	5.8053984910667	4.53303976602831	3.82929909513441	-6.24201816644827	7.74987066543103	-2.47118976359193	0.429529163230438	4.9340273705334	-13.9978236231418	1.83562829341275	5.64345816236808	-12.8549868975322	-6.61731384099541	-4.74465005742065	2.35169573823521	-11.1383461190012	-9.32501425809136	8.62357481700797	2.26552583460873	-11.9152900496123	-5.8267814478974	-4.73261312059667	4.35109579374483	1.01634547079832	5.85953489582796	-1.51404838684062	2.75992669611004	-6.43559462811294
18	6.86146633330873	1.28447584212511	1.92018457557782	2.9169166642604	7	3.26995008474269	2.23179148149301	2.0613484789869	6.23307886861767	2.64461779138332	4.93121237088518	6.44372122616058	2.61799186777328	3.87633866405229	1.75526590689545	4.69874375480126	6.53509603722917	6.37722887552995	5.18976880020599	5.08275822164561	2.14544003072604	4.97949422503947	5.8984529188383	4.63152363079601	-6.55626098378908	3.36699013791181	-4.96554097939679	-0.112522489373084	3.2508158783702	-14.5153026891813	0.791596468952761	5.03099436704062	-14.5975783451335	-3.75317270496498	-7.93969313691494	1.81498169348069	-10.2972733995225	-7.0507150792907	10.7871113561696	7.50307469120301	-12.809282358668	-7.47993888374858	-6.61088189970881	1.53435320656122	-2.74100127617488	1.13577941454643	-4.86096145800276	3.62683694320697	-10.4079204234919
19	5.62644396575596	1	2.47419606723084	3.86733485678976	4.12843557742423	2.60302311250035	1.8898970068292	6.87808699027602	1	1	1	5.60689711629476	4.78750659856555	5.8371366818091	1	1.3342828506148	3.75514126673797	3.00245713705326	3.06706112631477	5.96656896818978	1.75491898023918	5.27160608519227	4.75717804845836	4.34965209376603	-6.64263216088943	7.77262535810999	-2.06246814346942	0.727982857422085	4.16248188385856	-14.0575328975611	0.514989624385788	5.23153106843907	-14.8157246491181	-6.41066474679573	-4.78855240362913	2.14602386178165	-9.85110165795976	-9.33616726840089	8.79939175335462	2.73778107875038	-12.2352071505818	-4.94547528104828	-4.73535089217026	4.0809767426307	7.35866531828465	6.4512758469304	-17.9670559972552	2.27170075039553	-5.32119618227487
20	6.1517072636456	4.97243946318084	1.80253037818672	1.76470455217873	7	6.33160428989843	2.56914728421654	4.60838204479304	1.4085635865768	1.7093634077872	2.09499340998384	1.41336979944563	7	5.05783827452644	2.74364721683572	6.01843070056529	4.96155739337561	2.96064430474166	2.93397203690222	3.62460542333053	4.60027353506778	3.77708678064188	1.08843602898201	3.05835514991657	-8.31324214882096	5.13489971320829	-5.41071736140569	-0.0280778281049326	1.52957768457617	-15.0629361774521	3.92966635088283	9.29916423817476	-13.7915394374357	-3.19926171630665	-7.39902026899045	1.79568152778607	-12.5090477966215	-6.40275074479343	8.00854174023438	7.18844439830738	-12.4102309277295	-7.43648262362591	-5.40970229074627	2.58640350162952	0.438426632133164	5.15619244728317	-15.8794763776315	1.82133369196624	-7.52554474255333
21	3.57865377333294	2.11307059479582	2.02615696301688	1.50040847105336	5.41666900596034	4.4540989664527	2.24670053394672	2.63766255585555	3.59229359666441	7	2.65835059482026	5.11699230329833	4.35311671695168	7	5.24663591742225	4.60826585674133	3.90437185177693	3.71659772419988	1.56683861376796	3.19735608875495	2.28931185392963	5.69026202759257	2.67479591363497	6.8993590656314	3.13878394944381	-1.52540767484158	-5.99465065776015	1.22782799738808	1.26722752783081	-8.92478400263248	-0.613593671852505	8.62168083092229	-15.0940487749654	4.41466093319659	-2.63853405301721	2.01895216030936	-3.91875963892103	-14.5598485179868	12.7312268346055	0.648218320265966	-9.10617803267994	-8.7693575667336	-0.756777393058531	7.09793999840011	-3.64020734293615	-2.8529981657693	-19.062805944187	2.88919268029469	-5.11133067849807
22	4.80851083034634	6.17468789017028	1.88389008542631	4.43358799152532	2.62695993525207	7	3.88327987125037	7	1.27717311010633	2.22465476834727	4.81545790230609	7	4.15975130516652	6.46450470327474	1.66581579717613	2.48778396563858	3.34019576830632	4.94258672442956	1.31592845487445	6.63665658340585	2.01137909942065	2.18726030471103	2.89900616010317	4.74868377680094	-2.09770277967516	-3.70718262106872	-5.96774747118797	4.46544980949718	-4.54078606545393	-10.0572372694618	1.16120975822247	6.36918785288778	-5.22558639543693	1.39739365806662	-6.16377369628866	5.69053707288383	-5.45325760797942	-11.35560136515	14.9685577727222	2.51231122121868	-13.7333157742604	-4.94480157133535	-5.16975272429865	8.23012406262868	-8.58635611094049	2.63834541921813	-14.1560604725869	2.6497062658853	-5.76077566181238
23	6.33637186929206	2.5818288676984	1.94689945834403	5.02488329452856	1.66393787747451	5.7819364190983	2.93272351826994	4.71356266710105	1.94724486501119	2.88454650400432	3.46441770643736	5.64834766680666	3.72367518652341	6.03162849524139	3.26095210811105	2.42936048242427	4.39572815998634	2.36512048711057	2.50484319211259	4.06138664453671	1	4.66375543470512	5.42245218229222	3.86369375433163	3.04661732739649	-4.07430524114168	0.525323673402567	4.12243953293206	-4.19359022913346	-16.0567937671211	-1.85308494823865	4.53758737777632	-11.4402252969122	4.95798079577122	-4.82775241475762	1.32655737592602	4.4244438926174	-8.01809454090639	12.506649911335	5.32389628277958	-5.67607485175461	-3.50862395288964	-0.815023799913236	4.09292562751392	0.312978635022064	-0.866223208124772	-12.7877723322952	1.24178399978656	-5.9960137374925
24	7	4.9258088722548	2.68191403263915	5.13280436472123	1	4.25929410641069	1.85972419044684	4.50290527282156	3.46765401120099	3.02550231634999	2.63898962770072	6.14774202017047	7	6.35805414517217	5.89554834385973	4.55003560935732	4.10056036699357	5.15131122818423	1.91803325251488	2.22427485642674	2.34221044090236	6.36217428040188	4.44179136619829	2.38816566157423	3.39126943070653	-1.97261287568055	-3.44840163223703	4.18929482508864	-4.93798651034058	-11.6060324440457	1.80353313534563	4.48035195332341	-8.40112011020464	4.05043940349392	-3.09032846114671	1.7225214939422	3.7753156566321	-9.09790222167962	15.6645971870968	4.49225149218939	-8.78726712045893	-4.84842460958344	-6.06889457213986	2.38704656870569	-5.12014621377261	-0.84486049706663	-16.3604312788167	8.62377013901803	5.89682929055797
25	3.6763939184402	3.21849193911886	2.17131058875399	1.37715025804	4.08710351644809	4.47471427806342	1	1.81290163037585	2.73946216927207	6.64513063367434	3.48667068787263	5.61217388686256	4.11837099611776	7	5.86990556492291	4.39985694916916	5.2176465817656	5.63968011236148	1.68573399249633	3.32005153221787	5.3880402301753	6.16794530179645	2.95324183518651	7.34462417464435	4.39113600011559	-1.17645536168892	-5.87315864355247	1.68815551139888	1.00226048578803	-9.28948630592461	-1.11290193926026	8.99703806866666	-15.0671110203119	5.31673394016196	-2.8693892467299	1.85572477675489	-4.42919469640481	-16.0275478340659	12.6146120630428	1.18216884759245	-9.31833758043718	-8.73612079713947	-0.539970413654557	7.53486247837935	-3.91519514918231	-2.60863772046546	-18.8451180150381	4.40513438657151	-5.03655269053284
26	4.88503634064314	2.27557086472093	1.387736241163	6.23439398491737	6.14300049133247	7	2.51263943975762	4.34861038448869	3.69285757554478	2.96577259609919	4.07650008864025	2.87221131214529	5.47560772216155	4.53385589105004	3.75407730163379	1	4.11887970921204	5.37371481793401	1.79637054196573	1.82875456458874	5.17516948765432	7	2.90863134597367	5.43213356383962	-6.86333179793993	3.96819044209971	-9.49781889433993	1.87944894027201	4.59408717250332	-10.0624952617179	2.8348417837168	5.65243831254164	-12.3283611134829	-6.21627591277702	-6.3442942760959	3.93167924792104	-7.67430952131858	-6.35074968596091	10.2670867278461	3.28311978149876	-11.4063552837334	-2.59451792913315	-5.22913921689466	1.68862583291012	-1.76014039123707	6.2803534164498	-18.1436702560363	0.111891724548451	-5.88709006207806
27	6.63197168167375	1.81916857011839	1	2.19050245292157	3.10474919933023	1.8160561115347	4.13050020193503	5.66218248497121	1.69787701840576	3.24834856301558	1.88972327554012	7	3.15740762220093	3.38864002033412	4.7417205775332	2.96495301541109	5.15350613523646	7	4.82863269645905	3.77898535190373	4.03806613037223	7	4.40026619790539	4.04623950123282	-7.4490619289922	5.70057891920574	-4.36004608490328	-1.30166562128003	4.56769735957789	-13.4653353581223	2.61299961691983	8.99488480679643	-13.3946279234209	-7.0279042792656	-4.84920777541442	2.05542906992089	-10.7418976515616	-7.91854768374794	9.627943223363	3.093745810656	-11.0629559271625	-4.22427366676924	-6.91152665510794	1.32064982180647	-1.90549298931259	-11.2058804872355	-19.2300060666086	3.29913696233757	-3.61293313043316
28	4.19271227951811	1	3.36505011812071	5.7656864568453	1.5948526585404	7	1.6335850989437	2.45250483011196	2.29332173567957	4.21363831957885	4.65991134364238	1	2.097393168871	5.93741883163792	5.235392603441	3.09695992238503	4.7104340607999	4.20760661293394	1	3.86395279595062	1	3.46363679918635	1.86726491231568	1.63798267026994	0.953966409936902	-2.19863733560422	1.83483562083465	2.31203266509408	-8.35375750024754	-13.8098363252779	-1.85940063267976	6.22496557208966	-11.9045631948061	2.77136168305436	-2.57891896225157	3.02768332371844	2.70199118674125	-7.9500682199267	15.2511508357663	6.05354257780848	-10.5988255127796	-2.7638786345555	-8.9320786832393	5.56446965144533	7.06830296087358	0.693160940130841	-18.4203261485621	-0.380126256239038	-8.17928100713796
29	6.64445763794964	2.38315811390862	3.24895727463826	4.07379650907767	1.06386880714862	4.55202143197909	4.04625315666666	4.56065521191754	4.25722795745538	2.31519057759437	6.09469112526269	3.59570329929194	3.27025633142524	4.89480096187432	4.66711292461998	1	5.58720368088221	6.97973358187855	5.34180961602445	7	3.78233442020506	2.93268494291369	2.43415674588321	1.01782226033446	6.02334828192651	-1.5844939407965	-9.71254265699026	7.14672248424072	-5.57859653316499	-4.51999372198058	-0.159221343934788	5.53619073670789	-9.90958558757186	7.56935949337814	-5.63555046784824	-1.57302013369901	0.697791839561815	-11.2179777203939	12.9165697647826	6.09158216398819	-5.30713871062941	-5.04389887337984	-1.08183883484511	3.09294922563099	-2.41067144793942	7.44691140109018	-2.25209027670351	5.67610534583083	-4.83445121587818
30	5.95961190059169	1	1.20498519051309	2.55203636793758	2.28288984301156	1.33503700141116	2.63825972147193	6.98427203459963	1.07363665753573	3.2144916964471	5.64974449033999	7	3.92608414588191	4.92615683566521	1	3.00295430346329	5.27175153242964	6.36512366342169	2.05179689050002	4.88252115151092	3.18052447275507	6.99192386517901	5.07653699821341	4.33603444411265	-5.71339914414015	5.72039797052014	-4.9211863054536	-0.997172948584579	4.5096205502475	-13.3474190998805	3.27178341497906	8.25555721983421	-14.2090327044264	-6.78646805523933	-4.66969889794245	2.86417254676092	-11.2598134937786	-7.02569088893274	9.61124794196089	3.42503472379303	-11.8802779735616	-4.4124645029203	-5.84180943877146	2.29003626248655	0.110839801737745	-9.63938129024781	-19.2078795811021	3.71946376175993	-4.76694569354521
31	5.46381605248523	2.22887504042239	3.24724134781373	5.32162832853663	1	4.21834624871734	3.62603026542479	2.22381809685881	3.64529978104602	1.90615628861352	5.83313732742054	3.15650438589017	1.03871510504545	3.98450350759346	7	1.62234758788019	3.64776579246787	6.50133278524895	2.79533676352017	4.34635618850881	3.88803379589583	5.06294455662324	4.02539025091956	1.50287712630974	1.40673604467473	-3.79788358402997	-2.75467413797679	4.36789042537455	-2.57875508677646	-13.1391028661919	1.53141836344312	5.36845170182082	-15.109489779183	7.33821309164071	-7.95750454583637	2.22347814486976	3.26674047908281	-8.39243241218643	11.780505654136	5.47551530606866	-6.89755216745298	-4.45780046146611	1.44432093928071	4.72136538417789	-8.88958685049869	1.62623570821958	-18.7874581806325	3.60339516705253	0.383317203648445
32	4.09223082902895	3.03640447076028	1.47834020457152	2.78721158476921	6.59369712077052	5.25300535866777	1.30305001372787	2.06773765775708	1.87510013046263	3.86611351207753	4.25583121820606	4.36310743968056	5.30947206199583	4.62176739868479	5.46768314667639	2.06849658392958	6.08747570185295	4.48711010238242	2.67942225803547	2.03766131297744	4.06690108850321	4.18692850985444	4.70086962879985	5.96155887820239	1.10448199492616	-1.96299222920914	-7.51056792182999	3.70039995085746	-4.03819572214957	-8.6891393398009	2.56258136388689	6.27929971710602	-10.7772995514557	3.30017825862366	-6.48557259311988	3.39052474167651	-6.60427812251786	-10.8359258243343	13.6698780623791	7.18882265987347	-12.3888040038699	-4.34065773492761	-6.79750828590294	7.78859361372193	-1.03906314215947	3.11396479226617	-13.9983376712691	0.330514928914996	4.34479642395565
33	6.45157386600449	5.03435727055519	2.86359127312257	4.80005654816781	1.71179233343813	4.17995570484553	3.18994127669377	4.02754154002181	3.8904497666281	1	3.14261129715364	6.20939409191542	6.85657260297772	7	7	4.25735647135838	5.34637855230778	5.08513461705535	1.91007659306693	2.80810204169698	2.65157890412952	5.47653636751742	5.40922038359914	1.09162134397535	3.03417100755958	-1.75348197645721	-1.63713035330714	4.45251329227924	-4.199789898646	-10.8344095067567	1.34398379489745	4.43822952768942	-8.67594707417178	4.24894137510503	-2.63993009767751	1.13635369620754	4.16780688813835	-8.35623702481506	15.130147996919	4.97212922430629	-9.5316485686793	-4.59840950128597	-5.53850366325493	2.53257271139569	-4.93834826846323	0.421257059856776	-15.9195110655804	6.78134135910936	5.4274248400625
34	6.62268205553613	1.94839606343036	2.10820354808599	7	3.97130501122151	5.97946156099633	3.99735065791676	4.36135662155963	2.14903578090325	1.1942640250092	3.82419414803967	5.70791715816763	6.32795547919768	2.60780599622311	6.41251670824478	6.88326895333456	5.04321401411536	2.49107837516271	2.33435821384688	7	2.97654300774354	6.37639993938262	5.04829706941833	3.55591440360413	-7.49238995645416	5.10682275686421	-8.63468560228077	1.51503576699518	3.98472972970302	-9.86866932167761	1.12359968796981	7.36595439200672	-13.0999959801782	-5.48501830846397	-8.23935174779434	0.478021474874038	-6.82197341491524	-7.96120655890391	9.76606958009994	2.88851057083736	-11.474373805855	-1.60459442815483	-4.39618825060811	3.27364014003246	-4.4280502704272	1.94370144130484	-12.5445311518713	2.11636085506012	-4.73566869054688
35	2.94763146119975	3.98245796049454	1	3.14146636780428	3.84800965575739	7	1.92154752304467	7	3.25725429633166	5.78936787263415	1.83844866392205	7	7	6.33718394356574	1.54074761229823	2.2898304549284	3.25259731842791	3.28156279145781	1	5.7636508261323	1.58096084910508	3.46980973108506	2.92179005730001	5.84118761841434	2.07119618385794	-2.20381542481177	-4.32506918049093	3.58362209560241	1.63910638701196	-4.92377858757416	-0.246165957969563	7.84817107612129	-15.2780448232902	4.45949665182378	-8.00504385815905	2.04303177156269	-4.32771456504839	-14.1355985212015	10.7680411589587	-0.762197220537395	-11.6009897468943	-9.8076280220378	-0.0840154457438791	3.4499087285198	3.36757662914279	1.84455818586691	-8.2534667007336	3.65500231343428	3.15775092234939
36	4.34190745982528	3.46977679508976	2.98735143295845	6.86074233962678	1.66072644477737	7	2.32933198733356	2.25524797232284	5.12084650622794	4.69443783663124	2.36637900138184	3.2682560606459	3.7818458771277	6.85231810287355	1.70246993518814	1.61725949309543	3.62064481374386	5.69361794276495	1	6.12362696365131	1.18379267140212	3.11888880293475	2.38390128406261	0.622498821064467	2.5942648683338	-3.32692113792128	0.875835935078072	3.46266858324908	-6.6187044223731	-13.1743887837835	-1.63674233105645	5.41457964858981	-10.8001438918282	2.67011978917709	-2.10773236417504	1.18555503639579	4.00385076812664	-9.50351121062145	15.023367443823	3.39322703589423	-10.0461692683152	-1.73644094022698	-5.8086548187042	2.88888210872367	6.50790407118023	2.04596315476311	-11.9197647413698	3.49194404601266	-6.01000474301444
37	6.87931307095792	1.41299212416839	1.13092930337871	7	4.38868643014604	2.08583629213588	1	1.92289647282557	3.12555486841515	5.74947467505726	2.46660179743573	6.75389863238927	4.39646648101062	6.38325830347554	2.08037739029534	1	3.97717005810194	3.25731472506024	2.14369672518024	4.40522559851832	1.67515880063458	7	6.2168372177165	0.698794684523947	2.66635910780175	-4.42466413337456	0.021498801635317	0.921322641038062	-6.87777849216295	-12.7524815472142	-0.913687609493822	6.32628001184709	-11.3856226801542	2.96552972086143	-2.61240690396241	1.09777299104276	4.75524755268007	-8.2759472895986	15.9157529560268	2.22685202495194	-8.83131933513734	-2.31910954152199	-8.99236146714411	0.842305517719419	0.28780957800095	5.95791038955366	-5.0985564121479	1.0714779061639	-2.73774752159704
38	1.89429377377443	1.87632582144016	1	2.04710445490413	3.96068794455101	6.76086286605385	2.51421622053906	1.81881165034445	4.60329577972017	2.54328694617695	4.43627965105926	1.76397059992819	5.29935893172455	4.91209816192749	1.892130050304	2.15430302510514	5.91017123200783	4.09236169768288	3.00549287902434	4.91137724841647	1	5.95739245674066	5.15329077021747	7.35705617891347	4.2980164154569	-2.54675932326379	-4.61012181356628	4.51393717025018	1.83408144277269	-4.9034585216837	0.69433129032503	7.97050792909607	-12.0472929274169	5.86140260239035	-5.02505414764277	2.0888704433626	-4.11894924572382	-15.3683454159633	11.1825529728117	0.10623472782469	-9.83588933036741	-7.91810036002837	-1.38722560403541	10.1033383519187	-1.19088159192727	4.08444147987133	-4.97544746491226	0.162406462312325	-6.65317274130138
39	6.2404959094161	3.54393556632471	2.07327421674364	3.41843004775294	2.70080682342294	5.90190481765518	4.0046372194774	2.2813250345402	4.81215645168968	5.65104290360705	5.70106172623669	7	6.90006920932934	5.42601829306384	5.51348715374021	4.9468880593573	4.38533101755783	1	2.65969289680855	6.45119547820634	1	3.95118275096602	4.63887188618089	3.89471086856357	-1.44209225458837	-4.79825361464195	-4.9941080431179	6.03691691870161	-3.14821567401779	-12.072096421716	5.40746104143527	4.10966299329019	-4.80032951301427	1.38170963676446	-1.1617807772326	3.92109168131185	-7.98457170860732	-9.52431306662153	19.5989269297355	7.07238699191991	-14.4373066497602	-5.50903293027133	-7.69045782931259	4.55606370996113	-3.15989097812854	1.81449276738699	-13.2336206365368	1.2608773541409	7.54049089833853
40	4.4033163709626	4.08803495994877	2.28558098232142	3.70722491166506	2.63161272595168	6.31340941343391	1.26168469163378	5.35049699022023	3.91407021245105	1.14650800896426	4.93389602430164	6.20674748131287	3.00298584212148	6.73922854768891	3.1214644905051	2.11357326798293	4.85076711128654	4.35626811338453	1.28469678376077	4.87715478582135	4.55567226351112	5.4901282420631	3.76097544264499	4.18258701237018	-1.29757789946565	-3.7596519970996	-5.19605638271999	5.11784146130152	-4.08793301448639	-11.8811147108977	3.47757723480906	6.46646910091157	-4.48211964791785	2.06246589112106	-3.74823440985665	7.54166637386914	-6.94563909022086	-10.9701254522542	17.0407904913902	2.31275142378912	-15.3144656829883	-5.08463799756518	-5.59171269835423	1.83006408882693	5.97679670615761	4.08776862992472	-3.96010375324218	2.11692031095116	-4.17116952750582
41	5.57758810413164	5.58848764127621	1	6.42310378110602	2.17741388261299	5.16591785700755	1	2.17367519138524	3.15497355256795	6.23372986656328	1	7	5.35813006431364	6.28333331243918	5.27086085075288	2.66458523970027	3.98827218219918	3.45924522001483	5.50726006162825	4.04413557063654	2.14058944729142	7	6.05263763219639	1.69641409444269	2.98672665995691	-3.61523337370585	-6.53558069526784	2.68158716129732	-2.84145982509535	-7.24793335097355	0.0685706831677772	7.9122913053682	-8.52161297712837	4.00533209797568	-5.24492365187478	-0.902733134504871	3.31799838795498	-8.03993387091503	9.44440933544774	4.05737590423638	-12.4722617427385	-8.85463494118375	-4.41893865225766	3.39735052575088	-1.33694048754027	-4.30213817021763	-6.33341395541806	0.405782634220105	-3.10844208199173
42	4.14285615198574	4.90570078273363	1.66453932293819	3.83986347683714	4.66450921826264	5.219961002359	2.67530689143033	7	2.89975229848911	2.78880987189	3.21834501449233	1.56296087150925	5.00684270760579	3.80733786310166	1.27597543150402	2.72180201973671	6.33677925786834	4.39851492495201	3.78917472813918	5.26384807049461	2.32455869920635	7	4.85216438929621	4.29396546076854	-3.19122186585559	-4.47010034152906	-4.85991445253255	5.09215725621352	-2.4865775232364	-12.4898802075511	3.69895302660879	5.68984980260804	-5.20307823574981	2.18748454106981	-4.95563825828715	7.11276269312298	-7.2494132554606	-9.70825969726483	16.3205600533028	2.7021923860808	-13.225118104292	-4.67319440987832	-5.79050549098657	9.26955369311315	8.36660796644551	3.18628368203434	-14.2255690056318	2.25831048761081	-10.6173949295653
43	5.00023677176711	4.18389875060163	2.14410180639373	2.46161718266135	3.03945652999696	6.53103465819456	2.22622401153654	1.36902491278389	5.70568359597285	3.43166677795901	3.25518093550584	3.38014311884812	5.27386480865268	7	3.0778025838639	4.23012949528801	2.273191047831	2.19807087912455	4.20847521046246	4.27438701930055	1.41111135893895	2.81653814975849	2.73449215265821	3.52696238535923	-1.64189480328595	-4.49165750646347	-4.92267329176351	5.6466708858192	-3.35983263072807	-11.2245942336576	3.4761180325457	5.93162566627766	-3.52041020896091	0.513460503033454	-6.7482703365907	6.07934964196188	-7.56835278890144	-10.2617561292306	16.7817596871853	2.16612349041457	-13.7011867401676	-4.21343323629422	-5.24458572410913	4.41951823802129	0.36882404303628	2.13158316097237	-5.54454632652875	1.15665844107729	-1.62017435748697
44	2.16339991673028	1.42403483949743	1	1.91818065445456	2.74119004361845	6.82018636883786	1.72205924698449	2.79425970510222	4.894429613472	1.23790216424495	4.88018404356335	3.20076080314704	6.08239486151178	5.28892041153142	1.22237388597422	1.57001780633902	6.15873462723985	4.71796788885275	2.88744726787317	4.59809928685079	1.48769133854557	6.10184751823233	4.44053086064096	7.56692952843886	3.53163774522304	-3.31184685701188	-4.43045520283492	3.94072479733598	2.7112691885978	-5.71272357295372	0.39181495234307	7.59563499009167	-12.6403153097981	5.80319031335748	-3.00091064008359	1.44632736246716	-4.01829441872548	-15.1652758304905	10.4084034648806	-0.56966624080563	-10.2471583397312	-8.66642287085953	-2.17427082766933	9.63737976117108	-0.157536561924383	3.97699777955331	-5.71237536530457	3.39207631999916	-10.2977852263492
45	5.5468062245979	4.86189423002918	3.92274351635715	1.56712104624596	6.83059744855011	5.61016774774261	1.05352558674628	4.06472085366342	1.60282320461948	4.66178634175638	4.93337867406052	1.82869954077852	5.19557537425597	3.31390631376798	5.04655663932238	2.77393922632949	5.85107498318766	5.85644944429399	1.42478442308772	3.88422738979073	1.2884995525095	4.46199191552469	1.55002072489822	6.74256796498668	0.0418349008436476	-2.18159697013108	-6.47049067791992	3.54571169819828	-6.33290760643732	-6.10200480519187	0.871279284454367	5.7852055914422	-9.71277044735725	3.3795552319949	-7.25570471910467	0.919458049843454	-7.95597723520688	-8.70256234095938	12.5951509439239	7.56152814268489	-12.8411077838484	-5.65051645749943	-8.02194846542518	5.60142297635611	4.39512618703988	4.29963685417175	-13.9359841749504	-0.967438020612281	-0.973480343771341
46	5.70032398401421	2.97961020401318	1.82547532187507	6.15284090233331	2.33455290987935	3.91424580333196	3.67909180825255	1.75395935529164	1.97633214482615	1.64595603022206	3.29124018400123	3.12878277337888	3.64215338166563	2.97237370518921	5.63310054469812	1.41961490717211	3.14132502171534	1.17875212984687	1.95097897502468	2.82937454392582	4.18975495074675	4.75720708981877	4.99699558298109	4.51366237439265	2.76111049257027	-6.16840100035163	-1.42498368555047	6.22573751263284	-4.49876246516051	-17.194538620402	-1.17197461403795	3.19326003906405	-13.6349883553068	7.97892359755763	-6.72095192842821	2.59303776783883	4.63088488013964	-8.15402097521514	13.3939485050367	4.68892837740733	-4.48508022593737	-3.54375114571923	0.31545436482727	3.75745667404119	-7.67295510475937	2.78119071668565	-17.8029499046602	2.66856085135891	-7.94033698704878
47	5.89720481403022	4.15775512162361	1.64101205307274	7	2.3148043674405	2.19724498210494	6.08091018350178	2.1874694361852	3.78737894091017	2.76188159682225	1.15887112526935	2.06333585560699	3.88357784493271	3.60770812862577	1.33185169671359	6.14561348819184	4.90871535273426	5.66623176028544	1	3.0299928462549	3.80752993219889	6.86217621227212	3.02644594207964	5.03523580574189	2.50575934306704	-1.84528178628634	-5.27417934658964	4.0064034445621	-5.50582162835793	-10.9046292240414	0.43900947965073	6.3678258219332	-9.77987479412665	3.45970565621499	-5.52437019374476	-1.67802177095307	1.10466039350437	-9.05138965647147	7.37205398993364	0.34043425408148	-9.64164561838494	-4.74910600738991	-5.15694968876142	2.05151136855975	-2.43078880066912	3.44910811383382	-15.0918225756714	4.04043131228679	-3.04148835915807
48	7	1	2.65311406533357	2.32388131179248	4.50985047934275	7	5.9920028540408	1.81922488813775	6.19955555976456	1.72268027004023	4.22073755617128	4.7434529637951	4.71602740326406	5.28158587216922	2.48443517009109	4.45034091574806	6.29112934402537	3.56122354747925	4.4964660832524	6.19425972838789	2.95917197063552	4.02582136703239	3.95661907247961	3.4935520714837	-6.32636601987543	3.56525072199376	-5.44706582674176	0.367589765428145	1.91162832587706	-14.5793584102553	-1.25784825785525	3.20970324851785	-15.3296263618876	-3.64681578808735	-9.70996959471812	2.94826382350717	-9.97447471044701	-7.74872807823907	9.12562616038457	8.40306030525967	-12.7742417960747	-9.70109316954592	-7.31768238022505	2.69448971443615	-1.73302337715549	-1.83104066766084	-5.38371363118397	4.31886331266883	-8.57793801664809
49	3.75614908841522	2.29201620868004	3.2501458185557	3.69313593207296	4.4060466442824	4.65369321237807	3.1838873920026	4.62121514879328	1	4.63958237392351	3.93135644746366	6.383067539399	3.82025834011826	6.01336406747745	4.29818161352228	1.60096297208661	4.09549427902333	5.73254183525972	3.36272723764011	2.35522229484415	3.93528278834172	6.23987125579998	2.94304503031357	8.7822767469442	5.0174323624454	-3.34290030624232	-3.42915911850956	3.09905875799052	-0.121151631158772	-7.73622381857568	-2.35821201805907	9.65892011902664	-12.5202186551273	5.40271170364823	-3.17215640788764	1.93800003826227	-3.05446271624378	-10.6179905739647	7.78309981388576	1.16365480079	-9.38628128784659	-6.52634952975305	-1.13243695161277	7.86636149516847	-1.67739990753937	1.51875406001885	-5.67572561258943	2.43265227301502	-4.77135890773597
50	5.57385251382793	6.89865404098815	1	4.53496519106391	2.51569149772823	6.44606973921847	2.69313256384082	6.33341804601863	2.63792098491384	3.85355939003352	2.23306120741439	3.48421670907107	3.72813947218383	6.95391412708596	5.69425039104647	1	4.70997834070888	6.76168562071926	1	5.98021269991869	4.67857208106011	5.38190225807163	1.54575167875815	7.12612392509425	-0.242198168043485	-3.43388255917254	-5.46142083160393	5.99244804417005	-3.86652589326644	-13.9028437086854	2.23948720989747	6.92678536830379	-5.88975175301514	2.58418200223256	-4.54993281838928	5.36754494987327	-7.00985957865812	-9.98519696525738	16.3970328454527	6.77273193206682	-14.9843235436214	-5.90986367208602	-4.60091251050024	4.87800938252682	-8.24955931068254	-1.19492985242694	-13.3241878641544	0.771138940866256	-4.32333886762533
51	6.77428044460543	2.0744925716439	2.6226905997907	6.22035353613182	2.50328575670067	5.54965380122772	3.35918575257416	5.18975255799857	3.70044149783366	5.59859415273727	1.87375149915937	6.5034539270333	3.82119054098624	5.04739250692372	1.99337144706341	2.72830363441824	3.003816684971	1.47436678955795	3.46967335878486	5.49213392429733	3.70358449981748	3.05300552435863	6.35650499175982	3.67792207544072	2.10994421414336	-5.02587629342211	-0.646478631052912	5.44305993658342	-4.62821912952283	-16.822488146988	-2.04422081827792	4.37321647491591	-12.9621194727937	4.59609903127113	-5.82481295632268	1.51812778542834	2.99475182014723	-7.72672154823541	13.2148349732246	5.66375078005118	-6.41738047489588	-4.84206685026728	-0.770551143718194	3.05897129147474	-0.516273150341758	-0.932568869635185	-14.4820272523823	1.6646065522522	-2.24987805298651
52	4.11163944742195	1.60029582692439	1	3.25030249099645	3.20105669791774	3.20916332547244	1	2.16499450781035	1	1.70857837144763	4.24140586327496	4.08042763459693	5.10673303014403	3.26478585355664	1	2.77794058385636	3.83761845162581	6.64323085469577	4.77019771182152	2.79093572849926	1.91969508294069	6.5817738624803	5.20531294564775	1.98176237742716	2.19140493382871	2.34465209554253	-7.77485745005959	7.34377108963234	-2.77263515247109	-3.6932286232048	-1.67277290716903	6.3709517932106	-11.4898946448729	4.49691481921032	-6.70686095468363	-0.350482768635748	-1.73611708266638	-9.35077885020923	9.03682188099271	9.02909298939997	-7.09369191545478	-3.76673575282527	-4.48193765897988	1.37662107400434	-5.95779581874244	1.37963758191578	-19.1826726896029	-0.174075793686341	-4.61370930664422
53	5.43269383604639	6.70441750827696	1.2116094163957	7	4.90597292071234	3.6997399918551	4.00140366837927	6.38308415545827	2.43712815140387	4.06239884453561	1	3.48721198307486	2.45841170783033	3.03465806337406	2.14641642743337	3.3490217531768	7	1	5.84832159061592	6.65690001782822	1.98127274017083	5.73783682473089	1.47970114186677	3.54530004518253	1.83410027559615	-4.58661729092851	-3.40553515571798	8.30323755443384	-5.9790933707881	-10.2030170962243	-1.45929539692718	6.96330429468464	-11.4934501313779	6.5235328127005	-9.42787749563177	-0.336990976730949	0.203165052284483	-8.32063642152808	12.0577583019388	4.91682291202333	-10.5477479384171	-5.97760603594927	-2.31059248919351	3.49667358110132	-4.18274507131746	-3.95406294106151	-14.0526635355576	0.577994346008487	-11.6114546602311
54	7	1.18568899870349	3.90703142580423	4.53497315747164	1	5.04498543973488	7	2.54749583312184	4.7156812756066	2.09805693380959	1.15585153386754	3.55239692255119	5.89181684229569	5.28940420527035	4.41942536366571	1.0788482147473	6.65600059909567	6.39502082322632	5.39196541270604	6.69394911233064	3.25539760501651	3.67013353646549	5.43694876252711	1.07361749805527	5.12329675666976	-0.61510181404672	-8.62008097019981	7.495953999561	-5.73097003028871	-4.16629480673011	-0.0776686166631092	5.95873665164613	-9.29706525203743	7.61070203841878	-6.62839451880913	-2.28608396867034	0.0745182999085502	-11.0502659227811	12.9907430710111	6.32837011467051	-4.67491036517874	-3.87075750170604	-1.47496048625045	4.40905280000957	-0.411403050552398	6.22590090758095	-1.72975644233054	-0.104106648511231	-4.71126206530779
55	6.67767008334973	6.0047156535946	1.53760770728007	6.39315997506196	1	6.9460097824345	1.11664122468375	3.99546937636315	3.41419933641237	5.79597353580822	1	4.92871514277066	4.87902928979391	6.37800207664124	6.95989800508153	1.95823307596887	5.10015520730832	6.44756614191816	2.68107024063007	6.99385746927675	3.69603017216479	3.6403602837149	1.34708313559953	5.25733970798789	0.813215885940117	-3.20665685016194	-7.49670470547835	3.42455548874566	-5.46764084799742	-9.8456650168851	-0.800335108750265	5.9072787116325	-10.6689079540564	1.90511915696655	-3.71348210076143	-1.49000844793785	4.67920179846136	-5.94626438775808	9.30042731276828	2.46783862950282	-10.6329671041225	-5.51947083906904	-3.24457417785669	3.67575099494452	1.54813911090989	3.36193700253316	-2.12921412412755	2.98460265497218	2.60130370521427
56	5.8097433373227	1	2.07380242342635	2.37771890724003	2.36475470145426	6.59360302334478	3.31097441018672	2.97191954022455	3.19779037976045	5.05805827998109	5.94704356262524	5.31876651097794	2.78882447891545	2.15816519226234	2.6099379657819	1	7	6.79852938384999	1.4981340084862	3.85032498504362	3.61499915929132	3.63437784539499	4.68783308243492	1.61135288570121	-6.99854280943346	4.39545995678633	-4.83568339401561	-2.02505843230994	2.06331164966905	-14.8575005488143	3.15496042693979	8.86480084399828	-16.7615872584967	-6.36389251967835	-7.56684957999127	2.80125468399955	-10.4163439421643	-7.55195906066749	11.6614835622038	1.89656163037085	-12.3393709951413	-4.46225344794084	-4.86603985440874	1.59880563508549	-0.0931550031176973	4.17654808296785	-14.3685954663198	2.36769734914082	-2.50484065826199
57	6.67126799290238	2.51216783593519	1	4.06553810295247	3.46210367471251	2.10673737363294	2.66185455741604	3.60143820053979	3.44037426884505	4.82308173290774	6.10983943092961	1.62667852844169	5.76708394807647	4.6519907500107	2.7855096509672	1	4.36366205255645	3.52975596184454	4.3572819025957	4.87035217289554	4.66771459278908	5.77195594630251	6.11979603822589	0.0187868051547201	0.711319877269959	2.99807592265925	-6.26017612863534	6.54583040977599	-1.79751559376633	-4.66207953360526	-1.25597266608274	7.30788037116204	-10.302285058272	4.81532583022751	-6.59360957497351	-0.532349211450156	-2.92154389239103	-7.7169215483617	10.9627844167322	8.66062370609478	-6.1494430152903	-2.14285885245617	-2.0240641690405	2.29432025548989	7.43882927442886	-0.686620359188129	-2.1254712503176	3.2310723619077	-11.398595729487
58	3.51919745305885	1.78484354927794	3.77756816127222	6.26439360237626	5.08947756421798	5.3582528296346	1.90198253864979	3.99985820876579	1.9089974445098	3.51709977455795	1.58444509650919	6.41176766756975	4.8089364987288	5.699909468983	5.40521247600376	1.89946445829177	7	6.75091404327319	1.61217106826351	3.87700551500074	3.8557041310523	5.16489892404482	1	10.2884774912958	2.51821406943454	-2.29445359072847	-7.03147672604951	-0.407081432274757	-1.15446618437112	-5.83998340483794	-3.5377036330147	9.61648077120736	-12.4834947694168	3.70751212112838	-4.07711813474911	2.43263510522445	-1.00247388255386	-9.69755167086704	9.11222987298184	2.94083164389513	-9.87440077188973	-9.2394149348506	-1.47776495533041	6.88726866901351	4.45517314305533	3.63106795380669	-3.27893287506524	1.32054501841642	-1.29597938013124
59	3.13455659370897	2.1736136655055	3.79572275371408	6.50358158376472	4.26955702270947	2.20895756347871	2.30319707847059	2.73333167231221	5.39705795520353	2.1264562189828	3.00515313456237	3.3146328899377	4.26046578658057	6.36614168456859	1.51705233377993	2.38311889346877	5.14153295385904	6.66163543476603	3.54331234067845	6.73616903534648	5.14774674396599	1.43916011500641	3.6082551925715	0.196125289067718	2.36566454792078	-5.32636327381555	1.42858085809892	5.00835990258737	-7.27487108274888	-13.2777346221402	-1.06936387360845	5.47868492885628	-11.2352487145334	3.24553002590821	0.723703194129048	3.18898914054826	3.9387684427053	-8.97125273154477	17.5059919589446	4.82950483110837	-10.5392503857128	-2.7809641515336	-6.37115889186912	3.45246614052142	-4.97821257000375	0.667216763457672	-15.3172890619641	1.51370880955439	-8.13773197323599
60	6.03687970451891	3.20734635754465	1.12493921030696	6.41124901016942	1.86320132151604	3.40927251892738	4.32416218987769	1.81646870246031	1.45422685937142	1.97345091298996	4.33143992122847	3.10520616519683	3.11626592109209	2.76285960040657	6.08084059696911	1.09701151998023	2.90400856506649	2.12750045279323	1.9951758574187	2.99942904494961	3.81279990101559	5.90750713656412	4.83256179733458	4.2611914870827	2.63989604853205	-6.30300758015689	-1.34816607822766	7.41647297034535	-3.79887941058588	-15.8839060208996	-1.65927032669771	3.78313102729273	-14.7582450023593	7.0117188894181	-6.28971999186006	3.28305539663655	4.68021605287019	-7.87222749664962	13.2587803683483	4.80198950729161	-4.98414861210222	-4.11737240282448	0.153698439822667	2.95849365717579	-7.40827163555739	2.25804259641617	-18.9810448504442	2.10153889665722	-7.10147335985093
61	6.94951576566863	1.79196208603728	3.02928705256322	1.12464916415626	5.02811620002425	7	1.4062509561509	2.48086124396948	2.82869921013985	3.28538013540322	6.26860769951394	5.04526264848284	1.49546158916041	5.39643376852524	3.0771892935652	1.72177389025916	3.39155431809165	7	3.75803900320704	1.98506400500583	4.3177315355395	7	5.93532436402573	-0.368113508591763	0.939229802002458	-3.73278907657056	-2.82086779414392	0.797408716032701	0.319812382351788	-10.0032885323611	1.67753867808318	5.67810979822003	-16.9544522401093	4.01805504365245	-8.84273653004532	3.22653900016764	-11.4445586480134	-11.5803565792185	11.5430539878391	6.68396046409953	-8.67367582770503	-1.89558370660725	-4.03450253456728	6.47716304250182	-3.35569831302686	3.80050145526173	-4.35983793619388	2.65530960461214	-4.84205752393526
62	5.04529766274462	1.43243085565198	1	3.85248148255257	6.21004591245001	7	1.71264678046984	2.534143247193	2.62592277209301	5.2591932321958	5.10233931102164	2.7320663523428	2.75011478244428	7	5.18929643880461	3.248031660375	5.52625157035232	5.4606696219829	1.33074138557011	6.75681807887335	4.57699087362904	7	3.71442617322578	9.14716757410713	3.52613541966531	-0.368031829188498	-1.94518088636872	-1.34672959293933	1.36537075701515	-6.21074766537421	-1.86655411027655	8.39830557167184	-14.7781296428534	5.86300012083545	-0.767027273627848	3.71510266684109	-1.15739756968937	-9.47213552026005	5.92072261003606	1.35977482755363	-8.77428983233487	-9.68734554675797	-1.30569638915863	3.87132174566245	2.46233973698534	3.82909059243528	-4.54260519803223	3.94475751714297	-0.842137043355699
63	6.17503939656003	1.78229437728159	1.33032500733852	4.34884019811411	4.13737875091552	4.63011649551115	4.38684709921479	3.69663179193757	3.78399667923902	4.46779766660375	6.67132768102297	5.41240174717873	6.2393355014097	4.3066073225773	3.83468420826897	1.71673669381336	3.94533857562908	4.58097118505231	1.58360639687704	5.09874246131915	4.88164255228488	7	6.98708505789083	-0.58736604796993	1.67407678533828	2.00072137465708	-6.66684471964223	5.0691152930037	-2.0624848500553	-3.07899391236277	-1.47382456249363	7.53676496906174	-9.67113149677298	4.68394720047517	-6.57353140018626	-1.64862202723889	-2.99237648544368	-9.89138778973466	9.69114800692567	9.40901220344973	-6.75509691982828	-1.93241566646657	-2.87061859914216	2.67639692000406	-9.14154066673676	1.74883297661275	-2.50748865737346	3.00660374851375	-7.27808652827708
64	6.23146461769867	1.3882260192494	2.20563217797268	7	4.58787480060512	6.03151474278047	1.26030042768184	5.54643261826528	2.51208140288996	1.2555756170593	3.34022901520825	5.42121979803158	5.3751934044058	1.82989918364216	6.58913415742698	7	2.38125897063476	2.19722367864081	1.80820333865443	7	2.47424723439202	3.65014048058174	5.64758080329255	3.27523258808673	-7.07318386203703	6.07716874977353	-8.51772209945504	1.29392622178381	3.64071862192018	-9.47671059296843	1.55895186959716	6.6878716164947	-12.7084598277852	-4.9496612601461	-8.94593095859799	1.1194780907376	-7.94458309139425	-7.11013083542827	9.17694399106608	2.60758096978436	-10.8625370192407	-0.889885220017216	-5.34099341258418	4.25026055343306	-5.25921489082874	0.890713237572509	-3.20359373476813	2.22362679064475	-4.96364436939822
65	3.44840123203747	1	2.13800771921342	5.51872611500892	5.77725317184206	6.1773053616908	3.08388866166395	4.89833164020906	1.56446069101689	1.14823325905637	4.66035457585413	1.44499518395636	4.34766566004942	4.46139167217193	4.88729960815609	1	7	3.1940800220616	1	1.90399951321542	2.02432341234679	5.86504935831875	3.67409185133197	9.80181277978788	2.6912877354696	-1.73576531199858	-3.85630322243381	0.703282196722581	-1.85872868227657	-5.58623621166055	-3.3729169731005	8.72407742682	-13.212144411403	5.89479803729807	-4.07356911106333	0.674012223303987	-3.48502383089249	-10.6083281494903	8.60158371628825	2.37523930274218	-9.07597297622108	-9.35946721393008	-0.00851078942921357	6.8237277270689	-5.66608506430755	-0.791705888713548	-17.4947852935267	3.92637154422388	-1.79774868853524
66	2.92674347639989	1	4.79455796891021	7	2.85362139246445	7	1.64842266655996	6.29912565558012	1.1347125480397	3.93679552759599	5.49579501820817	3.30638862741276	1.95488067496684	4.36197544366443	5.82698676696546	1	6.58271812260327	3.77393534408965	5.34390600918649	5.41556476763687	2.05943949607669	6.21459380380149	4.56095675203586	0.352148872465514	1.33562383403706	-2.49971276342131	2.69408494373073	4.89079893934599	-8.22869664422585	-13.5215487791255	-2.71847832541895	5.31712288080355	-12.5851542235014	3.86648087961359	-2.63381103631473	1.67883709616706	1.86871627373933	-8.41686371984193	15.7997147018138	3.76326983085045	-10.3323895808182	-2.30765516545564	-8.01100333140929	5.55396505683821	5.7078033920514	4.03112440746502	-13.8790894201623	1.88083277731681	-3.11762340520551
67	5.31803211746752	4.6630975070353	4.50542189440862	1	7	4.48776717135339	1.08061991534476	6.15847371392543	2.59699406870228	1.3696749839438	4.97842267422044	3.03278140735603	6.07532273038512	6.55672814653961	7	1.30451859431007	7	7	3.5033848698013	6.38213962133321	2.79412151472716	4.79978094311864	1	7.03825538028797	3.28271585118433	1.55187669895336	-5.83178342991725	2.91606491361487	-4.08472452905164	-9.66459022562188	1.15940337747547	6.49330591720505	-11.0543840257908	3.78135892489407	-6.69614350187078	1.92048702160342	-10.6738676629549	-9.38754330725729	12.5624302809464	6.35692068858134	-12.4154121794488	-4.20420157952276	-5.97820752555859	2.35098445124344	-3.92109477952652	1.24503058016957	-15.4036723798102	2.75553787354709	-2.15145698249872
68	6.47768926016834	3.14000787711643	3.53639410285663	1.80929421410236	1.82828549124995	3.2505428335756	3.41018362423478	2.39095608861528	3.62109448704114	5.44447282353985	5.12126571963635	2.16169116375088	4.81677795963797	3.9929913745328	4.69549263252538	4.90461316947554	5.92893823152918	2.25192914663344	5.38651217731799	6.88117598319629	5.26380895988714	5.28163915498096	6.92607841446448	7.04845639485362	4.49289687956258	-1.52901790325452	-11.750705982035	6.23988660705058	-4.26906390760343	-3.77562166825749	0.56381900401543	7.76294305644002	-10.5819365400762	5.59240317175887	-8.58537505802837	1.2285614601722	-2.59544528817163	-5.93967978340824	10.0117640685164	8.303865590118	-10.1797326473099	-6.27014230501591	2.14856380974202	1.35269129004299	-5.39996167112828	5.40953438533227	-3.41573486234323	4.94954583296965	-0.106781580485671
69	5.76018408504994	5.51487446941789	1.23134783354088	2.25332295800468	6.74919616122942	5.30574310374639	3.59725372071823	2.18238636295708	3.80303683211435	1.46485561972594	1.55463684457071	5.03491057102491	2.13815082458375	2.68288905567933	1	2.92390314044594	5.71435364628029	3.88807365051614	1.84448810896646	6.1457720664593	2.13518540763281	2.39046007021554	5.79250189437138	3.25006307191923	-7.73023804579061	5.47053970350417	-7.83998357581367	0.666977449202673	2.29931962896384	-15.0672834914518	2.81656665537478	5.59953901685417	-14.37091612974	-5.29036570186304	-6.50996039255614	0.25288854879337	-8.93376235291278	-3.9471033742768	8.07558105060332	3.46057240582615	-12.9574508749745	-3.6748786671303	-8.82439065539918	7.05150705612317	-2.93372936944706	6.17852688895466	-15.7482499554453	3.08030130840764	-2.15283367360059
70	4.36854981134877	6.97710804862628	4.41416668934204	1.20069094777287	6.71763309434549	6.56012868159354	1	2.80246811701613	2.4381669745666	1.07896368133788	5.90483146461212	3.65134002809154	7	5.18606959279119	1	2.26019650487613	2.24818211923327	7	3.71682435250102	6.47840781461464	1.47851467984998	7	1.34916246350606	8.11376302044206	1.69251694150148	-1.66454480798987	-6.60428346762127	4.23446482665409	-6.24733106194345	-6.69949064911905	-0.531040860679861	3.6036860365578	-10.5144368357405	4.74762529404749	-6.55966758355604	-0.0121159918224839	-8.47830715046653	-8.52759661256973	13.7340965052142	8.95170707324322	-12.4994951976817	-5.97927635723077	-6.65096613452947	4.79051607741152	-0.660125173080389	2.77873817810154	-16.678258550444	2.32422751417747	-2.05196724810249
71	6.1014284666429	2.36578527196214	2.37219978718481	3.8310989232238	5.98547426557823	2.14440722975875	1.6012934864366	5.3421602301233	4.70984878575294	2.7165486565306	3.02629916427386	4.80072100973939	5.22220016675722	6.97101120661386	2.95028513907863	2.71714280517615	4.51472767810518	2.58819758927581	3.57798017332939	3.0289477053143	2.1186871186316	1	1.86899783948959	2.69261835672483	-7.11482804592942	4.14435383952619	-5.12343720037631	1.2866068218809	2.16267131553281	-14.2828828238731	3.85397232450903	8.22287246136029	-13.6610638779069	-2.66059829933921	-9.08185684000241	1.70047608116407	-10.8336458638237	-3.28228985004173	7.3639628871023	7.23002198009316	-12.4134603010461	-5.63141631883485	-3.51736048427172	3.07740688645497	0.456628536841266	4.75586981552698	-12.0316649301274	2.1265728184269	-8.37236251275547
72	5.41859694142911	5.4095682415668	4.42365545182613	1	6.59459840610396	6.40300676109947	1	1	3.45465982066984	1	2.67690600606601	1.72135135634817	6.4439941055349	6.10914882965313	6.78478682512809	1	6.10409664600607	6.72422471888777	2.33331683079544	4.23841561173807	2.03066389901998	5.84843600996509	2.13933612841124	7.59655714839925	0.216702923249843	-3.08785577282854	-6.82753826797496	3.84047831628627	-7.16154857139919	-6.93157066786712	1.54874815800431	4.23514263101589	-8.87885938895073	3.31785466562281	-6.70112591168073	0.262277831085204	-7.50422899533436	-9.12496193845586	13.45000065564	8.07884557559341	-12.4665764322889	-5.86469156794118	-6.97703081496645	5.90750304270458	-5.01794308822089	5.89075591392759	-15.6117302119314	0.0566421273639083	-1.96781410744704
73	3.55947376945526	2.54395471665336	5.45248238832881	6.64719171200928	2.56259510406503	6.55577275436136	2.02111483673926	5.39977780065869	4.67997654983569	1.6790577948101	2.25145560578797	4.21849041712793	5.47504943608914	6.70196019151307	5.99342633430527	3.91493732253518	6.25591681265972	6.66024381961964	1.02837299871333	4.76734895080648	2.14080601929946	5.37422747431237	3.54680424386595	-0.983275235751799	1.48296298312408	-3.88181879312125	1.27880827410103	5.11969007435429	-7.89899420569225	-13.0058901076788	-2.00045312861847	6.76633114360881	-10.4782506368628	1.65045155688137	0.403187669749473	2.79409104763516	3.83392523427284	-9.23869807789112	15.7316744146946	5.95110280389912	-11.037385384826	-3.11257949085673	-6.61582371074569	3.37791750108208	-7.12992629571554	-0.0366470189808286	-13.261580197647	2.36490993723158	-8.20315281762942
74	6.94292229191075	3.9159822828602	3.68592176085737	2.68853446149264	6.56747887469425	7	2.14120518295048	6.61882208581567	3.12751886964918	4.39234256920316	2.11326751313615	7	3.90676609166263	6.95734001358157	4.71658548340927	3.36228511617605	2.97991422183973	2.61896312626805	1.05174179401571	7	1	3.98493815503214	3.764866442708	5.83330590071672	2.47558448236762	-1.40761640519136	-7.00425434084859	2.96315028193401	-3.41657333876831	-8.63936828220038	1.95777086267205	3.98605556565935	-9.19482443015439	5.3492288900153	-5.48077176022748	3.47455276750947	-8.5589645210439	-7.79814948270508	15.2467672240497	8.19073256161781	-13.1016804280263	-5.55866579118353	-7.58077057799007	8.77634515311309	2.09871508465111	0.842457123578107	-5.53079405183961	0.828612581162334	-1.9300525034698
75	6.51440994646566	4.42151419056781	3.4737316486749	3.82673782784497	1.4813857285024	4.15920045145674	3.55362062409785	5.51328575069425	5.37959681438303	6.05979921822649	7	6.66583754974583	4.67276187943588	6.43749158371533	2.82978602068653	1.39474040296927	4.37621420675622	4.79977934680644	1.21852121044902	6.07475836555986	3.94610495078442	4.19378441755709	3.13169538807229	8.01144109731145	-0.788719521530958	-2.07171992291777	-4.48665653990481	5.42520825059251	-2.76326009661732	-13.0467107542059	3.02778271494411	4.8847720253771	-4.72300831452218	3.69427102158534	-5.75411325982037	6.00795296055037	-4.98368273704458	-10.0881344070444	17.3350093933967	6.39316373169038	-15.3943467808137	-4.71209813602703	-3.69956033937329	3.63668414733759	-8.698339162993	0.541680836052167	-1.3692823792693	2.02801591403126	-4.96696230895246
76	6.04159275868547	2.72784720609759	3.33131136187208	6.13114004603161	1.43377020952646	3.99295105435261	1	6.39722496190254	2.81740701250977	5.06478424911346	1.75260732716106	6.49344476552852	3.31961759610586	5.11032090388287	2.05347248266224	2.71588529138589	3.57825160918619	1.79006513682263	3.76170670945649	5.27648819768537	3.48127759366006	4.11413938740078	7	3.49305345288085	2.50794531600926	-5.6595878501477	-0.634760006195546	4.37913854829599	-3.25719483013798	-17.4026623847221	-2.5930278350353	3.65718782958986	-12.6379079854711	4.60170141872795	-4.76843545391781	2.40475091860498	2.68845278883948	-6.52605094133322	13.8639698964632	4.8512907493424	-6.33670893121557	-3.76013071520412	-1.44147838587854	2.73354241419995	0.572273840137991	-1.33548060006063	-14.1622770972605	0.889138139253883	-1.91468201512994
77	6.2437865968015	5.81146873896367	3.26711445661482	5.15008866986342	1.90404792729521	1.25579690600704	2.61799481153704	4.52186907911528	3.75071606334404	1	3.55466593658448	5.9507370726892	7	7	7	4.02359591092189	4.19230385960175	6.09016397184406	1	3.31089617431465	2.80677034388431	5.75683055977655	5.51128687199695	1.97905991808821	3.08940036841843	-2.37059050580426	-1.46450771390979	5.05259319321095	-4.45579064021313	-11.2630634797982	1.87116305815455	4.41767207112481	-7.85766812518969	3.18688815566526	-4.06791396707557	2.05747835998357	3.87541714215709	-8.79730026388575	15.3760466613717	3.73382781640142	-9.14527709030773	-5.11218579317277	-5.54225182200538	2.47122123603524	-4.25392542250206	0.0941311900477547	-15.8502179251332	8.4700100730731	5.92726411937993
78	7	2.2660168049603	2.90190873972338	5.82162045671385	1	6.55318980779658	2.44986737726065	2.28303222709558	5.0989607481118	3.23740060043211	2.64961378127266	2.31844460749349	2.3869867774581	6.20939453545383	5.12445552184439	3.58934684934269	3.33408071132788	5.9179142235128	6.86457760643978	4.01756728084729	7	2.34057325944307	3.3238230386216	1.95092583424388	4.92426252709997	1.85535682324012	-8.47028309743151	8.95938718514537	-5.74063905955835	-4.4377275892323	-0.0943436659171114	5.85935003116988	-8.61222351555365	9.17430661792241	-4.3376540867435	-0.765971870574706	1.00073715951625	-9.2326446482634	13.3875613828899	6.84924461408767	-6.22682136045719	-5.69468757701204	-1.06864486278415	1.71971803662767	-1.08788627963573	9.33186954737097	-12.047850070629	0.685607154140807	-5.79698903882318
79	3.54222272010038	1.62890915212296	1.97293372494602	6.71003261337367	3.2452167562152	6.16344771139276	1	4.36428061958329	3.2889004960408	1	6.15835489209551	1.74587288596994	5.10145080668163	6.64953080343828	1	3.2539346714086	6.98349489290633	5.68794041715818	2.64919776175266	7	2.51219994555762	1	5.46150089656754	2.10906877982175	2.51246162254853	-1.86318285289853	2.18849602198432	2.40010974541282	-5.73171628537237	-14.6391445684639	-1.68673503328999	5.36123849981131	-9.13868894666799	3.26313627218563	-3.77348712946637	1.24299355652833	4.43070055929689	-7.71966033086903	14.8427158260445	3.62917415237156	-9.80934359884423	-4.08557828357548	-7.47594481424324	3.81004984628169	7.14573592793154	1.83017177820691	-2.20201003240213	1.70428842573549	-5.55636747493784
80	5.70849323274537	1.28764628303714	1.66569362131848	2.40275031004528	3.20625087473127	3.52304221718485	1	2.42270062334044	7	5.45699351973636	6.04797282429388	6.02229588454284	5.80581991781091	3.06023233189993	2.85847035166258	2.43992915852765	6.05305609978871	6.56214171965588	1	4.72783863190933	3.62743995211486	3.70680897859276	3.53642482336112	2.63319131145433	-6.29229207640616	4.41127587500286	-4.63344610149173	-0.37433729120198	2.23095239303211	-14.8512326343909	3.68754623325357	7.6302479581349	-16.4734243461641	-7.55862325225246	-7.44400585903843	4.08639350198451	-10.8723509038047	-8.73370796229449	11.2616557127286	1.86552933544437	-11.4185118844054	-3.37373653193792	-5.34158005905143	2.95899407134832	-0.99448759754196	2.13277598755474	-13.8469255241136	3.03198453003873	-2.74536099294168
81	3.93626594740875	1.05757200185087	2.91319475530876	5.5052266221299	4.54523448697191	5.38823078832784	2.00510679581677	4.27674141699568	1.85626951308425	2.55312420942397	6.11218103031163	5.6239927263035	7	4.00195528137306	7	3.45721230413378	5.98813245156352	2.389148416056	1.67665798788906	1.97822718673172	3.27458815743649	6.24923767684016	3.51477615249079	9.93447783641485	1.97133564625336	-2.13151062210875	-3.44299101070102	1.15009486479551	-2.50486129413468	-5.37185466180542	-3.10898150664337	9.2086774656967	-13.2200604307195	4.12664289716232	-3.20172234564817	1.75472379873591	-2.53296237419014	-11.2314353028289	7.33882706940299	2.49471593965925	-9.32170119537555	-9.89193006086543	-0.866763913727162	4.91504327114132	-6.35304378809315	2.77954250651158	-12.4365171180657	4.62323386201093	-2.7933359083391
82	6.25369380748014	1.07895972737692	2.75423312981209	1.23996446429596	2.66857480363834	4.2416135154615	1	2.12002518640791	2.48206130277642	4.9379022942047	5.29398637446403	5.89628806326385	6.78516696969504	4.42880472881081	3.17344767585882	1	6.16430964750654	7	1.13407388202969	4.72477965056127	2.6561592421787	3.47391967234553	4.54514594626907	2.23821854528608	-5.63111399379702	5.05470826343561	-5.58486640488362	-0.853330469110925	1.84816731177584	-14.6786933048211	3.07365339769823	8.6555716494397	-15.9125410754403	-8.35369322039108	-7.32418635541442	3.68306462482551	-10.259069095861	-8.48657712097263	11.2686550144491	2.50183189553399	-10.8945027047402	-4.37845296326222	-5.72193329760243	3.04956212832581	-0.740923582432779	2.94189086800355	-14.4505882910648	2.44852387218615	-2.34098920010289
83	3.68478957110602	1.3673991084575	2.19021270378303	4.19357749783283	4.13344174036305	3.27015525029705	1.97725508472293	6.24987432011294	2.65223793404655	3.52004870098252	7	7	6.46176719541038	4.84300275133336	6.90731633306524	3.26285637117389	5.44922408964053	5.55310127958638	1.26233606038188	3.82855468580757	3.50813593538046	6.14161670299536	7	8.29782947606238	4.64546003451867	-2.60759460314896	-4.25643488215882	-1.75185764942065	0.761614818810154	-7.64170876431404	-3.84405185017746	8.65430866014487	-13.7567336472259	7.08812806214604	-3.83122306427067	0.617196293663934	-2.32686697920097	-10.8972052602826	7.92749602564982	1.69920502868653	-9.24142987144579	-6.69095225261737	-3.33775504294665	0.860238399765427	-4.93561428404738	4.09423778875932	-15.1496108629892	3.83583534750432	-2.45205350310587
84	7	5.37670146981161	1.83769347322268	5.79663582176516	1	4.91063066574508	6.38630158293821	7	4.85213042379626	1.93264947966338	1.1912856568261	4.64154593277491	3.56722300986262	2.36890502564577	1	3.58005213785437	4.88340139319544	6.67913156845678	1.09079868934623	4.10138035220266	3.7298717415369	6.34520873932958	2.65087718475861	5.07227087222951	1.37998099350169	-1.75239402918324	-5.4090979202922	4.67745485650989	-5.63404885903183	-9.73131971599396	0.783844065652755	5.79244624605361	-9.74379831772404	2.4413989435885	-4.50365809418967	-3.19786793154783	1.98388642904922	-8.93132972620818	7.20336891179235	1.93505793430523	-10.7720322859151	-5.65684370150335	-4.59778270373755	1.82243895704944	2.71640195379515	3.152894755127	-15.3969170792694	6.24097524302891	-5.58210088604984
85	6.04426238152187	3.11025896138477	3.50034979934079	5.66895511697438	1	6.70324698859269	1.47499490855575	6.16286503671473	2.88838023304747	2.39124869430497	5.71450401048305	1.73375430321376	4.13567448346876	5.13232206243865	4.78363914633817	1.70355658732409	4.33003289017906	5.47821664403219	2.43073578017751	3.34737880966654	1.62967452956368	5.75941089475318	2.43765977857498	1.97425170564768	5.4785183683828	1.11826388069267	-8.21275968197522	8.33125257707404	-6.84034380592709	-5.69774236717952	-0.0870420507589265	5.20708004028419	-10.3642522873481	7.81753222311039	-4.89063837542549	-2.1368084480913	-0.203920689783955	-9.31028853582027	13.9283868673318	6.8197006918709	-5.57598162842382	-4.03743803088213	-0.835825123983469	4.38580747848901	-3.56533930120075	3.25250862622454	-13.0752239085937	3.24329125901933	4.51814828536991
86	6.96072957755165	1.9419553436567	1.72297986957583	4.34630884818166	3.92449479792306	3.03586208981219	2.57981296908023	3.06805828115518	1.3904258398331	5.26206179302084	5.62022962670158	1.6679949383784	5.7407551941656	3.7857484045906	2.38165553599054	1.72045819295254	4.77279782019041	4.3592572761357	1	5.8903660126065	5.42531931237421	5.29988898521303	4.45888229864368	0.0140057330736456	0.727729822719474	3.64281843236722	-6.61229344446716	5.9401230297097	-3.20990527845294	-2.85586500936914	-0.0731558438814489	7.86155861819965	-9.98716177213747	3.40430376067151	-6.92991996082746	-1.63421376021845	-3.90659729569415	-8.61476702852428	10.4482281908198	9.55846115175795	-6.68485565837017	-2.66027454288726	-3.1545616694872	2.75650531060977	-8.61890038908278	2.01114555695813	-1.70787930047822	3.23850168049692	-6.71892696564364
87	3.96494217093537	6.58454457120293	1.37447498665634	4.73303320825666	5.96094125704472	4.98080403888147	1.75708505261811	3.11727426411923	3.49511124980455	1	2.33409390858235	4.92347335537077	5.61714379850079	6.47755785282759	1.26065518615931	6.67785959708516	3.31348274154473	2.15418278939607	5.54214124570704	6.46679848018558	2.44936847039044	7	2.75299817794247	2.90236722055318	3.22073867221312	-6.32359389960202	-3.69131557321324	7.68010195077884	-6.02285268198977	-9.64254139781977	-2.88425579147313	7.74123901982281	-11.1185187767866	4.84404688065959	-9.14438576626033	-0.702139985628524	1.53417870793746	-8.62840764812349	11.3105031367905	6.68033108796842	-10.393309674653	-4.83266069870809	-3.57184573362111	9.39578543744205	-5.86730644619749	-6.42589713972977	-3.97589183110216	0.963962817821879	-0.810881152498965
88	5.34067491028467	1.12870206790087	1	3.24640129690032	6.56246977018152	7	3.16170920356023	7	4.28198662543591	3.88942298844368	1.2959272368678	5.33750904836297	2.53803749739901	6.55042895912869	7	4.78179491565585	4.0021038621132	3.90448254441787	1.51716084839879	6.10745067723328	5.83966365500736	6.91442857931795	1.13713315388158	8.16919848953818	2.23032348454792	-3.51035858072653	-1.81205688835874	1.57216641821223	1.67291340722182	-7.74640773193895	-3.90844451058756	6.72872053300232	-11.3600597692319	6.23697674619404	-2.02811032211206	2.42389754146309	-2.50265799656239	-9.73592050114543	5.10404115326105	0.819454070816706	-8.3193568948932	-8.7940083702217	-0.0442212176776642	9.06333791088645	-3.64397369420222	-0.302567950570411	-3.42628302463005	2.88366906715249	-3.72745297052493
89	3.95182750406293	1.21286539337431	2.29142198922229	2.8094929662492	3.53930527008939	4.64312456707925	2.90274612482038	4.62842049993367	3.44962692981152	2.46721009350953	1.22777696003795	1.98373132344755	1.43131669540548	4.81102407021554	2.4805795242803	5.64123673620187	4.8187864076774	5.38040992400227	1.93234974574586	1.80809284221592	4.93921680423421	5.826221225078	3.64954601299834	9.33547864768162	4.81692155890506	-1.79294905397296	-4.06062711301302	0.392883164193328	0.0184050995104629	-5.45361192768404	-2.88452047773365	10.3244811895086	-12.8148522638393	5.38051651452031	-4.58043821835386	3.51317914416855	-2.55709996682875	-10.7613611963418	7.48093550906689	0.927700885654035	-9.3222927202321	-9.42145594416541	-2.31453858045154	4.32827108974933	2.7084566762095	2.8934909816773	-12.9012754745431	3.8981391319066	-3.02179153947994
90	4.79519081972204	1.82565048191849	1.28788477858467	2.09694542641752	1.99607222641087	2.25992474054752	1.71172838276619	1.58144703559617	1	1.91070417167127	5.55524312256903	6.36489298508434	5.57112715832192	3.5544878144104	1.5068142782377	3.90814448869259	4.37001411007202	5.95778423260388	4.33895161563979	3.0665637288497	2.98575407176264	6.19348704707428	5.70967928372859	0.888915420795331	1.76004646909855	3.22808553808615	-9.23574328628224	6.13252754997183	-2.99538659190728	-3.47847251542105	-1.38393331354595	6.12159854719971	-12.7034115914218	4.56746197196907	-7.49982702373298	-1.22749155189922	-1.34967313024612	-9.43378346158395	8.79560385099632	8.60967397309815	-7.34047487462519	-4.39012657034888	-4.00533017207315	2.99929501365418	-3.79948837428372	-3.43884213064183	1.20628563004497	2.57324622420125	-6.90337911252995
91	4.62407764947143	2.24757324724052	3.52582534522309	5.96968694854389	1	5.93625394280993	1.59078487598766	1	1.90480700633494	2.68553362653125	3.85823931997122	1	6.50184325646734	5.30790161195714	5.62079969423385	1	4.11558027361219	5.39583938893588	2.19887555385139	3.47506188469737	1.71958293244129	6.81166152312388	1.64935451078718	2.54270858956194	6.27668503596783	1.5450908317675	-8.35631594513198	7.84262973951831	-7.47569828769217	-5.23215411172422	0.158071012789078	5.4674986211031	-9.60472332598098	7.82887644163567	-4.45504360827677	-2.67847439178752	0.160377786435647	-9.82276659339226	12.9573961501872	6.36798255932513	-5.79447130442343	-3.76027801982232	-1.13527142313218	3.67202596091789	-1.23208513490304	3.73956994956468	-12.5185213172915	3.66828180534409	-0.404088217825307
92	5.85067294141906	4.89360130941868	5.2062938959966	2.45503215863407	5.26454416331925	1	3.89106556871028	4.46440390089141	3.70562510207502	5.32152135171724	5.65275071457573	1.08613503347582	3.07573732306158	4.6783185368868	1.63127215076671	3.94207053997632	5.0129561079306	7	5.01593036263519	1.75178461396948	5.84831239736863	6.23971435445786	6.28825951302925	8.10751524222711	0.590007447694343	-4.70873892030216	-3.63166686821472	-0.873589624824711	-4.88912874043386	-14.0643299401029	-2.0856980625569	1.8329007377906	-8.39773719644847	5.33454601974039	-8.22212275547868	1.50716392937973	-3.75425349312564	-5.80257104240888	9.28058914162243	8.5761537698292	-16.1018124255809	-10.2562768385368	-1.15173668709054	2.84967102502802	-6.12301371169823	1.33247442210083	-13.150748049127	2.25751256898439	-3.00619551468553
93	6.56655068141314	1.67106171502588	3.67991343281939	5.72113985654172	1.32636728332784	6.06193569176505	1.34264070555507	3.00367195037501	3.61214649719374	3.53798773460575	2.85276179286451	6.4331170544741	2.6797053115834	3.69945208431772	5.98208364737456	1	5.00345337584826	6.96067402511143	3.74535925674517	3.93411609938544	6.56327750586166	2.39053191276424	2.57421768342947	2.31331380541334	5.78215426486818	1.8369710959848	-9.05964957696354	8.38464788146158	-6.9642587908667	-3.2485378081588	0.221747489152673	5.95908760298073	-9.7370973443899	8.55445374127409	-4.29009913606372	-1.54644710163472	1.47484815264613	-9.38552252363016	11.8973457380284	6.15537698352125	-6.0207400182283	-3.9092596577676	-1.18691863608323	1.56293174253326	-1.15435743330312	4.00134044729129	-12.129140885569	1.98903558067933	2.11447210431315
94	7	4.11722624451224	1.37334498828947	5.34442260864569	1.60598011639367	5.49199908105374	5.20044758384651	7	6.93248123086192	3.5052908914189	1.62212954974378	2.60752829184529	1.58000809666264	2.92383857174676	1.22177989418329	3.83570044882787	3.96120343490731	5.96976376470817	1	3.73572266913635	4.10010217480788	6.89337271303521	2.674853614084	5.34438779110597	2.59221302791665	-1.95100755734651	-5.91188557049252	3.93914477354522	-5.6326711476953	-10.8376821359172	0.147933745657202	5.32462757891168	-9.43275936245612	2.14953072851791	-5.22729860866921	-1.68924358769502	1.17715216164369	-7.61958206522791	8.2496498905172	1.73945342166374	-9.52202120745428	-5.51996015368388	-3.9798428997894	7.17543705898294	3.67438066832569	3.34191224861288	-13.1687730955047	6.18476434764599	-4.97564613983293
95	6.42268175332364	2.08062760819557	4.11526848793607	2.16118197768829	7	7	1	5.89961327954778	2.46096104653278	3.73128006689456	3.25786755258191	1	6.48083197489843	4.57753586279514	2.33841724221668	1.98138155129768	5.03990522298677	6.32390985260176	2.6300786315146	1	5.4028059074137	4.87352129300716	6.43375566662326	-1.58578947441562	3.17155219281385	-3.83651749601733	-3.14662228178475	1.09756056109424	-0.403457201363795	-9.5060987759187	3.03334583136257	3.94333448114111	-15.3838552509826	2.9295099477463	-5.55105729887731	3.80521504011342	-10.0942605513226	-14.5752917927939	10.0494313767484	5.87410504955701	-9.26437255294452	-0.375994951914529	-4.26328390009031	5.33717669650766	-3.35080547577012	2.24863033365368	-8.49519391562905	1.93813146642251	-2.94659745112528
96	3.82721775638108	1	4.81792196200144	7	3.67207034451859	6.94386250622379	1.02496806295136	2.80943967979916	6.69557114890604	2.30498192839592	5.74390223570756	4.29650548176208	3.06391650428659	4.9323601900267	5.3413435317364	4.40399972074786	3.04439996720533	7	2.87509389754971	3.13425650586845	1	3.07124937324882	2.54902519133704	0.117419821593315	1.94170164845252	-4.68551370557824	2.52043729440948	3.81751272076991	-6.35816373675075	-13.1305137938299	-2.93518009786408	4.04880728260221	-10.4453595770304	3.06796617037107	0.805338110995681	3.43835576633779	5.26191540559278	-9.65606074571736	16.7106846626256	4.28851499392712	-9.82254100637865	-2.68898157235205	-6.68554060582338	3.15812700624721	1.38470028229936	-1.54956611253682	-6.26830064558481	2.50912120729972	-8.88904715965187
97	1.91241393885374	5.330445156265	3.16858609069196	2.53804712092981	6.64352970692621	4.699332492767	3.05387028503334	2.95986398901126	5.42352401078523	1	1.50728329252125	7	5.99977216350005	4.60439165053002	5.41303606414619	3.84043398033937	5.26622794549726	5.17628656202113	4.71243244893208	2.52068790772468	1.86339964305821	4.51988492469691	5.83759567565036	6.75389596175456	-7.6919126047403	4.03260142792385	-7.05431301557286	2.53946936140603	-5.71119568320723	-1.44855479017798	-8.07286713773229	4.09603482865148	-8.66535739474705	1.8896298397586	15.8264706987467	6.17218743806394	-3.11600596760426	1.34792204586421	-2.00826975210437	3.2119836836296	2.58659186984483	3.35825884837396	-8.11918535772914	5.50793306782973	-1.25775008562083	6.5125714707128	-3.88749655146035	1.17285493826501	-4.97181470931213
98	4.06222498352381	4.85874152697376	5.42653456123654	5.33189070853112	5.64182116228257	4.98809177218259	3.15166744647685	5.65455475611854	2.31663533192751	3.08265023412184	2.40125021167557	2.96089328281424	4.12795445137216	5.54471989824147	5.14852303186556	2.90612163937344	5.03440342158596	2.46317161497052	2.18170888360828	5.82007430974593	4.74687557345221	4.67415435845779	1.14800561350741	7.98327063599889	-12.6786875790447	3.73791932941664	-8.13322071468035	6.8017771587887	-5.99533021448685	3.87420757211089	-7.16832996365648	2.05804432779976	-10.1462762605114	3.98065437893129	2.52418341111835	7.46016576507002	-1.62227651773181	0.449038320534134	-0.698852804755973	0.861170974543192	0.327866698685686	0.381832021013663	-8.44879421761505	4.85237866805598	-8.18033081667028	-0.107301085612091	-12.2861231259606	1.11492102918861	-4.2215399570735
99	1.42851090878151	2.54987481397039	7	3.37874175034702	3.03104723763945	1.03980377682659	1.52024415214149	1.855970183647	3.35737473886863	4.409446691763	2.20895306617874	6.21101190195189	5.54509130512024	6.28460605775433	1.47050803044993	1.18708394403681	2.57764395857173	2.96581552736538	2.52995978203154	3.67534434465414	1.81606394836802	6.42834725602365	6.06522470272567	7.7646947835288	-16.8110872133594	5.12697448786514	-6.15204705036533	-0.747412822366566	-4.36525400123772	6.34181249432084	-4.5174404870865	0.011897165119729	-1.42816266204434	1.14130539325923	8.4150389037128	4.00932713331346	-3.5875361752486	3.93516463400413	3.50057194591859	2.349443689976	8.91631730109135	0.771853725930681	-4.08399865908004	1.68980985913827	-1.20176035059847	-5.96315918060257	-3.79613022673084	1.22340724882799	-3.38734822763679
100	6.60272618292832	2.61448237867939	3.98201981850589	4.99699809563044	1.13894208652409	4.42422487282643	3.54190585070024	5.92139488521568	4.0229696649631	1	1	4.86703492249131	3.41090581207264	5.76938434147635	2.78336604587822	3.49069431195651	5.36201847970428	4.62732723191716	1	5.5550710539353	1.60251164714943	5.23511432514542	3.68472928659331	4.42265581611225	-13.3453920481603	1.54152158291649	-4.02030927272074	5.12496254670927	-3.16159508168939	1.41371121590664	-1.46630823598851	3.43780819522774	-8.35892060077634	2.77439616618108	15.9063911209113	2.90524764245707	-6.41258677717873	-6.7947744307459	3.35992265427138	5.86959176578619	7.14717295812348	-0.7661005336453	-10.1999348443876	1.50743364465885	5.43080690378258	3.81593170412627	-15.7613914518873	2.55269815300295	-4.61202572207736
101	5.18566462738621	2.221592045972	3.23781595898219	2.62818880562415	3.23171760779835	5.71225964089865	1	4.43467696715015	2.83130746179793	1	1.72442302438981	2.49195879391543	6.07315394252462	5.90933578530328	5.96105326376561	1.14772937968851	3.68603614667976	6.42580461324936	2.55207636037903	5.54732264766983	1.31178433700953	5.57033694869559	5.57831171753736	5.30203888794947	-14.9647952934882	2.72252187556746	-3.62733213438821	4.00026266969142	-4.2071651118791	0.684420412739519	2.47052386172697	1.78637673084766	-6.05263982103598	4.11746969431358	16.5165811528327	1.7409685627252	-5.51128040101733	-4.64697896760059	1.6903744745007	7.88947870812944	9.92614089837455	1.04423133896034	-10.4340832904854	5.59894292703161	-4.11280013043555	5.25011044920848	-16.4397128401599	0.491105719690016	-2.40756170633158
102	2.53155413115439	1.55768771368448	5.51266445591215	2.09975701299065	3.7318293422863	1.13920755220324	1	1.47606160363127	3.02687780140328	5.10267825341672	3.13265249391642	6.84830802040661	5.32201835712144	6.4427724294676	1.35415624273416	1	3.59846738330086	2.21232408761168	3.77634657577572	4.04439517714287	1.46107568495333	7	3.21703941935094	7.05827104782635	-16.9477343757419	5.31682114098885	-6.52483656247598	-1.06819234041081	-4.63773247511896	6.79578477939652	-4.18775547501591	0.474691493295941	-1.90953312268897	1.11032092976778	8.212972547836	5.24242556469121	-2.85846230828204	4.11315674343138	3.21558217288988	3.64437518394935	10.1487815272371	1.2267020016684	-4.55848392955216	3.42127042085727	-0.969969319377219	-4.80640347173659	-5.33039606450624	2.47926644286831	-4.16972553922084
103	1	6.96569081959081	5.6220038617537	4.23467869316972	5.37337302614779	5.16295298876691	1.52638970813339	3.22775659812183	1	1	6.07860529956936	5.52880949942637	1.62516519845443	6.4492317956926	1.38253270257831	1	6.83457638875808	7	1.31902391404933	7	2.40431427371751	2.94570415195821	3.92711181380852	4.4376318093051	-12.3823802376497	0.427588557236127	-11.2537697296993	1.83513146922514	-4.23782248373413	-0.43023294595082	1.51861181104587	3.6618322234374	-3.92256653716265	2.61852541644393	15.9651549093796	5.32777939626261	-10.5623607055145	1.75718754499867	6.26209262994815	7.14896694448256	12.9903454853192	-3.5815356797003	-11.506283297072	1.35492257820654	-4.12467446647929	2.21638204396978	-15.2335717568964	3.21944350873169	-9.54780014186473
104	4.69005847609663	2.26808311034073	5.68323683301194	3.87865123901072	2.59944296994876	3.65672939536634	1.61356180079557	4.8286322799587	1.77507096978909	6.54767753322662	3.43894186931818	4.40848571304744	3.94796759625425	6.50606302261722	1.33884435331768	5.88150649193946	4.4149722268249	5.61517187659379	1.1304380522168	3.51143378242906	3.74575000795577	5.51038915829398	3.63345593201872	2.57433801183509	-11.9365071019494	3.14531625310057	-3.94762567067309	3.62779512256533	-6.39717336374857	4.43746705575365	-0.915240979784469	2.15932992492858	-5.51259877658078	2.62579658959381	13.970273952013	3.03695433956147	-8.20399915644239	-7.50457524346669	5.57821689169765	3.72608832569308	9.73232780219124	-0.95219199821385	-9.61310403043741	2.991072445477	3.35716922831992	1.69522302933609	-4.81613374536526	1.5620587057365	2.14970442438719
105	4.97816755603755	1.02546829486322	3.99267637754786	4.78815693086728	1.63255378278499	3.27144991472462	2.28406949073072	1.89352529093164	4.07655932063303	1	7	5.59999787220737	3.05905380131544	4.54475195975637	1	4.84561847574748	3.14024451996553	4.33564698390703	4.44395007143084	6.82546085711705	1	1.35592498736014	4.85878328999015	3.29496514754499	-13.8188086477493	1.62643240748817	-5.21853734849017	4.32169262471309	-2.58652220327345	1.33781123368881	-0.834038819587512	2.12966318788765	-8.27263258740341	1.78230908287442	15.523934657048	4.90060673353614	-7.60918678534009	-7.18812758580172	2.97317816227474	4.52070235053352	9.18343576540374	0.54624605854857	-10.0283263406382	2.62423806328604	-4.78943126441007	5.91985896175557	-12.6415466719157	0.580490322189316	1.07035208486338
106	3.81898340244243	1.45187656479478	5.53379721500242	4.09691861185642	2.56731147559612	3.20080639979944	1.9617322395077	1	1.54909547208066	2.34488403268343	2.35664850927656	2.27903282440468	6.26750729959915	3.96260118671606	5.12838836735243	1	2.31854678474265	5.38448242736296	2.31823477610879	3.91636944956145	2.25085953033365	5.69757810776391	1.21175596961759	3.86837270624179	-13.7073767397534	0.827786300240073	-4.19654632541177	2.20630648175781	-6.63028612946581	2.47017819428343	-1.27591064851567	2.41810860086806	-7.3204179680717	3.31653485627555	15.4545772139593	1.76941034850948	-7.87100149549951	-5.16228725153162	6.07909882941541	3.44790215754746	7.75803557685968	1.649764327366	-10.4747268194941	2.81935605657985	-7.49705259674977	1.27713710815603	-19.5574606577637	2.56449350504768	-8.44086999026529
107	1.50773476113388	4.75704138304537	7	2.33881869677863	6.91218447026748	3.27562942951178	1.85247700842312	4.18266227446535	1.57384841531658	1.95688912479999	2.90794339010382	4.17597714789123	3.83689400898659	2.51986832480394	4.62862097363095	1.41746142230712	3.94339212212628	1.86277147692792	2.39725334507392	2.75451066959053	4.21549327727734	5.55708760352379	5.25749257678424	5.03014825438419	-18.5183762467906	-0.939667290844443	-14.357190926929	3.99319423794916	-8.55735451340828	3.42448773039587	2.8491216633388	-2.63373327764743	-5.68652017939046	0.863114230409504	7.13383590149544	8.87507986846162	-5.3965379932021	-0.818736203656446	0.841786619182327	4.14872574992209	-0.25647557473268	-2.11625940557404	-6.52994996927209	4.62840071313224	-8.80829680870769	2.14105039690013	-18.1853137487891	1.98010508697476	-7.1291702467352
108	6.20950446713847	1.04037090497133	6.62974330404102	2.88436222069444	1.72807606388495	7	3.24534067873399	6.19214753190031	3.41008688218469	3.34410896528008	1.44752955656218	4.67551004118662	2.59344793271181	7	5.84393999363057	5.10786882065606	4.680315202543	6.31103887899241	1.63041004097279	6.07039349398671	4.70232815619085	7	1.4969847765421	3.09803439306815	-8.13654814036106	2.90702803100158	-1.52385215615286	5.18585741773573	-2.87404227268952	0.645431555575777	-0.9065202574187	-0.295193736792244	-10.3008733073885	2.0145292450268	18.4277515243589	1.04342647162134	-6.74602154144003	-5.99823312549204	1.00541737219997	4.63456008283046	7.55342407238607	-0.400801323086782	-13.2371280582352	8.88958118158487	3.98363360019369	-1.63194632420303	-14.9233330882994	3.58882012844003	2.13881029238915
109	5.68155357413864	1.2770944893477	5.00847528733765	5.194127227456	1.78066978856572	7	1.76191805700095	1.99664033181857	3.0575102797281	1.49010707669378	3.69764819839456	6.87993570153655	4.38347116969493	6.00424892370167	6.27310502261304	2.86352546326425	3.92883357424978	4.09291587311975	3.30879618318724	6.52846814809084	1.35278279453684	4.21821621444497	2.57604064485129	2.93149187347827	-13.2306131263555	0.0301494387467918	-4.63025819077443	2.18584329796967	-4.29664890669738	1.16155332111195	0.161409863953688	2.25998351644278	-8.23017495677757	2.16465260733361	16.0122491185749	4.44705936305735	-7.2147057434467	-6.01816274650473	2.23817748684345	5.26713468306752	7.83138302107317	-0.45368628087804	-9.29427518802594	4.86230885405557	1.53463475506394	1.34627502458077	-8.29468830990981	1.52221823622208	-2.19059499670945
110	1.04215685365467	4.53840417521023	5.6741237048194	1.84726548281542	6.49692043936214	7	1.86006186155857	2.95824413213012	2.02714938167152	4.61145903614733	4.877712990555	6.35009675709223	5.19071026977179	7	4.55716571255098	2.87799824599801	4.8959856250209	4.09384056107252	5.92671946876645	2.32526983150622	3.37971030498313	3.30573930042364	2.07258545953118	4.25880071296108	-17.1196656564712	-1.70197789232409	-14.1969434246501	3.22856329498768	-7.38933996848395	3.38827370514708	1.82400770458642	-1.98261763604988	-6.32312897520197	-0.426665974274302	9.02186365667648	7.40464381910966	-4.99487408138062	-1.40881025856501	-0.696438852628395	4.22638867380327	-1.08689392040179	-0.93962310123523	-8.23782087813459	5.80260565918601	6.95322520082509	3.92041249492118	-17.7579323042548	1.0482908735763	-7.4534599893949
111	6.57101565751048	4.3290631386972	6.41903709909037	2.92648485629844	4.24538711452782	4.09991982254129	1.06900262584986	2.26142594097622	1	1.38020205017726	4.03173576160803	3.06073565542604	3.94698314633515	7	5.92557783192501	1.62481239812448	6.37134504378476	6.81791339344536	3.90175318538013	6.84413078601924	1.6765932468417	4.64769050762524	1.69461792547761	1.70349797679381	-8.30083247897959	-1.89985771369116	-15.118177966456	5.0129270309473	0.920462703483655	-6.7223225856941	2.22076738196116	2.65200118941113	2.70625930901328	10.1001045885462	7.90408444899656	-0.453896638536681	-0.117368963064304	0.0348577400771304	7.16648353883773	3.70651983965587	-13.667078454425	9.03996751069477	-9.02551213433914	2.16249334489141	4.49874659785421	0.970776002600663	-16.1635191165281	-0.0457087109535648	-2.49896344623954
112	1	1.85976111014224	4.46122682202762	1.17443466673964	2.22217786957227	4.42743188470741	3.43576670008376	2.01281419388753	5.68587698373351	6.84243365565373	3.84041759003989	6.55235182818948	3.52026520225078	4.14433515849479	1	1	7	3.41668340304502	1.76736531465996	3.04307441498904	2.14694606068546	3.70620244552254	2.1664761704666	7.65834279985543	-17.3767550193499	-1.6200768671517	-14.7718665666574	4.13448196116363	-7.75116178420281	6.7448394436956	-5.32464088855258	-2.05781646738683	-6.82565913143174	2.53110971751511	7.02297803251797	5.37906256628876	-3.87248574899965	1.1500610660331	3.07784057998547	-0.970511369305056	-1.46202749843158	0.798996500704259	-5.59409410600787	1.99214797666578	0.530772010356274	8.7941927082183	-4.80718537097209	2.20744185941794	0.184661023216034
113	5.14739332067952	1.85876871084598	4.63292308645132	4.13852763142847	1.99560270977045	6.39225164047668	1.6670952556106	2.49120477830058	4.84358700429472	4.4378040314141	3.55925790522967	2.76309887700648	3.68023040537922	7	2.16383214437174	1.10705005310603	7	4.20708550936696	1	4.4566723843591	2.02155798190331	5.17121232152875	4.15435046342458	2.52716271748256	-10.3519462142488	1.76559682379405	-4.00799628151419	3.94866776138027	-4.58706310428136	3.09602213450282	-1.53430332724746	2.50489079792714	-7.00335582849942	3.05342701382946	13.5247070395722	2.23197949911746	-7.29108064304845	-5.53844717401661	5.75655324881516	3.35113385313809	9.62925521101888	-0.544946561506386	-10.0229943588788	4.08310472962799	2.24909949512322	-2.64397723759316	-14.9911804833395	2.37039544912068	-0.205528501941282
114	2.78650130809968	3.04150261240858	5.41252646709535	3.35287068424721	5.73428861435977	2.8621033580741	3.62543261815951	1.92862962437562	4.26218468548088	2.68393931701537	4.78444250614639	7	4.42286267357302	5.44506542448219	1.48537569660111	3.68160580929909	6.87130623882482	6.66861670325022	3.88475648161301	4.87265211574091	2.05545010271325	5.04244157399227	5.67831514486849	7.87710026035633	-9.37487394869314	5.14073000035147	-6.76477620620046	3.28504473237678	-4.11647898544515	-0.779327474924164	-9.98698163738101	5.66524752154893	-5.66825487659491	3.60693759215002	16.5359901086276	6.20142839654728	-1.94604409807427	0.0645219547742533	-1.62849139798738	4.80662348657811	2.06878271765393	4.5657427952228	-7.31311704611405	7.23545975394919	-5.92755284163237	6.01189748141757	-4.35012300377991	4.08571893373048	-0.785563659871156
115	5.11998010850027	1.05288006030449	4.49306144774184	4.29889176839847	1	5.23734851482386	1	1.94020434728275	3.85562992186666	1	1	4.90431472420243	2.17445428828965	4.86554803362527	1.10401801466039	4.05691222375893	7	2.67807277447387	4.28360231056051	7	1.96005272385878	1.83846395119333	6.63744994735217	4.10765184162898	-13.311985582961	1.67129716694968	-4.72221858368768	3.80614374422996	-1.8551400526088	1.81770091944769	-0.104596742188478	2.37550273315157	-7.97560405104343	2.07467573478528	16.8929542755027	4.19070475094506	-7.14393563583516	-7.27399294724807	2.83996427846414	5.30620153986945	9.73828143922649	0.440602762471753	-10.9101924910756	3.94321308713076	-2.30650799068567	0.689446249080755	-12.2984927878312	-0.409903783844061	-2.21402119714594
116	1.07745571414659	1.88132571967508	6.2441623428919	1.45835896698754	3.12099606694638	6.75129016461216	2.69043899241009	4.05680651677099	1.14863415540593	3.00172583477313	3.55075383649736	1.93137410221216	7	4.39527971456337	4.67455848913026	6.84257709473323	5.21686953151345	4.53790732143625	2.47164151094997	4.52171464935518	4.44471347150655	3.30971746383587	1.24383025932946	7.5944782656446	-16.9806925873992	6.1066272931986	-13.6769375470492	4.38806935018053	-6.49729045442527	4.03264904932758	-1.99070844409264	-0.159517526946649	-3.96754844260195	1.02228421577756	5.28588774670759	6.02255715500373	-5.56764649483791	-1.30924037333815	1.03756555639015	7.79445106613001	-0.392942441760232	0.00413028243938873	-6.74646972857441	4.95456186597102	-0.0899208193794768	4.77435012878403	-15.9063122799671	2.74408095010625	-7.97766000762935
117	6.95422471399682	1	6.12990962238899	1.6425339443288	1.68590405044654	7	2.43529014433374	4.30358152701915	4.67561206684785	2.71255419056548	5.09896597091643	2.24878262065368	3.0836368671857	1.86325995616077	5.07092844421501	4.03510672962905	7	6.37349115473902	3.03336493031394	6.93849681418737	3.66910292180924	4.9627194298848	4.35524784499225	1.99349678382605	-10.3522541791357	2.39549280348059	-2.02328879969865	5.40801086245357	-0.667594761054432	1.62051707317408	-1.36747822769371	0.590174605418926	-9.08033802959952	2.84181989099784	18.432850231155	1.65441512663442	-6.59411914588174	-4.69658525532337	-1.02792362630453	6.7981430007441	7.61512951047001	-1.41946338660541	-13.1094767805588	4.18283303533748	-1.17925402703809	5.83092115748036	-15.6334958694037	1.64876986050519	2.37321503280618
118	5.03589644539435	3.50608808857034	3.62019046351743	4.81276134313417	1.97298462796558	5.70894292963767	2.62707920837961	7	1.3320696944493	3.2524682237012	5.73842237144052	6.54059115971057	5.52084870765062	6.04054582041993	2.17769602220443	1.69372511335975	3.32467208115792	4.40833138650867	1.81184516912566	3.64857222023712	1.92238941657507	6.03695437538491	1.68676417471364	2.44172984695141	-10.2470476110221	1.10990993040002	-2.76240296220716	2.82853439617145	-6.71931365848408	4.52655977007394	0.540086760184167	2.29980124725625	-6.70222644580306	3.28181687427374	12.599094845255	2.07138644548314	-7.31663181792613	-4.8994819215326	3.66537843903153	5.86061749028656	7.81317921172826	1.84891148012674	-9.90274326888924	5.99547120100553	-7.73559203598221	2.90350514053393	-15.1702354045369	1.39497998283609	-8.78109218172285
119	1.36729350023675	1.86281054333962	6.64363565249372	3.70175206976354	3.58710806708658	4.06268067877922	1.79824313348365	2.51211314946004	3.3699893336352	2.24837489329498	3.54009380553831	6.25708851083191	7	7	6.14983987140668	1.59487011546028	7	5.54184574333501	1.09336422510182	4.58538674598817	2.08657810553679	6.67701391044964	3.95710319740368	4.92754772499392	-16.533142830417	-1.14656635308915	-14.368797227645	4.91906763945431	-4.89321983401366	0.938579468348635	-0.396799258196334	0.107012393541092	-4.80669433900154	1.35615214807479	4.03364175674523	7.49450822306738	-5.41207681402259	0.343940780479943	-0.565838460882229	0.151163462989548	0.935530526939727	2.92312196789331	-5.48678956602714	3.74877941579597	-5.42506382794413	5.05135264796815	-18.1879910673778	0.480317827361462	-9.90652794940789
120	1.50772707778952	2.12135697419795	7	1.44756936821835	3.13181968293185	2.32720999622191	5.49065354436964	5.80459449351648	4.19034786276207	2.39158613498561	2.29668978684945	6.66150601451312	5.73677311045187	1.4766758963247	6.29098811544794	3.93854542990047	6.27352197697119	5.04393568887967	1.14392145629028	2.62403223806467	2.00218186409002	5.73699120673019	3.84867990256214	7.67809153863208	-16.9308989175801	-2.45173121761561	-12.3133478822332	3.24034412588513	-7.30065973072504	2.30055195721627	-5.9512834147178	-1.49343529816994	-4.99616533075321	2.11133185471487	8.36303498414731	3.88481584992814	-1.76799494790369	0.760834483811247	1.46709829413302	2.82909933247625	-0.758285362582236	0.139291038184492	-7.27025866276496	3.27761987278754	-1.5244142854739	5.81640427778201	-15.333611338086	3.18814419984348	7.35195347049945
121	3.76530136025553	2.12482148404179	7	2.22966304650712	1.94369446225662	6.02413815476948	1.22070316450828	1.53327295258808	6.58197126262137	2.50460060335748	2.72671842401141	6.54081820286471	4.08322864347901	2.75314257052766	4.37628291714063	1	6.82758261161208	5.5251301091047	3.66352735319674	4.36611743093059	2.19748698028152	2.85523808356385	5.2396587830381	7.40136260628161	-16.6828774202366	-1.64870220519723	-14.0897053282645	3.47765361163289	-7.24964430772705	1.90179547821813	-5.11602110735099	-0.720811568996178	-6.41754061229113	1.29194274789585	6.80111860205983	5.21563225992063	-3.31063803404719	2.34203822112967	2.34676572415401	3.23511580330576	-1.41862607606652	0.58337764186612	-7.63573659229092	2.84327622914319	-0.547136301802516	6.37328273894752	-13.9572090238747	2.60991436752615	1.95548842177692
122	5.17207776203496	1.75542534399247	2.59242185021571	3.80748689413902	2.71424324368727	6.62275704949299	1	2.43352556647775	3.92329175748817	4.54227368714708	4.07948911584348	3.92433004767601	6.73590223592986	2.81585562304028	1.90809652128195	5.58838855447801	4.68713348023214	6.37600219188903	1	1.30711002443249	1.56488641110774	1.55820790828687	4.4633695021346	5.75501623539544	-13.0440813263551	5.45404854408666	-4.2556884475075	3.00083326814906	-3.33059134339487	2.3733304176043	-0.547777801410287	1.63380740781619	-5.69759167846598	3.09524181408026	17.3941061589695	2.56035431112054	-8.43552925396791	-4.14418921144266	0.570134200009529	5.92606143100174	8.79245347883603	0.706368659476652	-8.74982292260092	6.1659382087881	3.39053517291034	-0.776378684987184	-17.1361590923964	3.6852814007593	-1.30249650463965
123	1.38600809082925	1.28819462378839	6.75346105389858	2.24763440502511	2.52159588528875	1.62435530364557	2.08291362815553	5.47722781281555	7	1.73439872891009	1.34344981101054	6.93502225148643	4.9357753895918	1.29699289241018	6.1541056608397	3.89357219158861	7	5.42919269784452	2.6784750317063	5.17678695543618	1.41425551141786	5.74714951772017	3.33645440823428	7.78554621520504	-17.1125566194897	-2.62131692671295	-12.366439169413	2.60564161835769	-7.03003487608425	1.94387522939678	-5.72778954401645	-0.632300614960101	-5.38814957640888	2.92071816440383	7.80365979088703	4.38693395105587	-1.78738138213318	-0.386265161266386	1.88142742559864	1.78251755393902	-0.996926213188663	-0.562776106036765	-8.03144602154384	4.1635364969159	-1.81536054867631	-3.16378828304968	-14.0220086846141	2.50782735717347	7.77576890417121
124	3.76541844696222	1.54818794615537	5.53316129163744	4.16819273423104	3.60514892464272	4.21177164689968	2.21227740466026	6.58145948925384	1.6434999029903	4.72537529817676	2.24066061822745	1.48532593387711	2.69347051099705	4.15297129357017	4.64988828387748	4.00950121917725	5.64610078497067	5.78651812077727	4.76758498855804	4.08546396945029	1	5.67436560666063	2.11389090300165	3.23688974638087	-13.9192767769778	0.64990673821577	-3.7980676714352	2.58427272785483	-5.4688028040907	2.67902583908373	-0.984750126351657	2.92158551433798	-7.60935691524116	3.24367449775058	15.7854333846006	1.72186035506219	-7.9389716253373	-5.38458703577802	6.57489318550587	4.35683473658212	7.55683003161651	1.91264305002364	-10.0422920169205	6.98187316582227	4.55689971339858	2.62620108308763	-21.1686009859384	2.7803802567112	-8.06982921705095
125	1.84501306128072	6.46909027759979	3.59736043364983	1.36743536875987	7	6.23071482000974	7	1.91165194157912	3.70295772133024	2.11532833244829	1	4.85151590521743	6.05995540277766	4.80893886052793	4.93628228806802	4.3406858867944	2.78720533174601	5.53848391634248	4.71922466805849	5.37680034472765	1.43844573961618	3.3092390375741	5.60291812063136	6.61338497489093	-9.65059719234541	3.42225334748901	-7.23746504556488	3.12675525376245	-5.32889136032117	-0.766531119043623	-8.21065967990041	4.60183963519005	-9.31251023857341	2.42483572879465	15.2570890310274	6.33012410088273	-3.1420215494938	2.28045321151119	-2.44759794766239	4.00577911942692	2.45808567134006	2.93824607855851	-8.85085358292027	6.0059727677376	-2.990856163619	6.65868883600836	-3.52976998170777	1.24005619597525	-5.16296361034523
126	3.69326605801796	3.94130483083685	5.15327099980673	5.81695947809876	5.46537954838204	3.44199348981241	2.08257326146937	7	3.37879860446286	2.6878617001439	3.84123977829575	7	4.52354969610851	6.15299741634667	3.2544919192298	2.31035742187821	7	5.41293133648446	1	3.79039512473906	2.45798437619698	6.72291819662536	6.77952201395066	4.14868772044992	-17.5690037680284	4.19271112883585	-12.9079523321594	1.19911497704497	-8.06289541903251	-0.018388590652766	1.42243978883767	-0.475239852382041	-5.7631247030383	-0.78160433594185	4.8393885978256	3.19972201722546	-4.25242707301541	1.80511764351805	-1.01736656390563	1.35217251601463	-0.779403507523167	1.95899571304109	-7.26769817079823	1.00094989078707	-5.43126663543689	2.46215734485269	-2.64651071267125	3.0579118454433	-3.8417099608921
127	2.1393589457075	2.48723618173543	6.66795288733102	1	1.84470975537861	6.56060174821355	1	2.84771149016134	2.24954897807482	2.82351448434272	6.81082628995958	4.61518790207123	1.71527195325005	6.04572729614205	5.26322971781401	2.59215006113585	6.13278822232595	5.89973156180083	2.61523432910953	6.2420023953339	5.99285668438524	6.44077348509506	5.62576732476783	7.68818143261077	-17.0553558153028	5.44495002674277	-6.87506788887749	1.55835278981413	-4.13903199741622	8.67084433760846	-4.94992658346509	0.428164762497914	0.911346963485145	1.38867374771921	7.6087166773903	3.35136242932037	-3.04701171882312	8.38862251395155	2.22447298677893	1.82385193847645	12.2757746200009	-0.243810939034858	-4.49555591045408	9.88006601230931	-3.66325962688394	4.1054491565051	-5.11925814357844	1.65268318498225	2.19281940198004
128	4.40815692225213	3.85260391871289	4.68814704446017	5.71553125470987	6.56265425954951	6.34236767629627	1.10585772843357	2.41237832332124	1.50136935012177	4.07251255362553	2.65425467164106	3.80907633135273	6.47635917357704	4.93838779630861	6.42680740433712	1.81796012486243	6.22282476205252	4.47350596449016	2.67413796881881	2.40038780587282	1.708993060317	4.25604039963565	4.69702503256676	4.4457232124251	-17.5378292673176	4.26793134718111	-13.424030888859	0.696767716175858	-5.8729464478166	-1.21736284900804	0.643656550743816	-2.30908671019887	-4.27440333786729	-0.964258893970055	4.28775754431352	3.63125506601173	-5.13933680061506	1.15423596529627	-1.49560479864438	1.45812011905865	-0.725703647259872	2.85152194276869	-6.12968668442554	3.87392860420795	0.360530127898699	2.07595192301869	-13.233577545218	0.443033477941264	3.39533338663561
129	1.00730107720488	1.37724445770464	7	2.53192047872138	3.29432265624805	4.51077841434186	5.17753550155792	7	6.33938665252819	2.17664674205908	5.9866783391946	5.7024816412797	7	2.82471725124527	4.63353160253495	4.22045416144397	7	5.51629476074174	2.03321122053642	6.08215104822771	2.44470541653665	4.26994438962737	4.43631849815949	8.77368334347016	-15.7663777325763	-4.55352265734028	-11.832042501223	4.56097773310979	-7.24218232724176	2.11282511171594	-4.85840801297201	-1.94389397284629	-5.77515239949282	1.96592306716503	7.63882392703311	4.52841786918827	-4.47773554175029	1.464073242199	1.89764251390965	3.23037334554032	-0.714557998991553	0.111201588286277	-6.66110165317643	4.30799448557122	0.774932415515109	-0.870262111273518	-13.5227219221985	2.65084844439241	5.80795028758674
130	4.3697604300022	1.20845569561451	6.35007989208389	3.42316383830854	1.38369040313163	5.46796973916249	4.22554546122632	3.97299612320583	4.04218370024024	1.70923392205834	6.67180830367843	4.70805778536997	5.28780593165321	5.59770651173978	7	7	4.25176920923599	1.86382437187615	2.23376892042717	6.68140345725608	3.12034599914993	6.76559542584864	2.73285894474329	5.14697977349537	-16.0825978733821	1.17654956759089	-10.0581148068275	3.51979678192917	-8.0043610440073	-0.0414260439943094	1.81436339412397	-0.743926453472609	-3.85620030808396	0.798849986878984	5.08399781913101	8.36110397619042	-4.70092593465484	0.555653256879115	-3.01147671640571	0.812365913171979	2.86564270725525	-2.10310820900016	-4.65897997024645	3.42209376866704	-1.6749667484968	1.04435357629084	-4.30770251244976	1.822467396151	-4.3461084714946
131	6.85267551018096	1.04776207740791	6.07970679844438	2.13152249687211	1.42987002743644	6.58254056348963	1.46480884216642	1	1	1.82598838354193	5.59949744097686	3.39408472237545	5.71868134492602	5.11590665910806	1	1.6943349639234	1	5.89613644168176	4.28457097317586	4.63185069796628	3.44785020708801	6.54586170772682	1.61672781418019	1.11790634228584	-12.4002445018273	2.05002936231978	-1.64821466983866	6.33169528249641	-0.926252223059672	1.03279128594888	-1.70150503384874	1.75859808407365	-9.77684081473664	2.80023446083831	18.9275279517747	2.77016976134956	-7.20776886873054	-4.95299576078724	1.52967395119599	5.54970091981087	9.76039912766143	-0.0240291216048588	-11.7552883810148	5.25859199404313	0.77183183496766	5.27657952520141	-5.94831780085152	1.86030571033191	-0.96421213791852
132	1	1.96640886782596	7	1	5.78354487193701	6.69470450352148	1.49510300066378	2.05000363423259	3.94498114003653	3.59657305986361	1.60152306674869	5.21470700672144	5.29016428012657	6.2892617589133	1.29157224024507	2.70171359630679	5.03784226655797	5.4506071642927	1.21620404305089	4.58324258436018	1.46700400491379	3.90064022698388	7	3.08736382953986	-16.1644858104501	1.19106057785008	-11.9344879170863	3.14054507029244	-6.34062087110731	7.85881190327473	-3.38094442833775	-0.662359320225912	-3.53222903611566	-2.91398056883261	7.76609070688304	5.2055685474208	-4.19912823045442	2.09832649533741	-2.47116499843061	1.94167485328964	0.476040139022047	0.410335356040676	-6.37354259951217	3.44679341376579	-2.46486457680317	2.08032170787028	-12.9291275822111	5.12801139220247	-6.616046958565
133	1	1.19069136550017	4.70386150114194	1.8108095303002	2.316567026294	4.23348747678294	1.39222841846139	1	1	5.95372891995681	3.37020328672431	3.35460656916699	3.10682839483283	7	2.84617778426828	5.99974153396258	6.52665220790594	5.11426199126791	1	6.95397078198122	2.14388892541429	3.16118927921859	7	9.4590157053862	-16.9747873493341	-2.59873094149549	-13.6613370619895	3.95523918471355	-7.6015872908837	5.50325610372451	-5.84250817414922	-1.42600462267311	-6.41270545733444	2.73072896103902	6.51918606133864	6.39641302362376	-4.57027270106329	1.8397899654486	2.80807828925566	0.624334923593699	-2.9418086988127	0.193246389222314	-6.1023427442113	3.38822950498364	-1.27976030749026	7.79201477963502	-5.465094610444	2.31356044012412	-0.757085338014144
134	6.51926705616524	1.15503653726904	5.20358101383259	2.73237304886325	1	6.83380782559821	1.42976947737126	1.94567863686288	1	1	4.95153901983668	3.21648100212873	4.40800617070834	6.16092129880668	2.16217309972745	2.87256262715227	1.65193194011379	6.68709144868925	5.08397363173673	6.34710665566257	3.86869781606208	7	1.47290272382864	2.12807370964124	-12.6970607175477	2.95355170271712	-1.3791184438972	6.25397065492598	-1.1351437223522	1.37343121053449	-1.66596365521817	0.809288215919954	-9.46335895388154	3.24317017059116	19.1680683166018	2.66151757037881	-7.20024201118167	-4.46907847714292	0.930103893600829	5.07015804295342	8.13758059857093	-0.0541491010971685	-11.8914243349165	3.94056543624029	0.994331956160037	6.13543923284166	-16.5570886612486	1.21675748046325	-0.700420142965102
135	4.79613394501912	1	4.49277821141096	5.82510423386874	1.52901527571326	5.55200687893616	1	1	4.83433204753693	1.92868230353893	6.21344309658194	6.6555979416382	6.22445863240107	4.69621770832674	1	6.08299826899472	4.87366648342231	1.65655973341184	3.14203814090828	3.53705750235964	1	4.31304172153234	4.22879202770655	3.88125530960396	-12.8207755686101	3.02014054404036	-5.26831227047328	2.95978856563457	-2.30346113679019	0.689275643594065	-0.0813058501654944	2.8838473799564	-7.51301646126985	3.59134191528118	16.5773112892497	4.0146926730719	-7.51159110142627	-8.07993257663772	4.01444037197972	5.39408285119676	7.77465176196234	2.11009531549408	-9.83102989204446	4.08245975095596	-4.79922838634595	2.10305118807152	-13.472678847327	3.97506771244123	-10.4588669624686
136	5.20529899803534	2.03461347884943	3.74923770272946	7	1.83972238635658	6.08509365936156	2.32008253884499	1	2.60969166963887	2.64352515711518	1.91038675884894	3.7689801590755	5.76342715688226	6.81653235741576	1.2412360519845	4.44888702871754	2.00740187463429	1.80909812375905	2.24011347512413	4.01891127504496	2.81833250301581	2.19537206827428	2.69163117138592	2.33292197873444	-12.9761395074845	2.40494074020767	-3.16345895607258	5.0370389740553	-2.16822615284429	2.00849929116356	-0.392977293526286	2.91379945104807	-6.57108256708728	4.01375976959726	16.9986751648806	4.25447561942332	-6.38590707967812	-6.20188222974699	2.41581492776647	3.13503275243326	8.58451488764924	0.505850145431961	-9.15283943855991	1.98594256911229	0.0122987581922144	2.84887544227289	-20.0130871550435	4.10563521911255	-2.69060917941138
137	1.43375210566332	2.07900562958554	5.19476068186195	2.98893679767292	3.29612173365092	1.81339669109152	1	3.45062185352808	3.00177982382466	3.65611442194805	3.38237360296359	3.2875920593871	5.65723585630839	6.35373789729031	6.26600398438749	3.46102288601794	6.5096537550125	6.50256832325373	1	4.81979001019537	4.34738960114119	7	4.30856390134885	3.93352167286203	-17.0057345059644	-0.821583603554688	-15.0355028670997	4.74821987667122	-6.51018826936885	1.96670048077495	-1.51960325115551	-0.202134569846095	-5.43517112144345	0.351769351511838	4.54212509719165	7.77274500229446	-5.7638610012203	0.208083205188197	-2.12689499198525	1.37447947407238	1.64383522807952	3.79658966409907	-4.77642306156116	2.76952298511782	-1.63183995966188	2.91655749219277	-1.66042064327555	0.921161415503492	-1.68090469927274
138	4.1173421912321	1.12211223178082	4.58157085307027	4.71987051078255	3.42165969109459	6.53314388050438	1	4.6031472077889	1	6.98166889875395	3.86430762186443	4.85566375165763	2.77311875791764	5.57012162806128	1.20444779766464	5.53337663582751	3.79813613360887	2.57216173459656	2.36364630829773	2.55343853838776	3.6482488913464	5.384393167871	3.5455508374127	1.5666950536502	-11.5966183321024	2.67460679527915	-2.61545823260303	3.72738729867964	-6.98636553697281	3.60741418215344	-0.124414202144191	2.57312081019332	-6.3138991353989	2.22902327370188	14.9821722608694	2.28313229395405	-7.63384819041316	-6.65620288274088	6.49229086840211	4.86194013844043	10.0604124667515	-0.327490601431126	-9.9031259054459	3.17112788554657	5.66844141997625	-2.07357101638117	-19.0522117520063	0.532020585237462	2.06959524050267
139	5.23943075150078	1.79716705797618	3.77162808274599	4.70095150527308	2.16233324070878	4.49627244679237	3.81420613191862	2.60206051685598	5.23415481692976	6.81181040239387	4.03962124507004	2.7368739844208	2.15372357349701	4.93898678831623	2.4724971695394	5.87571260818593	5.5408228514382	3.79866381135519	2.40106129271739	4.98515490077236	2.70937371066347	7	3.72661237378189	2.59438403403701	-10.9628798071597	1.5830404536435	-4.36981196337437	3.95249441821528	-5.55979613596189	3.41553887489896	-1.95350226421694	2.98761672952882	-6.01627933444234	2.88031143355078	12.8766461820697	3.15195162452977	-7.34617171683455	-6.78881547502429	4.87334076468493	4.3998006835791	8.05704830287114	-0.317178150586398	-10.4757347852009	3.76021843674164	2.10548231883776	9.11458036392789	-5.71105013712494	2.67625012886618	-0.175113815718784
140	6.50143272232814	2.42136065028088	5.84204371050661	2.1253924116102	1.59544527311149	5.99725937918197	1	4.38889081956843	1	2.42385821304824	4.01736862118807	1.94565921546604	5.24633268890614	5.95405217878062	1.03456912729876	1.97447702157384	3.26735793474244	5.61181650986253	3.37315994292287	5.83446567225878	1.6046944408634	7	5.63148380143624	0.411475789998775	-13.7205818348696	2.85013508504223	-1.24066115549681	5.60884617067103	-6.00382940447689	3.41580373619366	-1.35978648356978	0.545446960111956	-9.52052273279401	5.0234788120338	14.1211433672036	2.13314142867095	-6.32051218114784	-2.95530201232272	0.188576299925653	4.56409612344665	13.9211634902021	-1.09434757169699	-9.25821505132509	9.99068051131249	7.55217579626185	2.50093101477763	-19.980936824682	0.592363010459119	-6.02060531328707
141	6.27644946524581	2.07742571639918	4.09811108432408	5.05813936646226	1.32037895973923	6.60674356623392	4.70248559451442	1.07432368796543	1.44963794520188	2.10143666172495	2.70521818284351	2.87533069494147	1.8621441651092	3.87699827024364	2.35069650788573	1.72877094330503	5.98876987087173	5.30156458071819	2.89358823990694	1	4.28671146383733	5.47010808074713	3.9294468537424	5.05273304892734	-12.9607055332798	3.82291037785284	-3.98762448695996	5.34232688885675	-4.26265846417373	0.81675857163977	0.002459141451636	2.41053935522668	-5.96750031694744	1.89702755639052	16.8996714036033	3.08683887895328	-6.18727265471098	-5.54147029172528	0.563631741096177	8.67117529183362	9.32601405802467	0.880597788395342	-11.0840584785107	5.01594884170695	-2.88196355610892	3.49335373535904	-12.6715405660963	0.594557928167481	-5.31549353087978
142	3.13333426691686	5.05249565331737	3.69039733128857	1.63492038222964	6.35291799576665	4.87835622965308	7	2.15901640932953	3.62096601505018	2.05666533620753	1.3980139443742	3.77908056991857	2.35656369909941	4.45184980513335	4.61428746428336	1	7	6.33177398392882	5.39779062449698	6.32547628868687	3.54338314088086	2.9898944182143	2.52292854541261	7.52501280610301	-9.14092718662596	5.25782491248106	-4.85951968064212	3.3273194208261	-3.79344339796545	-1.3194620670262	-9.10634667024053	4.58046847426884	-7.08288488678896	1.06508444359717	16.05326352984	5.26255896173726	-2.9105209623436	1.0719135671505	-1.50454569108838	4.08262112231126	1.5497269233358	3.33606082147065	-5.94873617511617	1.34272050669402	-1.68663689848758	6.92639235507974	-2.34572100256576	6.25222979121542	-4.23564117286992
143	1	1	7	2.97219839106274	1.97930152040843	1.79290021351484	5.90419951788216	2.06074751160217	4.48471423838043	4.18766844515937	1.02774570129803	6.11582171764159	1.47562229876317	3.31203296057165	1	4.66955339599783	5.3912601668192	4.81151600863799	1	2.91163797128569	3.87744143486359	6.20662284766839	4.32265100626088	6.34956004093792	-21.3913904131149	-1.96842499134984	-14.5829840171814	2.82029596589929	-5.13489934175002	6.26315969028931	-4.7566507793169	-1.8896781886439	-6.32620422093819	1.61497413094495	6.43377853738475	2.95196554352908	-6.49329163710051	1.48020670233577	3.30115953392729	0.488442089793909	-1.2910550709221	0.856870277712828	-6.18557314686204	6.21097829090647	-3.14977625087963	4.54716417868777	-14.7789549513259	4.67366466169141	-2.59796951676268
144	1.66081023967339	1	3.73643657835179	3.0489799510499	2.04207161374756	6.63561402481111	6.51902461455491	1.15907127764069	5.11016666499819	2.70645293271822	3.85781536734871	4.20196457000079	2.94984940625924	4.92492400603573	2.84396136089972	4.6263928903865	5.47737016224132	3.91189126194938	3.25126332230501	7	2.89992041739476	4.68982073698421	3.73863583810457	7.3696178590836	-19.1484219589868	-1.24504248556049	-13.7063498877152	4.05171250891629	-7.91353107101297	6.47166974051689	-5.4112081976624	-0.824577246551402	-5.02943558262758	2.21281284209123	6.6960562126242	4.81878814283409	-4.41598627153755	1.47561285429459	3.68843327469153	0.754218690240939	-2.38533488712791	1.27654130817398	-7.09929788696469	3.75018799035221	-1.98819094113637	2.70384152854379	-14.284366984453	4.57423824568636	-7.63666416539448
145	3.54207202353467	1.0351140818775	5.51204246903131	2.42418696953599	3.02681461957784	4.69500033564383	3.01507264747457	1	1.09733927931594	4.20744851694872	4.90444365679887	1.2658236382638	5.51991394063207	6.07518301654989	1	3.35707183812556	4.39442661331742	2.22783020546836	2.30462726114459	4.9159359244833	1.00644398025071	6.14564667668559	2.53509668570606	5.98154854455525	-17.1576602224991	4.41894585190141	-13.9153697932704	4.40464798824796	-8.37548776628613	3.09104886017312	-0.748241261119276	1.76672634392241	-3.69475067726158	-0.428747009356747	5.37480044117933	6.12042393096116	-4.26232778955887	-1.68956234651212	-0.233617551912564	7.35052545165027	-0.717891739488329	0.84470590054325	-5.43731020818315	3.33195985247545	6.59752144649267	6.39860291206735	-14.3829179751212	3.06235955266	-6.02668037521785
146	5.62967298831956	4.0062921908278	6.56588575744202	4.25890927129886	6.5785408957236	5.66347640625262	1.07586113743106	4.38488068933292	2.17693992114501	2.94098723937494	6.32079792446941	7	4.82085264653033	2.52015008102313	5.98986097947187	1.17017842160593	4.74586743276948	3.18317710291493	1.37696457328292	2.36796536827968	4.32253417239066	5.7311884356964	1.09543462044844	9.57987580241987	-9.81352977761457	3.94158587193306	-9.61309853136434	7.85167980227798	-4.81994498586424	3.3686965456651	-6.03495270144709	3.50062707756437	-12.8147506042919	2.89108874103491	2.29643322987998	7.36019170137686	-3.64062825943761	1.30606317739652	0.80650845058873	1.50021008232713	1.1010423541203	0.617839446429986	-7.01878367290739	0.952862770968811	-6.2746916679517	0.129204491760993	-3.42742289071068	4.82881548346522	-0.471458883566246
147	1	3.81836955415315	5.01398994417569	3.03375793280672	6.07127616832515	4.44087909305298	2.87558058549141	4.76559100980356	2.56874482070646	1.885090226652	4.16032837706102	5.99927748551055	6.14806730989334	3.91882752420174	4.01634847036213	2.72398855369022	5.34100452946879	1	2.81309302267452	2.70152759486131	5.22404310842997	7	3.743755262593	4.89695571807734	-18.6537266833249	-0.420011346339401	-12.8851390049704	5.93127688045752	-8.46882000071442	3.97474367089198	2.6325192695331	-3.2691970469881	-6.03536649176141	-0.0832601945584532	5.60521209035149	6.04497100026699	-5.54899531399145	-0.668567248268609	-0.237495659040059	4.22237108660383	0.296038922776197	-2.30878276037793	-7.96640069923639	1.83016432425891	5.69654535360938	1.23338660142854	-19.5953422459435	2.48969528906481	-7.33080718689765
148	4.12919222757667	3.9067765908902	5.22160911742604	5.27152249514492	5.77542745541268	2.39289187586921	2.76551538382339	5.75587443505335	4.87363665208083	1.97670659989599	3.15934258226358	6.05532372869674	6.72944404293024	5.83403451639657	5.62037916055638	2.85277654978838	6.6490438708037	5.03431514887629	1.16623935593701	1.69849295623357	2.91571370520839	3.96833719888333	3.30999445793277	4.5102649002709	-17.9201552712074	5.41817956773956	-13.3375288251402	2.06647016571658	-7.27228162541426	-0.410665135293805	0.503933152277438	-0.637132032001603	-6.23761851249157	-1.8631065777658	5.6855130134478	4.45482786300598	-4.06442829558463	1.22987328183996	-0.503576517744095	0.712428441611749	0.210338290378334	1.64608857974015	-8.85118031156692	2.66386450793186	-6.0247767004116	2.6346710688654	-14.8754934649101	7.05171456653145	0.917796386763875
149	1.62269746815454	2.18232204944552	6.79034790920066	2.63502904066416	6.63600854331672	7	1.37257993120807	5.6812148540944	3.00313759254445	3.08583543279752	1	4.14427717054152	5.42626650435581	3.75429679252088	2.11453779233807	2.09409007441664	4.07848839241229	1	5.86576936899387	6.49433940076679	2.95178173741239	4.4731016061873	2.39868414073264	4.50759868569413	-15.7034158441986	3.09391056290219	-11.3741410786061	4.94626934323813	-7.12778484277755	3.64918049182552	-0.274126297044078	-2.78585814722769	-6.3176051391724	0.802713962841933	8.24214025349262	8.21815416468339	-5.44367285360334	-1.00577200550322	-2.18676891904652	2.86202473596521	0.591527056124437	-1.39539838369751	-8.0779933270453	8.28200775802805	3.14529119304566	0.789362136197979	-6.37484756729201	3.44118490767478	-10.4497353667682
150	2.00244757212698	2.45076896908423	5.9817351464361	2.3826759746216	4.26985440234128	5.01646846351002	2.92695147172606	2.39138314375341	2.80031862321911	1.6267880548682	2.10128656014759	6.80192533268112	1.42863729320772	5.32284389724393	6.69371688529039	3.87388861708116	6.30302523881962	7	2.97333301762542	5.58232132896885	3.80193468933744	3.22327903084593	4.94310867091663	5.3571153794414	-16.8116759686839	-2.62600973012313	-12.8715446031507	1.30396691673424	-6.42937419972642	5.13632156452928	-1.138865687434	-2.64001654630632	-5.41145930582057	2.11253456067981	7.90404691136758	3.13031951190311	-3.95682635995449	1.79729979492748	-0.448489876903466	1.73285302199503	0.0482554761432225	-0.184443434816571	-4.56165460821307	7.7912208914693	-0.0817879425622375	6.56504943138142	-6.84131685990469	4.20517035510617	0.175367491908375
151	6.09659632833023	3.9409663036209	5.72051281859297	1	3.57838068744004	6.44027815194396	4.33319634192129	2.7016655150277	1.21235154124094	2.071589691611	1.73104025406	2.04246120439241	4.52306364970695	7	6.76217899236171	3.30141683833246	2.84598838910037	4.81091877833125	2.7727117287596	7	3.09716370624298	3.5282220795244	5.24559927563943	1.70343223855883	-9.46009329695558	0.603419162417786	-14.0596252528171	3.93212104297725	1.30793373911756	-7.29958996181568	0.0976825517641745	3.94525972845153	2.31102966075226	9.63444409184902	7.17060634068344	0.447160108530621	0.266796691562211	0.686965073465778	4.68362328598273	4.67721399229026	-13.931703729477	6.9502257889419	-5.1128448121932	5.63378403654516	6.12816833292551	2.82462986284056	-17.3068942637751	3.05043364716393	-4.97823430768442
152	2.24120618453069	1.27726937913088	6.12376923555883	1.44294681076479	2.18766346007085	4.60329113837297	1.40700476826221	5.42979793783007	2.95879948576906	6.58083250201892	1.46480291525652	5.38479848553932	2.14661605173619	3.26264752865487	1.33279927193356	1.18814565204859	5.0239954778743	6.41920274261572	1.07143001243019	6.62607111870499	4.62885775121109	5.81376373388224	5.82612452857679	6.93109969739163	-20.0259403227081	-1.90866107057661	-14.8044685895124	3.00083839506142	-5.97189604585155	6.21556503438716	-4.00690146151509	-1.64786505804043	-6.13651223916503	2.90548629599625	6.08275287398356	2.93794969438612	-6.69142560416307	0.785538937476099	3.05857460178404	0.516161670724872	-0.248743745091917	1.31972128079566	-5.82911883330889	7.25270747326619	-3.03075101476218	4.30495428477954	-14.7484942191341	2.51044189885534	-4.305069362966
153	1	4.15160443313662	5.56140903998408	2.28082576174854	6.52408863300851	6.42546752140516	1.89769704783024	2.97203168966831	1.61495689658089	4.53077895189819	5.77259242022272	6.45701360420973	5.78910599700092	4.51583134889084	5.69755822107462	2.43953400251811	3.55841235720263	4.13636080487995	2.43890921400696	3.66136092436265	1	4.34087921632602	3.70603014887241	5.5452283840476	-15.515128715079	-2.1249998204649	-14.4604025783012	3.58193616231418	-6.65554351411061	2.57515851863126	2.77342676911258	-1.70138928840714	-6.9484652452251	-0.148079287458002	8.22711441440521	7.16526933050572	-5.64537720671522	-1.70209856117625	-1.6889947959176	4.1866707637107	-0.67566678171928	-0.62865851403914	-7.62657407295889	3.51677555107668	7.21065372771213	3.16304221199886	-18.4483090964489	1.4071691441471	-8.1528107742184
154	7	1.17592259076777	2.3307173206426	4.36795711452462	2.12367966801757	5.9536150037341	2.22590346031189	4.6276746539093	1.48268746885842	2.98661934838111	4.99046506011018	4.61734207505097	5.19086151780465	4.70903667362121	5.58065726524787	4.21553294161719	6.85515146040315	6.00867194237979	1	1	1.71688796430606	2.89136140029523	2.89636545337903	6.0297844762283	-14.0336616689496	3.90916040517007	-5.01483244364512	4.52393163777796	-5.86433168090774	2.85785578328822	0.219238937924642	1.59281158218973	-6.38248770510769	4.55351660743504	16.2415140216046	2.86912825966048	-8.65307938887336	-2.74541352633913	0.650275612066461	6.69290820245673	7.87356858734758	0.553606212286552	-10.3509262732985	4.50452960915834	-3.6853972783315	2.77170843481112	-16.886721680985	3.79005372846354	-1.02948572629193
155	3.74563797516004	4.45063749593561	3.82210753989888	5.16042520726542	5.78107371870936	4.43776404685015	1.66595760730928	7	3.15423746242232	2.59708127537231	7	6.5213066991991	5.66600765857931	4.72223894065616	7	4.43820730046643	6.95880876401366	4.9751253974908	4.39400263399035	2.06333487271672	2.28175086951977	2.14544914288813	5.44203509028061	4.23174905938624	-18.2341096262439	4.80677024613083	-12.8595654862308	0.21196650849021	-8.11967282712276	-0.775137668511602	1.28779798483929	-0.374921531049304	-4.61913971378185	0.236825575533855	4.54377175517568	4.31458145835185	-5.14472564714035	0.734444737198086	-1.34597760753686	0.179625197407823	-0.737342455777793	2.22760714859481	-8.31973781765884	1.59107107274036	-1.13825427159124	3.95578096732217	-14.778099300071	0.0534114267153878	-3.72558557259004
156	2.37787221885939	3.98990812916529	4.80126853930714	4.96299583510308	4.77369162195399	4.12993633594574	1.97468390296011	3.06284742070952	2.30803339547883	1.90661147775363	5.81646593778009	5.96984168361961	6.25506947587981	4.07711221933895	1.68476959788441	1.4086924042093	3.90963965350609	4.32727698913462	4.07805698623855	1.60353623584946	6.18082042198976	6.0546212137042	6.91285304026896	2.99367656850561	-17.1728013504754	5.55291753379726	-12.3869621474744	1.07859210420381	-5.6968594903586	-1.45435352539398	0.913996192812714	-0.99045338660871	-4.81455770351095	-1.4663935570404	5.37676165780962	4.65842252162753	-5.40185510632284	1.2450402717079	-0.610329430308881	-0.509536962850894	0.650159857734475	2.12853370119073	-8.79515951861125	1.97303537418295	-9.47300793340606	5.25516381107027	-14.8037426580416	5.55174425126069	0.482131448548685
157	1.11778666722014	1.77765866152602	6.6244961446258	1.66742194127714	2.16249131533688	5.97686801786182	1	3.22706658911835	1.84473190455655	3.91475342581079	6.28348540004876	4.39253498390106	2.69933776855432	5.47684394804174	3.74206598331304	3.96643354333458	5.71869138271864	5.21389095203641	3.34769433491331	1.97159830468622	3.34582524231982	7	2.92882563856249	7.29239807050804	-16.3211609440155	5.38854290327125	-6.32383685632435	1.64172694995158	-3.67483528003752	8.44757908915896	-5.02872332810719	-0.959585555506656	1.59848450174783	0.939470894288774	8.48734927617148	3.63568970383145	-2.51928593746083	8.05168451462714	2.79772676752311	0.769242129707462	11.8586280402321	-0.440488000249392	-4.97542551439663	6.64772961923806	-2.93430164714079	-2.85319148734405	-12.9181718959359	2.85320560540933	1.93521372847819
158	5.23700318017793	1.48465056384412	3.33356039683752	5.35261179032173	1.66471163755884	7	3.7454565397479	4.75185562856991	3.18177004758286	4.0152114982643	4.13294086037101	2.09254614971962	1.00717945625433	6.81326444840099	2.61899157321893	1	4.74379545716297	5.40499499718966	1.07302590816455	7	4.38493264931845	5.63739632902501	3.70325931084762	6.32612418995807	-12.0807793964154	2.83867841280292	-4.87546758933861	6.37607100069661	-5.36025675954058	0.727443053219022	-0.233099844336066	1.83854106869069	-6.41504844671475	2.38005192335554	16.6520715625549	2.40384968396276	-6.05360757049845	-5.41865996608698	0.9975476224079	8.1966930223245	9.79295128884971	1.46389802081993	-11.2998500429977	4.22501852896501	-2.16711573946393	4.32929428980439	-13.0686940357436	3.21520434139383	-6.13733578199067
159	2.55511078747185	2.39853156861057	6.65166967730256	2.33919562101105	1.83280495379132	6.37279554617455	1.59735680076449	1.54595042995997	3.6928297025106	1.74089511527846	4.830237057235	5.84756554921655	5.76379812239891	2.44236854226376	4.98610001301317	3.67983891683749	2.6689091049174	4.99899257029111	1	5.37705652939878	3.09531620317631	3.71984431475545	3.50876204722231	7.38941889504573	-16.2536786856289	-1.87380556083933	-13.6022051312446	4.40872370677046	-6.16181420696157	2.56237867753074	-5.40377743778012	-1.51547490751045	-6.31579771603701	0.70108748303488	6.11625064315496	5.05989439319928	-2.21175544717742	1.35501911059714	1.22738908691355	2.9268471392114	-1.49253503052526	0.689018203667304	-7.04931571586331	7.20532577596133	0.595496426335254	1.77091973675618	-5.73548880108306	7.15830273558976	6.03144951098825
160	3.94797988879322	1.17577714279619	7	3.90526666005827	2.76909280786408	6.33837017131831	3.50999991553442	3.76211390398558	2.08900435553801	1.83709415205503	7	5.81096560308945	5.59796020961268	5.98744762157195	7	4.98861416426035	2.56891319140637	1.75642267197273	2.32826028189648	7	3.20292344312782	7	2.61472272129865	3.26286119395016	-16.4503351687329	0.979067700992157	-10.0879402378581	3.50557800908022	-7.6772216790873	-1.3039615607508	1.47769366508916	-0.766280131497669	-3.86666277413716	1.27636219639757	5.00263102879636	8.18763683576408	-4.90857168150967	-0.0937648841146334	-3.51617389211326	1.51982615029524	2.31818463743189	-0.546994329252529	-5.39763040449589	1.9921714107314	-5.18643016032128	1.9048400550678	-3.49237468585965	1.38452017178553	-4.58514726584739
161	6.21552903041837	3.66922528280127	6.80459021776581	3.7736082434511	2.68002445990438	5.45152445739963	2.08679401616866	3.46918265671434	2.73795630463691	4.5709982790633	5.2885772661027	6.95888287844942	5.23084219603123	6.80123358038334	5.59371352034638	3.13150032995156	7	6.2341532449962	1	4.45529972116921	1	4.61829977515048	1.50020288634115	1.80596650544277	-6.55894437677636	1.13091061166851	-15.3937633486497	2.20753950560428	1.70485556697449	-6.78271798964446	1.23312784299392	4.86158789539756	3.12862904370937	8.65144727495048	7.69158230434408	-0.168796976635824	-0.0400594534338729	2.06006945283079	7.36788452727828	2.40077612329627	-12.4969179348492	7.40575533789986	-7.46519328387385	5.32772529966006	-1.50386452849066	3.87403997518658	-3.3751972687986	3.92980163995578	-1.5253536815505
162	1.19442360612898	4.79205018775786	4.9356443784011	2.31752015279342	5.41428442113605	6.60245220975226	1.05959216214188	3.08040754170001	2.23299891209255	4.28575289067634	4.95688313731669	6.28225069716506	2.02422520197702	6.59379696132875	4.78013090009846	2.26507634778677	5.09867600851914	3.38278963317373	1.55093879975474	3.53246646363333	4.93281461282205	5.28370657600828	2.82208430779369	5.29509152880471	-16.9070376575074	-0.42887908485724	-14.8382025911681	4.80317742366331	-7.33403460491145	2.38553082229386	1.67522531494769	-1.65191510924943	-6.37209684649777	-0.395918243568873	9.16852370197507	7.46623131614571	-5.21008216892562	-2.63168086623961	-2.13755150671112	3.85812717961698	-0.637281084252184	-0.908681460350686	-8.0599066855293	2.56817273753218	7.65247550893709	1.16133541298834	-17.9733127186215	1.11057355135063	-9.26255943174365
163	6.07558491952626	1.99680462472748	5.32145948408493	1.06918134735057	2.73814810544796	7	3.23378210596917	4.62058069525383	2.64917360757681	5.36270607443511	1	2.52255077737416	4.64896888650679	5.56232157627454	6.64003083341417	4.18855420535111	6.10651944489914	6.00729714797726	2.97358452201013	5.60509850378359	1.59585691418909	5.29166921750247	5.97703810008803	0.457943263209276	-10.1705395534249	4.42585153293053	-0.497202204246967	5.09986820573752	-0.99830354927758	0.970401027488013	-0.708273825697916	0.279271936882983	-8.37786592498622	1.2884881975324	17.8515508162613	0.690589717484569	-8.43241743395955	-6.79822457602455	-0.0965717499070014	3.73110077565171	8.93031155299102	0.672015028352758	-11.1838251648443	3.53220935001808	7.70393705201823	2.68295061393349	-22.2547147366569	3.65654646071084	5.56660086511328
164	5.81328135469599	3.91161843427824	6.16310442347697	1	5.41084974706159	1.64071708295644	4.0691421692249	2.92653291204386	4.49064873980436	4.79749762001692	1.18689648185293	2.98768726107585	3.78107174907791	4.57014632103338	4.35551237730191	7	6.04653585773068	2.26638254218036	1.36992769355342	3.20234086281205	6.3299965469573	6.11474971765133	7	0.870769528385517	-10.3021462842309	-2.76511933509305	-12.1895250260975	2.51192071682328	-1.8011901285402	-6.0686600645745	-4.62984307630436	2.56520263879775	2.27543426921549	9.01026327219945	6.65014849890534	-1.36543848717415	-2.15218065143407	3.26366193313542	6.99760643762152	2.02381660441025	-12.7247178634995	5.97229037083566	-4.80125002339528	3.08993192110446	-5.42020315676773	6.50919525413254	-3.64631215929564	-0.0723217413460275	4.97629704602625
165	5.25921279286045	3.13347913570658	4.73319241081486	2.38642461214098	1	4.89208120610594	1.83153925364233	4.30621989591999	4.26783256523988	5.95419573218635	3.01585276864318	4.0311251236848	3.43974515887426	7	5.53253756335158	5.75847414832701	4.10879233206762	6.26053696645101	2.34289456680394	5.17328816064306	5.29394659596907	6.39201008698192	3.00564931046605	0.900711982849857	-13.3372117019937	1.84307550765144	-1.49541638612583	2.33695977301872	-6.88338882930842	2.46818124166881	-1.62908555261279	1.97876088796983	-7.17494875133127	6.04908033133506	12.9751097766464	0.588986008541467	-7.36527853184748	-2.94153522713842	1.33583008109624	5.44986215918525	12.3924199234959	1.08041279423254	-9.42325761808752	1.98424002275168	-4.00004378794977	2.1910579603609	-17.4118757685084	3.53616032006044	-5.43188420549795
166	4.59748516565939	1.96694814147442	1.78595336197395	4.87816116038853	2.75298712891289	6.71777954291518	1.13068031387229	2.77525742467195	1.14715132617845	5.29933872298039	3.84196081042029	3.06585239542872	6.58008973705591	2.86702134913849	1.61614115877276	5.62165315568304	4.16836469684893	6.10996903789292	1.64272174198273	1.0109335176826	1.37328986465385	1.87707632370062	6.17280875588523	5.64137035907339	-13.7724113824483	5.42821872936928	-4.20925602760093	3.49330949384975	-4.18682801401253	1.93151732444616	-0.520494374557503	0.7780924285602	-5.79682100966335	2.5835532638119	17.1839309918111	2.68331458236579	-7.75430587460875	-4.08602124380225	0.339049894627118	6.7348242416731	8.05160567613527	1.34406059304714	-8.31686666779291	6.1482985290208	3.8963996020627	-0.724249218284573	-16.2598631130656	2.93716041491148	-6.34687744823341
167	2.20401706548774	1	7	1.00677920113031	6.08461355464047	3.01686264331971	1	5.4783769434077	5.37871784783685	1.90547896784016	2.17789959206678	3.50234597791873	5.81535862241525	3.23545982036716	4.03995665531722	3.12549201299907	4.28666528333202	2.56167515756089	3.09693253909538	2.79898009136245	1.83608045652307	1.25034862804288	4.96226515402021	4.3359510635237	-16.9332240379985	2.44696288515955	-12.2601346154062	2.53054466275279	-6.66193362864984	3.7294059780359	0.0853022636160632	-2.37445706223737	-1.30098103873953	-2.27366366567268	5.69113842406875	5.66342282983713	-4.87386951639444	0.985889671402429	-1.60880161854805	-0.645450305369725	-0.657473125940864	-0.282840916681097	-8.09442524354237	3.43892153086218	0.0903944832591357	5.54609472101208	-4.07876088263265	1.93491291982192	-9.01332493268541
168	6.51035941338115	1.710890336881	2.80985504739754	5.8298333527797	1.41677930186919	6.98300531398014	1.78868650165539	1.30495526275636	1.57416448224415	1.58672680596521	5.65915370818829	2.98304254417696	5.25061842467109	5.91877825450725	3.90259333455402	5.06462888390797	4.59181119027249	5.07285887158726	1.43649845931127	7	5.33193543601309	7	3.69772812116764	5.1321938081684	-12.5316100584206	2.70565793070478	-4.233304035484	4.65854199458335	-4.70820934455509	1.31341153270143	0.304501229795547	2.81634687920565	-7.37312489297921	2.96949950580181	16.9945671979776	2.38019261001409	-6.2622539241438	-5.72359225385801	0.533135050197753	8.07207615635299	9.2948575799602	1.5268517845708	-11.5812902892259	3.71631585257042	-2.37726535351795	6.7631355590772	-12.942546422118	0.129090726916269	-6.15633892251538
169	1.71393616495962	1	6.47787839048042	2.69124203929011	5.22447192647543	5.46952236836615	3.01635729675143	4.36458672168361	4.94526509091519	2.10794634724943	1.8460195787853	5.01967675790156	4.98818936642019	6.47201095687723	6.8494761763338	1.42516022934184	6.94672925601862	6.56349892001888	3.05901318188906	2.39381334182891	3.09730204556641	3.76954005790465	1.03092388407127	4.68523525209172	-17.5706778935497	2.08006499840935	-14.0053553192892	2.80687071953065	-6.24809673644083	3.71712409636524	0.999119354994298	-2.14962482465188	-3.48573467399644	-2.43290192210101	8.27883673440155	5.93479773441371	-6.53487022587697	-0.468647464324806	0.179484226277755	1.14751529744788	0.0640878185922496	-0.277594077276419	-7.65923524615069	3.61800550742464	0.873078233315441	4.0955192976794	-3.27518136378814	3.42421844466551	1.6838082815696
170	5.12204965840313	3.73212433565649	3.68755227143019	5.14938131855532	1.80334639526833	6.41073448545151	3.67204187659411	6.36625853533589	2.23825166623638	3.61311853585331	4.37035421364151	7	4.47157903968587	6.68967112375611	2.10406709701834	1.88818301581677	3.33551376281279	5.06618500893993	1	5.0322019001561	1	2.32004324135164	1.34120984657785	1.59849040660168	-11.4339550056282	1.41181438374992	-3.20352897519314	3.20004523264295	-6.86148543855784	3.46071463824953	-0.504219361019987	2.10240680875671	-6.977156917315	1.47746037360581	13.9744876745669	2.19875489338696	-8.14127450327988	-4.37661265278247	3.01682991315882	6.38793356595811	7.83063146192137	0.989494295262781	-9.59003881627655	7.27941586296111	-8.49526825521479	3.44242704252389	-15.8341910812951	3.16706379902431	-9.01806918153907
171	5.56406518196714	2.24729762097988	4.74909037098956	4.79837976756003	2.50346203445124	7	1.86405005573199	7	4.93935442222585	6.91111272096683	4.53780589296233	6.50421160760842	3.14688006172839	5.50026838255848	6.61934127327695	1.66843522671961	2.66590853158637	4.10118872660868	1.6587220959024	5.11499423663961	4.57421190588886	3.42624047359094	2.47805813533301	1.84861826392946	-11.6313333079588	2.47895090794973	-4.82059144610004	3.61580086600236	-5.01466797746834	3.28368147468502	-1.14515671309368	1.29397320393643	-5.71030083041561	2.32925461758714	14.3847217280405	1.81689774539565	-8.10631253914692	-6.95148312084654	6.03759127992435	4.06945551009671	8.75318429702323	0.549507220022645	-9.09798224976537	2.98578756147435	-1.86612168252094	2.87854514558064	-14.419192742637	3.95177896251867	2.95010036179774
172	1.23341463920543	2.09617248131532	4.56196567604265	2.76008585191366	7	5.64832288703409	3.95222956372426	6.25406341263839	2.7365485851738	3.35319086292069	1	1	5.24966179076044	7	2.87510155771145	1.54124880271983	4.13070901767275	2.05573647513884	2.52362506749228	5.54658787088515	3.38889887337409	7	3.08927496401405	4.0485758089187	-16.2937393733311	2.21770085625407	-11.5881929617679	5.03182907818906	-6.89330961367934	3.12630895833267	1.05725994032217	-2.81249445374875	-6.71970391576094	-0.487166727929869	8.92115228945709	8.02870102288686	-5.54315345838594	-1.97034758800228	-2.41680025005607	2.94417291372281	1.44295743845208	-1.67778918297705	-9.26396552899143	7.63725335168951	2.17371635607292	-4.85704879384151	-5.44470989736189	5.26431749394599	-11.3411457000866
173	2.22903852840052	2.58943569115328	7	4.13377000548238	2.67737704731248	7	2.16817655926173	5.81957237296811	3.61366461415858	1.61070656424152	2.50816632759188	4.10832456145857	5.47389532918715	6.28037878230346	3.45964259931603	4.29675804994528	6.41792815633015	6.09308335824075	1.10009431242708	4.47136528242444	7	2.03361473554141	4.42502675523124	8.550466751602	-18.196294800569	-2.24098912077248	-14.3020271857295	5.13736632501298	-9.19685324073478	1.61472250044544	-2.80492318356728	0.221248211251708	-6.68923187301202	0.53656008527017	7.29020998420049	4.04175983666036	-3.45685540080836	1.2764625257962	-1.29255025596915	2.59871259972504	-0.877268747662758	-0.872989365520187	-5.86538371969668	2.96692330507958	-2.75425678639566	2.90629188591204	-2.17246541578718	2.62216708348799	-8.01800052957525
174	1.64682001596481	2.73551978644132	5.13152298673776	2.15872537775356	4.84628773467662	5.0013037748908	3.31132028137839	1.15714048123096	5.81324972765067	1.98730441043649	3.06673667044447	6.93359995475963	2.356783679338	4.93565397449778	5.904737619609	4.58337355952741	7	5.71530787914012	4.55256277901443	4.84546884683737	3.91553770109184	2.35167211631613	3.03445009650706	5.79866015779083	-16.7525932729735	-1.84880859344416	-13.3325525259394	0.856088155571224	-6.40400205883891	4.44680887411691	-0.487672425053377	-3.65412188595212	-5.52891450526334	1.27643036422204	7.80799672473235	3.43045348684222	-5.01343027115897	2.03228923676532	-0.180900409598699	2.84682472870812	-0.660080947566075	-0.0178377771426947	-4.5968730796856	8.27559822379389	-0.733310855006157	6.27041709899985	-4.12702360609728	3.83700286701484	-1.21388282309023
175	3.96506473426483	1.66766576806737	6.2069054933204	3.90278055816678	3.48255814482291	3.21876189572556	1	1	1.54427088868414	5.09964153892451	1.86854851596638	1.78949249906498	3.34229443708915	4.73358562791561	4.88396549406304	4.52463418978345	5.15158936274883	3.52880479804625	4.50643679843777	4.92172181207982	1	5.25050126743789	1.48666006643041	3.51751508491986	-14.8815311062708	0.790237638485768	-4.31272049989704	2.92454961105024	-5.39122464868863	4.74848109364165	-1.65108446801753	3.06206844609268	-6.67014380709669	2.78054973973749	15.3552884126596	1.70173121387103	-7.54580523060942	-5.21882474775614	5.87563397475923	3.26288215179586	8.08154749692456	2.04645574980848	-10.8328367386131	6.61966774366589	-6.73497156102001	1.62463424804806	-20.0297771558506	-0.511989443110746	-8.8875502246772
176	4.66746292640933	1.82565171178152	4.7135087860056	4.78308183677404	2.76698351592182	6.35343790414937	3.95516985898266	3.04654945422059	6.11037661222545	4.51943452053907	1.27252673295839	7	2.27134606604625	6.3870686475327	1.87259985308909	5.07563241222166	6.85240359439466	4.30457494765899	1.27359858764655	5.5213297062501	5.9112146405691	6.97484912597426	4.00499520999435	1.41477183909959	-11.1673409745978	1.81693284844087	-3.56158023760861	3.32821772422811	-6.18382707636052	3.91716156431119	-1.97775731300748	3.14121573269237	-6.88531419706836	2.92892944781005	12.962966589258	2.15572888957289	-7.98979910689875	-6.268545253863	4.47663549411479	3.26522648758336	8.680650295313	0.693502845623004	-10.3055282009123	3.12692950227566	-2.30413456608347	9.61641234115615	-15.1642824259346	2.90231469933132	-1.38237570902343
177	4.18148671551688	3.93570505284641	3.94931688046157	5.55450619508934	5.67330034888613	4.82645350334206	1	2.13697057338474	1.62938890180931	4.5292920509836	4.10352982073986	4.06022954436496	5.19534961529928	5.30051364320128	7	1.00652788009743	6.12584350774687	4.91267181092908	2.76930294326893	2.58296893320867	3.50212621679082	6.23647079327938	5.25757544798926	5.16398707337875	-18.8384574125321	5.37127601887021	-13.6837029661541	1.03393763132615	-4.89883444843175	-1.36324973654268	0.194262188962922	-1.80378069324143	-5.3606575250304	-1.23645654397014	5.605522943748	3.28638883607927	-5.02011642546142	1.81678551636985	-1.38305589335782	0.820051487703907	0.33243453173607	2.57948260834564	-6.36712926720568	7.15057992599261	-4.66969352579488	1.9209460309023	-13.6382681539943	0.14233115881221	4.20341970836954
178	1.38548871198027	1.6386616299912	3.88357246859788	1.9129256056882	2.37946188817191	2.57242421683265	3.46172303419501	1	7	3.86718251078754	3.81463984827247	3.95357432772164	4.68565523783367	7	2.08611238702304	1	6.81353848529019	3.80461553514166	3.36664044269248	3.18375202870283	1.09151513890406	3.61699817333956	6.96018166962167	8.37722301300457	-17.2540356984211	-1.50162578874295	-13.9509426899753	3.5896194812581	-7.69261490925987	5.92973391665447	-5.20952601867532	-1.45427827814603	-7.0775740269977	3.23607721427501	7.96533222534648	5.31119254128911	-4.47275328668092	1.0607772241708	2.25249931300848	0.607653881373793	-2.08905628500702	0.624673951704665	-6.36120713648542	2.37527603107835	-1.60425814305803	8.76547330410404	-5.15897457703773	-0.542772721833173	0.495636625907462
179	5.62175009066433	1.84553434956658	4.01500550148396	1.98418180848012	1.40084324358476	3.28044957155841	4.00529762358201	3.6264857823708	2.92653701378325	1.23071132134906	2.86608106293299	2.49689419324061	4.25196822072565	7	6.64159017315596	3.98035159453803	7	5.6852920593939	1.44530373249041	2.48356970652273	5.32144303869057	5.86892509100056	3.96483469924164	-0.277055049730421	-11.8559673590314	1.91606548509672	-0.162186928884331	1.87746892653659	-5.80471251594217	3.64697020110345	-1.28318141803128	2.69387060835142	-8.67818398866584	4.77025930032836	14.0434845678438	1.4997082237239	-6.54194178046989	-3.4358086061337	0.885796603683326	6.867590961757	12.2889528306949	1.68688708992734	-7.71559516130522	3.03768380903061	1.64212148292661	3.98745142074345	-4.19571628658768	3.87645960452094	-8.23344840255189
180	1.23669260811551	1.31491389645457	7	2.63030184824898	1.7539159045844	2.73924880487456	2.9356448054381	6.98456074637121	7	3.28738671676294	1.76492251348269	5.34343202573779	3.86635535385369	3.38648631388534	1	4.87309426689071	5.0087175713087	5.67826847994723	3.11707663863	4.18083715480007	4.29832415419412	5.71290072056652	3.91587900536686	6.82024361944355	-21.3865170867437	-1.6756789149395	-13.6331102135086	2.71926147329684	-5.8472132152799	6.30114686476943	-4.26481577009475	-1.24255425217616	-4.94231305110227	3.18306260987652	6.42957430842502	3.23607774941197	-4.58060258586185	1.57072504873888	2.87565888446486	1.52980900110667	-0.594806783759461	1.06543926648	-5.09580220096656	2.12138089836534	3.32895552860173	2.85166306521733	-12.8053199333137	5.86996006647422	-2.61657896294056
181	2.35608366956067	4.06656091773737	5.54169582803101	1	7	2.54239092295948	2.08953744004356	2.50015414004719	3.32860682954648	2.05272089737365	2.709821508578	6.53425204867583	7	6.54537609126044	6.44975634350573	2.57098720375161	6.43024982254592	3.35320067144476	4.93762516864291	5.77301960737673	2.20432691888675	3.11588900333489	5.06152676467609	3.558710169252	-16.5133262166032	-1.49541242907529	-14.1412709944272	1.65207875847523	-6.1074863509043	1.7044507510186	1.32430997403807	-3.06205652935193	-6.60500589081826	-0.417321473489897	10.7150095519221	8.35017077107154	-8.87804483366352	-2.14500588581088	-1.25278092235584	1.75780547350184	2.26796791900074	-1.17789113386363	-8.94238956667652	2.12280212163197	6.61013816226501	3.18908561201377	-13.7023238541994	1.25379755307645	-2.78864242168513
182	6.94373289653081	3.70237327690454	6.49202855895211	2.07750832843322	5.69614087220364	2.68149160577698	5.75714131551197	2.03815150546098	3.78715919229364	5.284726486749	5.45917892775589	3.17748977588505	6.32981875451076	1	5.2732188046213	7	6.34783923634749	2.72272545336732	1.22787524936995	3.85170827132591	7	5.57613624674847	7	0.548704785046913	-8.76593809858185	-3.20703289377773	-12.0142958555702	3.34591684705444	-1.66509552826178	-5.8675379415933	-5.09714432381124	3.55755882499085	2.47064259177008	8.20493644416944	5.61962075547686	-1.78248599717015	-2.01343100945043	4.39950746154784	6.47486499820492	2.40422684322345	-13.6627317001616	4.81743573812879	-4.75807761518023	4.77975060605853	-5.40586152260573	2.10601597956217	-3.44809189794096	-0.999824693070516	-0.621661276917748
183	7	1.93395301751946	5.66454108628862	3.09514844558347	1	5.54444634092974	1.63982169178538	3.86673402751459	1.74577377496588	1	5.84037076933932	2.72174325731381	6.76068316160909	4.56763224324078	1.49708525150516	2.08915527363327	1.53776042790579	6.50077326270593	3.43110219941132	7	1.94550143310191	6.00784046749403	1	1.53688705910846	-12.2632904319506	2.87907320738457	-1.12878820962451	7.20250442040015	-1.08011796486365	1.56800926065169	0.226795911436934	1.75912343451044	-9.51280954756276	3.42730639674051	18.4742090817041	2.82336328808356	-6.83218510513665	-5.66498623511993	1.7268052167587	5.17395215654965	8.54074356009556	-0.107654048527752	-12.4216010374066	3.4055562051364	-1.87597253600974	4.33151931972743	-16.825820969858	2.20857281642509	-0.293166416671709
184	6.80610160678989	3.63686688214422	6.96056198575818	4.89825150429033	2.4791042909047	5.82187031271204	1	4.41895472615504	1.89953195941375	3.75687023121247	5.02075633424286	4.9164637445928	6.26269497753759	6.25600119164344	5.26358824074028	3.43313362673437	7	6.81837250982575	4.32011915352187	4.44440213868234	1	5.61857504048977	1	2.75338298855557	-6.37524378396513	0.63083493669881	-14.7817827058882	2.11535457057443	2.28174098323162	-6.42009049286149	0.841212497104876	4.93235391177185	1.86801927650356	8.60216954155478	7.44379228008613	-0.528061558350236	0.475508416044356	1.40461071684676	6.86856014706499	2.87620166572695	-12.827728952949	7.55144856631555	-7.6344340559381	5.89384440504477	-1.91443600361498	-1.17166385939431	-12.4619181681558	4.14697814643374	-1.04644255037617
185	1.70116374790063	2.28755253663913	6.18129957999185	2.82004126072457	2.47426579175369	6.11711596155224	1	6.17200830388962	3.86696487825009	1.55225449298648	2.31429988927905	3.95198090589478	5.67545068679706	5.79775852437263	3.39847566554276	1.85158469088654	6.80956395821121	5.52662488760324	1.18161533282355	4.86664798394498	6.595667144073	2.67591762426491	5.14320881831083	8.69433664410515	-16.7580280549488	-1.70757326365263	-13.9550667821189	4.69602796708862	-8.33942066570276	1.97381133333335	-3.1951491720693	0.336088233388854	-6.03919566311829	-0.276566089631578	7.47825450838555	4.87193591248053	-1.8262620165765	0.408790403983217	-1.64665934995798	2.02425702894269	-0.581213794655001	-0.715019880804274	-5.88344000155099	1.97428456165542	-1.63142100805687	2.31713819500313	-14.3978933602887	2.41536473373827	-8.73688075136381
186	3.34687932027118	3.8869672768907	5.63083553597534	5.56553495147128	5.32132809360379	5.03299270328994	2.68791201182421	6.44611626468532	1.08351351686705	3.21254801109165	5.53488204078368	7	6.19531142134128	5.52879837331986	6.84902609524932	4.43613184125315	2.52947103010994	6.43821995637248	3.1506732061788	2.78223633765672	3.53514628283782	6.0901926742839	6.7055273368243	4.05377572452369	-18.5968241640597	6.52461519175637	-12.6275401876722	1.50052741168046	-6.19788714076943	-0.829141872598433	1.33262940269635	-0.871955487784954	-4.47821605386623	-0.823588746067961	4.11613818093589	4.13143583347124	-5.88829667624622	0.695793716206065	-1.70444323135705	1.4402860603887	-0.0733304999234706	2.7717908896774	-7.5529092232226	1.65331115698176	0.411671269017006	1.46959476059713	-11.9762304936208	5.31829239212067	-0.657706067786568
187	4.66290805663527	1.90667154545238	1.68013545557325	3.57794732767338	3.49487074105104	7	1	4.59033728217	2.9073184757731	2.14573820641993	2.35065222454043	6.33300136238747	4.41991866145232	4.11155008740686	2.83861206099601	1.84986937664283	6.74708283378271	5.96097575842412	3.216414062108	2.10288426532118	5.47474226081056	5.48151864089396	5.04907978595742	4.72525386109584	-12.3590783014546	4.5539569556113	-4.80143428642211	3.10660025028541	-5.83198093172274	2.75396025744849	-0.652738676996094	2.82076694836893	-6.41979659427556	4.30208985549263	16.4031348350228	3.87555175747783	-7.65297305443261	-3.10711701084908	1.65678759764392	5.67991455873941	8.61620572691116	0.146321177025893	-10.3955183840452	5.88538609076165	-5.57396301179706	-0.958734789047266	-17.2850597734899	4.39763853575027	-2.65803768146335
188	6.4601086641576	2.09865157952617	3.63024738867006	3.25905052952088	1.63855257985805	6.14418984070683	3.32129574329458	5.72196931460495	3.95553824843216	2.24603629926078	4.93845773575522	4.16414952089614	3.3503022976416	5.10573482787397	4.04311777550807	1.80859357244278	5.48582479449714	7	4.73319909579009	2.08274008836322	3.23076113293491	6.46266445073685	2.97164677970456	4.82011656250626	-14.1051975926031	1.52000961819263	-5.92720328786389	5.13401492425267	-3.77073851552289	1.07442238309108	-1.18199021294359	0.308991484605062	-6.24426202629993	3.04416708379891	14.4873270703004	1.95457649829346	-6.74256304379376	-5.92832977053694	0.722562311746825	7.63632332827861	9.10931210431452	-0.757877885375458	-11.3533386241021	6.70964111305692	-3.41322119771979	0.207529733598508	-20.6880933165186	-0.421606767202657	-5.49355081138341
189	2.89680891215023	3.3741783279734	5.24539638854007	1.72527385396715	7	1.85539004725648	1.34204641657527	1.93109261718097	3.55439124167837	5.18257501781294	1	4.22856640246494	7	7	5.16603540552162	2.52047348160871	6.52486558325206	3.5077106091417	6.47353891608832	5.81062191469354	5.60704990290884	4.01672358332701	1.94871557550275	3.76732384261467	-17.0771322021567	-0.549794930886305	-13.2550135978035	1.6031967248907	-6.21990999545615	1.6621227623709	-0.160074571615402	-2.81424517184292	-5.29613846068685	-1.2312115962712	9.83183530490559	8.40819443583833	-6.74874102545932	-2.47155247103104	-0.518768448180653	2.24168675866636	2.43916117011093	-1.65504267588611	-8.26633768495876	2.88141572684309	5.89166679397383	3.20944066028101	-13.2692599312864	0.802951301738025	-2.59368056366161
190	1.7580040538807	2.80029201090668	4.61620290666865	3.8922125998169	4.08924349432965	7	3.70872092494433	1.11964554815546	2.89247143238286	4.89086826817423	1.97317083217862	3.50999752890765	7	7	6.49060214451208	1.50000324131414	5.18682410209231	6.0962305243894	2.27810167372893	4.04808824139239	3.64303222409626	1.35044641210979	6.58681727110255	6.30326972228653	-17.6622473378089	-0.848298566402512	-14.8326339672716	5.87665889793686	-5.84975391304531	2.14704964507759	0.183863062029589	0.621367219151971	-4.04736988563394	1.33193016261847	5.02432385324392	8.36372126072758	-5.95390981229462	1.88296997914372	-0.804215924425389	0.516550334773964	0.405593942338241	3.32645076868118	-4.92795145767142	6.57113792846189	-6.27969378824851	-1.40657401237232	-19.2068154633057	4.51134104523359	-6.04823557317942
191	1	1	6.14765418239758	2.54270715610513	3.18324697181094	6.13337560052057	6.33990884545448	1	2.21183831106672	2.83171032369266	2.95648977380583	1.03038497314428	4.60961755710421	3.20398031220437	5.20102023687756	1.97946335775089	4.29642708652195	5.55606162320178	5.48351375936793	2.06638426993557	5.87357511212123	6.11484230012009	6.19485582209291	8.11434070038449	-19.0714087625048	-3.75160944632975	-14.7749038767792	4.49211077618541	-5.6951551434097	3.49235282282828	-2.75998821325395	-2.6025186481606	-5.51274070331683	0.683801925089985	10.9576242480734	4.76078824636972	-2.62890742104024	0.280548360043679	0.525114544611456	0.755968944743834	-0.016248080320503	-0.520373742360253	-6.72172935709317	4.38553930928285	-1.59235501274741	3.56078525059948	-12.3013137149375	3.91434054522983	6.51766464896378
192	6.16760279417274	1.44616873054453	7	1.68305417965663	1.00887716876166	5.61017453264689	2.41325292402141	4.77380350907595	3.88933651915673	3.79022122367243	2.62452522168785	3.89633835585354	3.47682566017121	3.02998158115418	6.50958417204325	4.44010072487724	6.90154163826438	7	2.01623948293098	7	3.66807692321257	5.31502735045538	5.07324291727871	2.76669108151744	-10.6688279241646	2.95265195161778	-1.14111970381676	6.80621537904815	-1.27217922724656	0.626374313438224	-1.73812607926088	0.609025687606525	-9.01290847126663	2.61507469222858	18.5756949078678	1.06298200507882	-6.6642592685836	-4.97828883901039	-0.417125188734443	6.44275990584851	7.32813782924945	-1.17275560462014	-13.9798448320012	4.23754022999964	-1.04584456921634	0.0322334486261501	-15.2881419638714	7.29653577408226	-2.37487208290833
[truncated: 74 more columns]
