# Supplementary material for: How Are Mate Preferences Linked with Actual Mate Selection? Tests of Mate Preference Integration Algorithms Using Computer Simulations and Actual Mating Couples
Source: PLoS One. 2016 Jun 8;11(6):e0156078. doi: 10.1371/journal.pone.0156078 (PMC4898694; doi:10.1371/journal.pone.0156078)
Supplement: S3 Data — Long-term couple and agent-based model data analyzed in Study 4. (ZIP) [file pone.0156078.s003.zip › S11/Euclidean Model Data/Euclidean Couple Population 11182015 2307.csv]

	trait1	trait2	trait3	trait4	trait5	trait6	trait7	trait8	trait9	trait10	trait11	trait12	trait13	trait14	trait15	trait16	trait17	trait18	trait19	trait20	trait21	trait22	trait23	preference1	preference2	preference3	preference4	preference5	preference6	preference7	preference8	preference9	preference10	preference11	preference12	preference13	preference14	preference15	preference16	preference17	preference18	preference19	preference20	preference21	preference22	preference23	preference24	preference25	preference26
1	6.93241388934101	7	2.22821060434068	6.31761835701615	6.59996948463433	7	2.51404108942731	6.21360047233496	2.3718189440377	6.27861825836496	2.63918704505776	5.9896591758846	3.93961654775063	2.95161545007274	1	4.12595157733086	2.77658030432874	2.92700498860544	1.23826750430116	4.13766217043972	4.58309387868806	4.37688729869455	1.72642517432922	0.894482175864806	6.39555589351625	-13.4532178041462	-5.82562495654297	0.856972432752335	-5.25833530186461	-0.193383066879895	-2.2550193193478	3.38302709856232	5.79386869385972	3.03215800097623	-0.0459807648472041	3.77321540700062	0.300256194082646	5.0657583708286	5.02614647794829	1.29475549484934	-4.2944353923549	-10.5375523131356	2.22885833324306	8.1863928160048	3.64309365989824	-0.183196074119637	4.5577795376824	3.1827546637306	-9.53540516570913
2	1.95263394247567	3.34237230846693	6.0589276667832	4.42492187464569	3.64306794389679	3.45632192000985	1.42788793735573	4.63701072269595	6.13795193344899	4.73321254294472	6.53917481723653	3.28106142989747	3.0542037196242	6.940438445219	3.71292326757171	6.84689939071744	1.09895953255831	1.35369866304644	1.54413771798554	1.07804314155678	5.1234482226448	5.21069567235168	3.22779716999902	4.03163363323884	2.3526114592848	-1.44742898626343	-8.00761288218254	2.54326556058369	-8.90826300683713	2.84568636527741	-16.8915458882698	4.56450867081283	14.2355572782833	-7.62490320208108	5.44419352545081	6.81454962175741	1.55470022240563	-5.73491020353163	0.311415694345601	6.01572073246842	3.46855513359749	2.75976960094702	-2.76688194246385	2.78398226796618	-20.7254450812794	-5.13392747610269	5.68191710579906	0.968831198726283	-4.87071232392674
3	1.66309270955465	2.5514571431246	5.04452469138176	4.10504182814587	5.55711393664814	1.24515184048135	5.78907882917575	5.8810415777741	5.77704598823066	4.57873558705235	3.80475665628969	1.56000166833784	2.16262106435069	6.19932803651189	1.95534540919278	4.09778997438363	1.41435617624408	4.53270218613666	2.78990494142873	4.29208111575973	6.84561458020537	3.8351408950331	1.29295781201276	3.74080067047053	8.76940531077464	1.47823049309031	-5.83597466672765	2.59930796496656	-8.55273031841666	0.556584098528341	-8.17750184480663	3.62580405539252	5.23741575687834	6.0362571553486	6.14811249534465	8.53158733166457	9.38357826345381	-3.80874364846329	7.6628864727939	1.49988100220304	-6.54511149380617	-13.6522747190381	-0.264533428320836	4.17857031950891	-5.04956652462944	4.2102584387468	3.6522293116437	2.34127196168406	-6.96967030117467
4	2.63288347160455	4.57095599928632	5.09223394798381	4.69897619776293	4.4169809385752	3.61854494321685	2.62936577256114	5.86236213152678	5.49728243736679	1.26186501877082	3.55984350917657	1	1.14072922703165	7	1.66781929690701	3.99719378941788	1	1	2.60375562919213	1	5.0653582608282	5.80400051059801	1	3.41274232605714	-0.149427251840674	-2.46582311085614	-6.14178376556254	1.9729374458582	-7.0383304448492	2.93313606261573	-18.0060421065687	4.97953625453396	13.475199794306	-6.59865885711391	4.07018521816672	5.74215472039246	3.03441131045587	-6.23477326310177	1.38255532097884	6.53673886449236	2.70745773024161	1.02824036070627	-2.46930195823949	2.84940882468089	-5.89696981956445	0.167863178122689	9.99800964671941	1.79657057064563	-4.18528072327792
5	1.21079832371445	1.79677222989971	5.1064634236225	4.52905889291354	5.08338084506525	4.77818385014163	1.94875879823389	3.36539113643398	6.23112352112727	3.29060911274157	4.01546752303294	4.55977990332156	1.95200609190186	5.64005392964309	1.45220638645145	1.30355565956184	2.75088501580152	1.99690053772341	1.11380135500916	3.0693458622295	4.3446775444243	6.02176275602319	3.83297098634372	2.60279823926495	6.80058139603833	3.64666107795886	-2.57039741975785	2.81962500038693	-8.85570141303766	0.667417328395307	-10.339695000133	3.81066006333142	4.75460972527174	5.9015501701596	6.93953766482262	5.21379561856274	9.76446422003485	-3.8212373958645	4.59584540526576	4.02688254526533	-9.07304582472847	-15.6865047894771	1.7543233177224	3.69639305375932	-3.96178403287096	-0.426452621307311	3.8907384223601	3.26893045020086	-8.19930936041864
6	1.39977626709583	3.53623863496009	5.15291178551128	5.12305949876386	3.99878828429616	3.47271671462406	1.64156315303041	5.13962643387996	3.73713804221606	4.82701062654129	2.62293848875716	4.21177931414718	1.20130874982664	1	1.77180796227332	1.86072793710688	2.75451650329774	1.54153154961052	2.50870524096093	4.06732538773184	4.52431545446659	6.69528512115749	3.70360327715376	2.97502622689563	9.77103687849956	6.68324647041898	-6.45767184598192	5.21590949056174	-7.97509236346143	1.690192165522	-9.74657017730314	6.17466867374859	2.04530256203757	6.35236635566612	6.54070578199157	5.35064553122267	9.51605340490656	-3.1116534355216	6.29091604341636	4.46227450116751	-5.2965269749003	-14.0454991812633	-0.356628733653635	3.32017980454141	-5.54552194124991	2.84452047754272	-6.70973937304985	0.368340803235647	-5.75679663641058
7	2.04662243896623	1.48369164652744	5.96988550869773	5.18085366880465	5.07253996777952	3.59211911095739	1	4.09142006334952	4.77030205029721	7	2.73413797051611	4.39430548315286	4.23320056420125	4.65241451796753	1.16972587876295	1.01948259741398	1.36019171722308	2.42942115988867	1.60796561307847	2.70044583169703	5.66206217139203	4.59868400001628	1.06244570989989	4.44082204676433	6.50094508336705	1.18629478593122	-4.85706007298006	5.09538445875266	-8.8464520011809	0.615381918633272	-7.48425127954474	4.52162740534915	5.26414774351025	6.60403137927697	6.07688816469457	6.81222196566917	10.7414119022058	-2.97638063869548	7.2829420068758	1.12168135299913	-7.27929322062881	-12.7629476406331	-0.491443792595275	2.79813572851369	-4.10681995867873	4.01916988501109	3.76031857882394	3.68025639684508	-5.06957015560882
8	2.55193524713523	1.89150388705964	6.78842407392357	4.31947226934539	5.99730767754238	3.61720542826968	3.24820164089017	3.49526898697192	3.75800551986862	5.09164103196015	6.49900989447252	1.68476931148477	1	5.59763285162643	1.56256842213771	2.76926635509331	1	3.0199043200895	2.58372476053786	5.50298358849978	6.52027835398361	4.06643114841055	2.95135413693058	4.60599163422241	11.0562474084187	1.61906665276431	-4.0741235488076	4.57370533265488	-9.09951864333327	0.035273591906896	-8.19294650856726	3.78265595856108	5.38511060308394	5.56088629561307	4.2050429625234	6.71935523158122	9.89611159039998	-2.69100807786114	7.23056460565359	1.10370842762559	-6.68902420786381	-14.1181734608392	-1.89220868313381	3.49270110536984	-2.28157823986817	-2.35250718602766	4.51559157841341	3.55285093122175	-0.00550152327764281
9	2.6143817114516	3.44027433118058	5.31167543355581	2.43178239076909	4.67601335674294	5.11959826241151	1.63167532954004	4.79865019631678	5.86659483336503	7	2.60805173350426	3.52794311660969	1	4.00040612829864	1.8416248646845	6.35177730922147	1	1	3.46943103943327	1	3.07672113853109	5.55967968067344	3.70848356167004	2.86047622843867	2.62572046877521	-1.02752168251344	-8.67858897304474	1.51655383227429	-7.41314929918284	2.62369509300952	-18.3466304395502	4.98136579984531	14.5598069041543	-8.14182067468056	6.05540779428783	5.197835650242	-0.192706674724019	-5.69449727416648	0.441811570865684	5.65602010573809	2.63104252609181	2.44953662007453	-2.13442390007831	3.95502147038166	-21.4702306261697	-0.00439926887803221	4.5864557400152	1.37739093835601	2.29217034819069
10	3.4287323016516	1.64506691550689	6.89350942701443	3.93149879021507	4.16636341692721	5.80723707992129	2.03816181418209	6.52075320863857	5.39359145808869	3.68716259669944	4.19941044427022	1.88559694972922	2.57415713805776	5.580880072674	1.23563890617575	2.46615246295105	1.36339326525611	1	1.23625877831743	4.38247606781399	5.28078370112049	5.90516274562265	3.78272904924957	-1.62374405668238	-3.38696461056712	-6.48759827196222	-5.38593932148774	4.21706535458634	-12.6835328340073	6.11843023155298	-16.4265011873916	4.31304956398293	19.0432487504748	-12.1759528893831	2.83108483495391	4.56316763640018	-2.32243347170946	-8.21608456096097	1.69093512226967	6.91589664909378	4.55701177572785	1.22803211114707	4.62245295818581	3.99471046279725	-7.21089052241121	-1.61773971221786	-3.86357784991731	3.33190992550829	-8.31767423615117
11	1	3.6174950419044	3.57902632329291	3.4439099039575	4.47640668577365	3.19292566244164	4.16786363814217	6.91963501291868	6.09104768065623	5.58653435389301	2.28536108327293	4.85205978798509	3.97202225461276	2.15204537118803	2.50085399072863	3.15799318582185	2.20399084334112	3.67659025766481	2.79025950161904	1.22109816311978	2.04968442884357	4.92099105615624	3.97389533117941	2.25002025536453	8.19887996098731	1.69112921964194	-4.20813560438337	5.06779541711713	-7.76819764815693	1.13154887969864	-8.19869499264858	4.2710527474785	3.10068921906006	3.54869629858187	6.51333544673243	7.05034873091606	10.5675171568739	-2.66315236690106	7.81788761406746	4.31197209924889	-2.57228776057441	-12.4373908481094	0.896537178335236	3.81623650962795	-16.8260526072658	-5.91764510334348	-8.19524901883837	4.96118565942343	-9.3832862002731
12	4.36666047751019	2.42717199288023	7	4.89140656461755	4.27276366013625	3.89273187870865	4.77823123378038	6.73943544084545	5.63724541440403	5.42835956164556	4.24920490578494	3.51759356923405	2.79643594526701	4.71304792043017	1.73961131204531	1	1	1.03904448017866	2.32420840503336	3.35904371329903	5.49931080062467	5.07298719087116	2.57476610133047	-1.03851720396446	-2.67651240290789	-5.2558469407468	-4.97010284161918	3.59819445421026	-13.8336667257145	5.78925221368602	-16.3840039601114	4.3900976359853	20.0606170666075	-11.3625401139132	2.67967393274588	4.28431119000669	-2.09203874395603	-9.23803711040461	1.17463793085668	7.50106638622692	3.74450926922487	0.125880754171762	4.52801897772969	7.59136338077319	-7.34755071808404	-2.58509124906026	3.34380315119828	4.02555992211119	-8.34500607824259
13	7	7	2.95713471198834	7	7	6.31835762207419	1.13594663581025	6.69413637034053	1.41909405692301	5.13570901138921	3.44337409670696	5.33040453597996	3.22445104099739	5.2845878862234	1.04827393586831	1.13368302335017	1.74735951761139	4.73755610964471	4.45011497021944	2.19086597739712	1.42520413107834	5.69493050461265	2.63521707406097	2.05723250549437	9.96918470144252	-11.7753156707855	-5.85993652387272	3.77134267825746	-7.17006718591125	0.290344605520753	-5.64252823750429	3.49744321925559	4.27017819781741	7.46233022203134	0.0502653886043307	4.48336313894988	-1.61854435822577	4.27825655471159	3.94464271746744	2.88017025041927	-2.02271221770986	-8.14427036001708	-1.69046767490764	6.41101201970172	-23.7793321961151	2.6755512727096	-6.3327178244324	0.376837740072594	-7.86605102589729
14	6.24053792754113	7	1.59903532744749	6.14633022094811	6.21712197178842	4.75756425864684	2.95393449863591	5.44406406302211	1.95664164879495	4.80795995905714	3.26797873977683	6.82144454738161	4.90158358507073	2.99067358458098	1.22522005558558	2.41317658732595	1.45443502697321	1.99514215492274	1.89727813884627	3.67590826766719	4.21047248453602	4.08718374012855	1.89475953407004	1.39760469677813	6.83577012718793	-12.9447173862219	-4.94275239819541	1.57666254601076	-6.51294015640327	-0.0122284699827289	-2.78100346882932	4.32851128299555	6.79635563063886	3.40756190123036	0.606807582960326	4.87331796988273	0.668233978152946	3.64805664625493	4.91145609301033	1.42563724067578	-4.87332137220246	-9.69990560244364	1.8263704702555	8.16345423814301	4.1657337179643	-0.184030164458202	7.50086725760149	3.28487384287828	-8.31657073563278
15	7	6.38949579058624	3.2496931216138	6.39337612953692	7	1.66916375147035	2.32332565113891	6.31220041556457	7	5.5158001721948	3.90195165899161	2.99672839544497	4.45782452537508	3.46876451103648	1.41349868303893	1.73260451383486	1.50049561276654	4.78017433738938	4.19062884513107	2.25416586910324	5.83551586112593	5.57773526578382	3.58236241739083	1.69893052036878	10.5193539338567	-12.1592524413172	-3.52682511501716	4.34410031178432	-7.44377608341149	0.431672343905006	-4.91968208880034	3.55380959316058	3.52713951348955	6.84922978203759	-0.00490107200554701	6.34497895307425	-2.39972259463943	5.41512727536281	4.52559033074607	3.6196644117733	-0.591979117483411	-8.39863344251887	-0.819336300585585	4.05838784391373	-13.1378602448384	1.31576300534118	-5.5981333490054	1.66306308790122	-9.34500843632314
16	4.53149509079524	1	5.20585131104496	1.54662523902038	4.70201374267927	6.3951501706735	1.11728927546222	5.60957143898008	5.23985298514682	6.03311306990466	6.42914792743663	3.83152546650984	2.86685426147154	5.24898255003232	3.12242673570298	6.30827062240378	2.65695218813183	1.39148677281838	1	3.71185762295202	2.56465082346075	7	5.55844045401246	10.7352281642951	9.00016857687878	-5.69000834431604	-6.77455738534994	3.77504766488403	-6.64717694884479	3.918545271851	-19.8276590056264	4.5592189199979	0.243974191996733	-2.03935340039783	9.12584460362465	6.45213190087296	2.76886871964123	-4.59959542779389	1.91912455194898	1.44329684730759	3.75353313653879	-9.72552477250584	11.474895432297	3.85717098405218	-4.89263543636913	5.41987080491069	-9.76347515825939	-0.541923215170043	-8.84325380041248
17	6.7588358839667	1	5.34318052963474	3.15879508363134	1.80516688039455	2.07781026810452	1.83784812435474	6.66282068547445	5.61565329300451	3.86362840958145	3.82406345866384	5.35073647113937	3.68887319034039	5.51854645678962	1	2.47121002316809	1	4.35027285556688	1	5.94096108849353	4.93533061356699	5.48199645687747	2.76738961644308	4.69629690203725	10.0829169774839	-5.07986184811693	-5.3004589468198	1.41168850777421	-16.3779509085314	-0.923707923149323	-8.84238807164059	9.57377364144104	8.15461976819443	-10.2179465767711	2.56734698432438	5.0223626356172	-0.830074930122782	-10.4762121251087	8.85481865408512	7.93506775613069	10.144611180487	-14.2741195609617	5.53737825912496	1.36189801241089	-7.58081062437734	-0.472271930545319	-7.19695830293982	5.5221225410433	-5.01643603166554
18	1.98741640183872	3.20287241651662	4.291149926636	2.8974810788801	3.0268500185994	5.66861770746299	2.71339381269295	4.99350319192167	5.30405795085587	4.58269878863406	5.20879897808433	3.80685137642432	1.39174347392384	4.15575326328854	1	1.30134193070993	1.45748360346769	1.13863624320979	1.47953912755707	4.60826472548003	4.97158132273749	3.94263300211335	3.60303986721991	2.75788858100016	7.37827917568487	3.31424455826466	-3.98319069817943	5.48788631307187	-9.2489774954717	0.678937971439575	-6.02486954691391	3.80667217910827	4.21881529679698	3.7066483645215	4.37601170790299	7.07450457944018	10.8506681576915	-3.6989134989171	7.13844941977502	3.49952734810729	-3.74554140635082	-12.9372390907703	2.17939233454929	4.06072467540845	9.29803655051125	4.08477424394299	1.97966376204579	5.06439925247223	-8.96913817216014
19	2.66841955782904	5.55633679691088	4.59578292132983	4.77148976293825	3.84290327509724	2.33832461216235	3.04599520381263	5.85684959867038	6.32894009855681	2.16192668914755	4.35460165507161	1	2.15199888770891	4.87454581515854	2.50272879922893	3.67671476633859	1.95434993011065	1.02463416100241	2.97278343437073	1.37470088227469	3.41275372231213	3.22323821757704	2.34161900300936	3.47859727905903	-0.84129001484874	-1.75462987411694	-6.85108960016215	2.86316954419529	-7.95638165843636	3.4416684530169	-17.7587724325043	5.70748701715135	13.9387328312259	-7.59344601751295	4.95202709621612	5.88588676586734	2.47441344467783	-6.19493617584955	1.92378600774851	5.56327652507143	3.52784239150419	1.71867968511422	-0.886071510324621	1.84226435662321	-2.02505883617279	-6.72518225645663	10.7048430888427	2.9297177874721	-6.96868358825725
20	5.77441603417988	6.25158391976855	1	3.80243366472034	5.29086277447748	2.82636112946218	1.84686849907398	6.95683093985648	1.14729308422232	6.54100479832246	3.34409464408009	6.36259838221571	3.91447400688654	3.35136348584167	1.81618435236149	1.32328865691277	2.49323735697485	5.58071258843132	1	1.89544998341714	1.77989647133231	3.06580924915166	5.2742256832402	0.954732268983071	11.0274699224368	-13.5675060395701	-5.65614245037609	1.08368581729121	-7.10778509810378	0.385923265331333	-2.40980319798737	5.48333229493749	6.49920236300717	4.31258144089634	-0.506150441185882	7.30984618811668	-1.35960240273969	3.62192640393056	5.36481410013712	4.17743814126336	-2.37692437899346	-9.34205598595813	-0.283835364894074	6.75982882502552	4.3319076034988	3.59364220454156	-2.01597235577403	3.49105491223604	-7.74906372551714
21	5.076264894291	2.01784010244622	4.41424345016361	2.17072759749334	3.27693657032698	3.50786518252492	3.64659852874155	6.5494443947562	5.88953849806031	6.52371688320899	4.41347915666868	5.8338000767952	1	5.51330972010723	1.32367889683937	6.5767795487373	5.61517351052421	3.03107692660088	2.54811812925364	2.17920954242839	5.19394122486521	6.14678217988787	5.22332726601626	2.38000273359773	-1.69854633501941	-3.64721506363581	-8.86435604718702	3.45555866423167	-12.1665297606095	3.87954925170515	-14.4814257705233	3.11050099089538	10.1118739007688	-10.6579398185172	4.05580582928775	4.08225694199758	0.916332683668039	-8.02101121068449	5.12043603167177	6.14759430497858	5.85701125083919	0.125055142891736	-2.75255242036793	4.01305542088832	-6.23961436164759	16.2087208825185	4.14109372432106	0.845300489119096	-11.2256834478526
22	3.06139539378946	1.64712457903674	5.91441097892387	4.56544282654853	3.01967887371125	5.57619081241717	3.9706400933818	7	7	3.19919978473002	5.52234692806466	2.85049897478279	1	3.89267862305889	2.67955955923061	2.18417851765685	2.07765701793677	2.69368591645536	4.79552634139963	3.81187915586133	6.10664395546556	6.49598122702261	2.59392602588215	0.258136955301886	-2.83633103998074	-5.25884052817566	-5.72679198909871	4.80791650618474	-12.5971161929803	5.59477674896381	-16.2695719512533	3.99101080294927	19.5919049568094	-11.845801531373	4.67570262035381	4.47412131776521	-1.90524106280424	-7.86673134168772	-0.0522507082381942	7.91120667837826	3.32811132856788	0.337374073698342	3.03160105966655	7.94939496827625	-6.75975364759823	3.86114270359912	-3.47495163735206	3.40063945964207	-5.67827206888674
23	1.9931822376828	1.99391005805441	1.22961297397461	3.35025613424895	4.53398600039233	3.03504574572534	4.21995849823415	7	6.81435008323132	4.01160380448291	4.05146966973675	5.37976612932228	1	3.62417544920499	5.27827616223286	3.28132193423995	3.61468480562001	1.81001576088883	1.72408722132685	2.2417904358074	1.85970107846773	6.74677163250656	4.31681631498266	1.38045823800008	-0.939068372270541	-3.07146167710609	-6.88222596020812	3.52850713374859	-12.1540755581654	1.09062583614541	-13.5592481801373	2.25766961530395	11.1908474075663	-8.8402221780659	3.73278433655643	4.74664301512092	1.63117279773718	-7.65996717151157	4.22728817429755	7.34827180627674	4.37017173914664	1.0433232557035	-1.78224749127704	3.74658388149394	-15.2855991594592	3.83256083227645	-8.00115872907129	2.51340862774993	-5.12701866978826
24	1	2.03427436134134	6.03503255147823	5.00582083798123	3.57660869772	2.94807948982026	1	4.84445287427785	6.28704424595824	5.26951161442508	2.95499529214929	5.26690663010873	1.21514752944309	5.38388719541699	1	1.92747478624964	2.97633946351807	2.98264631008778	1.94485003775014	3.55945425076102	4.82904587274506	3.48430107360687	3.82321160951901	3.93265590222066	9.71595874701003	4.79342754269055	-6.73421819958513	4.32671470505113	-7.27508852051007	0.718035753922207	-8.42652879024328	6.08442477380085	3.35554126447002	6.68457752009091	6.94659993845098	5.22119158506046	10.7412809103184	-4.47167648515528	5.07995365747958	4.86834987882602	-5.025956190576	-15.0819727798528	1.07842681251566	3.11982896864303	-6.62840820299458	4.06292792700349	-6.4012013455531	2.44543858658309	2.9356131938411
25	2.2583041750769	4.3186187862851	5.43759827929987	3.98463667222221	4.45724742233932	5.09964082119388	1	4.63060804641132	5.6130638971685	7	4.56595464832218	1.03087746506412	4.29492919394708	5.55604687572962	1	6.92157274749807	1	2.14150469532468	2.35136334058002	2.22328358740767	4.26379077910845	6.40856977526874	6.85835951048904	1.41512366609142	2.82499683314883	-1.17658256972795	-6.79159469495455	2.71261677687108	-8.40999652251995	5.82464675207305	-18.6691402042439	4.60692075834288	14.0665227250333	-6.11161582945821	5.20651231370668	6.20231411023716	1.63417757994963	-5.95814198969087	0.929346361313658	6.56567135947046	3.32227606797621	3.3632341706528	-1.02071251014609	3.40852917831867	-4.95989755733397	-1.41521185579068	-3.20484171984223	1.32356433615794	-2.32443247264648
26	2.44770591353302	4.10811487564538	4.92569212796594	3.52332824625953	4.18828768031231	7	3.65903784091907	4.47280455857914	1.95813986307637	7	5.06957919247484	1.80224944923189	1.3589475785612	4.07706050595918	1.62543085287506	6.38610159090356	1	1.2689857825333	3.13714009576018	3.43296710030511	4.93993625876827	6.13827844300261	6.02900397678771	2.33459406748424	1.17844774001878	-2.22146657896415	-8.05628148999312	1.80730877995149	-8.13774784454482	4.10896723321518	-17.764355025156	3.82946697160285	14.4949762070619	-7.53798574695092	4.27373444668682	7.03453190251123	1.90513946528559	-5.07724886142955	0.254428487914585	5.66323481903875	2.27160900293124	2.53161048592072	-1.19656137757619	3.3536243828667	-5.50068395367156	-3.07647785217258	6.24636754920641	5.27567500001559	-5.06742055773991
27	2.46295521574649	4.35976155062877	6.027850700515	4.6372809713207	4.77877685884636	4.27757847976842	1.66706745198027	5.13204952865876	3.85328870402395	2.68845040923346	4.26955441684394	3.38830716660614	1.76469277340427	6.76138021468477	1.52230257551883	6.5830636049328	1.13832735619615	1.62224127396136	3.1425610226948	2.42645524901242	4.19906499821527	5.46054300001153	6.73698138782115	2.97222038801812	0.354213238099728	-1.77697675805446	-7.98661059278061	1.59219156215528	-8.38689082613565	4.49165867504779	-19.775773316355	5.34597816261658	12.3044824747672	-6.29620194434428	4.61454219707477	6.54446357876751	1.33450707744825	-6.85572144981118	0.495136272215048	5.79231861946243	2.75509092313226	1.70497769736361	-0.219857169439507	2.20012922993188	-3.68078533722687	-0.733672851768008	10.5948469898008	3.567342279162	-10.8627661487972
28	6.38091587498587	7	4.24409103719007	5.31747536160779	6.23961002156312	5.57293051731363	1.79811910747912	4.89681226428929	6.84889696969669	6.63029659342102	3.5687255612181	6.08775959006208	3.63543802025908	5.77363659901285	1.34465404847669	2.40522502579186	1	6.715456717047	4.98788311781439	1.35719635228375	5.96541854479399	3.95235909117187	2.74339947315515	1.64915742449937	8.55453733234492	-11.8588609776393	-5.58155237358149	2.2200649739698	-6.74346220242963	2.1652549023639	-1.27242593179141	5.85392931534948	4.40037308526222	5.42068095656487	-0.731106700878394	4.32610965663937	-0.233514049733801	4.21074887230842	3.66321575672028	3.95510756114244	-2.41893987239841	-10.2932873736957	0.62634182177693	5.42278408901556	-11.0772568091605	5.64460245936531	-5.35329095534878	6.18128698384149	-8.21936690932891
29	1.36691572100137	2.30607221881925	5.68456705033406	5.40742035681385	3.19779330684234	4.68643467090319	1.79282477240768	7	7	5.29105893538551	3.49033929913981	6.32929236967959	4.0659682844898	1.39759660854346	3.93515374071118	2.05933894463122	1.51737518768946	1.11381934831665	2.87472636755618	3.16661093063224	3.26423422348318	6.0859520351985	3.174997054615	3.39432082081253	9.6401494402823	4.61108190666905	-5.65126508679198	5.63363011911861	-8.99233889233048	1.4415445099689	-8.23334832327757	4.75325572650744	3.18148739874124	7.40831423925604	5.18716668073605	4.66715943992097	10.4996140858541	-3.49063457315712	6.1223699083626	4.19933788430749	-4.24207587776171	-16.2461104975559	1.22547143812539	3.80004859497374	0.0837275361200376	4.17579055180608	-10.2794092351664	0.0497653038251914	-6.24529742423596
30	1.93789151579649	3.67105871247842	5.47753894597808	3.7614842666046	4.72089361181003	6.19087955460614	1.78021553100589	5.67868974989377	4.08723212790078	7	5.25029372033859	1	1	5.7247780766488	2.12432732303738	5.68093723494423	1.96744710209245	1.85944893713528	1.4249198677464	3.68996817812677	3.32313869050916	5.74738425509379	5.6362321665253	1.51287588882368	1.61788885384957	-1.23271187399288	-7.06845360236757	2.19070230909355	-8.29505546319008	4.93274699069526	-19.0785211845537	4.73897590699045	14.0935473832921	-5.66646246797073	5.0937839389745	6.44289559019091	1.82842829459488	-5.82943476391647	0.175924054101374	6.6674237659347	4.2243437613641	2.8374839390665	-1.06022315901026	3.54210130097003	-4.68208256723458	-1.24430476455362	-3.53639320634015	2.08065019436513	-2.87531807276377
31	3.2352825508859	2.22777396084872	6.56305381471839	5.25722000908655	3.88139065108578	5.26955944800149	1.946616077302	1.49126638529335	6.1973726533518	5.23159340255118	4.19332749790225	2.64406278166114	2.34375372312217	6.22918240764879	3.51633169794471	5.82738191189406	2.73231834114165	1.37739457365994	1	2.3900285389369	5.83312565402748	5.88300269558699	2.60443060745683	3.6962422255833	2.72986588899327	-1.30826809151449	-8.59186541607022	1.80115012802299	-8.26628450531015	2.33758803707828	-17.929247462572	4.8922228887694	13.127438462836	-7.64050883290035	5.59177464005396	6.13049147555341	0.827758509248583	-4.67010296535505	-0.470281985471883	5.21591140741365	3.53564058499865	2.62539334437483	-1.84304205123023	1.43168114922486	-17.9555052150325	-1.75771602832816	6.47501718493535	1.61203876559725	-4.66979455967857
32	4.65465421901054	3.00659184182722	4.43084818588102	1.72311060616833	3.12483633851208	1	1	6.93421552304361	6.18967318844416	7	6.82466352196314	5.45703445732373	1.29274589935276	6.21403851617826	2.02494039071038	6.60406366170578	5.64856393084842	4.13890841427807	2.72717437160891	4.06062841954737	5.02781317980265	7	5.09436884263011	0.0156012423986305	-1.08550093367884	-5.13687089918472	-8.70157241021084	3.386186801544	-11.6729726151532	3.67195780178317	-15.0692183477222	3.04732113689108	10.6970697649516	-10.3380007705369	3.52500755117134	3.45048656796713	0.865531620634212	-8.08028627491203	5.29929239150199	7.80357242322597	5.50809131513901	0.588412142713076	-3.3341473125051	5.14880474259807	-4.39935638527205	16.6811639451342	2.03697245801554	0.951923619543893	-6.98523129558178
33	4.45034419951653	2.69047701589171	1.16100880670327	2.87185177076285	4.45104612731443	4.44123311561714	2.66601527709346	7	7	6.23393176003762	4.68071219708363	1.89210650289572	2.10978548765945	1.9332944952597	1.61862425921531	2.28332940478812	1.6959426063202	1	2.14872466990804	3.56197646084867	1.53817039264969	5.31798770038235	4.85253984898547	1.38896264005114	-2.18888315515495	-2.65286123856461	-7.90734511264393	3.35196484819818	-11.2758772300321	2.23405758555893	-15.1398645850368	2.76882104738655	11.0671771364919	-10.3530965856416	3.30125701013096	3.58170120160013	2.22006052246923	-7.80368737987338	6.00816565685713	7.1968481278645	7.02853148577751	-0.348888248858341	-1.60722458106844	4.84906129742692	-7.42852052017383	-0.499999930253163	3.22938083822289	6.2475399729329	-8.2121945251132
34	6.61576781412228	1	5.2725705963655	3.74120906906299	2.21049340169948	3.83900964715185	6.04514703359346	6.65428332021446	6.19531613496005	5.52784285787297	4.08540789717573	5.10565556213637	3.60053030597076	4.89347947294015	3.3108430378713	2.55932577612531	1.79380476141913	3.55485735616752	1.28830233839565	4.55045649394718	3.61715830386738	4.20162968320259	3.99668979457661	3.73449632869321	9.7361834497115	-5.24450310268298	-6.026035003769	1.53261853382768	-15.9668841540023	-0.420371556632581	-9.29790986581291	8.91424835176502	7.45816788251132	-11.2065693106408	2.61196080348003	4.78267799986051	0.115902336484028	-11.02628493877	9.51371607261969	9.01886773658466	10.6269840414577	-14.0333333566523	5.73193997018905	0.753272728744837	-7.02208759465145	-1.70346310952029	-7.21394178419004	4.23042069556626	-6.42583593817926
35	1.48207454497554	2.12856834824528	4.47243050694075	4.67986416083269	4.40505611299143	5.08386213769077	1.02471617473878	3.01801820839428	5.68478341500607	3.1661289948819	4.23817248071386	3.72814483743767	3.62023148658144	6.55607231669932	1.48908897702548	1.04281733997304	2.20911792649627	2.24973346173795	1.60826217892335	3.55055643270755	4.30542971821439	5.75380700514711	4.19249062155609	3.69798870084545	6.7561009853231	3.87912380592906	-1.43412599363543	3.68133938724597	-9.1799569998171	2.2828257759951	-11.590462646891	4.25965476409422	5.17296413332953	7.37558659586757	6.56587499877503	7.37395314147202	9.0736984066541	-3.72962621647868	5.1368783858009	3.91418975379994	-8.52324267832191	-15.133402756105	0.291508115764908	2.98293521071441	-3.44577574546252	-1.19233631346377	3.41275168232678	2.60745714727121	-8.49564789251715
36	5.09003194380377	6.5954400693298	2.93779288939486	6.5256750409869	7	7	3.61184914994092	7	4.04286706886323	6.91884751805052	1.87567198223717	6.59442392908705	6.0593564179652	1.61050831182586	1	1.747083469911	2.59336368943357	2.95339881145836	2.36313967015319	1.82558520744895	3.57467010416874	6.53149228491482	5.74495927781215	0.216127477665756	10.3752606057175	-11.8718944542881	-5.31336043538862	2.0171528723547	-5.70942959375456	0.322197026544837	-2.26230008920332	3.75342069928054	4.78243457968254	5.32810779144094	0.0567180610062104	4.5460346419013	-1.28798102413547	5.60415487146885	5.12696486627553	2.6268620291797	-0.871054289046828	-7.1751963644404	-1.46959160472431	6.85501288633842	-5.37932759448281	2.67748364521414	-4.50558668547953	-0.678323589838315	-7.24226933854604
37	2.74122845646286	1	6.92604760103933	6.2487820890599	3.72403950977453	6.28193955707122	2.20787636437765	6.44178947733602	2.82793434902897	3.76517681069837	4.46105756992939	2.21258593687914	1.94156653909577	1	4.08645849475769	2.54964417443476	1	4.82823736739465	2.87415187697297	5.22470739436469	6.96022448478612	5.42813005146878	1.13416718231779	-0.697725776641183	-3.74364204988407	-3.80960383052921	-6.93948957001677	5.04123821713506	-12.4990757429455	6.17209132129134	-17.7475135809987	4.7957409972676	17.7203520567426	-11.0991454567013	2.76223786547266	4.55559779801883	-1.43550266010707	-6.69744754268456	1.65510104971872	8.20742421204945	2.86449461854266	0.399877667961575	2.9739137048094	3.68613713885748	-9.08096561283809	4.8074967098649	10.4043983915589	1.41568788828589	-9.22025308259098
38	2.58310387994037	2.60822255019783	5.52907292828313	2.10910207032448	5.10395815962829	5.65826818669969	1.5657257401308	5.22510897308539	5.90592877544198	7	5.34253372768582	2.03324387238846	2.0842376759832	6.76041490245483	2.78465635046011	6.91004113798086	1.67395243841728	1.02555599226633	3.37362459675521	1	2.18782800785822	6.82398507968132	3.75444014558989	3.47882408942335	2.85805844571004	-1.23062852186575	-8.96484906660015	2.08314309744156	-7.99518666626789	2.2524674887705	-17.8950398342547	5.09471136188498	12.8653424758213	-7.0762725245319	6.0733510167943	5.92681649540519	0.400701030325006	-5.81430666708406	0.490306997107976	4.09945007016626	3.01854306364629	2.23787600878493	-2.70889624498054	2.21834230731892	-21.4745351526725	-0.356033164280544	-6.77686229754708	1.76384598811849	2.19813966098984
39	4.69661996664684	6.63162931372676	2.29134099560111	3.9453710521689	5.47901369364447	3.26800144745159	2.71770013709426	4.96892352535796	6.90132014212073	7	1	2.837982290161	2.49607211987177	2.62371109477858	2.10241830049468	1.72357799479751	2.60444534144692	6.45744914259638	4.15484259888722	1.04070818167541	2.73418418575546	7	4.07042872801249	-0.976670790744845	7.66441331701705	-12.9241725965207	-5.34764187444055	0.652416311040937	-8.47427241051221	1.03211722455617	-1.87121059827232	2.21524554969275	2.56025412010625	4.20246886519831	-3.17003799073836	6.27110364276684	0.269336175942783	-0.554526195299648	4.52541462528192	6.32447967090028	-5.06040430418721	-10.4193065828033	0.389797356769931	6.13419721702555	-6.32095516362807	-1.54497958858154	-5.81430768111905	2.22534345406392	-9.05767318858702
40	1.99203609284074	1.32426890719683	3.76498516013189	6.75065611649094	4.11892039717548	2.19682106867315	6.53004903235487	4.25182027149591	6.85238520423978	3.01046644248992	6.12348884423894	1.7857235882591	3.39057890206917	3.02202055906998	3.98842476672168	1	1.17064456247614	6.15970331632235	2.9228722928005	4.60854949797152	4.31036297507658	5.63121302060978	4.41511735918487	4.40936503987718	8.31074434057455	1.98002987779366	-6.01303907608781	4.09272161145709	-7.50106079946593	-0.386081846584572	-8.66299478838017	4.73204886440935	1.83727618625883	8.16008684934892	5.65170301699012	6.57346585851992	8.75105422282525	-1.27225425887416	7.16057178027518	2.38158393161256	-7.33770710590619	-14.1202354784665	-2.57944551098336	2.90377293072767	-2.60336028417678	6.21531672975882	4.38416407497263	2.28320626919044	-8.16935263583923
41	1.09082126957404	2.56056113714213	4.76094249695243	2.41163509101341	3.21850405476129	5.13201514784963	3.5885872850447	6.43157016350968	6.3227277546891	3.43702112795982	1.94699173257343	2.66862226257075	2.06973943325955	4.42975712132238	4.37437355657302	1	2.43952340373872	7	3.09502913219209	3.53172315680344	6.48185966370211	5.85111517545623	1.63928934378802	3.26349396760984	10.4712415806389	3.25142969112029	-2.45563108980736	4.70985858187696	-7.95183287039263	0.591020154407268	-8.2012100660905	2.36051680063409	3.0966425977253	4.89013922380272	5.04361256441576	7.6639349282975	10.9159480327222	-1.87073792543305	7.41181026473834	4.55661087349166	-2.85975896054891	-13.0412221843529	1.446984796192	5.09837261084082	-13.6749299715196	6.20023853559441	-6.14619638705285	5.43879344319082	-7.28941963356647
42	4.14794057746052	5.68516741288921	4.3863428049471	3.9167377620518	2.1789776031277	5.86571609142032	2.81924454081595	6.47698821266832	4.04645272194666	6.56286429747684	5.78668295378425	6.43537681753835	1.82780732255617	2.23572429090456	6.06058871048178	4.90999776885273	1	7	2.41973335138236	1.27104971754609	2.94791015867558	4.48824399560598	3.6301118385979	-0.108809367163127	-2.44093292006887	-3.25199272710952	-7.26136332500192	0.794333337501534	-14.3295534053118	1.37996333722566	-17.1793852043841	5.53221292204276	15.7082980374019	-9.56431177647428	7.21315271654193	1.68215516681063	8.1448859383546	-4.27926012156135	-0.926012101739197	3.95656190729021	0.585359352920784	1.43443035910386	-1.19144180125744	4.46425632599913	-6.70237425515543	9.07802740731509	-5.2220586486766	2.39686309363414	-0.604971354925165
43	2.99227324286858	1.89373146664699	6.39157598880023	2.37798450862137	5.34599039966057	4.97625155354029	1.96849724752001	4.86866176835665	5.41189568836426	3.13220570744794	2.55974603301972	4.0324659013142	1.69308586118236	7	2.54781805010573	1.25112815985595	1.83177429668116	1	3.41534537156784	5.32247272299559	1.93420487136832	4.41829695472928	3.70475152416604	2.6841747044986	2.10937021141594	-1.47320081688542	-8.40659266313785	2.30357420404685	-8.74547155314726	2.68898564621158	-18.1660815094301	4.88285303755081	13.1286494928283	-7.82280365072521	5.42638919140026	5.44147114488313	0.225458841823219	-6.06836781309706	1.12897331272746	5.6974923130824	4.10690864584286	2.11656857505521	-2.08561158332128	3.26279124225383	-21.8146920432259	-0.728114192608251	-6.48912168876013	4.43568094384227	-5.16299935099103
44	3.63274352111145	2.15226742738166	3.93496505913043	4.68764281043306	1.62385313890227	3.909983558544	3.07822573736134	4.78468691306414	5.61816633172852	7	1.24342726259633	2.13109418843895	1.72902219051431	3.53592152295156	3.7373806151483	1	1	1.34927941763865	1.58972521189201	1.36907309382755	6.71191644646166	6.43975009591924	2.10913353527922	0.591544374314974	-4.20755435238127	0.168017062163331	-6.55912972226597	5.04403370159479	-12.7678789681629	5.45399020672368	-14.9465895717137	6.52067888857978	15.0074685902389	-9.22991140243713	0.216615140383806	6.97291027458258	0.135320811652982	-6.57766848720978	2.93026736668722	6.21236832134907	3.82830665851324	1.84074889091643	0.590932554412934	3.99070419894264	-19.0567914992713	-8.82791335657501	4.70629139472647	5.23378761582582	-7.92321160084676
45	4.68591731897842	1.77594200115104	2.17008054907154	2.06265372135347	4.08246175932391	2.3394920685487	3.64545032749054	7	6.69214435760989	5.95179875170984	4.5210588851515	5.12124877074096	2.00954428301155	1.10597478785329	3.24969288228909	3.89453312995302	1.45946730503385	1.59139498087725	1.99362601743049	4.43848824445235	1	4.39674482835956	5.27121919090869	1.63459312412844	-1.49126784097679	-3.82659259573656	-7.4980548040371	3.26409678662997	-11.7975621177039	2.26943947861088	-13.6363914004722	3.53951626863835	10.9057211625451	-9.88815506977416	3.98406890969428	4.10582342170445	3.11857335936033	-8.35164924846175	5.32474885981289	8.36965306768426	5.77834774092166	0.0296775119430079	-1.08083800552324	5.28473349355268	-7.76482925745141	-0.409422838227795	0.4411197411906	4.99805443254976	-9.00015494573133
46	6.85351539315503	1	6.09566177815462	4.7507472828893	1.279390772273	2.85136347242505	2.96644874561593	5.74416073150016	5.74428033060757	2.95821292606903	4.22996932240504	6.6292805523144	1	1.8861111663746	2.55181915470919	2.35731598906013	1.10663978744891	3.35565806602691	5.34400997021812	2.75854427566258	7	7	3.72393200319168	4.32687229773506	9.93182071650267	-6.0070828786234	-6.29364054649036	2.40129439573625	-16.8531171476248	-1.4202423190518	-8.387389938536	9.65060080032238	7.59621031591269	-11.7821492229154	1.50123063908828	4.15520892389962	-1.65563046447512	-10.8856895245912	6.97457654573507	7.45838533038986	9.97954996912491	-16.6994211924635	4.43097135641961	-0.254423884411706	10.2439866226162	12.0744047403822	8.50397277608198	6.08404644057235	-5.39629557184948
47	4.33303987043198	1.85268221499705	6.53474637247075	3.39792772228127	3.40828171204961	4.92092351905513	3.49799997625749	6.80229214343663	4.91457861983792	6.20935351044582	2.73008901136627	4.064078500833	1	1.68768909172313	4.20791117640788	4.36284120931789	3.83433463704489	2.76319099876732	1	3.97274559318061	3.31134325372352	5.44728061439861	1	-0.493194026452642	-2.98795363119623	-2.8808774560906	-4.86083675844539	5.07452901576437	-11.311421191673	6.03055000603647	-16.6497181102876	2.31893277246841	18.4780628768717	-11.1951226532007	2.80531384853897	4.80915155523686	-1.67780443061228	-8.15223475946888	0.353803639968032	7.18632602325165	3.44206185024985	1.0107286856279	4.20147493824657	6.83969145284928	-6.56408411291393	5.68532318347199	-9.19024063787948	1.79002494079236	-8.01097056310326
48	6.90218453849167	1.93926876373134	5.76825163725616	2.84978726801846	1.13903606162904	3.79668109050832	6.74497899746672	6.27760811661329	5.32016711735769	4.68245669174508	4.37012054986474	2.64227873625599	1.23008624785007	5.91167913480454	6.20486318483319	2.69381858200734	2.67789366250821	3.18484337128357	1.64732808801967	1	3.58482444070559	1.7125903869642	3.84837369761537	2.98579569495681	10.98418848261	-6.50269889712479	-5.72407001869243	1.43460703598919	-20.7698271703544	-0.929192274697519	-8.52457790564694	9.63238948313709	6.13243594452893	-8.6588734318694	2.78835335598858	1.47905785317516	1.71094069199694	-12.73724016209	11.6477109156673	7.42559790385387	8.50687040975443	-12.1988585944491	6.59759875039382	1.91282427999893	-5.65784083331688	-10.1555465120428	5.97440272666751	4.52194502106343	-10.5905636305645
49	6.52624229321787	6.10853824319801	3.06845140233118	6.60740984496422	6.56938785866884	6.49622469998621	3.94067853630172	2.90953868773427	7	6.53682484699421	5.33229730410251	2.35045331624339	2.26868009389192	1.66237626825673	3.2537088815457	4.6617579125149	3.96270229161357	1.9624119622673	2.44215512737019	3.94621226125064	2.31807513548413	4.71258980095197	5.18398351149166	-0.059028315848678	7.36637344890168	-17.0204822618639	-4.8862261933994	0.470845564048032	-10.5328865965083	4.25559980865729	-3.52540876675487	4.0442192965311	6.4329482088852	4.42782257880422	-0.428505450811989	5.22307544739447	0.575056926151526	2.75335197900106	6.12533839310377	3.53094586731432	-1.48453825160965	-8.65424695078557	4.75345783757007	5.75786384706154	-20.9910382432157	-11.5058479974099	1.27544872593569	1.66542595189497	6.41946044201104
50	5.46050505349782	4.40571359381741	5.7293769898217	4.55316410997917	4.50622443287937	3.46000212038641	2.06960039941794	4.02049761572731	5.62048023577415	6.70860438529209	3.22780230972261	6.40296465081258	2.1352537666069	4.12918241853213	5.74131953735308	1.45480153767365	2.8235040139629	2.71279112470082	3.35640203947972	5.58813503055369	5.45614786230742	1.64489834503745	3.37462584257761	1.82481537134214	6.58001824999614	-3.07506511782223	-6.59227300004909	3.60518370415195	-13.6848554837592	0.790701659612012	-16.1446905458667	3.31061218053056	8.03624989598618	-6.61661073784158	2.39461756125196	1.16172653094741	-4.5535209474559	-0.376231282677903	-3.19242084670704	2.74952606063273	-3.69834127550431	-8.8661754764678	1.87634250297471	3.05583087007773	7.11203683566967	-1.50282201891116	-8.59880793979191	1.50057558001719	-3.62246403917131
51	5.80212802700834	7	1.91990281507824	5.04190419163686	6.22983303192113	6.60333722952091	1.85859014357173	6.79327659198268	3.83925170273872	6.66896600014664	2.82134240735768	5.61263362924735	2.68208548332588	1.4087559637153	2.81024443932311	1.03404601570003	1.06824117010963	2.29298116808988	1.22595373163617	1.99980912741511	1	3.83989563990736	4.50326116642001	1.53663904223242	10.6778709062359	-14.9062434054564	-5.64803018962042	3.42469386796011	-8.4993887908047	2.57297540248137	-2.08032995139581	6.08320836565494	4.91325866668424	5.37059385227252	-0.10338824358992	7.08567335977536	-3.08521635699844	3.86578910572009	3.93985322761049	3.43639165493866	-3.33565585827143	-8.95464627627424	-0.563083838756283	7.04184982509014	-3.55027494360152	-4.22530504859331	5.42811833241703	-0.420596517669559	-8.32960100103299
52	2.6218083486276	2.12749941896239	6.21764375508181	4.53272513400029	5.05864376414123	2.20519650919864	2.7663830224928	3.84743999696626	4.328505043043	4.55310952821109	3.94280949673065	6.47243036424641	1.46222394822287	4.03394782888258	1	2.7745619121037	2.32761122027466	4.25675817931138	2.26581473789361	4.64104868564794	5.71272256860153	3.82657358963486	2.91511652479285	2.72500486244836	10.9539919535386	2.79593675955323	-5.54975387100425	4.69671446573361	-9.08973294587509	0.100786538415339	-8.77290268889368	4.54056833542156	5.63665112924986	4.70216205483454	4.69644939360312	6.93527910304918	11.0806635352659	-3.27592680726805	6.6810495284915	0.718926645160419	-6.76863701849032	-13.9003128346796	-1.08095380073084	3.19192504490992	8.08898614889798	5.04462698111851	11.3429026303444	4.99827661597529	-7.98665813525647
53	1.94501364834922	2.32242045900662	5.78789327743776	4.1370096017042	6.57425626334951	2.23991899913629	3.61603964227835	3.01484537673006	4.02428846737762	4.38692859999979	5.34397102305526	6.92430077062909	1.48268870788697	5.12425666278866	1	3.93476779976783	1.4927450209855	2.22417964747015	1.45398454530053	5.62222450761842	5.49052028138191	3.65981555881098	2.0804331373811	4.65158405482332	10.0562811841463	1.34400657089008	-4.7591543188855	5.00136737373561	-8.19073393778701	-0.341294325383738	-8.37448779487062	3.15216643744862	5.32619513951303	6.0283042906172	4.54313407115966	7.53735295052243	9.90916566826307	-3.97484514983005	7.18705199543778	0.712142524065121	-5.91320736745341	-13.9746215501838	-0.127276383715021	4.65445606272723	-3.09362527451168	4.28713880962598	4.60656894536889	1.48180331668657	-7.94560178613806
54	3.26706537517347	3.63241203167623	5.83633300508633	3.86124801555536	3.46338745942194	2.79289348617325	2.26364144260493	6.53731447885263	5.92376544062068	5.01618878339459	4.81797271591976	4.05595216571247	1.60930925541405	6.03217946728997	2.54621252405775	5.4383843277201	1	1.77390853477233	1	1.8113929246586	3.51023511812534	5.98656228463778	4.73244006697026	0.538691211384082	-2.09919226770434	-2.84822332176584	-9.69864611635086	0.376666748405045	-14.3668815020011	0.42497339410245	-16.8803715013301	5.67761872839828	15.1339547112032	-9.41592478726844	6.96338129550007	-1.20175531905338	6.82158997318033	-2.32881100487551	0.665543655241903	5.42596196668308	-0.136506559455288	0.377752380122977	-1.58624623386704	4.02198773970732	-3.63475571146725	1.61213670687455	1.66069702536048	0.723322602049889	-7.40856663181139
55	3.30288031054584	2.93797674800772	5.36845319312951	2.47350464716991	4.67850647478535	2.48066648423543	2.452052384765	6.31210036976289	6.59821481798248	7	4.66434847716165	5.89297601071911	4.89187273344087	7	3.95518227511207	4.21567060557404	1.96044091070672	1.54246584008312	1.37099284240972	2.80042878614785	2.87117826233844	5.55452019738656	4.50373793155863	0.727899131423745	-1.51916629819667	-2.05803280801174	-8.5130093712568	-0.705281324320964	-13.9549436022284	-0.936343619164014	-16.3938171923369	4.96900438710137	15.1741973530107	-10.4772363659361	5.85363209485389	-0.354989934851742	6.31818755594455	-2.6509431064457	-1.42822654901285	4.20805838568958	-0.13739059252267	1.10482995279848	-2.41456240351175	5.03155108716704	-21.4473723331585	-6.12353575360537	5.61774545006642	4.83377456361061	-8.09056698705542
56	5.5949595809978	6.22694052204237	1.05707669556849	6.06626499142282	2.00828044150883	2.05047871993505	5.485906148334	3.63638996088005	6.50098900274279	6.26367369776141	1.18822024710518	5.35412966948551	1	3.48430294601645	5.19483524959772	1.54767803722102	2.82539080743084	2.77826145472472	2.17486218193641	5.91536289374876	3.41419527216428	7	2.45539760846191	7.27025123739964	10.4151586165957	-8.51876194071423	-0.612210740780505	1.32169835286938	-21.7069104589033	5.7278489624413	-7.61718548653276	8.59999005392396	6.32776715541628	-5.74980338829609	9.56219520314576	4.32906601323128	2.46080222729003	-3.24380936939764	4.93460285002846	5.32234993180241	7.98858909533731	-8.58703399217128	9.01758810296736	3.05395004179013	-5.94954008801342	-2.01944638650373	-1.39250343417277	5.77390966140463	-6.46699057890872
57	4.71063583146928	6.03992647300838	1.92907896423134	5.14968938006024	6.75416894950568	3.17607514759537	2.31104555471678	5.33733106966358	6.17772685499291	5.62272414241574	1.17925613518978	2.365448677685	2.77572669761723	1.96277058975388	6.00888537165462	1.85880807919823	4.94639465799866	4.9191222580043	1	1	1.82806847352622	4.91311636470604	3.95970346573646	0.0944697774472006	7.0644463354298	-12.4331970132749	-5.24386912799637	0.853237425349506	-9.50014780372256	0.679313891080759	-1.9076157356187	3.11821014665917	2.52047763430393	5.49168075717799	-2.36643658873745	6.13615564464977	-0.713386777809477	-1.0999182638149	4.44162139469658	6.23361171460997	-4.35718075598584	-10.6482554144787	0.8310291143856	6.70323130428375	-5.15358411613524	4.36570804501317	-5.24758467348558	1.2456034290177	-8.04129008714142
58	1.71907981521433	2.36216926312433	5.220909355351	4.91559707027357	3.83121568479956	5.72813432098282	1.56824389561139	4.15315049331328	2.83247975299186	4.43331650803909	3.37337034565423	4.3900515451336	1.03757191256534	1.57032786752939	1.79386052478215	2.09810259089085	1	1.91894578176952	2.95065802689195	2.62950107515893	3.55231280314197	4.90177040693515	2.90225913020778	3.91171439706051	9.64726289448721	4.87647048162606	-4.96551256560207	6.04142094663829	-7.90796419795367	1.19058516309772	-8.1071091164576	4.54759992802594	3.16500200313566	6.74730677666902	5.57601049697677	5.29152674530547	9.43055740713172	-2.78837300336435	5.84373003112043	3.52550847880218	-4.55968905342714	-14.9077000140528	0.83230249998873	5.07013366875467	-20.4641920736821	3.81823046833093	2.20582113062751	0.605986059375666	-6.58568975693529
59	7	1.05925346092926	6.11004461745007	2.89569959605318	1.23332227536883	4.133793560575	6.70854038824406	7	6.23618910518824	6.18801293269612	4.1232394667532	1.73458013298007	1	7	5.43882692655778	2.2489191916992	4.12118172022253	1.41451648228449	1.72306440640796	1	6.6956799093776	3.22895617050859	1.43542237189025	3.4489209623176	12.2680019384805	-7.1745743649176	-8.01382879460544	1.61927082326843	-20.7807956475351	-1.3938818351982	-10.5531941594098	9.36091763016213	5.84064236961883	-7.89610254734356	4.01180889181257	0.571600526642712	2.47209498382025	-11.8056659426358	12.3822555550754	7.08754162853454	6.23623936728239	-13.2522347121137	8.82265202618424	8.18843285785505	-5.86140271406835	-2.38470805268476	4.67780750286917	5.02218592553356	-10.1816818360876
60	2.0053803661503	1	7	5.11547169611004	4.53710787151539	1.86471334908427	2.54782672725918	2.72640356689202	4.76438820036313	2.73567975809169	4.28496098224635	3.15707594962148	2.50604570943225	3.07688678225041	2.290009752211	2.53507289260317	2.66269247646093	2.64934276362887	2.38048562071403	5.21474331172121	6.28872599803127	4.88405841350533	3.97395022898978	4.58630977476752	8.28773785677433	3.00309888447001	-5.62761128763405	3.94571524304698	-9.38544857419677	-0.445740548081683	-8.01017294024033	3.91148417230171	5.74467234702587	6.87549194130646	5.82910568052598	7.4565959898711	9.4494957133191	-3.65781320876426	5.31397303095849	1.54762374800849	-7.32022657155206	-13.8845453384531	-0.100458982106892	3.80195084305229	-4.35135265946243	-2.45288006553454	3.87353761900096	1.7913964902387	-8.06368639035301
61	2.96806975600504	1.91110740354199	7	5.97551443568788	3.24466282129584	5.54502324987625	5.11332944928789	5.11498717263848	3.600857501403	3.40473226648177	5.0467043882194	3.67110647430196	1.82425409552301	4.19376973693161	4.21016593868126	5.82690798201249	1.58358830766443	4.03145103040069	2.70042435809398	6.40083271717519	6.12666353221399	5.76935417604553	2.00953639871501	-0.698926011815149	-2.85864359513639	-4.36883459932334	-5.64249267759969	4.54803889066481	-11.4592026871679	5.73689869377717	-16.5583299503736	4.05458887576988	18.1411497445755	-11.6417681478721	2.28868017074311	5.23001749051734	-0.708489232821941	-6.54219553504977	2.25750151994392	6.98757233734644	2.25356907284603	0.144077454373406	3.68940238970492	6.69422365965887	-8.27787293649065	-2.77874517818778	11.061439549527	2.13453143223031	-8.88002076386104
62	2.57723956740843	5.85426776260049	5.79121498937058	4.87180985042073	3.67701778541413	1	3.62109716319385	5.26850712471466	7	2.76595222911245	4.78381149956966	2.22177363241106	1.66291036793062	5.90420417937997	1.72465699989015	4.43891146162189	1.49527607156182	1.36538128548449	3.3834514303177	1.42015132131124	4.39286840482418	6.90046085852652	5.98671850414855	3.92913492171529	1.03403817527558	-1.74014855422914	-8.53149513003606	1.96770333093445	-8.28520881271608	4.55745314984386	-18.6180774730671	5.34084985921663	12.3909415262292	-7.08806608081287	5.53041117512716	4.07937095796198	1.29812337528744	-7.0378480684984	0.414246030131989	5.79981225342414	3.58318168547679	2.98257581423561	-1.56898394379234	0.83144616721334	-1.8462003658311	-1.46091468589887	10.1293146678366	2.59860492740917	-10.2210854564832
63	5.79941838284175	6.77627115580389	4.04126474662349	5.2448396781878	7	6.43567689281646	2.22514464141863	5.17688667157205	2.36816533839209	7	2.31919598625459	2.29631752716583	3.2997675253714	5.94155711078006	2.19858702029015	2.80656804420011	1	6.44830366503116	3.24897213162771	1.25641045398362	5.37104118810626	3.1115000498953	2.3779374348466	1.43134658507629	8.04652634534634	-11.9584446323136	-6.48722921196175	2.78972731612075	-7.31607477751955	2.65795313765814	-1.23678850391034	5.46555469703746	4.55689910392625	4.76990421921377	-0.354809273203821	4.78247644089714	-1.86965358206476	4.85181659246647	3.71213283737809	3.24819029437505	-2.01405085689704	-10.101760691942	0.164731359141061	5.04086283429964	-11.1773504560633	5.19564672823383	-6.00205206268525	6.83855591096006	-7.51192759581254
64	5.24664256820791	6.36038232592028	1.84372166137915	5.93270648161732	7	3.46299073688933	3.07860295235326	6.21573797861824	1	6.05671054241227	1.75034885202747	5.83419784418779	3.59206842206893	1.45780204152927	3.39538892794375	1.86880879720597	2.04610899495547	3.83709197119493	1.05959670810879	1.9197551259388	1.26299130469696	7	2.79646690883567	1.56072923032848	9.21915452266558	-11.4539368180654	-5.79983710408556	1.95293194663246	-6.45847804644854	0.636660946958991	-2.7943706024514	2.89066053616708	4.14545232600035	7.00013591056211	0.243025931104191	5.30213975661192	-1.09941646237992	4.84228300078114	4.36195291405185	2.33538711084765	-0.881783050403584	-7.13691847371144	-0.738362330774749	6.67582733652103	-5.31301530489079	-2.91056498321967	-4.3330866471471	-0.422147834422651	-7.90865298988106
65	3.89747457985374	3.17061241318112	4.94478466187346	3.33431312530708	4.90599967190631	2.16445381712283	2.86769858688469	5.94138625608081	5.42046236631679	7	4.43041608493283	2.13932571177224	4.28337945350032	7	3.37438316033137	4.76657909641294	1.63511678118593	1.54505982873945	1	1	2.4793390452034	5.30760436585743	6.90374252056686	1.23314963729017	-0.435125837120876	-3.41068755067317	-8.0141698909675	-0.570060836651985	-12.1636678167957	-1.93028138463793	-15.931032577139	5.57128035756055	14.9632991803359	-11.4527108781113	6.90258294916061	-1.26231131421509	6.85899988938255	-2.57975323061035	-0.649842816876298	3.76914898966004	0.423927969427064	0.462780580645678	-1.87089559979657	3.66214717072905	-21.8626968884695	-6.94392319913218	-7.01966507357341	1.01707361330781	-8.3307553464453
66	3.82577619332483	2.16051881457014	4.56514606440044	4.27240791654277	1.57466994472259	3.75317239660738	4.43485810248911	4.80912798969557	7	6.17068840221218	2.16927381820284	1.15071243051137	3.94508573069486	2.74322796015309	2.34095537455171	1	1.16622492239153	4.22364857385658	2.3757041237299	1	7	6.76957583826793	4.91369117143133	0.892350063522813	-3.81764368304983	-0.737762751629886	-7.22883700934598	3.70566193135754	-12.70310450521	6.99093096132358	-16.5536146084897	6.17722041129288	16.7073292365913	-8.66408633495202	0.645117756251296	6.64622550826209	-0.368722553610125	-8.55309946030853	3.02999753872416	6.0634479398159	4.05658243795487	1.96756425306707	0.592180071810605	3.57196774368826	-19.3675977642077	-2.21455238660837	4.40836621786119	4.76983503880556	-6.5965335176282
67	3.74494153438046	5.77502419707773	5.93029018154783	5.10598277346979	3.73701241230773	4.18572969198845	1.8804811668603	5.20047241932748	4.53785115831704	2.79229453423703	5.94093471487266	6.76783720514491	3.41359101078141	6.74083278260657	2.66721810407294	2.99823748188854	2.03478197704847	2.7362871515156	1.55864221811425	4.31430378087908	4.69087136105654	6.51181334901504	4.84515067973957	3.1637339465624	1.69196083094096	-1.10949377765821	-7.09274561250206	1.88161668323242	-8.37889520060317	5.75444709216928	-17.5355230786027	4.20267073775082	13.1530507554816	-5.89988926804237	4.81460796701222	4.90853587270219	1.7297674587336	-5.82021956691072	1.60616552004679	6.34824733533524	2.97623549720722	2.05675620788419	0.369119379060618	2.34907513955342	-2.75398529200867	0.234076347026475	9.7204565257534	2.21906351347647	-2.25504394964736
68	1.58595258425738	1.92457484679381	3.9803978679992	5.56490695816372	3.9505391669172	2.10619601119798	1.70835965333657	6.40889854461198	7	6.63707262565945	2.58549439339747	5.11759987659607	1	3.94207989310635	5.22852585640736	3.61279851224901	1	3.77343014289103	2.9787851576817	1.39515812307473	7	4.08955736370084	3.05252620020881	3.49635350045193	5.64469627019796	3.15139535323043	-5.67386250478576	2.7564122525029	-8.92975576407417	2.72077622041203	-8.64705522902339	4.39022236623796	6.13539536567424	5.02359102106386	4.13134694852799	3.92369605514621	11.0456521955869	-0.857068763674752	8.15714610030477	4.90768500517238	-5.83528989392816	-13.0673495583214	3.32564785811111	2.03918370874958	9.58560855324908	-0.824340352668298	-11.5035090212436	-1.06705108539418	-12.4037943098022
69	6.28132233648605	5.95266686982501	1.26637233093902	6.24163773732502	1.98332799532683	1	6.25352695393231	4.12530402047558	7	6.82245311952246	4.69643734516359	2.80115405226839	2.07684407902106	2.97020216109964	5.26190336520676	2.93098824217365	1.12620791439465	2.85261126011037	1.24595127364316	2.8648309806291	3.89802494810747	6.08180802648499	3.93063564855599	8.2603281686907	9.94358459510275	-8.71108205883841	-1.1782249146623	0.319584474315984	-20.3746133662423	6.07606760780275	-7.23137277974894	7.62299078461857	6.06052432416644	-5.67481575927563	9.2685983550758	3.68394963729823	2.42014403805831	-3.53891138515236	5.85261679241911	5.17070920345933	6.55187054737924	-9.31490201976596	8.54629441347068	1.63510948117128	-6.2994269189156	0.740658909605932	-1.40274702327493	5.82127565060912	-7.82018275494832
70	2.32171492790179	4.41932478931631	5.63870655619868	2.91076320605226	4.18931975991775	7	1.9843903256496	4.40905248150031	2.53943277162688	4.55692600419902	6.67323260705485	1	3.60540112446775	4.53492609171643	3.68133448703166	6.39811900440044	1.9272841723327	2.04822375501434	3.35312126530354	1.0215698270772	5.9584138294471	6.496471742858	6.80695257580438	4.24594152430059	1.36158188011731	-2.38556978346181	-8.08503901203494	2.48294242402768	-8.39345696420741	3.04335385337348	-18.181815063545	4.1756252965401	14.0790503180743	-7.64782974765714	5.51903083530038	6.75654193856668	1.85588823034863	-3.59531179329682	1.07141831051079	6.20774071924392	2.54722317342121	3.08000732483715	-0.591786088649925	3.7907353887422	-4.7563073768775	-1.85553564872219	-4.73065481763341	0.337853869296701	-5.45947868332878
71	1	2.59607207090774	7	2.60350997525637	4.88796088880248	5.70804182005994	1.39133469175214	7	6.86692309301994	4.76411145254175	5.952642062169	3.62874406272853	1	6.19141760797408	2.88665916641612	1.64309043554719	1.88010900331982	3.07026584440097	2.0386013689051	2.4893557075202	3.58272329976733	5.71433928758553	4.95631339528229	4.93487704288989	7.41987463952069	1.17524238664652	-7.2528321348783	2.67217570207057	-6.37790130659202	-0.380984566861751	-8.84905033778024	4.91631623237411	4.95840722959406	3.90628990760962	3.729276122585	2.466350118413	8.04660939883558	-4.66969483081552	4.91964401681501	3.35026449190677	-7.30190062530976	-14.9086107135968	-0.0796843153474054	6.38301167179917	-16.2982725387151	4.38743606639537	-8.73501093979588	1.72479733221924	-7.67639832839515
72	2.89496454473936	4.47496428316391	5.55630706635089	6.49095235211839	3.8963047777113	2.5552451932345	1	5.94321275446484	4.96832821423765	5.4709289336297	5.85557554955232	2.71039961036359	1.85568090840266	4.08400916749481	4.237858800448	3.01326354589259	3.68283520556108	5.86210622932197	1	7	3.65023175822309	3.35253780066933	4.12795612678782	4.31510356371301	4.2372205389616	-2.07330079093679	-5.83221667504452	3.99605476365524	-9.36694383194741	-3.56854951866312	-14.7739167395056	6.52187024496416	10.7434803010739	-11.8956210082887	1.51780029867202	5.54107341596457	3.34595973539991	-3.41190237893835	-2.29286202752367	-2.41352030884834	-5.01680595847022	-3.86140830707366	1.13267823124852	4.82552933093522	-12.8763960694272	-1.20399775313566	4.33464177427604	3.22129367676857	-7.36565014538152
73	7	1	6.04637289840452	3.64244042617245	2.44092185614898	1.57554151848314	7	4.84878914139452	6.25855892129774	4.918507892159	5.10558485399199	5.17319660507004	4.89250453018651	7	1.85280779308838	2.36829750592159	1.38588074954562	3.32481627610567	1.49190649185533	6.43352256329133	4.71054497162773	2.82561511385268	4.13267471745744	3.53705308382457	10.546247492436	-4.39359988490192	-6.30697846857492	1.84985058098129	-16.6310106269113	-1.17805324230418	-9.61872221414831	9.82511139226219	7.81373773239141	-11.9451617772374	3.0210982538918	5.29099330894797	-0.387492808127782	-10.6060400106174	9.31106325770701	9.21514519200846	10.4144262124393	-14.835482410035	6.20527017208234	3.72053658193192	-6.53855092557792	-1.33186388283371	-7.08133396484673	3.68602559149167	-4.39774752800042
74	7	2.01404319917903	5.58979874530985	2.69311354048017	1	2.67740950935544	5.26888495026372	3.86570273403095	6.3955475829774	4.59742490324483	3.12616482741382	4.97792039799361	1.19358399159707	4.7550468317321	1.42836237139991	1.48894121804257	1.21881993495032	1.31250828162748	2.53898169866006	2.55685973645768	5.24241397252413	1.12604262415193	4.62019105733523	3.23242843760499	10.7986359314406	-6.11040361090319	-5.62665263100558	2.56364700615002	-20.7258771784054	-1.653463687908	-10.0071217029813	9.18965402306758	5.53498075870689	-7.33320921680915	3.0450477029391	1.69417986332808	3.81072346466575	-13.395514769255	13.1559096818288	9.14603726242285	7.48703628893337	-13.8836270716701	7.21209947665136	0.688011959436772	-13.5218756484359	2.97177790907222	8.52330060187468	5.98701894671681	-10.2991595697076
75	3.63399719871945	1.37883947361659	2.73613061316806	2.82823025012727	4.30918293452035	1.177132592565	2.6951344203509	7	6.96792588059891	6.4067538950513	1.17764066753275	4.61486873501285	2.62706375565862	1	3.07734072774306	4.28310314288106	1.75771523094696	1.48264491462507	6.22188641811206	1.41860641436733	2.44595356774135	3.99983870312043	6.49773921346473	1.36607654218729	-1.96394719302171	-3.46000125445431	-6.84882441420581	3.56016289130394	-11.8587102839695	2.29317037760079	-14.6264027061506	3.21671613441972	11.1598332166366	-9.74871593696965	3.69615263058153	3.7051983738008	2.96285578839887	-8.64738540458455	5.96445592714961	8.27989108133533	6.00101641613402	0.736338126826429	-2.29034493497783	2.7634057468575	-11.1351632102779	-0.74612469572886	4.88527993193249	5.19594544418732	-8.12244608152514
76	1.66912009076211	7	4.44605602781984	6.08623077616453	3.16670298690886	1.29277877270674	2.14943371135394	4.82133827674898	2.16162820991939	6.21591592335203	2.92296539060182	4.3002146904938	3.23402070488872	5.33288067880662	6.41699289455885	2.65749269852774	2.56768378021869	1.55565189681156	3.936119054438	6.72588529263605	6.35742481714023	5.38694072884111	3.31518283091185	7.74389116994071	10.7180372716156	-11.0034716205601	3.44337033074509	-1.11926592615658	-18.8247328592562	2.27919959569953	-7.9401125523405	6.46209405075276	6.7676770386624	-1.6806297495771	8.18573030429212	1.87997711275082	0.806504008357961	-5.33054554765295	3.66512814929399	3.81509978797415	7.50437516059496	-6.41130056629743	8.80452779703264	3.10079798245094	10.0754234685173	-11.0063714260273	4.27712879508829	-0.26689329159444	-5.66448591644591
77	5.05676795888646	6.49606774933293	1.20515840494937	5.62833647709816	1	1	7	5.27746143151443	6.87399614522722	7	1.80127320206446	2.56668716214412	2.40205129703387	3.33861434020245	5.02554265713551	3.13344655676194	1.09802354964471	2.34349520673313	1	5.79689008399142	4.38065337032547	2.42383065817673	5.44559924835198	7.09631628855458	9.08037139363654	-7.9660999791637	-1.00451772336616	-0.913811817852814	-19.7819752113427	6.02338561857673	-8.23440053111305	8.64899555926835	6.77597725425106	-6.60079019202966	8.0776348441366	4.71495456709051	3.57324657148561	-3.50465056178697	4.44198698099945	5.86397912660076	4.90619010126537	-8.15894022467945	7.84456321325644	3.3913756913424	-4.78556915702118	0.0558781559491348	2.7789031083897	2.47300402556992	4.76164793797734
78	1	3.0551335252317	7	6.38902689515087	2.72053420791487	4.45964100359825	5.49751126267847	5.72357054927305	5.49592993147524	4.82529239603919	1.56402090011123	6.20242172566956	1.1118968583235	4.08273001295662	2.63653721345547	4.62440621819234	3.66478362959415	2.6070459202902	2.94403392690479	5.20915732794098	6.48649084506081	6.40344130778866	1.14539620144314	8.64700512755532	4.14472082917635	-8.89168443408663	-4.81293317746973	4.37345866546959	-6.96867938738462	-3.44560669452478	-20.7125335626738	5.94047006475124	3.09594609155736	-6.19299220124381	4.11427139516557	7.98776887250437	4.2261809129442	-1.40288851910856	2.27026775019204	4.41325584122293	4.25744292948307	-12.5095492564531	15.3449144989685	6.61348824591482	-21.1916328980301	5.41012653457335	5.11681045892249	2.92987426778313	-3.09213254512948
79	5.62553949819506	6.48658896589885	4.52096404430903	5.91668192791815	6.9775209622907	1.76746847043663	2.97320302730431	1.86174999062845	7	5.69292385192534	2.28977669526989	4.27182769712112	2.83026140296757	1.76896180544971	1.34502898170414	3.8250308433124	2.43936132984371	7	2.45977132863408	3.98811498884303	6.06357592382032	4.43271992087452	2.66541759704847	-0.468455441016257	5.043754770068	-14.7278685336168	-6.29444966743959	-0.0396292880965312	-10.5020266707724	3.73980052113524	-1.52478076776086	3.94103726275301	5.6978803615202	2.77507457423504	-0.149497222159676	5.09963036150958	-2.08861602945756	0.170231127830264	6.18966872066097	5.18954861819342	-1.33222875353587	-9.41331487710095	2.97622553380353	3.66412615526789	-14.3654397435428	-1.98284000418182	-1.74586969216811	3.27927293227241	-6.50969198201749
80	1.1145493306978	2.09821501424234	5.12863610051139	4.67267980082734	3.59831247251548	5.40564569182991	1.67839223940646	4.33424880688017	3.7795391999004	3.80930313008774	2.84203822598689	4.03754104512783	1.67189964646267	1.62103275819887	3.95898398935036	2.04448079689666	1.01510679041684	2.29694235774367	1.43691911728829	2.60183248726129	3.8124724808004	5.83133701991939	4.75986885817274	4.29382565815245	10.386868728863	5.62740568243598	-5.20412737312473	6.26694221535402	-9.02258658063679	0.151678978858816	-8.71210202113907	5.19422803782862	2.78062709957528	7.68554576188992	5.61659333386486	4.7799493341944	9.92633615998944	-3.34992733983307	5.6685428432685	4.01203853457419	-4.73615859277149	-15.2531776399881	1.07071264398111	6.05975581251284	-20.8890749858337	5.28120558018675	-9.48944234471042	3.51372287169122	-7.43887192740162
81	1.23861658784877	4.13860637447602	5.17714419903497	4.51042805038345	3.75436771461735	4.79819316248306	2.5906925376762	4.79738070362908	4.94982337139171	7	4.13078242990947	4.71783938998427	1.9723484055648	4.68882634831793	3.76271575376924	1.45834689852327	1.04378677816673	2.21523812026933	2.96226103879808	1.9808358610087	1	6.99658955866018	4.23362828867566	2.19344600061147	6.46636076331045	3.37144722950598	-3.59545505121336	5.53497466714185	-9.05774216901378	1.50672639679701	-7.5278766286151	2.21812649739533	3.71010369902659	3.04916882532032	5.31931564987946	8.01611138996713	12.168742423691	-2.83981983175486	7.12742504507828	4.092841455935	-4.19944165726412	-12.6909511578971	1.28491657707186	4.59736852535176	-8.41878606905949	3.39596431411306	2.88079827284196	6.16533908829708	-5.37039247236219
82	6.68765821264962	2.6000503803942	5.879327124384	3.23907807858816	1.9829474903347	2.38283961300419	4.84706634841135	1.50140152513064	6.31261726056884	7	3.63213423502492	4.0084088991476	2.26479916892233	3.91668798307538	1.15044150777688	6.13833745484558	3.31198383993511	1	1.19998135348299	1	5.16688220170126	4.05954403707263	1	3.36746376920239	12.4625613350837	-6.03325213544254	-7.80527507006284	1.80589197101237	-20.385824130202	-0.660506693190015	-11.9766863048269	9.25775244793441	6.33240804233549	-7.5938180075312	3.60933829059833	2.50327258978214	3.17139269888262	-11.8483416815256	11.3914582691849	7.52690829965733	7.75312477221065	-13.4829474306102	7.12046618800422	1.44117545557574	-0.564804658773663	-0.857670111498124	4.94372700945303	4.62828275312778	-8.33210174558645
83	3.66233015068239	2.80638695097295	5.69458779426244	2.70592016825304	2.24034998859666	5.34359596652037	5.21557091188314	4.38896865287354	4.29458044195252	7	3.3747708194787	4.86589477399417	1.34393233666304	2.07967040560846	5.6980062867099	3.96532754463614	2.53337925183087	1.86485360586378	4.54755618900966	1.68899039813513	2.65508978849765	1	1	0.0141083000732866	-4.26292988259751	1.35167451076394	-6.64650029255494	2.83302151281416	-12.3189765999888	7.97975296631408	-16.0029606206961	6.45549844896613	15.5228710188101	-10.1447664938571	3.16167826046328	6.11054372139858	0.634094356744359	-9.90442312309848	2.33901910602521	6.35449213228088	3.21730814623246	2.83427093435186	2.53482035845941	-0.594883534222113	-20.1668455661227	-9.16453163034971	-9.14523205867362	4.56675064464417	-8.21146082150377
84	4.23578088216592	7	1.15747627829678	6.16354088416535	5.41882515851103	3.95613393335343	1	6.37436416056448	2.59443598293682	4.55202142944747	3.93112767149924	3.05993078475689	1.88395491040091	2.0922832209692	2.88935729873903	1	2.15107861550954	4.32585996214923	1	4.9007171606648	2.21389323465594	4.47804410127987	2.73844462702309	1.24413712156634	11.0297440279257	-13.384453067861	-5.81672294084095	1.9704089507563	-8.84619379949888	0.345521068170504	-0.851899311518872	5.43591431877837	5.31420617756014	3.18784279014048	-0.408936316963028	6.78589212861482	-1.30639252638031	5.60841071135028	3.97620139279138	5.04945634937933	-2.9313080276867	-9.03536546012601	-1.62843571806529	2.93818129071778	4.12441054827834	20.1667835178999	-2.99028323548921	5.95781376559625	-9.86258227219602
85	3.4952673045051	1.24074034812356	7	6.80937202295462	1	5.52833587080994	5.4960585566275	4.05133697978763	7	5.80109679461075	3.27812587153912	4.00033161314522	4.39135176156108	6.25560997031281	2.29736332762345	5.71350750979589	2.69645966478686	2.11227631504718	1.22980461000967	1.52561826727831	1.79649216191548	1.16952893421413	4.25664938460974	-0.85694724180735	-2.55273101792841	-1.40889152938042	-7.92323690866039	2.54571443830306	-9.3142807641895	7.53389039974698	-15.2010728467995	4.76944693454758	15.6966017570029	-9.73997838897168	2.2138878038337	8.52188810818988	0.946462022822049	-5.34158184021596	1.96695368821431	8.28456969986313	6.43779252905317	0.675737432462827	0.744828351005919	0.834082885056558	-6.15009238846424	19.190769835923	5.216911242123	0.60551175460159	-7.67033599916743
86	1.84546298799753	3.8229406160918	6.18547997441652	5.53175837887047	3.97858198844579	5.32261880995503	1.88461130673253	6.33437519991829	7	7	6.40177289296691	2.72276409393748	1.54724620124383	5.08036861490211	5.43834191074845	5.24962321257632	1.80732189674344	7	1.95886725328927	1.13725912315659	1.9451556893477	5.05607580848181	2.72824031717851	10.6282256746345	5.52470408774268	-10.6756639807194	-2.41382833781962	2.01044906319341	-9.08567099213481	0.599477588486625	-19.0925189996702	6.08239047762961	3.62931494898933	-4.82513498766535	5.09663920954006	6.13162160089703	4.53966883498189	-3.74838734031777	1.448761146769	6.59955062470153	6.24656244494709	-12.5510118054762	14.4709822869706	4.60839258762268	-15.1891143722369	7.51540417491646	-2.65674420347734	4.69669819891288	5.85051302213804
87	5.51679604472597	5.38272771956238	1	6.67151118802216	2.63980331046238	1.80719115834095	2.02816685200426	3.78327037891317	6.12586109732323	6.78186376448889	5.16780199067804	3.81703241640745	1.63780156433665	4.57502748095212	1.76647801625182	2.15602571125987	2.86144760333004	1	1.14715892789235	1.67342186941428	2.37664584184905	7	4.06168847406223	8.15801277391453	10.0966889241863	-8.69671166046797	-1.16104249225541	0.0205358427163445	-21.388145868814	6.64589469972882	-7.27852986130276	8.92218162116699	7.1327486921418	-5.45200264306235	9.35135947254073	4.33228288418058	2.26488236981745	-3.87932775710927	5.72835333830962	5.06756788092849	6.57737985093346	-8.66246010336343	9.47695399612494	0.745484258027145	-7.15005666952963	-2.45972356457428	-1.6533299164711	6.14016205634799	-7.88271086639693
88	5.89773874992574	7	3.11379746262855	7	1.31973292399935	1.40553430073672	5.40825178891647	6.78211891455435	4.9416546308734	3.43178310562648	6.28136013392643	7	2.17148255386936	4.34799231673282	5.50148990923442	2.40988383232734	3.34008560894742	1	1.42469159635076	6.37384611322466	6.40693877811355	7	4.202975772594	7.71225366328404	11.082478602791	-9.71489185684135	-0.986677425062487	-0.330114003871782	-20.8741478434957	5.20309257512096	-8.2214083103836	7.78444878782286	6.24436172803202	-6.79841239052674	9.27089789971073	4.38224671354001	3.182535330897	-4.4333593918812	5.89553971108532	5.80236001314763	7.13635507446875	-9.14208087144737	9.14186110051711	3.38229356125338	-12.8837933718636	0.132999989086338	4.51591814332575	6.14230632360132	-8.28749989333888
89	2.59657713641403	1.59542549186221	7	3.08145119520953	4.69216969735412	1.76454655653313	7	5.4045722243101	5.06421918077034	6.94757425291091	1.64513569982572	7	1	1	2.03925229654106	1.78644829942921	2.129819363662	3.58899832420663	3.2897464237755	2.43268041233957	5.63607153018698	2.11117678174518	3.23485726293825	-2.78053386928209	-1.70138068055663	-0.958930769616892	-6.77559428327489	3.77576028399139	-13.2238989173919	6.93432988943057	-17.0223538739486	7.53565401966554	16.7496623101345	-9.63182442797145	2.11111021334197	5.75081523179387	2.44969591138325	-9.15493975787034	4.18742821814035	7.59944108781357	6.25538606390915	-0.0340105688895656	-1.49591041001359	-0.200193626920013	-7.95224268493429	-1.29208526362657	6.0063733250862	3.80977391747646	-7.87203910692538
90	2.07479592478077	5.1746874008392	5.23515012200979	5.65984980361236	5.05888023409637	2.52159417869668	2.65756700759407	6.8995897203109	6.82350642943706	5.76207018823271	5.32225557578816	4.70735212612069	4.02474233599804	3.93828219338109	4.26512202677384	4.73178691838684	2.29015538791789	5.55617244197347	1.3579258957863	6.85927080418139	3.6945225180592	2.223050458483	4.08352175304406	4.83083511262531	5.46115947862576	-1.35444365340836	-4.29507977761194	3.44550376701087	-8.58040832417975	-3.16276739197322	-15.6550168822609	5.21078311802253	10.206096186083	-11.3565015813437	1.63999567446541	5.32370560897721	2.5734922405358	-3.30561431107495	-2.36210437657256	-2.30197041292617	-4.15608923927218	-4.62495916263158	1.69749751391733	-3.90295635173263	-13.5443804017296	-1.08715287691999	0.0377732376361238	2.4085876852643	-4.21565334595945
91	6.15328978103125	7	1.46581500373347	6.92708276506476	2.15595806929316	2.55982756192575	2.37668997540032	3.78143867778663	6.84899021515823	4.25899678757684	1	1.75129165975203	2.47047094990115	4.97229812317871	2.63626225330778	2.62774631974913	3.05613510442923	1.70516882577312	1	6.80074069313525	6.12849699100049	6.64997732978911	2.49312580502397	7.96287806633077	11.5898564898136	-9.39758984376762	-0.59795093837736	-0.417923036715227	-20.3919636079236	6.50733234302391	-7.90801233377245	7.83935934702798	6.74582814429294	-5.82802025171908	9.4192060508005	5.29083301794825	3.70524831885287	-4.14268049642201	5.33903967053041	6.28360805748281	7.27308488563199	-9.31579111430304	10.2990672680079	2.53132503594216	-7.00106677554561	-8.4273327652345	4.07764147301898	5.20937317823704	-7.59624956213587
92	1.43480159763742	3.97459765976593	5.28605607549187	5.99069127537274	4.22849731572389	2.08251613949572	2.39073421255468	7	5.43104430589658	7	7	6.26841350779028	2.6793569920199	3.82734193794036	3.29097304362578	1.24914132313517	3.25811717906771	6.52183543257581	1	7	2.5316643625108	2.76127407695653	2.07141603949643	3.81032759061103	3.82825212810066	-1.63513446753919	-5.69817891632708	4.41913894326889	-9.51289189378523	-3.76390922779506	-15.2521475352846	6.81396111858995	10.8373435132699	-11.3628739696937	1.29390591375366	5.2241478887267	2.39493035384407	-2.63578739364856	-1.13755623349327	-2.78353545499338	-4.2076782827358	-4.93672221334124	1.70368865626811	-2.84908205414531	-13.5019742075425	-0.560144410313277	4.68775735919994	3.11100958510757	-6.40234055912784
93	3.43899104813091	1	6.94138330510381	2.78910574088473	3.37411651855328	2.55159229110462	7	6.74388210478439	4.32360735643592	7	1.99847544402068	6.34781083033911	1	6.61838928467021	2.58650061420119	1.52703442160699	3.20369398112956	4.44810220501489	3.93255589735303	2.42724576772977	5.37146378924353	1	2.94439925913482	-2.54129675616762	-1.84265560929106	-2.54672972292548	-7.9452467611533	4.18451394902711	-12.4758061979606	7.80232229410783	-17.8904028870756	6.60643357936113	16.6759267690676	-10.1276686300136	1.7388099815229	5.86269575076034	2.13081234213891	-7.82623458701461	3.61708100780004	8.62497158570151	7.10613756767858	-1.34652231792859	-1.44942474924962	-0.895114296226593	-4.81585954796101	6.99548861714112	6.67236927535711	5.22364108652528	-8.2281944946359
94	1.13388573553728	2.28690277357601	7	6.76324195806956	1.73607768544995	2.41302485802141	2.5955328163233	6.46026365502188	4.92746414034169	4.58852920206805	3.41151307015276	7	1	5.91145255009439	4.67512753074188	5.63779274447514	1	1.26382344188746	1.71208008313397	1.36204494599221	3.38012604731016	6.9426751439822	3.41581989792472	8.768940176005	4.01053836986963	-11.2568986805038	-4.08617305126025	3.00343775974255	-8.64700092717049	-0.365677004627645	-19.6573374365345	3.85520422768196	5.38763432119449	-5.44595897845041	6.08401418065276	7.44445456907389	3.3173820368612	-4.53385180639431	1.4850725395233	5.26550451062448	5.53978577734346	-11.7922710482539	12.6153624796342	6.36430530406179	-14.359630358892	-1.43001281826986	-5.44931221121377	4.184113407083	-7.19065757241031
95	4.52730442614513	7	1.9321255993144	6.50498048962291	1	1.12714055666167	2.57625199891936	5.27950840869334	5.95382575510421	7	1.25517223826502	1.01817113812306	2.70935325254907	6.07071832484596	1.62082740581457	2.21908126804124	1.28624100630339	2.19334562565454	1.01654048604528	3.81536801774214	1.36966866613347	1.30822299686655	4.84641597094689	7.42839084198716	9.69578596824018	-7.76813027548631	-0.687522444773143	-0.751248963470328	-19.2531674230986	5.17102340064	-8.14930239412614	7.66214761774867	6.31207615202205	-6.64245949129207	7.92426603698578	5.53976907113473	4.14752549849749	-4.33373600308792	4.90119571911087	5.44611105641714	6.36164311676501	-8.31473123249018	9.00407826101094	1.62770121200403	-7.76572096424089	-7.60878175762053	-0.607173449704017	4.96485366182026	3.6768724955963
96	1.33355593063721	2.49974243074059	7	6.91371068312879	4.31907191172642	2.73635681936345	3.35701347333414	2.54986989398623	5.74220904471075	4.38091186645816	6.56038859947893	5.96415605626714	1.47383380768496	4.43559630855821	7	6.28541670790924	1.88128021674725	6.96478173998923	2.09963297681943	3.44606283395159	2.82627030791301	6.11221148097788	4.95325733763948	9.61284334581832	7.13323489884366	-10.6767040231392	-1.84912184244659	2.01550467009089	-8.64588766315714	0.120388259821449	-19.3901423790518	4.42116530655117	4.74073873243995	-4.36671750200657	5.51513074899215	6.30824226490884	3.42115281022226	-4.267895342836	2.23082806053992	5.48502977381701	5.20640481366015	-13.3532684655268	15.1830814091794	4.77721793976938	-15.1611372939212	-0.591791287356586	-2.31359541264952	7.0774923907876	6.46854171174665
97	2.55385959591205	1.60805582491727	5.34056722513408	1.74706075110338	3.38927911252573	3.3049909276909	5.83699694823253	1.89354936367527	5.84312777331209	5.46689323566694	3.97569916867622	4.27161593380524	2.65261219145461	6.92687183356067	4.06512346619909	3.68709159500274	2.677035436207	7	1.32187028971519	1	1.46997057958571	2.911313458614	5.96482588883122	-0.78313781466517	-3.99236103006071	-1.9692832404459	-5.2867861141758	4.21061417148837	-12.5831506019549	5.97186004819819	-19.7550323786167	6.65986029684262	15.0643351338121	-11.3501480221987	-0.538258684173993	5.74435719015135	1.49040516975432	-5.3994585280604	3.36092651386218	11.455705708059	3.66306877128156	-0.406824977528908	-0.523460043209213	5.03000062926808	-13.119370596909	3.82165443324062	-10.7683425756971	4.71914059294367	4.24141789538061
98	2.71767123739981	1.20354649597533	6.06015210547122	1.38639030951855	3.60093802825773	3.17462016312929	5.58549518586084	3.83316606216239	6.7292709576967	6.05556729163578	4.74865338430374	4.01783314154483	2.89086474654758	6.05140316580559	1.6170605384994	2.93562880764821	2.90380460646348	6.39728458044521	5.89292995278007	1	2.13076065276432	2.176086542406	4.95332526537043	-0.511106279895938	-2.71297337734928	-2.99248045080161	-5.08787701526914	5.32108365810444	-12.6511603291842	6.37304156879078	-19.5316149876035	7.5304027368235	14.7928578514628	-10.937650753533	-0.217775801092837	6.20519403508541	2.82674963144929	-6.35047374826816	4.18332645620521	11.7794750825546	3.65279558380251	-0.440884163690188	0.168951715005191	4.04720629538528	-6.9409542974643	2.96702088163149	-3.21962459150557	5.66234904138427	4.01309130873996
99	1.48796840348751	2.26364335328933	1.03310833592384	1.89765648772413	2.13370230015753	7	2.49064357487895	4.91177869833705	2.00483698092648	5.15993707148375	3.45064254293547	6.15008608249049	3.97103557946478	2.7603831909509	1.45392556184808	3.19279133470391	2.29617903779011	3.54517261843979	1.72569112951475	5.1421732484393	2.76151775080328	4.21198314933415	1.4141667333844	5.88456865137964	7.90673263547338	-7.02439024119419	-5.81816246541457	5.75834848905211	5.38026494839007	3.48795054029091	12.1389949286356	4.31850593376656	6.54687632006716	-4.42659696348862	3.32139840561139	2.11487156448033	0.389473503849995	16.4160335910391	-4.80358483061987	6.16279830645093	1.83232411290623	6.29351534949288	-1.16210390000979	8.15639840407461	4.09570408780795	0.653373130816925	6.33618037290046	2.93945839179909	-8.82949869237384
100	2.54074935271221	3.56477103752853	6.83786137203473	6.38479935903474	2.35833299389038	1	4.2467860169881	6.98127268405798	4.44438185369254	4.67721216893662	4.30411784659482	1.32121416831416	3.29888103242168	3.61694081862924	1.40395110803687	3.29058228256545	2.22508201138101	4.80299290477053	2.46272917694277	4.00015166355489	4.74786633909163	6.61260717927951	3.67722026854272	5.36798994109325	13.9443551450811	2.07880784409849	-2.11014252592415	1.97150363998229	6.98493189091488	11.6229944553263	7.96698614024472	6.00361952799567	6.17914290365287	-4.0683148867295	-1.03097167924804	4.44653563366325	1.28669388872334	4.74045555612685	0.919261467471528	6.18429940144797	0.75717197275003	6.91458988753337	8.27839660277394	2.98819182304687	9.35238663872006	-0.946464286520483	4.0949989744116	3.2063174853639	-7.53806727477768
101	1	4.10130351769419	4.64559106451723	7	1.78445193915801	6.33473721641872	4.32214327104237	7	4.86668407881078	3.63766858301339	4.05992076803845	2.22079205671316	3.05180948819575	5.53410563277009	2.22519680986007	2.62481130647408	1.94599245169917	2.13302506726346	1	3.59355228710784	5.45290487599407	5.40188244837046	1	5.48235319602426	15.2845397881154	1.9527261038138	-3.13615882465599	0.124051327413049	7.40573704427499	11.1359730914549	5.15279597328758	5.45128261687606	7.19036846287127	-2.44091994883687	-2.68802247039493	5.41821959045757	0.0921317686501603	6.40364838027507	1.51287808958096	5.22110152689396	0.399385791438521	5.2003517465671	8.24000325038566	4.36910943399244	-3.34447245236036	-2.72175063561431	2.81042044157415	4.34017792713998	-8.43143737710717
102	2.73977508820983	4.24987599581849	5.45695742245655	6.37362532924254	2.46077610143366	2.27492277877794	2.89238125620784	6.21004872657477	5.68399902919741	1.43615261955182	6.24326020385287	1.38447218174473	1.36545058404794	6.01298974438783	1.72205737094062	6.09911630586635	1	1.06320760255898	1.98019723468936	2.27305644247868	3.50866467363899	5.25485274226239	1.86708886873633	4.45562459409893	15.2351773578966	3.16952476545199	-1.35320012942052	0.167186033407819	6.86406142474278	10.2050412596205	7.45505179449787	6.26572737632647	6.02604821940787	-3.03961199349005	-1.57244954565623	4.14285852144919	2.3015125664947	4.8123209177757	0.0975334231284409	5.80760892995505	1.11323714659685	6.71337878363963	7.0244485705885	3.45446223639974	-1.99965322000639	-0.564954943370544	10.8446160117786	3.09815332811728	-7.1350130328383
103	1	5.7234517335985	4.32435747920458	4.81797441444917	4.14854925532869	4.14675832578993	1.67441630529076	4.67452839715759	5.33932993560224	7	3.07933553328566	4.97587584130403	4.29985652896084	5.37794994960799	1.37630215042	1.27991534209396	3.220470697998	2.63110977615819	1.84965362332836	3.07176423601089	6.71011666026031	6.43895742593878	1	4.1084659458369	15.0106565467049	1.09707263023683	-1.54099319881421	0.295158954987709	7.97549598008848	10.3246483720317	4.14930184816139	6.57735526715637	7.45195243866015	-2.58150346017426	-2.91441643420054	4.74051852134014	-0.19281993313782	6.45563289730849	-0.0141542049668896	5.28089993183574	-0.615825616049539	5.84289664092419	7.63106803495125	5.00704663543204	-5.22381742345836	4.92589572519215	3.28231698258222	3.30315143468195	-6.27580383723638
104	4.42809181482238	5.27624484037753	6.90746210467688	5.01042080959776	2.80423094870008	2.75597621590299	1.92137354538493	7	6.00657809343046	6.28943313975137	2.56844476216008	6.80956353058518	1	4.70332400298938	1	1.7719899592657	3.1871856019207	2.78309788814518	2.36058851625535	3.78568292003807	5.17522533447736	5.92153652799052	3.57604752726658	3.45774033924774	8.30229597152346	2.38112995532974	5.40454931831889	3.99190450232297	5.76112532507998	-0.490606653957347	-0.262875783449213	-0.0958058593985789	4.1894347997825	-1.49406255635149	4.49391293661495	4.49513830959731	4.04995171463827	-2.01449697253612	12.0603629197937	2.17825483464685	-2.6708440701915	9.83730339367394	-1.61882871380946	4.4603813234185	-13.8507443151596	3.84454763025949	-5.70029284177466	1.37859792483006	-6.57508965951633
105	1	5.60165915838293	5.41641891211685	5.66976492077559	3.42712163556816	3.45202592537293	1.33276133433649	4.5380066788238	3.40785617587109	2.90284489030939	3.85858366573853	4.04793612796032	4.86082738142178	3.88942697356533	1.5907786629903	1.7445570826485	1.00432017053195	3.25894765392142	1.35586198402931	2.37488963315325	6.40557666420666	4.82666802936267	3.14855700725956	5.52828060307348	15.3963949926198	0.217787455689365	-0.421377588385472	0.752444403421552	7.8530471342974	11.5485591939546	5.07655128184853	6.11665067136755	8.0712457966964	-2.24310380514518	-2.16110913983049	5.43881829871276	-1.29841783592528	6.50449815998509	0.420910609872938	5.56928263397853	1.15438121074582	5.42213913048262	6.79124853204374	5.32496103648089	-3.57929436882332	4.63860830538262	3.76049731050125	3.08127096107712	-4.58980101804075
106	1.39017321319901	5.70561446595995	4.83466576017546	6.12427704976981	3.78432293285002	5.50525014540947	4.59745312213425	5.83620018092827	6.75814961977204	4.19851524378324	4.65800815863331	2.13659302621356	2.86149674353234	4.21091050870351	2.4011079090023	5.88111453835557	3.05387848951719	1.72532647164521	4.57598003261049	3.96459943985406	3.6931458335084	6.3855734033648	2.96906233726533	4.76414893729562	13.7328805287529	2.39160831200081	-1.06857870726949	2.94159973485195	6.12811680132732	8.8914675598995	6.00263482843133	4.80342003955597	9.91349149272526	-4.73857856884054	-6.12893272010718	3.68964608112478	-1.11880478106999	2.16802724350843	-1.93902705518968	7.65439413333112	0.928389353533874	4.45597295860352	5.68505130058786	1.85483151982701	-3.75490306348028	-0.593689201350602	-1.88046868030856	5.18835557413286	-4.86210747895944
107	3.37735747243105	2.61488573189489	2.29619061802233	4.48121382985845	4.35105445385543	4.59877476467099	2.71257263760784	4.4331183557855	6.42593688179323	4.92014054035579	5.84370561481347	1.4876058049718	1.68129647032623	5.9710453120156	2.2762622951967	7	1	1.60702228291863	1.22211507742382	2.27554316977741	3.9940354942529	5.39112090977666	5.59158590357949	6.41393254194775	8.26096879345629	-9.4624055030499	-3.26395289757414	3.77584001023018	4.69487014379302	2.2281625726136	12.0934313104509	5.51329789563287	1.77820125410893	-1.17958556280229	2.05274915395464	2.37704891339567	2.40555073389794	14.0181081604786	-0.773312160247374	5.90421004020671	-1.27116939718555	2.85578020221696	2.19655612127308	2.23316356520196	-18.9462342745078	-3.78371215146151	-8.53912778835836	2.02283929866963	-4.29863953815269
108	2.27426960637605	3.69792159079098	4.97674819929388	6.06635766632689	3.21798228174513	5.50677606692164	2.99392519684316	7	4.94827566088658	3.9131235440371	3.10771534044627	2.05600374883406	2.28779552614717	5.08411355205594	1.36466069081801	3.00883704009592	1	1	1.24333757498922	3.88662542789655	5.05720392238105	5.81167615205738	1	5.35126566592608	15.3085068752065	1.73313640603255	-0.919974378712328	0.793671148130761	8.1759569049668	10.3797653214237	5.2898782317188	5.48274931814871	7.36566643839703	-1.86994413496794	-2.81355250704517	5.51926585337876	-0.226651371287086	7.30421956300234	0.615635835015377	5.43170374486948	1.29593262314264	5.5104599725707	7.10004642072423	6.52875859194157	-7.03832731377293	-3.14046572683631	-2.45802192799679	2.86630853963044	-9.48381803331855
109	2.19567904307912	2.21967733558721	4.99544511459322	6.48115713197419	4.20682667042782	4.75174563412101	4.55807873834223	7	5.21927859531886	6.76057740385716	2.83134505293556	5.89635402093473	4.05313537879866	2.22965908011799	2.72930374883245	2.20800369465444	2.10398442268607	2.94717742049373	2.72554214144435	3.5746023531237	2.88253625743195	5.89365842624827	3.60548368710856	1.09331158981426	4.59833391680305	8.49198600151224	-0.994140185683189	0.906925757804508	10.4572598532393	3.21108573339592	2.63064456248362	3.69667967234478	14.166873734994	2.53504819619987	0.00681367076153289	6.69472181828707	0.57787124514971	4.99532983642669	-6.68504717010963	0.871818048200289	-6.3725764571758	4.83002982248075	-6.01450767485349	3.77713366853872	-17.2427772720558	-4.88151993952691	-8.21494083119289	3.77366215192503	-8.41215917559814
110	1.52705480314322	5.40255181626076	6.02142235710194	6.06038345801957	2.58752479054156	4.42519485149555	2.07802533958657	7	5.0885389017509	4.14606771548508	5.63118285291373	4.25238053455156	1.41908362685401	4.50587517810676	2.51878319641224	1	1	1.06562880284396	4.4169132937817	5.0827807393654	4.62504263556904	7	3.68898548869917	4.70945220135949	15.5575557046179	1.38774333374486	-1.70388869692496	1.21201198320813	5.50692597379664	10.8567183077241	4.60417465445305	7.09474080237927	8.3292520083125	-2.73569694355566	-3.65185938805249	5.77591391299203	-0.599148373772607	6.17699881277132	0.508591486233225	5.87127658123001	1.74711634397994	5.05344222495239	8.93415098607759	3.14598353325545	-3.54993818762832	3.45594361208394	5.3603927725442	4.6882274427126	-8.30547554089659
111	2.77195022583012	1.45116730871336	2.70432289344985	5.5476355054828	6.90122880680839	3.35319136490403	2.89420158437475	6.17006642027856	1.41588062843301	7	5.15411600010761	4.85584029999843	3.48294275633003	2.08456926470661	1	2.57683071072639	2.00485667338602	6.53568471228232	5.28074689462278	1.4966268886374	1.76629431830872	4.6739350943082	1	6.40852930593899	4.38164131789937	4.28324957069757	4.26560542734928	4.08596528483845	7.29072249015543	-0.48167331174811	2.5704862712525	2.28291815986851	5.14118890468385	-0.475139358876917	4.34657015705114	7.38404709860636	0.264663571419345	-1.13368170056584	10.0460207049892	4.87264887832699	-0.826849792661817	9.55363678171387	-1.28539036954025	6.87349527924851	-14.5096898073066	1.69933580999911	-4.60270299278573	1.14895323123854	-6.5625112432866
112	3.12621411742025	1.19705790927523	1.59623917021301	1.67496686471778	1.57817610004345	7	3.06846044652237	4.67241574795508	1.50148789119221	5.57141166972046	3.02156920580561	6.68693186181772	3.93441875906954	2.28450621168342	1.86238233770872	3.35923613138599	2.77609205472338	3.00815746329738	1	3.67627740448579	3.27613699435686	4.29567524346283	1.76832522601067	4.88222595180727	7.47749449550372	-6.31507468586658	-5.61337841084611	5.42211423331398	6.13572117750764	3.74665454177291	12.2175689389143	3.519434413269	8.30934481183195	-5.66076209447544	4.47795844653086	1.75190824174018	-0.188411607292984	16.1105733862231	-4.68233960597913	6.54022539393317	1.88040232613673	3.91174672551219	-0.627239929220622	7.33203189113609	4.00634631047586	2.53411540650184	6.82036404522746	2.87052055824553	-8.38697536388078
113	7	6.07873552801039	3.9116980368985	2.20030032551538	4.16185863372977	2.09201429704332	1.03698819458415	6.24552095189398	7	3.91832916354842	5.44392937062706	1.92070727916436	1	3.86668378759095	3.28136486472658	2.76371872772843	1.80120102162102	1.93076380312402	2.39768515776317	2.00190327792266	2.91598000033405	6.36456789909324	3.15866452554879	6.72277764990843	3.29919998754111	-0.665052379046254	1.1474032777402	3.40539759308605	8.73984611171545	-3.40715206562131	-0.200303179853896	4.08946695008726	8.71308963085926	-3.0007404497417	4.85765777950649	8.05165757262394	-3.82709367492945	-1.63365755262739	11.4410626483858	7.87309081074869	-3.62780327075783	11.2010418954138	0.754460845506466	1.40672763690695	9.57667016718434	-1.17079213017868	10.1725115249716	2.82118824310319	2.71513429175308
114	3.43334542384208	3.90287754758473	2.15799138071303	5.11643885750094	3.81247575264483	3.11543543186144	2.14728542928547	6.58275358542912	5.31804500481274	5.02058206657153	5.23385478234573	3.35695308761243	1.53420984051837	1.52464065999811	3.31256654022706	5.75293235577286	1.9663887408516	3.1548097117702	2.03156874662251	5.09568940035741	3.57016135064674	7	7	5.90960053876278	6.55308535009367	-9.13359419927204	-4.18238884651297	4.00625294327733	5.37344219439446	1.78795041718752	12.4722202894504	6.71184102784495	3.55211860338577	-3.37038118323511	2.13400389597164	1.45667752937443	0.201533566283195	12.1982419220785	0.173985933682412	7.43927535598197	-2.41702415948879	1.68381317634299	1.14334864755871	7.13397372086981	-4.36433466101276	-1.46908505775231	-8.172016841121	0.59262473023011	-7.27133513684432
115	3.67299423078612	2.75239175388729	6.12828740006997	7	2.72455002749728	1	4.13320790628545	6.57047988698189	6.63993206943764	4.01995329946499	4.03548791281608	7	3.42962660095821	5.7689286490218	1.50836304379028	4.42862003328877	1	5.89593205727892	1.77119724132027	3.53212702592208	4.73078243008232	4.29143225852613	2.74259418964345	5.82492414722646	14.2246701306922	1.9124891918005	-1.4868720243416	2.19489660507418	6.79739276492031	10.8263739116031	7.34931173491922	7.15932841828175	6.81099313891834	-4.19540139036174	-1.18582434876694	4.67316849560618	1.69103042814909	5.46298151612759	0.454335487397601	6.94897553037406	-0.147687892948549	5.92795461214299	8.62337304279604	2.92721271280712	-6.17239029248516	3.92619616507703	3.46464271303172	5.09182059952559	-8.35632058275522
116	1	5.29087928824831	5.4417354298493	6.51149477472691	2.26671591616522	5.7983973734008	1	3.10480974057955	4.88108640333399	7	3.60401594322007	3.81549851811474	6.01601127701299	6.1353273186222	1	1.75989465390829	3.49087443496226	1.24532181441036	1	2.2165070809694	4.8511390452513	6.68281429218635	4.0584927757376	3.46667665149144	16.3011595373314	1.10403257295334	-0.494168112628545	0.47738139251971	6.99011899377207	9.76556599978619	4.8879920177561	4.88745569396643	6.97691220104447	-2.4299767328696	-3.22606880340271	3.59131447327501	-0.70289729752181	5.98239091288766	-0.253888553646114	5.46769638631344	0.185794387832117	6.82355107454884	6.98532197536257	3.74621681478869	-3.48498794111228	-1.62910934533163	3.28207536394999	3.96799926746694	-6.49040398501123
117	2.37640306604553	2.71036676962011	6.54450414995588	5.17409772470234	4.71854722028575	3.22912410340501	6.83578306689474	6.34490592914662	2.06189229002914	4.5974890413755	2.96199372707362	1.64686128986734	1.1769933460942	5.82556390334269	1	2.44942540276531	1.07592803275457	1.39326138870651	2.85175899972645	2.7287221178761	4.10393371209806	1.270359661974	5.15159561747734	6.14804831834465	14.5270200100058	1.941767666352	-2.92487109724606	5.01010185158011	6.56460654185658	7.28376958413109	8.9212021060119	9.52473853179951	11.7342272395275	-3.51678616486294	-4.53350173520324	5.1251849158254	-1.83173534689709	3.93076036920749	-2.23399885592419	4.16726704384731	0.0931072365828909	4.54651957427458	6.10746821231758	1.92568715790406	-13.9755663085678	-8.88477882176409	6.39479383387384	5.68493472959987	-10.7504295155924
118	1.16052990543515	2.15305550079719	7	6.43385751253893	3.09045642795818	6.93933697219407	3.81779483203575	5.74061012452571	1	6.70561251249205	4.13178704415835	4.69947741318651	4.19450663516	1	1.7028322429283	4.44433919613543	2.72979799693873	1.13090697539843	1	2.01697721735173	1.51123662841953	2.75180642706451	5.19853747606772	4.70773140365677	6.47161183661138	2.75762747649001	6.81864423983068	4.69558014867308	7.10701687090434	8.27639660952103	2.01993571723739	7.43842193932287	9.39285124906092	-0.752337040032528	-7.63902541105991	7.01669636327487	3.66101419016742	5.16494328723932	-3.39710294712267	-0.199470346366848	-4.21109953541729	3.81096211728245	-6.46132877172003	5.58602461604884	-12.7254192441966	1.07023625907297	-3.5644708842009	3.30479121509666	-8.40941862659547
119	3.96709647397452	2.63151406272749	5.27049085721913	4.05400274664911	4.41989654446548	1	4.68203240968624	7	5.50759890495227	7	6.8859447815438	1.13926971457301	1.82614143655941	6.72151446978136	1.49844074932866	5.50976823520062	3.2335299883381	2.49163310578854	1.61242906450388	2.38263771742853	6.2934854457583	6.8634744219777	5.42957057470602	6.06043555268015	5.57098003925833	4.40134749109404	5.20326379691601	4.38298961851985	9.03917424234088	-1.14006343912836	1.82049416994494	2.89941266563663	3.72111235024204	1.2590580657025	1.23938145399503	5.31746583226213	-0.404464972442089	-1.98272678474206	9.85049941724877	2.62561638559015	0.913231531805516	11.1763796884941	-1.87766538596586	5.14927414544786	-6.35425064186777	15.6061217896952	0.624424376584444	2.04454096926842	-7.68806336746761
120	1.4391950219752	3.04053302392504	6.93768477275709	3.5522843382039	3.82230930651167	6.26688966655732	3.32040306097571	6.43795086523785	6.48576826837014	3.12310745691103	5.09214548860858	2.17175055409288	3.18108935459951	4.25153489990433	2.61520103399169	3.16623897445445	2.82391026785045	2.46379793063828	1	4.20619760515564	5.77051828304471	4.47193554661154	2.53213199370219	-0.150120585063702	4.0245228595739	8.87321538630136	0.635300997869378	2.89129017319338	9.67739591827183	4.06030586215624	3.63403957182466	5.13215929300914	14.4688535628649	2.43848254608766	0.913529267531862	4.32296789720311	1.85819825998133	4.90039748517858	-5.76316792263799	1.61868148129987	-4.84268451464493	4.66991859483966	-5.45240395531472	7.53850697348258	-6.3371355692875	-1.38686935986056	-1.82862065259809	3.75806955614523	-7.53740781539309
121	2.48003018077955	1.77348123485091	4.77718575468505	6.04176408191622	1.52161692685203	3.73805594526034	5.84926135476449	6.24231377412057	4.69356355976762	7	4.37296920711417	3.03489964313869	4.10737193076295	2.02079847992536	3.04563584960142	3.4251271120213	4.34023055027436	2.11729245253039	3.98419588478234	1.41584580179073	2.46472985214299	5.01737743434621	2.84347871405872	1.63894602820307	6.40320589299571	7.72003875574339	-1.86424980024933	1.61543875683839	11.1357118508844	2.1097606715137	3.67884997595361	3.22288316725312	14.6645471216023	1.84335360738806	0.834831703588075	5.98203105039025	0.943867463708209	5.4072101361431	-6.71472592588482	1.64908677693052	-5.54032514519959	6.85702830633643	-4.98300864589202	3.91067023372973	-17.7393493230466	-0.481842151291935	-10.0999954753787	4.50031276152856	-6.02706982646249
122	2.6884070168523	2.00806005718151	5.03617280367311	7	2.24952606917395	4.5439711259835	3.35800232435557	5.92074742616126	5.56800525298417	6.90659540879721	3.79122213746569	6.42534247256093	4.93971355911254	1.47868018157935	1.6184157292626	5.35149610402126	3.89383913890862	2.35515760560994	3.55711402919282	1.2663147029984	3.70642281599061	6.82735964826987	3.14284224727034	1.0768487879673	5.16231903518449	8.86102018162609	-1.25826747748835	-0.12445257073488	10.7987366674021	2.7195315983813	2.99390716812053	3.9471424345828	13.971164704201	2.11471586463075	-0.1139047971877	6.32054669061769	0.56531134497331	5.2925927468908	-7.17256721439309	1.99496082821907	-5.70397261370602	6.39923677602392	-4.07030240955656	2.49660131955534	3.55423860528002	-1.17592017086822	-8.85254175576443	3.74305598112638	-7.24736700356424
123	2.45483601440328	2.57060006110496	1.96878835173459	3.95353070039338	4.49447486138034	7	2.17856349752571	5.72738753407666	3.14498528959539	5.41794452030353	4.85645580674881	5.17095823704703	3.17735745510685	4.0876195198729	2.42177982752364	1	1.21065392993176	3.31461424199407	1.9089603481038	1	1.75551541154002	5.49051863253814	4.95889162958001	5.39028570624187	9.29355676555542	-10.9584352897705	-3.35593619449412	2.84671250018684	6.69955428204597	2.39048035566746	9.64406503963371	4.07838335759197	3.20433179776775	-0.590177918804809	2.40728675851057	3.19195395226692	-0.0257482746901962	12.7066292558897	1.34762695524582	5.25430971797955	-2.49681416388912	1.60373725575887	1.78219272886526	6.6237422134973	-12.7261534586833	-3.19110227238715	-4.20862219694576	-0.947241077725513	-10.1833894219678
124	3.51988878774131	1.49501366415186	1.75528549397386	5.50527159016804	4.57209359935199	7	6.59113285552308	4.66024477281428	5.31999717870678	7	6.59482113804794	2.76392745760933	4.18209703440076	6.86750953971808	1.5143983320092	7	1	2.67604211932554	2.17419595790282	3.98563210021199	2.52562817692892	5.87334692722415	6.55295710310318	7.60585450861117	9.15985782405417	-5.23461379321139	-4.52927307349971	3.80948457541653	7.89539538592293	3.56208268260924	10.2853636688174	7.43213451121712	7.12181406306816	1.2757053114452	2.75494479818818	1.06716771683749	0.717037583349279	11.4703000811498	-0.82890516519472	5.39930700279762	3.23936243489711	3.1574523320971	1.02868164959283	3.83097117300621	-20.3951904676964	-5.53502204465264	-3.7998920923571	5.34405297141573	-3.2732233409668
125	3.2100771229424	4.67718814588584	2.36225354886146	5.14910068056966	4.33096286094451	5.08571933581738	1.88807570350802	4.8690189830507	4.81241617518014	3.89145817429786	5.24228799336731	3.4608818308147	1.75319871195914	6.93662198207845	2.42705459625969	7	1.29290466060337	1.3234316689273	4.21715987612703	2.11890605565946	3.14400990556406	4.33358675769049	3.91456337691587	5.85809641679359	8.39288653837436	-10.1690626610126	-5.1283737280428	2.23187861642564	7.29725825089466	2.26177315542283	10.8965698345998	4.92206542879223	3.62961484061403	-2.5004099386933	0.524325732656303	1.43220077836669	-0.0269204386330159	11.5350402055976	0.853026952837593	6.75445781573146	-2.94077532827738	3.90134504616493	0.677624724536488	3.60967947246447	-17.5453769537837	-0.20846700512486	-7.30752157776689	1.88757379454551	3.34090630073798
126	3.25461057144438	1.05603908668679	3.28857507164878	4.8705493087264	6.41522072830437	2.3985746218424	3.33143599479984	5.11055536107912	1.94807964766815	5.94631441527908	4.57303878493801	4.47188666475695	3.17238809984889	3.28199683156848	1.24402393175061	3.15752818083405	1.40288766434992	6.15063088991921	4.67950264558611	1	3.92271891426742	4.44992033294667	1.98320504305382	6.47770345800002	5.29616713106204	3.15529230184029	4.54096473293144	4.77829223646492	5.63238564190185	-0.278827721037276	1.74484168532763	1.22453814439835	6.30041270330341	0.363821368062559	4.60833006332745	7.05706359834366	0.147446541415583	-1.66213795290616	10.225738920213	4.19493355093017	-0.0866347440614182	9.01162431032981	-1.22845112528905	5.20516011443918	-14.3489193911923	1.44328340407476	-4.53042579378672	3.82480624077141	-8.47997878620473
127	1	3.80235127353077	4.75349231466043	6.86846948395845	3.47761884072656	5.33746033868954	4.37417012922666	5.96274069342472	5.65895508728047	6.36867288904135	6.06391719176184	7	1	4.76719504348605	4.63592660644834	4.66575207818777	2.9927400497402	2.44653221558243	1	4.34496719331335	4.58720020335186	4.22342835679539	1.88902436859608	3.52417701855896	4.24703582292096	8.95203186480868	-1.04862593763881	-0.259865850059434	11.2820982560195	4.81940815324338	2.92474378534864	4.27913830212695	13.2294138259923	1.73217462371457	-1.7596194710425	6.92328044857712	-0.799882643965023	6.22836153859241	-8.0758959438146	1.43812403868092	-4.23428416978404	3.39896472537248	-6.79789673897378	7.08195411086831	-6.26916134158748	3.5289257283307	-3.08064202390872	2.3047614167675	-7.79743758824498
128	3.7836054820299	4.77131283331489	3.00382422746467	5.46585841905598	4.23357685359093	5.30581924131916	1.15333437699799	4.69685232401763	5.71162120514019	6.42483324971288	4.38293435080161	2.60288897780139	1.52820770482748	7	2.79137926003056	7	2.8290093988894	1.88813972210257	3.51648382923728	1	2.26315608395063	3.84675371847652	4.25432674911113	6.59932167116718	8.058907752015	-9.16119153502159	-6.58954086972857	1.5045876256506	6.62383830074329	3.03777737311167	11.5841094670159	5.61831072308522	3.86376326522593	-1.71959273748012	1.22901714917266	1.65556929749045	0.91565832652909	11.3697723198019	0.780855599783407	5.47321919180074	-1.69921324770376	2.3097266678541	-0.274845782782015	3.84582184810401	-17.3818423415281	-1.2880106160767	4.84069996079635	2.01280745289311	2.38621863983509
129	3.57065806923783	4.23768949395876	1.85154717786458	4.07846456924154	2.71687663165277	2.79517925599538	1.82149708665461	2.33555809739953	5.91949744558424	4.89161621982299	5.46969055134306	4.23021825376791	2.65206808274349	4.66092285358113	3.58601933565669	6.34677626358403	1	2.5853548577557	2.31617541221262	2.39246670818792	2.79297436496239	6.06823021209099	6.3701472700021	5.47279238107365	6.48889833210398	-6.50021846435569	-2.38517511459878	2.07684546863408	5.47853768797158	2.81095384306076	11.3776085461463	5.72849465623296	4.19548610876127	-2.76819103611007	1.55055713574414	2.01672083136375	-0.819505210898279	13.1961994303514	0.465665269452544	5.26082054308224	-1.73874945968851	2.98869348413844	-0.562650822771825	2.26303835749756	-6.22058837465664	2.59517612133067	-4.12102743608024	1.279239512277	-7.60104844357404
130	1.84656794530865	3.78885844434532	2.76820150662985	2.94150333810909	3.06406352909085	3.69739812937384	1.43703710559335	6.84900350136239	4.21352616890597	6.60108709879728	3.20609454057047	3.78404374944549	1.41703670029813	6.56979848702162	3.15348014067442	1	4.76036612661871	2.01235414081058	2.48236957898359	1	6.16369209154879	4.88023603859635	2.70316020158655	8.05330726600412	6.52427368464673	-7.51604139192938	-3.07749662391907	1.00306342458876	6.07576796626509	0.555678056061869	11.3148044797379	3.02693835889193	4.80363416029261	0.606644575922859	3.09239405931728	2.51618597919104	1.38098579082293	11.8305467330208	-1.41563725473304	5.86272024075146	-1.66570768201869	2.98954426199884	-0.71515631242815	2.66944955122693	-11.6207730486101	0.159887367076765	5.59996058033508	2.76432618003315	-6.59226072201574
131	2.52434817635152	3.16097931951174	1	3.1002655051202	2.89808627418112	5.67291881434844	3.58597935262146	5.93285010995074	6.18503954368912	6.24436717000209	4.51277923453732	5.88000213240519	4.17964556272458	1	2.9191050718577	5.3041452146962	2.21416670357448	1.43889513885372	2.31971301228349	2.97389382438273	2.12199584309545	6.2169725847556	6.15046489936811	6.49134790548688	8.29128673534141	-8.12405917173767	-2.50139460865597	3.11102328159196	5.92665082158101	1.08879596664763	11.2156536210017	5.03791374594257	2.95050597901306	-1.44080970333364	2.27385716273986	2.13014087393367	0.0885265707497049	14.4762317051653	-0.490838780541378	6.06069982034654	-1.78266545273432	4.09850115577105	-1.1877007060735	4.68693342773299	-22.662453974109	3.08565263734972	5.30126239110238	0.564658965819285	-8.30209642035498
132	3.39611213108209	1.14206374956409	5.04946569246106	3.87658440152822	4.51808264797144	5.2370616689594	6.59845066565457	7	7	4.92154449316145	3.45849382245663	6.74940500444927	1.92222458251904	3.44660802840735	3.87499194264832	4.5682284583744	2.42200981855949	3.16984840580551	2.14433146330793	5.35229011899694	5.98888356687929	6.17481592157498	1.16210881802778	6.19526563675146	4.24845852288374	3.65297025652474	5.5640148170587	2.64872753029797	6.90727926480803	-0.933545411012116	3.42243150481137	3.72869450842002	3.49953968906219	1.16004870441974	2.31164112905531	6.48752673844925	1.30343135347933	-2.3127844662464	9.14611651579337	1.54746923214904	-0.339730678231391	10.0741957916914	-3.1566909424797	2.63397517193428	-6.81179861044375	19.3914252218815	3.98488078798374	5.80648010108376	-5.00633344424579
133	1	5.31610069037817	5.08945341710336	5.7157395902064	2.68793602732798	3.56919152415465	1.88164971759382	1.24573806309895	4.97501919998932	3.70053847863475	4.63035186863402	3.1505664006045	1.89973441934571	2.49670173716975	2.8395053150213	1.04674957575549	1.87921237827703	6.21256810411758	3.90580845304784	5.21548376234178	4.5447973974851	6.15320558274256	5.12875084270494	4.4133769840262	14.9761058397487	1.1798719705123	-2.2823580541427	1.33293716466611	7.37255893167246	9.93593876036121	6.06878542403375	6.46310796480124	6.66458913004846	-3.45871206186361	-3.71790758665063	6.68998666855429	0.521818389425461	6.04019932748482	0.435889295689834	5.9036076370428	0.620018520848723	6.07280010506007	9.09669953008168	4.50308429265562	-2.9711720605578	5.31990882873697	3.96189909275158	5.33147050796316	-5.21972744071974
134	3.309359424364	4.69022298816413	2.99861535661957	3.52262026698827	4.18254781592806	2.62906019901098	3.77515920042167	7	1	6.91739456101858	6.11789781386335	7	7	1.33623298569897	1	1.72454059439779	2.78496163739011	3.92891978529042	1.0643547496358	1.31087080571564	3.43834282762669	5.11850297425354	2.67755837702183	6.06998206201725	9.05411885835587	-10.1126906934871	-4.10438281160009	2.29302714516593	6.97996709652415	1.89969779994204	9.94775436630236	4.51173907792645	3.69438595944186	-1.93474209622075	1.42694954558274	3.71847578118355	-0.626978024974673	11.7343160160202	2.43481774807021	5.80874949315755	-2.57834712988103	-0.207795998546124	-0.160603183278194	7.11971345502445	-12.2050589673882	2.65758496920418	-4.2413543157941	2.618444311734	-8.49853547365682
135	2.48060048924811	2.39967102341299	3.13757744114863	3.38577871368219	5.80699003972099	2.36969232459443	2.9492051563556	6.70378991303773	1.21988122442819	5.52557060868014	5.03742444017464	6.72622955676796	1.69982560032302	3.13490547177474	1.98876112022103	1	1.27320226084972	2.9181381752842	1.59844192976731	2.36584955347925	2.78343456692276	4.67762887575736	4.24990316593433	5.84827674054344	10.1630732755167	-10.1867266280732	-2.26102767178908	1.63141728138769	6.74861765897759	2.71163351668442	11.089294540358	4.63206478174027	4.24392741362353	-0.53181548882187	2.41363282351132	3.30005467617901	-0.894028948475399	12.7573024107045	1.21354018087461	6.66546556840828	-2.61066884106812	1.03728202842648	2.44497721128643	8.45070183095039	-13.2465062897807	1.72337673711036	5.6021505594687	0.094838346830741	-11.1174523897173
136	2.399991624048	2.37533406443085	3.23899592780948	2.96723920413139	3.41223237546102	2.36112289693798	1.03453788343829	6.49938653360675	5.6615305758263	6.13332918434252	3.11721169289514	2.18527956982473	2.01323585045191	6.73575858437789	2.24698024225574	5.07098195704971	1	3.3368226989854	1.03987821416644	1.19783003075302	2.89379385309554	5.93179972081942	4.89410498720205	8.08085022711602	8.03616883405091	-8.41686529963337	-3.82592169508451	0.871297264011266	7.30116260445251	1.56046087207067	11.6564179210614	2.80520866526293	4.76214027054001	1.44596473702595	2.4649263474485	2.92344749469742	1.43358169468049	12.1530413831025	-0.588377248840339	6.2643815961612	-1.78752299500403	3.2893694684743	0.297505287818974	4.49419636719271	-3.08714995221364	-6.32050441138294	-3.39621243592813	0.588768394945303	-7.18764040738011
137	3.7802184240062	1.43424399059118	4.23604366407564	5.89266952415559	6.04680686283392	2.37349816043549	1.8124916120017	5.46418104716085	1.67216867304298	7	5.5127645813365	4.11083977291282	4.73839116306426	3.07551486356656	1	3.29810159733041	1	7	4.83309224633098	1.90953360174166	3.35249498868469	5.41348398101394	1.60491278878884	6.38840743402325	3.54839681622301	4.80929195038901	3.55591549126263	4.4086709076373	5.93347654895792	0.0429281527205785	2.27013968671831	2.16816309095072	4.88731077400285	-0.0632635578490612	4.47688749674371	6.72266030563579	0.742139563424369	-1.70836775535038	11.3150836369358	4.09325431256572	0.477808990206431	9.32332962791026	-1.88100745666846	4.77576085952314	-23.5067508464053	1.26208619949407	-5.75628839521583	4.79782771893847	-8.69452417241311
138	2.80347527727838	5.16641694612028	5.22290838627894	7	3.41886447751589	5.71251573023926	2.55579180854338	1.5954431523182	5.40372779217714	4.43672476540822	4.60264115565315	2.35612881784585	2.43986689125486	2.72020756571479	2.02612045890505	1	1	3.80377600315035	1	6.10574578661628	6.91017543881691	4.97618118028238	4.86859103886587	3.09525257782809	13.070893781049	2.79553514559809	-1.4051875301037	2.92114412090559	8.45995953949226	11.1445731396498	9.45924863545297	8.7858230252688	4.8992245736059	-4.89297088171852	-3.12337325487826	5.19183975220714	-0.545239433043005	5.25342078448426	-1.51873543193751	7.07782095510471	2.88941130500828	5.56690086075583	8.41947654960914	4.15725710300165	-14.5422508085317	-1.57677791261016	2.68580998242929	4.28521046744101	-4.65021472312226
139	1	6.19301876853044	3.42971707620354	6.46973638809127	3.46943390773346	5.97263862666624	4.32689490141407	5.91539090050102	7	2.78137361866419	3.80822435354583	2.27972214086011	2.98939098363264	3.6523147296675	2.0783151494454	6.46915488913341	1	1.4535427566998	4.69581084565042	3.76213113896946	5.79687252985816	6.65468572625524	3.13787264854533	4.54295252718743	13.7608722816092	2.70781403888593	-0.944096749071676	3.57047105395133	5.97087883972585	8.82787578716826	6.50766699191128	5.82218792516728	10.300829074648	-5.31551553387759	-6.35262900568249	2.2655465965338	-1.99532207769287	1.88795713446233	-2.19285271176158	7.30538842795174	1.90372282459501	4.24075308413035	4.9392109123642	2.2212980785501	-6.54327194768446	0.00576741750909449	-9.19232247668369	2.78841051706236	-4.63212710139258
140	6.85040541625366	2.97730044741412	5.4741082232424	4.19504505838083	3.78348401465003	1.93764039121082	3.18844229695036	6.69390003398327	7	5.76146029598853	6.95411489735924	6.20625468585717	1.27700779707235	3.37683726096047	6.90379631456427	6.25257214278156	1.24133796212411	7	2.70279049257292	1.92904461742199	1.89070890873097	6.91367416941691	4.62106142955766	4.65350734699787	4.33678581728396	3.88897121387869	3.96827085223518	6.1320477797814	7.51160005576797	0.991816147104959	3.39763041148745	2.24661824186361	4.79251667188653	0.743277936899038	0.671135023946671	6.27370452534404	1.50605596011191	-0.293510466294982	8.72875744999618	1.92115241531597	1.29045177734311	9.49278018344577	-1.2965119752058	5.94110341119706	-6.58585694547581	-5.22485426860984	-3.80840379505694	4.65087937941503	5.7212784565722
141	2.62658535810034	4.33793844378752	2.65805611358619	3.87327865490004	4.18980119480457	1	1.6140976314388	5.15889051889924	4.93812083179229	3.07164002607537	6.79613553286871	1	4.07419486444097	5.18470987572213	1.64053659623166	5.48271866278749	2.73311334183444	2.75921688444456	4.37354544680874	1.1173780589055	4.12927366743228	6.07311772433664	6.34416488229463	7.7571831689148	7.92701549658857	-9.31332049854455	-2.67655555754552	2.66638046379172	6.42451286976356	2.20997399836321	10.8682094141513	5.36142726591081	5.10089610792453	-3.78368852358986	0.773684917470793	2.87128636558406	-0.558799136555842	12.7446504444001	0.373110549343577	6.67937649445294	-1.87271962077476	2.57039160377605	-0.281358845082697	3.20806099027813	-20.328438821386	6.5463952458288	9.95087641260379	5.53168685821588	3.73305705703914
142	1	6.92781632698481	5.96987629118826	5.20795489638978	3.50062660971253	3.5298596858739	1.94021287229022	4.0151915403857	6.8401139271132	7	5.15418643366577	2.05631213367194	1.4203563153258	2.43062442667989	3.48629368206238	1.46642381471765	3.10409053218839	1.75113000965422	2.98108511159416	2.1749120056633	3.18845389142153	6.07963944878114	1.55512592281695	1.30004518399115	4.13236124245257	9.39455895156558	-0.148194192619444	1.21168899795004	10.9137314962432	1.55050260911088	3.04200719667443	5.10597966544928	12.6620286811024	2.98631130948397	0.607159425162771	6.61856676215227	2.00993314586936	3.56675330709603	-6.02912618744711	3.48028684336382	-5.56845847278756	5.5159842955535	-3.5271108501327	5.31959597151893	9.09585318679713	-3.15385934451725	1.93899789605331	4.3671712269071	-5.92932590108539
143	4.68567162112499	6.27573523482643	7	3.31909051417223	4.73050076287652	2.44982759980878	1.79684598332686	4.50278804084133	5.29428664094115	6.4212730781653	5.94932935655246	5.71941359640024	1.9457617470402	2.51870749908922	1.3582987879946	1	2.68179505922607	2.10386622915803	3.94209407997716	2.8427937449969	1.05765658674612	6.62490218125307	6.16079885706141	3.00535934952033	8.4474937154776	3.49558223595006	3.70020043446335	3.64577880994993	5.98975960957291	1.52766916925721	0.474033889855142	0.0565173967859814	3.13801769489174	-1.27811979650789	3.54739172815095	3.24748520836519	5.41362834545328	-1.93800190734418	9.85537653713252	2.27866840936346	-0.729727108153051	9.23906065848822	-1.77678067835083	3.65459799121605	-12.4293136827806	-5.51942155453033	-3.10642711701029	2.19844009407571	-8.16443114952106
144	3.57707184347082	2.4803717685673	5.83449016425925	5.22877842054864	6.39803628177722	1.13797368145959	1.57774141411298	6.04046238604335	4.51227911189322	3.9139578257217	4.5957544316363	5.1919912169242	1.42965084342161	5.80759248847226	1.02385971513314	2.48476810923688	1.91246800950696	4.31899933852652	3.25293797815692	4.47482994356596	5.89560061468796	6.30426249668825	4.96533775342702	8.62989442367005	4.03217341727544	2.96540596308319	5.28388233646047	3.37842742916801	10.3224385265367	-0.666746979480601	1.760271127132	3.9304305906476	5.41191060849124	0.487986629911957	-0.00927279927833176	4.77813885637028	-0.899585482996908	-2.29929096842846	11.2452490378464	1.4947880743179	-0.195804297017804	11.7283943127168	-2.352897617774	5.29599902787537	-0.190512905199216	-3.07558398659313	4.82324106206038	3.79366676666026	-5.84367447554202
145	3.1495080619637	3.24207551965182	1.91232381945561	4.12471618675122	2.48567672676046	2.0796118704473	2.65460955009845	6.25105168251774	7	3.52098364386226	5.14482668801444	5.13556103465398	4.58575206083267	6.95294009266107	3.53619833811203	4.90581179559894	1.07125224026409	1.05554199936455	2.69240752263217	1.25350531927187	2.84927865384548	5.90662816849629	6.54465870820579	6.37050371553232	8.36452446148824	-8.16175592491407	-2.77170684088028	2.87748647502275	5.34641591048588	1.50133547346638	12.28005866123	4.63320568844577	3.76769147917007	-1.14261972746383	3.49862060100543	1.38611210991827	0.368387531063638	13.4257501419057	-0.8278503266665	6.22596050802786	-1.96859523395208	3.74642571638688	-1.56922253720602	3.73847264009304	-19.6264850272689	3.10231068658031	6.05341609293758	2.03349049117893	-7.79185902495886
146	2.09523243294419	2.9921118842111	6.60986301929236	5.96786855331364	4.86186314428766	2.97927397395295	6.16506196017695	4.55010048654563	5.18173795006983	4.57476901129443	2.8499484334783	2.52788670738578	3.48863701949187	6.07771278582109	4.94792754550732	2.63770915835109	3.1621198730429	2.58243993622978	2.86896463942034	2.38193845823056	3.21538458365213	1.55824514940764	6.00766979385819	5.81963860117251	14.3503095488046	1.77023120649448	-2.20949015765965	5.26861809778528	6.79857642147799	7.60093225033745	8.14501655822766	9.12352608440086	11.027230821159	-3.57383015954396	-3.5300026042244	5.80921238723173	-2.26075060889921	3.52435483264733	-0.271326739738867	4.61339556808804	-0.0998001776156916	4.13540236522735	6.38580181249036	2.24180401335478	-5.73216348236345	-10.3532012170475	7.26194282877919	5.04944963244188	-1.16296830949402
147	2.65464428106123	2.56519591413014	1	4.14981813684636	2.91583242262691	3.3760992606663	2.15616301632096	3.36464822591316	6.11735169307164	6.04876966938806	6.4936672515623	2.10074322392953	2.26848591320314	1.28980089919326	3.98814399938233	3.52376843033364	1.49899704406722	1.47792259956916	1	1.57213982864526	2.2561912023545	7	4.57384577956181	5.0339431798166	8.57210654669342	-8.36943701123479	-2.72999668522818	3.44475397391974	6.96368235300239	1.14825967201184	11.5037732367909	4.77728006453088	3.25255101699914	-1.15930208213011	3.25522070505717	2.1034036757383	-0.561444783737839	12.7410307513246	0.283616897842436	5.97285551357009	-3.11032318595793	4.61333147674315	-0.155099725265636	4.54716368237025	-4.10449049147088	4.81123050543725	-0.11615680481603	2.35110611214437	-9.3548932094703
148	4.25332088600658	3.64222137100609	2.43794606436353	2.84290381338106	4.77327503760973	4.4854987896562	3.14988021614352	5.76842781181688	6.26406113700962	6.8510253328629	3.14872455097494	6.86235050819522	1.36385360743127	4.74906974007248	6.61963762997635	1.27616971497571	2.4212688557177	1.30380445834355	2.18544181903014	5.99215377880794	6.0358384630067	1.61811592123695	2.72508527291876	8.14496072668105	5.29634642237311	0.674027680040632	4.40841239682377	3.62892959085629	9.99204539523693	0.606221949837974	1.19644400703222	1.80541266260378	5.09039046272922	1.88402288887044	1.25566368139279	3.63935895277658	2.79125788371867	-1.19920303069353	10.112807523523	1.35426755403147	1.39044591771945	11.4238098379159	-0.435473459367069	2.43670765554738	8.61849825253119	2.27932874321522	-7.59413684883076	1.92316099972602	-3.93223240440957
149	1.84165961678472	1	7	7	1.67106269522486	3.27675261506309	2.81933774790916	6.48963087163676	1.11261680147045	5.65892468970759	4.62879519296845	6.12696658163066	4.64442133134537	3.19529932671457	2.13445413733273	3.44656261923492	1.59901922314657	5.28103211590072	1	2.04612802276075	1	6.32338732179003	3.4927045694006	4.85093380481354	6.13855989442353	2.70149172726365	6.13220953697656	4.56208979893567	7.151283763405	7.27115874617543	2.17651927519806	7.01338073628491	9.63422626751028	-0.151495695356958	-7.52585564642907	6.38742206856367	3.7082100478588	5.37746627926621	-2.82253770726761	0.578650454474162	-5.03853752277402	5.14796582975165	-5.96341336072887	6.04341175458614	-12.4702406923251	4.61752204493946	-2.42315488070068	3.71842879221328	-8.81112350830315
150	1.2805973276068	4.75566089964854	5.20196956914468	5.89606536862338	2.81888923689303	1.97850716304488	2.53843425481186	2.32876391469205	4.45247803171311	3.6917740677644	1.85923479339951	5.22742593935568	1.69038203350168	3.96310954839107	1.57542970147264	1.48360129556714	1	3.97386554006588	2.102095152039	5.13875294259519	6.41525548043974	5.74451374745767	4.48220743775847	3.39374093571531	13.7339784412436	0.580790925890711	-1.58164890776003	3.76500591246377	8.09793917922377	9.91521636965077	8.0857797132906	8.26601701560235	4.92434827273164	-4.4896644231855	-2.8756918211039	6.73581346359566	-1.11026738534945	5.93219438935976	-0.639031549383157	6.64648205098438	2.37712909749464	5.53647945553225	8.26543980349473	5.35388895228821	-4.72222474978193	-1.83722796558518	4.136015589757	2.39041231968432	-8.23514789997837
151	6.40561593298649	6.11577210706725	3.55639751913372	4.23438245563764	5.18938893864964	2.45211772340515	3.07773013414144	5.7735404870228	5.99662777579504	6.9400724794849	3.42051455145604	3.15061354601304	2.05719819693647	6.785188611803	1.78516436445797	2.07798151943882	1.27084290856625	2.36837337567062	3.32878143396318	1	2.22949996451933	3.64456678741339	1.5547156668682	7.20392714364364	3.04745854945717	0.978919140397305	1.17216026379319	2.06205821050401	12.6776332993851	-2.54848155719916	0.241784217582484	3.78849862534348	8.22824298128157	-1.39609321425024	5.15573750888902	7.33150771560746	-2.66851608120407	-1.18678956543884	10.0425778717737	6.93430030601534	-4.6909335062174	10.4400070931468	-1.38233828021772	3.69134327952555	1.55274205638999	-9.21680510909282	-2.24647009258126	3.86749428169825	-6.30700734242328
152	4.07159728538804	1.86952129918878	4.68093831397986	3.37487488463838	3.99791755199465	1	4.16459070339905	6.3651775245282	4.14475628192562	6.77187713905899	4.35423587600356	1	1.52436476435236	4.9543442724237	1.45588117430198	5.76694328455659	5.68091191290694	3.711222190946	1.66207425347997	2.51618912737265	6.64197549605659	5.95083883251172	4.3184717349065	6.76089224783028	5.16112839689728	5.53336024990007	4.83932451527127	3.79653844548807	9.54451945869583	-0.0700558308883659	0.965974565894506	2.34084112492154	2.8780912542943	-0.0892603788644677	1.48778512636786	6.17611798941971	-0.0782650744914756	-1.21205565395038	10.8853912703191	2.41175850448362	-0.0387284173255106	11.514801242281	-1.28300151587303	3.6702001850814	-5.65197136939556	-1.69870497872116	4.67192443529618	-0.221409752600707	-7.99666762848029
153	3.19876036223633	1	2.76890318291902	2.05441247928778	4.68884889867482	1.3473979688858	2.26330315185436	7	6.16476248654575	6.92279501988938	1	4.97391091351125	1.29095360837083	1	1.62239477926737	1.74962408636438	1.95530694367891	2.86966474637753	4.93515909554772	3.56930374270449	1.74524583560849	5.70204996325396	1.34141516584848	6.48270048582261	7.31972701285158	-4.5807631785319	-6.78708043659856	6.98350486836812	6.18227617844776	1.19707212667227	14.6127458682216	4.59778462628489	6.4909875107299	-1.84097255173875	4.31526319522227	1.04560308595777	-2.2545650081864	12.228566780919	-4.00642369779395	10.379517451987	1.45979030878707	2.28356133638197	1.20586796103249	3.39265242875556	-12.3350961332105	-0.582997331216167	0.755987167066263	5.28586208288076	-8.41199284107637
154	5.21272849421647	1.5346612861991	5.95798079410021	2.80625850656024	4.28223827833509	1	1.59311077893391	4.01956689555229	5.25641656078232	3.45618700644889	1.43819159220948	4.17372346799129	2.10632568063455	3.17298282329505	5.45044789324548	2.96918186003762	3.58203085233482	3.43851842985337	1.45501025885327	3.14434119500049	4.1094652152201	1	2.29169426112144	8.32931501778593	3.57178305913246	4.36184598078001	4.45201760475775	3.47787640311141	9.64113694561712	-1.68246645431829	1.93346250044115	3.38664669412132	4.7836508612075	0.401610801084078	-0.501498730864146	5.53322406038385	1.26934317622787	-3.31107290825893	11.2993468432824	3.53881179305029	-0.7310423935022	10.328408688888	-1.46695454439231	2.7590798694443	-6.97014518986391	0.634894151013469	-1.08663800410554	6.6492060126237	-8.43886974449506
155	2.44874373401465	2.02205542152671	4.58914551803204	6.62313964243831	2.39485627443668	4.17920510080098	3.46607708910518	5.82790865368693	6.36121765569162	5.61823591622233	3.91170711335614	7	3.18805202730826	1.53221203310937	2.96210815632495	5.20349481166845	3.37232548418004	2.4863175038885	2.99146513199271	1.72633728719676	2.61316118603816	5.64008922988454	1.76231212173089	1.3379088842176	5.74639931879509	8.51390152298778	-1.27207770841189	1.38049014622543	12.2134481479869	3.66226939692365	3.03716848717413	2.81749445387357	13.4831217731991	1.63994483488678	-0.723061185804986	6.39570166442168	0.913015642064291	5.64482925143206	-7.21929102887204	0.962483704327943	-4.28500036579504	6.86332728311552	-5.40332455621696	3.95089429134969	4.41911404806787	-3.59864708678567	-8.93626210162106	4.85797704630869	-9.24074072098929
156	1.06698652501238	2.65018120878644	1	2.69524745370082	1	6.55320171112264	1.1554330517281	6.73741323180273	2.77811336343438	6.51849121843285	4.95135659851863	6.96494251346565	1.98374013391273	1	2.2161132315047	2.56138060655741	3.21730561173202	2.03649649641995	2.40624942669531	2.1406134404149	3.73669336010789	2.84201187241624	2.51924455189576	5.2906543395791	7.0063176465693	-6.30782640341819	-6.31977754318308	6.75276724466187	5.90790082271093	1.93361313214681	12.9460837058975	4.30578727378628	5.50213320104273	-4.65415040333653	5.74571509734928	2.37276634003555	-0.105231293968499	15.0627015423393	-3.92396769619687	5.42012053122354	2.01758546844468	3.92092853538566	-0.875898134642091	8.89821486728204	4.20416728501128	0.251291117626114	5.88376006172606	-0.0307200020227998	-8.48028171376747
157	3.42989867872445	3.07866074501611	1.528140045347	5.78467933277461	5.31276120950281	1.61026565995669	7	7	7	5.45859784777222	3.61484991660513	2.19118528228048	1.32441125526423	6.2068153180818	1	2.00628365166634	1.96495739987625	2.67974524219628	2.77523113538285	1.47738880098335	3.76212577217779	1	3.38309813426958	5.19804652285262	5.99313555992826	-7.15472293212483	-6.59365552970843	1.88552013113385	5.53152589298131	3.3208866867627	8.53193096131424	4.88337891210326	6.28003096680703	-2.55098606354449	1.73988551231471	2.1443626916423	-0.319072400496967	14.2431616952327	-1.95094025843773	2.86620119277993	2.36650078004192	6.91567006316363	-0.733116372048456	7.86559482196656	-5.52229650690401	-0.927283077214287	3.95685195931007	6.19267110298048	-9.94637594905258
158	1	3.30787555843957	6.31585150134795	5.0415173676409	3.69523773762795	2.01650824653576	4.29212266288153	5.87677597152854	4.76114979305987	4.39971008448343	2.87313601816007	4.46803380050874	4.60652895702266	7	3.31447589110702	2.21142533137365	1.88204191880214	4.29546280151917	1	3.20985766955406	2.95836591572009	7	2.38417962933371	6.55151294617652	5.9502385267644	5.06203157491338	3.52395183094858	2.26422202307356	8.61657000458931	8.35778053170755	3.374247915586	6.91688519895396	11.8983180013715	-0.0375726823571741	-8.37632426533377	6.64205953351818	4.32878238999241	6.71031897856512	-1.31936013345634	0.209681526585535	-2.70520747522605	6.73049276017036	-6.47773320035234	-0.19444927325111	4.59311259947625	-6.13693639856701	3.46947825983346	3.46726173837667	-10.1706126044467
159	2.47822628289512	3.86663207707897	2.74833766335721	4.25899429918169	4.21401982514944	6.02401138460028	1.12324093395788	7	5.03550146634242	5.05335733799642	6.28350380161072	1.09477742414033	3.24392494229554	6.20770425193006	1.2722152636415	3.02064857035051	3.05976403675554	3.48249698932894	1.01387243486007	6.33094026934893	1	5.78714277461796	3.8651036640324	5.94684980826442	8.57010979813781	-11.0414893908385	-3.03967300689619	1.95456829493857	6.93145882047144	0.142023124728391	11.0567535947736	4.07366495340621	4.56751616408316	-1.00575656270611	1.65551863672719	4.47515113555413	-0.122508273223628	12.7615935603534	1.09020338034914	4.15429838633999	-2.54464633543584	2.29334369098082	0.803191007625253	1.42545737910515	10.4189863965709	-6.44490126306271	-8.40109807052871	0.897799148351769	0.155962403030691
160	3.27661779991546	6.45154624541629	5.95042064872335	3.44995008768865	4.7719461730414	3.45599174947998	1.16182886438556	4.26686426178031	1	6.55764238378647	3.14480319272684	6.14737340094506	2.22586842380035	4.33062809791411	3.8588128442643	5.03047849692854	2.78205110802191	3.10215212968581	3.99710295060039	1.61447555214933	7	3.53121561722158	3.56793105485822	3.28306705114242	5.84895334165238	1.33208253540999	3.58495345042031	2.27320894236151	4.6350873449357	1.01478077671267	1.01284235214221	-0.459836475766841	4.06543466862288	-2.8914561268465	2.76748907036918	6.55416409901476	3.42243490006813	-1.79801336278931	12.2718568523044	3.85193934404819	-1.5248551325327	7.85167797989357	-0.924919311082125	2.46354704985378	10.6445754644429	-10.5128722592991	3.40654770451934	3.50169535899084	-6.41974660245555
161	3.33226029756784	3.53267013011033	1.49827094488258	1.1739216276935	4.24425561285019	1.59877610988094	3.09149266158832	5.24788303535511	6.2081955930349	5.14746260350621	3.62808442838641	1.20432216637879	4.0998973178415	3.5487275680605	1.56232824433898	1.39131804329843	1.52480008620057	3.63755582692689	4.82098005756353	3.29282331804673	2.16750366281272	6.45782143271538	2.29685026097998	6.39811191520707	3.61721553742459	-7.56523950267874	-9.94163483962524	5.31756973159564	5.05327332528859	1.82883658901982	13.0852177620022	4.23423808739183	5.80780091995249	-0.375893033016208	4.8080642498569	0.926062741222386	-2.03565929849697	13.3787160092449	-2.6544130555143	5.98882187294419	3.77273900939539	5.42602716449092	1.25491236993542	7.49932798693611	-12.3887356574866	3.41772570277915	-6.17651099610976	2.49440059705911	-7.26053172679989
162	2.72550231285607	2.68718632500813	1	1.85646424893081	1.06357282139948	7	4.48026005200561	5.75530012877562	3.12124390784204	6.20487948525515	4.80223938851725	7	3.60606185563394	1	1.69014513536074	1.85273454450686	2.83685853366474	1.69210942404605	1.29918686259888	1.78195582991914	2.39669710910666	3.32177647003283	2.33745243136604	5.32889949200045	8.12656203995687	-6.32904136585201	-6.24338933967109	7.46492842265953	6.00348614190246	1.01174626998763	11.2296929228282	4.50967005860487	5.82463876326129	-4.7690314027468	6.11492378425327	1.68639906434046	0.816936521651314	14.921221529378	-3.65061259101858	6.21463761453961	1.36077560462259	4.13224938632957	-0.541501671809573	9.00551593152466	-1.74920857031822	-1.09272321762585	5.79388753197313	0.467050187191366	-7.17442999760093
163	3.76701740732376	6.22316090244798	6.33972743425081	2.56225965653045	4.36917844907076	5.42347238460939	1	5.06429123517264	6.03315676129959	5.48642361611776	5.31651950154668	5.69047706226116	7	7	4.46264632694747	5.80374741762305	1	2.97413587440557	3.17567048965921	1.89147439891716	3.48981525271485	6.43568291062327	3.17649619728758	5.32886756740885	3.75185583060714	1.78619172324557	6.18576614154236	3.82127283192415	9.00549167972311	-1.02322607732551	2.34028069332496	0.905074825501271	8.07614468763734	1.09876689446633	1.21127456761904	8.18839669750728	-0.213564422512415	2.21476102289321	9.16027298554719	4.81419703491243	0.830562672373211	8.6711323577026	-3.61038636044992	3.15218600570144	-16.0944979790711	-1.23882191621669	-3.74150751131277	4.97152929969932	4.45457857279517
164	2.05014928581036	5.36714484175888	5.98356422736696	5.15852301766187	3.28285454311973	2.86659282709394	2.67960439259038	4.02414346757457	3.8816273636509	6.78504150583789	4.53619445959427	2.81642335942353	2.42487431358315	4.51138099918027	3.69345004722021	3.91939905880577	2.16456731270374	1.17057833578702	1.41435248429434	1.82008118678021	1	6.53626794805695	4.81579556394901	0.613565895711258	4.47140906114687	9.37229188061064	-0.174555990557976	1.7050524391052	11.2323712811825	2.05012548454442	2.90912742498757	5.2584907304329	13.5505834195744	2.93942982350576	-0.320711744669405	7.03555743155594	1.02130545068464	4.17900419008231	-5.45774922021319	3.20364919777215	-4.68001103309442	5.21964722214909	-3.26023220514995	4.99328049220525	-7.91422066878156	3.48474518461827	4.62155269533788	6.3902697389254	-5.77502827649592
165	6.64688371680449	3.93318048124278	3.73821684745231	3.74220884331351	4.42707036211781	4.9610982865038	3.10968974345571	6.42710460940972	4.81426926696544	1	1.39277439239144	1.5597840755824	4.00204896457304	5.00657497185107	1.66422036008631	4.27176542495551	2.66654681249754	3.45221013307471	1	1	6.799913858634	5.84301155443197	1.01151629746571	7.87679028271478	3.3802281019351	2.09602676539745	1.59093966695431	3.77498526896793	8.62124600710009	-3.28334506135621	0.467896561538787	4.99019843468427	9.84993834328842	-4.30406430435268	4.90453871222942	8.08285285803418	-2.76659358489503	-1.47445023650608	10.5896450738433	7.1143357372436	-3.44782719244336	13.836009388745	-2.28584861115583	8.19641613579047	-10.2488337242362	-3.01823629679607	-9.18291344149229	0.693357133482989	-5.86268224306916
166	4.48669888860692	6.82733603682676	7	4.29528835230884	3.70486529849717	2.45088358458184	1.49076692997832	7	6.30705708243644	6.33336014925449	2.08653406316661	4.48855556794784	1.50951164357777	4.01298713301328	5.01122861594652	1.99078905473326	4.10169434636828	2.9408451631544	2.50313678565867	1.36725725785606	4.01932139460711	3.38747942563314	1.80189914314286	3.82266241612356	6.73757693184214	2.38888477165872	4.02696775673184	4.34661264429624	5.42664788585958	2.06423204628701	1.542944924634	-1.14025328802738	3.18389594087594	-2.44005730725005	3.20954129276043	8.15102680723731	3.20938192186441	-1.25817369826534	13.5317941805839	3.39397800436443	-2.35746187575575	6.93245272659412	-0.196542125276779	1.2962495787393	-21.1445426382011	-9.8210858123306	1.64810558762064	-0.710103875777188	-12.5509125387617
167	3.30161887687647	1.90830306808616	5.69939820579108	3.66911038328799	5.82586699423116	1.04358994857526	5.94827687754318	2.66040110931558	5.21552463718478	4.47843503812339	3.06711087774641	6.4123802438756	1.58602376131952	4.30675070724505	5.06239772207445	1.84728254132227	2.0475230449292	3.12892686493495	3.18862613347728	4.2430473480668	1.45888522712463	5.26303771965775	5.4701386010675	8.5485696060452	5.03870507201932	2.61669049449265	4.74025346335521	4.19060132015433	9.11222968154139	-1.67533637842647	2.1985465365301	3.26319058953522	4.34839940860044	-0.117402758755772	0.304499865353673	5.60259265014971	0.298538172257646	-1.60026590778653	11.3396291438689	2.32710539933513	-0.933637001804875	11.2103738953529	-2.24236932849854	5.12815652090427	-0.407611086002024	2.9883844590955	-0.775842419417704	4.80163745318881	-6.15478666081019
168	5.83548704885496	6.36123312755607	2.59861179784924	4.3442987531106	5.66921317775398	3.72329173152507	2.98227237693627	5.80339542594493	5.77945210955213	6.48939949044235	3.44649029620048	1.37383847081731	1	6.75695417557937	1.13857672413282	5.08463653309086	1.55667901691595	2.76143168532689	2.56801197596778	4.38292084127705	4.20896269882833	6.56656056769243	6.7227715006918	7.69039598562091	2.15209214325682	2.57404384753666	1.06463079057931	3.52124302385055	11.4169796562148	-3.50211590798124	-0.328199865030082	3.45603645051694	8.29399869317662	-2.78126956863014	3.70760615643424	7.94186731885638	-4.40522582451743	-1.8157368422278	11.5066879931947	5.83596653731423	-3.64357314700833	10.8061633938371	-0.978908559377486	5.09715363859426	7.81497371242816	-4.65092716064594	10.2203574776888	3.24656741045089	-2.56908459012105
169	3.90276485530301	2.20223260243663	1.04370314704297	6.67297473562242	5.1681959292268	3.55364943763205	7	7	6.20270791355842	4.65707742941816	5.12577341304235	1.98563826945946	4.73985699571813	4.44649904479938	5.39941185069255	5.86602203798195	3.83508454458999	4.93741531290723	1	1.15258085134511	5.69290947341238	3.31954029627493	4.6583188980239	6.00181445297158	5.61900511164724	-6.56822966434516	-6.97383474079285	2.02571517974855	4.54678372335469	2.03861743148411	8.52939957448424	5.00188903567826	6.98094110516268	-1.57084827748567	2.51130050074439	2.27858397249662	-0.369769133457235	14.8431598865947	-0.790251263579736	3.53977595145175	2.57940532410734	7.7250235616208	-0.181104816879268	8.77372610658661	0.806811578018806	-2.46505990979406	4.95272405214656	4.24870035013835	-10.6913625168809
170	1.46937560403216	5.98516113316116	4.6332067887284	6.95613580326936	4.16484064325472	6.32180486914551	3.71365001411937	6.71047296745196	4.50930049490472	6.04234714953189	6.63461893190923	1	1.71105247946237	3.70782901231942	1.71902502583428	1	2.58869901385486	2.27316228518804	2.83169549406354	1.41506830102954	5.17071675979163	6.71954525622903	6.78761921540621	5.55672617098063	14.4016875056682	1.68463876242274	-0.355232228873182	3.75815181370086	6.42098223010578	9.39675763268233	7.52177746940942	5.7483103852717	11.1733150582671	-5.11361611281069	-4.90428402805447	4.22841409508989	-0.942337495824573	1.48532446799417	-1.4902967300084	7.71106069296172	1.35225806885932	3.65068131158923	6.29970180116778	2.16287737999154	-4.58942272916706	-1.16001647414013	4.6772747573781	-2.17818845747419	-7.99414745438502
171	4.92868443309558	3.11635450018576	3.20421665183645	4.01970355480882	5.11555584250021	4.74209865435058	2.86228628441161	5.93876984303468	6.57424214713011	6.38524144807575	3.51079947090915	5.62254448874631	1	5.61668754153224	6.56699706626943	1.94533337010679	2.46992348347742	1.52223724062961	2.93263280038394	5.13883961134036	6.67148243258161	1.48805452148812	1.4243622215066	8.89402063798783	4.12894545131061	0.886833790809976	4.75411202279836	4.79078548413888	8.75395421349579	0.690016240949254	1.0723083543495	1.52323131130675	6.0075482723177	2.14875518170455	0.581312961170166	3.62409454321488	3.23048953130542	-0.766531569515357	9.73934145354256	0.434653611738502	1.31665082196042	11.763998606574	0.251941011226021	1.90441974683445	7.40330987371045	-0.606984563690276	-8.35558529379441	1.52038597955671	-3.39294146897436
172	5.41473688448729	2.13267090499015	5.91887081820403	3.61593554385533	5.28599970165503	1.8413956898057	6.95796745698089	7	6.32828346074538	3.23997776506297	2.80404623142718	6.31840831183734	2.02319554259028	5.63230127718803	1.93293706307668	1.37255173477354	1.13229340615319	2.64952760559566	2.25054358087128	1	5.97566160315389	2.11921745070996	5.67446384019188	7.89153536097678	4.90501391056457	4.76183103778396	2.49896463713668	4.31957477744172	9.13992908141866	-2.68327013051559	2.3722706304128	2.82138592353503	3.49986993013801	0.603339533277372	-0.370913634962472	5.42136616842102	0.659352262509516	-2.70560596833259	11.5113470971633	2.53294909540365	-1.47430089591477	10.0631317964731	-0.829815614877111	1.54054196946636	-12.6325607278363	1.4744360761849	8.98923759306131	7.38356158313275	-9.9675532749525
173	1.08857847875733	3.36474933781896	1.81498276169143	3.60305882109505	4.39253275357695	5.29476837464249	3.51959024179086	7	6.97561925328846	6.07129120706459	3.05100172216988	4.78903379497648	2.54254600661001	6.61879410999814	5.5983869729047	3.95809422739411	3.8277003703797	3.33033631330403	1.68993429126322	1.93670724320873	6.17682092472262	6.88504384726866	2.98841433975508	7.36830967275209	8.05908140362727	-8.05223473149914	-3.72583485019684	0.112310999681705	6.83102528842384	1.54462843755041	10.6231949115207	3.54945446311341	5.1575905836141	0.220492788198634	1.76813879783781	3.37998680565667	0.876304790058864	11.0064534643492	-2.65372548021609	7.55669035418695	-1.98662090616747	3.01964318764109	-0.403110186426432	2.62959038764949	-5.14840564061073	-1.04858436444291	-4.8089403075033	1.88021146970187	-6.35624686584286
174	6.81667530009959	4.7307485736568	5.63960694828209	2.9330255977316	4.88921876348387	5.6683931756129	1.30605649557367	7	1.1574936423677	6.62051254274732	5.17093018813798	2.09235408264029	1	4.9787941512004	7	5.66084734407759	2.46543420374822	3.1995472370286	5.33968259811645	4.45944221448725	5.95013101707412	3.38823964986325	2.62668658292341	6.00645943460386	6.54913611004547	0.997367460317776	4.04664304771731	4.65846667362648	5.19366211141906	-2.70049774273918	2.09963581772901	4.53884114549753	4.57850648475	-2.55247907984446	3.59835028460414	7.62291476344642	2.37141732983325	1.94449738451096	14.1767461780847	5.15367935530429	1.18081634138101	9.74221911884186	-1.48507930149141	2.54002660612398	9.30615410026901	-2.56862771688891	0.173569918624779	-0.748246427790241	-0.375187005482397
175	4.55040427922419	3.61469186535403	4.90868428020624	4.36639168182828	1.7311803200349	2.24247262470169	4.42002015241623	3.92510504197464	7	7	1.58477910374125	1.4833373816864	4.76342174122963	4.25358661855422	1.04495208497874	1.76545774281369	4.27378957014143	7	1.71092456424153	3.28156220541744	5.33170656904599	7	2.94491144440106	7.77963444216515	2.36384792215503	1.38366691205889	5.01506515465055	4.12175133781719	9.11892002275259	6.53408160597389	1.77321112075122	5.14404689928753	11.7919358014175	0.282020649788679	-6.38208949235892	6.2633869743305	4.59683467431112	4.95517907248666	-3.1203718685069	1.88447049746459	-2.7107018536994	3.46274222240474	-6.56751647209795	-1.52433206965829	1.35844355380066	1.36164915626777	0.837133800180321	7.39890328502846	-1.79117743305481
176	4.93872545933948	7	5.15222864729841	3.08071745704352	3.73385349078198	3.51905550830065	3.13151472531006	6.31881000217521	6.25107608824519	6.1141865179787	5.34137121820308	4.9430332210442	3.07232503229098	3.54787904754276	3.73388607031754	5.41680182639965	4.47302978920752	3.54220891778979	1	2.25094308151582	5.74806739264072	4.3167663500551	1.46961291413797	6.43871889277463	4.53457173897377	-1.22161569204413	10.6217550731322	1.47148725276181	9.0983846428155	-1.02755241066273	4.09447023998673	4.96790588298056	3.10458962209695	-2.32076138894724	6.36514190108269	6.5671363237243	0.173592980768178	-1.15786477466031	5.31084476378109	3.1023025781499	0.930413652002249	7.7741618038576	5.6554781817907	1.35913565992729	0.366333739715698	-1.2483377288843	-6.29362030075699	4.87829924813459	-5.75103225901408
177	1.77086790228131	3.79933537381243	2.07308170809851	1	6.01737474645544	1.59680713971851	2.61570606551578	4.22436219861181	1.01531446993671	6.56342332112746	4.65708380354902	5.48518955170626	2.10226453166423	2.12998811810092	6.77144060258295	1	1.86125697233062	1.98983765661773	1	4.63892651880216	3.35267661855667	1.94135484048805	1.1368930592088	7.803106092367	7.45120962853015	-6.32910761244313	-7.64827965437369	7.56821814618108	6.89935226123045	0.940851659338406	13.4459495299948	4.9561454815474	7.549402922488	0.150506820137148	2.06292411491139	4.18938913738221	-2.50125425080368	13.4757530605764	-3.21463983233306	5.69132078088993	4.53393794318084	3.41752533498163	1.16751693819452	3.31700924991992	1.41742705537734	7.20426925790176	-1.4151321365566	3.50284674679488	-10.191699290583
178	1.30804259687723	1.37982706883655	6.67799028782546	6.01424099418141	1.8391997579254	6.84095342306048	3.3043296773564	2.34452867221474	4.17248970838929	6.17486319235479	3.7975804607608	4.12992559438286	4.38636084709032	5.71952715220076	2.21923361683398	5.50736861789694	1.33374774997522	2.62345015094128	3.10850271685062	1.02819750389639	2.51601751359322	3.03278050947856	3.09135688423844	5.02996907039708	7.56337501380739	1.31660596790271	3.85614182534766	3.88066903965943	9.24646499017535	7.50924559131457	2.71323810204006	5.43680616972136	10.6664159449373	0.121818138202608	-7.72223681186747	5.35865447946919	3.06606135666678	4.03985265886674	-3.91742926023371	-0.0892986812320627	-3.18978963711766	5.25038562483679	-7.11273658525461	6.46910137956473	-5.89940628539589	18.0330411445788	5.57370830981446	0.766584277834755	-7.35538172064352
179	3.70728418071618	7	5.13839652293014	3.74452947875913	5.76910295131145	3.23228598944936	2.65218445893837	5.48106249893284	3.6591289456549	7	3.99028970891764	3.71839828269153	1	4.00302926388186	6.10937714783847	1	2.92169506863698	1.99382202050485	3.34938990821093	2.65164254875399	5.21870704833833	6.3759652703152	4.8852154864295	4.80780845106901	8.5784436883936	3.66080382572733	6.43316744903071	0.743076603440217	3.63496656749749	-1.5802841472174	-0.631054011829661	0.227908523159695	1.9528059045364	-0.491358495185396	2.03528269482534	6.28854631380684	5.36877946295156	-2.19512585368794	10.9775212347244	6.51623646220372	-0.17403142222044	9.77672036008308	-2.31756184533637	4.95117980776872	-9.55557396024088	3.43561911391752	-8.63398753906717	4.02420716992384	-6.43488338516798
180	4.32628126648641	5.80181464495953	4.51136814650924	4.14018823989225	3.62109899793423	1	1.6780822873044	6.07521069604556	2.43214904396295	6.51495668303449	1	4.05208817003462	3.61101024775581	2.12760697701843	3.81258362475614	5.4528870204666	3.70489963436044	4.04001865073635	1	1.87300404813355	5.95786262782393	3.43092999490594	2.00588154982252	6.5267299939435	3.82748040266265	-0.909268723097023	9.61066425077765	0.99612780593173	9.84733136706109	-0.782484876302031	3.65092605877216	4.09581551214976	2.74457063504361	-1.01743968884548	5.70754699277118	5.91822255652266	0.204887981628283	-0.373119298849862	5.58846342388735	4.72386359834011	1.21161483738335	9.29613714427652	4.93290406665026	-0.532398773226016	0.449815253134943	7.79603850241396	-6.17625964936606	7.36718026327533	-3.97731704449277
181	2.84288151647241	4.07646080361619	1.43861983448542	1.50851072183606	5.90034656232967	1.45333670295444	3.53959181082843	3.99112706466577	6.17327905102603	6.70910563229461	4.35132304545165	5.47080174989214	3.56628157120362	4.45697507163019	2.53809326385841	1	3.29912809066897	6.54486267240729	1	1	3.84824701652597	5.33112198779011	1.50639800663248	7.76091934319678	9.33170872485069	-7.36300207541081	-9.29283374618167	6.77923523228988	7.63851802343461	2.08392894362588	13.2174092709538	5.24780297183249	6.81477953343414	0.790502099078536	1.75658606207792	3.74528594984225	-0.975962661119498	13.8569907288227	-2.86248109550001	6.02265093211936	2.99062010462133	4.3462098425598	-1.07709470781983	5.47447549621041	-7.42261954880072	2.95444273078136	-7.30998824385142	3.98726580968018	-2.71863483532605
182	3.60584530683471	5.85326535766446	6.26418880341013	2.88199044330498	5.97688307077561	2.89845899854432	1.15691978649386	7	6.4574110101273	3.48226414137883	1.45633891502967	6.80624043028199	1	2.62833084728365	1.01630292449446	1	1	1.3906388905116	3.28843932264467	1.66464663848234	4.96285449190995	5.99289438523721	6.18267264121174	1.89862379654662	7.86625970173542	5.31083867659603	4.48766596790827	4.27782017171485	4.55478711894243	1.418840213904	-0.411094847221197	-0.624464361356285	2.80577404212625	-0.208420098132841	3.64911879440891	3.57311897686634	5.34235188421366	-2.40257920090598	8.82562793710215	1.23999042287336	-0.683969563369716	9.86411281194018	-1.25369926756076	3.2158509837957	-13.4577652164096	-0.889519461469072	-8.78935688698931	0.873843440389174	-7.839068309375
183	2.15229438897723	2.76394848043434	6.68361110175936	4.92607838049872	4.54249401513325	3.38479162127631	6.27685115874973	6.78924268932181	1.29065890753309	4.51146486274357	2.77139036233643	1	1	5.44567228254972	4.95663600815882	2.53993206341752	2.6762949040245	3.42953998261103	2.03349700232534	1	4.13120626267116	1.27337444769354	5.71132391757358	5.26434047929842	14.6532924887192	1.49624812882956	-2.78511476489342	5.207499663665	5.89124793650934	8.21006055740742	7.73807549208018	9.08740937112655	12.3662912702441	-3.47479620997552	-4.56939556705069	4.80061963288725	-1.84965275994494	4.63687323008479	-1.84333216513381	5.28856023325514	0.664687805945825	4.45932817559143	5.01233999088146	2.71942980813209	-13.4661495314787	-9.3676084400752	6.75672895719008	3.7084465729015	-0.869354265194263
184	2.87143729838271	6.64338433599605	5.59629713974852	3.94399617588631	4.54747333878947	3.92418018750837	2.17832762450912	5.00050053727538	1.44939238549039	6.06888538641653	3.58630199619943	6.34768093584326	2.9402447186338	4.79016803356695	4.96565804759641	2.54014731217437	2.61654656001534	1.50097680350226	4.84304102903208	5.38335026819308	6.24823199109442	3.70360107879388	3.76605125468712	3.84843518329847	5.98720472849347	2.98408349138797	3.11064880318904	2.43970435620664	4.88034859609531	1.20201416087115	1.16536364301271	0.282256336973186	3.9661567876754	-2.48874982993329	3.43918367249062	7.69510737069541	4.2319419139451	-1.09651315433462	13.4316706395828	3.68583929920535	-0.66026374887945	8.1133384066916	-0.506909817293579	2.10345867822597	9.38073870458949	-0.447627399557803	2.54429662881647	3.15423649294378	-11.9735840002179
185	5.15651801800726	7	3.94427818262527	3.03914322117378	5.67841631221498	1.13086757405233	1.78998220537451	5.1851480200096	5.89605732691221	6.54060383225879	4.07703777706198	2.65022280026849	2.04033033693403	6.62658276574444	3.33692027810959	3.03995982635429	1.36503026506813	1	2.69802500243152	1.18341027716906	1.60760999358902	4.58728453721687	4.3754185077814	8.15914954986211	2.94127405828002	1.33680354433041	1.85750244093416	3.2482747146233	12.2487679443428	-2.58298059006545	-0.717367021527362	2.68741489232235	8.16833337830489	-1.49171688037395	5.00472098408113	7.11079864302696	-3.1307136327715	-1.040879738913	10.0429071738348	6.86816472043497	-4.43478151823436	10.761958858258	-2.23134775658196	3.79852902767903	2.84661093128021	-9.76773388442268	-2.29026657571516	3.42484540816718	-8.216562457275
186	3.44098176001734	2.81064851181555	1.59766361641927	2.24882758773604	5.57659317445898	6.57351887692347	1.57736653357877	4.99757816511027	5.49066386052547	7	2.62687980341963	4.17081987375816	2.97007314160444	3.54054377249999	5.09011006301636	1.71811515951623	1.83203933677073	2.71783607826427	1.72798044394209	3.90185298458787	6.54574560872747	2.51125955438026	2.94363267111204	8.936625323525	7.35423251237305	-6.68226175379197	-8.68473546899542	6.50397828703052	6.13946191682122	0.778622651637683	12.1900327724678	5.99003208187257	7.37524964148349	0.274097330417532	2.31695900762696	4.62633241129368	-0.91776771485373	13.6098374879388	-2.59333884418969	5.04368132879124	4.99301941433846	4.87622594999463	0.0562339847101969	3.03087697986277	2.0180512519515	5.71171445490954	-10.1907839216421	4.85134489578094	-7.20517954510647
187	4.56061777332185	1.10940180807768	6.31737900970656	2.81009067699947	4.31824222906342	2.45295734338645	1	7	5.48364335300431	4.3010171289866	6.31521964601657	5.43569510947256	1.07899321270459	4.27389549815009	1	3.86929553214213	3.88871385826345	2.21183755412563	1.99155460192939	1.33200357508901	4.83986005803155	2.08201322851928	6.17002472227058	8.12268567294087	5.19193183457538	4.43577948875233	3.96330847541489	3.79625580222687	8.49278622096526	-2.19112584451927	2.73425822606475	2.61630512403056	3.51557796358795	0.593406453092202	-0.822943179873132	4.9021058628908	0.610387446001409	-1.76341890346144	11.8521946959537	2.97510802179263	-1.89717521577602	10.9628490916477	-0.215078883559643	1.19968243495428	-13.3317879697658	4.43344598372656	-3.20678459825499	6.76127111372973	-11.4415220543275
188	2.442735639159	3.61685900225363	1.12259697781169	1.67564632212494	5.05664927901666	1.86068344243567	1.46529653605779	6.59700896863891	6.42600036156205	6.43957177181534	4.99057259906108	5.1546773257866	4.1807475048341	3.95955740450416	4.85828616677206	3.74851030816274	1.71294118841428	2.2635117665707	1	4.60530096702959	5.64972472228369	4.80504867262564	2.34997486041942	7.88366133904485	7.46221144004794	-6.42397146510016	-8.75232286329983	6.47746358946399	6.97794469767273	0.369977369853661	11.6724076385495	7.07893562303928	8.24912150783067	-0.0200010929009316	2.55335535970082	3.28089903143297	-1.41893487739016	13.3472756859894	-2.2709246315728	5.4244424204984	4.77444375507297	4.51389376179006	0.304362680658234	3.99117766908554	10.5437484844879	6.87087409947048	-2.22011352870263	4.28638953261593	-4.99489496994768
189	2.24134716472151	3.50209493156995	2.53368065589534	1	6.48730817088313	6.51496608053122	3.52651256603941	4.15504933224767	5.00644227216253	5.65726991197745	4.27790778478031	5.6857098830694	3.36210790984125	3.73708166739737	4.45347679043686	1	4.36784867255758	5.57061569132618	1	1.41840503932427	4.12642072691173	3.20389943962186	1.0628739570137	8.07067252877878	7.21284308070126	-5.29358636732063	-8.58782596188861	6.63582632216458	6.8173130869536	2.154462737144	13.6006370525365	4.55185680440619	6.20179325465931	-1.07146550965916	2.98763183077201	4.31163747700014	-2.08073136093009	13.9763599443806	-3.00965232837532	5.83927113677422	3.44696674345445	4.05143491545295	-0.450374921854386	8.72156374836695	-13.301977398854	1.18017581844847	-6.1527736116821	2.87892271398928	-9.17700040343316
190	3.60371311928284	5.86337656044514	6.81119466166543	3.53320914127032	4.91798527957234	2.84969057932911	1.98803118652956	7	4.33661868374331	4.22993132824921	1.29418579630777	4.64181406074448	1.95751056461948	2.6324222226414	2.99431308485403	1.82099183314666	1.720774981741	1.0802804535404	2.91497446987686	1.50230483578812	4.67115460936432	7	5.9704403745071	2.26810867402863	8.32971789176713	4.04073555870014	4.15770469007375	4.19676834114924	5.37608804022071	0.465918999659164	0.63700678419554	-0.415725134040859	2.94255091605565	-1.70722849986292	3.92916296962668	3.85304063109402	4.66252331444166	-1.23893824681978	10.1215893891402	1.76329070240184	-0.0622908135517432	9.74973329262729	-2.00153177244783	3.32432452866802	-9.81257359599682	-4.71307770456048	-2.64666640273665	6.83836747948969	-8.15240398420569
191	1.00357808970874	1	6.24342438101092	5.63862323563492	1	2.27121828310067	5.76792895767955	5.85202054932835	4.19868928030584	6.9744989710528	2.38717505673296	6.36051531977534	1	1	2.36025437729666	2.11879819104044	2.97542070319079	4.51189821021217	5.81791071606098	2.30063768501432	6.42569801799556	1.76135722831115	3.92216802705225	1.59409922902497	6.72230279786883	8.15549801658157	0.838507259014395	0.157524408366824	8.46687822844714	2.194783471049	3.48360763230407	4.2337447539019	10.2570646759991	5.46569906277692	-0.434763051277993	7.5840668813574	0.196820712672399	3.61880982568661	-3.39639646024062	4.83346692798879	-5.28766105262583	5.71663807314898	-6.98963926705529	1.28785939611364	-9.50706818582982	6.49617467373966	6.24214533481907	4.16158478024711	-7.89656416915408
192	2.10140460171753	1	1.48860639260202	5.70437602183053	4.46914717839596	1.08228397854215	2.98860773998802	5.526296912961	4.69741175192063	4.70565097053331	1	1.29820418482484	1	7	5.36049910845213	3.75699923884452	6.87379264767389	2.22920045016582	2.05884454760676	3.51876909379367	5.60867884245099	7	1	6.34685444204736	7.06937797136059	-6.42151484432255	-4.81838671898098	2.12551673938952	5.93983649028049	2.49055173389025	11.268900332161	5.28452697662334	7.91471227735217	-2.19412076396699	2.52915860133872	0.878466155161075	-0.373455710011308	15.2328799118676	-1.52116210955061	2.31307036089586	2.32338156266651	8.28590806508843	0.582348148745145	3.29409579301162	-5.07334343842188	-1.8903883020331	6.91165172549173	2.89499828063089	-11.380058750116
193	2.8324066728214	4.54953316067454	3.49751400561961	3.90119499883655	3.83660763130918	5.23688490509599	1.13304459691187	5.51247828904545	4.14528387498228	6.58174045233523	5.01686717691149	2.22536655180322	4.52784752994818	5.09964032753808	1.12300345005912	6.98383954359196	1	2.42374730626845	1.53787831102607	3.6607819902325	2.5147904455981	6.35707296146002	5.52146577899812	8.96912638108061	7.85471794264337	-8.93780691310635	-4.02519609101416	2.93756623763932	6.13585875569972	3.0696396264562	11.6182839315862	5.15777856218109	5.20367260000105	-3.28505390827958	1.81436940628012	1.86640589320612	-0.277264658189027	12.5578668659351	1.18401112509656	6.52973909596438	-1.91910108863456	3.11113228625602	0.121214969639744	1.13458885120068	-5.53132076915026	-1.05261918595577	-2.99351355755786	2.01775735931304	4.55046631520819
194	5.3531563273027	6.82557674845844	4.02819961732977	4.04138527286038	5.36286961738066	1.1620790301287	1.62142110553363	4.70764391606999	6.46428050871681	2.91666611023512	3.28946350453677	7	2.51976649627937	1.05530503644214	1.43499339582097	2.1717521323073	1.59836181653149	3.1491179905475	2.22174180763428	3.8183810023439	2.00334671830237	3.40466598117286	2.44260528307229	7.5831205081766	2.46130548437609	1.25648495358059	1.22759222640294	2.43180778151293	12.3100244235121	-3.32790055944603	0.700896656424645	2.95805589565572	8.1734162541869	-2.05423335182289	4.27984358978294	8.70987020480002	-2.90836236751075	-1.75574492958849	10.5420422249945	4.94882383662264	-4.45819926993589	9.83286017871555	-0.612843828672328	3.52480628086477	2.50367476457718	-9.4074993856139	-6.48129911740268	6.37192639012113	-6.99411297678559
195	1.63109814831843	2.52409449969517	1.91557233911373	3.21570351422415	3.94947646795929	1.40013160495046	1.16901418856356	4.84345476647656	7	6.82009000483429	3.50026485822216	4.50702031092682	1.85284856651194	6.57497823471632	7	3.65335594135475	2.70727993796658	1.38442479305653	1	2.06868697756338	3.81445894379179	1.8647079864816	5.817493216587	7.88665264224543	7.80071211641777	-7.91350758223177	-4.39268212378387	0.619736714074653	6.78381960356067	1.20598058220273	10.2281517894749	4.92978612573038	5.36787565584614	0.408822905195867	2.77614572668612	2.43968758383316	2.27561049515493	12.3537929532144	-1.97892852678932	7.32698717316269	-3.1108744659954	3.31669498434323	0.247208830381749	7.07538345581951	9.78200545166253	0.24213727350528	-4.31917967003473	1.08899316403682	-6.33208176476133
196	1.17527792349234	3.04982099938582	2.54215120882603	3.65802682524825	4.79228669489742	1.68224195393759	1.37798962514407	5.68220837644959	7	4.58579694137482	5.03876315053206	4.99404438613244	2.61357597261986	6.25689257364	6.1260517055261	1.28840740084922	5.15626017058154	2.3119784407235	1.87914290273035	3.0798946912382	4.08662195241445	1.8951797012513	2.92094288394591	7.12877768969541	8.7289917929239	-7.26518227508115	-3.49277822349413	0.550971133259464	7.78132401858879	2.21750739546696	10.554714914968	3.72404907746011	4.46852212506749	0.130537743612428	3.44022094634937	3.16269937696874	1.86043755483445	11.4697932356942	-2.07581438851323	8.00052288864648	-2.33674522046129	3.45226481906668	0.108208002162219	2.93997771318528	-5.16820204907134	0.315290055398016	2.58667586315419	0.765313552481087	-6.8570271600392
[truncated: 74 more columns]
