# Supplementary material for: How Are Mate Preferences Linked with Actual Mate Selection? Tests of Mate Preference Integration Algorithms Using Computer Simulations and Actual Mating Couples
Source: PLoS One. 2016 Jun 8;11(6):e0156078. doi: 10.1371/journal.pone.0156078 (PMC4898694; doi:10.1371/journal.pone.0156078)
Supplement: S3 Data — Long-term couple and agent-based model data analyzed in Study 4. (ZIP) [file pone.0156078.s003.zip › S11/Euclidean Model Data/Euclidean Couple Population 11182015 2308.csv]

	trait1	trait2	trait3	trait4	trait5	trait6	trait7	trait8	trait9	trait10	trait11	trait12	trait13	trait14	trait15	trait16	trait17	trait18	trait19	trait20	trait21	trait22	trait23	preference1	preference2	preference3	preference4	preference5	preference6	preference7	preference8	preference9	preference10	preference11	preference12	preference13	preference14	preference15	preference16	preference17	preference18	preference19	preference20	preference21	preference22	preference23	preference24	preference25	preference26
1	2.65097850164885	4.79720457215788	3.42516788748298	2.00983863323039	4.07040544838645	5.33708892804566	3.04767553988377	3.20732264855439	2.32405802704669	6.29746081404816	5.06010447168152	5.5485496144172	1.66112548849308	2.11295367027997	3.88811419074337	7	2.11894660718537	4.2516300982408	3.14642240015556	6.52506584205732	4.10137503040309	2.51538381153342	6.7101279374852	5.85129624716593	9.18874723952905	1.44018653444792	-0.493631742837966	5.8480862307317	8.17213322672587	-6.06514100173245	0.233886098495891	2.3615720820174	5.80309188320146	3.3907202096223	14.7973924358773	7.95771090555565	-5.65211481945851	7.45084945122201	4.0312051356899	3.70867872450308	-13.6405789530816	4.76789841648567	-1.06840829123877	4.30436407531481	-4.62255726274913	2.45358314554586	-3.61984261672702	1.69608501979307	13.5096555739757
2	2.88685282823318	2.79828091879335	5.5634050202017	1.68580200119347	5.90778452104618	1.62023455411582	5.40429091864098	4.33006648226122	1.16738961375782	5.17388062628566	4.02446015083533	4.28856678317345	3.52459897138781	6.21688076007421	3.77727299972439	5.92746349612447	2.89410554086368	6.77984862682201	3.91392443484871	5.89693012095999	5.68068118199736	4.40590589454209	1	3.57809268056687	13.3440674383996	-3.37156995563421	-1.85472115478684	5.62327672097803	16.9506303697205	-2.65508444155585	-1.87264278425913	6.1459771932395	5.28188272140028	0.495311882919787	12.2175546225358	1.92112364331034	0.0481453815081005	2.72186589964847	6.91418863873829	5.67776769544286	-19.4957766391146	-0.730828773346946	-9.2056115188764	2.32588917760086	7.97865033862097	2.50792118140282	-2.90018003726671	3.71063433476656	13.8164270809472
3	1.13989992203685	6.95382726002541	5.13324796850056	1	3.01298591838704	4.85992342920626	1	2.3272950759456	1.54956070247649	6.75618623389305	4.98625695339561	1	1	4.50871762051344	4.05138284492383	5.17718340938951	1.20889952285206	4.33870865443244	5.95944895911294	2.64390244618264	2.92906412202576	2.68700766849864	1.17713183403038	4.08547865569488	14.2971279196557	0.875593256607162	-2.31912625834703	7.7677705071133	7.73242065426169	-6.26078155705062	1.49843113652891	-1.48252353472472	3.93372647601355	2.7291765019345	11.4422333340541	5.45669712830271	-11.4577689253874	5.58185729514125	4.12777906772238	3.04294590663655	-11.9886740969399	6.69604841241219	-2.16666226103881	4.323478265618	4.05839471280359	2.48256792968618	-3.94272489185464	3.20007515810265	7.99274197176327
4	1.92378120487648	5.16936733520919	3.51404849859235	1.62341584869364	4.23241008169886	3.11990711968288	1.37463609608626	2.45940513127911	3.9135349902352	5.87625756665806	5.11415599814276	2.95092324098194	3.60626086725385	5.14561121423371	3.04172783137491	5.1849967987095	4.72973170248912	5.6904076968321	1	6.15991624445157	4.53102468107681	3.07223700511382	4.77682471972938	5.43455419939702	9.88487014638265	2.19398738135034	-2.14423843135626	6.54252860320926	7.8144554313495	-6.34306697830091	2.59140526715807	2.44597851010078	5.68553177067415	4.35893916151267	12.5794189297512	7.23796206102757	-5.93034012800867	7.74203166644667	5.63191433401928	5.69266914789305	-10.6660252665205	5.64346721205068	1.24231104442127	4.71184789382853	-2.09180755061706	0.258187833360273	-1.27520512550984	2.49704829659392	2.70333733483514
5	2.79749459514985	4.16814723959216	3.56961742284005	1	5.06528067915848	3.17630909678827	7	4.44617593359663	3.33558739329377	3.56937325214111	3.96765067684622	1.55559749897381	1	5.62912835100649	4.87677630878451	4.40415219355764	2.5340477775946	4.55268861725485	7	7	5.75479911974193	4.8496928484957	2.73262986226083	5.93042876156939	7.58474562079159	-3.59220575695446	-5.58969150559959	3.58115671268556	16.0083470132986	-1.59287068555169	-0.66989762894021	3.2905320791622	9.56071669744625	1.03615867097225	8.79274356036952	4.40385114031743	0.426455165993893	0.63509962054336	8.11164720140172	2.37543569658818	-18.8669927436642	-3.19382827455832	-6.89998402055543	2.21578588374941	-4.41300217673389	1.82851996535272	-4.82882153545996	6.65553402935614	2.68967911330395
6	2.46487050418284	5.19094476739888	2.93601636906795	1.82810197592614	5.21184373118831	4.4293899481417	5.8646325944719	1.81803012305275	4.31437585926529	5.23700155422249	6.42632109614831	3.35024131010027	3.45674920174804	6.70376956136578	2.68317801945253	5.11165747552807	1.34799594288197	4.98628616865207	3.0502305967264	6.06048401666647	4.88113861655871	5.02325203054602	3.46524209314693	6.07685187483503	10.0798449127276	2.43390635695862	-2.65776427456002	6.4039518484528	7.24347575231237	-8.62002467382119	3.10137367788798	3.07605337802818	4.7499402038339	4.73760024524364	13.5637267413805	7.30661976442979	-4.22743329208491	8.09249637317248	5.05814039081088	4.85090224984221	-11.6323886788685	4.21638173059297	-0.302555722395887	5.44203831485496	-3.27664874528133	0.418875349410772	-2.56548037369566	3.05478958814224	2.14107832833987
7	3.82855755848402	6.29392355283417	2.01728897106409	3.92950277605404	4.93141169245173	3.39820769607206	3.70163521609697	3.12884602162477	3.96443994166265	3.15172281179244	7	3.23963625255552	1.46234044271271	2.88759891151129	2.75766031341118	6.6520102133526	3.01108731390375	3.85552886724008	2.40658914984032	6.93244836314554	3.5484211177773	4.33740890851597	7	8.35136805564805	6.98866334411297	-8.71069387010903	-1.86955199158361	8.22103706571586	8.46288981657821	-1.36790211286943	-1.10034898136709	4.46925055353694	5.14767400505029	0.228004799371431	12.4170516345916	8.39781853730913	-8.1114338316387	3.04893304662555	0.699299014573152	3.28141220177966	-12.7198529083417	5.60309168710599	-2.95744445045778	6.05602087313308	-5.15262196582616	0.758906983907217	-2.77397660060163	3.74982529626885	3.78240150859404
8	1.15693508447956	3.76073125776811	5.31387531815212	5.57955322959175	4.70081134875303	3.7808024594115	1.97884926881525	1.1423794675076	4.09189164857334	3.88035942940996	3.67391900894211	6.67549399933599	2.5893411002106	3.21662695459269	3.34031733577629	1.31554582314165	1.98708064325741	1	3.50911654080713	5.63890748951302	4.25948675684789	4.50510033620591	3.05381052731404	7.29633651591983	6.22616317865587	-7.12189814731334	-0.808005793388788	5.97701205334662	15.3240614121096	-2.54623117009482	-3.02260946757108	3.5784388212171	6.85640493356169	2.99605306619645	10.9213102104614	-0.928843968447901	-7.29575005774804	6.13281393819035	5.17123653874179	9.35646792535037	-15.6287577453869	-0.460648075179966	-9.48056957268773	4.57569733640425	-7.9417401542988	6.82465173821215	5.89622451994225	0.708124740007085	7.93911708615234
9	3.27596677046771	5.29964055833083	2.96221828295707	2.6850648232273	5.68948191483903	5.41684004076506	2.28260787318941	3.39453981628199	1.14810163568954	4.14548017931745	5.6638297903757	2.80349645938973	6.27802639473128	1	3.60037410257381	3.94875600328309	1.66930975781146	3.88037490435177	4.22885581592429	3.2599632170763	7	4.97458833338076	6.85365428064752	4.4638835839232	12.1397375691937	0.297103086331023	-1.74760451693253	6.23960732502383	7.29530169805527	-6.98408937936312	3.46996484025225	1.95469833504278	4.84042397581978	3.4613173818042	12.8073030743287	6.93318531208906	-3.98882604293141	7.62433052758721	4.29863551846282	4.25181701129659	-10.3654770621167	4.85411475341966	-0.694825985046233	5.35369809307341	-3.527818549667	4.84254925139982	-11.3562203285491	2.99759059348818	4.30073740178315
10	2.77019912288025	4.50103697901807	3.41344172583562	3.16796185224365	4.63714987789994	2.55826686580079	2.14035364986283	2.04298181162539	1.80993724366834	4.03655312255651	5.9570964065739	4.01229548815455	2.18122799048868	3.53524837902382	3.88870736880805	4.65592340617742	3.63803009557928	6.49848561878905	1.02240191112051	5.95671728774162	6.44432495168745	5.41058405907243	2.28361408254704	5.05337083469382	11.1958043290164	1.54888012233397	-0.374723803458707	5.70254442981765	7.15409141392275	-6.22377133843399	4.88707364959785	2.15800532732801	2.30240186163494	5.02580692115088	13.0777115238345	7.56522202428494	-4.7376600953065	8.28516519617116	3.51119601688522	4.95231994434967	-10.3751199687703	5.96871149311648	-0.856655624402624	2.82122808898152	3.47624444957976	-0.609104497710832	3.93074646033723	2.41384597406842	2.64200453532705
11	4.5642844534301	4.4929385575895	3.11579130035401	2.69549419695126	5.96855346230544	1.84846199925832	3.56189974068712	1.13837862912703	5.05953114559483	5.46081140919845	6.68496214641829	3.15950505676756	2.29722706022152	6.01909923456822	5.80588007307956	4.93758334687425	1.15433799683605	3.88748448217932	2.92315938397964	3.11122972657297	7	1.85680242009077	6.58830174108397	9.10069435204531	11.0855220621144	-0.943389303947166	-2.72943451469543	2.40795069514163	9.44970448431514	-2.46177723916038	1.26612467656558	1.05574149464205	7.18365049021328	-1.21339748401406	13.8563314207165	6.65213936590631	-7.51471934401565	0.812380797215905	3.19755830121627	3.55070051994526	-8.25107306889788	0.976958278117585	-9.06310488911362	1.1079910788352	4.84526249268465	2.28196953635503	6.82886751826601	0.0470283068388241	4.39377327197664
12	3.49569582195503	4.71981252263235	7	5.5460101119093	4.01853102638231	1	2.71410021883996	1.72195332663772	1.73724145232803	5.88911149102608	4.39753298597648	6.28937723760131	4.54981700777109	4.30839513895205	6.07916951113428	7	1	4.32979410260529	2.22188600632055	3.38742043570428	6.70824953994903	2.41858898303283	1	6.39456081128609	8.18750926050693	-0.217564928690116	-0.0918478383376884	5.8682010343384	1.62803810951685	-3.98859740262602	-9.89286320200907	5.76677967534992	10.7424476865801	-7.44929101411157	8.53184388480692	4.2287871650967	2.68121627221904	-1.47426004155745	1.98669149493187	3.42553985176497	-11.7560689023786	9.07475084051935	4.96823678167188	6.53691133959409	-2.76266191351024	3.90477130064245	-3.9882011759619	1.35329609548894	7.4547622560212
13	4.61271559093055	4.83416461019535	6.66135977362097	6.14928544644985	4.68918766874891	1	1	1.96711297515748	1.9563709141236	4.72563918455378	5.58740203170445	6.45137157838392	4.34817869055294	4.27719464371434	7	4.49285226084879	1	3.79227668076123	3.15335838001785	2.49146587480824	6.89963912540151	1.73665023627673	1.2883224294217	6.71620208910524	8.28326538827445	0.466672792490627	0.700538258773571	5.71939852818305	1.93689886584863	-4.25845335538578	-10.8948066388103	5.06825371500124	9.98594123068884	-7.99155860459395	8.92967418291262	4.39495175433023	3.65199356932461	-1.58510398132318	2.56744549397568	5.01827052434909	-11.1478814926208	9.76676746808706	5.48631797925921	6.62096937063323	-3.67390103231996	6.91291003201522	-2.36939733416217	1.16248564309664	11.9928027938403
14	2.09924793045533	4.2874091990969	3.82542426523576	1	5.57654870928239	5.57670108296132	6.69070224630603	3.41053950692453	1.04970827394335	3.7956889483538	4.17618175971094	2.22173997669009	1.96451314550405	4.79889500816755	6.83646890535522	5.1655698122726	3.13107548937734	4.06781209242468	5.54076948188849	6.61006511401334	5.97910668020514	5.43535743701864	1	5.81879309848084	7.62026076272096	-3.15994249241701	-6.6794388338035	5.18385784694589	15.9997819119402	-1.245998055471	0.222427325512965	2.95466096975226	8.74151399319055	0.977512119373158	8.69762276703934	5.06737107481138	0.642253819651424	0.10566557684712	8.14312348576028	1.38390322512658	-19.8365311040077	-2.149161136402	-7.40354000614667	2.86247365331253	-5.37600640065506	1.57729946846936	-5.19547457884028	8.36270570175038	2.41888934938039
15	3.18535807986529	6.27102473418312	1	7	1.92359359510683	1.51407453223511	1.13964308873481	5.29105706230169	1	1.792757910594	7	1	1	3.22356109966474	6.57099442802383	5.79108051589488	7	6.21522573510179	3.37002988637271	2.42639952090431	2.80895701600704	3.80948435562517	1.61157514934397	6.51243782500952	9.95334254598119	-5.64636798066605	-3.60358806119797	4.80731177324525	15.3973801652439	-3.19288098019057	-9.73526153380998	6.06446742961901	7.43873790998751	2.86263410908319	11.7499679841539	0.25664705862882	-3.78566259433676	3.26822622437015	10.157435956388	2.30977210287988	-13.3384289157711	-0.799508928001456	-2.9766487711385	4.47378004471032	-7.26103709122978	1.23416055760438	-8.24744641905392	3.3746158377112	7.57183856313755
16	1	4.55501306665516	4.49596285063233	6.28616330942396	5.07967552769255	5.19013044451999	3.72759295668693	3.09593552922058	4.27561301713537	6.62496682526756	7	4.57836630939659	5.21243998052709	6.06792035555803	6.05210526094581	1.73880960242415	3.04055095657515	6.84452711364902	3.11159788980298	2.29249976187041	5.62269462012216	5.72835905133571	1.21675331507769	3.30975207274791	12.2631446160842	-3.54367980557882	-0.347073128952887	1.14996506264423	11.9699177325006	-3.60086577964136	2.68999841946741	8.76784116974694	1.20448922853432	0.212032711201853	12.3136951556458	5.71708092877649	-2.54577848770376	-0.139605375179225	8.27265729556062	1.76586147748136	-9.56505065314728	3.8955047357923	-3.79026914593557	3.82981670846493	-6.67817521679966	2.2753534646761	-2.20282288264577	7.24341679460297	11.8939749404722
17	4.48163455682832	5.89807618300368	1	1.59483099545117	5.20272927254886	5.17329061584574	6.15143809792683	2.08676640513309	4.18793782452931	5.74427443704037	6.86975540902405	3.33374014659675	1.99636161953429	4.22778375469147	6.96514800134169	7	1	3.95331175235457	5.56002887078358	3.50025754682121	6.56273909484375	6.04728658997933	1.02911183392559	3.02346475815636	11.5953031799006	-1.38957514161499	0.728119862174056	4.99957478515178	9.63757332177143	-3.55602837609319	1.36525526129114	1.29226566266004	3.13465806420262	1.41102103840393	12.4982938159698	6.60382784020635	-6.94206776697804	4.52540506411435	7.83448119664375	3.40091858397709	-11.190465237036	5.76956544925984	-2.77142414254271	5.2311819287234	-6.75133848025714	3.37481386552751	12.1156662073764	7.75331498971817	3.34047260459872
18	1.62390537457188	5.59223379840163	3.19732995090141	2.74535883778058	5.16735418526377	3.68014631308642	2.35002824140094	1.31059115887569	5.56507967948885	4.79972279326992	6.50089485711134	4.20021427704654	2.45556825878352	6.05932267437012	2.68645161311449	5.78394016445089	1.57681208753166	3.12474826253295	3.20843548539374	6.15936522225492	4.17710437492438	5.88837534802641	7	5.24311036143563	8.60893628653016	1.27686178808799	-3.37152438759387	7.42650088119495	6.94445738139837	-9.40579422594582	2.69784730007356	1.61613747907664	5.02571047429829	5.22258997376233	13.5083936911842	7.4452916183475	-5.12511334611158	7.53653488932777	4.53754467391153	5.69225052723558	-12.7313953789236	4.50767204136694	-0.253335395034392	5.88889313015179	-2.39449462963562	1.82002764225381	-7.92180655391322	7.4283660422653	3.18538455148299
19	1.83073086545006	4.16727282096056	4.41336526808318	3.06884474267388	4.69865755127472	4.87024439933027	1	4.08584899023059	6.36879734905027	7	4.0168621918316	4.65727728318428	5.18164498140225	6.69086906749035	3.09978086866675	3.21592694682245	1.98506110487035	7	1.58481194954634	6.46457648486437	4.51853488865877	4.89264957757586	5.43402442320274	4.51465726246569	9.5110967604881	2.94515265295597	-2.43208978969137	5.27235769435126	7.81698110031128	-6.36634988483129	1.3537079721391	1.2292551090065	4.2665823763105	4.9184929868719	14.4419513183528	8.9196461854685	-4.10754710447513	9.01775401117703	4.82925393080212	2.73461053909854	-13.1810261493191	4.01052678750553	-1.71367419143225	3.58206690132668	5.83734209554602	1.30060106235347	-4.20648990876044	0.728853409317549	-3.94840829075072
20	2.00691936125218	2.44940681646235	3.86006261940842	1	4.89045063706855	6.09514050685645	1	2.68601377624555	5.13744986606864	4.77027091113792	4.5097683584867	2.6802121819551	4.50408504959832	7	6.30216452678696	6.82830351865879	2.70615623308513	6.91713673896402	2.96297964739529	2.32612313997341	6.00612194985632	2.89105725055575	5.4218071705649	1.80257888455599	12.6342307545607	-1.74815898942841	-0.706544921239809	5.98954296001059	8.2013413888309	-5.19003940155102	2.71494306273996	2.29323312897292	1.59998970055378	2.09583832803534	12.3447238439848	5.0795320534238	-6.9567586327982	0.952193222157775	4.45330125950358	3.65638510351981	-9.65553296947318	5.40275589864318	-2.18756094447789	7.20678509153254	-4.3080644147732	0.854713128645116	-5.48792542393588	0.158871892665503	-3.63013059327316
21	2.1098278363277	4.85391760551666	4.94615543874237	3.53285059167707	4.54182042650577	4.63810874527059	1	3.9308830301747	4.15935255274898	7	3.41516752638229	4.35484693504733	6.10095450979094	2.91903848042222	3.24341006214003	6.13454009004795	1	7	1.94736357323693	5.45713096962066	4.39482790961648	1.83405241157611	4.91274793250487	3.93052783947661	9.31572227078289	2.53934837470629	-2.30015643113029	4.93130980204898	6.46974352443598	-6.53383543659932	1.46329522950699	1.37220318413017	5.70175737017778	5.01051063139899	14.2287117925403	8.92165984948854	-4.32118630013752	8.88541213198426	5.04961898527725	3.35930772597599	-12.5530521131879	3.7822808391381	-1.26676651509455	5.5117267718764	6.58341366912468	1.28815691842849	-3.72650464292927	-0.724022911642494	-3.73739428606937
22	3.87540548071298	5.50918728030748	1	1.19340980748717	5.40907523441285	5.41148860060345	4.61604939069867	2.57470825957384	3.67412772730201	4.79627551603391	5.752527804612	3.60633068364305	1.49479541925629	3.64529255914774	6.7253817327056	6.41068996799278	1	3.81292230450317	5.18015874480554	2.57617010498927	6.82718624386328	5.0746815192677	2.91353743308854	3.00837659463167	11.3626259368192	-1.67823421452562	0.719766619473848	4.76987385650458	9.11525258955575	-4.06161266222693	0.436066269148505	0.942647038786649	4.93093246922265	1.7887265974791	13.66904821367	6.7295391541608	-7.93931236863578	4.77626336798228	7.31783822520628	4.0768777903522	-11.3834762158993	6.78721550899184	-2.21931842025408	3.98811702557518	6.50330197554496	3.19713472732072	-8.11339749084806	7.73573355348481	9.39972816381128
23	2.90303472993885	4.08428414777148	6.89151370578464	2.02063055285163	2.26466747254625	2.81809883777367	4.09692439897468	5.09769857428786	2.81149436568663	6.74381025154207	7	1.81936010929918	2.87150029617013	3.78906924983048	2.40135249544131	3.9187128369854	3.52819778279327	5.18119007158725	3.70057011185035	6.77550511736865	3.65662126117245	6.28772240416317	1.74921918653319	4.86492789597653	7.10271904017849	-3.9592342572754	-1.39802598696044	9.01558397298581	15.609170403155	1.60961069647289	-1.64697752943493	4.07501860684213	8.44461254025236	-0.887958562108613	8.76903475630011	4.75598630669344	-1.09697016491821	-0.855896756641384	8.76002945484309	2.7392741241534	-16.4472052508717	-2.02195174799799	-8.06895602515994	0.789129589998865	6.84301999661112	4.57380212017383	-10.1987597791576	8.94268909403339	5.60800127797646
24	4.42322998120856	4.37378538233441	7	5.34734532034495	4.50270196463876	1	2.70821320387432	5.67664730025328	1.69998295757943	3.8951753186715	4.46656691356706	7	4.35322559318544	3.92783323062954	3.9566495554102	4.56169860195706	1	5.05249973988517	1.89771566311198	3.06705636366553	3.19067331435318	2.28667622507332	3.64178926158187	6.69103688171988	8.12165873143607	0.0981209890119429	0.857753504507724	6.0630512724767	2.01005672706941	-5.42533355356992	-10.457520388258	5.46580172839866	10.5538195560298	-8.25909449442135	7.77650477074492	3.59032016498868	2.05061575430922	-1.16570132162796	1.84451842283015	4.09736241056573	-11.6793261464817	8.46334023965031	4.14168884593726	1.84289001985903	-6.26916468122482	3.90814714018693	-0.0368980603659669	1.1804581813351	12.6193484035987
25	3.63889089749518	3.57732459870892	5.50098311107085	1.23546407138246	4.94591311389281	3.762280327644	4.42604507774174	3.77017988859079	1.63728449840817	5.40327765724129	5.98612999827949	1	1	5.35521280251119	6.88545510831988	4.02575835957806	3.64357401863548	4.06694992627574	5.92728942122433	6.63326944385553	5.36250056306394	7	1.40368757950166	6.43401075369803	6.23035533590653	-3.20150783665709	-3.05190980081901	3.40020496065515	16.3823773148346	-0.862502284209439	0.163166924372915	3.40460967081546	8.50238731337148	0.709988736010033	9.80521170292647	4.28224748841441	-0.223968450543881	-1.05302548941572	6.85203742423373	2.22595988634959	-18.3681315899487	-3.1946847561725	-6.03904829217142	0.330477535654942	-4.83714459440575	2.03358361877796	6.49492497378809	6.79687357901668	4.16732086102037
26	3.07886323834424	1.67280392303095	4.8899293138112	2.98515162716972	4.20743370494406	2.69076695872543	7	4.80639470136399	2.24684445452108	4.83309567716687	5.06202888653538	2.31272774786893	3.80213126284909	6.46787811581654	5.11933902646177	3.37762461726476	3.94825251147952	4.82567628204353	6.31470564335366	7	3.11661909598374	6.97243494077104	1.70808002133198	5.90421482942591	8.02228900844878	-4.06473159141519	-3.94004223672627	5.01110179055839	19.7087420155338	0.0234821651580482	-1.20355955993036	1.44774583511668	8.60225233575855	-0.796293166909416	11.1801919010367	5.35892722896694	-1.08239906153972	-1.22271742336223	8.13101582691983	0.0102742210123437	-18.7577057554582	-0.467452319107873	-7.74640834150602	5.69054162697169	-3.34020657101164	2.59889044002049	-4.57516341802113	6.42381023334615	4.12924570233684
27	2.62926078137836	5.54114300341863	4.3073414501915	1.50199319326115	3.87109953510628	5.42885840121221	4.89615782903571	2.23549028348569	2.49626558740043	7	5.2680551951838	6.3737752304959	5.66658814910912	3.26099412145855	4.91659895161667	7	2.64781387761005	4.03585049435195	4.1495945939904	6.91359165695677	4.74674036065333	2.39819430894558	5.35556685614114	4.40857754706199	9.19501592198703	1.32322391651485	-0.876747772159396	6.39120911775121	7.49668323919079	-6.17121107161322	0.610613846091256	1.34021791009861	5.47127472227557	4.59269501401355	14.3541987586334	7.445467528164	-5.55980127350423	8.67891834878266	4.17069388269744	3.90198897319852	-12.8674074922764	4.82075441764813	-1.25260349107874	3.16090954705779	-4.63806597704483	3.09278681200651	-5.57074403221725	1.18947280061176	13.5505751320337
28	2.87740402490233	4.57197165003999	4.3675017116944	2.91413910852814	3.78852775568826	3.92227616120442	3.12166144093291	3.54226791352126	2.63075377752798	6.34513883646915	6.33844590306538	4.53547396582274	6.00627321138397	3.20614553974667	5.87545858649899	7	1.41996094808108	6.41762218610934	3.57897690562622	6.44551351103836	5.36676110795144	2.64961941509816	6.70626723457381	5.36637447350665	8.90356067132316	1.59290680962341	-1.2188801748495	5.26194024223443	7.38098996271292	-6.24188346807002	1.2113167744346	2.38827627212931	5.02462922124385	4.34280090743237	14.0860461830391	8.23705571865022	-5.14967079433539	7.93873340172144	3.46204729683626	5.27678744858414	-13.0538019291945	4.61742636774087	-0.926203683383323	4.23594527006289	-4.05994628549578	3.60579548734523	-4.27968944373588	1.56130561378928	12.8629149677486
29	2.99414314647897	3.3273677237098	5.9455970497035	1.91250813654253	1.79210829053325	2.68253130317471	7	4.51975347763639	3.19647652166387	5.04597381279779	6.89885543473888	1.07475607566263	2.44159890430278	4.48108111941979	3.44203310501851	3.18167274116977	6.48650646431802	7	5.92838861275142	6.71999834331988	6.5302036029845	5.71909158872593	5.4488511349595	4.5553591751219	7.77551870315393	-3.19661460536535	-0.105705118501399	7.98888935480524	16.2400971621146	2.36745401789816	-0.875847300323901	2.86243481736161	8.25962482825978	-1.05858084050617	8.78112063503076	5.61337328142698	-0.190786235611881	-0.44616053972666	8.71715893050209	2.51664455828614	-16.2484236348743	-2.14642407354116	-9.20032815319508	3.40534033576758	5.37919778026028	-1.48758354665945	-9.11989039707627	3.81172843988448	4.96100321816791
30	4.55755300861141	4.29125156214965	6.4815732884416	1.89716048436489	1.42056025154783	3.72186487306075	1.50653145033108	2.94462812693819	5.25726912788561	6.99626186749922	2.5159777207122	4.67190722089864	1	6.17901345827708	5.84792965413403	1.3226008532344	3.27540366387162	5.34104518195869	3.69577865256797	4.66434840850495	2.52743549969095	6.93827982292403	1.6614973493973	3.53323220203725	15.5860368993503	4.09374988285414	4.56334227326687	3.27334755306533	3.15087791615763	-6.40867717112352	-6.51074240637736	6.5975587692754	14.0399442264925	0.274932519565826	12.0700913325817	2.09883142258852	1.49807336072578	-6.80621647566143	4.58591699139532	0.464785107778655	-10.3313569088579	6.98847738836693	3.35923746443671	4.76117253155967	4.7178065660378	1.81342994907044	5.66928557222292	6.27526752156511	-2.99331741210005
31	1.52618827641704	5.79769621652759	3.18102956510565	5.23683960453303	3.89039918503962	2.33551699111805	2.51494203487053	2.27641970163811	3.3509365091842	4.96315156574791	6.86835192625718	2.76724363928373	3.86927278857156	5.51595383639394	4.67513382363476	7	1.69156847170261	5.80358648128618	1.90465755770014	3.34093474728054	3.71596062217773	3.55194323467181	6.33351316634608	8.35550500894081	7.73121047419415	-5.67116600277586	-1.13722062316421	4.05389753980554	15.1982072458989	-1.10255111301173	-7.02956622096961	1.83251899921278	2.67724305655437	3.21594104670637	11.12653217111	2.80712094594426	-2.79198576706124	6.43065470234471	6.44757104833457	1.70067773443304	-14.7913406100564	-0.113709596180532	-4.13503141133196	4.41741100785229	6.13008748698346	2.428482651172	5.26284966202781	4.21314265414613	4.28612871864963
32	1.97195440745183	3.14393793765629	6.99310650085598	2.29088561108819	3.75532617811809	3.36990924478416	3.32828649973008	1	4.19945509932427	7	3.38283365216026	3.57111499668564	3.22800481685173	1.4756113879018	5.95804188030462	3.53670592739883	1.94280947393855	4.41061570873825	5.19810333641468	4.53824237886428	5.54798668727632	6.0395328202374	4.00507803273052	3.52228880306943	7.44234491138747	-3.68700108348841	-3.45713282800622	4.9321269804698	18.7131048829476	2.07920331461197	-0.579850513067978	2.78952534657966	8.71047896042355	-3.46842877547824	8.54692706984146	5.45590474648171	-0.0398009074404512	-1.1604820831917	9.41458282389886	-2.23751334790207	-19.9858399145722	-0.369422492990855	-9.47903833489625	4.95688911423065	4.68066795045047	2.93778909371476	-8.63348073291576	2.17457964131626	6.77112534668595
33	2.14512841356101	2.60918753639167	7	2.3924468588493	3.71708951729787	1.23607212634206	3.1939215774728	1.01034618353469	2.90796761951808	6.67877975375834	6.79420912763587	3.19507069923436	2.90909890283271	7	2.68029536528175	2.19043602805438	6.01023134655739	5.48182070475424	4.99384229623343	2.0530935070899	3.39031827429909	6.92022465021372	1.19784337145745	4.51666082979655	5.12140898764772	-5.4831275047011	-1.91968777970165	6.33479718560025	18.4038582477173	0.413295039525573	-1.91750302401268	4.49682889869699	7.14002428988077	-2.53028811242955	10.3281316141507	4.65708100183718	-0.155075191783427	-1.57924281934064	9.9849515631316	-0.68803336633085	-19.1369635304493	0.991134305291808	-9.21724071751082	-0.00723015259379271	-2.34317959921267	0.738000471689058	-9.10996272469933	8.64992804300702	7.51445347471911
34	4.40800246536688	7	2.80178448706217	2.7749130232858	7	4.13608761816698	4.80115017192512	2.07849786937619	6.56279155242829	2.55416582385548	5.63699106154889	3.40161554514714	1	1.45190110513154	3.6643305007442	1.87637094220379	1.55636592994861	6.68766172873617	2.73000330898623	6.13206984510271	1	4.36565662911519	6.31599005961679	7.98110665447631	8.3051710531569	-1.83951528844565	-0.868291731136731	4.19021996504637	10.5935260748719	-3.96085232220804	-2.50525235345394	4.80977371439086	3.25315635760079	3.30882522783028	17.2260266031936	5.63848853866591	-5.51455618527705	1.45558077087872	1.8276243616073	5.01036808661159	-8.00866699014642	3.3449569766552	-4.38383897571364	5.20429915927768	7.60986105259147	0.957843676417287	6.06677791565972	2.99095948595808	4.4472265540425
35	2.68644658320898	3.63495328066475	6.30738702531093	1.27193827587992	2.69463818772026	2.32311262551816	7	3.89238422589146	1.79026732599107	5.66001563652955	6.85488104157502	2.49133135678362	1.77510981292312	5.28854014537132	2.44317771623715	2.33111022101981	3.20971801464429	4.21842451531924	5.16905085648565	6.41585735887073	3.40625923101758	5.8489333505597	4.62072686469535	4.05025476432135	8.08172138153588	-4.49593267792925	-0.998701752268368	9.08694679055899	17.2556594242048	3.27633986728002	-0.450051940911596	3.04416426165662	8.3324189158914	-0.784648809978767	9.00865745810331	5.79998079432809	-0.353316714321672	-1.4114148842431	8.38421007215182	2.48776196966806	-16.586890761128	-2.0324503503304	-9.22288988483979	3.66832453443618	6.98825234037979	-1.62255096477105	-9.27650508519326	8.11420694598009	5.59878733646927
36	2.16163369743139	4.35535477547204	3.49024899150104	1	4.53262596003907	4.98373587162342	1.59243859526328	3.41042345867103	4.71068744484532	2.07204190373794	4.39304847351722	3.20544310704068	6.39686720959388	5.63067263656757	6.38450478983383	6.43585833014434	2.16359896924699	6.53063718801065	3.50014785957687	2.47749995036957	5.23346610380591	4.72621370629858	5.21892270062361	2.1630143883871	12.9867511712628	-1.731142077692	-1.10014455480724	4.58405123826961	9.39629760715903	-5.85349524018396	0.743681348611183	1.95260242009601	2.50376838964607	3.29199480925441	12.9089109029546	6.10077059300008	-7.47440575196867	0.28244613508867	4.70629079014621	3.58605743195124	-9.34672087041848	5.28279325434584	-3.01933630687902	5.23576649078584	-4.71859028029347	-1.37823103251077	-4.15089074430751	1.23742928201099	-3.52194766178795
37	1	3.98106734586884	5.44170083472514	5.3044007943891	4.13009909762632	3.08561843070903	3.71366624956041	1	5.88034189876143	3.66942782828954	2.87491736281063	5.35133390005496	1.86481883259685	2.67663264844823	3.96385140649756	2.0595436851654	2.20481269380435	1	3.81511966930216	2.72798755006697	4.13948171341477	5.05759285018053	2.55366718756543	7.24345990480586	6.83772901979428	-6.9167271593512	-0.104060112961756	6.45532660807625	15.4768304544973	-2.68262336147197	-3.58268498095516	3.23462384537238	7.62510082117647	3.14071528502133	10.5326685187976	-0.631372594994622	-6.56192014130155	4.79057904105192	6.15084426843958	8.50891481149911	-15.851562322236	-1.16087411538716	-9.17640805211062	5.04444600109457	-7.48571777005758	5.4133690699001	5.58962570481117	0.953417851556841	9.01158106471453
38	1.01849294612394	7	5.03948499511695	3.12534851194417	5.3317989484573	1.29957986362727	6.35794368614167	1	2.30716278717881	1.54207059840948	4.58313731110979	2.69491295718709	1.4491953635589	1.77776801498708	4.49250058590141	4.77854171707108	1.63028555689323	3.61335147067544	4.36944624592749	5.26860798881241	1.94985852650024	2.44037270178037	6.66645727689018	2.56373616773509	10.2939643516954	0.804845691184734	-2.18397938405004	5.96046527298447	7.36834239795598	-7.39652311407492	0.67544438550809	0.914236200971622	3.50204730776362	4.3090252717752	14.2744481543236	7.59352793130081	-5.7008521821888	6.75830351754487	3.25094953758303	4.37468822734884	-11.9888299934256	5.08466929954448	-0.13222032450629	3.80949432155568	-9.16174062122192	-0.810663386185448	-7.14918604765651	-1.75078643268404	5.93931950635843
39	1.96625751324356	5.61383236978046	2.71159737016526	3.02313391151868	4.76539819779844	6.87817731575947	3.55303880040494	3.61940185198074	1.90014850420305	2.44993666931485	2.92417053598823	3.97260192845935	6.05723173508708	3.93860934814179	3.07780663054669	1.20083046757324	2.45726327944301	2.9897266053847	3.38284454982151	6.57491340980551	6.39230407115852	3.99816613531287	4.36375268042379	4.24780674747176	11.62013873207	0.969726729334657	-1.43059711502949	6.03070983458225	6.85887991776051	-6.09770450191325	3.04787036038898	2.38018979364666	4.88321187569588	4.21540240523412	12.3486697435236	7.31448653918083	-4.50943693519588	7.36158645560417	4.794402599846	5.44869696138175	-10.8019479319916	4.25716179541835	-0.487464121965425	5.80784602125116	-4.81487568673955	4.62226084610044	-10.4663422460753	1.3528752096117	4.10894705853147
40	3.95892894402251	4.34244626203538	1	1.70773439650348	4.05721795454888	6.06216238937407	1.14912576793025	2.32448146308581	5.68962308586393	5.83300617847003	4.68183138154264	3.11770146987338	3.8443763925854	4.4993082737265	4.65524926276561	2.56382348348658	5.89375622089261	2.4854990971947	3.68274113541696	2.27958677049638	6.57876150877026	5.96360982099236	3.4227296025756	4.53824102978561	10.7645229057753	-1.49197482051833	-2.56648860807934	9.43629948143958	9.41295794336388	-4.25691559458203	1.47676495748408	3.605180574226	2.4308871470799	4.94512257850072	12.8800037434149	7.23651072569036	-9.66697270430946	5.03438726225809	2.9039931540439	4.4708671427166	-11.5061377040678	5.23284017546593	0.543002251905371	5.70159082637825	-5.54344934655465	1.80890400394974	-2.06660933561788	1.83520972290642	2.7703132955765
41	2.39095100559041	3.75170680538148	4.37250984576138	3.26091354247121	4.78431512237278	6.39438492440587	2.94353717505055	3.58276979892437	3.00746793961182	7	2.70030145506381	3.88398715943835	2.73783752413788	7	4.15443368677059	6.77399768665295	1	5.26668173324999	1.34741953899937	6.6076582072922	4.95290529666051	2.60079994308557	5.31834240852344	3.89163113903388	9.46669463991859	2.27447004433223	-2.21120424658123	4.19445364169375	6.75309320421673	-5.74659533108015	1.58539460567071	1.92007600189687	5.25268687970179	4.52733492689728	13.7761289118461	8.80310564097912	-4.71350190287908	9.01158714131988	4.42546009631522	2.53775459068024	-11.5231402131518	3.75578390522585	-1.82137381534156	5.11035807775029	-4.52808116319623	-0.995425033978477	-5.4432541945162	0.896860193568639	-1.50505679018359
42	3.15192293503039	5.19983043228997	4.04312565419538	2.57100655297057	3.79132319559467	6.45690937862285	1	1.81607475158591	2.15306943023405	3.7887488264127	5.82694683898434	6.00589289665514	3.30657021127533	1.74913951151946	5.29520469649283	4.55071935546432	3.08945248758512	3.27490234911804	1.43473323680837	6.64462650703983	6.39660465870385	4.93066322947926	4.44669380023925	6.03983107005403	12.0394850549896	1.09996565444751	0.164172067912557	7.10654404028287	7.96620994794751	-7.16525427116328	4.03496976463538	1.7928971102848	3.26805915007515	5.41157705613492	12.3746650102867	8.23293506659267	-4.15993046930801	8.55518737569745	4.02620406984134	4.5081380725442	-10.1567652086467	6.28097385492002	0.442517624491458	3.5321650896594	-2.03652805657244	1.67843186744112	-10.9192425293398	1.73401817798619	2.49959456823413
43	1.89727088622037	4.48099382366755	1	6.37093532114058	6.24090538789659	6.66099563729826	1.83588119525822	2.17360188494384	6.90716353448141	4.81701284082713	6.24553714776385	5.76008143224379	2.7975780989921	6.60745890923397	3.52136718612507	4.96804870098339	4.22513616607059	5.76740419758188	3.23100123832619	4.01735788275043	4.36888087787898	6.89893175086176	2.32500899708071	4.49337417062937	9.75848380523678	-5.26248983124792	-1.32926436801517	0.840248166729985	12.4260469676922	-3.28006174208515	0.807608727590002	8.40189206028782	2.25306935458779	-0.20243216128934	12.7015772774329	4.63694856690228	-3.35304701633332	0.331936317401754	7.73397930931963	1.82145517946957	-11.2683645727412	2.5939727589119	-3.05518722943914	3.82945110449575	-2.98531548788493	-1.74245080602186	-1.38566744946244	1.46658356759406	-7.0450520668053
44	3.3879314987354	6.30732623231733	1.70554281440891	3.51437607326583	4.39950156620039	7	3.98505682700907	2.35510924586326	3.50064088283327	1.71049660288559	5.08781062499383	4.60487113895576	5.76823993004369	3.867017548031	6.72209613189298	5.59588112255819	2.08888747136579	5.77479602329929	1.83093572679917	5.59554021906171	3.90028045628795	3.78196200440504	6.21312872914172	9.61133106216215	6.30046992423176	-7.40770759720238	-1.93731244729292	6.56704131743957	6.55782056815883	-1.22349106727062	-1.38749463957883	5.24231652689108	5.40746628962853	1.38522646585645	12.6054606089043	7.96476359208948	-6.10172644523837	3.62725242159634	0.650573007168455	3.64777965654237	-13.5123089312273	4.54698091785291	-2.80257254862313	4.70386323104565	-5.10749974159919	2.94316332684808	5.18331421790152	0.280670903458978	3.27919342694744
45	1.55100225275122	4.46652823087384	2.05641692440661	4.21352000383104	6.27669673177022	2.77660622160847	1.19486564084405	1.78772937429228	2.10807718171302	6.00266896467089	4.7573377771322	6.84680171132504	1.62035160825447	2.81226798329693	3.27274063966845	5.15647252236222	4.09749534083009	4.42458055394127	1.56420397106419	7	5.97847614144975	3.23042315578657	1.12704956507919	4.9360151147857	3.69078723970394	0.787827473712324	-4.93136368028925	6.39242675132433	14.505607543365	-7.82653678787763	-10.4670753888911	8.00802135752418	8.55291981049437	-0.376503513174914	9.0278026399543	4.61895692179974	-4.64803646324446	5.4112489609844	5.84394951301143	3.55281361913998	-1.76074603706577	10.5657982934723	2.33177913974107	6.6638896670661	5.91440882666885	2.80824498687604	-9.12084323704158	5.70971469412944	1.81953640910277
46	3.5438196271356	3.37516434519071	1.01416265758183	2.23776966702088	5.58437108784709	3.34342379763343	3.69542345427406	4.7737705507227	6.16970638902884	6.30070456842018	6.88648308333167	1	2.28831382960811	6.16913441453868	5.27132591373113	5.32437133603293	2.50243336709467	7	1.1437958079792	3.71430760101415	5.02168555544172	6.49850461015954	6.30046499408138	0.0953638987828282	9.12909255126953	-3.73949629944191	0.35823218772279	4.25551814344615	10.3169292020626	-2.81392502176835	-0.516303387684689	0.920792350157015	4.67468528447335	3.30134993361025	12.8920819704829	3.04096299114993	-9.56432553977523	3.13350577391948	5.89635992405309	4.39374903666475	-13.7300642350516	6.52598509558213	-0.157457368051073	3.46318369739076	-3.90460302504314	6.22017871733674	-7.41637298538605	6.1863552164182	11.3618495953989
47	3.2527884696541	4.7378089548939	6.43643594317323	4.4401182198596	6.53847615055283	6.36819218217043	2.99589074247659	6.11325287295335	2.63938464648063	5.09074093678202	5.59679145738806	3.90482742363821	4.27698758697781	6.49136441640547	3.38299427418697	3.43411216399576	1.19785415943195	6.70830377719164	1.12019720785073	2.36678905674958	7	4.89572950155412	3.94222863257496	3.08191513834852	10.7900713741497	1.67182897068139	-0.68384194885071	5.15744614846499	7.22662162426017	-7.50839175987403	3.00648922318277	1.92276590872095	4.35559171733557	4.86009968621442	14.3655088418914	7.63289028212925	-5.68620832643754	5.56558021038619	5.59290811075736	5.48861347629324	-11.7126518406094	4.72478954506321	-1.01094605076968	4.30653184093	-11.1773351245597	4.61474062131588	7.57647141200674	0.413773891099531	6.82029224881997
48	1.63277737963965	5.49924695067666	2.35314349952589	4.93971824098944	5.96634586431128	1.54761644250735	1	1.10684516753557	1.48523287797685	5.6845866208048	1.31736855153567	7	3.27131586339711	5.95226665521227	2.71926540194451	5.51280239514565	1.49231702070454	6.35956170740283	2.61097507546721	2.14788080934892	1.854507938705	3.72156716820688	2.01351580893053	4.41579274013608	3.45895122627722	0.321722689602843	-5.65398569467103	5.98427902973206	15.4040920831526	-8.44388841939291	-10.6137330178605	7.82625166555731	8.69463614106378	0.0513219552619782	9.66422490251473	4.77809867878913	-4.92463206060096	5.03173819317838	6.65147382079426	3.75899792631924	-1.80289347598823	9.66121134751474	1.18723951178298	6.41065675621583	6.31595754090486	2.69902023082435	-10.9624115156833	2.69687339134507	2.46476171224226
49	2.4978038287298	6.59061413001384	5.01348899283422	5.33447218902416	6.47493858593675	6.40433390967315	1.5461636540544	1.05872791441753	5.26942697562703	2.29375898162146	3.89905761750932	2.49036230411932	3.14776317927122	4.70844000712017	6.30767075736741	7	3.73064138391281	3.42581260141916	1.10266877401326	3.88529523502317	6.36960664116932	1.79879627081862	6.32055324527379	2.10589063823	7.90460494880192	-3.10771715579976	-3.73707786105162	7.68552466891274	15.4497972059519	-10.6326162214049	-10.8404608209312	6.56096880114479	8.03866371914495	-2.06406967461492	2.12407756166938	5.61952272509885	-7.63565846140552	3.13577013809693	8.58419264782914	6.49101078512559	-5.63418975134616	9.66804185812981	-0.728060244408467	7.22822654270012	-7.21990095081809	0.0551541733874512	4.50959500560513	3.36522260617865	2.52860793671492
50	2.19917534483456	7	1.81232557324638	4.07816406157997	5.12752968661242	5.59844387081278	4.65597325418971	2.44496792701847	5.26721819571489	1	6.40860779986887	3.06408121456558	5.07018399922215	2.96334736475959	5.46763966213922	6.89395350663129	1.80472816529983	3.63579158227383	2.29411943941099	5.23913036849836	5.87671557104784	5.29116150715215	7	9.52718808317367	7.29297183074465	-8.61355612261381	-2.13015507083864	7.39507597291594	7.50017741455708	-0.692342799775904	-0.0877523647302264	3.59514593971921	4.97440090514145	1.08719498543176	13.1576433315944	8.52489825073539	-7.29301347177238	3.30159831457679	1.08332148734329	2.51432636579431	-12.5332753656079	6.09718156640193	-3.73009386635636	4.6644516844839	-3.86685537933992	1.34379017167095	-2.38963617613517	1.34902721542171	2.32702121633228
51	3.6458442035759	3.03136254499668	2.804688059615	2.63607315525387	6.11763940467682	2.66258993457761	1	3.66237045360136	1.86231482232069	7	6.05213326666517	1.62823233489047	4.59023961261127	1.55250054491034	5.80819989677406	5.51282982240863	2.5075612231774	6.47822867177758	4.15939486434532	5.53994965818891	7	1	4.42665091320179	9.11130878392542	11.4901869737818	-0.802020141027575	-0.17271714714723	1.7060065885899	9.30660195939346	-4.06846073899838	1.61133690593761	2.65039968711051	4.78783982521673	-1.82147117439275	12.2869609536684	6.95316123578437	-5.80566264994019	3.24296880876524	1.12695631533894	0.656437606885596	-5.90733570660279	1.09954186585267	-9.00272130650828	4.96644214170579	5.79435908481573	0.978541087741613	-3.73514155729237	2.80842938918115	4.55640148198283
52	2.81095538733809	6.74847068009583	2.38962787577337	3.58625191389278	4.91969785826497	4.38804050985931	3.96139347311271	1.02554572736997	2.18531984013772	1.35709551915005	6.34611391901999	3.94023664146927	3.55509532436337	6.0735001315114	5.67972614191285	5.9818366252311	2.79177719016088	5.695366607391	1.41415619604461	5.3284826945055	5.71711732888553	4.29477110906333	1	9.29826304645622	7.60903205222273	-8.32807399272138	-1.70854664798753	7.1777004213888	6.80751600125616	-1.61274527880568	0.945441615868423	4.35479989077989	4.08402219447642	1.17519181944291	9.80334241591475	8.96471098813503	-7.84362165474111	2.95706863408699	1.70987743960781	1.45399880331081	-12.8193522617693	6.0157628972213	-4.32094201013764	4.8500297655653	-8.17054338100645	3.13362125009504	6.29833220635957	2.27453211029908	4.16857281518141
53	2.78500392619428	4.94301586092042	4.62917049361688	1.74773254265135	4.01953769562698	4.52583231129242	4.01268828912568	2.27695850534139	2.91018502246101	6.5949204922905	5.18903680969673	5.85273064924452	5.19259895742761	1.62249794911676	5.70008547882735	3.87040786756918	2.10433328574613	5.10547720995264	3.45445944765675	6.61410765335712	4.43128337705945	1.53913049832608	5.52305351295937	4.37238294675151	8.92674530640382	1.23237008111274	-0.457189649771704	5.9546863035839	7.99739514368816	-6.15418777559408	1.77802008346134	2.33686350503712	6.3204001020883	4.7285432123246	14.3396459236175	8.96210870852376	-4.81701752133835	7.67428493942308	3.96635162665905	4.52540302927691	-12.9503646828224	5.82520554440338	-1.66701092271525	4.64557202094315	-4.43914130306257	5.55247040592342	-5.80260958238348	2.2638885071491	-0.966630292661704
54	1.32612659594916	6.22605691289681	1.79623032088313	4.63413769602161	4.14277440039574	4.19973818436392	2.35641465077366	1.73715999975105	6.16119515217543	6.01146335504554	4.0800790987399	5.98126331255121	1	3.75705655726853	5.45213868930675	7	2.77922894770591	6.0242960812518	2.35490575730603	3.42145614550608	1.53058452811336	6.46896256482206	2.79401882596604	9.76460794439975	8.63211083756518	-6.74983046087768	-1.9987287243127	8.59666757246565	12.1588444430886	-5.2481783111662	0.878913216912451	5.10359976538868	3.79646824648775	-1.70770777594592	13.9329362352118	8.35177846945806	-7.50513349431535	4.20815520900365	-0.161140015334452	0.713499695779351	-13.9904172040977	4.92903307088441	-3.09479675295435	3.68902354498231	6.75044351951626	3.62480854711996	5.73872389303919	4.70573177740903	-2.21398104382204
55	1.26280926137859	3.01995149925541	6.89684771923147	1	2.87550296567169	6.18588913042965	5.37080566267109	2.1918923295907	1	5.61473156588316	6.3855787626969	5.27301978762799	4.93598484073175	6.25269844249398	7	5.27904305274929	4.74302407988682	6.19526965357746	4.33919843301243	2.95069827008422	3.43898383553282	7	1	4.05927712261964	6.44889460830078	-4.42732120404309	-2.66017693356322	5.52209724947181	18.2560658000749	-0.622183321499903	-2.30523631485151	4.00444449187814	8.41333738074439	-1.40698492276608	9.94291460294568	4.97127614083224	-1.57714927915566	-1.81821444929555	10.9259614705903	-1.29637944837231	-18.0037864296795	-0.190368800478896	-9.69536804246627	5.2946312789819	-5.65566464582106	2.34510559536949	-3.2697316851273	8.42973551243016	-2.84897498192315
56	3.81519862930261	3.80695157127256	1.63293067569609	1.74680853265129	6.0914398555914	3.11328051990657	5.10895598086055	3.88616144618189	7	5.27894110297641	6.40485620926866	1	1.71122482420868	6.59421552148634	4.15489142974035	6.60363312713272	1.88362822277178	6.89451102499078	4.46058926895087	4.23898385427079	4.7759505694172	6.56965912141712	7	0.096466421951236	8.61343822967749	-4.32054192761871	-0.544073064377927	4.34034471434917	8.36531348582322	-3.04983781394782	0.520182759446293	0.540792196714786	3.81693201537893	2.47317430206985	12.2794268984444	3.62706231101385	-8.44248051790291	3.19134466863119	5.82793172453754	4.0199589986626	-12.2470266264232	6.26829025465174	0.814289749488179	4.24778555389686	-2.26203476692654	2.00994208834928	-2.22265252014739	6.56322796268354	11.0699416850152
57	1.02092623536362	2.22905684691327	6.37956913293822	2.07220156260094	4.74403365696911	1.7008959392638	1.23490021530424	2.92513585921734	2.41519174112178	7	6.06761009893732	3.7596149203964	6.47191866103385	1.28127310541667	6.29278508871345	3.00611203372561	4.77853961012323	3.11848042791369	6.55153084753536	6.80061670523395	3.38136501802051	3.87128384386243	1.35822260966085	4.58616952811534	7.44540790704476	-5.75449587511311	-4.11359676720045	4.82130386130475	18.5971920050516	1.6298147876386	-1.94758286034752	3.80266270879747	7.58200380997261	-0.92111718702322	8.5855454421253	4.42261659800255	0.17281457315704	-1.5500270818821	10.3040276238291	0.178655329053359	-19.0351998024401	-1.50415553532128	-8.22373601797374	-0.778549924808452	4.93874410581844	0.672347728150723	-8.31976961508872	6.36297598573501	8.7201747257927
58	1	1.58380074592388	2.05957748922539	3.42994735307089	6.65196541934029	7	3.79736168060233	1.94040305938977	4.36669727882348	6.20294215860214	7	2.89846287995196	1	6.58199606797898	4.63154318124459	2.82305018497849	4.49394895549606	5.17661699962628	1.84007821261115	2.31251128214996	4.0604765999764	6.83144038880131	5.61824546750519	0.947740642627396	6.93735259051061	-0.382518299531015	-4.72155010676637	0.615958878210573	17.6014252413678	-10.1258496838975	-8.67704308959698	7.9166419406577	7.68134348668603	-4.08498995533423	3.65616303563828	4.51237518164125	-2.14014167435225	2.60688920587014	5.4203747578517	7.38781534562319	-2.17107577120518	9.51334943162063	-4.14338911524508	3.72903445324302	-5.12389154115073	3.80863614827419	2.14429616277973	6.29976557734661	9.43945544772731
59	2.90595966251705	2.33808984643393	4.92055593283314	2.98693880838457	3.94946090560513	6.12214937576188	5.79147041455466	4.12830012707089	3.96479001428221	7	3.30820336772181	5.44204399243969	1	3.65340665147851	6.63471626880005	4.0580011100574	1.90858773545788	6.91101220793931	6.2656009574558	2.54868956939246	7	5.51926397170364	2.67605507875381	6.98067054482039	5.9052544292994	-2.84404358426126	-0.173797217855691	6.44196590095634	19.4176802147273	-1.247730833767	-2.097847150009	4.9133944879602	5.01220453233152	-4.34810203809986	8.21060951503832	5.77311844923163	2.45925322253481	1.43549182077116	7.10066867287521	-0.681849718077237	-19.4383384266115	-0.480135911497196	-10.3992395844977	6.82900361483164	-3.51230748140507	2.68867323740489	-6.38910085250134	8.81681445784339	3.6045804314809
60	3.10090827712557	6.08326904995074	5.53101541850797	2.70864361206822	6.0128900768665	6.41593340408512	1	1.24887834041685	1.23824610450567	3.34517404557781	5.12711867243306	3.43293863694748	5.84623260176558	3.56755693749662	2.04354893172307	1	1	1.58254105235496	3.19658327108172	6.44158737623608	2.4979561863058	6.56910388753755	2.87369903035623	3.09543304027185	10.6145766951944	2.05829523533316	-2.00266719220696	4.63653616746748	6.96832311371927	-7.65531765250341	3.77138473196711	2.81088630739986	5.3654952095816	5.04957926951841	13.7302492017026	8.71972784878349	-6.20030795198318	7.80876640326728	5.52417085763866	6.64705672436274	-13.2806594329006	5.76845013609831	-0.622165542154602	4.6759638216674	-10.3667641074444	6.59291023080585	-5.89259986104112	1.07698701340653	4.44179680484812
61	4.18456470151599	6.13660214980114	1	1.27297636188822	4.99323211536927	5.50602443821183	2.80898793096911	1.08987571940537	4.54906558920408	2.66320549248486	7	2.12340217708778	1.60386521427822	5.15756592015241	6.17307438097671	6.72791306019497	2.4043027038417	6.12498278544348	3.50777835436337	3.54842224951787	5.72220146933528	7	6.51651265162763	3.39278634593677	10.3954617285523	-1.87912378953169	1.33109159765533	6.94700178833069	9.54729898257265	-4.32745472564644	0.495181825350093	0.941566383900506	4.03268093721582	3.5644350496658	12.945487261618	6.15841901919041	-6.62299164338155	3.8512421391277	7.79919553181798	3.75861755374747	-12.0142473054168	6.27567861640975	-2.78747533421649	5.85757913200633	-2.13243235410213	5.48954148022825	11.9352792496678	3.73933346864726	4.77988082965287
62	3.99625667609202	4.19050607597369	2.54281260403336	1.56791258884312	6.34297849655222	6.91899043929236	1.58309485157528	5.0019530633032	3.61342666543024	6.11374049164027	6.31862996539208	4.68027641409374	5.01215105259042	6.66949275930887	6.27734829122276	6.16872184654759	1.1129120893959	6.93676744501227	3.70773087933435	4.1195780823159	6.99436855947271	4.39687984145619	3.389477156471	4.64154728834805	11.1481171756338	1.6772960667824	-1.26938795207264	6.00630936692803	7.83614224031567	-6.23434794443968	5.30078728858467	2.88068145582514	4.90586699045767	5.71842879256389	12.4277537457722	7.53511476951022	-6.04703859882506	7.79361654768725	4.76457594547579	4.46310250997946	-10.9867512758032	4.37443480115426	0.425005726745296	6.02180255626943	-1.98662270906021	1.67039378228901	-1.96487367980989	3.15698048465618	2.9958650859867
63	3.76237918949578	4.01116263592395	1.59586721802313	1.10206750567769	4.00190603791182	4.9669247410106	6.36786306275536	2.94174246649026	3.52330643346013	3.88735284327803	3.47741125566697	4.75083658782356	3.33023508863272	7	4.63132508852048	5.63132311195956	5.47907059544739	3.23508913421692	3.64897762288552	1.29096253522138	6.74188205733421	5.73225598864944	6.66943986822801	4.52832514512501	11.7857970981738	-2.8244766010403	-2.22206471764227	7.23114032333786	6.89219325581433	-4.68712465206769	2.08785835219811	3.3659406298926	0.922881162857589	3.61989294162948	11.9009230799803	6.0285732506777	-8.87748287764476	3.88338815726121	4.14307508427625	4.93677295082662	-12.3289314826203	5.38323023597146	-0.644268958402637	1.41614088956448	5.2894335037621	2.96371931945986	-10.1641851430026	3.86627797344403	11.9005769829256
64	4.40091116453105	5.21172839444128	3.03654946260659	1	6.28958059760446	2.19462387596957	1.10599985131559	1.23959570279199	1.15593592359052	7	6.20079368087614	6.92199238694902	3.16511664489544	6.80281649787045	3.05656531344845	5.00963618547705	3.87474161267798	3.68062994345061	4.39803319855938	4.81954441613895	5.46594155679567	2.31969964752717	1.33903950577281	9.94266587583417	11.2399629719691	-0.185851951022461	-1.00456826207238	1.78827655346288	9.63796791002108	-3.45582078850181	1.87267112769589	2.77767192385169	6.31026273736174	-0.524058218392755	15.3323819281747	6.29615466105403	-7.92261278622797	2.18533608716634	2.64016160474645	1.85083714290233	-7.8204503352818	1.382435599887	-8.23880209122826	4.19176208794519	5.67697365401864	-2.60232884855404	3.37028655848284	0.664170072714505	2.8192610358568
65	3.06309234947025	5.70588650238602	1.05375744326364	7	3.08592052118166	1.60264449472088	1.64088780989635	6.7452013572119	1	1.47835507342068	7	1	1.98967370843833	4.18028109954187	7	6.38822184664181	5.65754026332009	5.89100327426648	1	5.05708881484295	4.04243989238922	2.79320205311247	1.05936794963751	7.01835424607955	9.04339783698716	-6.63076082348097	-3.15732269238534	3.89802310269171	16.1986434611489	-4.37715888910319	-9.49387763505907	6.08050603436529	6.70890546287853	2.51907151781926	12.549113081379	-0.226330767463578	-3.82968489917604	2.76449718805492	9.52798773398535	1.35373445976531	-14.2304092542266	-0.734319927831378	-1.60098896828036	4.06735161653226	-1.10775243313319	1.92028093010465	-6.38004042178047	1.40172491988297	7.01354538578402
66	5.53610259816666	5.21246269994973	3.26969348597896	4.98048379677995	6.9843808679019	5.60098537617031	2.63623760975708	6.77347749732452	1.92396228185621	1.15931475179541	5.80224701269293	2.23186022663794	2.90288637105948	2.25482974425861	5.26495322925002	4.578523844409	1.71500747794369	5.77431224133118	1	6.19088365544158	4.11797087286619	6.83592605446639	2.19344743689466	8.97574766463098	7.80356781908273	-1.94019683876828	-2.045925867592	3.66576813789548	10.9604234577253	-3.7081843757733	-1.51307740027433	3.38246167686027	1.75560791419766	3.33644310513481	18.0622386898084	5.89565061816952	-6.73257285451089	1.49794463254644	0.0860013470064286	5.65232729169422	-9.67672864373711	1.58002257375473	-4.8806394234491	4.11993158534321	7.01335058710982	3.23842220689019	6.77315641728788	2.86699818320138	-2.30550758443025
67	4.20612161037185	6.92790026422285	1.97799587561667	2.84256045491813	5.63988836680318	4.32944396445736	3.80305831492016	1.44055172870858	5.2381772304687	3.19758349989777	5.46219693845809	2.5616781959407	2.47219386311407	5.04077288576238	5.6194277598295	4.97031207184886	4.09394294748721	5.1695999107645	1.11333129162331	6.70724264639703	4.79172725829741	4.17668099512898	6.68696647006686	8.81824364118507	7.97072621483747	-8.12660258087416	-1.54875871325085	6.6747782218421	8.0067648918576	-1.60249240239983	0.687081948606505	4.63786858894503	3.82601869397655	0.307762128144987	10.6491015623235	9.57874299737235	-7.82255761966712	3.33872286436795	2.36663413939107	1.90444996762553	-13.3750114844373	5.04898950119751	-3.25211280185462	4.9473475349961	-3.23534493666789	3.52588826281436	5.54382988045283	8.16060030839402	3.89663107805539
68	1.56446001948579	2.13953117271543	3.33221788404924	1	5.71875607513126	1.46960098129222	3.99898195138618	1	1	6.18025671341595	2.61402905607581	5.9924214936876	3.50263221047371	6.30371310590431	3.84751608043649	6.1212108654991	3.21082406148435	6.099613195405	3.47194277519644	2.34267629111084	1.76395688848782	5.72424186367816	7	1.81308523655924	9.47786962959323	0.546545608005126	-2.7582926055192	6.2191631807039	2.45015602323895	-7.27574885636874	1.57987213393182	0.621097579080241	6.62290660416309	2.18573094951544	13.267211638778	7.60726667104542	-9.07129633949903	10.4773898217494	6.08245676314583	6.15351038681294	-9.44297668350945	5.85420356849097	-2.19601573043103	6.82658846097309	9.55676783310909	1.68275191150154	-3.91988266180403	5.28461524629402	10.6231027706544
69	1.32719615525959	2.50642780720509	7	1.66229949424573	4.34485317147085	1	5.57962288981371	1	2.37487460509679	6.61464806990723	6.19307799277229	2.34488529489453	2.51181878190254	3.35129182649749	6.82446094341559	2.18118307165293	4.50639061128599	4.98374518364594	1	3.403249717242	3.59282890945929	4.70104150914961	1	5.01356957083387	6.69289337239226	-5.9793149349486	-3.38162626550765	4.89113634351338	18.5492203691302	1.52905516275495	-0.759434358071431	2.67473118318489	7.27381323983801	-1.05676037434512	8.37328969146198	5.03057644959403	0.109363641984658	-0.563545653033384	11.2692282178922	-0.469317717691379	-18.6416333378688	-0.741997615141543	-8.04450108910482	1.74521173290179	5.85390699107142	0.689788433386692	-9.68296645529384	5.15391624370873	8.91872436812777
70	3.44709554182552	2.07100563403832	4.38344293329307	1.00291494736065	1.83124714902877	4.32410418628444	3.89221443304079	1.67842229255464	7	5.6098224659507	4.53950537283275	4.91553407470971	3.42442662136944	7	6.38475844684231	1.42256702246155	5.14533313425897	5.24243526872815	1.08938788172608	3.10806357053919	6.39232784471014	6.88087402187558	1	1.23415431204743	17.3880477386711	1.691131394967	3.44332006281962	4.41999632057035	4.54175524229797	-6.43655683645344	-7.63470697700156	7.31327588708266	12.4561388132732	1.86369950500683	13.0576999872113	2.703474081682	2.74977197733469	-6.17424046648348	2.9548598057011	1.00102371454198	-9.81036868290927	8.53345629418267	5.04947796041507	5.3150592578361	-6.52188912876537	3.26670161736074	5.57800528350629	10.0570224467315	5.05706965567251
71	3.46078337288308	7	2.21019012325177	3.39651736795085	4.67213245532588	5.17186403020704	3.6246490642334	1	3.68988835702377	1	6.52476704372381	4.40272793410091	4.95627934977953	4.95674077233018	2.56126231202198	6.40272604757917	1.3504356630134	4.63032270677969	1.71104941815533	6.32819202124613	3.7190922600124	5.58306166256772	7	8.9454112046284	6.92759063981811	-7.40594477957655	-0.722809582369395	7.33951998733368	7.29125822271013	-0.715203199180732	0.160098211588046	4.37655890685013	4.44466844165425	1.53242987856642	12.5307761423623	8.44994751357915	-6.67633605582723	3.96882014585314	1.16661442102278	4.04935529125354	-13.5336171376193	5.2686653968823	-3.512923723622	4.81897799697028	-5.17017034547767	0.499980773308638	4.58784162482495	2.849183493492	4.18286486196047
72	3.85759236350367	3.12414299610826	1.71727663665143	2.76967110706225	4.05159639521955	6.22108745120376	2.05138590704399	1	5.89342729010664	3.199334974611	4.51068490157538	4.09285217473918	3.53801285733228	4.76065009223652	4.52553285530715	1.6724779891053	6.14139662958651	3.25453749104589	2.81843917877467	1.04679225373282	6.96307298395833	5.59987008654888	7	4.13929142999641	10.8358231743912	-1.88231160843618	-2.43271004081166	8.96892411510264	9.77839343265481	-4.45023054371208	1.14803140241929	2.79886378135093	2.49483326864503	5.34435438527571	12.7882704730102	5.74622210714896	-9.92740918650458	5.37207231584774	3.65722242688188	4.77356600962882	-11.3226902368439	5.68410569688575	0.0123861596769445	5.56224121625576	-5.75066278327546	0.141288937287801	-2.78441833668653	1.74695222406992	2.17324820154101
73	1	6.31116364393534	4.75104120153578	1.58232271897496	5.54494337301821	2.6043325966501	1.15786789137008	3.32783289856684	1.4601846571603	6.60429844209642	5.11307615378782	6.52020339617149	2.71335144639918	5.20995053707253	3.18978176723857	4.40055686084363	4.90920331503801	6.07100113708553	1	3.24357154924923	1.36644485093544	7	1.6996895544871	6.67113337490691	6.53074998554975	-5.44743236176289	-0.97960722772776	6.46743786835194	15.0811521985741	-4.12295241278569	-1.55325119687922	3.15337515105208	9.09674754870481	0.896092154439053	10.9025837190766	0.398554402684344	-3.73073692348549	7.11040347510155	3.35983626136733	10.0705068015272	-17.6779598373544	-2.37572054619116	-7.98207199196185	4.35191126357424	-5.81842964954286	4.20902910873163	8.23456526855527	1.31745831423452	4.77701967716194
74	2.7654084660109	4.53225197840568	5.23925024610691	1.2884522220652	4.2292532372899	2.65475845361645	7	2.48414196239843	2.1823028350161	5.72409053154	3.82594497801737	3.33928218045655	1.77766787509032	6.88865529150432	6.72583782102163	4.05099409604463	2.58313552442263	4.08289455725415	4.10322661608113	4.24101050292164	4.80407156484861	6.28957282903045	1.40684065798342	3.9585923110465	8.95618319768031	-3.50334354858432	-6.74514366784987	5.10455780095354	18.3467748754951	0.778980180530866	0.87209662903895	2.26939867260921	6.31790985465914	-0.908321794502848	9.11155103400014	4.41411338629358	-0.530272662020439	-1.31122799381301	8.86530122858066	0.399034748054819	-18.9948710643545	-2.25929255283893	-6.2147035884014	2.3831194977257	-7.10280484249605	1.64739776027112	-5.68712047909163	7.8989993670942	5.64880620214667
75	2.20687281333148	2.06514588954087	3.96126286559178	2.75183124643966	3.88210446684261	4.98828382061286	7	3.89317280537443	2.16893362725515	3.98520605887128	3.27589625809824	1	3.80010352284412	6.41196794300803	6.03368538904816	4.33565365817439	3.21583200898252	4.39415155878694	6.79039774952699	6.06277273422291	6.9886481091689	6.91388277288714	1	5.8050850107842	7.57080672178373	-4.66373028087662	-3.84931926939296	5.18598196250779	19.2974866362099	0.650442397380315	-0.874633963257577	2.28749831193016	8.14078388395399	-0.350302194359426	9.37425068051626	5.92379351904408	-2.33424930559753	-0.278923283138851	7.89010616674292	0.238164472166536	-18.4518559609663	-2.33784026488768	-7.76500969910764	5.73635599044347	-5.27620794632848	2.88978831549743	-4.58206047142163	7.66844267355407	13.5378796156157
76	2.08748183113981	2.84780695953052	4.73143123621331	1.89166677224321	4.82510835194606	5.49175102980875	5.95685093838493	1.17666785709019	4.88370252594042	6.25386445831857	2.32166702207309	4.91041742704753	1.02940365782489	2.81805304643195	5.88166317392302	3.55472204548362	1.19815739749183	6.53428184283637	5.89520569889548	3.28299760816163	4.20665793786861	5.33818782560922	5.73183193862902	7.31984517442827	6.71254717424712	-1.01480906385456	-0.713581666164629	5.98259726552684	18.8159569521481	-2.56324091311112	-2.26490276296175	3.2741711330206	5.32458273537209	-4.53218591871624	8.58541919647603	6.28164932534134	2.72444112888618	-0.3323182563724	7.20407570239588	-0.358071323081214	-18.445686511459	-1.18267699381373	-10.3082136767819	5.68790241801702	-3.7362212207229	2.73078086844683	-7.3027723249477	6.62760150992713	11.3480942799224
77	3.25972088254618	5.84428332606547	1.60662871390492	1	3.86882169994992	4.0628247541654	6.16012379943376	2.39909573802548	2.72666699105985	2.01354086065316	4.549390276118	5.27810821866432	3.05486519708816	5.58626919028826	2.50309352691768	6.56317621169768	3.19458366676377	5.3139867731174	4.39091567637971	2.58308487560471	3.77764614444554	5.19520173566361	1.4123187928442	4.66207579402867	11.7394283897886	-2.06555462495008	-2.6380722571857	6.71781991120861	7.86039139525246	-4.63218464078773	2.98627934921794	3.27684799842567	1.04267163032461	3.92132341253391	11.8121824873244	5.6635759519103	-9.59004774123202	4.28011541276542	4.51444811356852	5.18600397267982	-12.8286793951461	5.61862080906289	-1.13004364620468	2.25747884323563	5.61044039884223	2.99983682538209	-10.9825932369682	8.77808207399927	11.5352126812531
78	1.63410999014071	4.08853977894611	3.48651246096343	6.12231619335981	5.58636018855966	5.94291506283226	3.19588400386761	3.65009180495099	5.61541650046528	7	6.517687682902	3.44347192783791	5.433699477131	4.82393241347261	6.34803194363538	3.95613167496168	2.23744193656313	5.46519357629353	3.18708577152962	2.99016126017177	4.0896669051468	5.36665847276174	1	5.00005560220665	11.8187500014452	-3.81939843476249	-0.166960014282056	1.35131058365099	13.2133686014107	-3.67696444388429	1.03755276474194	7.79265384595163	1.44933163234017	-0.509610691183532	12.3268106199994	5.40475641111308	-3.31418864836387	0.809765815129366	8.26633936444219	2.02684317720606	-8.91057991111981	3.5575389917509	-2.80763250035652	4.60460801179988	-6.36716949551369	1.78648349529509	-3.05327701167543	7.92865186726859	5.55660364242923
79	2.67560067450846	5.79279393383907	5.20356080689508	6.36728730172465	7	5.34539873792323	3.56112678970409	1	4.58006346798979	3.21437891779725	6.09301697093662	6.79532196993608	1	3.38248929764241	5.3283286181834	5.87253416035931	3.1399699303856	4.72035994806617	4.5914100564229	6.74420419957961	1.83637780928904	5.81405025831825	3.25540691842911	3.05476189185896	5.17256109804755	2.59039017122378	-0.401548603233625	3.77654107194146	2.83744792956761	-7.57776265790337	-4.51093579116411	4.36619259042945	10.6760462568578	-4.44016885991943	15.3623321400488	3.20648120766874	4.26135654660355	-2.27928146025585	4.72060900248741	5.7718611905512	-15.2555143871074	9.52747067112026	-1.55841630808057	4.72849690661471	-5.34540474797849	7.5527077041741	-10.0230688736986	2.82750859875522	4.81235663217983
80	1.28849856333159	5.78665601849122	5.03237076295779	2.54124934262306	2.48095593556707	3.46765415324029	1	6.92048865458041	2.45537723251998	2.09804720508027	6.13323019988694	3.80686062684827	2.97397922987883	5.10968023498702	5.55109729278578	5.8575307424335	1	2.78920236033415	1.74133966213454	7	1.4523425659055	5.80367638022171	5.47302259761901	1.20280235375047	8.49352370121434	-0.580401176793466	-1.40686992219461	6.90438430545919	7.00980980129986	-7.86559627749457	2.71055526463574	1.2579565108174	3.89738719104058	3.58205190415557	14.7191009658938	8.34309650453021	-5.21867474667126	6.2379108353539	3.26027919781937	3.69736600387322	-12.1097304215406	6.0474294719298	1.52584888313501	3.74586394902715	6.46032704807511	0.108455305070659	-8.37899247418288	2.0408607307404	3.17314044631143
81	2.31863605655018	6.94234701119367	2.37144494271368	2.76724849579326	4.0207617865301	4.53774289541049	4.49354991366601	1	2.89150584286889	1.40116784235688	5.54174007254714	6.20326426157407	5.08566156838121	7	3.88117230674073	3.63314063701106	1.4042798632559	5.72836333536828	3.36722253961508	3.74437778297739	1	3.69013962681183	4.01631643508934	9.2356675356264	7.06924726808761	-6.50677993149857	-0.0411933162435732	7.30829344976392	6.62664413805905	-3.36701179726406	3.4516249111679	3.46617381701105	6.46485721446959	1.95272953092652	11.7442441227472	9.06973831633969	-10.3497645817236	4.55346065597152	0.703966211059685	2.75620051013175	-13.1169908820074	6.63640706628407	-3.39684217064269	2.84386886545625	1.84210715654575	5.10959787618341	5.27048351167841	6.36342285460154	5.81214318093313
82	3.86016122696964	5.12211849909411	1	1.34461596811414	3.36153554301231	3.7217378176834	1.79740205474397	1.4886183379052	4.78418275046736	3.5049644092617	6.39974343775037	5.95664690511365	3.76291086606144	7	2.75756161149059	4.50948283253556	4.63869682391825	4.40300743605839	4.42094261419728	2.24752175202512	5.94579901964266	6.14330600885084	1.19144940961543	4.48218602954712	11.8028189425593	-2.92199751897767	-1.3442881408175	6.4739074905575	6.55848808047641	-4.03693292418176	2.65775345341577	3.1522606389845	1.18408453029918	3.39130385267204	11.822535722651	5.6546719491922	-10.4569306005872	3.5252827282675	4.50164938207049	3.82466496267385	-13.1095776113755	6.14238133104764	-0.353446149782366	6.80269609508933	5.82047004976952	3.21993302836123	6.59650219321767	7.58754611088926	10.279795104917
83	1.33208595358526	3.22377864591403	4.17555347195116	6.42448444471878	6.57188698243605	5.46236148005157	2.17985068856858	2.65213354797475	4.0400434133807	7	7	5.83941304383696	4.248822456016	2.94027265693869	5.49998543984943	2.18950633913698	2.77419653834559	1.11542405279831	4.49568937705442	4.23173102486116	3.22143625344881	3.51655969244133	4.74848553696265	2.30042557195836	11.5059192751306	3.39371531466456	-1.06816156004088	6.2300938424712	7.7780246273345	-4.49313835538244	0.141305568614971	2.14384847101628	3.83686366414051	3.81945717687344	12.2334039834111	9.6224270670289	-9.06458741446735	6.51345332899033	4.02369236083767	2.36921689344307	-13.5469542400057	8.73615572720004	-1.84856666666281	3.9134162965136	-3.03263130725281	2.27629889812572	6.32773611597229	5.45809380859064	7.49162582366564
84	4.59692623848642	6.58000894280478	3.98557346129659	3.52983175246451	4.65070944049638	1.34469358915227	4.17017225632963	5.9048986001812	2.92166775455374	4.35472180502373	7	2.80946657145651	3.36364985091121	3.95482640066829	2.51593726417586	7	2.27958956956844	5.44419267995353	4.46758321453539	6.39365423505021	3.90611194874034	4.83699023009339	6.91954592419436	1.18512375980834	6.99799298205613	0.812482642274642	-2.56056874212426	10.1897317264274	18.5357625722365	-7.16899846008448	-9.51955361848912	6.39449095799291	9.94865500920916	-1.74903457208699	0.0834221307776176	5.0559695356565	-8.24817005184219	3.22505266403448	10.1110415939908	7.6577965124645	-4.91519004792569	11.2331215560933	-0.0737961892639799	2.95196000194772	-8.48465234432303	1.26141217995906	5.68427323374391	3.41697120094521	5.26899988419505
85	2.34667433401862	3.87475898962744	6.4807474750094	1.8938922734519	7	6.27963141570686	3.71681587201225	6.33367171747703	2.84508187703405	5.12556085671732	6.32840572642966	3.81320877905471	3.4067418347046	6.58690000950839	3.71483060767276	5.79976416014766	2.02739239679273	6.80012701342537	3.86434520722205	1.6570200428346	6.70331392126081	5.14295575528276	2.71713924418038	3.15519781093949	9.68377584227412	2.33067486694146	-1.7260742181243	4.64087768439038	7.0439557474827	-7.38864036289567	4.18603685370892	2.16899163467609	4.74633632666821	5.47366965031365	14.0288106342022	8.40596016212822	-6.48021117726419	6.73715650628641	5.02086311412506	4.3883283699143	-12.1683116204141	5.4383827802332	-1.00739252687909	5.16290816057906	-8.79023622789293	4.52664790990703	-3.32288508609364	4.0368146190229	5.43795850754285
86	1.52511627191144	1.8546371296374	4.04891800104369	2.72863681932532	3.71692982115581	4.77333009868546	5.6864652137789	1.29973857721013	4.35325973909868	5.78697675408541	3.62568813149973	5.19859093204615	3.83167956342534	4.02694370231913	5.49880910702896	5.80862147329981	1	3.48641321788936	6.67995753231365	7	7	5.83820052390531	3.009857288955	6.21883637067646	6.45536710319123	-2.58295804861939	-0.78371975485191	6.31711993017859	18.668925505387	-2.30791904155173	-2.01132250012315	4.35704291898881	4.91387506395554	-3.87655443212755	7.69357902228779	6.72516202632365	3.36560485934778	1.38357923710786	7.1014215128219	-0.241823442342669	-18.522310699155	-1.03458982737207	-10.361900102153	6.60384079461781	-6.86667945572689	2.40236960196857	7.7145442939764	7.49030226668256	3.38443600124519
87	2.65589445859751	5.13939908529156	1	6.22269659396202	4.33154915824634	5.95991884295421	2.64148677541543	1.54370559077008	6.61523031986154	6.813885560091	7	3.82680496024334	3.94077388833235	6.84525539681946	5.11586349445505	3.07820758112892	3.08825546098659	6.53203030279041	1	6.90183014470657	3.5881550764138	6.31423851605969	2.62916758560922	4.44897016569098	9.5575618863762	-4.96792362181519	-0.425529597228053	1.57366254094816	13.9935953718873	-3.14922975775465	0.376738307551071	7.87187846942331	1.86003899978655	-0.616177630998157	13.8194140352253	5.69965389346779	-4.12255369620359	-0.0189359033367168	7.89931720381971	2.51233310136245	-10.3363902490401	1.86053603420256	-2.34069662157443	4.50827047992393	-6.76003503678121	2.33381290166489	-1.76020917562533	9.13675398226443	12.152257101542
88	2.87138632622963	7	2.2644565713804	2.2129234826469	4.33027753404424	4.78749552639133	2.00921667237725	1	4.44558324264846	3.91385501766004	6.53679448419865	4.53847047841163	2.76383225965105	5.80954450764482	6.04472567653974	3.45073921601331	1.74017045063832	3.85023143348914	4.71453479567252	7	3.54822438307895	6.98006892483983	4.20130480924758	9.1635081509114	7.09131597560721	-3.09594244859816	-2.20413757645454	3.26831998630962	10.0684357735772	-4.28511912747628	1.94370395736486	6.38831101003455	2.44341006547915	0.803915028320468	14.0594556193173	8.25629660032984	-6.01292744313783	5.48488693306675	0.380962876754433	3.41877417824508	-11.895075406604	4.46603245199357	-1.93801361642628	2.47536688632667	6.86859507641142	-0.0762516174027109	-5.01844763059115	-0.776317816201863	6.97596640577193
89	4.37894421033873	4.04390390169593	3.55079683287871	2.74628810730761	1.96471375274672	5.77822037695194	1.34497009871548	2.20961070390327	1	5.9026617168262	5.4509905597748	6.79834481955659	3.58480685943127	3.79338293174677	4.36860322117774	5.61076363010594	2.61143481062375	3.3453669609863	2.98043362070625	4.39449791364809	3.12548190063659	2.74462773905555	4.42093666779173	3.99046691727585	1.12164237397667	-3.06375108949754	4.26590274609722	3.96551575254597	12.4376761047648	10.5165308847423	4.77792643655597	6.47036859270366	4.68176693912379	4.52971960806498	0.0585861261957815	3.11026259813725	11.637975531803	-1.74117176623567	-0.912223918218109	5.68463272047355	1.00106298122238	-2.91246195156868	-3.61131002824759	4.7977694084217	-3.4132696534315	2.24753451459249	6.15408551711527	4.11892674210604	6.53187102753578
90	7	6.98675309592953	3.17535167311521	2.7131512540665	6.29837013499888	1.24460106167196	3.27083378337761	4.22907657354335	1.59443550374995	6.62653718903241	4.47018653399122	6.80130296456048	2.59391560778655	5.41081862553133	4.91344950996941	5.5020906877607	3.77964654271708	5.13833737584286	3.51607019438946	5.93771078103678	2.41859574059705	5.29219850686348	1.80754831423763	3.26807135455933	3.2074982549147	-5.78675335993313	4.41464291669621	3.82711387872508	12.840156328632	10.0795799786883	3.62289213019708	7.68134579416426	7.21260223088636	4.45944060113409	-0.623437811018278	2.09663092122715	11.9915174350486	-5.14522857437979	-0.969346408484209	4.67134260553281	6.00115742446921	-5.05727218045178	-0.293883761915321	2.65690914595968	8.29837067823636	1.99922807857658	-2.72970461856589	4.62891071287644	14.4610030202699
91	4.48327294240793	4.57155850798939	1.33821211742109	4.84961092167994	3.51426011986949	6.23953142106065	4.60461122122025	2.06228672626402	4.10517784581069	5.03806035197517	6.7305774327048	1.06917152901085	1.22961665681467	5.46638784844762	4.84760747099066	5.94833203607887	1.78315386271825	4.47566268865312	4.09896211374588	4.53442430172743	5.70391433462523	4.10549618583095	6.09410288575904	2.74547299339463	4.72851802726895	-1.98162823944514	3.62726039829578	5.44735122312309	7.50639749861682	2.38184403558499	4.68931566858517	0.830980189120842	0.134341079962573	15.2659275984281	-5.98971485435447	1.61732633808551	11.6091986931913	2.77980730460732	-3.56886649673491	4.5965436500761	-0.185380062530353	-3.0703115750654	-2.10892386510335	5.36277691447731	-3.12756600203191	6.69438397318089	11.0204966910985	2.22265556771436	4.68281971814948
92	7	7	7	6.52831437271037	5.12047932499579	2.61067140671538	1.30330355321056	1.05801248137397	2.91261083082519	5.37208031687374	5.25092497384275	3.00135128261104	3.73027048075481	6.65326897254823	3.04925802829554	6.02022561084803	2.25415975685293	7	4.25434047339159	6.98517035519443	6.52617132561013	5.24699368226459	4.23368191434886	-1.30478279393318	4.97980038813858	-2.64671370230111	3.95205955152878	5.88676479228474	5.46289666152482	4.26788857669198	3.71427344536557	4.71676753361018	-0.0445419973864436	10.6348483345779	-11.1034012521484	1.29735056365844	11.7899049199192	-0.9020963402185	-5.4592881307041	5.66405776124842	1.31231538535217	-3.76593600907542	-2.65760702443592	3.74570671511597	-10.8784729036831	4.82036126847383	6.88566479770804	1.09316335580741	4.85054895097467
93	6.83238451806091	5.55469150664186	5.10291094100839	3.81311911832983	5.06332369329174	3.88906567707613	6.4889530588548	1	1.0717178207933	2.89457904323786	3.94761323799105	1.5361225553643	1.90389803369634	6.08201173227161	6.37997039458298	2.92137754089606	1.73488385002921	3.51065507929152	5.42418717558242	4.49284208993844	5.03504761372007	6.5309544036609	1.84666310571797	-0.493253993915704	3.59243904864164	-4.41698889339891	4.55705024839816	5.59310025651475	5.97308850564442	4.41174425100202	0.232010002223065	2.46461704613314	0.307356902736706	11.3771999684562	-10.8152066909528	-0.264124804510154	14.657430472947	0.20887724618629	-4.96508219891045	4.53295316417759	-0.545378934316275	-1.53014648641578	-1.82199302342109	3.61575254279382	-4.93237051433721	1.46320032262325	-3.57159739206642	8.16292013101194	7.95778796804636
94	3.22767788998545	4.66881828251669	3.44338086855687	6.71358096898164	5.62758780075276	4.8079973462391	4.50260047191168	2.93704555495276	6.07974819057638	6.96970632776287	4.67582415207093	4.22120926003538	3.40420623590087	6.59151904380616	4.22732545450131	5.07952674694425	1.39801737483855	1	2.11468805268203	2.94363528339631	5.34390459386003	4.07245953450263	5.15172447405873	2.12738005257392	2.8644015328907	2.3379008219267	6.93851173166993	5.8489663677514	8.51922504359471	4.12180211989395	3.95253163322675	0.813703318640879	-1.19800185014481	15.0906544957762	-3.99213345511041	4.21043098506774	9.22653323605124	2.34075671910817	-3.23072716100306	3.80717412884282	0.618170153717775	-4.8506207168607	-2.23325222187246	5.872440371546	-1.17988310085809	1.94263488199869	-2.83951727390542	7.5897686455846	2.33323501559543
95	6.46546213975046	6.4335291114053	5.54168637441899	5.18264744747505	5.17562558435099	4.9369906650473	3.74407130926929	1.77329690964147	4.34839126899254	1	3.744108586431	3.74322307260688	5.54316088020934	3.72375237694083	7	4.67574145448512	1	3.9891787891583	1.60535682388042	5.15100949836631	4.42904714924763	3.17207057047579	4.70929517856305	0.973392737325566	5.49194297891196	-3.33176381086208	6.01124673830278	5.43182207127806	6.5005035673806	2.11688237324761	2.03692417054868	4.54051431073199	0.947001617448132	12.2620395138058	-9.97188977610519	1.34531919596576	11.8804097339457	0.703445753167168	-5.01199105498636	7.61404942984198	1.67439114329611	-0.958540198937351	-2.07054863112736	3.03771786189832	-4.41184117288628	4.1026681749236	4.61002448524164	0.543510761548396	4.04507741864612
96	7	5.81588825612359	6.63219988286389	1.94073389736644	5.55919821982454	3.23833700585113	1.70918725695507	1	4.68673629307338	2.73731654789444	2.51745075086698	5.34116817857237	1	2.14034185932832	3.82047930523607	1.76359899309931	4.00570699609065	1.44330095133253	2.58540995296985	5.05079810283441	6.15391623046226	4.62596976827175	2.14565658234312	4.48917893460829	7.83271091000346	-1.93417707196021	4.66928122378497	2.63559531357098	9.95057406698441	2.78166552590393	-0.218499331819212	6.89004612433899	11.4750826565978	4.4163466200737	-0.95302234790174	1.88719337203983	12.1204843952547	2.31058547280135	-5.78964688877199	6.88975439617905	-5.6688319684331	-4.82736789973996	-2.53142577118459	5.19499767712255	-8.17109023430131	5.04773998248395	3.15845745255542	0.782833347894057	9.32477151227974
97	6.26578772686665	6.78397287574241	4.73433126590026	1	4.3997546803723	3.91024364085046	1.61992577944765	3.6950616229948	1.48457023696708	3.16274650479536	4.64933648515145	6.88095737658665	6.08404132329375	1.83302052396692	3.15007061176534	4.66266774840381	2.14679753086873	3.72247875835999	2.88295045607951	4.72570830213062	7	4.6923160652516	6.40884591962863	4.50932988746783	1.43177164076159	-3.14169141970251	3.55635612801706	3.77373680946462	6.00726807005537	2.46193358561297	1.30408425844578	2.91769419951199	-0.074187600532987	8.29538023555076	-6.77664376211996	0.302357138021782	11.057476476663	1.55317888560096	-2.84366764725539	5.49302657867583	1.29751787729184	-3.30674666130312	-5.895832834464	4.69900861841057	-4.31084658375282	4.86794555950958	-10.5756087353979	3.06588350697295	3.9600262248453
98	6.20493014734323	3.20255899842265	2.4424394496708	6.6545385342695	5.18606655861466	3.51883678062859	1.69925068835431	2.38676665689149	5.40163485074294	5.17443260946855	4.02181151062069	5.37973088874012	2.75865078709112	3.93044205670864	5.2829715291086	1.2592741953189	2.40818076444459	6.92750832196781	1.87185531310733	3.64123817788251	6.37110450366402	5.716196146533	4.86817354363692	5.1615284549805	7.44040864446602	-1.34253377008633	4.4116435036208	5.6268773963341	13.1552702256576	4.77487178857596	4.54511573587091	6.2930029677189	8.18470567812282	4.91619094077318	-1.74668260473419	2.31499336690946	4.55992022679319	0.733092456524403	-4.4281347889064	5.28226230483901	0.620598058223405	4.19467431808704	-1.76364157576903	3.10495212880194	5.56447213452276	0.369703599244836	5.41831359354685	0.440579555545686	3.76134846215523
99	7	4.85470033350568	3.28112656205685	6.7664765399365	2.54651909248871	1.86570025398932	2.08076543858589	3.99935288509562	1.72990346583363	6.85220679517939	6.51962057515562	1	2.48445498969128	3.33924742335652	4.88262795101915	5.67244399375864	2.05824362538402	5.93352670912549	4.20350725825106	5.9135495522229	6.3215770379239	6.94913365018272	1.00922899364312	5.10593299457327	8.1174630682317	-0.902507427371102	4.53258826364109	6.77951237791325	12.9742746882492	4.34792721297568	2.94368336876128	5.31157811882028	7.23744213923835	4.61701289535063	0.0152722313538489	1.0725334018873	5.99366308256302	0.700515709970636	0.126090321950995	5.99541781551546	2.02815506925929	3.62502957412578	-2.69829677166782	4.88202995924715	6.36977178968495	0.867485656655479	-3.17301332677382	3.10937881225449	2.68512680234923
100	4.13265752338227	4.59197568373517	3.46374034781578	1	6.29705196783716	5.51408499623559	1	2.35428356963509	4.82361549189806	4.63210913668011	6.6778166565764	3.95142290207598	4.12292473638611	3.64592603750299	6.97779322460848	5.92001830693422	3.58474883563272	4.57644434548063	3.69380624698195	3.89422914953227	7	2.41682861599065	7	1.78533875696878	2.90496237447194	-4.47603285595701	5.64102382543624	3.47389850772237	13.3244740723713	7.57003864161035	3.96837393124313	6.67103968696722	7.801664486762	5.82902744626405	-4.75962327794275	1.57294954843943	10.9788948564976	-3.10242324273238	1.63645419541317	5.38004424561189	1.74753170673999	-5.70886621311464	-0.175382911384793	3.26932410323662	-6.21773432387791	1.00424953373881	4.40224413878213	5.30277402210889	3.7048715135258
101	6.74189967152942	5.96080232515794	5.78328073291179	3.09596012931361	7	4.90121056076153	1.79914800457587	2.77873941579324	3.55050946426227	5.62297122884141	4.65951551175697	2.62070371659949	3.42807019288141	6.50443683099458	5.62290680004559	3.64727163815847	2.32745270105123	5.44118978041676	2.1220874334215	1.8209682217477	5.92097346306031	3.98024507091124	4.86108470834378	3.34086327964555	1.02092376202772	-4.04248382959838	4.54213628767498	4.79335170557471	13.1632337049664	8.15772107351423	4.1306868081779	4.9690605193564	8.67743451315253	5.29477602283823	-3.18360109930423	1.15833947124953	10.702335086927	-3.77303639747644	-0.78945060669455	4.79988588398448	3.50189442730644	-4.44977236428393	-0.508791401360233	6.49981208200564	-2.86445995040465	-1.47712690842223	-3.29679746034262	1.16437181588964	-3.60381931900593
102	5.91832160767617	5.95993926947228	6.0657246822079	4.51173759163328	5.28154800634308	2.6829373286399	4.5601853713629	1.69018039210466	3.27452732827828	3.96381199078416	5.94307234690032	1.60521257312977	2.3200295922217	5.89279345326964	4.81838148063041	4.93051142651855	5.37588680602056	3.66728229767639	4.39287343305961	6.13921115431824	5.36604618406982	6.47843781930339	1.13930641216118	-0.635758966886044	5.17270998514098	-3.91380845146433	5.05266301690234	3.60063385759513	6.74729300050774	2.32920650871791	1.68238051423538	0.543020629462171	0.210021691544321	11.2054093832398	-10.9070571990025	0.811879383287121	13.1738031346644	-0.571745853544623	-6.48686482212005	4.51438952166299	0.037971228993795	-1.2786082917368	-3.17136959898956	3.91424550165693	-2.84441847792134	-1.82471494403025	-6.1996409641785	7.83364860165799	3.78888006684101
103	4.10312771955894	5.26880286018345	5.03382763083719	5.08508245425973	1.00635968720455	2.1141294332814	1.86205103430929	5.52529892041828	2.54679579569754	2.19937980085662	6.17721788954353	1.76768109203298	1	1.89209878775062	6.27205361539193	6.88000603061852	6.05603305560745	5.90217709633668	4.05183380679367	4.2808458009215	3.62455512823736	3.50392478387739	1.34656092802432	3.09189446542173	6.45906083864618	-3.27396489890771	4.54546779151713	1.14729377566596	11.7464396438116	5.68560959049757	0.116979319360877	-0.94436137670496	13.3146947720369	4.96842972912836	-2.39050202748454	5.31593812013202	7.14288685073837	-1.26409077978706	-2.56458426227143	3.44056488839413	1.76981664760101	4.95092634060108	-3.32356439128468	0.444969843250968	-0.0760946474310323	2.33245669667023	-7.86703254583336	3.03112350242581	7.06752322578071
104	7	5.7257632856527	5.73861573802979	4.84505258998401	5.0055818134107	4.18649674621351	4.25865894834484	3.42580405149468	7	6.07872740845094	5.61919394583117	4.91587033252699	5.14634422539463	4.07328810631996	6.64218026985122	1	1.64267197365348	4.07546926122667	2.32365966292065	2.36196713307132	4.84237459526512	4.51735999708056	1	-0.103847288611115	6.42278866290194	-4.02946856082408	2.44767916778647	3.63175779755524	8.08951874022213	3.16247629590613	2.72695957806017	5.25366899016756	10.6149964159061	2.68284809005365	-1.16066610347148	7.235869367664	12.4654168865511	-1.89722728611242	-8.05668589592356	7.83683015713097	-7.22463962391293	-3.29902045966825	-4.61122052108677	5.86031524723837	-5.1657555343288	-0.4251084837083	-0.350372400078433	4.26698991870737	5.39595929049115
105	3.41780234773344	5.92284331979058	2.93308262770384	5.45397692674512	6.19523587747522	6.19229636019809	5.17173121235045	1.96435808559035	4.2823788860256	5.6706465242539	5.19601500299806	3.06052073025707	1.79369953345266	5.38201884536276	7	7	1.52692327670965	3.52882572255275	4.29047870726123	1.53866782827861	6.50534674347053	5.5123562829047	1.25694003450401	1.54945858709916	2.69106735139966	1.13721938301562	4.47276687709331	6.80387503800403	8.16842510523774	3.00081120738848	3.7865592028545	0.166785802763361	-0.0533011638082284	14.7967809802932	-4.6274942066169	1.01304692244532	9.92447192968783	1.70848573624029	-1.79927868780349	4.82221683966076	0.911487728996587	-4.6128277944519	-3.79358858754914	5.27184648582699	6.8932471503937	2.17215426535841	-7.79070274972591	6.88186168264956	10.169209103644
106	4.01564406690887	5.4854047612442	3.46420115708392	7	5.64034873968905	4.83226131744197	5.59881423598832	3.38420772745845	5.8569574684219	6.96603435322361	4.33638246652469	4.47425545081583	3.46654055736311	6.49672999539184	6.51090372284694	4.92682122456999	1	1.84034759816336	1.08020557207657	3.09659974337043	7	3.48875091619269	2.72629075580894	0.616646158459244	2.78521874915447	0.824469645688223	6.95414277907839	5.5854563452366	8.58233863647147	3.68862419801331	3.82640080319007	0.378059357022486	-1.39126127336483	14.2323977676879	-3.65821428999808	3.74406280490755	9.92163766582266	2.79415421359628	-2.34861186846514	4.53395892815334	0.760001081605712	-4.02794472695088	-2.95853030185817	5.54052925349271	-3.5396865598827	3.74971209479694	-4.73988892209708	0.702198423876853	1.8304908977318
107	5.8905143852114	6.79069376159226	1.01895243361891	7	5.82598664924235	2.32858278656896	1.14963238878213	1	6.82985645956542	6.10819191156764	6.63134304542801	5.6955193807156	3.84790618678905	5.98009675363563	3.86079514417339	6.26413138679416	1.67310960637794	3.95498015994061	2.59501727389926	2.82199649234935	4.27701408471505	3.23310391964859	4.51789795862379	3.77266032336453	4.23613417332142	-3.18721998736234	3.82821672805057	6.90514110268815	7.76937336975962	2.22254478026002	-0.333818869361355	0.854607809340049	1.15845626538691	14.8927178693572	-5.84708650632626	1.61703391390812	6.22771026510993	1.49855782454767	-2.37145988894178	5.00874892661475	2.04599736510799	0.676495635647597	-6.42597122281273	5.39299244170246	-4.2447830117876	1.25606571868676	4.35389834071741	2.14093084375039	3.37348131703883
108	3.62400349083206	4.89769369830019	2.58608806682086	5.97922069690676	4.29508512032176	4.55177559066914	4.42468719410867	2.21101511607222	3.96732024261221	2.14875870102701	6.11066607542364	2.6683605333662	2.42778156207776	6.74988638278333	5.17212659748937	7	2.35563987080992	4.33301885337369	3.01053018360051	3.56098890294039	6.43837494410192	3.89544946253367	1.72917600129985	2.93613616457556	4.58786840976977	-1.73926611964262	3.55015627126563	5.81566066975989	7.49173529975238	2.61886976571979	4.82506919971326	0.503605257025504	0.166492910576619	16.5488155092538	-6.53863722629352	1.57992442595107	12.7652095341089	2.92046001460411	-5.35415115197062	3.41361563843955	-1.10635346934653	-3.27890663776206	-2.76844815153866	5.27302318859198	-2.75058688887158	5.67557947063396	-5.06829905420777	1.63857556242902	4.5173543625908
109	4.44684418639533	6.54070953486379	5.25407223427787	6.13875241553206	3.67258383457831	4.04936154505077	4.45394629456355	3.59451539114578	3.09394184991551	6.24679819843687	2.16127937501954	5.37776129995117	5.83257310812815	2.35586878679639	3.81301931633676	6.3728449341023	4.70646141882054	3.10153904918884	1.90588761153079	2.55645070553479	1.43034100795332	2.48079950426003	1	2.15651314175782	7.94837196175037	1.12639957285867	4.02169759268381	3.57848734340875	16.9158735824268	7.0547809061624	5.85229771201476	7.0049964141209	12.0044112895098	7.13929969793522	-7.20889083395686	3.50798351399978	7.72878060088713	1.06538157603938	-0.587041713501959	8.30793461406489	3.40994271822528	-1.27957344086	-3.06987989266689	5.9328429505794	-6.28739792708678	4.35328380280228	-9.00239507225474	-0.646958372721102	7.1863694699689
110	3.99267264657374	5.16455628207155	2.61239659007375	5.37212622297949	6.54084441340799	5.89944929069629	5.97697766907196	1	3.59576706226437	5.97753417150966	4.73646313829875	3.89503150540271	2.54497852861411	3.81801066635811	7	7	1	4.68136765958063	4.34928649970353	2.00257831575851	6.78693062716309	6.14045183683861	2.179932828287	1.54112408376167	3.272219048859	1.16035473268957	4.83168232213062	6.81380119300538	7.84396552106202	2.27742043726375	4.00238947078501	0.162296809796481	0.870232951417402	13.0439744456242	-4.6189353196709	1.43103194562985	10.27737684412	2.13780635469537	-1.62286787009181	5.52756777640559	1.41091215930724	-3.39811310349824	-2.80920600993626	4.99368196428674	-5.44660568110219	3.08141020489506	-8.44388642059395	8.97374971277321	3.73952687121672
111	7	3.53540896007514	6.68331218504692	4.70793195693401	3.47052492639342	2.88496546793619	5.92821630692938	2.31971398246103	3.22362853148006	6.90117680624252	4.19734358403989	1.86929680712755	1.81340559499638	5.78030128789414	5.68899323061205	4.00150086723645	1.21326007966419	4.01520170847424	4.13896851966913	4.48374065431745	5.51443945323574	4.54303313629636	4.65642928269418	1.13617906791056	3.53865319928505	-1.52436754876474	4.70730805606564	2.87276153230426	13.7632051646717	10.17803998147	5.50643180565179	5.34364240284162	5.75401392822487	7.45626490440337	-3.87725475541491	1.13702581619151	11.817065727886	-4.68654484135568	-0.540394503725333	6.83608800177435	2.36774780101543	-2.33104168618096	-1.51238094140716	2.7653230501894	-6.38164319084151	3.12413275995541	-5.3439166737666	6.91033366126943	5.66066002750284
112	6.93715360729785	7	3.80419125645536	2.31103193036407	6.46775336962319	1	4.02669640921877	3.73922875649482	2.0514806011977	7	4.49288565589985	6.60161204817345	2.64615198479533	5.41507696198828	3.92010451115116	6.16376814895701	3.5364418220117	5.18314936899534	4.8703660647464	5.89176048702917	5.80006829301985	4.33848921659802	1	2.40676762560352	4.1199192127211	-5.44970728674683	3.54739194823654	4.23101718362002	13.7573965319064	8.71223340438821	4.72011723894702	6.91424343355289	6.49639896880408	5.18846397157596	-0.341682165446685	1.64480702247369	11.6876219830033	-4.1194585437313	-1.35152061851132	4.43135720238838	5.64669528184061	-3.97937233911507	-1.02804379442193	1.47892978686403	8.12610061588999	1.71051473995868	-3.8872324135362	5.28116197549609	14.2592881638278
113	5.7301837402115	5.24394535618236	6.97203601383614	4.22307640360871	4.12001176707282	3.88513882924006	4.51558051794474	1.11485393439147	2.42850980130027	3.6906901600659	4.49623251276065	1.16111965477166	2.81132156522982	5.1616319029628	6.42736690881146	1.48478329755466	2.48682093947496	4.08669603442439	2.6988995529115	7	4.84979338364244	5.88665110367408	1.37233848543087	0.429017675568988	4.18225440566249	-4.19985551651397	3.53267935807073	4.480428237132	5.62813516805354	3.76201026967225	0.702609949130447	2.41855522391872	1.05692124562645	11.8337878294811	-9.99411599577089	1.17478474801324	14.0808126437773	0.353309890800497	-4.33947929510703	5.09759430202111	0.452435648878111	-2.35182603274182	-2.16902744765452	-0.642338334085358	-2.62710161916179	1.45878718437003	-3.75770520881246	5.92717663556597	3.75068065979578
114	7	5.17742948250168	1	4.08815616901364	6.20733506877764	3.27695528672781	6.86878333790826	4.02469308419805	4.27752817690796	3.93523646321975	4.06986453003338	1.24072871913487	2.65041740013848	5.60609822563102	5.85037073077931	4.69492188451681	3.35044729118112	3.4858310040218	3.81171129448464	6.12697692912842	5.91685935826503	5.99549012214048	1.01095742491165	2.56182488730131	0.879239688359821	3.34129145263763	3.96372696718672	4.74865663028472	11.7529257925054	11.9384943512048	9.18739169161387	5.9321840696154	7.25774078710229	4.91082083215729	-3.48163296273818	2.43165358581397	11.6026086427036	-3.44302926786873	-2.25573596264521	2.76476031524287	5.68144153789938	-6.93763095709778	2.99793642044235	3.41206358604583	-4.13901991759105	1.02130190923384	-6.28778405710642	8.53819402280016	2.95470553338677
115	5.55252857312577	6.1328690327406	3.37140969312328	3.22776422060084	5.86051322079387	3.90457789845102	1.23526775478517	1.03901860304554	3.33701999658552	7	5.65713687457574	5.70900515652677	1.14607564143883	5.7519127211509	6.80587655621462	6.88792074158189	1.40900472427949	4.71536202002	4.01765659684947	1.66247503931803	3.77031091114521	3.62132477131051	2.39616374386835	2.09740556517036	1.57064529458958	-3.35625859672655	4.04591691058192	2.94519267027621	10.5465279143677	10.2020400871308	1.55850031365547	6.62588345709951	6.45168232932017	4.30447230466106	-0.587413371573288	2.6748123579847	9.04018589408632	-4.63157140714541	0.304465805617332	4.15679417845911	1.8411790075215	-4.1524694226345	0.819656390875194	6.1852374574926	7.43880852733584	6.90845397183945	-9.96310955592366	3.05055044624088	7.93255623113522
116	5.03727811929283	4.73214614615145	3.40885977581878	1.43882546002236	6.4967639905376	5.52867452967611	2.05468990867957	2.56668945650288	5.56383499270221	4.78706620503864	4.93864966934653	3.87844517813983	2.91404773670423	3.27261489912197	6.9168021957175	7	3.49735988820752	3.32865584857473	2.55366821529072	5.01797299264136	6.77177118696971	1	5.69006246472619	1.43859127626004	1.83648229188271	-4.5508018017279	5.42959823250779	3.67522989975381	13.323515027268	7.47074112524497	3.15987187455101	6.55539395910128	8.14677729384385	5.0634984425119	-4.17683627004257	1.77238298268857	10.6667168214152	-2.38448040148415	1.34460278233876	5.43512359401736	1.77366657541109	-5.68220558521309	-0.169859088570533	2.8816137516674	-7.24781210311441	0.132441357848651	5.59709042482911	4.08234491216512	1.84717340924487
117	6.22696541637093	5.75793001763869	4.01803849035901	2.91352931121758	1	7	4.46850085533887	2.77786886119651	1	4.65755786403117	6.41365740774025	4.78275630572868	4.45472031324616	5.31804176906562	6.18858929302181	4.00722447727201	4.67914268129796	5.97511062641658	3.75850245771666	4.72444122335067	5.56148508442166	7	1	6.88250267767355	4.74326121481305	-10.1550220489381	1.21444285429571	8.1852169753861	11.8184822398384	-4.59250129291241	8.02645555107762	7.80895887422304	5.8684991261772	8.23472073496568	-7.39905541762736	3.18937714732676	8.55195260316798	0.807767885782005	-5.60429598544373	3.94344720133303	1.66950751718584	6.50936819549776	-6.44331206617703	4.57912988614021	-4.41051006284109	2.51200994486986	6.04893975887211	9.09155131280597	-3.8459368456655
118	6.472195176289	6.38273806913436	5.52803140738067	3.89772497211592	1	6.03980569203083	4.25681398762064	2.74761632988894	5.22149080162219	6.54451110566053	4.31765513505801	5.11981693365893	3.05658393898623	5.15848053333084	5.18209538512936	1.605432525663	2.52519634432219	5.97627470408295	1.36275719132622	4.07351133571755	4.1303905443491	5.89413358213171	2.8986003307277	5.51528241947569	4.35027499822403	-10.6646982247929	0.522104954560225	6.89548851871296	11.8499978327645	-4.82027011807117	7.81950862102893	7.69894046793788	4.46626618697602	8.6783861992492	-8.81068622935103	3.57716734901504	7.49534993575144	0.864747924790042	-5.79629857229838	2.17830485727677	1.19902692565701	6.37469290366776	-8.17133764043703	2.3806933488244	4.8276893426852	5.0281886139904	5.29721279011491	1.16385523592121	-2.8373062491513
119	4.59032769007271	7	6.54853544534122	3.39276194517722	1.15698762419941	3.86341392962427	1.69958728597433	2.24155682408678	1.27983555114322	2.58957452704449	6.86375265862263	3.28139514117374	3.96869380538298	6.21906374850131	5.9566144100817	7	3.50666990583834	7	1.73224261702124	5.81400413949491	7	3.42564011003471	5.56694961003369	-1.28986208565024	-2.00936772874075	1.29382619915263	6.30531563281643	8.15725702154847	5.1929366202635	6.1398448163153	3.38126761742392	3.17948531915386	3.78840668120205	15.9912714327552	-7.86226517209222	4.19382925905245	10.6966992994667	0.204935931510198	-4.93681185411003	6.5642556134295	-0.711232991834229	-3.3090735124982	-4.06990832546747	3.67269680595831	-7.01276799381636	-1.95990330241213	4.99412105285251	3.31012430154552	1.18047882608098
120	6.18858410735805	3.10097074112195	6.28919505923912	4.50505598399415	1.18215507315476	3.34867131192388	3.67812559517757	1	4.21512666460088	5.48675657134271	4.41023419624766	2.65488170146184	1	3.64984412517158	2.75890522862396	2.98919738017503	5.85943913575481	4.15380810640606	4.51712204801958	7	4.40855142353169	5.17349189299784	5.77449311922794	0.996399979664357	2.93247789863652	0.889702038294561	5.24510579858277	1.44788373068579	15.2173845263313	10.4327815871101	4.07038494594256	6.29821458869723	6.29380699749104	6.72946870459387	-4.66331261748277	0.390426424724866	11.4730689617622	-5.02193183383225	-1.24990258344219	6.14613308900026	4.0423675572104	-3.98538047556146	-0.891894814654498	2.13475733380355	4.71507584068611	-1.20659136095364	-8.10728181385005	4.00148960818068	4.91304472639061
121	6.34244635210637	6.12495093427543	2.0139382339436	3.46914080677696	4.33894010879328	1	2.15700233875841	1.60831971504597	2.78267694122345	6.0599351309759	5.64957609004828	2.05737206670331	2.67426952894575	6.86131729859957	7	3.3018366974161	6.60980355097462	6.08936835695258	3.44916902834774	2.75829165709017	3.90259963048654	7	4.99726221961469	0.931561186677347	-1.49580492149987	5.62028871664028	2.24272249808822	3.70023601967425	10.1365308044625	8.3921879199851	6.12114455174914	6.63286723403384	8.83123607345973	3.51743069829617	-7.34078994698108	-0.354767976924796	13.590795518102	-1.34682702368322	2.81554342253462	4.52981146533037	8.5156684124938	-2.15781507262273	-0.732680800902681	0.0908947979334217	-3.67353053161855	-3.23613312223159	-8.57704641231797	3.95932447845872	7.65377824520426
122	6.29958302060071	5.81653714298274	5.81747850462602	6.0860101613295	6.31076862898426	3.18123193245482	4.10107779843001	2.15612699964066	2.36107852546362	1	5.46076740553153	3.51156742142318	5.19124778345053	7	6.91508607225957	4.22345786817434	1.79144215719033	5.45147683022848	1.17080549532859	5.62934717879732	5.09896381567831	5.5635883968982	7	-0.301247952872651	5.25315313410382	-4.15244232526482	4.85878922514855	4.99161083145672	6.61551812679983	2.07369099917437	1.59369993844432	6.16898901474775	0.523431318009313	12.2789188645639	-9.39946495383247	0.028208451792614	10.5141825063218	0.372540528357487	-5.44380202090713	6.81276249354901	2.64841029912336	-0.927801747200997	-2.4586339827582	3.3894396733744	-6.12122838268033	3.53510321171234	5.4028876103853	7.30213075953816	3.59943423047951
123	7	3.6470387380775	3.3417244603902	2.89375838728843	1.335214261558	2.42866006003851	7	1	3.84706315201612	2.70686282574439	7	3.79902748691195	5.39040651838105	5.77667459403155	4.51255718243557	2.59101015405069	1.3252269481759	4.14118006295913	2.92993477494906	4.39293816654195	4.46705451278274	4.62321471911957	4.30160152323601	1.18361320249911	2.34062329351659	0.335910787884645	5.66849914249897	2.77710548927352	15.6215965998287	10.6709067496056	3.57565735100306	6.49302544319161	5.26198930895879	6.84447907399734	-3.77576747702919	0.938983533750413	9.50858054788091	-5.03682881582076	-0.550486631984146	6.13953275815514	4.37559755670393	-1.86743732409192	-1.34625782241889	7.87479193989144	-3.15231593833823	1.24744769687866	-10.2314880749571	3.32677568327125	3.55780552565496
124	2.26066567377923	4.05277491430086	2.63244860922554	5.5445127164492	5.53792257727948	3.78753537823531	3.01996506093545	2.61537035755124	4.25394336525512	2.38975686743118	5.31329232419363	3.77392984100017	4.57496521234067	1.87067840710167	1.62596703386164	5.99163867234237	1	5.70390351311035	1.1330424544294	6.01561519674316	4.91924117125868	4.57809157539821	6.38524819849055	4.57387373878722	7.68129617257846	-1.598517215889	3.26339003264415	7.37687690109498	9.42597391369383	0.558101606800668	-0.650327849882801	1.26174450411137	8.66398006847774	2.31973568938818	-4.05068021322335	2.10079047692459	8.54751826635848	0.918437053479591	-11.0250563667464	9.64336192410267	-3.12157022729333	1.50576152331731	-2.52613329788132	3.0209993219735	-4.93264762861752	3.8014084782306	5.38735668092672	0.4989737300768	3.44630111289947
125	6.81735430603014	5.10734747686104	6.89654752927179	1	6.01220937719204	4.85604228907207	3.28906746760824	1	4.02548949573718	3.19633254282303	1	6.82037867454742	4.01035977771881	2.66244947902152	3.66767181114684	1.53463315836505	2.10585285651539	1	4.66752093542908	1.40126335248116	4.37842845186658	4.99155557975981	1.60963617316012	4.23510299948935	8.54698909529085	-3.54730598656349	5.48873675612655	2.86988751808861	9.74199025350004	2.04804685418205	-2.02530710589995	6.33558380168855	13.7469780526247	4.13252408437404	-1.89736642579466	1.81207051934012	12.2493447225121	1.90783838594	-7.76300062024125	6.06682487706074	-5.15990265390914	-4.88274947275084	-3.64104951582872	4.59284708312551	-7.26284479859949	0.578592693651953	5.15074865664741	2.26517756184857	8.2555318452348
126	3.4444052064199	6.08083008089304	3.69714091009645	5.40190592001745	4.61989108234227	1.14457984088139	1.01407655852408	3.5609269825102	5.66910333174039	5.57955785882956	4.70912888964355	6.27142834914086	3.72066137895433	2.03509982009864	3.28498078696506	3.56967087150182	1.67446662441853	4.00449324197256	2.30956108311645	6.7318376172576	2.82989540834537	6.63166831977521	4.49894051659835	2.46945337624926	7.86519088157624	-4.17752017019808	3.65820535391117	7.18750357938677	12.245468120383	4.83027799406347	-0.2620203666403	1.32424056318184	8.58530880754259	-0.126820494813733	-1.25700028412058	4.09385693771786	10.5966829389957	-0.377305250948362	-10.9443174907102	7.32219719360719	-2.03539584347643	-0.778425001239406	-0.283694594240578	3.297852314362	11.9447650852246	1.24965480617257	9.48787184973017	5.95153707830302	5.24717890642357
127	4.81298655098126	4.71594611352123	1.35034620438549	3.765254704253	5.93128596762449	6.53535461065469	1	2.72032438432467	2.28881662309375	2.16561581637722	4.69968620989562	3.69433295640594	4.55879893454509	2.23204383944165	2.37059444040902	1	1.69360738972302	2.74424089291848	3.37701285737866	6.92680645573811	5.76522302089559	6.03356873412636	6.56430974304957	-2.07345230830021	4.34876680335683	0.504382266044311	5.37641160903672	6.69704617424578	9.4191754459958	3.27057810289483	4.75404311576137	3.88546582694039	2.26058921078419	10.8711215346472	-5.53404605657991	6.70098065137236	11.4777509455125	1.78759427494737	-6.33738331160288	4.95806355138049	2.68619892959849	-1.55162296362832	-5.35912843005937	6.41178032497881	-4.38012908781993	5.07824914440299	6.87905496254122	0.286324301998657	3.2742851803629
128	5.55404997510804	6.6911227242014	1.20885607276005	6.35254385252691	6.93135831976623	3.49889440590091	1	2.28620449821258	7	5.88444441811806	4.14745179755359	4.7589523730085	3.78970609651559	5.66538749861372	6.0933282143218	5.93291364116709	3.98899561755705	6.34958326096253	1.88625327280146	3.51529506543691	5.92371599320252	4.86186941114279	7	2.58094835172135	4.36120569117388	-3.42329396691912	4.12010109745128	6.44365419117435	7.41196047192753	2.62224335160181	1.7540806287012	-0.575591192495059	0.221756549494303	15.934331910215	-4.74298385182118	2.82725567705525	7.52838487847292	0.833764260108517	-3.00360645809469	6.15203245160544	1.35928214059697	0.237564393754561	-8.128388967562	5.23088917241058	12.122926838946	1.35476573295725	4.34293351639796	-0.856517858523957	1.72556129445195
129	4.78487737766377	6.67716612398773	6.13929267414813	5.9914554447231	3.73741321811245	4.05210099926218	4.7329308981136	1	1.51496385409547	5.34878099219321	2.55412718420951	3.75815768668045	6.33921718363864	1.72123413847167	4.98195719542378	4.99851641607517	4.41667966835259	3.66639672409479	1.53702689680564	2.93060784788858	1.25289940391062	5.27525417781663	3.17571018623851	1.93899706439231	8.78285017392371	0.894654883993708	3.44345402927996	3.37316395757936	16.8110671211882	8.35430644061155	6.48156262571178	6.34487133081284	11.7165989125508	7.77877481866191	-8.19414085650224	2.92867478894382	8.63088086820707	1.02624662917747	-1.62908333810832	8.33095191555426	3.28181913447326	-0.546556908632425	-2.42105263565577	5.48155554410756	8.30933549824848	5.39078668323989	-9.72377199862133	-1.01217512828792	7.17565882285943
130	6.76535935099749	6.92683499051217	1	6.73288065693956	6.42550281836502	1.97643102478923	1.92025629434797	1.44947659371631	1.32233254612527	6.17852929813519	5.2569702000646	5.29247236745775	2.99570806358257	6.36727625304634	6.97147534746214	5.61522541248822	2.6375687141179	3.92922056233252	1	3.96119518889166	3.07300733349542	1.0479672678494	5.63715438812887	3.79840522207381	4.51817946715472	-4.29847620282524	4.05580993020959	6.49790557265342	7.55308635517766	2.73543867662861	0.588498314917928	1.14086001058983	1.4915143465949	15.940029315376	-5.83183108752424	2.33109481744359	6.43338820826571	1.05629812836325	-2.7881735907715	4.64123015740727	1.36913547851969	1.15681794472862	-7.50753834170253	5.20159706975569	-3.32593480145482	4.14262851010992	3.37500853031846	1.67931958392503	10.5109460355894
131	7	5.99096422928085	6.55929898680398	6.37724731827812	4.51477325589108	6.27587036220042	2.5596368223144	3.12599874370289	4.68544416726419	5.41803011088128	6.45705260170699	5.00689578426402	1.29375603383145	6.88939411388112	6.1120838441121	3.55139657169626	4.81555309311413	4.96244597715093	3.79897008185325	1.50663576270995	3.44869340598594	6.78842512861526	5.76388932263895	-0.260800329996584	6.36774371401632	-4.05925183568063	3.95106101584854	4.05652550870767	6.30346195717342	5.07111528837528	2.65816637138639	5.14946967977483	0.758664158004842	12.5995821744357	-11.2413507715661	3.04327413114429	12.5207969816547	-0.469986537873931	-5.75430933923608	5.48534271869299	3.61349751224466	-2.11699714410718	-3.8198960743539	5.0015615607169	-5.51173865598053	3.31151647499293	-0.822760765363514	5.51587880599074	6.99209006680159
132	7	4.85835923461188	4.1807729889683	5.45258471827441	5.60437079765864	1	3.87768138525333	2.18529846342612	2.32444252920524	6.54018254154253	2.77804252253796	6.22092158354427	2.62889361168666	2.49208359291802	1	5.76179170447818	2.34757847539127	3.60454941661403	1.23790760082156	2.02518554577652	1.68288868393226	4.13844573418256	1.18910737537861	1.91183802537842	7.44330298829641	-4.13946631890669	2.19798229712475	4.60607749428332	8.81984600651472	4.43830876943964	1.44958389368545	5.10482811626958	11.4911481783426	4.6686260135025	-3.33290216313855	5.38747434983946	10.8088944923023	0.141660268485292	-8.49177410769533	9.7279478457	-4.42100692391565	-2.56527517137041	-4.29261022614296	6.67021996340737	9.87784655755665	3.65456324577461	-10.3599964120262	3.46637783693216	1.616103378422
133	2.71826860722295	5.26453797818559	3.09335196049706	1.97236186537957	2.73990729130232	6.63838083266434	1.50939424949732	1.81876641914523	4.15926378642376	2.20498343975892	3.64880694817144	4.50376881472221	3.03006544934661	6.12611114475477	4.90428320675964	7	2.19188274211373	6.27030428450452	1.71396699805333	6.4522113293534	4.76621478590195	1.24961333759948	3.49719229916813	5.18772515394225	7.92957932948135	-0.431179876135008	9.94982741407173	3.21028315542575	8.55677015258157	0.921877765676132	1.56925088589432	-0.190402502190772	14.833384364059	5.32771094379864	-2.42646189757605	3.00749731255579	10.3188304802579	0.497336030210915	-3.314531784734	3.02372172863896	-1.61604244773325	-0.306654989040392	-7.04652969954622	4.68760045078902	-5.62664005803996	1.14022410439784	8.2063009517503	1.4777365752321	1.0808789111559
134	1.88130523442561	7	3.43917090788064	2.25332395775284	2.04098350085045	3.98802098847667	1.80253561245292	1.92679370344242	6.26881289094029	7	7	5.10719391128128	2.96180325500818	6.33836745653102	5.14055817127618	6.05721800220421	2.34761407821575	6.67322561927142	1.4570521052534	6.43314664082732	3.46553528279364	6.47283521738985	5.50825796584357	3.75266260764186	8.59173846585613	-0.865675602905857	8.11082375624743	2.54211112127429	8.3668278539429	-0.622351309281863	0.503073522219525	-0.148967705264873	15.0992530395363	5.12226381520027	-2.34626880714634	3.74714609785424	9.3060954732947	0.592240262269798	-1.16231899103232	1.53009940135231	-2.93157757105545	-0.535386289796345	-4.75843509367092	3.62733249971618	-7.00477562844791	1.13848323680513	-1.06026501562739	8.70095084653428	12.3736928994999
135	7	6.27178489638721	7	7	5.44751689206426	3.41303885781502	3.55460697892159	1.37759499545371	1.78128803879233	4.24877310880055	7	3.27801777687603	3.33665529200711	5.81486390804799	3.38005201346171	7	1	6.82972608523719	4.50531166210396	6.34764182068516	7	5.53073714329394	3.60837331112845	-0.734648485562782	4.46558845969984	-2.35632554998246	3.61167640724448	5.14287860904889	5.19179867060997	3.85421909247964	3.41964714406935	5.12666104584099	-0.292441351990431	10.9724807496353	-11.8217467537328	1.6023325418717	10.9433448150044	-0.76250835157067	-5.3453730968097	5.72348137750156	1.03038442497741	-3.56075332416291	-2.11650307431544	3.80412521614563	-9.22298919480512	5.20918282657221	-2.41282761003363	4.27491921363724	4.75561522165858
136	2.8364218969648	7	3.62462572075061	4.53867077362019	5.42199894317119	1.41565216823075	1.544801502384	3.81628930628932	1	5.32520010941066	5.54062651941306	7	3.93458198691309	1.99184883536244	4.61167248708531	5.01897695313275	2.69479172278856	4.62520069021736	1.06297840911394	5.27418665277355	2.49255510469006	5.69243696096102	2.11736547659439	2.21134059625317	7.18552038011904	-4.1154192747428	3.6750935033748	8.02304165026218	12.0997447609008	4.72939690862894	-0.422840538557214	0.330223726491826	8.55851335978043	0.502848446093592	-1.3245851276891	3.56886773859539	10.7066415233672	0.561740631063495	-10.746704508983	8.32072676023983	-2.26345898772002	-1.24567161770754	-0.511128050830583	2.86995059399942	12.1707076547992	2.39801955166594	-5.05717847541541	-0.142376436648695	-0.0750535755957381
137	6.49952248761314	4.46542164737931	3.71848146485077	4.5294781207684	6.29902169388853	4.69102660896688	6.42064290330399	4.11485279511199	2.67998202064274	5.25946196349733	4.15161488501907	4.65033121520939	5.60016763555627	3.71243967065577	5.35263929399448	6.45387741347754	3.54668779930941	3.33515061083263	3.57310723361378	1.90738386167595	5.6329060093928	2.77244567752499	6.62333419705666	1.86428733955022	7.04140339119566	-5.88127463056969	2.38787863627542	5.0150609932265	9.50196547054713	5.09647989418129	1.21270745505331	4.0795374257277	9.9382480433558	5.09434273375682	-2.4163632470074	5.86404035638857	11.5873986739725	-0.208052818491796	-8.99498122559793	7.69161588890264	-5.06165820255591	-4.25276306274486	-4.76554910801847	6.43784919337366	-8.70541523572415	3.70075809126582	-4.30896629265848	1.37106949918696	8.62522872382459
138	6.73554546994311	6.33352121387292	5.25804451273001	2.2931146058482	3.91437656654973	6.41936958485098	1.56952918047446	4.61970033531373	4.37057724405202	2.28450551158806	6.60123455256392	4.38822930048368	5.18802129199844	6.01301800037224	3.97193131837681	3.99215715294512	4.27510475039176	2.25961235762775	1.46950752310629	6.81967984998189	5.09425661845234	7	2.1342408548329	7.5691279095911	3.9333452102802	0.309417365647838	11.3955907316114	5.02043812497112	7.79696088844724	2.31867014815352	5.64058381308639	3.93640130233982	14.6305366914441	6.2754141750701	-1.63381499020511	5.2757884565535	9.72177515288983	1.29031891672375	-7.9438378771778	5.92607280948443	-2.71351588578286	0.852177773602903	-7.02875105731777	1.91673710359069	-10.4616685625186	4.77040670129366	7.18923539925236	2.17859645006833	2.73713704887271
139	6.92912638903329	1.90076780299495	1.40003013452537	4.61369316480447	4.93533618123641	4.84653007654656	1	1.13982734909764	4.42730569977566	3.14207871529638	5.64762535427293	5.95087867446976	2.15756180731757	5.66533828295296	2.92954420079844	1.91801214938147	2.26391063937718	1.31943989612499	2.9815427307523	4.70499442837438	7	3.71773377868684	3.67577528613664	-0.541359352376608	5.43463591119055	-2.50198004765258	6.01206603783383	1.07911404077532	9.75788594544622	3.86314741971496	1.07987206493058	4.94690067021145	11.5404688077929	4.79125114772991	-0.428809113803236	2.68954963914771	10.1749768225423	2.93094670520687	-8.00369638929485	4.87051766431786	-6.89456282875826	-3.45206050163367	-5.10035262846627	2.39348080888706	-9.22147843610353	5.76207305961703	5.55628083967155	2.91973003496473	4.6207658251363
140	6.28201223278153	6.31509509314236	6.77123689130784	4.45356808840711	4.72774493044864	5.45036916422398	4.74548992932436	1	2.99036274864226	3.55065992675915	4.32237378740338	1	2.3226128287227	4.3973471259055	5.34940282095346	2.57761453300639	3.76603802315947	2.88900864822913	4.3247381457229	4.30452862344676	2.6114415472839	5.30254084312499	2.23956747818351	-1.27586515709209	5.19790927939705	-3.88895323695404	4.88578741847381	4.3341421735959	5.46539399736459	2.23509199045515	0.932592498395808	2.53943925331233	-1.14197967610078	11.7713535374857	-11.1689596160077	1.92278160153207	14.0141696686152	-0.104176562586728	-4.71835404461646	5.20835274207106	1.02584100943424	-2.19614591890937	-2.59857542561826	0.783310805543314	-2.83109017671913	2.32058472919519	-5.24736963657773	9.20638016441547	2.83345081140902
141	3.65608845324746	7	2.70982872274682	4.8395836499096	5.02509264309374	1.57187509221729	1.5209627676937	1.43955309403154	1.45687190871397	5.70776898540128	4.2183505211351	7	4.00843178460426	2.22042003031326	4.22061601899806	4.32447441861828	1.24527509599731	3.88592353546879	1.09998625572131	6.51916461509107	1.75777614121391	5.11396959243118	3.18865843200751	1.52086206950461	7.85703684727167	-4.44735860221525	4.18028872697145	6.76442622499126	12.4311537996413	4.56850780633657	-0.373436555343341	1.34762471346742	9.46213155640401	0.0417630277215956	-2.16414939664064	4.10417220498381	10.1671169054714	-0.24530649410015	-11.2576013747637	6.92436846502294	-2.52643673919864	-0.853270641158225	-0.585405711581794	-1.02494671851058	-4.75110221095707	0.996626282673441	-4.37213528214824	0.0468950046888583	-0.218254137590821
142	6.74662763802603	6.61895221150429	3.93597882429202	3.48433667420648	1	4.0030434737507	3.456438766411	1.30025504319687	5.85275645571067	6.09952689798721	3.98846323311119	5.11286244136	1.42912281728449	6.06868735906813	5.46736487978136	3.26312557858382	2.69162988407732	5.24865894643154	2.29231022488934	3.21109449050054	2.48069823942369	6.96605775562874	1.54068338096548	6.56299335637663	4.84066982171418	-10.9779739767502	-0.365727756453207	5.27101438851524	11.110701671726	-4.61975628230096	7.50580095268484	6.91438535582872	4.54402646633287	7.96255641190698	-8.19469424631886	3.89434015402708	7.81819753379473	-0.0087751873356392	-6.38065900028391	1.77016015785828	1.26591644350293	5.79845293029631	-8.34164794364566	2.62496096766106	5.80276927917433	4.76794572484608	5.81994911824597	5.60165378265951	-2.13254973236344
143	7	7	3.68787233422848	3.00899682182766	1	6.95312838386784	5.51488909771026	1	5.82573189837018	5.35428290442636	4.19436436364507	5.25622798530014	3.68625980263882	6.24056648490532	6.73594182184536	1.41067008695	5.18626526350075	7	3.60095780366695	2.03219656070972	5.27730828655919	6.61451472438415	1.07606868089541	6.34793886714721	6.71680186579439	-11.3245820099115	1.29388591935062	5.45242264479297	11.0077000667155	-4.59831263326967	7.82720000760912	8.79006837594337	4.96467575014274	7.85473789695336	-8.81374587506705	5.06012528790054	10.2246493245124	2.31267369944225	-5.7616706973463	3.21548944078082	2.11566390906465	4.6856909901584	-7.56862261565876	4.97077009329577	-4.12006414031276	1.23831736019498	-5.47374717003897	4.81891859045876	-2.08355725326585
144	6.84706283421316	7	5.40729198946496	6.57363525520338	4.43125435888004	2.97552548183065	3.59424683461683	2.81041408935214	3.81208592675799	7	7	5.79605345017694	1.59969680137119	6.70798765765226	5.36226805401092	5.09399838511938	6.05843853433603	7	1.03586788677712	2.41834479821496	2.61240522484264	7	4.87635141813666	-0.00851049203340939	6.82554773564806	-3.81332751521782	5.23812133308969	4.30929174780005	6.52636678357361	4.76810424160189	1.84994806670844	5.22521504329782	-0.31484242782138	13.5906744124223	-9.84595597874867	2.30857424218878	12.9068951658858	-1.14853841614205	-5.63473023981672	6.44321779802042	3.75038813145657	-1.6807253998902	-3.35671635366897	5.03726501404743	5.74291531555124	3.44776105609925	1.83278697537718	6.26212445237055	7.33844075520453
145	5.65350391478296	7	2.18338529391976	4.780874961421	4.01365282443883	2.09942783395039	6.1996811155411	5.53065204871971	1.63981115464566	4.65361746842803	5.45203858863609	6.70548008411704	2.69950709350257	2.61966038354968	4.96381632511208	2.87714486100633	3.54379925288579	6.05986870890111	6.25859438276289	2.82099624010937	3.04859430957475	2.12091055444171	4.47797350922511	0.0998741236397914	-0.610935599342175	5.66502789969545	2.33292070014019	3.50297270627552	9.16669173401347	9.32745735299332	5.18915154304299	7.33759297915964	9.31031737424031	3.18377488252337	-7.53380406408536	0.535308254737402	11.7538629771788	-1.2989563988978	2.54716215210236	4.11515056509276	8.8385859379659	-3.91397185528394	-0.560280076076281	0.290298328326309	-8.47180133134866	0.934926612041365	-10.9858185779936	7.46856402338642	5.81844723356613
146	3.97053645326046	1.10429429985018	4.48668548027158	1.56709063284445	5.25210692671953	1	1.30307160521865	4.18393886590472	1.59943320013307	4.09557349767991	6.09367610664342	2.40254311614825	1	4.9900447905049	2.55834802117825	6.68779703919937	5.13865899219636	5.68572058782275	3.29054578771459	6.01417318143122	2.07654025544935	4.56327693506983	6.96399908625698	1.32893097407149	10.7511037591461	-3.16462745471904	3.24813842184348	1.42695932623737	9.76079770474342	2.04656757146651	2.08058479013147	3.90791251688968	11.2415625910669	1.35070410043886	-1.96627900307618	5.8005643513102	9.58102772577764	2.2181304837747	-10.899513934858	8.42965905993477	-3.32879018799203	0.942443121841633	-1.18995663198621	3.99581731550215	-2.02331920718845	0.50974216860527	-8.38941390448946	6.24224890308291	2.7167682776149
147	3.23440670239551	7	4.94145758590537	2.9901436085855	2.60130850682676	6.82037470061062	5.15690405648336	1.64146372785471	6.40105300626218	5.78744508437568	2.75876823173637	5.28801625048246	3.87705080809604	6.84360871488447	7	3.97996864277551	1.61445782227598	6.76808711389134	7	2.64596025114967	7	5.52167015020205	5.83474709189503	2.32760859254337	2.54581516554145	-0.658497467750797	3.40476458130406	4.78682976416498	11.755868387111	12.3664182585966	6.64928884390697	5.21055373111263	5.97313315747885	4.64553780493596	-6.52921770711102	0.158986092342357	13.8487504143487	-1.1955407639292	3.69448168449194	6.19330755462799	5.38196102577643	-1.11360719704968	2.24909227017372	6.92381875899731	-6.49482457147741	1.61807910938114	-7.40802150688904	7.28193528731548	10.6707249178242
148	6.29389949622315	1.5481327809678	1.99029026212524	4.12301939335329	5.39750174784468	4.73972353344758	1.18717481544414	1	1	2.04095473339305	4.28480496349732	4.38499754375777	4.75020221869771	3.83356767041696	2.12547650492402	1.54534965241104	1.43732743573543	4.86767008974737	3.02260655438401	7	3.04362920596292	4.18554330130303	3.6602433329069	-1.04660455760166	4.75934202747132	-3.21215290549714	6.60797374434647	2.43820299660972	9.49474923590213	4.04372314742496	0.773292904627406	5.06279638861939	10.83875941927	4.74946530208131	0.0678209467978094	3.09157849069274	9.79944276334241	3.16264301098494	-8.55804521382762	5.57508648087778	-6.29053844555144	-3.05137652707768	-3.68532565888747	3.19024629730644	-2.5718633763534	3.8913833385134	5.5358828974566	0.00993375792677531	5.96301632384302
149	5.88038179820253	7	1	7	6.1487878717088	2.29826881083313	1.88127342083507	1	7	6.88386660131319	6.05245612692587	5.84786373927182	3.89840201410985	6.39999312872815	6.24708118991232	6.18118650648166	2.62470395208073	2.80772779301861	1.56946591293487	2.83871081835498	3.66127137801951	2.41799637267446	4.65115999882482	4.64597666085873	3.86527480965891	-4.40571241917821	4.24086502801848	6.72873497529349	7.72373831616041	1.7599040749791	1.13843250910112	-0.184117306020399	1.04117145222684	16.0931701601079	-6.9607236095383	1.52011732172818	5.14300619335563	2.2541382617903	-3.67406953442381	4.29417262910598	1.12780371798987	-0.0141922709138943	-6.46400234675764	5.05361084496514	-12.7151946739407	3.93778288050339	3.89505517919527	-0.788213348581349	4.20631200199538
150	6.58769399180665	6.21664278571069	5.63868837379043	6.55351419875002	4.64909509948271	1.8974926032111	1	4.1805025674199	5.99453275400901	6.72838302143031	5.2634847008693	5.34682030163018	3.40183883139055	5.54024834264342	4.63643162069517	4.25938534392445	1.91155058070609	2.98398207795225	1.23346224928629	6.00180857360519	6.59519742931078	2.19795091739403	5.86011093092618	-0.466705960099189	4.67818705609348	-2.21148469359619	3.44584493134487	3.38676964849349	7.01177307528737	4.0925920883698	2.99799367090185	2.64047730577142	-0.62035786477237	12.6257306670784	-10.2375341152802	-0.033040581107633	14.0349628986701	-1.31429735746566	-2.83457274989015	4.14697033856307	2.22182234812906	0.99337888223296	-2.52679228286484	6.71743311570712	-7.45538757807461	3.99873336424926	4.61730367756776	-1.15796539330386	-0.222963838850093
151	6.49888705925444	5.48869885631884	3.47413364882732	3.44259116839087	5.36854883613494	1.50349875333671	1.51096352508283	1.85416030839903	1	6.65325132959362	3.21932763057085	5.87138081575674	3.02867662741107	2.52304343393755	2.62762863649568	5.86400995435541	3.16725387470319	6.41181490927286	3.47850668744067	1.63533187019799	2.40214888065984	4.50946697765935	1	3.9418388214786	3.12631142935102	-5.27439591266419	4.06534671209579	1.78933915887136	12.2274092711877	8.4145906657656	4.5752151819219	7.43557065904666	6.83453312195112	3.73626956487732	-0.222815682386296	0.971960442241274	11.789265886972	-4.42203462725784	-0.624006873946472	3.46262331848066	4.67241169947734	-4.56166958243117	0.172968447429989	6.14430526280335	-3.12719571011364	4.45576251735721	-3.95502345592854	5.23057334510094	10.0632972892456
152	5.79156108248051	6.38433291380597	6.24838180179515	2.65060123386761	1.72242003631239	4.32508767976827	1	1.33912207862452	2.35729805795296	6.24379863853747	6.82360726148849	2.6872808275884	3.58956669158029	5.14829303998975	6.71043287071972	5.8127424720663	3.87739659899496	5.81999429478397	3.0114131672391	5.12464204870583	7	2.55900687397668	4.70667021645093	-2.83283554505771	-1.21055481510059	1.20194543513712	6.07369515818277	7.67326555431417	4.62108743659121	6.46517880015814	2.60001423320071	3.55171335889928	2.55981030859793	15.650634712995	-8.00521217706645	4.56056504070972	10.3064996608632	-0.0149775309050818	-5.57053993658744	5.85821090852856	0.0164402503770055	-2.56074751493214	-3.50087087869705	3.05182012313654	-5.21912250594989	-1.36579681591171	4.46757756410302	2.6317146266923	0.248109648208197
153	6.49327838243533	6.40248934475415	7	6.2246883563356	2.27812410632783	1.8995678203922	4.17947146825923	7	3.77635380021982	3.04258870059358	5.46077594731294	1.61904882764462	1.21582524463996	2.17940240715855	5.00225232049779	6.82377030358935	1.81604902336714	4.99022891248783	2.53511687405499	4.07550061130809	3.6841945975833	2.88612463386409	1	1.51393409157781	7.59770105089391	-2.51572458819463	2.3525160509794	1.96593675656519	10.7972851170487	6.24920703791865	0.859313730035529	1.81598983434544	12.6646848621955	6.27225165415873	-3.99586409322998	5.53321802733049	6.83982955572117	-0.594802352870174	-1.74373406751558	4.63438720406602	1.92681418654471	4.70105720727136	-3.91639022362583	0.360279668225844	-6.80567298347112	1.3067338076621	-6.27974043705581	3.25133134912	5.00575160625639
154	6.90122650630476	6.51740563819473	5.09715003688153	2.64821648342208	2.83742354561865	5.14750736988207	6.436681105938	5.14357705604947	3.41088540169377	2.05996633258711	5.79881622322063	1.30287696237665	2.65243448875447	1.58896241519282	5.14627057844033	4.87530843251118	2.49300717800783	6.03095349335492	2.52254270100013	6.0070761528305	1.41362204078866	4.45682959382126	4.27489817056247	6.87665047691773	5.52364834340126	1.69559131191882	9.78616515350151	4.67899610869689	9.35024894754637	1.31122499157856	4.75438474269748	3.31259458062159	14.4898108507275	7.2195045092612	-1.34874899960356	4.11459931371598	8.92875773599232	2.37319599299771	-7.72072627416367	5.04143295274539	-2.52719258509398	-0.147935237051192	-6.88387697154889	4.56652491817839	7.03815451114068	4.21314041489453	6.62416961011605	0.210520010461731	-2.63438952772676
155	6.94764221930061	6.96710355114211	4.33243227787198	1.60221129210329	1	4.39165822113703	3.43634784550591	1.30602015427313	3.26255013829739	2.09802204889624	5.17062243439301	4.69479405777957	3.02625570230949	5.98023868465323	4.55705053287984	5.49904064411972	4.86994344002793	6.15012114766644	3.03069500274892	5.02684165126433	1.11811039859815	6.19398495963641	5.00739889051143	3.77887825352647	4.83926072117097	-11.3693542319837	-0.569184603765169	8.09595674095537	10.9570711569683	-1.9313283388188	7.0461949113116	6.98844563467494	4.90706598853892	9.16355514300595	-5.50641064312629	4.30796044347039	7.74848029305152	2.37444797484451	-5.17577229852144	1.46212420765315	2.51093108739702	5.36159043994425	-3.89945150309331	3.25401932263775	6.14429272033721	-0.116010146129733	4.85656030221352	6.18776067838347	9.4191386417695
156	3.39984124248529	6.94031274271263	1.27122762109026	3.25287921796434	2.64334070495371	5.49051894057018	1	4.76832377383499	2.44053622750659	2.61566996298979	1	4.10708756728511	3.23413927417579	3.76750076795104	4.96835521250916	4.50718495593278	2.9309408394145	6.93891286947908	2.23510373078254	4.39445829877239	3.71725771849995	5.20963424998968	4.40758529442054	5.7086122015245	7.83799478686698	-0.805737623472263	10.7574569112528	1.74205471133977	9.97383219874536	0.0172859998184979	3.13684249896818	-1.32249395507761	13.3976093156312	3.62386887677814	-1.89845521176822	3.45260840302032	11.1324621039438	1.19043457217738	-2.05036087634273	2.69653108198383	-1.33068248038859	-0.428970952449865	-7.24181466773799	1.85725101939077	7.08316269467291	1.4595999178302	6.65417792267623	7.26664364272222	2.72697318526796
157	6.85340121739279	6.42376980345116	3.98224135803108	3.30363807084751	1.38193648512124	5.56199406939219	1.74486571728776	1	2.4703982970059	3.98252846483913	5.28265062176028	3.84351512842327	3.90020513715312	5.95509403904713	6.22043243751244	5.69182988357965	5.8424788445685	4.49527128238357	2.65881499304811	2.81107582923079	6.00543623036106	7	3.10963153226284	4.63463036799136	5.31518404282558	-10.4349684963955	-0.457686683626436	6.34136199527579	9.03911831011876	-3.03612395779456	7.26041044407068	7.19699750314986	7.12936032515114	9.06183533489457	-9.46113481408933	5.84598514114991	7.79649518949648	0.773737681691413	-3.12744642294222	2.11065335696705	1.25908409803125	4.27738180131999	-5.68796912519214	3.71066897821208	2.45530158527737	1.42615848718675	7.07332338292596	8.89869228820621	4.00068703684767
158	3.89774061411021	4.69432280203732	5.8012512048544	1.16880668751142	1.50434354753152	2.15441112607451	1.53507226986368	1.1149519472882	2.82480462678034	6.29909398515602	6.0924855833295	4.87840119464064	6.30853103434385	3.01793208414938	7	2.59576367792468	4.13605996904665	3.39365066311709	1.61331868360444	6.48678539641352	5.73018610023365	6.80949617113266	2.10407859317871	6.54629486452743	4.93290574546118	-12.9827631082788	1.38136999857899	3.99258544550447	12.3128138535504	1.07432028725788	4.73171921360679	5.25675500964094	4.31122416443163	6.84142586312534	-6.4486283044865	4.1426065457054	8.77330745475399	-0.248940578613592	-3.21835134338197	1.19702751229536	4.19228363185285	6.83843386109362	-6.3314882135278	1.8687602576742	-13.6412844986059	1.37582906675361	-8.64234291487676	5.96524803053068	6.20344909476348
159	5.28390770368799	5.9352677833069	6.38667025502863	3.88626681618465	1.86672166983714	6.16370973526334	1.42378312280077	3.2664312498656	2.78157293241765	6.9013482149233	6.52986743669976	2.2900987802612	4.8449545621176	6.29835957374163	4.30475624571948	6.9753674629475	3.072894184367	5.96406386453901	3.57639928712928	6.23530801500868	6.59955838951813	5.75275556475531	4.67872029374258	-1.0460480301768	0.982102093470999	1.39518433766926	5.71460415625194	7.78429493184811	6.07654247766164	5.3714727415464	2.14867564728679	2.96167315733338	3.36895889219513	16.341289935891	-7.09291675963613	5.53019131043963	9.80591166693347	-0.29675832140188	-4.13706959254305	5.59558157375745	1.27078683993782	-1.303189308133	-5.14500391058399	6.59598301704755	7.4097688600709	0.58975821440499	-9.23622199543897	4.13534655772933	1.04887469827325
160	6.80680281962719	6.26408886888613	4.71393019457966	3.32790406235495	1	7	2.15742854382818	1.16027614927251	5.45314415283078	5.58408432339881	4.29663318012287	5.82492567660018	1.35489749605777	6.10254255083349	4.86332420469151	2.64629089408734	1.16015786794411	5.18695520375394	3.20294527122285	4.39003260374452	3.82161695974555	6.93407090258431	2.93072331230625	6.66175353022458	4.19864106864947	-11.3414267093246	0.903727992264225	5.1341214014117	10.8999274415193	-4.49516247159751	8.09443815005395	7.76460879490479	4.82408648929391	9.64971075473976	-9.19961550892524	3.90162002153201	8.13988866193885	0.674343821456851	-6.02783043213552	1.91813749823178	1.40432561486143	6.09856827428698	-8.16393913299395	3.06175950721311	-5.51972115635744	4.66319732259493	5.70418754845495	0.617663960504732	-2.83705252051195
161	6.52466850149721	6.10475937225112	4.23888504201366	1.23327632609175	6.87379577332089	4.81941608597158	2.46925407672035	1	2.48348522814543	5.09097282948702	3.32927456236339	5.04360599756353	1	1.13768739510372	3.71896063924813	6.94013602160568	3.30973556169958	6.08113264405546	2.65827189449714	2.72094151177916	2.04444378068152	4.87144414014394	1	3.80515678643211	4.4985422550558	-4.56907665791155	4.72724240802046	2.23060491042739	11.2907581488822	8.32992260839929	5.18668699819739	7.56773103441416	6.35783493233363	4.8647157359718	-2.07198543514219	1.65018860197868	10.582774998994	-3.27508800969437	-0.560230915772856	3.99520894283344	3.91795950819365	-3.24138106954258	0.816465356479421	0.970076540060643	-4.65228196567749	4.63422941404739	1.47054440142207	-0.105339050453589	7.39295504604214
162	2.55253535695661	6.94067254154375	2.9355347395594	1.59538885306579	3.2859374961391	1	1.65387988845505	1.15870967344159	1.51466106630281	6.33865119802697	7	5.675510866707	5.18590209796085	7	3.46882261499807	5.62405673480252	2.56199002834001	6.44142447761662	1	4.57549905734812	1.75294156977418	5.44465575284842	3.72624790410957	5.24485180012558	8.42939720061221	-0.00373028520800134	9.31344352814289	2.54548775915175	7.89554898169322	0.576983159253893	1.97748465068109	-0.830925270311988	16.0060612769694	4.92536254770887	-3.52033873872988	4.68873171641033	10.189597819236	-0.619843755285596	-3.18425513288218	0.29650807503617	-2.45053454421351	-2.04094073674251	-5.04428400586778	3.88520584648242	-8.42599461897818	0.94713870585091	-1.07155768740075	7.20205631713702	4.70943493133577
163	6.54677305808397	6.48665992636157	4.32639965026093	2.50977436165446	1	6.50981640850565	4.54354862501378	1	6.8099375906641	4.34081408975546	2.75670299898747	5.0299345693743	3.51932167125956	6.96265613759862	6.78108469084409	2.17217337345909	5.89626535702693	6.36473923733134	1.5645192541274	5.35413268940149	6.52489354820954	5.3397400226182	1.91707299484302	5.72602442714266	4.61547273944458	-10.7536545229296	-0.314607196560652	6.64776181257025	9.55049470831187	-3.55359266299628	8.35447786382544	7.26693848914485	6.31705007005936	8.68478199347496	-7.93731155877934	6.57544149929288	9.09563099498408	-0.443117078883292	-1.95749625448239	2.39888155600742	1.64197501576985	4.7949421820709	-6.398471393054	5.1308048314843	6.92571553706425	1.81633904919013	7.05556591429012	9.49145948274391	4.81780701092347
164	5.54436576495265	6.66943023935647	5.29303317195137	3.13502974534522	1.92593624129968	5.48309318205956	4.71016760074902	2.75811037996259	6.19214373601658	5.94011619588743	4.04732697578863	6.51032707204345	1.88860485622124	3.77551235621063	5.63794915069605	1.50232775889026	1.14290200764071	5.91759151038152	2.39665434523251	1.78236118353173	1.72679308487125	6.39842966597252	2.74593475651454	5.26737021114484	4.71197219513638	-10.6160853745133	3.48520389864376	8.20152300656913	10.2844817030346	-1.67556040588142	6.34434919872547	6.48496622494815	5.97543606498622	8.5078546286464	-7.55716809526747	5.12074644528968	8.05683062071987	-0.288579002584033	-4.25796617159335	2.26616148569683	2.6603997533572	5.60874773375669	-7.42074298733976	3.71834384028752	6.62396919774898	3.01624394518106	6.99659960682351	5.38051165394211	9.1751657868017
165	6.89461127887483	5.12163749405354	6.96217481192207	1.29672213192099	6.29875918359038	2.87001248060468	2.78428668709137	1.7084572290187	4.46373370854733	3.80214874359481	2.09326836792234	5.83029374472259	4.19463494704573	1.89086225854106	4.718304726901	2.26785243475202	3.83666593308231	1.15050951184948	3.39800859835033	5.23116462301415	4.35064478233508	5.49580712034171	4.70855373126562	4.22215815729857	8.38347470840717	-3.38744165939616	5.99545286503408	1.72110153834538	9.29699553418888	2.7079961015469	-1.72802320361122	7.00529784498179	12.721600175669	4.04517645556496	-1.9628310296582	3.10119614746035	11.8300831310623	1.86725402833112	-7.02033291582545	5.89347227229056	-4.68943174841795	-4.39525110045976	-3.26025352436693	3.92084314616496	-3.0571013839413	0.369381754939132	5.58271378263786	2.54451953819668	7.44926584244886
166	6.57087690167796	5.25693902991094	6.02248199803344	3.05970604411363	1.0943886129338	6.95506280839692	2.86018922098155	2.27836174397633	6.26034168569678	5.40034223344974	2.79761916721232	3.47161074178788	2.58178756044898	3.38672264771054	6.56150629355237	2.08823165155957	1.30010531141287	6.90556268317071	3.08156965790586	5.39143238979787	1.75168298701166	6.92736197228104	2.0969202831176	4.33374105868762	4.90330481562731	-9.81947351580103	3.70549573257201	8.19457046419567	8.84229458165272	-3.25438463571993	7.15655450389589	7.87236704620186	6.17652107305837	7.53863966791175	-8.33009504849607	4.87801582076729	8.41459650289083	-1.15106483952127	-6.62817430008942	1.65962208018784	2.06942300159253	4.31038853806651	-6.56399240170329	4.78741471804589	4.31308315878509	1.58422206746885	6.29245546143021	7.01320575952714	-0.480380151416817
167	4.64387433987552	3.0619349447646	5.53625685522537	1.82673296912628	1	2.2465115609216	1.69264982377281	2.29939122464779	1.27308311307182	6.87123423933506	6.90092316495096	7	1	2.96921692829642	4.22094841576107	6.29598396803897	1	5.24587836988541	1.57192018427866	3.8630759601308	3.76772608182826	4.27253377507806	4.3932065347138	2.87254085523658	0.103217649939862	-4.18313568509889	4.53477997590545	1.74041093788102	10.6690725719553	10.7664725182225	3.55077301346548	5.75786866606511	6.69220478940627	3.78683900044439	1.02622097255661	3.37478411081154	11.6101405502072	-4.44308544543399	-1.91381153273754	4.25033993313333	0.697758774477997	-3.99621732180073	-3.29752373260781	2.91594950249701	8.79542960922313	2.62132987401649	-3.81460696007071	0.415309509203821	14.0786912665856
168	2.02621001736436	5.66992333577405	1.52747553304265	3.04439990185156	1.34688134529256	6.70797773521828	2.53447560571851	1.67239385607184	7	5.47351542665111	5.95592492458858	4.83239453120313	2.64174876797377	4.89420370052395	5.11318496477861	1.91636894231411	1.53008177121931	3.11574572397149	1.754879376364	7	4.14614047481831	5.1870786399805	1.37441957894491	5.08852836185922	7.15045429230363	-0.854444956159654	9.49504469480477	2.83391311389778	9.5999388883426	1.32784406700502	1.89686630261634	-0.0227395021395283	12.4132533997518	3.42826520551265	-1.33106453768776	3.11074430679072	8.71330681743571	0.788249020909661	-3.31052631448903	1.72402269041557	-0.966823543472349	-1.34236804818717	-6.95992140495341	6.45702144583868	5.18007463416219	-1.22067282287465	-1.25792989958276	-0.626524423609999	4.30859555204949
169	6.04281118331893	5.77280923234715	6.11531856690189	4.03074991885404	1.42524308901861	4.69047927367792	2.27987334844408	1	5.40059792028107	5.55672015615611	5.62233906654721	3.71981242797884	2.8182202561291	5.81892812485467	4.76828321863995	1.83097220856632	2.74389498865265	7	2.43198595517082	2.73338515648975	1.97997959681572	6.57587763904254	6.37516666324365	5.15761372003714	5.44588382607639	-9.26169626140758	4.03686364194711	8.79508308738846	8.34250379475746	-3.90795677210292	6.98210445585654	6.89703395857069	6.4403745047853	8.02903935127059	-8.31266104880536	4.74506908527342	8.40117022400736	-1.78503301716491	-5.85512859499726	2.11337742347852	1.81443068320474	3.83846396098057	-6.12103531580889	3.97622223113119	-4.74903000419935	1.52740293349826	7.83417954357851	7.2815048701891	-2.17324652659823
170	7	5.23252272377026	6.85537849962755	1.73946025639512	1.54002713196051	2.40089874704168	3.26513304920997	1.60485288479886	4.92867082309964	4.91214609031467	4.59726046133787	3.97099780529084	3.74390357605251	3.54792126657034	1.59238484697667	5.36059938878999	2.47467078673516	6.16341280602124	4.25400908853596	2.51929471592989	7	6.05055609204735	1.5031766344355	6.08463315230773	3.32762730369674	-12.3609769968673	1.53991150454024	4.67806035612805	10.9296090650486	1.83183338404692	7.29015794567673	3.27569166605868	4.04364346056428	7.74220531602147	-6.31912931502447	2.45494606178529	6.42718705012723	-0.414247924055572	-4.40123498950247	-0.362711254629078	5.60414925283755	5.29638381310674	-5.97028284771694	2.61825715084183	5.26885054095558	3.89285258387075	-11.568449811428	2.33001294498081	9.37811005289125
171	4.47779184137911	6.78236945693879	2.74520349363384	5.80601747156861	5.62018463787289	4.91666349413952	6.09584382180547	5.1279657295029	3.16871239196001	6.81999066173482	4.5561753014612	5.69469686266021	5.83760254549911	3.71872084622473	4.59604659716154	4.68152502340607	1.02694940032455	6.83787155741102	3.0384582383774	3.04352960914211	7	5.15270766757404	6.38351829944737	2.48523929054586	2.6779104973703	1.05308873833913	3.03815500869393	6.30335006050958	7.5014899766887	3.34525009290758	4.18852006676744	0.18909524861605	-2.06485055860392	17.2743350754342	-4.55745759996193	2.72260128584015	10.1242982597047	2.11528014538762	-4.01349849530679	2.05034021084015	-0.287419188444412	-3.87905270314804	-2.61656394106507	7.51433606792415	-4.66847225694091	2.16552184888736	-9.27427628905196	8.04009478500211	1.24167513702823
172	5.81785873428499	4.09143234622225	7	1.38326691160737	2.86873090788385	1	4.0062532997992	4.83592759661382	2.45805053129884	6.82551665256449	7	1.69316313647507	2.06873618154841	3.69868292429251	2.47543275374319	7	2.77376910812228	5.22714152617146	5.24840147978122	6.37458543345612	4.71596630761225	4.00621264520274	6.22822837428606	-2.05066374602973	0.559137653676426	1.22456197127983	4.56840180015856	6.32062067958587	4.14459234387147	5.15169460392027	4.91800157556276	2.10282539869169	2.74267842405692	13.5349968988006	-9.78045110945748	5.74498601950044	7.22549114913241	1.20944215706309	-3.93950352197186	1.93562644411709	-0.795759411913442	-2.78938798236462	-2.55020451756898	1.94953637591731	-8.3424567680001	1.54085926364587	5.23508704003841	3.28145276588347	3.07997749979719
173	6.9043934023624	4.96177180202951	4.89539909948475	5.6903263284015	6.34828953963338	3.95138397750666	6.54320355818484	3.17410406070886	1.14980493243819	5.59233197886316	2.94058293762463	3.62689878206061	1	3.36174450944542	3.1371710186723	4.69212071743401	3.02495234597438	4.57860559212486	1.36096811140836	1.25864182288526	3.97246471836518	3.88117282793913	5.40538119421746	1.50662870912881	8.34144885405314	-6.36032976461182	2.02453941599774	4.64735856233142	10.2445981460888	4.6784552570137	1.05753926453226	5.00754314832617	10.8676254117088	4.16563068454265	-1.88391250813646	6.38237095234656	11.6515315072967	0.938518797368307	-8.17754161508358	9.2778011184442	-5.43583809281126	-4.65105603813523	-5.5848958138465	3.84375179774757	9.91314114551138	2.58015364747581	-3.17524150261001	6.87876748039358	-6.67520581708161
174	7	6.10358700443338	7	1.91719400548608	1.63216494380268	3.91359943009229	2.54847573722426	3.54585861704822	4.12496126782774	6.07127271598954	3.63206132285322	6.09098249583547	3.6646597385263	6.60199206609037	6.11207835081355	4.85210754366845	1	3.82013062907955	3.46603505673568	2.70675858388015	6.31396611921837	6.59392069461323	5.67931476872656	6.45133111833784	4.03415253812829	-11.8593243764071	1.92190986094717	4.98039750710378	10.9203404900169	1.7529826901283	6.82021596764805	4.30192271574872	3.73237279856982	7.57174000872399	-5.99009409815793	4.28954710665683	6.76891637784856	-0.763161056197668	-3.45249922902333	1.0027340506205	5.68833901720496	6.4350436532728	-5.85834350405103	2.33742512800694	5.03873398944044	3.28156013725743	-11.0958807241893	2.21877498754732	9.47667804643996
175	6.5523526817723	5.05347655137839	4.33009040586513	2.4628372158462	2.37015073285258	3.95264297666528	3.11135100823808	1.81437323963352	5.15821413693466	6.45542230129289	6.02592288909974	5.97657846890798	3.14124511823427	3.775892933142	6.31809126644099	3.16207893525774	1.45174087567747	5.07107005063815	1.45114052256298	2.48101530695467	4.38866859565066	6.70474001789837	7	7.44850644911971	3.60885810111118	-4.17170455812353	4.99785983039547	5.71537484734904	5.60314830015435	5.16094327368498	0.60968101229406	1.74376996103104	1.63287311592048	7.59958934854292	-7.49463946210686	1.72289630434456	7.94606824432663	-1.20131373631932	-0.706715981272134	4.59154629417625	4.81424510009062	-4.01340809763122	-4.74163130476497	5.20582319828664	7.83490332143811	3.94222699843906	1.0049560240871	8.22232740701383	5.57680966205837
176	6.74406366958911	7	6.41869624775603	5.13793485524241	4.26569842828184	2.70640381992964	2.52217424822362	3.59941657601394	3.39473783118292	7	6.58614622156731	5.17523738739481	1	5.33279220095051	3.83417672876865	2.10155673737389	4.28192606349012	2.0427884768019	1	2.5016390203267	7	6.47618538430524	3.63066283618562	-0.161478876949848	6.08977263603912	-4.75732142658021	5.13974916266259	3.56096192450382	5.40808000678178	4.59145877183228	2.717802152261	5.73762923364255	-0.363977552162323	13.7543218796093	-9.71267536970792	0.935016546490917	11.5633607242583	0.0295091780370521	-5.00018875238418	4.92633662513287	2.89756766163309	-1.5227420193592	-3.54709220660651	6.46664556858817	-4.44234398760714	0.442428498389297	0.0494629659320299	5.85752521084638	4.27302356715706
[truncated: 74 more columns]
