# Supplementary material for: How Are Mate Preferences Linked with Actual Mate Selection? Tests of Mate Preference Integration Algorithms Using Computer Simulations and Actual Mating Couples
Source: PLoS One. 2016 Jun 8;11(6):e0156078. doi: 10.1371/journal.pone.0156078 (PMC4898694; doi:10.1371/journal.pone.0156078)
Supplement: S3 Data — Long-term couple and agent-based model data analyzed in Study 4. (ZIP) [file pone.0156078.s003.zip › S11/Euclidean Model Data/Euclidean Couple Population 11182015 2315.csv]

	trait1	trait2	trait3	trait4	trait5	trait6	trait7	trait8	trait9	trait10	trait11	trait12	trait13	trait14	trait15	trait16	trait17	trait18	trait19	trait20	trait21	trait22	trait23	preference1	preference2	preference3	preference4	preference5	preference6	preference7	preference8	preference9	preference10	preference11	preference12	preference13	preference14	preference15	preference16	preference17	preference18	preference19	preference20	preference21	preference22	preference23	preference24	preference25	preference26
1	7	5.89156057697683	5.27099859807025	3.38317024447906	6.88773947757687	4.71481672447261	5.0572905086311	3.53450574521877	4.38929829886898	2.40015270168145	6.20778213517681	4.82760232648216	2.79774755681954	7	5.86699854271355	6.26699232809736	2.66200365106978	5.91926823555762	4.90467823207497	5.60026438869515	4.21470132512691	1	3.64127674769721	1.08960483540251	-6.73483929731375	-0.958350335018026	8.22220108017064	5.14518428041017	-4.47580193557501	4.85750835870745	9.47178207509202	7.06420276408398	4.19075592122371	-8.74229506920971	-6.87136973355323	3.72838607292508	3.20632709401934	0.612944190534701	2.32845268652081	4.69495037096917	-16.5312986506704	11.1829908722615	-0.0707992680292872	3.79857809840347	-4.73501267264708	13.2924403458832	5.08872977445117	4.47035505093913	-3.88433034115778
2	4.67537188160471	6.16804564194682	2.17272162602661	4.92223910087685	1.47469131837265	2.61719701071301	7	3.27382549247048	5.55015148528574	1.56782464876044	6.58299361926425	5.6071078083536	3.99085720321149	3.5513290881573	3.15295366091236	6.5579684927257	3.02943524610335	7	3.47750409495575	4.89761647393649	5.64867092505263	2.55343793365069	6.73993262749805	8.16108402535918	-5.0040704017821	-2.89239125322456	-0.807126212780752	5.33926277986444	-4.05398281755196	4.99442909772668	6.31828734025282	5.34201773845377	-5.27117070188053	-5.20982728173187	-11.7620271108611	0.88808196160387	7.44722603021873	-0.762782134212967	-2.14499719876324	0.343204918122133	-15.92230557096	2.24838594523038	-6.37811984284265	3.73400671622106	-3.8829449749912	16.5278578733526	-2.46549605855164	6.31966687495378	-5.72015780172598
3	5.9591249635279	4.22341380337661	2.01819219793547	4.0157287580812	4.82602872778134	5.05049808651797	3.37131834439744	3.52179741226155	3.08214277105148	2.77382357138442	5.3316029572367	4.814619153153	1	4.31709359233045	3.33508758999567	5.27473322566624	6.35362578666918	3.99868474455085	2.73161919830408	4.23084579268701	6.64513135738568	1	3.41984059854582	0.557497857344729	-6.53791260580124	-3.03488333274254	7.47093849719198	4.02029613980006	-5.34201492988821	4.20588810584902	2.57694148782663	-0.611240084089626	-0.747492223480883	-15.1692239757529	-15.0319809126828	5.76022966188015	7.85920046542133	2.41011995349802	2.76721247632912	4.76810062740949	-18.3226537729545	7.39608032641453	-0.02952321869359	5.42694887506117	3.98264299051573	13.0060281625788	1.07594441257458	6.47734166678724	-1.60136046684193
4	3.6355149134001	5.23960294642305	2.35778448972899	3.99368664500275	5.04761422604456	6.27158267737846	3.99264230249368	1.97505886166824	1.80607949101929	4.77011784644162	6.3501031162631	5.72245105476999	1.66091804322539	6.581767799963	1.36322682694615	4.05855457822312	4.67081026639046	3.0701281526436	5.57459218599626	2.05541040138575	6.49679665881156	2.34569176381597	4.44339013213624	-0.860276832204641	-8.42507704276176	-2.16080695170295	-0.718426621140742	4.92067025147427	-5.8596170538918	5.90766192206096	1.93292994532889	1.74129737555639	-9.88914498388034	-4.68225963652609	-11.1561628430296	2.97040313310088	11.3244207996833	-3.01464470807446	3.15342151480467	0.496615909386808	-15.2307628594876	5.29413943955421	-2.05058634234825	7.97870087196874	-2.54838820719649	16.5686170639013	-4.46976758341496	5.26576587361343	-6.94873090221394
5	6.87575682498342	6.24207980280072	2.52518707928689	5.03655037312319	6.27032295709328	6.47757994566307	3.88722669634596	2.59516257986436	5.50922281275256	3.48605041244526	6.7502519514978	3.82477723754606	1	6.55774799935404	2.57510573833477	4.64935421714426	4.6661787233067	6.630162498611	3.72648663276926	3.02938195746805	5.98086694902715	1.03383097214765	3.68968024280709	0.561956761639796	-5.00666171181737	-0.820350511041849	8.27272579744767	5.32706253564215	-4.51374291826851	5.17022740779628	4.14036956927585	2.69989176588952	1.37715488381955	-11.6553374788052	-12.7630865383764	6.73712895006556	4.97819529817701	2.33875798530318	-1.97004083356364	3.13264113911672	-19.4295839518987	9.76963536170049	-4.5594506828915	4.74325262554665	4.81479090702109	17.3290361076254	-4.05506103534308	5.58175163563309	7.42790717824339
6	3.9793407864737	6.52043410419744	3.23024416287915	7	6.6928252582378	1.91294080393183	6.54155014183914	2.84642642774427	1	4.29020122117761	5.6090826171187	6.61626085165389	5.18929695411498	5.95393901870675	1.70823410437559	5.44016260181329	7	4.65675077746826	5.14285416850086	5.70653845057682	2.50685434660801	3.92992551532891	5.00686030867302	-0.536128971121189	-7.07192327188983	-2.34171170144661	6.99646666496465	4.41575429141005	-5.12434726919229	2.89977334481012	6.19193650718846	2.97615970305367	-0.190186259242291	-12.4752392840319	-16.7271892743785	8.22897421010744	6.08101649481633	1.19833346783601	-2.71315586501555	4.92830854982131	-17.5821841665663	6.50829562688446	-3.37079066672925	2.91510326950412	-3.57804137452664	11.4237508658792	-5.43736715016098	7.56561508779847	11.4730014293157
7	6.16080610377374	6.38976044167463	5.01127430791514	3.29889374512209	6.80237689834696	3.59667174308985	3.81582247083142	5.17979930628961	2.98783029950291	1.72362110857104	5.70946664105528	4.67816057081569	1.9555383726056	6.92977868917226	5.40666041756417	5.84140460670742	2.9699958071063	5.59868438632198	5.96465083913646	4.39473349929798	4.62214218321327	1	3.65241994231033	1.37815625455134	-7.41819668401202	-2.50213634651867	7.62589428912259	3.89472435562068	-3.88646782038953	4.87884732156985	11.7541160586102	7.83752136565993	4.33767314677161	-10.1181987740923	-7.3544722017505	3.98918585373558	2.15290354960142	2.42683261320727	3.87210758414146	4.33083390975164	-16.3661727379834	9.27737942700864	-1.18782421028906	4.65892346163798	5.86550643626058	7.94942052173303	7.09363521035051	2.37073535732843	-7.20976905984117
8	3.86646083637395	5.71043669508101	2.70270922937102	4.31512945998297	5.58838657726422	7	3.67511380559956	2.00861776040373	3.16415963702959	4.23479300787747	3.47253374802029	5.71841610860898	1	5.80420520168002	1	6.42462907206132	5.92674640967321	2.41511397573996	4.40778798422675	2.57587656264144	5.66795026355169	2.26547329151812	4.39372930690743	-0.970397966435143	-8.42038233364478	-2.73701659662421	-1.06364534519629	5.54452815627571	-6.99264472712777	5.94275535217329	3.29895948539607	2.14264694501903	-10.1669349827012	-5.43211333612613	-11.8702933293223	1.90127766047702	11.8958219563627	-3.50866300941805	3.51856449560314	0.685356119844619	-14.2576120365461	5.05126503358438	-2.02313695867298	8.11746154220383	-1.8661567069513	16.2486502204768	-5.61466522654331	6.79759097712448	7.08160856774321
9	3.1282186187467	5.952900366534	2.18389250794741	4.92617940078837	3.7398176959577	5.16479270616388	6.89239443192748	1	5.83347828980396	3.19014887113498	4.55568765510502	4.22510563933249	1.21063802943744	4.39567219771515	1.52099931673055	4.8873936748957	2.97376802126279	7	2.23299775343806	5.71552814448293	6.50842036899465	3.36965293602188	7	3.10995719282883	-6.4567555935794	-1.73891247021516	-0.629320361451525	3.91593904166332	-0.93588759784256	0.0583513224262229	5.72495295888274	7.09354801638707	-6.30634256867113	-1.83422035508868	-11.7745884182586	1.12716565201194	9.35082020922915	-3.94080789621473	-1.63259269933552	2.24484321125696	-14.6420961620561	0.653797694900505	-1.95817180879859	2.40013295518192	6.17577547801674	19.3947629186605	-7.34323200839237	8.01230602672245	-1.18570756624712
10	4.36660393836445	6.49692167980423	2.64419671376845	6.47296979873141	5.39170352783542	6.97352157705299	5.90980240434919	2.23791608091529	5.26435460747538	2.64928978801545	5.97572983394553	4.41227298089259	2.33775879942549	5.24674387180952	2.10762527498042	3.30646858674401	2.83841410732532	6.95938143000405	4.80056938039056	6.53868624881363	5.52054443085415	3.06062851498854	4.16991965316307	-0.394353179223915	-6.1224593930829	-1.61764740215236	8.61091716127514	6.03788798111639	-6.31746236322769	5.13046169249755	6.09997099204124	1.66955954283245	1.118146939575	-11.4682715404375	-12.0671530036463	8.54645832894253	6.75132305508313	-0.313934089353676	-0.694828109728519	4.37465357865608	-18.2979060905035	7.91633845582292	-3.46314529262621	5.95922260855751	-6.9037610581607	17.1604207538796	-1.89436743797515	6.51422484378806	-2.86586698630605
11	4.8630518884955	6.40365063282267	1	3.63910847605776	3.8102216670466	5.14484952236372	2.16191399607878	1.18113925391132	6.18071340731636	2.10893357845689	6.72128925652196	3.87764506945064	3.15074253869564	3.95163935932275	4.59571473816225	5.25887195504101	2.04318057769334	6.62747627739912	3.31070603821984	5.2849153072895	4.54085995061635	1	6.66998270401172	2.33464678919364	-9.52148701081563	2.80044736015725	7.53703969271294	4.45642612493068	-2.89722363147788	2.10785043920789	11.9610696563489	7.43602796058885	1.40249134519787	-7.60145316041247	-10.4099221250663	2.32851202996452	0.963938893157779	1.06667854347875	1.00307266647118	3.40900289484317	-16.4343214252034	6.7891913997963	0.636428383053856	4.35963939389285	4.52813339390474	13.846937192861	-2.2468783518787	2.02665045279721	1.92088690394269
12	7	6.27762164675604	3.61535741745137	3.75171090762829	6.89164218926444	3.80761415432166	3.2993907404571	5.28566627770108	3.5287211597214	1.68057659698163	6.22983724773391	4.94870383999907	1.35182099312741	6.60778339089351	5.5565284797874	6.5353371222519	1.16547437320019	5.97505321933929	6.10555834325156	4.26197512275795	5.08038282824664	1	3.7316451812384	1.76132961381769	-7.34214840613411	-1.70270789072359	7.5716191179799	3.43884648453971	-4.17380092427019	5.08909940535579	12.0827692611183	8.00218962972267	3.90799331693156	-9.58334001616057	-8.35689260945126	4.07760382242958	1.12734227585254	2.38159215061702	4.22641956774578	5.43662783510888	-16.8205171785657	8.6878336348402	-1.07055432870378	5.34589129358584	5.12242928123464	17.981866425762	5.91181367349506	1.17998447074036	-6.40344246209788
13	3.85901889954633	4.08396481180919	3.03187560118143	5.99052679046449	3.20197294758401	3.60596113234918	6.06045312778023	5.03656487570824	1.4258084676701	3.83589206036926	5.92550750370195	2.8625350131369	1.93437788591075	2.59654988841907	3.90139724527913	7	1.20609662160894	5.28031178146175	4.42959362459328	5.79793378392141	7	2.15596989002731	1.27452074454873	2.21611789307478	-5.60450122578194	-4.18335443569804	-2.09182922144402	5.07707103313955	-1.81436539069686	12.4755678877565	3.19197385030711	2.51588312201052	-1.34948181325617	-5.09073764015554	-12.2189445364424	2.3848305898882	7.86457448401581	-0.39019106751521	-0.442903878078678	2.74003160649214	-18.9178325373736	5.21836447962097	-1.42629606841581	-0.1414970084309	3.28753279874551	7.03742009726027	7.97964846502475	5.60868386955771	-1.95869620850112
14	5.18982010362354	6.24746325629953	1	5.92077366612567	5.90019737100667	4.27480797025798	5.94811201752273	5.81947165010524	3.34601348463088	6.47262953542958	5.89824093996268	7	2.10270670851598	4.90645025665386	1.8005270335526	4.20635701182113	2.30545230333281	5.96111684008176	2.38943775462343	5.71213817454932	4.39841698721371	3.18310649511677	5.40305543017408	2.75343444630119	-6.59164424629571	-7.10426694861161	0.132629618020346	6.0387477084753	-0.0048668345768289	10.4414710434688	5.72423942703729	0.480884858249453	-2.27503116918302	-5.97032630248068	-11.565339809275	5.35480178106267	7.39137175257913	-0.812535506815549	-1.36967907674422	1.80791248389266	-18.0028461832964	5.99588324783335	-1.41129472516317	7.74396689920267	3.16411541734935	12.7612432417955	1.06219294597838	8.59326883772767	5.40534440919736
15	6.04705549863172	7	3.84448789514352	7	7	6.13334583523773	6.32867008037394	1.7333949185758	3.23672767540104	4.97561227344188	7	6.73656108337205	1	3.22371711688786	6.82638033967488	2.34780978032683	4.24510153239555	6.56302027293847	7	1.93949649488374	7	7	5.06452494646138	0.988497995549282	-6.16719978415731	-1.20460326265846	8.98277355217202	5.9894131664588	-4.98066759268438	4.81354116168618	4.7573398811261	4.4295228843611	0.101917660296474	-11.3024474228967	-9.89080310658375	8.42953216184807	5.6699985828713	1.66223337609467	-2.23146424495052	4.51712218938126	-18.953405199817	8.66079665850237	-5.1378348667238	4.42729340055388	4.84848492402062	9.6366435220889	-4.93704025155743	6.80115934234588	-2.9186370999879
16	3.09987129441738	6.4992697360581	2.77434483074666	5.81024539339829	3.54440308645617	7	5.27332547995899	1.14294943126062	1	4.43739925959352	4.85670320720334	1	1.32422948995757	2.13752317538544	5.61370226920482	6.00289992958071	1.0713829021228	6.79978300050381	5.57356520641334	3.41474103167345	6.45883678692584	3.54135452742693	1.88616046301762	2.72873044308851	-4.22933327873526	-4.61733369017115	-2.86434955089969	4.64486677263204	-1.15628006953286	10.8249192561043	5.1336347712055	1.01355836761323	-3.11531143826175	-3.45054735831268	-10.4337356284422	2.69149272422127	7.10166104586926	-3.0532916945543	0.355927224615952	2.09015363982872	-18.9133469986115	5.65286077180652	-1.70610786357208	6.42547727678463	-1.77848651349973	5.07086794229429	-5.39458953351701	5.93335750074891	-1.36815401935033
17	4.22955248301892	2.18384500641516	1.10721919180892	4.33710275766577	7	7	1	3.04988861436611	6.61099604565539	4.66461549815718	5.96501235092738	3.61240310575465	2.05881202157102	7	3.67001426400214	7	3.74222621976455	7	3.51448370597136	1	5.40912659195354	2.13919204167356	2.99162446363127	-0.438681556975515	-3.86274468434232	-4.91985584699699	6.53882039848167	3.23021411821867	-6.21697698332823	6.17788401530758	1.62543693795262	-1.82165004651623	-1.62636727175547	-13.9923865869064	-15.0722717120589	4.54822702343997	6.33762794412436	2.06938697132732	5.07675202093682	2.50478303356181	-18.0567588532292	6.57777989053906	-0.664439103759531	8.57449072765703	-8.25406372004025	15.705657593173	-3.49054251225776	3.22916927461605	10.6661494956875
18	6.78778287329114	7	3.74646815294295	5.65931428177957	7	5.66086094718789	3.42227961441361	2.01125625924198	2.10802366256938	4.48062076373963	3.19939056158476	7	1.73405440123142	5.96610664395901	1.94813938354503	2.48665167243514	2.75785707610516	4.8757276790387	3.62634151640326	1.52483518979728	6.4107662219706	5.12778819821098	4.81119699488284	0.416514466810481	-5.76266567245003	-1.52342223862994	9.563174111153	5.25471287824606	-4.02399923441636	4.43714436825922	4.5528561942174	2.84050479578301	1.37813866508428	-11.6917345571516	-11.6799402707036	6.27199037352619	5.3324859682686	2.71931077784395	-2.77486356534012	3.32036116865222	-19.4316760029762	9.91116380452338	-4.19505483170189	7.99446383828054	5.06073048132956	19.5895774258727	-3.38595572164592	6.46296839783774	-2.72542415692495
19	5.58314543476192	5.39394935113433	1.22737069348858	4.67568621802345	1.44884456321031	5.75116942376096	6.19966711602974	3.64531561375291	6.1800394814813	3.07644983719444	6.4669258864214	6.0781589840849	4.67584463378647	7	4.8882964169808	5.9147169940123	3.51670761467439	7	2.22908586229145	5.54019415796101	5.85907618960742	2.22288845918079	4.59684136204133	3.72743352935891	-5.66175062257952	-2.81648181152722	-0.671534813175849	4.62947288575032	-3.87664461113188	2.60535997414941	5.45700811550834	3.01549097928866	-8.60550888827575	-4.89728560832971	-13.165641084742	1.59469939872162	7.39957790741086	-2.7605718613648	-2.07762711871144	1.7004640932831	-16.5880133198068	2.71127471885954	-5.69648338360461	5.20646401367428	6.56622206470584	17.1071638856166	-2.63809102418546	5.42301493548836	15.8847214778112
20	4.97304271734712	1	2.52675111460552	7	2.67252604705919	5.11000332418644	6.24666509362112	3.10358720754786	1.39032559735248	5.64219707100672	6.62088021353535	2.09170854096517	1	4.68594404613241	7	4.83116543284035	1.9127498719938	4.01233900948778	5.02015321737667	4.5255595970806	5.07058693401273	1.04485070308051	6.69407215569802	3.23573118484429	-6.51440320911768	1.74136204372106	12.0391316021961	1.23730014829665	-8.18945214150217	5.45046027369293	5.18356941303413	7.64856914616988	-6.57587206568587	-4.16443174614255	-14.9092066607581	6.91023988036592	7.85776600361227	-4.08090369119613	-2.49055372735665	1.40218600605542	-13.8747283184566	3.41156232943981	-11.2449125724175	4.58647008216698	-7.05000691434213	6.61408910107169	-3.95079773196653	0.123990282783979	-6.66513120211725
21	4.98259886401691	5.23967980592073	1.84531604256813	5.81038215242182	5.42020812335963	4.74354113053861	3.72270364095493	3.84008632235315	4.75832996478518	1.98195792395002	4.85787858907274	3.48458040469058	1.18709393954505	4.89168659959596	3.59074382492064	5.24842831805561	6.42000516233668	3.41125886839911	3.1807449221712	5.87073976514763	7	3.94271767713409	6.42813131150166	0.591054723114528	-5.23688692387409	-4.16808103344433	8.04932034901642	3.38814360085193	-5.97146599788835	5.02035766773851	2.38076918428348	-1.09947173721774	-0.221524337220428	-16.1352265966644	-15.3760091446725	5.36909115195111	8.62721821965692	2.08156217516125	2.54769241157881	4.73218314073883	-18.5807709483329	8.31490872318389	-0.0513350796838581	6.93173335793778	3.05893638407515	13.3618983357025	-2.48184552840667	5.95992760882924	-1.60576758050958
22	4.84916100040704	6.66525765362924	1.0522864454509	6.61797104658037	2.33322275499483	2.1352009419302	3.81008765064067	1.19416359111551	5.03785254157942	5.56485349662085	5.33647033082705	1.49981166397964	4.36805336482367	1.25653510878576	5.6357170209186	2.1328562319024	4.27050615247754	6.55250618894444	2.52371882953432	3.76758340382455	6.3331684116154	1.55098662163521	3.08925926373935	3.58143518941562	-5.80141625444006	-8.22464409839073	-1.34841334020058	3.54539897764943	0.310942289060265	9.97992032892038	4.35082772209489	-0.332627631764813	-1.54419730808301	-6.15184758744046	-14.4758620538313	3.8792307593844	2.4149268168771	-0.824194002615302	0.977728983531938	2.7129595492744	-15.9602161379111	3.60426516835618	-0.425435233467879	0.652556039869516	6.49823968024596	5.7683226149574	-4.76453840844786	4.29900411058234	-4.10875731635835
23	6.73970528302834	7	2.47734200378854	4.43456727234175	5.71337193718304	6.20654352428522	3.50442071160692	2.75287321459627	4.47172453360991	3.72237222304487	5.1265475406144	6.17362925029116	1	1.22760644803619	6.89751936003205	5.44188502498575	1.94817323937426	5.68161797028675	5.61349381192359	4.15853020372691	4.75376736197847	5.71333745422939	1.60755104850932	-0.354252414637326	-5.68299701884848	-0.426756683507726	7.45159085132905	5.32835412503105	-6.64925577820885	4.39386378933189	4.35068816356857	1.17661695769694	-1.29588258246898	-11.3778230695694	-12.146118888088	10.2062957800094	4.49399029897703	1.58621744561821	-0.271129228562525	5.42696432457101	-16.717137185295	7.10666196179747	-5.66766433740102	8.27116246665074	5.34568383857116	4.41559481061644	10.5427162249651	7.92597812792036	-1.507970926744
24	5.40606775840795	2.99275031885942	1	3.51571607959689	4.98966642710937	5.80059078837416	4.7493171140446	1.35169567942448	3.7008205694654	6.00325120986789	7	2.89570188282715	3.61031304690078	3.24356805034006	4.94537980688472	6.02214134077059	2.17387831894013	5.7863249629913	4.12331192115666	7	6.05528033784476	3.10483297295763	6.9123279869687	3.96802378550976	-6.3547979681705	-5.16547517608706	0.129620907412217	5.06493928244643	-3.60182547423304	0.925096010666436	6.47043859567488	8.34572620901813	-5.65560692425771	-1.13204646657593	-10.8621428342693	1.85086762571378	10.1482931766102	-3.89488470851714	-2.19384070305908	2.35365164845499	-16.9603793834244	-0.037868589531699	-1.98472222319315	6.28580625665304	1.3176561141978	18.3363007257581	5.62448452888312	6.33878149872985	-2.98258886972995
25	4.62411259276105	6.06252849699562	2.44470685444674	5.48865832889874	4.27222091804606	5.50662272915454	6.3994701782977	3.86949761295895	5.60981708521987	1.14384354929449	6.5426472438333	4.7829937640975	3.12478153152011	5.27458040223089	1.6545783609906	4.71702250054861	1	6.8758038755261	1.94698103297721	4.29332835789526	6.33655704509667	1	6.5301512035804	5.4268757196307	-7.97442387260669	-1.84425887842384	-1.493575455337	4.87800288171701	-0.261678481487526	0.997250982726724	4.94345290204404	8.22286958421687	-5.4327795255311	-1.92742461648135	-10.8740106540325	1.11963588874276	9.06452490273019	-3.78042504512216	-2.01365291945215	2.11194864137929	-14.1577606238161	0.466965211410951	-2.32541064151678	5.40950727159893	5.60985395129002	18.5267636048084	-7.07933999776926	6.621088430593	-0.90262738952316
26	5.29793596282819	6.49821181567272	1.51160117102448	5.57546421994868	4.77690817131077	3.83764571878513	2.13655831518649	1	6.8943938898699	2.9723644171309	5.7281264877279	6.74820371864828	2.72181679923284	3.23220673605504	3.41677819905246	3.36442994873887	4.26416662409169	2.33129562396345	1.48750525983395	4.96082181310278	7	3.15208817853814	2.30319522892067	1.40284592549747	-7.72950673038632	0.981298909664483	7.10732921314776	4.51579288261364	-3.6928990099094	1.52883254906154	12.1471297530091	8.80478107537608	-0.0434827615516535	-7.78725065102467	-8.43209455488574	3.51441118119785	0.786698687187125	1.17042081542002	0.935936651679803	3.81624075305266	-16.5082640978295	9.01535712628504	1.45696508021767	2.83312776903259	2.59478202982745	19.0077242383528	9.33650594622992	3.8272384837889	1.51820899649696
27	3.56766303404214	5.98014049735824	2.88177578329727	6.85229385177371	5.91165998983578	2.18307984655802	3.96365456041196	3.33588934271941	1	6.62291160120243	5.38020574982407	4.82553622457405	5.61855498652254	3.87599971831763	2.41519476206182	6.28978542944742	7	4.78955947803472	4.85780923127016	4.90074511938251	1.93096260048199	4.34790111180146	5.42609761501011	-1.25315215569631	-8.0806594724131	-1.05270985454158	5.93970803583264	3.86677943129351	-5.85620597894864	2.85935895281759	6.70111794885441	2.03195677887888	-0.705773671831663	-13.1494941114592	-15.4441520618419	7.98853146478871	6.21675407654633	0.0446139388020301	-2.34142565075171	3.63954593920955	-18.4910834028782	6.3880107845092	-2.70155468397409	4.43685876219023	-2.88448357124069	11.1662631451217	-2.06165468037851	6.59222044508941	11.5468956849394
28	3.56930621825836	6.68600227532729	2.21494557094352	5.2993439997904	5.97361129923573	2.6353414416651	6.5433558019016	1.93776595899945	1.47257686654776	4.14959239914848	6.89472620705617	6.47855301286062	7	7	6.28077457384982	6.77092258150951	5.72487164613039	5.74654297070377	5.08694976910824	4.50257581918136	1.96606479647334	3.29702394737576	6.63685220338646	1.02156610737157	-9.28451310641593	-4.18874759315221	-1.18472858198415	4.12318428425058	-0.340213821079592	5.50612156542712	6.58691661920561	1.41736864263471	-1.39509316728392	-4.06414411400061	-13.3101145105494	5.32029319609369	6.46025885742871	-1.5452077872652	-3.19307876034166	0.121135214225152	-15.9982090636073	2.4300686239769	-0.673891576730875	7.37946607979891	4.17761681566684	14.9917891974536	-2.41266929927144	5.69028831955424	12.7072319662205
29	6.77946368216457	6.64122776605675	3.87223539541158	3.227718383479	6.6155083123688	2.55712559056595	4.8995374000032	4.87347176231671	3.42146723659964	2.09611586122498	6.24661852730462	5.55982381885389	2.12416854119365	5.88705214827521	6.79409596834101	7	2.97080952584764	4.14378269456456	5.06307751858715	7	5.42569657232578	1	4.65216516279005	1.89112731299623	-6.269593974237	-1.40276923334444	9.71732306701584	4.43265021105745	-4.22226727452735	6.12508030238234	11.7004494258045	8.85113311089514	3.55773964729708	-9.93154039316073	-7.40757055871441	2.93417000484341	1.56943041257481	1.82957076166788	4.71670658489259	5.91359713557281	-17.2099420588601	9.6181489310542	-0.703169581979168	5.21722647532976	2.45124744770957	6.40775424714247	7.62051604141604	1.99859639701705	-2.95598104276924
30	2.83036951807224	4.94949408230521	3.50068388724005	5.28216271557682	5.34812807271604	6.01991713395745	4.96522733575819	3.83130743492681	1.43621382854676	6.28185532463212	4.19149192382554	7	1.6139922117279	6.0309896352051	1.72933411799245	4.62522277050907	3.97446687284746	3.35132382568944	5.61681007298575	2.45134990660555	4.86001105056339	2.11350580331866	1.41241191143377	-0.120353042609556	-9.34541854901802	-2.35456945604346	-0.824038675207813	4.7632300031911	-5.30211354395523	5.80875333887915	3.70162580916981	1.78815520163181	-10.812470116068	-5.8217047630281	-11.7835861077004	2.68141471117049	11.8925167117347	-3.3232423737304	0.0287672624449982	1.32554330361278	-14.9820457342965	6.57733498187535	-3.07609914402575	4.7732819968774	2.81758418964154	16.8086080153654	-0.278889636178608	7.41453832250823	16.1798515565757
31	6.17411453051315	5.25040778155456	2.17635592498438	6.23966737441198	3.36988259804981	3.07700114222955	4.99911224411685	1	5.78994484435672	2.89177868335896	6.95194445727753	6.71306520108217	1	4.05426796770574	4.23546942814616	5.99101374587955	5.2246835219199	3.06130013882593	4.7489410710507	4.62980007329492	5.69419160113714	5.72601741151349	4.58933148671431	1.84954314562233	-5.17867584353412	-8.44623441753586	2.26012823448747	4.40964918288282	0.720522500998803	10.4699120953307	4.04314054488647	3.96478133869596	-4.20722604234541	-8.14221112847892	-12.0213343381703	2.22972203881624	5.70512381622392	0.144107746008411	-1.91929086438033	4.07917806895012	-16.4153809983752	4.18247560642108	-1.8204349236602	5.09608863823795	3.45638346954089	19.1438276740834	14.1622099642944	6.41109145900484	-5.65841120602474
32	5.80036350878115	6.59972402080294	2.10259417906215	7	6.67938109375018	3.46891547114637	5.76862167471155	1	2.04288899929743	3.39901828513426	5.56609814145286	7	1.08110124365013	4.64292680733502	6.27778071229902	6.07407535039564	1	6.32521674605267	6.0682838921388	3.40367467844045	6.77782457447809	2.52980504420165	3.56871292795311	0.84001260628847	-7.36034229349465	-5.39563910903434	-0.316658603134054	3.10970075826945	-1.05010125373147	10.7372240314295	4.82736595972979	0.0133281442811157	-1.77975280895753	-5.40545690411386	-9.07052928614894	6.39094471927898	6.80890252049038	-1.10095131796854	0.0373119176044711	0.226407159592238	-17.3936021641019	4.18201887272816	-4.79502655154925	3.86687253250769	2.20216440986922	11.808070473517	-5.99200356987693	10.5542975394085	-1.63039480551972
33	2.43284429606178	4.83743601654314	1.47853667242768	5.8579443733483	4.91173250959457	1	1.76813217543771	2.21844105583425	5.05086324930241	3.72000251171068	5.9082746706214	3.60399073986959	6.89625066054626	5.64447339403993	5.7954243650828	6.06955975586164	6.38503030041747	3.32258189677319	3.77004048781016	4.83005012234354	4.5371009198552	1.00124760177984	4.96417964036261	1.9352728248302	-12.5248463070922	-6.87147916636797	-2.33332453015919	1.71104055645048	-1.73268616901329	8.1409284634215	0.97720241076681	2.43747398827113	-0.840489760698987	-4.58680752825722	-13.9621646379201	4.0139317654552	6.87629386153788	0.0998310416013721	-2.33456557290095	1.13123851849788	-14.9022923926937	3.85886823688986	-2.6066478444785	-0.843089961370997	-0.674109730594184	13.7102105798054	-4.54356902190771	5.10399142337541	-7.87029558388179
34	6.12461077053015	5.0545603350286	3.11336267478574	7	7	2.68598254787918	5.09245204568865	4.8606176835967	1.05665642390127	5.07417100385689	7	3.91199262211682	1.17375752906615	2.81533918804574	1.61733413099947	5.74524128506186	3.82653024997952	7	5.55574680853034	6.1370058569387	5.70329576498327	5.09128389846018	4.61159380943888	3.67836917238548	-5.66355116412705	-5.65410099601869	-0.786233795888631	3.28870541541215	-1.01201504415204	11.9573548502058	6.11589555406364	-0.892802959027248	-1.64066435372348	-4.70327653559283	-9.99369216366881	4.49599320352838	6.29362934099712	-1.40891804791037	-1.64290587320851	2.60892956091871	-15.9504063573385	6.04729897104117	-2.70370803515054	0.418399717864714	-1.77461925017708	7.02542701394715	6.2037479596963	7.74916793984686	6.98606015408984
35	3.05788543569079	4.62842867879773	2.7815701773591	6.17357212273922	5.99584017842986	7	5.3170103981725	1	3.32331919761507	4.3502302352163	5.04739046375835	2.53269003394151	1.8441109330961	3.7568759175394	4.16430446966318	4.70221446501969	6.10355006715061	3.16944245188196	5.05532882263446	1	1.84066804599744	2.15601639087808	3.15546882262848	-0.0728924697258897	-8.33069580453906	-2.00167700171495	-1.03885184693445	4.33356911040464	-5.89886115115415	6.93895300567977	4.75515229850811	1.52318729259683	-8.68547349076165	-4.99109542897816	-11.0862491702826	-0.00336855375076899	10.8149107737586	-2.7676218827479	2.51990243888758	1.43424115949837	-14.1503209567327	5.39684025765535	-1.90546013048399	7.63844777560637	-0.72122692498833	6.58105995101374	0.0939909027462348	6.46041141612653	-2.6515564303993
36	4.195270324736	4.39350811760055	1.30317049515814	4.31248427314698	2.54913544215084	3.84090584419827	4.66437781569273	1.44625353808245	3.90294334720379	4.93598595590071	6.47589436300239	3.09637453317986	1.79459861176427	6.3692900344245	3.77762821787749	7	3.14180589624563	6.50440107863273	6.43182660545231	5.70636218723594	5.56383975439726	1.84619701406322	4.99534945697964	4.58029119939306	-3.74392050733433	-3.47358713607682	-0.175906355999406	5.47132773380835	-2.23746144254281	3.60609732190845	6.37097087365024	6.47644137105106	-9.3229282952195	-2.91440394212549	-12.5555184204384	3.55396396730752	8.65300334523224	-4.13406791558933	-2.12992665014459	1.2206219010338	-15.292317750726	1.89375302529237	-5.8359926378787	4.66152175183246	4.27895234747629	16.7598150152756	6.71333965337069	4.4213579567881	0.19190280218919
37	3.41259230349604	6.29994667963487	3.06679725872669	5.81184559705899	6.27715467866904	6.61844393063868	4.56596857947398	4.50358248204	2.82091008525128	1.2241531823284	2.30137318315624	6.67250636217875	2.13302014423454	6.97421102624677	2.72493360965456	5.94887931547725	3.3578678460833	7	4.036134697361	2.26092352822737	5.74800896172829	2.05937113134919	4.77420502469949	1.21043884140402	-6.46047546631186	-1.17915611784018	7.57123746504049	6.70358527084771	-4.52760617443482	3.65905939891493	3.82610281668637	3.06952128207818	0.359447683016854	-12.5553805751633	-11.1039878573579	7.94821700244959	6.28469401400682	1.43587868613738	-2.0766346199074	5.02074133833085	-20.3129380359294	8.83926004785707	-3.85870524328018	5.17021974699808	4.23176055282387	13.9534455252341	-5.11813172334178	6.31994240876587	4.57462308554923
38	4.2578162436289	1	1	6.92147009329923	4.07727195766825	4.53617990788512	1	2.01311143369319	4.74564963364838	6.74131220671488	6.63957954698157	4.43046710710275	1.1222330684917	3.11014356937802	6.37188703592684	6.46815638277192	5.60373469187709	2.15155171927397	5.67832790731863	6.19960126709845	4.27627697267356	1.97355944331951	5.23030841632342	1.44152981091342	-6.31424186952337	2.5978523757145	11.2619929387454	2.44849625077022	-6.38071405687748	6.8444937291285	4.9984201086536	10.2355605719483	-8.00717713286277	-3.4390876639935	-14.3521344932758	7.37439155275974	7.76220468268847	-5.7004935566816	-0.932483323935273	1.44408036539165	-15.3809534974802	6.30983199978926	-7.73847482106985	4.25056258766377	-4.68611045580365	5.72632080889962	12.4810497554521	0.698905693919786	6.2324397694012
39	3.57618188104265	6.74147301939622	2.02965614575349	5.81624701498504	2.70769401017823	4.02320920194382	6.45029105599757	4.0978879157275	3.30623484361423	2.32751824827552	7	2.69668418491195	3.46242808590721	3.53963175585599	5.13512466283602	3.02053924358004	1	5.01925520980054	2.19124670830945	5.59203427144038	7	5.75279399207409	6.71442130127917	5.17733410146795	-4.412692064283	-7.80318821057058	-2.61517894425275	2.59917201218454	-1.29061120334103	8.88935776523576	3.11780986250327	0.807439935773257	-1.03173715081483	-7.80827318686515	-15.59920846379	3.02548392920522	2.99113595700297	-1.35432324783895	2.09596609239853	2.71809962231838	-17.7045720953148	3.37511739969052	-0.505125701701215	5.54691023261052	4.82612075092977	5.3978813393338	2.38684246374557	9.61811675228996	-3.82530353446866
40	3.82090596313696	5.55955200413575	2.68281723144528	4.9519515562075	2.61287721703171	2.82679535315461	5.57167089064709	2.89184308589595	1.50764856589945	5.54163177050391	4.97638781599454	1.72579790066913	1.45408717998561	1.3963210572483	5.41476874624739	5.85434824489565	1.13062743249656	4.37314420385497	6.88070160522664	6.3160305952545	3.42033617734394	1.8231814202876	2.32954371984969	3.16514521004176	-4.13690581148217	-4.05205625454161	-2.24150404910414	5.03057024869971	-2.17198755533179	12.315123265947	3.18042429411838	3.15307203334164	-0.110520233565996	-3.86049745013072	-10.7947860727815	1.72452663838464	8.1026323969162	-1.49392523653575	0.227829739748768	1.78210369093438	-19.5382847787459	4.52741902038794	-2.54543665515067	5.38093984153662	5.029901396636	19.2993573328572	-4.02347970194681	8.97035582460619	-1.52021376453603
41	6.46435801135772	4.9618378420621	1	5.77688762238472	4.3984520066307	3.61632390040056	3.60339960066479	2.71831038352044	5.82020234146946	3.74161781504869	7	5.98848717315936	1.80951652485553	7	3.6810147498444	3.00971356811435	1.18344551059758	3.10291686678852	3.97891906413865	4.78394850781737	7	2.76203295634457	2.85336038685403	1.29671442499872	-8.77410548493468	2.0905845741604	7.06837959353881	4.35652666666854	-3.05564053604643	1.77951964978425	11.4427613830181	9.23810015789522	1.50784086907616	-8.60888083727272	-9.12819341824795	2.29590806714489	2.17734432593787	2.52274559422987	0.754936283489955	5.06920522392202	-16.7288262624217	8.93405962648727	0.329810131771296	2.63792107409052	4.96670249557072	18.8284622381208	8.08343531481293	4.31516743644455	-3.28148029043408
42	5.19129284864839	6.77852361115897	3.23875551877802	6.66002507394187	6.5738339346084	5.95964017109868	4.33258165572455	5.32659878730897	2.09464601964949	5.05395896005719	2.91791295744109	6.15691027306572	1.01534950427967	3.43809968989822	2.69064849094514	4.30432135807609	2.90530764478942	7	2.95456613130489	1.65185160226749	6.10193651828913	1.97316147079663	4.81358861107406	0.32337413457326	-6.20308025504039	-0.0839940317563463	8.65831040028807	8.00239462975548	-5.15489838785982	4.86691338790973	4.68409110257764	3.23441653574696	0.850053906967714	-12.2690572261509	-11.7494176774683	8.92510887945029	6.26564466754612	2.31480473754598	-2.51638929250948	4.57832691452282	-20.8389302025659	9.77794071702892	-3.840340111404	7.09678259150502	2.28944019392949	-0.24632842401413	-5.89854889698483	5.45911282657016	5.11911455843133
43	5.04349788471409	5.95589121686042	1	4.26755059670191	6.92578878640892	2.9129583281982	5.93362877554838	3.40434321547025	2.35576285834355	1.21168052302331	3.08546482342387	5.72802690087194	4.88726740366902	3.86916632040428	3.57958187214815	4.34542713915383	4.8716291137815	1.82494701474902	1.34591872083507	2.71923763086227	1.58974433144354	3.55342492547178	2.38416910950026	2.03424135516055	-6.99441042867189	-4.63956261585863	0.936811797690677	3.27549059259624	-2.66055669388979	4.55855654589817	6.50324125242866	2.68669653007489	-0.223101299484703	-7.60026493308892	-11.6125651458225	7.89517079640162	7.7094269825826	0.310367798642839	-2.80166509387797	-0.960648625569007	-16.493379723749	4.39863028046517	-1.64545699636704	6.2370403335124	0.246495320986841	20.7698294272304	-0.80146980903587	7.03036641120607	-1.03989154423882
44	4.75704089247714	7	1.83864810409805	6.25515763178978	5.23887103378177	1.71537684644812	6.0709549520115	1.40409788360753	4.57284225453418	6.25360899370148	7	4.08993964377115	5.64511712080528	4.10243725969562	5.13844802616619	5.0654463200453	4.51681691370479	5.39165851507839	6.16106896535837	4.9762273851287	5.77811514323201	1.10528216431033	6.06841570331222	3.37863048841193	-4.84114546366469	-6.98751427063524	2.00312617692306	4.79627905375419	-1.93402756862875	11.205756790712	4.53059174146101	2.58069649877826	-2.57926832256925	-3.50753780516208	-12.011112406271	1.51895667027124	7.16727429738044	-1.35545859184722	-0.00793996768852165	0.128971716091973	-19.5415402289519	4.49266594172235	-2.0205912608877	1.29215170875966	2.23349323566343	14.5214982717353	-1.21079359894349	9.59510543577694	12.6691721704726
45	5.97420893952204	5.88831327123871	1	6.76891524864875	4.4343848566745	6.40145013767918	4.17379223997906	2.60012976063268	7	2.15040140862565	4.9665944166443	2.72649436470411	4.21377679710615	4.55785779971128	7	6.57773662689172	3.2298414487741	6.62086767070161	2.36265786860481	5.71739254014821	4.2399550097894	3.47663325268474	6.21528104001929	1.11870417655661	-6.30329714791407	-8.93586414304258	2.83659597541638	5.56603628702646	-0.835511533665593	11.2824809786806	3.87904285142993	3.65971145101322	-3.98755518314665	-6.73848914367334	-12.3885859367468	2.18966083378326	6.48471352550412	0.726256658174064	-2.91622585082083	2.54088679153287	-16.3484141526609	4.36459564730724	-1.69414245627456	6.05759430152189	1.34124692485877	17.4468860088317	-7.00347048824766	4.89008819856303	-6.10637810913386
46	2.74619316515101	7	2.07345452596933	4.66001029035932	5.46646523362265	2.90969160024574	3.8414363621174	1	5.19943986063732	4.45377922782013	5.50126297375495	6.02309920862643	6.35928728610638	6.9650478435898	5.88045879542142	4.88240725886357	1	6.54849393961106	7	4.16612477323952	2.79514092453	3.59176342091635	6.30410691064215	-0.73657345292246	-9.42164633677713	-3.47401538999654	-0.0073059425732851	3.76825458682957	-2.12421362984932	6.2719643781701	4.66652557906539	0.706541355062736	-0.734971239378406	-3.1730913495591	-13.7645893226167	5.79879529298019	6.98077639576257	-3.5502417958145	-0.356072310907025	0.362359104872069	-14.5282764899087	3.71417458455906	-0.683948943994958	6.15517958024868	3.10035408350522	17.1034085319206	-0.0967314376394061	6.91257387351324	13.5773852461505
47	3.51258345561665	5.10419504872671	3.16144482508139	4.74498241616125	1	7	4.65530679199427	1.9842785818024	1	5.88376575518793	5.72725994024307	1	2.66020394478544	3.4182063663455	7	4.39747217761452	1.08007057300274	6.36748127569444	3.3099186446107	3.7035163185835	7	3.17182903891109	1.46080320731215	2.72768016953928	-4.85581638108936	-3.97674187292887	-1.87515507040294	2.84061675149487	-2.01143873031762	11.8762419217026	7.59417844939589	1.20941081449596	-2.17936754704049	-3.47361066185877	-10.4769105087042	1.77641181025354	6.38551283443091	0.276131310971071	-1.25073015089701	2.2004260382015	-20.519874376277	5.76840863824947	-0.10988741200619	6.66383293206396	4.97711510954613	11.4228934078046	-0.596473854631823	7.40477735737816	-4.86312959615153
48	7	6.02718439221238	2.66377295591194	6.6588914775779	5.76921820654319	3.44252321671438	4.61116494748707	1.48441061784522	6.07844513060492	2.3887457545023	7	7	4.94332922113681	3.99187545210227	6.48966077076447	7	5.55059164245026	1	5.48455512296453	3.24787576526287	1	1.34449166580162	7	4.94255174719368	-4.5119362936127	-8.10366313712447	1.72245854990064	3.63734453097581	0.280678142867825	12.6071185992943	1.95897575524075	2.30177611411516	1.63751700042546	-5.07369279533806	-13.3937874281608	4.19261068374971	10.0860303271379	-0.211171335445091	-0.897863357740622	2.54002316009078	-18.853992378898	4.27454450388527	-4.64871233017333	7.10157032957116	0.324248912144341	3.99788182882536	-5.70864140687522	7.65654667852483	12.7111032239028
49	7	5.33137719830794	1.88793226279932	6.1812042817321	5.12695273691189	6.59309225226718	7	1.16148028592294	2.98724862193523	2.79866264669985	5.53906762357092	6.50591689594624	2.05642131003501	4.48010600200996	4.38036305568871	3.53295389379404	4.91849889574065	4.59201299680345	5.7719669446081	4.64442135764853	2.18002555775581	1.2703824615297	5.49022596936248	4.34162022290022	-4.82658517295515	-7.79698289266065	2.69535345438879	3.40965359585297	0.21894977828045	12.9708801611888	3.35785811382664	3.05150547773447	1.36839732072566	-5.01611988674877	-12.9293917179128	3.56911917527915	9.11272824682164	0.500920846701243	0.0876775532719496	2.40014804709825	-17.6938135966108	4.15374658290899	-5.28470111007786	9.08169872772773	-3.70195979171069	15.9483414382258	12.946599527661	8.51777300088957	7.70687870987675
50	3.64887640243527	2.9329122383356	3.88008151237223	5.23334951886319	5.57893647433881	2.95816218072103	1.99350946078318	2.15732476058043	3.72795687593464	4.71043177679222	7	4.37232093797249	1	4.38042901325638	5.69864900952219	5.07836170118372	3.70153747886933	6.94858816620269	3.89011109775802	7	6.86381746334156	3.84709447509685	6.56494385162499	-0.483086271782157	-5.4306473122084	3.92829363135991	11.9128304911587	2.84998554103186	-8.2444320296662	3.19642381193991	2.93150167429031	9.34929462909417	-8.82454407164394	-4.43649173436909	-16.6101142930845	6.42190909291384	4.92058268544988	-4.69932293502242	0.500326475322848	0.371400379552658	-12.3102203177438	4.70876522146232	-7.95638458561721	4.23775564651285	0.0380317922587272	6.32447191701909	0.611652518702254	0.668215715320214	-2.88750683636773
51	5.05870280319386	1	3.10684854702176	2.55868067365762	5.944471960897	7	4.00532509236299	1	6.67913228157989	1.5787503139443	7	2.35583870962656	4.74428473105345	3.00421662235262	6.65573226715069	6.00275110018971	1.04426639959449	6.50484488265672	5.79617214596059	5.41930815875358	4.34115496517593	1.1865926649901	4.07830154656479	0.632455194530352	-6.11660232855626	-4.62347403415745	4.55354049437563	2.08335871189917	-4.97596071715587	5.4325093958545	3.05108467696895	-0.831510935798695	0.385708278106445	-17.1459703988081	-13.7597124683695	5.69465913076543	6.79121582138664	2.76468731681732	3.78399025177128	6.69488475444256	-15.8970930012371	8.91582423091564	-3.99571884035572	10.384251493129	1.92869771903753	7.27541345419939	4.44831145109421	3.7997659693727	-3.97012603075049
52	4.02954591185128	5.48276106648799	2.96800327714435	4.27382539668295	3.31548688691251	2.82247048014837	5.92793469250687	1	2.41820898264198	5.07776673355963	7	1.46528865243136	1.03799808504231	2.33176972820403	5.60629323288955	5.67007552191453	2.07111417783268	5.03223194906811	7	6.40641294687566	3.58033663657117	3.74544023312333	3.6077626934321	3.05465598264567	-4.60849573732541	-4.11399004866182	-1.33735852062682	5.21149154087836	-2.40946250938153	12.3743612592778	3.47968101570082	3.83812736925586	-0.34275533896583	-4.37108074919763	-11.3555416669652	1.19670853745122	8.51295016285657	-0.710911816721648	0.615708545463962	1.31064750028339	-18.7553076655953	3.89766300033525	-0.908384511146176	6.04307064912274	5.95877113998902	5.10764261408402	-3.45620216577167	9.98718424649557	0.570369783936035
53	5.26145675940898	6.95299747714017	2.51660507689611	5.56784271340212	5.57678030828038	6.26094571605067	2.94938956489672	2.40830590979059	1	4.89808017484272	5.33103894763735	6.71728423961311	1.23492550420062	4.07593457463315	7	4.71140572819518	5.05171030092788	4.98364840291414	4.94052927799338	1	5.59763542530938	4.75087180731986	6.32970607908917	-2.17927458749048	-4.20406493251417	-1.37436403121804	7.04817393034214	7.0405955178282	-5.48752029625069	4.47909694312065	4.74321727635163	2.53100391068464	-1.27080000512366	-11.8819714968886	-12.9440030637911	9.85186896015506	3.85464978510393	1.64594633927419	-1.82745699744419	6.41051586736528	-16.4718677887296	7.29842973620201	-5.41136805868367	7.86981400793563	5.47786123080553	2.54163208406599	-2.90724986125579	7.01228995410481	-1.31384398453234
54	4.89464767340817	4.14336980267334	3.0531784275356	6.95934052609763	2.8816322459271	5.61409352688278	5.71788189067119	4.82914488400032	2.94730224683669	4.90351860066864	3.72012845042254	3.96691407772591	1.1358552753754	2.95628941457329	7	3.60982303691142	3.15075534599739	4.83810813808985	4.99558718032605	4.93124408694019	6.31516152254235	1	6.73709363786605	4.27476338990888	-3.83767798248011	3.16073077504187	13.0885238751132	1.6320363638755	-6.67409395036157	4.61281941420303	2.65107194470496	6.85763486394852	-5.95951863954358	-4.02374137360922	-12.9506290177342	6.71832371194185	6.36024317557075	-4.44303385550883	-3.07311647235095	1.644116445164	-13.7232096226823	5.02427590787858	-8.87641788961481	3.54387072522441	-7.55119957595558	11.6760612809943	-2.01514321711934	9.45767601278283	0.379950287671868
55	4.97982151349943	6.51403371969031	1.95954803409129	6.89412396306951	5.26360186324668	3.56357760267906	3.95139520454834	4.81546976994091	1.1402998466499	3.8905437305902	6.974133743597	7	2.47314842856809	3.19372064772181	1.8435321507049	6.74303283347011	1.76266995037995	6.31073352510752	4.91365305490999	5.44277492989935	6.85503362090176	3.47331010416612	1.8107172581887	0.390321819888555	-5.54681149582628	-2.17492866011012	8.61274550476173	5.99570831651738	-5.33668180465711	6.20456410564852	5.92974228355441	1.3968295629126	0.987587985067536	-10.77098233599	-12.8797353288684	8.49786785469851	4.21948156562249	1.62923723400805	-1.08185858935379	5.18262897539591	-17.9045530069372	8.73154304306347	-3.93944931066425	9.99948939298796	2.91274961544759	16.7483930735523	-0.230783943973334	6.2431386296989	-2.92673630991049
56	2.95162165736711	5.88378141947581	1.08527432792182	5.8613471092109	5.99368472417094	6.08287944476872	6.94966016355628	4.27004518515759	2.14639221346971	3.02648553841266	6.29111915661424	5.4417755888777	3.77857829573151	1.53020047120346	1.79217061741142	6.47981869230907	5.83988510499218	7	4.36755209423378	6.13677479584161	4.61943102941736	2.15914354070654	3.53687127323223	4.10503829784212	-5.91953056644402	-4.50952378412035	-0.643403512805161	2.84268864395734	-1.58517787094447	0.384107949378179	4.925452130237	7.1950543151337	-5.39017438021258	-0.77984010804091	-11.0185897411233	0.873896138593118	10.9283553569722	-2.29683923761571	-1.86250645324735	1.47176485926866	-16.890223514182	-0.0546940988538019	-2.91002484846881	9.55559086847578	-8.32378601975577	19.0540164973104	1.22798274837357	8.60718467489253	0.514278016984353
57	3.8327198419945	4.93417195843522	1.80308944082461	5.22138732612727	1.70917158688439	6.07273100945776	5.91404001471565	3.9943443879446	1.45370538186786	4.05801687314103	6.39932496791073	4.98305862736358	1.01774805944839	4.93184213589475	2.1754310224361	6.11360144718011	3.93126214805046	4.56991882079792	4.13623197487483	6.41342184124697	5.43747394769902	2.06933063460445	6.62689327911399	2.85061273752712	-3.09796536790797	-0.517612884231134	6.35414289820697	2.85191855040089	-2.06292219183429	7.20848191488647	10.6947656895322	1.15145481829904	-0.31527856687558	-13.7343697723062	-11.825484071604	4.14404646580612	6.05217004220067	5.07088006323165	3.34881366564711	5.24367368955382	-12.5498366061434	7.56804883342039	3.67908160989429	5.94494049207691	1.46317569105926	14.0690589825166	4.05576186110881	7.9967667610991	-1.71459580841571
58	5.3832932737367	6.47580315181791	1.25651722102594	7	4.57618983334187	1	5.36154510183457	1.10538401951361	1	2.63673782880663	5.86909319380723	3.12110882479529	3.53778976961504	6.52154856981201	6.95915275062511	5.55528419012155	6.52266011082658	5.39835716019296	4.24896629381321	3.82869190653574	1.94183032599957	2.88103977175162	6.92032108011005	5.45786106556262	-6.45030233942749	-5.63729028892696	0.0560607787938744	2.77744904385557	-2.0256138844176	11.6646496854663	3.48862645745775	0.409236885050136	-0.539849192358495	-6.95076487169394	-9.39058913586933	3.30912668061555	9.14577512639269	1.5857318684248	-1.10352447590698	-0.939625073310636	-17.1608003846156	3.42128034965055	-3.17717096855553	6.00130822501149	1.97048067517988	18.9627506231668	-11.3334036305851	6.36164624392257	-0.332724595705075
59	5.20694084796348	6.36081924599852	1	4.71778680076614	4.23832556061285	5.56922926208754	3.15515017302277	1.93955515596105	6.1130685563328	2.16689571854688	5.01754686048742	2.81908204466544	3.04017881461742	3.79160914292439	3.6457838702576	7	1.90825493105306	5.69905961593612	6.4897627945919	5.39503927045083	4.82915527690176	2.22226609688597	4.55171763692158	0.883308038143994	-8.68302760644026	1.80574516170076	6.20540548039892	3.98592543264638	-3.05596120175392	2.35607774599089	11.8289806089219	8.44310009450715	2.0977768829465	-6.55861934067102	-9.34321428309132	1.53501708256474	0.771178702460713	0.150854767624618	0.481895070021194	3.32595775035526	-16.0378492149445	7.69366662378563	0.522789349698134	4.55030976352861	-5.19353719720688	13.275126676845	7.38756845577331	6.23699099517033	8.27187379850979
60	6.39871798709901	4.44131536251987	1	4.27744027720959	5.223735502016	5.34016868489049	6.30416058416525	2.44151107135095	4.75261261738409	3.17811671180133	6.19245726954404	2.40407909645095	1.28674976003248	4.3324680968498	4.61071380304508	5.74855419753045	2.60504131331133	7	5.8897798665923	5.51070610544442	5.82195921624235	3.49582893500549	7	4.02450572993669	-5.69152411408262	-6.34423568415503	0.522126455789425	4.61755622787701	-2.91090300425349	0.512444596009102	5.26666855441172	8.54512868811723	-5.89371938524861	-0.977552787566742	-10.5589675330417	1.10374178204246	10.4072476424713	-1.82245791574649	-1.68847537655041	1.96303169944117	-16.5391277142898	-0.259156655900359	-1.15217378886501	6.49112468770338	-6.05541057624789	19.0173023896182	5.82741148391826	6.86451777474615	-2.70316654248059
61	3.19816171257117	2.76540606351844	2.55973827943555	4.77534894042489	2.0020648344143	7	5.15288770693534	2.78217787456282	3.07071548928825	2.29344907165832	1	2.17643570866935	1.89817743227708	1.48787145328662	7	6.16726974057142	1	6.49966346299401	7	3.44493647936104	6.17607352622652	2.82897554792624	2.37084538516346	3.48838522098442	-5.98949490992315	-2.77457216786761	-0.756501170906865	4.34818885477663	-1.85298622217683	11.1287234852982	5.34195554211993	2.37384628031496	-2.48937696481906	-4.12719047418389	-11.0904730814187	2.84234069788306	5.41782465450486	-0.00654105566780212	-1.28798117650753	0.6834201912859	-19.0481986505985	4.16188591613915	-1.01213898076805	4.97133913730259	4.8835588158732	5.47461057302567	-4.53561092657098	5.8771539810862	-4.11892601140082
62	5.72221574937099	7	1	6.81286839341129	3.95410740851106	1.63340521035944	5.41636508353229	1	4.99487617074256	6.58706578774448	6.78924793658453	3.4479163857055	5.82386356744188	4.5721818404954	5.44879995276897	6.12082845940292	5.66527201996491	4.3502193521172	2.96554028274096	3.11238498138302	5.4112380589713	1.90826963169344	7	3.96023773511055	-4.9558460470276	-6.17033097630412	1.89492956422195	4.89053402976138	-2.44816345356744	10.2595114590223	5.00002885756234	2.01676151113091	-1.47865083145785	-3.00351891151087	-12.6156969655027	1.88344209214137	6.68736179370796	-0.619224897969658	0.307476329827998	0.942065300727514	-19.6697314994961	5.20563049024275	-2.09841979036222	2.14728135436277	1.87389471761451	21.0910239794112	-6.29712262825181	2.25021401264234	13.2621305184625
63	4.13423765712044	2.81302930028501	2.44920987987142	2.37117718490312	6.1545591116093	3.16938951186615	1.9713701277448	4.56405249602544	7	2.50310657888352	5.53107659693606	3.04837687485941	1.32283946084671	7	4.97806896557555	7	3.50057781887258	5.79899155339819	5.91837854540876	2.00543801079871	6.79454726412372	3.69775650856999	3.98434210722088	-0.108518772698111	-5.02749112407565	-3.79013829144652	6.68636136769683	3.21676825218021	-5.76653207332658	5.98861483014443	1.59245315946846	-1.02569185259008	-1.99778225103511	-14.7612303405392	-13.2664429216141	3.79855536363586	7.90027242321571	2.98186971194809	4.57479201338099	4.05407675640426	-17.6324716855815	6.70235944999507	-0.294984985022895	8.82609602372078	3.8158428293354	17.8547049986356	-2.01540491604593	3.10279747532339	-4.92835410738986
64	4.15750854545639	4.37653049542961	2.76688220923635	5.06474672573847	1.51523611987248	7	3.97042536525414	1	3.09207770271437	4.86360059620001	6.99213772242132	1.91316181924084	2.90612649643834	3.80957028360244	7	4.72467048759485	1.57804590935646	5.78847571730389	2.94860414685638	3.360977268721	6.88988513933585	3.55912869459516	2.66429982665723	3.74369709876475	-5.42723375908694	-3.6403039295302	-2.88644372082373	4.20938490884413	-2.30651752679159	13.1211337145093	7.75029917167064	1.95481512587045	-1.54633618431287	-4.2184018291172	-11.2646223177899	1.93248647102989	6.56458817385391	0.950937836364649	-1.61031097234279	2.0778718175731	-19.8093311972528	5.66406243684442	0.171577545948137	6.61328724867023	4.38002431664501	4.57360631991561	-6.02885650355618	4.96571964749511	-2.59425445219292
65	6.52158160889414	4.92637432512904	2.32779214660239	5.98768506366759	5.20541376154642	2.62179617649489	5.45749353328758	2.68746013764441	2.6105555709369	5.01610111509139	5.6558029589702	6.27950901363447	4.52762808408739	7	5.32291902507567	5.94225578969863	1.15105725306635	4.73942057966467	4.83592017722516	1.97264290797164	6.23650022761885	1.72472006990225	4.60764791909679	0.513132050460197	-6.17333176195074	-4.65012615176705	0.48232651022218	4.31697875298952	-1.78793842164257	10.724427090371	4.95486247592991	-0.864246236546609	-1.16314566419523	-4.30502308920699	-9.65836079031673	4.86529323153338	6.22634727192076	-1.0709449121067	0.294247914929672	1.33626695223438	-16.4451379902007	5.91713313842378	-3.30654836913927	0.126427669092803	7.0532923276439	6.67587646562358	0.366460434269761	1.47769173037177	-3.34427483635333
66	3.69622373539918	6.82428606539051	1	6.57913021368049	1.65081403466165	2.60395272186385	6.36054911784836	1.71823244608521	3.32708477034143	5.04028407254829	5.4353911237644	5.76181573861666	3.75998208057579	1.39015006620326	6.48881774724089	5.82053674831235	5.38632703571914	6.80721325742612	1.35762112760767	3.28606597726006	5.68999876393994	3.76083471419111	3.07177347899447	4.09646304969958	-5.4517919271195	-8.42112066151788	-0.955824521662704	2.57173335506905	-0.314661649871107	8.42051883899397	3.8133101476247	-0.357830784901758	-1.41060523205313	-5.43122740874115	-14.7650450897443	3.26180589189458	3.63025461604208	-1.25136737028355	0.990566448520361	2.24225730781117	-15.8138891703007	4.89064686744552	-1.1179219159243	0.577488443333685	6.61260416751068	6.64654566797535	-3.21862333766566	4.12927311758175	-4.67599347249087
67	5.86772205014721	4.88511465875767	1.75674886206924	6.83067244571817	3.63450450016966	6.21502993458147	4.68165170581447	1	7	1.42580730504685	5.48821758158661	3.42908192147296	3.42578742492169	4.73015302437019	5.6268624570665	7	1	5.59227984562771	2.15288935838971	4.98111076582606	3.36887262118187	4.66887585174892	6.00228089128816	1.01592069006803	-6.70710051412085	-7.54231158571506	2.47827946411565	6.1079357936553	-0.97629650362759	10.4629080685978	4.10718724751659	3.38036937397789	-2.58692309695566	-7.02927703079384	-11.4092460900494	1.41973089053265	5.72870315507547	1.23219355338067	-2.60346952948908	2.00573051354518	-17.4276489936107	4.30779557804921	-2.24985232546626	4.40405828203372	2.47250432005836	18.077901594285	-0.162042476724226	3.9907953117848	0.233111221639203
68	3.00761900020332	3.85721968971163	1	5.5681658769356	5.2410085844337	6.28937856416123	4.19188632982447	5.07726992973284	1.73583662229364	1.77757959063787	5.69857603802679	5.51068711389084	3.180068100871	4.18022557394723	3.57059762850399	6.09442104272474	6.19878546221666	5.95429070827102	4.00281476475963	6.24406440374165	4.6454209226946	1.74118090549957	2.50556459502519	4.14658937298782	-5.39169487637222	-4.83874923705328	-0.244855135003055	3.74128913607986	-1.11126681673823	1.60173139563847	4.99817941262928	7.24621750363881	-5.82937650519901	-2.67849205639674	-11.0194096149496	0.174340137643589	10.1565070559211	-2.28899069423334	-1.91296225009141	1.29060373905377	-16.375101398508	-0.0927950662012665	-2.98596555076619	10.1418119348128	-5.36529384105193	19.7690547724764	-7.74649989836526	8.91026660062946	1.97308502047609
69	3.3737914780133	6.50548661929005	2.51334541268222	4.9494268709394	5.0704798941014	3.25699500819534	4.8401483681245	1.30317478088551	5.98765236642066	4.86601402362786	7	4.28744328937306	7	7	6.93240285397185	4.56143243853963	4.90208812850693	3.78999505512489	6.54016330632855	5.92947841600702	2.38662727943875	2.79795232649409	7	1.16308088647854	-9.22439498657669	-3.79025643525092	-0.0779543391046871	2.89475364148831	-1.62478455724597	5.47589723600866	5.70271957891589	1.28245035302572	-1.51400945542561	-4.02846719524197	-14.4133997334883	6.83054690536595	6.38587763567685	-2.34350243597072	-3.59748044293684	-0.746328262037265	-15.0405607497621	2.83059083304949	-0.0656113254325483	2.06571287011452	4.52726882084233	20.6051123997724	-1.96901473854125	8.31268641182272	12.3477416515734
70	4.35708819045855	5.44081518168685	1.75707500262385	6.10891472290577	1	1.57091419391292	2.29891589166235	4.19880620161928	5.77973436151072	1.02160667792388	4.56870444379008	5.27264237511079	1.14685893244192	4.27833998942374	3.2841930108886	6.65857706062549	3.18976788970978	7	3.61149096646769	4.79547494630362	5.69988554243684	1	6.62570218797525	7.00296452458817	-5.07206193023544	-1.9552470688889	0.318089756270127	4.62849166907511	-4.30057100543227	5.12000132535199	5.91557777185704	5.5403025897333	-5.51866499373559	-4.54617655386266	-11.4239466744656	0.180884138280167	6.90764031114114	-0.212427975746065	-2.23748341992224	-0.640238651453959	-16.7133476550494	2.16926315606908	-6.01995600421016	3.75327506511957	3.36603968305448	17.7614199516604	-2.8223220175913	7.24687770329335	8.47877251552319
71	2.34168738603699	4.98242428582385	1.84189012839475	4.40429211701477	4.34813290756131	6.18336012036339	5.20689269583993	2.01885598167554	4.64276870141411	4.23999531450642	3.79961779238638	6.14655114249971	6.82936275589469	2.67683839081035	1.87468212565961	1.90582288667862	3.60647244716212	5.86443305281337	3.24116999612164	4.56343132139295	5.7708290663021	2.84751040926919	1.86977593298439	-2.47761510704858	-7.35323773262254	5.12430226389318	11.9562163830094	1.43200636117533	-8.48160479716948	4.23473856731794	3.62402022083246	8.68349838995463	-7.94390473892018	-4.22834329232185	-14.5563304607906	7.04814187428276	8.34349287966642	-5.39959874493622	-0.221174681572806	1.88340720306877	-14.7048824824039	4.66830189553688	-8.03812650753914	7.16474391517434	1.12603717587625	11.7228946998628	2.88169923911585	3.34654584406339	14.8928347016308
72	4.57217347878844	4.6958188487632	1.30476293108154	4.1160064543691	2.65795712422001	6.092334765933	6.13803738537573	1.82352226294447	1.5199578772491	1.57106660685278	4.0605729955751	5.60656305601094	1.80964757634888	2.6186523673038	6.32133938561141	2.73196420029808	6.7437781478083	1.13680657844232	3.10292004092387	1.48638363192952	4.15392188100769	1.8860708351673	6.58541619706072	5.89801401577411	-3.71171614737166	-4.27222054315399	-0.545049534892876	3.8129630037065	-3.49080602220175	4.1679034565708	6.5967090371595	5.33995096337425	-5.6676283120818	-2.81172920999934	-13.135239425417	2.6440303794945	7.08454792544355	-0.388213095726219	-2.33212755396732	-1.27479244116487	-15.2758026420506	3.64175314463764	-7.19222365685081	6.74452758013243	-3.39621375160041	20.4855305241893	1.58483562187568	3.68814567974436	-4.95944137276075
73	4.52153246398838	6.15278032242534	1.42621201477061	6.27732244101637	3.65694578970674	5.8755070258172	1.3634540321946	3.10682849166136	7	1.74611442661177	4.91097929539585	2.99903481419737	3.8654561657833	3.94394444823545	5.70008309697214	5.24057381587376	3.99371109935516	6.56183500984786	2.81491266130439	5.95389515551895	6.41623691815037	3.13856289621247	6.93267105827747	1.55261016673709	-6.8659050112473	-8.06030173633956	2.96636845860995	6.0719768970404	-1.22266279129458	10.3071398983116	4.33812991532696	3.70380943494474	-2.96497852071261	-6.58030675350213	-10.9978118163153	2.11655550827389	6.27690630516431	1.34034398196667	-2.27426183146724	2.35763972970177	-16.7947604991362	4.40872599786553	-2.03680257344211	4.65756850690345	2.2304017238657	17.1129661948938	-7.23683822202096	4.28207807707322	-0.405337253703593
74	5.29165625516873	6.54650395154865	4.64504621004764	5.79175778386698	4.56372396266888	7	3.64160421941427	6.33837173010048	2.51275630822066	1.59740983829134	4.08251083842889	4.86954439087494	3.54891529410823	7	4.90121573859973	6.43055184476277	1.49881168488864	1.18873577657401	5.16356733982901	3.54357710458161	1.40564051836618	1.90091371287553	6.53140813909624	2.76971792871809	-5.60101471129759	-9.63020796259267	0.281687108883564	2.07748784116448	-2.65932468886009	8.00075433218634	5.9274295654092	1.00541721426598	-2.86036818428186	-5.09774078830734	-11.8293751131318	3.41199237264123	7.89395458228613	-0.324059515246501	-1.61598902843403	2.49795132423566	-21.2429882436285	4.35537926782245	0.40700385371578	5.89275266067054	3.25529512651601	16.0552525391763	5.53838842195418	3.14944325821377	12.2098806190964
75	6.1347332543583	7	2.66673860980671	7	4.213442182651	7	2.51417459614449	2.93470369565187	2.9290762615599	6.6129731189522	6.9820785112681	6.17378302210931	1.73923489705302	4.47563100159936	2.60927901443531	6.38245841924528	4.89269364713542	6.70366414189549	4.40325457647689	7	2.61569719334881	2.4721085373504	7	2.03018763068039	-6.29073358533318	-5.59472379791537	-0.858356487584963	3.22590891601247	-1.96814866663009	12.5417698536362	3.91508707072559	1.42007411408597	-1.25085500725388	-5.71769500300575	-12.4701443261655	2.75816201031593	7.96792887702772	-1.62541348263306	-1.06770731263073	4.29626307045222	-15.1442267273224	3.20493322981841	-5.12908106550539	3.79523243063509	1.8267913118971	16.778337955608	4.61485325074412	6.26131512333652	-0.524834577374289
76	3.04024870300952	4.51313599505488	3.61166930609175	5.90829995698397	5.77972337598918	5.691700211686	3.57407693017032	2.11993744861153	3.14337170127983	5.73755822413057	5.03343694814841	2.25006505721366	1	3.65924354247249	1.22578070279182	4.26906123791247	6.50155354347031	4.3121778837028	5.2123236663001	1.17760789875303	2.03166295353226	5.15980974982424	4.30359274216943	-1.21417800735027	-9.60266196562999	-1.77265314473821	-0.273524614994691	5.09547116800946	-5.79419640045872	7.63306909375545	3.59372946793581	1.03075375009155	-8.86930042707472	-5.380922982864	-10.3342394140932	-0.172921165894138	11.6069271891647	-3.10507910269224	1.89925563510688	1.11151749368955	-14.1629137399935	6.06592378819168	-1.90838936927753	9.00661896742547	-2.31837583116045	16.3608374074026	-5.09937780177464	5.46247483277196	-9.04830544009653
77	1	2.37239955538967	2.33096700537353	5.24369420074005	4.40508194028577	6.07007202326881	4.4571740658127	1.02530127893544	4.37488086985585	4.81921190190952	2.09183698527194	1.92058957674378	1.83981727213002	2.26011928222174	6.96132200409802	4.61517017235062	3.79906130866193	7	5.28517949523906	2.31797871151495	2.97315979984596	3.86041202301218	5.9184755446851	4.26144766120341	-8.12209782597828	3.18488655628612	10.4996783718346	1.30099487050217	-7.58930215611494	6.81681111517964	4.84620180160147	7.23605636115496	-5.56185060241059	-2.73206363407151	-14.6282128270036	8.62871859721774	5.6103209569622	-4.63366631838345	-3.58979135771441	1.65817005946391	-12.905985860005	5.13860514208711	-10.5740217527892	6.74158716075252	1.83317488070327	10.1164109167567	-2.83745920784965	3.97254602215968	0.755366474661362
78	3.28188775979233	3.10595812898828	3.64742230428736	3.52165866568692	3.60892833204867	5.73848106743387	3.48679158961809	2.54583508676537	1.6309129695226	6.27903397697473	6.86695529183817	4.02966312396443	2.2026272267595	4.0747414495847	4.75022382256976	3.4607600512886	3.94999989432823	5.39931729744904	2.90063281786537	6.54939801200133	6.54004187775551	1	5.57717188820987	-0.516992080943077	-7.431580966438	3.49025315705224	11.3604209440587	1.81315865197568	-9.14219316968571	4.15924120236246	3.01298872036688	9.80968744799598	-7.81424897130576	-3.68576075296036	-15.9946505679956	6.98028712101121	8.24004533715436	-5.91700773921219	1.15582331465016	0.830622092917367	-13.3385590817247	4.43928932033891	-5.95259632309693	5.20340677326398	3.36925351059996	5.94161664179314	2.17175534479178	4.00444453966466	-0.298436156720486
79	4.61542364558062	5.53971966013036	1.32475459236238	7	3.26359816810832	4.79750434372629	1	2.54856686166538	2.06156623609983	4.41027955825907	5.02490072451256	7	1	3.42262990049192	2.01565062678397	5.81344103049264	4.20898972871409	6.37501933089892	2.23945412587205	5.49951682860157	2.00968357018549	2.83514355490005	3.12925110000424	0.609261799209461	-5.18768089177507	-3.44130712704364	-2.56533256964286	3.54568577265455	0.545496155139739	9.82694382543244	1.80141622776828	-1.50831817138907	-4.57272618020802	-1.21229782845133	-19.7744244570098	3.86766883237603	7.73079988227414	-2.43630489823893	-3.37507613086146	0.737350075259675	-14.2514302050907	0.0809258411969161	-3.69330574428302	1.52968922406754	0.0530064502809123	21.6669717041459	0.057854494988436	3.79074959156759	-1.65298299685266
80	7	6.56631593343225	3.19167013918967	4.42394906278061	5.81677766231629	6.40355161491821	2.86951964451521	1.25482556596777	1.42071468269515	2.1984411334543	4.6090102067967	6.14730278020358	4.68756928566183	2.37809275912399	4.59391515021289	2.61650952585683	4.33930067238119	6.69210943157072	3.79742177336364	3.37055737989614	6.16010520799203	3.78847303419743	3.08445435122329	-2.74201238728119	-6.98489478488754	-0.327688222938295	8.04596872965902	7.34297775080576	-5.81779535594106	4.6182038618575	4.84715183955892	1.66726153040651	-0.897574985661596	-11.4744538975674	-11.5197893215165	9.62578907444286	3.96893641242533	1.26767200938131	-1.15563783237389	6.37449397306502	-16.9914542815876	7.28946198758445	-5.1254749552134	6.44696623355387	0.897848986819753	3.6057182239076	0.919126479981527	4.56617780154038	11.3253416319486
81	1.6101677439175	4.61490433448314	2.75633792966628	4.73910450306119	4.51917994746537	7	4.14495253901438	4.78457898764577	4.27694224203452	3.98836702256253	6.80788612096408	6.56743892810971	6.33218124319472	2.12730343503947	1.91233852019448	1	7	6.61981364890541	3.8237600262261	4.01061351809715	6.73567625111478	2.19929945347572	5.51659689560311	-0.187448849932889	-5.83442786957011	5.08481627026376	12.3691224398111	2.94012797673072	-8.94255257988891	3.65240183971561	3.42376513321105	9.03334465121224	-8.41536700014631	-4.17249185384883	-14.692993305391	7.15295278420025	8.66949082848621	-4.72503851115512	-0.305001489629844	2.13756782135923	-15.9347530318516	3.64275876172384	-7.49430547147982	6.77469982339576	-0.0213811274500105	11.0590537281429	2.43430441896189	4.99063030818697	0.181385239880426
82	6.61411807829221	6.08815605562344	6.06281141204908	1.67473017369378	6.21690167014946	4.98466932950625	5.14927051189673	4.34868886413666	1.73629727235812	2.1949257449206	4.12076296625802	4.19930468356566	5.1995987365751	5.26431605809494	5.73427680231715	7	3.69584674544373	4.75320540011321	3.56271757071326	7	3.8352032447144	2.58232968863564	1.24593104461452	0.919636844775433	-4.94520048580073	-4.18515738321486	6.23483057792174	-1.34942955642442	-5.12430874314602	7.31516739444791	8.22368220503039	7.64456592123613	2.53491560724607	-12.9445400583146	-11.6652502439183	1.41832989550176	7.29884973112228	-0.468219365442189	-0.11377861559709	6.06467181542304	-18.4724519132166	6.9051921300364	-3.88255569940437	2.34076810984811	1.78462971211019	15.7550501710316	-0.29981390920223	0.761516873341372	-2.56581895255372
83	5.54355166009511	3.85301768547973	2.70523858881507	6.6518107986665	3.24550664549987	4.30056071417728	6.05018405623574	4.30596997974963	3.85026274141981	3.05615600731036	3.60674599854076	6.21163764311049	1.01303999437589	4.39717418930335	6.96473549698037	2.85040615358601	2.90084187248542	5.33012849372778	2.18039268965619	1.74432323963009	6.62637543014733	1	5.44240221673088	4.21427946104459	-4.32009653321048	2.74548362733825	13.0978733496648	0.394804258424255	-6.58152335120777	3.48961428807617	2.96292790932157	7.20648126808068	-6.01284762187688	-2.99072735708214	-12.1311028432875	7.69706173435643	5.42896628703833	-4.30736258741937	-4.08953204237345	2.2039925715702	-14.4268869435233	5.59584607799962	-9.05753791747726	3.8936270904212	5.84178571218405	6.03555832285233	-6.59598444443807	10.130611449851	0.14674348314372
84	5.64437498516759	2.70925550420447	1	1.54047038014053	6.46880154356531	6.8570935103375	2.62540935575722	1.61124359828948	3.60829861628222	3.60338353222973	6.02815024927208	5.43752553348893	1.47400230223147	1.21002845351306	1.94632146169787	1.16221129304747	1	1.96754208094568	2.60862567207665	5.08063897672002	5.50647431740536	4.94325925786622	7	0.098772315640845	-9.73904270971032	-3.04528471420889	-3.80760963932279	2.23258174634469	-1.82718224193967	3.49512829327058	3.40150376447516	6.43460871579516	-6.87580546232011	-8.96570045936463	-9.97149782318852	2.73950481510872	7.24142891858613	-7.02058954593918	2.66136376965722	1.57498857455873	-14.0208640846718	3.5016978551936	-2.62894337805411	7.80655179018203	-1.09639658635137	5.51509906824856	-0.0192037703755079	-1.72935284135494	6.15524752287718
85	2.84719904352541	3.70431270268985	3.18557758432814	5.72545082278723	5.22927177584759	5.92384685126686	1.25115207990636	1.10960031081873	3.02108270695899	1.37065503961571	7	4.86564301516682	4.93426553527329	4.06390250941901	6.86783490099297	7	3.82826802820499	1	3.9549209533802	7	7	3.50195352771418	5.78407521310891	-0.94923940258468	-4.67934734062101	3.73582395018787	12.4507556717924	3.82386108047334	-8.32344139377888	3.20980466989087	2.29531484674556	9.08543748451251	-9.73231042929865	-6.25320154188954	-15.2244359164247	6.49749532919098	4.58697199538008	-4.71851417074397	0.0704798913567289	1.28990111128622	-13.5298011793607	5.32245043584637	-7.37424139312299	7.55995623423139	0.794083154220731	5.36473925118361	-0.259930772838491	-0.755579549816698	-2.84811558006472
86	2.36254903737363	5.35130565040041	1.36250801027275	5.50441193135769	5.13049099597808	6.64439356072807	6.9647494682022	4.68205507115853	1.39133974268328	3.9313021462821	6.00055139416643	5.10495456191321	3.90610712602683	2.98059066211467	2.95179325998476	5.49403157812674	1	6.72104341395365	4.25016399771978	5.79185781368496	7	2.61162907493321	2.37662880951975	4.061721417103	-6.07981443511656	-5.70893092055642	-0.673205199926938	3.0605125887996	-1.17952398852593	1.33175852107636	4.8702782319946	7.68794197973551	-4.46890511102891	-2.25672556080169	-11.961337230425	0.949220995383922	9.92135960535099	-2.68992200166914	-1.9886756143385	1.17509283040917	-16.1243063996785	-0.283058942390962	-2.06870803176265	10.9755318683552	-6.66296055548056	18.9538082973452	-7.21744643497191	8.82119777542417	-0.886942854060229
87	6.56655271993073	7	5.83793783940874	2.81119750091738	5.87799599057082	4.33239227339022	4.84638543756373	4.71558182971561	1.52166511885531	5.47781447229176	3.87540487354516	3.11936687205346	4.90346107704248	7	6.56951344181374	6.2425749884292	3.30207870189729	4.76198365920206	2.74485488661043	7	3.74723158460378	1.81370268794379	1.32513702979059	1.97944233272666	-5.34561786755421	-3.52773992089053	5.92681783815279	-0.537949034704619	-4.21092593315959	6.51533780930273	7.28968655196197	6.63240716669629	2.49416034797398	-13.1431362624544	-11.4002700141425	2.00800879359322	7.25888066400891	-0.00287446802977653	-0.987444091125481	6.28439305823147	-16.7905168773187	6.61737418035084	-3.27144970957086	2.88196089844365	0.986233189393013	14.4390651901491	0.0460626658561581	2.30618702833864	-1.11593367622472
88	3.74294484948643	5.32604744030831	2.23945300626861	5.25820972285234	4.38275195511315	7	3.65128031641928	1	6.44883079914317	3.50422076181652	3.10507862708577	1.16480927443882	2.39188174076021	2.25635907439861	3.11595903356447	2.56133383737992	7	6.83138576676456	1.95554263332249	2.73312992840571	6.99706881277484	2.18360671959352	7	3.93009874243033	-7.8701463547121	-3.49530390664468	-0.322291353127232	3.44283373082573	-1.98264970996081	1.63549022598847	4.87235467899676	7.93804968119481	-6.10301522313347	-1.82309315852807	-11.2493466697275	2.49639969576882	9.00196173727015	-3.08739141911422	-0.860782373511165	1.43284858974404	-16.0408394445878	1.6778142967033	-1.33216223920581	3.70879275425469	4.97022776946419	16.1070727948178	0.612024821589136	2.506288059115	-4.83758720664206
89	5.71731622062222	7	2.7258219225274	3.20294375752376	6.12252984087768	6.68649492996137	5.02482263886832	3.72830606821035	4.06274728355768	5.61007679172994	5.28651525541573	4.91306902545452	3.39654848243049	3.48404852430268	1	5.87176562907693	1.04061355701219	7	4.43168455906205	3.00981634879791	5.45196440039306	1.24932622661396	2.39376727956525	-0.586190559512562	-6.04685333713081	12.8596344160051	1.97919104017258	5.78527898089533	-7.29886100843853	10.7890510652765	0.871620024423001	4.65069341483882	5.12848725750552	-7.16324870204207	-7.4033037285272	-1.21144444987504	20.9965276050316	4.82971351580425	-10.2846675130114	2.09366245572542	-20.6576882299527	8.08532604050774	-6.70287856021261	5.87997790049833	4.49165330046155	15.1943456807299	-2.60751580620538	0.123852850190955	-2.12950658237305
90	3.26028618021414	5.88572689335893	3.11235318790652	5.04967059058645	5.01243609339407	1.03309475304379	5.68305141183935	1	1	3.95193779806411	6.74648434270617	5.80427078431139	5.07341981154652	7	6.26657911821762	6.74466078867523	5.03795670163573	5.46928661463704	7	4.90239875626482	2.07289822251079	5.05109981657705	5.90826158971215	1.99263421917744	-8.33985667075423	-3.60150088387519	-0.539785894692716	4.29523470625275	-1.15455064906184	6.60630485071386	5.39280828280357	0.899427874421033	-1.48781382928598	-3.85147964122098	-14.2875990650793	5.66478930730389	6.5211739541109	-2.0085748867608	-3.81005779102259	-0.57698294635844	-14.4334273999789	2.18292685041211	-0.844313604239706	7.33291585350106	4.42580253493558	21.5559858504697	-2.83646806783712	6.48692510164704	12.3385597682291
91	5.75010066191172	6.40434569774453	1	6.1993226281406	1.38787864555479	3.0876795185239	2.35821490586058	2.56780269138045	2.33277040298527	1.45640421329707	7	1	6.83189019712418	3.80268508627611	2.42210439808879	7	2.45708044990114	5.54329271719738	4.63758134882443	3.89263717638953	3.77633684899824	1.53221103520409	6.06748363465142	6.9805123685911	-5.13985798740247	-3.94541014194573	-0.0534010509235196	4.72301996707881	-3.84752698518304	4.95584412990129	6.31029415520239	6.09063551261019	-5.7848786723713	-4.83042024943985	-11.2837186577292	-0.948215329047698	7.70501736674877	-1.69015494401294	-1.33412600357202	0.457252158174856	-16.3439954022117	1.17675414578874	-5.9818898395597	7.59597317034814	2.60352013178817	17.5190368893161	-3.71261404094288	6.95435436882441	-4.5621256286326
92	6.22493009351839	6.4631675284591	2.86070050427836	2.03486361064499	6.00464933232571	5.03606899973293	6.17495452731217	4.88609326508596	1.96858895241293	7	4.69034396650322	7	3.2999394881771	1.97256954420567	1	4.96945904832575	1	6.07982009182661	4.41148061158876	3.56649407373673	5.34103592764047	1.09184479520122	2.29931217831455	-0.975935374878241	-7.30293700935195	13.3422148085448	3.04540855705358	6.5584562087081	-7.3201106429641	10.9337800047748	0.917971033136706	3.10993777535222	6.32332699198787	-7.52037403867578	-7.61384019534508	-0.831410652705271	19.9045119555857	4.57806730417717	-10.6704832610172	2.46519885452325	-21.1244631929066	8.85869136618835	-5.31491592864715	5.89773766895021	4.87488049887971	5.19107224861856	8.41651535337354	0.460728868309027	-3.06247733131534
93	1.43290923037337	6.61529650056079	1.85697561047683	7	4.50780989105743	1	6.12899094937142	1.72434384917595	1.13982040198131	1.84251870146477	6.52269040855289	4.99564197405562	4.00638287755022	7	4.1144721221442	6.2654334649599	4.89257512879419	5.78098438858558	2.63764780190949	3.3345816631312	1.23973919113506	6.33488141312195	4.79171182025782	3.26587370363081	-2.35583336608623	-5.4446761637568	-0.502682505563103	5.11606773431442	-1.86571119266854	12.3303223750032	5.36144344653269	1.18728197992117	-4.2848582004173	-5.4044492327181	-11.8323168016398	4.74625686534611	10.3117775374855	-0.695995155672554	-0.541014346399584	1.65265595776588	-18.3351554562447	5.544479683617	-0.593318319883017	5.07155232600427	0.320279683007181	6.76161631146255	-4.93593430147252	7.98109342141409	12.0489897879988
94	5.99876677624149	7	6.6731235820848	1	5.84495129881148	3.57683275294902	5.07613919457231	5.37999935769995	1	5.05357116432436	5.10150688495655	3.19101487895772	5.27038689392559	7	5.67810373311223	6.64025642954293	4.6274024096707	3.61115880560851	6.50933919298598	6.24640617352252	4.46127496621646	1	1.97075522155193	0.990795669934074	-4.52961887673239	-2.78969540810864	7.09955245675967	-1.21699962731006	-4.46538001524369	7.63374714898413	6.68128008228938	6.50816306552143	3.55211960624141	-12.7688779359135	-11.8256339605087	1.53699422207346	7.84386071594742	-0.34387369457637	-1.1341653951226	5.98002072591611	-17.13484946994	6.96104076749083	-3.4916262344477	-0.00352412591252871	1.30025552838541	14.0668281972392	0.547416158074914	1.6624241325605	-2.93684088543141
95	6.37880860422321	6.61784711391866	2.28184832155351	2.58173374710385	5.99050334306315	5.56076613045513	4.17679405196445	2.94017248041892	6.87088259273844	1	7	3.81275129179275	2.37931689659846	1.4501656242079	3.89929546182331	2.80693123230698	6.4146827091522	6.17181757729235	4.48354112921713	3.30727005108375	4.01454800707427	4.92479845265259	5.43864150730003	-0.290775251110457	-7.35483218560607	12.8491817620306	3.28485727727352	5.48934841229146	-8.44479006745965	14.2395610541017	2.09500005342277	4.28733810515978	4.83668150138895	-6.32391148333961	-7.78040955787312	0.637913713246847	22.1983657070861	5.405186319221	-11.2343972656473	2.41506811292749	-20.9011776973909	7.42358318071913	-6.68619687913078	8.32272474209434	2.11492127698805	16.9393913797076	-5.50604794190407	8.00232563327299	-7.75110390774734
96	2.99993165448587	6.91536833258014	1	4.98794598711205	4.14058016298127	5.24391470427444	6.11496898959476	1	3.11030365919943	2.72753802306682	3.79492730372429	5.39210988364066	1.1108213227139	2.81618002729206	1	7	1.61567872863205	7	2.23484116072545	5.41169040475491	3.85221492858788	2.39796460988763	1.4664038412703	3.73377453411841	-6.64771047933391	-3.08802561157893	-0.889280729184331	3.62814647837723	-1.69807101829186	2.41707693543372	4.83726452540931	7.85381996935729	-5.09213518716407	-0.736118685807364	-12.1787920899124	1.73204060982178	8.88306044150325	-2.02165172810193	-2.08528859005324	1.42817745946598	-12.9933673859928	2.12617524152751	-2.58384997253062	8.08895007058189	4.68447447826638	4.33158701809773	-2.93742195944679	4.25445697922605	9.02855199957495
97	1.81023742291012	6.4077842967908	2.11123163575901	4.5863542219954	4.71990659162545	4.23345175274914	1.56320867250276	1	3.91584028863067	1.96111061976997	4.53047149323187	5.13400473978561	3.41906580382338	6.24801812331683	1.28217726992107	5.74557675047486	1	5.67111336981386	3.78049785488236	4.39123884864883	7	1.4428989676757	4.35577413739189	5.90494307031043	-7.95172791566862	-4.18319764756951	-0.409201411925364	5.31634013410006	-1.4202286283375	1.73099683937134	5.25997616902792	9.36822298365947	-5.90884183295232	-2.32873130501277	-11.9625805256657	-1.07164209722603	9.43877134152936	-2.3410149158346	-1.55281526429452	1.18584332564001	-14.6118547025621	1.99763729982786	-2.6301672288942	3.80005481237474	-4.03510961477137	18.2120696064858	-2.31417739606368	9.89402159080992	8.22415438828089
98	2.91772879674299	4.3369592343345	2.5574782485573	4.646902778969	4.45196942732628	4.5783416983838	6.02549990136758	1.93192863432496	2.62016321689	6.89738273047557	6.99575306827213	2.56763613151917	2.72084530670527	1	2.77209482543854	3.49229337333491	5.80058341407316	6.38761107309476	1.37406841757509	5.84322373134194	3.99167349112589	1	7	-0.772434743496422	-6.34210373755024	5.3749044408865	10.608695272393	2.39518500774305	-9.57239163769044	4.23464985491046	2.38707742445404	7.74023434210794	-6.68718751037567	-4.67844233934847	-14.7302215785748	7.40248951433917	7.14854143117281	-5.71691603976949	0.180736462527475	1.38777560304177	-15.631450038389	4.46642146340988	-6.94927084918359	6.23257363883698	0.228546531615771	12.6143696057343	1.06316392064454	10.7015056308673	1.55695104246312
99	4.64995768128695	5.48849767386443	2.19008021568594	5.0934482356015	1.99187338601612	6.87888586047809	6.9636702571886	3.54991493179841	3.31063794729095	6.66153712705755	6.42752002099435	3.89750972692933	2.51382519373044	1	2.49573588127691	1.59476220039841	2.98610953925249	3.38778650373466	4.97770994671684	5.45055798972257	5.95022256433484	2.46141377298488	7	2.4504998585154	-3.47968070793505	-1.0544674645989	5.82960924766951	2.87294267384766	-2.09868310822913	7.80690492442553	9.42745713757028	0.278924559814392	-0.356436671596984	-13.4907160748533	-11.7612131476804	3.88134491925602	5.81215255000977	4.48784683766281	2.99180232268153	4.71714712389491	-13.8240680830521	8.42691728397782	3.43919645694018	7.61327788331061	1.50019358230858	13.5641189388492	1.47013070271968	6.99405469588325	-0.628813102705515
100	1	5.0548856091307	1.27591998138069	4.98391964417082	4.17826348955207	5.30250237217694	6.16168710863896	2.75992827610906	4.13758300854943	5.55274551286364	5.38750192356486	2.97309319547707	3.3981817651453	1	1.4349240006783	3.18691253829538	6.10734738071054	6.95117811047623	3.36780436620838	3.73854436367156	5.30282816259874	1.39177689107935	7	-0.916296572663586	-5.99596056643905	4.71927800707741	10.3474554423058	1.56578057119888	-9.34520217471683	4.44582711094735	2.54888938549275	8.33867249070482	-7.95453835227897	-4.53513961774367	-14.357402867313	6.92153392607651	8.04333875421771	-5.40482432006465	-1.02743813775376	1.34824095140171	-15.9175568104926	4.5179742009921	-6.7186476542608	8.0601518244411	1.09325328961206	11.6989834086947	1.19617329857887	9.01462731785221	0.68937865191924
101	3.39019385082765	3.43377102369566	6.28973854207297	7	6.21589121350248	5.0735410215999	4.76105322037434	3.29843870661448	4.70807975822141	1.73035382773961	5.55033978220349	5.88491838645414	1.05332149089181	7	5.25989433172749	5.94972522905404	1.95730347230888	5.25495853524071	5.21215685053836	4.8900943659034	3.66443615708593	1.85594163030989	3.75562650593814	9.432942214257	9.37799296531427	0.597151023208922	-12.4557251979363	6.41048004891594	-2.58989907545208	-1.18133612630638	-1.9700111019348	4.04411495006871	1.06915775743807	0.158497354262568	-4.77824533333072	1.6661503714533	-8.54222683176451	1.21813183127841	-0.469310552351052	4.99154327464653	2.43431859141996	-3.42079373395934	-3.06482376253223	3.9691116822548	-4.99432819476562	7.17977284894271	4.87634541087115	3.29653956052041	-3.39408145440156
102	3.62254584126015	3.20168488238972	6.10866665464454	1.60611380175986	4.91082360754138	7	7	2.42194037487422	4.91632723230174	1.24433926523242	6.02277237649513	6.5052442125274	1.64232230339268	2.41986373846587	2.47481025899303	5.36328943085729	1.01449875245437	5.76613496376428	1.45752835698058	2.60837347400624	5.66851803538187	2.06415224784075	7	6.26734224144682	5.39265077640942	-13.5783296688516	-14.4129970192047	6.29037399873233	-5.45954200389243	-7.30539319861315	3.92652061016226	1.33076405059478	5.00911829162588	-1.3660528222457	-6.93591971516156	6.01631005406433	1.20276184419779	-3.88719950001281	-2.46494037645147	4.77825407728031	-3.03727948732509	5.95836346388257	1.36682999772878	2.69242069127341	7.58343865565543	12.2512049254485	-7.2183625821619	6.75030473673432	0.713875932310474
103	1.46382479524445	1.53826962599706	1.8350397110057	3.08159067043421	3.36053878551123	2.35781659376317	6.40053720725993	3.67911731333973	3.31923758599234	2.25863476917092	6.78199628927713	6.61825737280916	4.17298498829926	4.55991804043489	2.45771663788836	1	6.90553034119364	2.664667123948	3.58732103398608	7	6.70621678980823	2.1616412580768	2.65667744345386	6.24172698355554	7.46928292013626	3.66155406862669	-15.267006472673	6.04320400911462	-7.87214251770387	1.12974034062794	-1.13732236157716	1.11187944046483	6.55756137260065	7.99573446678989	-0.164676633619197	2.77372977188272	0.432234060456227	-0.623506529932944	-4.8962330294208	6.84387286182761	7.2986781589973	5.87579200950604	2.72321019160781	6.01886415383792	2.03153509637583	17.1688689365281	-12.1668251231987	5.75431726409902	13.4352449604569
104	1.01922687305452	4.58828351415801	5.45757478779647	5.03234050606573	5.15975094766079	5.83619054669248	5.14266316366288	3.7037661833949	2.91736367746069	4.19081216022511	3.21741065741768	5.8861230956358	1	4.32201199911978	1.78894971713035	3.11961314860727	3.30736038302011	7	4.57293123612986	3.25956945180202	6.18460661654699	1.59355314826843	5.36317181005223	4.24818744628326	7.83734170230071	-13.2460554390412	-12.7195227031703	8.46045010460108	1.12935997495783	-7.04947855241616	2.39935075205932	4.61318250844079	5.10803668594069	1.70341365730107	-4.71640137433876	5.21441197720246	1.06541660452458	-0.198597213560286	-1.24476188530048	4.79532908632059	-1.37872751516411	4.70941854287025	0.352179539098211	4.15515936193523	3.01973015820912	-0.588856475273053	-6.21612798926189	6.25925807249825	-4.92231517502233
105	2.35154468216022	4.6568551041467	1.48378178131123	4.2739026991837	5.94197969331118	5.15492516936662	5.95464340533348	2.17516548031191	5.45926003194734	2.17054223142502	6.49921719236781	7	1	4.65049265841328	3.6630132118609	6.58972050082291	4.02174727502713	6.01723820822971	1.98321397693403	5.7790983859923	6.22985608555703	1.24444131327934	3.71021275644739	6.4008252096171	3.99800875905384	5.54671615120237	-10.8446109728836	7.37191881109102	-6.32316457470552	3.28799260502138	6.82333674696718	1.57879521392638	3.6247868240757	5.05250379792218	-1.29986472897129	3.46366322859418	-0.680784833475122	-4.69159449540617	-3.8563932477052	5.59551329241859	7.64306197510338	4.38608634845718	0.936231179642875	5.69745263483193	4.93840913974903	11.9141102142487	-2.87477206828028	1.77660783162144	-1.62372220444876
106	2.14577951450667	4.98023076421354	3.64157259025228	3.77477606114613	5.41450181137021	6.203222337808	6.58661277366034	1.85318199559482	4.40282410490234	1.95569076405927	5.67480986537103	6.56085068502166	1.32604377207027	4.33904958334256	2.22769090880037	3.20202094560358	3.33869476633958	6.59043929076419	6.27767267384959	5.35771125944804	6.85714279204584	6.11490686454315	3.98281421787952	3.79610386574461	5.34485953649104	3.81631820094059	-13.9065634272335	6.67807502937124	-5.08745199608598	3.32051372187714	3.6898434706584	0.357328993849292	4.46541083820688	7.32941203355241	-0.252348171709556	3.14162384477344	-0.755359772113059	0.362290656148721	-5.59811160397883	7.10678942652599	4.14291615198832	5.26083534479634	0.482457252654434	4.08454230936882	-5.63323458753052	5.14926702098046	-1.74840496679651	3.2275400541912	-4.85244394453956
107	1.58628341946016	2.41581223124529	5.58455674520713	4.66067644186974	5.89695259560925	3.30853427716161	5.19117007956158	1.95216904058986	6.76227657829546	2.70549020203362	7	2.1606226944549	2.75569199820691	3.79361980818116	1.39709350227137	4.05390229293182	2.42276760803369	1.92909350480752	6.31055667569514	6.65185500837404	6.718303366229	3.30744641879745	2.37839092985182	7.48721574872427	10.1735267729421	-0.141253378026412	-11.6636959136414	6.47029337630232	-4.74313047005976	-1.44564943078173	-1.40549824402215	3.78920600149105	2.6864650491722	0.82133042769037	-6.46702626166133	2.95198545416526	-10.908485889623	0.943310474086906	-2.3217999648499	4.65208053301525	1.07192135507428	-3.50465643329999	-3.21604774419623	3.70787006646239	-4.78524335487309	6.82169380501066	6.81994588055184	3.20891667780873	-6.52714633102836
108	1.32607002104438	5.67069848553715	1.76449011303246	3.93607160542426	5.87548174418575	7	5.862648945209	1.9752982373936	5.00752244443408	1.96693818332412	6.63574449453806	6.18142408725506	1	3.43555139989562	3.05482524968962	3.35973555567051	5.02793413652194	4.47517758864729	4.07733282645726	4.51130650037698	6.40259330998644	1.72739780166147	3.33252051161105	5.29553221295085	4.67593278389344	4.04187308688028	-9.94945014079969	5.43968807189128	-5.83990274148926	2.40626429682464	6.5540287402565	1.49617931998886	1.90525211735444	5.36334080656257	0.440052263336519	3.85869609508358	-0.696648614955434	-4.1481040965591	-4.32259756446966	5.80918879994892	5.62310364835764	5.03681111641543	0.777740320129425	8.77230358510133	-3.86380383541849	14.881903719078	-6.74502714526149	6.03774607800663	7.91984315114038
109	3.9526931397203	3.82458512284807	6.6952760638727	2.07560617708641	5.05828486260834	4.54587366382361	7	3.99352621114434	5.67165051803202	1.26811364574252	7	6.79593935919738	1	5.23920589366585	2.43827890097936	5.45231225376664	1.9785579262992	6.7277189389515	2.0222001492357	2.23865933771357	5.60683534297879	2.66464274429612	7	7.0292058462346	5.2827589736808	-13.8581876300284	-15.2708700870784	5.65877642528226	-4.70260014783595	-7.44017778623499	3.91560292165149	1.12688560277298	4.59943179133171	-0.884445804198953	-7.06397377658197	6.51642896137796	2.52613915333216	-4.77255607295375	-2.89805527707868	5.98249594283425	-3.30301163373566	6.3100311838423	2.17795206356981	5.8563176250393	7.32315573560245	10.4861067764312	-6.85146921346262	8.41742792504033	9.45242274600655
110	1.11345502083525	2.6612607071876	3.11649370181549	5.34109714708243	1.85457782193443	6.01382521524221	3.97752227984421	2.78592238546215	3.08127473385269	3.95554249572102	4.13181758107149	5.73468109912022	2.13064297823878	4.07743382442023	3.01984239787502	5.63413466947311	3.84557028406026	5.94054010895877	6.22026804236245	2.22147103640292	6.89912189182507	6.85108003719416	4.98629572052607	3.5427382784402	5.95050255332045	1.47591093737127	-18.922061696162	6.65615962452889	-7.34406300427651	4.31996581198082	2.15096977939245	-1.26310686053303	2.71348235347532	5.07199307647657	-2.39435251031108	6.47143015381196	-0.738963844950961	-2.67363128749781	-9.91884097894554	7.96417978893897	4.22166574149269	9.79163675624143	1.72980224542541	7.49550706068619	3.53908580836366	8.86234307620382	-5.13065985897558	6.65699914503633	-3.50255830545414
111	1.97096849168136	5.31829272142722	3.20485127042577	2.89944926997673	5.35390060035728	3.92794087302635	3.0059338278079	1.25428340084006	7	1.67240972074587	5.85631369207241	5.70129287674264	2.90497207502092	6.16420513598496	2.86374298850494	2.66563960457644	1.85926047324127	2.79126813128341	1.32558501646327	4.79739336136312	7	4.06595125725985	3.35562361198417	5.01411212553961	4.02782156821035	4.54093017069502	-12.9108623230474	7.52763684970103	-5.89957619095627	3.68916877598018	3.31411796182016	-0.178652417635149	4.07352536080234	9.20516632752671	-1.68984671866155	3.8894405614959	0.136251173412955	-1.83842664929142	-4.94450178953203	7.74362619999392	4.12548125314363	4.23086754197191	1.17091858100308	4.89239069872212	5.23272117038532	19.2192843526875	7.68791031571022	4.37308084306199	-2.46418144632422
112	1.22988426200683	1.41199610253591	4.59639238708763	7	4.22571307435722	3.40883172035602	4.48127028721782	1.71946115250967	3.75846947119778	2.78069757995616	6.84690799808202	5.4078985045857	5.46436110176401	4.79738879778646	4.96110785690655	4.18019361359618	1	5.9000519199602	5.81500903767314	3.57774685817734	6.38005562768761	5.12156857875905	5.87552191336383	8.55821797781775	9.37635732336028	-0.107017869123665	-11.5152025624895	7.08693971383977	-3.51103622888706	-3.13116737766744	-2.13161491779652	3.14355756128671	5.10498001448973	-0.672205888079392	-6.33135582145116	4.35648122492745	-9.34349127684778	0.843259537337859	-0.959337215382347	4.54944989528879	2.07672251548439	-4.07496320140816	-4.6459715491669	5.17106453563634	4.09022279011031	17.8480669140177	5.99646146654509	5.12830288225788	0.584072353556113
113	1	5.69925876175834	6.35149633877446	3.49231369195798	5.26963984217794	1.34117889173862	5.02712235068665	1.84717101988081	2.0262256196406	5.94631222835242	6.63503561736378	1.92586331775684	1.82591859795761	2.10540966701198	3.39609853972168	5.76226561663717	1.21227530155396	5.73217416110537	6.57173518682089	6.29912695592393	3.27686025843302	1.47398674775379	2.45812908337607	4.91523393684414	9.22777198469132	-1.24709334509208	-23.4566428787515	1.60230052051419	-7.50982618166032	0.23333256764524	-1.36366869828781	5.21265279413571	-2.14211555447259	9.63435499257725	-6.43008187535133	6.80844808251962	4.53150344935086	-4.4755219625502	-7.62535697790362	4.58337841342281	4.85734442377448	-4.22653852267487	-0.455965355121779	6.25061282493514	5.98383920233052	18.8577580520889	-4.18123020629818	9.08030071211151	-1.20213460946724
114	4.59325539321772	2.97635022867596	2.55729574204045	3.76194342261535	1.75933574627347	6.15818486021855	4.6791422296728	4.79267194308548	2.8502265488238	6.44478467864628	4.95507424566975	6.74679627827481	3.17689674719714	1.58559299985887	2.48792644598356	4.23501258975554	1.50192948215319	6.00797575049265	3.43673446320211	6.58172881226805	4.21341573067115	2.63448866307955	5.60502888147209	4.08971043546834	4.51930439638369	4.37146151645677	-14.3719145498312	8.12904134624642	-8.15164429760031	1.98989483027274	-1.11435766245219	1.46688808452637	4.41959431776219	5.5666084687033	-0.805462194382386	4.19250849127948	-1.48199017516585	-3.35573963584319	-7.08118810420959	6.74627193547318	10.0629388912892	5.90335328271135	1.95298245453505	6.15539414559638	3.37813790858601	17.4977842254854	-3.47309619962838	8.04581661330161	0.00628733062792441
115	1.48996498966861	3.55561454861529	4.11427608709163	4.80773224621593	2.06543335424601	5.90736933529915	6.96542506311163	1	3.26677846219972	5.22728716610493	3.40542950836798	7	1.31051651194121	3.24800839580994	7	2.81765246238649	5.39482730603433	6.12218428003846	6.13302832654976	2.45887639656613	5.06254681042676	6.52849586794222	3.82409928354725	4.49687169285009	5.83359343068832	2.05999373239758	-18.7426504078977	6.77816012384414	-6.64627973424967	4.49625556719939	1.6451370733118	-0.499798186884239	1.85209071901866	3.69986588493061	-3.32773340033096	7.64488028719677	-1.10126482513395	-2.04736919423253	-9.18589001493416	9.33806332553424	4.27985917663698	8.62532002701244	2.15695700544913	3.19376603130044	4.19565491087259	7.58609906326053	-2.89425305736772	6.32829335292952	-2.64809583896087
116	1	3.70130860307055	3.10470610245037	4.1564134953958	1.96504787489666	6.77421398283015	5.80587837035558	1.58832640956767	2.08521922316086	3.77591723406823	6.74960856679361	6.87531142011085	1	5.92577134358723	3.14987202677164	5.55066724791645	2.96022290821747	7	4.69687982317074	2.09468416307706	6.83404268069447	6.08512402141364	5.85988000663378	4.60662396235651	7.10092080305155	2.77617767552789	-16.8717039145311	8.2324076589298	-7.13008986869272	4.99650166405546	1.63552605746976	-0.981058619277265	2.02492574110961	3.65909230228402	-2.85458629603043	6.88346875588412	-1.34512412297021	-2.71834655087198	-8.76807174330879	8.39547015172058	5.53124290908484	9.08822176641589	2.30190598056069	3.94679572080655	4.46262979840591	8.40594878045346	-3.66628443275684	6.11651063450182	-3.98987103188895
117	1.45649243822109	4.46708212680703	1.53028851478346	4.91792390395947	6.01450247033475	6.33938966137023	3.14429021199318	1	2.1169557445655	3.57739380228578	5.90406864678175	6.42602669910635	1.30947397581761	6.11640108620272	1.86185736326192	4.9557613293523	5.54783147694918	5.77823864097084	2.9287284732167	3.47015500202567	6.61154070829068	1.8928158844099	5.79912717767314	4.66234606677096	2.96662167262546	5.36917566325671	-11.6338998862548	5.99115488898459	-6.82637214564623	3.14576718252682	3.93703586331161	-0.710639832667756	3.13706846774771	4.45637947556698	-0.777820198452626	3.45334171833935	-0.810541395312727	-4.29679764153487	-5.60220829141304	5.63352031119857	5.62014012574826	4.57557210982273	2.60607069634887	7.24362574544231	3.79929468164646	20.5974230366635	-3.78727309511626	4.930469184721	-2.91825106201496
118	1.49191346474926	2.50666832184797	3.30567058991543	4.67457443237368	2.17904253548	6.59798194230629	4.05014476439147	2.34918783230485	1.48363687743252	4.88615272482249	6.60904763987046	6.67094496556021	1	6.07349248195355	7	2.64156904454703	3.72161501977228	6.22609866052325	5.97327322852279	2.69476217909878	6.76325582868091	3.68375374482849	2.76080677613584	4.41282023947237	6.37168909586595	2.42032207384832	-17.7641906819653	7.44134068227502	-6.26165926522114	4.40806954682283	2.44450970838761	-0.97232493424444	2.7601824765618	5.54898838685536	-3.65190058448368	7.37695521568912	-1.94456186404913	-2.20307290710992	-8.80698497718848	8.71941803423435	4.46070100351181	9.30642100166356	2.21306124988859	4.26370241718088	3.71011214983568	6.86169077984563	-5.25042752169098	5.96545018297522	-4.11975203144944
119	4.65450515594989	4.20369902815001	1.61909791532386	2.27425209708318	1.27153096142957	2.33148224657965	2.76478803151166	4.4436893672432	3.14018017293748	4.68802361366417	6.38335663741967	3.85970421560775	2.44302272750694	6.92155062521141	3.70352282245649	6.82790638862739	2.05057837212697	3.86829878294676	7	6.76282398734101	3.45314794703323	3.47573144876763	2.56676221605638	2.73264049508345	8.1266237464636	0.286113489052058	-15.0966671003118	4.77847934566345	-3.73085634768226	2.62646006192998	-1.08672182846762	1.25934108151239	-1.05563403984409	3.13226287383661	2.04720462179532	9.10714638176209	-2.18130455961292	-3.11534357117627	-5.45296117934294	8.24307714377314	6.14766631539198	4.77504681114103	2.13235109339975	3.11013492570945	-1.17722829170565	18.9994391619063	9.25124288635534	4.75585231326552	-5.52201083916019
120	2.34181406199581	1.43095009459804	6.32715903394864	6.10924254702454	3.81093152109323	5.71464235066046	6.11961860844758	4.20800276288714	1.00714088347392	5.79975357334931	6.31652207933361	4.91267257074506	4.11227483580566	4.15657636896801	6.33239787834862	5.60124478368471	1	5.25954829312345	4.97786222926765	6.32341092357309	4.551625209032	2.42812490649341	6.91926678427412	5.78530404034498	8.50274378025744	-1.6580535374174	-13.8709930821359	2.71717614003867	-4.40220729233579	-4.72669202025121	-1.66717652228848	4.32662057865392	0.806487480510301	1.07587955706401	-6.30916660353069	5.66179988383294	-6.69275842523433	-4.07142221769126	-2.17289413190281	5.87648680966131	1.5362058974788	-2.57360244107306	-0.250347343764133	4.76517114669869	-6.13747262096652	7.21045938013185	-4.10455809879073	1.47434917147552	-6.85276322630247
121	2.17194383762444	1.05465644994377	2.03476232704018	4.57138156285636	3.76327151588906	3.90236992929808	5.74562278313204	2.83990913933168	3.53629594089686	3.25786056084653	4.6894402007912	4.47541622093359	1.63757083526331	3.16210280339674	1.45724175086988	5.06250570070876	6.24204215332125	3.9485004977792	3.41263910872365	3.65344735776263	7	1.0760597413595	4.25320367678841	6.43720331973684	6.32613827652514	3.66420548047961	-14.6396692361312	6.69359633556285	-7.11269358204793	2.22659871276623	-1.48906541283889	0.246007913151782	6.73672407017242	7.41996262725629	-0.627812882326137	3.56911690897059	0.411842931618368	-0.94989746843389	-5.35399648767115	6.82180658594225	7.42276625166793	5.33548646187483	2.57720302168685	6.51039988900633	2.00617578463831	14.9365450520532	0.615289243375577	6.60694387161925	-1.15005526167391
122	3.49340872245589	2.04580220378162	2.40765889894789	3.4449078856463	2.16106119766222	1.06865502197146	6.54729330154141	3.73612124123178	3.98049989921404	5.17233173380944	7	4.22628760805369	2.40946947915526	2.18721492661128	6.63267923551537	6.02745017097727	4.78516550459396	6.36928618452108	3.92575604407039	5.75505853213315	3.93507816669065	3.34721986295056	4.54102341887329	3.91045400039599	5.1812646329074	3.66944469317464	-13.0025735055886	7.59154023901247	-8.47993869544614	2.37317142083793	0.0968040622916583	0.694001409907503	4.71453489641096	5.19929518905959	-1.22330918315725	4.4406018558614	-1.55884960959748	-3.0778302681036	-7.1919533568939	7.07108183891417	10.1224451442167	5.58360366774505	1.95745216365843	0.962420618228892	3.42853638034416	17.2086970871025	-3.66879558108205	7.5212564565709	5.37116067348663
123	2.99751693205376	4.09712457835712	1.77524020030289	4.72192015524638	4.33390326785643	6.82892801409601	4.72932078080784	5.16142932204829	3.29778761400133	2.94416894700741	6.66733973349505	6.93355705871562	1.46396400015966	5.17609773104367	6.11716180052584	6.91048410015094	1.40643064346174	3.4946193131506	5.14040150538874	4.3580274826215	5.93128315758193	5.45362355801046	7	6.04136075418148	6.03552376660539	5.00188590920262	-12.1224266080559	6.59741412559926	-5.43249363885125	3.36008224234739	3.94289772769895	-0.0358378547969632	3.92253664664391	10.0841952919196	-2.83778969827824	4.17694972044257	-1.07355616273672	-1.55430736071892	-5.13249407425551	5.78481254763362	3.28167113451414	4.70748954014738	1.20296265865469	5.62050549428263	4.9584705765399	5.39326590470969	5.94324993091984	0.910826327849552	-7.95815828205207
124	4.16783219370133	3.85218422201091	6.89139322816852	2.39841535800403	5.38444535086474	6.79906812683508	6.8234805065581	3.01787522067665	4.8960315667741	2.23890532521655	5.99866520998553	6.86941655252784	1.32561822482813	5.52853086789642	2.70449761773973	6.2325797164576	1.2764120459458	6.16895987757321	1.35263026359066	3.23320062584528	5.74327955428656	2.22088869294276	6.79169574571147	5.16278496532572	5.73926648178266	-14.2554339881805	-15.622852480889	6.38586880094724	-5.2240224402287	-6.97917869177877	3.99410356023048	1.18590364565046	3.64911817525256	-0.430884361161301	-7.0957122435669	6.32796437938916	1.55768265507229	-4.50613584504243	-1.87313779392069	4.44009600105811	-1.75538417668407	5.88063342930145	2.47409794026995	2.84604099365746	7.12038945587637	10.6040020990883	-7.49761949282661	8.38154346998897	-0.338530857556457
125	3.47771562297019	3.72949479708133	5.56406961089153	1.91692799065088	5.83086036101944	4.49353777062812	6.2053625572955	1	5.9555818144992	1.34541717113918	5.79722287063425	4.91183074956653	1.62103238998243	5.38756402974855	1.90677432790633	5.70753611001114	1.28074267383215	7	2.39962439807944	2.82981862959877	6.91792625999816	3.3673619255349	6.13486857667001	7.14615944552333	6.26995745299062	-13.498546573078	-15.4169852513384	4.33300174419017	-4.98726252188103	-6.97654122975084	3.65485386186153	0.739273088514816	4.21241923493176	-2.68981256356762	-7.01489713368068	6.59572392905144	0.994455126543437	-4.85591476745325	-0.800319513882342	3.96115403758506	-2.88045900520044	6.77532970802895	2.91949467070997	5.72159651411421	5.32975357728737	18.7296032271611	-6.11503185230449	7.28671516528751	-2.24249164446509
126	2.04221079877817	3.50851702514084	1.57531902958066	5.58283857155676	3.78972365816661	2.30808270365209	5.05169867056563	1	4.66646318709133	2.89226323544018	6.69287895873913	7	2.10132656647242	5.85899668485326	6.44356483586279	7	2.96770455020476	3.39304769225759	5.55970699261359	5.5951781377951	4.44761789106541	5.98560234132082	2.71663101544555	6.00080142134974	5.57758156705363	4.45291597779169	-12.2954287541566	6.47359237727096	-5.17649948675535	3.1880274622218	3.74779342131095	0.281623104325927	3.78608040148768	10.168389811461	-3.75338117129378	4.31777221257392	-0.16572496478466	-3.26847636338333	-5.60014038764309	5.51568007858598	2.6661359616912	5.18225607528604	0.359028664995677	8.29893806095089	5.0883698380851	5.27647197799305	12.787843112715	1.95960687573517	-8.76524198184575
127	2.46861515639174	5.93440632600715	6.42103833733005	5.25254179541104	4.28043355656844	4.85412425028824	4.98311274171291	1.59385077900567	1.83507762669003	2.76529901226634	7	6.00201880935331	1.42408285215773	5.72697041905588	1.20918119743786	6.67541365183953	5.39169574902858	5.17545003914523	3.52675663621973	3.0671903451697	6.07765624424734	3.24647135826866	6.44418826260347	5.22294567612564	7.75188697206745	-12.0518719233705	-12.2475388180554	8.33150285569343	0.91552407636737	-7.17009367968419	2.86765894074281	5.53070817981202	4.43432848558233	0.964337358048654	-4.57637503861138	4.32582330810752	0.205227886370858	1.21712163462437	-1.15896955470519	5.42752140481028	-1.24739171302134	6.34274919971706	1.02611138816364	0.93106616887746	0.109510454119623	9.26281155029184	-3.56989420102176	8.04547279333243	1.89269566372217
128	3.48155341439046	1.19639097338642	1.10876805974555	4.88845802328706	4.90249289032281	6.33529769065641	6.61434912874332	1.22743183940431	4.8296702524467	2.83470068570744	5.83380693838048	5.28319620313052	1.013705911626	6.04094422300705	5.04424339331091	4.00264116939767	1.23049011015086	7	1.26774538539898	5.42113539811159	4.69938926164451	2.07267418149604	6.14839758055264	3.01601617632414	5.60110662077648	3.67170582015389	-10.7967690529329	8.35772639472792	-5.56022693716664	5.02550708486394	5.79809851023788	1.03349823440456	-0.0817473923151291	5.68867263583317	-5.79415388375037	3.93041797241769	0.351359690232573	1.743704029659	-7.01658333031008	5.02889300537107	3.82456188183246	1.34830056144889	-0.82541922095561	5.26377585649072	-0.608078320651601	16.1352123429478	2.92087053151918	3.68785907856261	14.9359190009742
129	2.07762184594049	3.6505503736711	2.56812222362124	4.80980830170832	4.7189355613149	6.15249918852234	4.99193921278968	4.19659021153343	3.17952011025917	1.94702915404923	4.30578182625698	4.1565399303946	2.44678450730153	7	6.40731625196359	5.57916786101939	3.94430686765447	5.15160713976287	5.5254504629936	3.98164040471554	1.53317528040593	6.03593579505841	6.41547710713867	4.98906746655595	6.90983675030093	5.11044707339982	-12.369235536537	6.79532469040895	-6.62700972096719	2.06821958582962	4.55434734178699	0.712202698929822	3.39921030377742	7.92921202547424	-2.64197725108686	3.05357921004619	0.141736718882811	-1.56358793613188	-6.22223016259892	5.33629521239898	4.29987863493235	4.1855448374306	0.733853317167969	5.17359633888694	4.2053860204123	17.7697178564153	2.23221578981	3.12484842406271	14.1392146456652
130	1.51902637552815	5.21244562407281	5.99008075536466	4.42538321444251	4.62106900924396	5.07215078906864	4.39569481146085	4.70719920193984	2.08111386114787	2.20557238542376	4.60729494049921	6.65584744970441	2.08246370018923	3.19476286707398	1.18486985755352	4.77614009392843	5.72487424521655	6.44054670289353	3.37061759694521	2.47585937487271	6.42285472669169	3.01603395137761	6.35423065245644	4.39332122612748	7.69055233098876	-12.7719942441272	-11.1966621971129	7.94545231656262	1.15283949957907	-6.24865358992777	2.50877993555453	4.40768248053128	5.66759355730891	2.40479653034399	-3.66017871937145	4.64478979722248	-0.0677517599588689	0.580070732911973	-0.0461574642403212	5.33142646059631	-0.419477604360271	5.76516150152931	0.384519540529804	2.52073984240898	-2.35923902379356	-0.508038592029557	0.0298557431617849	3.56214927628556	0.906034808100758
131	2.96156489673244	3.70664261713644	3.39416242894478	4.2015744478049	2.91135581919081	1.38554230796686	6.02511206165752	1.848625780454	4.86457255699865	2.6667248306559	6.46216804434133	5.8425177523063	5.07482640474472	4.79355242485871	2.01677150280301	7	1.74867105133365	6.23877020497039	3.26122059813272	3.99213515147817	7	1.44463095005087	5.96984918704466	8.33763555314844	5.20905138557066	-10.9616839694464	-13.3583046568691	4.34798492811079	-3.85233235909005	-7.66390899948435	2.98582721286722	2.94271290798268	3.60711743324498	-1.41792086289947	-7.86169817812905	6.28893100961026	1.4490860324056	-3.55908016180755	0.229036450143393	2.91940759095902	2.6349009219224	4.38315847914118	4.70129337003842	3.10383625212417	3.45905698506391	17.2003883379369	-2.75112019243112	6.97673783296612	-5.7958338677844
132	4.16242321479223	2.30778123135942	2.19010259707006	2.28833360036673	1.22339685197382	3.42854474095516	5.48118611821455	3.98442149941276	2.23382414345305	3.30983509416433	5.64191067811399	4.28503317402081	1.10071873997147	4.25129557737953	1.27577700084573	4.30160493793858	1.7938095825411	5.81013001099441	3.48380019476509	4.20669695940762	3.64471428011542	1	4.80562991116052	5.17051323068708	8.99944009961784	3.21875819831617	-17.0028413001296	8.09934497238428	-4.59200872378313	1.21336042994845	-0.00728500455840542	-2.0162402695973	2.01682508660837	4.70917091278139	0.170515629500353	8.76807600930651	-1.65209264985829	-4.23398114478403	-11.2093463655733	8.59618205259519	3.0439126222097	4.78817165856047	2.24109408756303	3.38984187935456	2.82470854031946	11.3738304640839	-6.2853073061006	6.88218703681895	-1.54137357891923
133	1.61242283609231	3.11803469238664	1.057201699965	3.10345431365976	3.66564825893433	1	1.62805719901647	2.25536872794844	1.94358602479931	3.32386445544068	4.27191181011206	3.53525644218218	5.64356160807623	7	7	6.73579696525598	5.99161112435745	6.50376688837307	3.00490581568708	7	5.20265141702168	3.70912548512233	6.23771563772419	4.89195354577948	3.26776962520925	3.48331252641487	-15.0432935411674	5.0022817839768	-9.68459552079465	1.77986989155732	-1.90188358293009	2.18762778819389	2.57506953406213	6.42185445175785	-1.03582132962124	3.5203691526608	-1.59679320240982	-2.77646678629873	-4.84911094636556	9.46428177625112	12.4107409712293	4.56157498310537	2.97499640953901	0.0285251892537283	0.711688217556121	13.6118943330977	1.31889204511962	1.28625212129353	-0.783604163567975
134	1	3.02736990303096	1	3.91318756848134	1.36384041943286	1.92459913751829	6.53211235670359	4.27090100917176	1	4.5663210601747	3.58517027191313	4.54628468617256	1.98650731386346	3.15149994479338	2.59364353414752	4.43161334543905	3.20564204802455	7	5.66350828187128	7	5.94464809988387	3.35181448573729	4.13690073147319	8.73650863438649	8.26022666361944	3.76142820031674	-15.7695529490869	7.94444064380412	-9.12556659413784	2.65009561231139	-3.00875889030996	1.60910158679243	4.52868672063599	2.17062967694922	-2.58049240957919	3.46345240121455	-4.75378848163196	-3.78782147051489	-6.74376368432052	9.78937258560354	6.13094319775888	4.26838598353116	-1.50981083065951	0.975573324362715	7.35969741511911	8.00512762640886	5.75808216256339	8.17052641464967	10.3733465575998
135	1.54010570867579	1	1.06180722589806	4.23832391588772	1.83397069277059	7	2.64966048100134	1.83551291400739	1	3.45036716706098	4.10345752048546	6.71628264018926	1	3.52644843022187	4.54681881669732	6.98937697015072	1.31973659335013	6.28509159891273	3.09345851087342	1.31719495927845	6.5538688737095	3.47673997362584	3.16111206167505	3.18629778177817	5.97301177030823	4.20049884395139	-15.8097104660123	6.14230597096692	-7.91905949661835	4.86059001276241	1.89007875413536	-1.28710667806598	0.986585628834408	4.45450615245019	-2.24894566617215	6.30499715067387	-0.353385900345732	-2.59493410033999	-10.3753732220828	7.59016794509108	4.38146995206638	7.60873647174951	3.33748635122545	7.45029992423865	-1.79402376062788	14.9440749068973	-4.00333465360415	6.64266272732022	6.61476411602892
136	3.80327705157473	2.14905379515213	5.60579239195933	2.13557691770676	4.62738218531442	6.7497001185222	3.48343920004617	4.18161064415586	1.4894225548311	2.95596587012307	6.82629624813627	5.50405647815964	3.83484032840133	3.92620506609097	2.9947782930813	5.40588980262518	1.94179491103037	7	3.30800840584882	6.43066346514916	4.32303907425656	2.53124533673682	2.55153467449567	3.99186927644997	12.8323192357615	-1.47978369283274	-19.779463924148	4.81239552382044	-4.65012125977141	-2.17205585704705	-8.85265128218789	1.10715404967199	0.0384629263845951	7.0461663916518	-3.48602994221885	4.64085670127597	2.98806552347146	-3.23825549338815	-6.528015725774	4.77897373730917	3.97388850847631	-8.22224736049013	-3.25304613304493	9.60847766988018	-7.92380272421839	18.3546933780253	2.68987474446859	8.40349758038069	1.83319403283989
137	2.03047869159458	5.03523563959166	6.58041630595063	5.52050372526501	3.91414584287871	5.00852869269122	4.4397618886666	1.59880646647903	1.11599767895503	2.57931685020324	6.34671719355202	5.94704332269952	2.35388593319275	1.85148245966962	1	5.22610580792367	4.49691466509696	5.68544216583968	4.06606924988568	4.03829675964518	4.69619573552677	2.98044278413211	6.32787160729942	5.09867724780623	7.27975676982336	-12.6093695096441	-11.4110575399416	6.78124410079516	0.624064307462243	-5.66616527243723	2.89608022167174	4.53285843559213	3.98318358463347	1.43347832383669	-3.61179863857953	4.87565418270919	-0.302646493067303	1.80769192806677	-0.402989935454764	4.88617687259157	-0.563890375130426	4.56801411793828	1.36477843998141	4.19198564122924	0.69470971947038	-0.886117322086496	-0.196108404372574	8.4141405473976	0.864651272316898
138	1	3.44142649462013	5.96804748290282	3.756574812765	3.11305736753301	4.73447152174761	2.89458700883688	4.29543097330827	3.31615307569813	3.81734307449186	6.16007494798309	4.83373842803616	2.00375737300583	5.86956895782909	5.86726547512711	5.56672533195969	2.64590064025441	5.34329255806079	5.14142642048119	1.09239267693411	7	5.51592842644148	3.90070938975011	5.31740938674696	12.2194708848943	-3.96960421270269	-19.3901474035067	1.2508713585213	-5.36509783672047	-0.254134421231166	-8.5221328031425	3.57701083118685	-3.91882151581155	8.75824771336611	-3.7942192881575	4.79526371666263	4.36543109903447	-6.32091895462539	-5.13442046655881	9.56830574942616	2.73455803283463	-3.57065939452719	-0.783220650891061	6.65098218663043	6.30075287238092	4.87453112408559	12.0884362327729	0.0336899812285548	-3.10971056148317
139	4.27878300451831	4.01656264901309	3.7465352039016	4.37171028887555	4.84490448120206	4.20316260682184	6.57562003695686	2.31740055778913	3.20133563362467	3.53338786174592	4.60587667387006	6.29210124759369	4.06358906081231	4.36941331234636	5.84393319281232	2.56164334937563	1.86663985102337	6.47186812833274	1.9681297737248	6.02546411569954	7	6.27656000128233	7	3.71112959994237	4.34142133664835	4.0211905411169	-10.1246546354531	7.70387725997448	-5.89989260381783	4.07438138805877	1.56037194442229	1.86150666172608	1.30840957072257	5.66668575031381	-3.75795594033209	3.37483841800783	1.79817901759734	-0.252415756466766	-5.28359009789648	5.58712888392197	4.89758293953516	2.7266646007663	-1.08038525445274	5.37655246113102	4.5672244716962	3.18693474573301	-3.55173140035717	9.14829402094482	-2.14419005924713
140	1.13060488431366	1.10569448496582	1	4.06121292328859	1.84239226570088	7	6.53936186631588	1.2128038862386	2.39508033643368	4.41844084290531	1	1.18054741808826	1	2.99979023827711	5.06485006734	3.25798767362631	1.49848916507582	5.25883936860983	5.21780436236334	3.58164662802785	6.57622751654108	4.33251514482961	1.8067870984038	2.02426539490603	5.78522014389362	3.78300744298061	-16.5918441916457	6.31899101253383	-8.04604315178273	5.97762830023902	1.21547899617698	-1.10550454049442	1.50835833617255	4.01963294274924	-2.53956461724963	6.4491289683541	-0.333673823604846	-3.58925786284115	-11.9296513232744	7.45751293195814	3.71606550661477	6.29822264012396	1.51422625143629	5.62985716316937	-3.07588563898545	6.62968800101721	-5.26688001171333	5.75702565315978	-0.871014909291895
141	3.9116408019224	3.67054935529432	6.05809592342946	2.2585728387525	5.18823018928966	5.08174867625669	6.1678497403659	3.75878126670775	1.54755195280021	1.51810890107921	7	4.81437376451644	1.87733805908505	5.37113086200625	1.84662346470797	4.86277607181256	2.02948725516303	6.5832061682607	1.7073336252925	5.30942641655948	7	2.38724055738365	6.94876811110782	6.11187905284145	5.32971891635953	-12.6344951511362	-14.2260721069336	3.94723896234012	-5.66489862026114	-7.10239257776948	2.77796347757652	1.90363636507621	4.13460119439503	-2.4820171440881	-6.22888479455973	7.06771316034171	0.665583446288013	-4.48565239445043	0.35431142858169	4.57435652241091	-2.82755034515037	6.37302795138344	1.74755743744721	1.61647276317976	5.20054786454909	18.7255575083	-6.42621266345451	6.87515388391116	-2.32389130140331
142	1.62098337069954	5.73592687409171	5.99256968041849	5.05129280828916	4.09725052265234	5.42673330502474	6.62015681229307	4.33385164577188	3.03138597689428	2.46137016627301	5.74793694917115	7	1	5.21284806627925	1.09212196820608	5.85246903138328	4.12593378480568	5.30928385098955	2.8195083622648	1.78051206454543	7	1	1	7.56725098014416	6.63685122888609	-13.7450041506303	-13.0660469310655	7.51237519797278	0.122988862599348	-6.02222953905651	3.74768105289927	3.67687127535339	4.24877222851645	1.94349636115072	-4.08400960807735	4.75207657517323	-0.639375277132325	0.863661459272471	-0.618851520113561	5.71527832667643	-1.32789264258728	4.46622302591536	1.43108500569223	3.40374771701447	3.08763371060972	3.73333418839583	-4.10914028328624	5.79742145836688	6.00141403198304
143	1.07892980198771	2.19532006804558	1.39883981340243	6.58787787173406	1.93438769466761	6.065754975712	5.51994363681387	1.84853327529559	1.18720416780474	3.22842487961295	3.45770162514558	6.26524610932316	1.84750980143711	2.09873367564451	5.85224014523106	3.845646359496	2.57632297766528	6.54295512845421	4.56489476723055	3.11329621605674	5.74140338295386	3.67733640285704	2.74328699039096	1.32534135973502	4.5100189548276	0.829981698368057	-15.4590034832351	7.57647952882172	-9.4643493309928	4.2413731441131	0.325843347969983	-2.05948734606691	1.60045364332473	4.01758452906028	-4.34927997332374	6.67760511248335	-1.06323886113779	-1.84527072642968	-8.58045638662882	9.40737687378336	7.09677546868297	6.9543721637657	0.0346448971112685	5.3441108090615	5.13524481444956	19.525226173203	1.85705998362388	4.69701625843662	-1.90384686131623
144	3.68023370115532	4.65809538771664	3.42923909660627	2.36686653415557	2.26253515787366	2.69989813535156	6.43832845122771	2.0861957447158	4.17490504544958	4.36220434856763	7	1.10889860164706	2.8453328808279	1.82087195767548	3.92036497108565	4.69775003748508	2.262637450465	6.57567975206928	1.75582702999213	6.39963622348782	6.56572372472917	2.01952486521251	6.31057853857556	4.94915791132855	8.6319591104679	0.561199664986085	-17.0316020290034	6.31149130249884	-4.64291233988421	1.16526532759073	-0.959462877769952	2.01815455239798	-0.140048690184637	1.43503501061893	2.00216955106324	9.26329640331348	-0.816542484365089	-3.46946842607914	-8.88782840614725	9.77899755395827	3.76199806519682	5.306841018779	-0.469326642165747	1.18279504994664	6.34321490749055	6.88578725998896	-4.11208839057751	5.31474334457546	-4.042009672921
145	4.86968599521731	1.97090648980149	2.44843518542295	4.26818061912674	4.37123172384602	6.54993866993619	6.39393632248561	4.28720545977582	4.32533565328085	3.85665123285036	3.85602438764336	6.49612120587308	4.54151721037458	3.61648386229895	5.7386761658535	4.72298299456905	1.79568484646844	3.67689435683683	2.98347036716865	3.04860570311588	2.16902328624073	1.64622085723177	3.75558535728909	2.37198528853327	4.87143279561446	2.68294911422737	-10.4856581290229	7.02800250260372	-5.30558460218556	2.88819868861352	5.89675765489852	2.08835177703852	1.48176105911475	6.18563853419952	-5.42353498052802	2.60573886546139	1.37010694378955	0.666091139047907	-5.77091549476525	6.76556244198871	6.54867296148482	3.36074852487567	1.09578437958155	8.03821136934727	2.2441326191167	22.871000198192	7.83219661308401	8.17799495508573	11.5963456479436
146	2.71631894577907	3.31388385196104	2.73034477790831	4.02354046425923	2.5413315171499	1.19504570443699	3.7845833761396	1.92762475064009	5.32269881878139	3.6955529514447	5.75014699915727	4.92586928439792	6.21672787985676	5.84135841091482	6.47791967203901	4.44705830387176	1	4.91502119756916	6.49648934844347	5.04776109355526	3.32704963592632	3.73040908014414	6.91669040687359	1.72691784062104	5.17349876070545	0.733281051832557	-16.2883672566278	6.08888485024336	-9.20851042560562	1.17618991514941	1.81513489004203	-2.68762176217537	4.63946030300875	7.29554188278149	-1.55124395797191	3.57419559519177	0.17405467115797	-2.49275156182039	-5.5754332077452	8.83841336025353	7.78202385372688	1.84661841296191	3.29899307232583	6.37415165094589	2.69653665299141	15.9060654993955	0.228463118252768	6.99394139926873	0.39770057845568
147	1.3772061302218	1	1.37153758022661	2.29096750120151	1.5330815563088	4.74120388326534	4.9977506937173	1.64418515165882	2.03080316798785	6.31022326184131	6.07979084271511	1.12780665245333	1.61283429578562	3.58856666720004	7	4.99743337495716	3.33426204326147	6.58303369995385	4.01136129861053	2.48253461645172	6.9717989031917	1	7	2.87378196195153	5.51178438816262	2.35288147424087	-16.2763217119557	9.58824993192997	-8.40845157541775	4.40959565776482	2.82086120900253	-0.976325608223493	2.12770262470214	5.05324187178796	-2.36548000599583	6.88881274182634	-1.16079363032691	-1.53478796866717	-10.8198979355675	7.75675548435399	5.38210958112512	7.3110937710293	1.56917574630888	5.78389469216543	5.13221819002562	5.23120958184174	-0.902012274468097	5.92926289861486	-3.98693918779333
148	4.73882394134268	1.03044231380465	2.45718954208396	4.25888397561085	1.55199457096549	4.43735763411313	4.23777474395624	3.32445074383324	7	2.77500711988513	3.26303707376153	5.98259552528243	2.53295973048788	3.22729145387599	7	3.42480712853112	6.91200632360712	6.90125839717317	3.34290542770248	2.55743119557823	5.42949811860055	2.55674731705563	3.68043441819757	5.51987302783376	5.66864761746725	-0.709753083983538	-15.4659663545774	6.93027499200846	-9.16734263410501	2.51473343402469	0.0501250565282201	0.562510076696882	7.92522602996759	8.13253493027559	-1.71204172956694	3.33163951716916	-0.34665698710742	-3.35195623979696	-5.32123926549452	7.24304980460591	8.77649040476842	6.94051840420716	2.69104071288762	5.35595867356402	0.192958695381978	16.1434778659722	7.53745140378278	7.11284088744458	-0.180174840637959
149	3.93956513224178	1.5206630039532	1.7260182954615	4.88982810215772	2.62562216454297	3.90496453716296	5.43812456669838	2.34054049378168	7	2.41548199572976	6.13899239147349	5.15257785882392	2.0071076186455	4.7968974828439	6.79300676401227	2.9530059326966	5.96148883246207	6.9006183133536	3.73438357955482	1	7	2.68146370190936	3.17463943436467	7.02977747756307	5.14263820936649	0.675233585058389	-16.4336175540997	7.07904194019898	-8.98968242925302	2.51210990885637	0.738205531526336	0.30687575988653	7.60735371919915	6.97821034244516	-0.793296048083716	2.83448072194436	-1.50278686067182	-3.26528599065361	-5.0333211186429	7.41200516486779	8.22852332601594	7.17640713573606	2.7263447120238	7.55246953693094	-2.79133394563952	16.9888782748209	2.6908949590936	6.18418857889107	-0.8280111105992
150	1.44866604135987	1.17166663076071	3.41173093777834	4.29006783239502	2.34639292863556	1.36718109880286	3.92652037796282	5.04306492754349	4.83254256245713	4.32035571736222	4.43693033394467	4.87103822676151	1.46273857648846	1.03416693242632	2.96304222926825	6.7080036719152	5.64347228867149	7	4.68575365985421	3.6693352014489	7	3.34699274539793	5.31519391178058	7.39314944134034	9.57697541274885	1.99263841097506	-17.4163756650515	6.85276472956539	-5.73008430139788	0.120849223426541	-3.07589393000097	0.403619796731922	6.81930824352352	2.55415615558104	0.928170239402892	7.87424190464055	-4.61887905717252	0.127213796967477	-4.533831951197	8.78534604156159	8.02425038243592	4.36165742951804	1.87387837398715	3.05243267199139	2.99651574904317	17.6407989743461	-3.88537047809072	1.73117747572634	0.00077733713961925
151	1.93969643716699	4.22401878375758	2.36256395269257	4.03089480567029	6.08917431891117	6.77499412110136	1.01818403083458	3.59502369525058	5.75592531779377	4.76962625026098	5.87864495274851	2.58824637791117	1	6.80226308246551	3.54677419025804	6.06283367758989	2.1849037594025	5.97920747039677	6.1158000444376	1.25484294253181	7	1.79014731870611	5.56229657063664	5.71059539949438	4.04342423414213	3.78639896260083	-9.99540292734225	5.13832783735886	-6.90188069299735	0.6282999370526	4.35776933507292	1.4370202125352	3.74710026805869	3.63821714509996	0.758562643743137	2.22514941950753	-2.04440344257376	-3.9119665739792	-6.20759547862331	4.90544417408019	6.93982903418306	5.48961161223274	1.34082153877478	8.35420222624661	4.04342623505867	13.3135353113061	-1.45851558768164	2.77455236528258	10.6990019384637
152	1.84383062315136	1.64213642065273	1	4.1785246747501	2.02000200220388	6.7302192120705	5.08424043281257	1	2.43582295899936	3.79536041669372	1	1	2.21913259884141	1.0870407228235	6.73189913429247	4.08162695410808	2.87486844510866	5.03304546003305	4.76220093400098	2.77004069796213	6.04456780569338	2.74638558324255	2.02440056001679	2.08158731471994	5.8854256727185	3.59767905390234	-15.4729287012047	5.66327079210846	-8.23506486779621	5.0515659902607	1.3649464545349	-1.13389895171449	1.14660191931692	4.62175416698259	-2.43529524214889	6.11363234216673	-0.194078013819631	-3.19264525282969	-11.8578082127194	8.08459498117734	3.17747316078413	7.20592182984295	1.48478962081141	6.62982010688912	2.79104843018982	4.62420195652508	-5.90148755754083	6.8608729228106	-1.6405264406238
153	1.31063043110576	3.43686033893195	1.60744327023045	5.09922236497032	2.02630022835675	6.39295448839154	3.50928720071338	1.45678510341245	1	4.14139475028577	4.68129655250658	6.28672647620862	1.17103835438926	6.68366847595907	7	2.19198428030586	4.39222118011644	5.40357585638762	3.71688688903249	2.86849149228346	6.68220748205476	5.47056455152285	5.75245888873013	4.70004136786748	7.02679935310698	2.55600912877287	-17.4846977720113	7.12055239719548	-7.96214039530646	4.18754665149882	0.295511717405243	-0.75175337868237	4.15911982827154	5.47649879442319	-4.07080299124724	5.55762579434195	0.0572948152547167	-2.03407701325696	-8.99788496210676	10.4704385004394	5.17352811762901	8.19530876763828	2.09927838234265	6.96945075049978	4.86248638346259	3.14856341447454	-3.14368572644035	5.44496247786851	-3.55322197878869
154	2.30758119510403	1.1469521883242	6.48395045125345	7	3.51744347246797	5.29331360984879	5.68426989391178	4.22575695609457	3.77894310622763	6.16355569550086	5.46682385602248	4.24057675132966	4.02288119649214	3.86324979792239	6.00654021551423	4.84183682148752	1.59121833440784	4.66749060633074	5.35112059141782	4.76598422260403	4.53690088800753	2.49525107492622	6.66777252917146	5.54644175552593	8.96684651146582	-1.61345184834882	-12.2228914148403	1.81004854129073	-4.28667591380566	-5.09154058338902	-0.552326127351787	3.68764808427615	-0.88060559758254	-0.361737199820654	-6.08978901532454	5.45236400180241	-6.99965858150719	-3.61628083999839	-1.23650515969305	6.6000784433465	0.588709532219659	-1.53580558091473	0.250273568679074	3.40250420456103	2.39966383970035	10.8289998570635	-2.50657806344515	1.46389462310407	-6.98108134968316
155	1.38454373794755	5.54711090867629	2.30329708075256	4.26457412382513	5.3547320860259	6.27682012960008	7	1.29868353690776	3.37154509050799	1.99935393972022	5.87303874056297	6.68693566855609	1	4.47707542083293	1.82727459766805	6.43059480689651	2.30883509828644	4.95683381929229	6.69053719992765	5.70877691864974	7	5.62994752523066	4.85738597309003	4.28244798446863	5.62062840761081	3.00570779184894	-14.0667437545875	6.87808167007728	-5.86942369325634	3.48974921994396	4.43339649298103	0.57698440030497	5.24213862286376	8.26405062630199	-1.49414425532493	2.12974289053525	-0.36419575781622	-0.931148462825639	-4.76463006638191	8.2453761510017	2.61717655021936	5.58823500473015	0.831506110931455	6.9723328784318	4.59466239832134	17.6075459034444	6.03884974964122	2.42110347162779	-3.3799771908572
156	4.00741741780649	1.50952606092999	2.47059166978208	4.63247223898397	4.10598092763072	3.18242702456067	4.33469627109929	3.70383444420915	4.966579597527	3.29055777803852	5.46244940150287	2.88570497658698	1.05303185552647	1.54984355388011	5.6628579968043	4.17133208145503	5.11860332340694	4.2371199186805	3.26171276023476	6.29021390160674	6.21600073558531	1.05185123301638	7	0.434779869038169	5.72669057136567	3.06453177555348	-10.4729488662628	6.50330233170853	-6.88120930975223	2.2288285933187	6.38692631272132	2.94663707655965	0.91813304758467	4.7275919582618	-5.16288825277732	0.975381313071891	1.23743548497245	0.274383250133538	-6.73839098602711	7.14595116020641	7.20611103109689	4.18368105191522	-0.561357153778136	7.72168651724316	1.20725831791872	13.7740320685754	-5.40608998114695	9.25386955005435	-4.04236825769494
157	2.6641595607934	2.1643023547674	3.69868769282666	4.01737466753324	6.60613638156546	5.66275673571571	6.83754764011288	3.02061906816471	2.15054879065544	6.52966217619679	6.75681302546101	3.6088367877458	1.46298654254912	1.79689309311506	1.38873003855714	5.24574146855503	5.22052161877779	5.66351124342533	1.23417731233286	6.95634332927391	6.80422580551036	1.90646762065322	5.03543144053081	2.75249964277281	10.892352501995	-0.866025593033579	-11.0571755820055	2.76201132670662	-3.88832211192675	-1.51207805583256	-2.82039240447755	3.11742738165486	0.673066231469533	5.82325572211607	4.29472831692329	1.55287812697122	-3.01313736554491	-5.37038192349219	-2.712538392	2.90785267287002	5.51913610817149	-2.10827536775143	-4.09213319504028	5.27674735268061	3.08633274533247	12.7289008782576	-3.19251162414886	4.64710295051972	-1.12040143408369
158	1	3.21819201037239	1.41951211559776	2.8315628696704	3.23096220991209	1.30464063668744	4.149910613286	1	5.24874741660616	1.59855627659854	7	1.39240648639354	5.41334320483985	7	5.48383729755345	5.83301164417289	4.68191547237152	5.34536035333659	3.28278224457578	4.95305213832174	4.88187254159914	2.09952429535002	6.65361475265165	6.38125987353051	4.97753800572166	1.90333071276895	-16.2628709234307	1.82711857851037	-12.264022736395	0.999953144450836	-1.03819810713432	0.560378953466833	2.33686323460074	6.23297396399079	0.560021148679908	3.2401589916568	-0.751404983809257	-0.960644068104816	-7.07453195901045	8.08526212494058	10.8863460702222	5.13234984883201	1.36336984033885	-1.64061416714402	-1.45125398669742	4.12230984353782	-3.62369853311329	6.44065260040314	12.9809859776143
159	2.48254583063153	1	6.86290821153063	5.54759397293747	4.54682346678389	3.04211252200911	1.35523443095697	1.42912012561367	3.47335296568735	1.28607880060474	6.68799741452828	6.8719484676017	2.12659974085303	5.09552306968083	6.54128852628138	5.89882667090959	5.69895081876664	7	3.90224022228531	5.33382698283618	6.49859642060546	5.04296569527693	5.37899721398545	8.03673176686731	11.4161779483549	-1.23599735037624	-13.0191324021569	3.21156743699375	-4.79063537754213	-2.1402294033028	-1.39336501874444	6.19681601304407	0.499499175287646	2.43081612402678	-5.92290423870814	5.41007082380789	-8.3162992657216	-4.14280247252601	-7.00768346633501	3.21315685876797	-1.44217519393547	-2.60638326826028	-2.52659374786581	5.38808076377692	3.25921581119834	5.1652554181973	12.5314960412119	1.65744576824545	-6.59664457548052
160	4.2356796811315	4.34717911135936	1	2.3182461580198	2.05641788838923	2.52457594812959	5.2295417010912	1	3.45171188168359	4.80215463909464	4.31874784359225	3.91389255847668	1.66508558169944	5.826691501668	2.62490648167921	6.6313160920657	2.5344943409852	5.38012639517307	3.16780991353163	7	3.14537114443866	3.51356057266409	6.82215018024298	3.09963880107123	9.39128735760473	0.0305481951791592	-16.1138709176698	3.45307574353673	-4.82115835844829	2.59402517704587	0.0666434410659545	0.440340356174898	-0.752537353847382	3.20971345503346	1.42871882242131	8.19464124194787	-2.05567025445408	-3.40208839180637	-5.8712539025912	8.71524910776975	4.9479647121059	5.42071379450999	2.12029245141875	2.73963701970844	-0.929962288326632	16.4589459422261	9.31233584483541	8.21034466874061	-3.6402554645921
161	1	6.79493514494402	6.64041393252153	3.48125296199118	4.02017779157577	6.37051161810181	5.55808637697046	5.21690610482716	3.69524449892879	2.90773035932631	5.83826401047445	1.54848140749085	1.26993851829467	1.84723766131643	5.84336642966697	4.43969280464863	1.2288209646957	5.59645017566747	5.21069681853337	2.55455120143799	5.80228480319239	2.35180896508233	6.80298322155066	5.28997533623211	9.33262659817714	-3.02201716296114	-22.0405678341888	0.40735501304532	-6.85976972917184	0.861694557837969	-1.34365584591572	3.1124189125088	-0.762168785189009	9.60112372568564	-6.51848902359603	7.75274533517921	5.51768160179038	-4.73358706739649	-6.18591482834265	5.43935481549274	3.92308821611611	-5.28166479394191	-1.14271578864767	4.62874998325569	-8.11202392890001	14.6789320338747	-5.70871977080214	0.962804857658467	7.86743902843585
162	1.53616952215206	2.7231161393257	1.99518357106139	2.59584117543939	3.81038520937882	1.84845409555093	3.58453981650355	1.2169412329466	4.19836683000399	1.72970632239936	7	4.23833073507327	6.27754267381073	7	6.29879608454107	5.58395748418452	5.13321589814315	5.25858504803304	2.73982448296342	5.10686173562099	5.86284035937954	2.33127664677974	3.44990851503122	6.00366963411208	4.52583797204525	2.03296257693485	-15.5700932163382	2.97594111996092	-11.6214566997121	-0.321351910624633	-1.45133285140473	1.09253027768161	2.45557420423779	7.62287214353182	0.72132094105182	3.29425080824831	-1.61481491658896	-2.21534105350397	-6.49931895312813	8.46851086033339	10.9968239399704	4.65382557945526	2.20557878399933	1.56745418625886	1.53097338585716	20.3659810832355	-4.01705505285648	8.85608363987862	11.9964610697268
163	2.45136165672403	5.30451632586464	1.3358558358079	3.43224887607664	5.68724498498816	6.43500808889894	1.25528150390747	2.26619294081955	5.63306836015385	2.6410045001734	7	5.93276766442502	1	5.35046272039599	2.38183768752541	5.66698029431492	1.64565235077931	6.98420484397328	1.06275325685808	2.3579201403292	3.99426375408153	1.19973133031435	5.2670778743822	6.42314758876203	3.70249668421063	3.8766070262685	-11.3556313912874	7.37252044465709	-6.95753474621192	1.43914331009884	4.49155347918013	2.3090779589633	3.40406153737075	4.01700424374982	-1.29874088349117	2.40281716955681	-0.93797993759406	-4.36401116841924	-3.96282067090815	4.7084768178857	8.09128690761905	5.18474358023466	0.908036701862818	8.58740874821639	4.40614223601785	11.2097177952449	-2.6924016330497	1.48567361845479	-0.824604827986551
164	1.71884219259916	2.05874958792756	1.01955052708799	2.62817675835678	1	4.78663281615336	6.09582884535092	1	1	2.49472794935981	1.24328307322289	1.2555983068505	1.00089202250803	4.41182193369799	7	4.78694983359073	1.89581594340452	7	6.67553020563218	3.80292776315575	7	3.15489128622618	1.74954015754254	3.26871638498061	5.74199354071312	1.54527403805166	-16.4537928496675	8.13403940150715	-7.0157134110676	3.24077492327097	2.39089052962305	-0.415791649313034	0.854098803898903	4.44295917711535	-3.2888292601294	6.92133870896566	-1.53888867640611	-1.59380097686544	-10.2172750140806	6.44716334946086	5.85586514671067	7.94191884208572	1.36695108245098	6.40654736856302	-4.53366930538173	7.24217509737852	-4.2874875905907	5.03825880404831	-2.4801212738787
165	5.76170103554734	1.92725623175928	3.22928963906761	3.87758294324198	1.34131138418581	1.82390836948187	1.99059012870957	2.76779667374151	5.49279570251652	6.80613708348775	6.40870311290378	5.53521486149972	1.25875748951069	2.10859768416103	5.06529035213154	6.03315808177437	1.35713271240808	5.92365163015668	4.3353042236342	6.67525367882945	3.05045610928473	1.68946815562114	4.23857632696339	4.66168693707247	4.41896881703092	3.70265780086194	-14.2202979738169	7.10296573409807	-7.46068273689284	2.4829374093638	-1.27696176536183	0.348260301366411	3.13793594887204	8.33498764965399	-1.08268679545481	5.41316734532018	1.53307894052513	-3.95098037538044	-6.45841696623623	7.4476613531702	9.37893957133119	4.93474549722299	3.16803024975047	4.39543794369825	2.80948564849624	8.50621491409808	-2.79195086802914	0.9557884932493	-3.70969600544944
166	3.89807982702228	1.37191508963093	2.68418589553698	4.44648949911713	4.47578949488326	3.1346982254017	6.51255458336826	2.24054413235201	5.00323497511125	3.20780113240114	6.34160674082037	3.16135681458723	1.9712095639366	3.68255964145119	3.62657766160373	4.3230688457091	5.89762074488543	5.74829275919197	1.45960232683514	6.56289290007858	5.95963027959002	1.03070955950754	4.9796875942683	0.234322495184343	6.66373264495842	2.77968345078378	-11.1360159857091	6.49727428801919	-7.60062557823948	2.58130732104637	5.93533960475121	1.73620551481786	0.196875807412458	4.92757254858906	-5.21890689271631	1.394689281104	0.0130799856180785	0.727340530395591	-6.03857209599789	7.73450672016167	7.16730765139368	4.18761442300883	0.103772862146987	8.72329592448838	5.27689492077461	15.4106608662088	-5.08409677325662	9.6876149489424	-0.727863422502468
167	4.25327398071693	3.8632680535552	1.43552510696925	4.15076834486625	5.72714816511774	6.13839245360837	4.00445497278221	1.51067427368671	5.92058976256616	2.82640477350012	7	3.90132534046097	1.31894471718934	2.89789031031405	6.64507626291913	6.7678257642829	2.28105258817264	6.72279841348318	4.14087478880279	1.53685901790584	3.93308295352737	2.04205748142295	5.40337903554082	1.43541526679394	6.03479561186165	4.3673372664167	-10.2841880422711	8.22413507853829	-6.72157316327047	2.51852201475299	4.7459238174868	3.14790722089523	2.88707173079951	5.59020494758816	-1.89333846503813	4.01081188486994	0.241051441041383	0.480884873961053	-3.90190943728467	6.04891703283655	6.09094443769218	6.00599449823992	-1.04079734526988	10.9423562967204	-0.975639794156624	15.4800297665632	-6.4173289853783	3.96029561194	-5.07635466416413
168	2.26471498110568	1.41825747344393	4.71202358636317	5.56949537509646	1.94996618317371	4.99239464239925	6.20135688625665	4.72967847270828	1.70990956254243	6.72754586420868	4.42859517606425	4.38915617948757	1.24404795617972	7	3.82772493565267	4.82391939136353	3.21205542300482	4.38965081282422	4.25176679986119	2.35828238365106	7	6.15873602939647	3.62154866543848	7.67259959533582	10.9123176876635	0.0135103223842182	-10.9974186872255	1.61273738965514	-15.3813961163724	-4.12122448954819	1.96339222776669	2.41013741464472	-1.63216725948788	9.47453067295154	-5.60701106195711	-0.0824542383506618	1.56077759046363	-3.28217863324813	-7.08338999175277	8.6037996449263	4.55508344562608	0.55254711421351	1.42665957187252	6.30529157893111	4.29792138174809	17.9754419761282	-6.06036393618202	7.10785256543524	5.77575103885911
169	5.85497271428851	1	1.26592478533437	4.18367980465627	1.03075242650387	4.95618677179689	5.990588254753	5.41572138974131	4.31083214677082	6.42024679457758	7	7	2.46033063507485	4.8082555196304	2.97268845516229	4.00451782043289	2.76193017967985	6.11736772830109	3.89243084531326	5.18419595094582	3.11113799401411	2.59820670049847	5.25639849276851	3.78200510771995	4.47238185057772	4.63184588301601	-13.9332250442568	7.96685214054657	-6.31507029779935	1.94113703058381	-1.16345048297355	1.03965843488121	3.31750762405186	7.48578833067561	-0.358690365808387	3.10179216727703	-0.487848222479736	-3.61325274228308	-5.29968579143254	8.14816873867029	10.6168202820502	3.31818493285074	1.85937652364115	7.41036782826235	4.1673565247773	12.1081367502304	2.15805492531248	9.416912861229	5.22942157371478
170	2.2540837762763	1.64218666021503	4.92178302764546	3.9739800368097	3.15327033136266	1.64517773152609	6.92069981120131	1.83135107910088	2.56920486512886	5.20181956251934	6.26373757752891	5.83080925850386	1.24459532923504	5.40638515586205	1	4.86591233642456	1.19044472562739	4.84692380004234	3.75136957612254	4.74399677585946	5.07273422303223	3.38409289323246	3.48794237984077	9.38212112239002	7.19820217572971	-12.1336742261183	-11.5865713691838	7.55914835277571	-2.84543962717324	-5.45300462644348	2.64745427386159	1.68731258127581	2.54043936968038	0.0769046740338497	-2.91835487772348	5.26187599780901	2.93160125867703	-4.34715082378987	-0.887309421008739	2.88533399740572	0.215028846362315	3.16890825024231	1.06913221203026	-0.347839117358852	-3.22414510496942	11.284494269464	-0.159198019276692	7.82447421466539	5.58542712069258
171	1	3.01556798678803	1.53627754443958	5.73500948237566	1	6.6395394839968	6.21711185487215	2.83514365370278	1	5.55092830728689	3.06250608409989	6.19502755145898	5.22676032226004	1	5.36610385818263	6.69334858503471	1.59521608846392	7	4.72607889746479	3.09919611391568	6.13608563606	3.96724469647163	2.49695403646642	2.42331826645027	4.24924468204951	1.9775462276374	-16.161847301677	8.3666606382426	-8.73498506030706	2.32777907067433	0.667185520408116	-2.46089360185579	1.79410407229224	3.17819139458511	-3.01917333114678	5.72788614772917	-0.184217852662772	-1.16383672016552	-9.43823980425472	9.11017314450924	6.39714877116456	8.44502328744776	1.49648664045005	6.0852716477104	0.113726009050158	20.8912545467165	-3.20591179759978	4.54734442796779	11.5971517169836
172	4.04757031289826	2.74981776989214	2.88939491353031	4.30275538397939	3.3707991677375	2.99178846131853	2.94852382190382	5.99779081382937	4.24572236182939	1.0398403897174	3.49022883421101	6.77061140851375	3.70073783987516	4.34708425738801	6.45421463019182	5.69871831891516	2.01635493815815	4.14516196502785	2.46670095709362	6.81215448475664	1.05184218723313	2.38629739573532	5.10591839535379	1.10205509188829	6.64379853278385	3.32207673326287	-10.867100216008	7.16089243832371	-6.90171705933767	3.66566542432648	5.86852984006921	2.36444142965102	0.66974298262817	6.17620158394027	-5.25511413070043	2.81581275455278	2.38120407208813	1.94301480071742	-6.24992250252811	6.61465763984641	6.44686268696545	4.44508859687606	0.189931908280782	7.65564277023368	2.83796429024066	22.6381643252205	-4.63310987794858	8.61886574814808	12.0209782671454
173	2.3020821522697	1.12085392088565	7	5.31484138073643	4.73811654967514	4.12574611140121	4.74747511040775	1.50602861984206	4.31199787998412	1	6.43310816315723	7	1	4.62467069539977	4.47742654039851	6.23756091280742	5.00765705399921	2.88269780775363	5.06873076317437	4.90879206373282	5.28822226471078	5.41965537075207	4.81345007266921	7.9264187666156	10.1748487907235	-1.62313064866795	-12.7320987364615	3.81161667241298	-5.52774417379903	-2.21439633728693	-0.882536106678213	7.39485608596882	0.42652340742093	2.06280525598801	-4.97795878392297	5.33406031619731	-7.47870024141538	-3.6962573628378	-7.11607331457565	3.94394831528148	-1.57207234395961	-3.11130854723754	-1.96707263601922	2.80944361250279	3.33171091074302	18.6314638567351	12.7411305585911	2.15615156265018	-5.30702856860607
174	3.19237795212018	3.07032540757918	5.8446371052933	4.31392662417093	4.93397104026232	6.21022977450569	4.31051143944021	1.17194677403949	6.06631107112987	7	7	4.517961866286	3.23697294542177	2.22670277172326	6.436292626832	7	1	2.56259786846894	7	6.95591222986978	5.19835669389852	6.23225216997585	5.78759760482058	5.74805219950949	12.5218771042407	-4.61002742359218	-17.1091544476146	1.37281414244994	-6.38778218017145	-0.828390366505572	-7.91617860174164	4.37501817858462	-1.69183718516587	8.10491025444179	-3.58507938459397	4.75462846219926	4.79181238439049	-6.25619530741594	-6.09873676442156	10.0994418787796	2.78821674581875	-3.81734778554049	-2.65225141488714	7.94153778022258	-4.14271857497427	5.22862333878398	1.35822605782174	4.39468747510257	1.45061031005849
175	2.56525330504604	5.06728408230578	6.01524068493137	5.63298819933681	5.45198128917958	6.64592264051068	2.33729253560355	2.76928527571375	2.95470296337701	7	5.86762999147323	5.17472886261137	1.68659733232315	3.68195829207213	2.6742066732044	2.2357219006901	5.53967727485284	5.94580182028064	3.45155655433699	6.64329335274886	2.41090721993549	3.03395474655572	7	5.53200948197382	5.47963218275152	-14.0479337886414	-14.9732128125159	9.00235992846458	0.425471532900685	-7.95005221432663	3.08958589003872	6.20330704497611	3.36168047706727	1.01462376544218	-3.2392828298509	5.76577851267782	0.268477430188664	0.826806598193191	-0.510112163122792	5.58584652531123	0.196715828921035	4.48763884887832	1.91354325699937	8.49784319571859	4.02460980470009	16.5079664979465	3.18200164855815	6.94325888825207	0.55751749077886
176	1.63867232397964	3.43463326078478	1.35408331376962	4.83857904635914	3.66790766989718	5.70301309524931	6.50916102220973	1.12319817531293	5.50234202058884	2.6695290865669	4.19133352268117	6.56353329559204	7	2.89038168848411	1.57820259288533	6.23109718985486	1	6.61987185745278	4.13711253320145	4.37155992516935	5.07898683137122	2.05548677243007	7	3.49240429325242	4.2490275475558	2.64186693064643	-17.7614409438613	7.48232781383394	-5.89543220674925	5.45093236697545	1.37414929694049	-1.56472475804644	1.65709618169499	6.29932149072568	-1.93735352286624	6.04962399909938	-1.50358951513205	-0.947964581118582	-8.2387417354405	9.12147589334338	1.84126126787199	6.15545913099368	0.667102745878187	3.64920183189754	-4.71725605728586	18.8225003091708	-2.51714410926583	8.75871363314548	-2.45403338407063
177	2.26648684475816	5.80816312263162	5.81721938883093	3.05847434427604	5.37042086111486	4.95637269481361	4.86179108903894	1.10816125026009	5.01420921652678	6.125745741876	4.59391763045881	1.93078551026549	1.6908831204348	1.84450959317244	6.02912797326509	4.92245593897829	2.10612612252558	7	3.0618708322177	2.29585648897581	6.00361240423045	6.08734899264536	3.04758575301384	2.84862001979175	9.12452235376696	-0.724551214568134	-22.3337341912927	0.58872164373392	-4.85334532872285	-0.00839040257429813	-5.38281763971037	6.58350403862968	0.926800482389528	7.51156204822282	-5.37475689264884	7.62489883567445	1.94911116265138	-4.71715910006134	-7.93162256501478	6.63653878598228	5.63385440631193	-1.72584691681021	1.45699556572369	8.62340575793318	1.22188362671335	10.6167934293086	-2.62297931457311	4.30252646686556	0.780396059181621
178	4.05524902681957	1	2.87691844362508	5.05923295161188	4.12976132358467	4.34881249948508	5.1303754557865	2.74883242757193	3.05874240509878	2.78918297550587	6.13038475710075	3.10011244623453	2.46268047706101	3.63249909059119	2.97946259327383	4.10207020740038	4.84578455535583	4.39198619859912	2.55206762987798	6.06344922798101	7	3.42780873355558	5.69957238394292	-0.309016249271015	5.6249716198544	2.8240934952717	-10.6949562518058	5.74975571771889	-6.02439375153681	2.27189502124877	5.57806048203896	2.12434468062694	0.552267219581602	5.61640233715682	-6.87462320269934	1.20838881133786	0.326366589238932	1.18019869698888	-7.2070183777235	7.25815102264256	7.16097752508222	4.19203170055853	-0.642884147876368	8.37416275810597	0.96843009885598	14.5014634094399	-4.51151925221749	9.31159446093334	-0.437193270148469
179	1	1.56728599095239	4.18648077220148	4.85021537329183	3.66288724890494	2.48700568647423	6.99002154629116	1.69577157304906	1.37438169446054	4.01679992069481	5.89898607893938	4.78636836230707	4.92546257260822	5.97293712379474	1	7	6.86670417081646	4.13623107361608	5.28683519633309	4.47805204165818	1.79478258996648	3.62216895323559	4.30862754397167	8.55591768380001	6.54530515811427	-11.6674497660006	-11.7764583707044	7.99424525106023	-3.58972064927843	-6.46169866911899	2.84680255758227	1.54263755723128	2.01186574014997	-1.40637947008682	-2.22803298179373	4.17972440098949	1.23573717196521	-4.16263497011259	-1.18475724927046	3.42495899942624	-1.47320767810407	4.03106068809632	2.5361431219483	3.36911185053032	-1.29022854066842	10.1349590881832	-1.80358385674522	6.72446640901856	5.90758668767933
180	2.8837177491716	7	1.62813368991911	3.79260066870587	5.89754886445261	4.60239390485045	1.59115854477987	1.79892943910891	2.05949592293084	3.77373667161895	4.81265215162883	5.62037833989054	1.60116374443121	1.91940711418626	2.03487564284446	5.87498512266901	3.29245229232162	5.2427469326937	2.1419958559576	7	2.69571338519851	2.21324436689314	5.5612631103954	6.2585987204349	5.61578080258353	4.15415642204034	-10.8588676574289	6.66600951911818	-6.29201051442228	3.79891589486509	5.04416963609887	3.6596249133291	5.6990233156302	3.89298410301704	-1.69387389599015	1.24610863923381	-2.40990643419707	-2.35474675388249	-5.61884987824626	3.49104992211414	6.45707326330039	4.7775195250125	4.07714367266477	5.9153880199577	-3.55529069420972	6.33319629564436	-5.4387771400278	-0.932503081064259	-2.66830945638494
181	4.81606797984111	1.79743655089265	2.59264562111376	4.51377622979695	4.79236581445742	3.17722866696706	5.85067790540722	4.31527249144025	4.53785958399924	1.34061270272255	6.08512677866386	6.70734089932454	6.87070685489604	5.48742816848511	6.06455473613833	4.37896801986818	2.15573436733336	4.95348252453602	2.74451291965686	4.54280845275102	1.90635434472228	1.39866896400662	5.86362664495333	0.992546144092863	6.21392480160427	4.18565377592167	-10.4089133679694	6.82221179068981	-6.32208713206174	2.42163622193839	5.25593952301625	1.52249316571095	1.27988564950309	6.51138617089887	-6.07133315045534	2.79352482098894	1.26449699908696	0.741212750454987	-6.54630476976813	6.98996283553106	5.76653059343681	5.08911782696721	-0.0517239128515012	7.8599726483635	3.41748622386219	20.8606142882113	-4.11414666802421	8.56893305819779	12.5432704683515
182	1.35149416979648	1.89123337829768	5.71710636502442	5.31064381267787	4.23584660001364	4.74824412690421	2.51452373484152	1	5.28128948333666	1.99633727186807	6.10334113957007	2.96948572179784	3.83678998198645	4.89152562304674	2.31837726837483	4.39346626551531	1.99209374761097	6.52213391470861	5.13464715457706	4.92190222553745	7	1.40217392887806	6.43563514185453	8.44678830716206	9.52846023650981	-0.0888097705821055	-11.8976297812419	7.38018873017016	-5.67272931233843	-2.29172619786539	-1.79014714961809	2.43387988779337	2.00131463489737	-1.41117748406342	-4.12241160988281	3.00428226373453	-10.5121443179372	-1.30904210751298	-0.359092100895228	3.47311696945502	3.40108505299732	-4.23663216188618	-3.04105673064169	5.76219224558867	4.18864886936707	19.6800459769825	7.54226232194487	6.5647659506894	8.45659883691936
183	3.62219111715674	4.77998992951214	5.16401362006284	4.09589745869633	2.47839246990688	4.28906175633142	5.30069919660156	1.25653183928649	6.28776250008478	3.28853431729153	7	5.88388184053153	1.72413508904246	6.14276278399039	4.91686468049712	3.55683628487811	6.78666028012714	4.61830063623205	5.80199158753399	2.90384336388752	1.08813245726575	1.89282194969984	7	2.8720160424801	8.70724587950332	-1.04147486933663	-15.2499363823039	6.83334725690068	-9.90165945491653	0.170531017882894	-2.03968044305495	2.24874428226292	3.85443424423773	10.5993754985152	-4.25837119114297	4.43990991013845	-3.09752359677918	-5.1562022052942	-7.16447755194859	9.6410324282758	-0.629101874734889	0.868104230197345	4.8939131947905	9.73414855538665	0.382645600085771	3.19716367304692	12.7754343131495	7.48369707928077	7.18293375586318
184	2.09543546127469	2.7417899211488	6.17476455169969	3.13996649222732	3.18027906124824	4.51645660696001	2.8882195964834	3.36044570650025	4.85541626431234	3.36738036038339	4.07557513850806	6.32509918729764	3.64272692949989	1.86409640294958	6.96887740389792	3.72853594286416	2.94885123695702	5.07096588660415	6.20401813628994	2.14770228533244	4.65386367026369	6.48962205581477	1.25934910579938	4.88876967986274	12.3262716280593	-3.50075702323354	-19.303238264605	2.1692984581098	-6.01913515429738	-0.176383118271641	-8.96573234367063	3.58130439126156	-4.08721074986689	8.51333381955886	-3.67119642266377	4.99164741723051	3.00039151337441	-6.78946041226571	-5.09676917222884	9.21809932286278	3.64621118802834	-2.52249968767732	-0.712903279383594	7.37863973739659	-2.14850162182371	3.50123989490462	11.4291769864593	7.12254767745524	-1.68431854518149
185	1.77351912523134	1.36977182196464	4.63902986103467	5.93779437854705	6.36030186070327	5.27573748696583	1	1.07454161826121	4.12027234411692	2.10140342276623	6.60734839359186	4.25880269056485	5.05051211297068	3.99594641129609	6.80624119213495	6.08161906329248	4.99369796032887	2.02066508432168	4.67334496142366	7	6.8641481504809	2.33013225190926	4.65786672102467	7.92623739618808	9.69582452805708	1.13645872037038	-11.3032572405792	5.3554952795492	-3.83132479057161	-0.414540221652363	-0.225131293016543	3.81683967434574	4.74972179150479	0.369808566651306	-6.36147047495154	3.67268967653258	-11.8034514070612	2.22135918065489	-1.82648377941893	3.81725814115251	0.226976226357639	-4.65129654331551	-3.03596088632088	5.58960276879999	1.26862392306627	5.43915748998711	-1.1565451401626	2.19547151968642	5.49939699240222
186	1	1	1.25838559258246	3.7445473680416	1.92783555882723	5.49187488245875	4.61382484784494	1.33174874045096	2.7123453528953	3.6117312602214	1.34766679899276	1.14987480980197	2.23881529793313	3.58355726968802	6.76832729377734	5.03862688920982	1.04014613500914	5.69585680001703	6.68665313049556	2.57744698184276	6.80659734322725	6.01474891594114	3.17551787038423	3.30207471456772	4.77692099089817	3.24285045693922	-14.8485316587463	6.91194039695397	-8.19205304262694	3.92759729285148	1.1017957612214	-1.84073127318055	1.84675122406214	4.21932440118779	-2.40611482408169	5.77925350812205	-1.03596981306485	-2.36120395139237	-10.9803261041419	7.1559616312447	5.90362845955365	7.80814839159964	1.394517074451	5.83805558905551	2.38208484010183	6.34220968176785	-5.3313618218192	6.32846026135845	-4.53588574750062
187	1.40514293511232	1	4.06823085917429	3.55852575541301	3.05886421952138	1	6.09954314273932	1.13938046615126	2.14082478520224	5.28644939555555	5.11140891716579	6.69108481543029	1.8062464129059	5.26003176444584	1	5.78545632882775	1	5.90512150084732	4.57382578019819	5.63567413660576	2.42171893525601	3.64295627894789	3.9447189177963	9.07393936932194	7.37498566121021	-12.4597026705005	-13.0091429911622	8.6107266502807	-3.24242025549812	-6.51274521395159	3.38834493038002	1.95807022875077	2.32124218241964	-1.13773693461145	-2.66683372528582	5.6783261483567	2.68057189977645	-4.06525612604889	-1.00779302144536	4.59343269424637	-0.526442387012237	3.40578306457694	1.65904531036982	3.73973735216451	3.90868993834988	11.646797234613	-0.19727865213228	7.0022767209718	-0.195999162526578
188	3.3913744241759	4.09642943799157	2.15037206653078	3.34268760625415	5.55578891490462	3.51404305985289	4.98254700630546	2.83014938154658	4.24484065752373	1.21453293109232	5.19012590223604	2.22952443410144	1	3.68688930804582	6.60076176505538	2.97481538948115	3.14729703079478	6.99043020010818	1.2246037848776	6.21016707831694	6.04541532588773	5.07482830710214	6.47765621385044	4.79110608167964	3.97700345643908	1.68912789633296	-9.73435230922786	6.93559577775122	-5.94948806131835	5.44073716933087	3.57430422793526	0.521323969129245	2.10047772333197	7.19395916478047	-3.94705070128327	3.8645126700764	1.38304245620844	0.76583447292024	-7.14124394758852	5.90373184952519	4.63053354713313	2.67236525468177	0.578439427281288	-0.591550716026754	6.40850531700459	6.70954653158537	-5.76585660347888	7.13203699644255	-2.10452345005467
189	2.5432627310233	2.2353440994438	5.62390806336346	4.60967686482717	4.59695464876289	5.61144014214047	2.47008374401903	5.67365001410269	4.09670843071996	4.39003434541047	4.29090408439725	6.9122565669934	1	3.60555503560702	1.47272976842894	2.90464173726324	1.0801086682863	6.50030838733097	3.31063690314717	2.79544761283403	4.14184320468147	3.54731467971428	1.44209202652103	5.5694855344412	9.77289809036847	-1.65021814060919	-18.854249879328	6.29222855030457	-10.331433460177	0.879448850846212	-2.62744320286427	3.40145715240167	1.65367796508116	12.3071304638089	-5.71139406081082	3.77205094412307	-1.74964953022883	-1.57161246077934	-3.63598871919502	10.9509668741197	1.62656746397076	2.38660140628017	1.97004818256297	8.28768500738627	5.09785853687837	4.08191900896578	-5.34518341663651	4.77221230229777	8.8492279368612
190	1	1	1	3.88541742921127	2.3104812288913	6.6970032924556	5.55148771617815	1.50959756746784	1.07278064103003	3.9915911144107	5.71119894985387	1	2.65745284331212	1.31315455830977	6.75537634556929	5.49949747189646	1.3095874481031	6.55047356386009	5.57459283808853	3.65851796352769	5.56162315753568	2.35384020678301	2.96893035546804	3.79319979736475	4.58755595533644	2.64287717588304	-14.5915085407156	7.52376167228841	-8.38307670690861	4.40644658582895	1.31857547365122	-1.30299669190114	1.70279280870661	4.13307210252249	-2.52425565949937	6.55953526668805	-0.0827675572454731	-2.36317312651818	-11.2049312889258	7.46343475151248	6.31688445863463	7.18658041704771	2.34221888024893	5.34802889623571	2.55530254312727	5.87435754224814	-4.12071605015653	10.6181043567416	-1.39733954706158
191	5.20146452451932	5.60499427684311	1.7800064385151	3.96869333874335	4.51243593493502	7	1.20213846043676	2.24941378726873	5.46523792665107	2.32463470352885	5.69906121331718	2.89805266955152	2.53076622805048	4.99825935953602	4.39207298505596	4.24613281924042	1	5.51433284240287	2.88410119613949	4.90487289386543	5.5727921513962	3.09254343435731	5.17957697544143	5.93237724023295	5.35360739373346	4.96233773028107	-12.1138567221113	8.74340121788973	-6.60486814729741	3.60069851124205	4.5916983080043	-0.536093078650717	3.80868502250145	6.04423516533655	-0.277390698435728	2.55325964224133	-2.7667074272484	-4.48342789282226	-6.47363884124896	3.4552734806818	7.89760719147093	4.96849921884411	3.87796829531893	4.95453110004767	-0.924181368177085	5.1167338110793	-4.79343531185205	4.79067174021541	15.7476760757242
192	1	3.53901062526955	1.06282179248759	5.12378084219678	1.52545397940067	1.51568427300221	7	1.42882778820471	5.86232066789348	2.81244593297266	4.98752027108811	6.08985044381948	4.82384560448977	4.55047872682495	6.22186709619649	3.77072718953245	6.94696993393908	7	5.60015149565348	3.78702768605163	4.93811163646981	1.98596981253212	1.76045243884947	7.99184506748991	7.35258077044523	4.04196126868728	-16.3065251538228	8.05282336221076	-9.57620318400605	3.19687270287278	-3.69529268364218	0.271940595384905	4.00117328982939	1.72636632000175	-0.420522564945312	2.84028232832933	-3.45896168188986	-1.21957978424628	-6.84058250503265	9.15412703182535	5.29812922629388	4.5959146728303	-0.663660890709373	1.33088020100316	-1.2450955725481	2.88510374209453	6.06643609757949	0.918248031055927	-2.77282655275965
193	1	2.5032392167698	1.97767532777323	2.88535872155109	2.8871625436989	1.61410562830679	6.93156311006635	2.88762942991646	1.74502860989752	1.74490710589162	7	5.11885992524366	5.20952129774411	5.48651004093217	7	5.50565707118609	3.64547096846261	5.8337539904214	2.82078308788073	4.32259891211661	3.6942006862771	5.85893902966713	2.12583349071668	3.47638153395401	2.74382724067888	1.31324571526022	-16.3039783523186	4.03571680323866	-9.90770044416449	0.23268758756245	-2.78957006319032	1.6912033381428	3.93168884582418	5.94175133948981	0.030821992476384	5.7756804550831	-2.13051234724482	-1.85707488105089	-3.19939701446357	9.69326397932798	11.477604038971	2.83779716656716	2.16683669367415	4.74734032306216	-2.2924953945612	19.5232616011459	-4.5646456710681	8.37963657882026	-0.335700160014437
194	2.26132655486997	1.1482776256976	5.37427618155116	3.25815168558114	2.66537648024244	1	5.89291063649605	1.80325327830414	1	4.35678595777539	5.97273662451828	7	1.39688881674273	5.34085452105653	3.42771468664381	4.20392187621145	1	4.21642296660209	3.52197312283059	5.65591853556901	2.89311992622909	3.1907673829519	4.19834102124676	9.80223642491411	7.08316610477468	-13.5354133452881	-12.455664689869	8.43621842779096	-3.56127643526996	-6.63203407016129	3.06959800574019	1.46883879538954	2.96321847276671	-0.673672818969664	-3.69145152221871	4.8937371169255	1.69792121418675	-3.01091977884777	-0.221127196421881	2.66269620530546	0.236243482350756	4.15276177284842	0.512932164640166	4.608126693702	2.47471593103472	11.3325309734172	-0.842803806755644	8.11455782373428	6.07288887725857
195	4.50168927392658	7	2.5884531975131	5.13310850949912	5.3898397558376	6.86942472328065	1	1.01687453860703	3.18017586530114	2.45511181765315	5.93265800422932	3.39943471143338	5.60996173475353	4.4978271275486	3.44947510210615	5.93425710282796	5.44216062267026	6.22321396062989	2.39537243942337	5.01942063393085	5.81845768400668	1	7	6.75754707528022	5.80629895600557	4.84659311862602	-11.7355799568596	8.38090588923776	-6.595852557164	3.44076330987175	5.04427138096537	-0.347009278782533	3.25205117648391	5.73392685640184	-0.516714560885918	1.3485391934594	-3.48987753529697	-4.3917879153702	-6.78607129872718	5.1486092514923	7.51992810149484	4.30249260778376	3.49734311310188	8.95690885620177	-0.804287428116242	5.54695609181224	-4.49456659920068	3.72058628830794	-4.06107110827331
196	1.60797656121531	1.11896372820954	3.70580442055784	3.56100133178209	2.19403255354274	2.48677831158439	3.56123957312868	2.54943894684748	2.68619870500608	6.5914866830211	5.67150335859839	3.32431174114616	1.32286341656684	2.34389750625911	5.70786201249951	5.84940634142613	1	6.43948517298428	4.09382994061663	6.29416989870039	4.5077190752444	3.12526117450396	1	6.68120479888668	10.7804062049209	3.18865483344461	-17.5844444148968	5.93749479427118	-6.04209840986528	0.454776581177303	-1.11333549805086	1.41966515555445	5.25842295454453	0.111630314787124	0.27944467706157	9.91626486119868	-5.96859429042643	-0.892657990346525	-4.20468545669726	10.9541133491852	11.6322224434213	4.88428758263552	-0.44749203784012	-0.18983418337299	5.28112149581029	8.37407183977554	7.75817496657189	8.21671267177296	-0.434414217579717
197	2.46992379457533	1.64275559946448	4.92223494245615	5.97329451396522	4.44087371745798	6.70543380805279	2.53395545349997	1	1.98134224544888	2.17869419744915	7	5.25743700538354	1	1.97780197950875	2.05748482635081	1.84681521999834	1	3.02744282209519	3.28707524709191	2.50981841262146	6.88945917044794	2.16608024299693	4.50260944793871	8.6955853009756	9.22608826820466	-2.36418051796934	-11.9724931339198	6.46576844816237	-5.3738609474327	-0.978209223097327	-3.25557196847955	2.65791340926972	4.31777464268532	-0.536911135047537	-4.60884814568112	1.15340869359093	-8.63903728583823	0.3583910110365	-0.186634662950193	3.63546538081745	3.71727180217495	-3.91411735966738	-3.43054485492234	7.75090307726507	-0.851472498963892	7.30678245788165	-4.78888786196159	-0.410501315685023	5.7953098581662
198	2.40982876912647	6.6830806488455	5.33079062940661	3.99944233567896	4.24204338993502	4.56946555251507	1	2.72533544466695	2.96405658070463	3.86411947374138	2.1399564934096	6.64151716394801	1.02519067046334	2.61481754885042	4.25259192192322	1.84729267151007	4.1087657619024	3.45031759110059	1.94794842944824	4.37390125715703	1.97731020998538	1	2.83350780901292	2.26774102992738	8.61396149709025	-2.33000436210226	-23.0246687041269	-0.491572844744605	-4.78500695645848	-1.83004720345356	-2.50067646488442	4.42571296527918	0.349922105247402	10.0143522780814	-5.26192462926937	6.46685290884891	5.43699420772708	-3.93447029088209	-7.68027975826704	6.54739554394603	4.95735044931878	-2.78670669113088	-0.0828194730061891	4.28273433314417	0.0705188762080823	8.61819047790409	2.0694228488864	0.246254154625603	-3.04649796022433
199	1.42508509514627	1.26351091210616	4.61427788948619	4.79429728335155	1.47722531569729	7	6.44064480430752	3.42529534814599	2.07670283250783	6.2610342605664	5.64748065127217	2.94457658248569	5.54786863740767	3.56403760147747	1	3.4242367853808	1.43548333572343	6.5917477547729	5.54887749833845	2.77079429059047	4.40857172540399	1	2.64234423810123	6.11715709148414	11.2770198860466	0.146674814744344	-11.2464492106135	1.89118230535895	-14.3434646936934	-5.39136367473824	3.19327617801284	1.10582429351233	-0.380707510401441	9.57714373736788	-6.33376808323801	-1.81115145281219	1.87739637693483	-3.86405739044461	-6.03740026983168	9.28913193131501	6.08623636439789	2.59015443543824	2.05946489501986	5.86834184746075	3.67903511803557	4.75689813494941	-1.64073370527588	1.42047628419344	-2.39498834674539
200	1	3.22399944799913	2.37546955230642	3.32672014678063	2.6358656432961	2.33826298621066	4.31991008521443	1.90425851186891	4.49593986187058	2.30974100387214	7	4.65753670889575	3.57505621997902	6.6841119301844	6.95583711935805	5.06798177321711	4.47905999349645	6.20426984910049	3.04996404680972	4.47225775951702	1	6.85933939252018	3.3893200397546	3.81230007363135	2.9330563805977	1.61019554932271	-16.1683461638651	4.67155699816901	-9.63856141122763	0.186988829192163	-2.83497306285399	1.98481191783167	4.41744614948131	6.52293720385802	0.504318450079058	5.67084725966065	-1.7502133762597	-2.8077207590897	-3.84233121204488	10.4416223271835	12.5989377720714	3.84890410656699	3.77287062828611	0.707953043552701	0.33252739404191	7.1904008375475	-4.34767365458879	7.96653313837	-0.371111311607675
[truncated: 74 more columns]
