# Supplementary material for: How Are Mate Preferences Linked with Actual Mate Selection? Tests of Mate Preference Integration Algorithms Using Computer Simulations and Actual Mating Couples
Source: PLoS One. 2016 Jun 8;11(6):e0156078. doi: 10.1371/journal.pone.0156078 (PMC4898694; doi:10.1371/journal.pone.0156078)
Supplement: S3 Data — Long-term couple and agent-based model data analyzed in Study 4. (ZIP) [file pone.0156078.s003.zip › S11/Euclidean Model Data/Euclidean Couple Population 11182015 2322.csv]

	trait1	trait2	trait3	trait4	trait5	trait6	trait7	trait8	trait9	trait10	trait11	trait12	trait13	trait14	trait15	trait16	trait17	trait18	trait19	trait20	trait21	trait22	trait23	preference1	preference2	preference3	preference4	preference5	preference6	preference7	preference8	preference9	preference10	preference11	preference12	preference13	preference14	preference15	preference16	preference17	preference18	preference19	preference20	preference21	preference22	preference23	preference24	preference25	preference26
1	6.40745993470637	5.54528476943513	4.66483446632783	1.96956962071744	5.85116944803482	2.66970772666488	6.29234458938215	2.81133556467546	4.28421693164324	2.2734321806923	2.13623818199696	3.05413682597948	4.94599313892081	1.99904720421803	3.67091485301464	5.85683707933084	2.67858505720965	3.29325014399877	4.83675845042386	4.37841012558679	2.79616315855234	1.29941635764614	5.8567494694009	3.3193760265485	11.9067112665178	-0.922369673275706	-4.81175025822493	4.03807149527489	5.48870034395572	-11.2082320007988	4.91233875739717	6.19004399619643	-3.61079798029517	1.89507797765131	7.18433099304308	1.74930720965323	-11.8512936923433	1.45926825902519	9.59367838814709	4.92027925235238	-6.43583255571562	-8.21429441098012	-20.4269594298277	5.53463640194014	0.533954989309578	-1.10256902476895	-2.12791144138426	4.7618017512863	-5.47679372505243
2	7	3.14871322721592	6.88613491355134	1.50609409457396	4.3639657759514	3.16083179665471	6.16448195942179	5.50004816335256	3.94598489852005	3.34101984333355	5.23264466215063	1.3165318294484	6.48638386670261	1.14808940726839	1	4.35315394277164	2.27727480485578	5.44001800211396	3.29978782799894	7	2.11907420935877	2.59424977697872	5.35701433591445	4.43168752652064	12.3581758967216	3.66628691200644	-10.7572229711263	3.32941101526702	4.86261039778452	-12.7973001434832	11.850083843818	1.64942351914381	-0.719206732865501	0.171784628463189	1.29113266789072	1.96166078107871	-15.9443328517765	-3.12736264962016	10.7346161594121	0.96996437796917	-7.25024230804692	-11.1087232330448	-14.7800974640902	5.15273452945891	-2.9142738038842	1.02340788384265	3.06121568775636	2.28647561778979	-0.766652417309465
3	3.72670499068124	5.59743262146185	4.88802107499933	3.0445342187598	5.01356068325283	4.04926362932484	3.80114956860473	6.96959703225754	6.90163533480608	1	1.89239305810814	5.04884885901027	5.33055143067757	1.91073786382178	2.69734086985287	1.96211277918961	2.99993856982643	4.88960544962296	4.75275364868123	4.71927877862414	4.78807669673921	1	2.09215158679567	1.1857150475101	12.2160470868838	0.317335885306006	-9.62889454645232	4.03019324425635	6.17723723572212	-6.91331006005867	11.2381174913537	0.707625945374691	-0.437946406137728	2.18104894712792	1.76317794320151	4.87955050985205	-9.75465274439716	-4.14795605473025	8.49100070257646	0.90739268977838	-3.42670169906231	-5.72246758438168	-13.2560658996838	5.92332802713741	-2.64827152123804	-0.561894903458239	3.72385378087745	3.42198995399892	3.62690185008726
4	6.51941160624654	5.48495678137199	4.28786911168435	1.0294185960139	1.38220094060203	5.31258126446633	6.37295545734315	3.63796922504682	6.61798494515803	3.09544609051584	5.97948482797636	1.98187396151678	4.42787545003904	1	4.62103739239897	4.54918712012178	1.32902128695011	1	2.95471151269742	4.98224535745829	1.71311305278941	1.0492426921022	1	3.41450779816192	14.6966453528206	-2.32101589989262	-5.47061317047407	-0.135762389208445	5.11422907051085	-10.8511182913617	8.62677853479875	2.94842706108614	-0.233950236248602	3.13645226120829	0.885452297124665	2.22764325648469	-9.95501378851095	-2.55094413158665	6.81458585644013	1.7966473987763	-8.12060823934509	-10.6580840413848	-22.701431650629	5.24773598145523	-2.15527312398635	-3.25626673622323	-8.99689776526606	3.21326238087702	-8.05321872985645
5	3.85212706724791	4.96599001162996	1.3103068627825	2.89840472966597	5.28670701099107	3.14732178700632	4.75125123016922	3.89204278287053	5.11550727831771	1.95836208437774	4.53066966237599	5.22942080346152	6.34173612562423	1	4.88537100550127	2.13119549770865	1.91259205134471	2.26067437009949	4.43942325546961	7	5.33125488609007	1.17275250070272	3.20959989396057	4.20173532412569	10.612570715578	-2.36075060046525	-8.08513226141841	4.18764977629583	4.63791619538279	-9.21222068007044	4.24579673324709	2.88765568372425	-2.69585773605786	1.57832445809223	9.07417931780879	1.30309067918212	-10.0788013760588	1.22270697535849	8.41587911226564	7.88607233604076	-6.03550862343527	-5.93081928673439	-19.1880010233141	1.37246429740009	1.66628937801947	-0.665532278604619	-3.59995253715816	3.9650666357269	0.966493591771615
6	4.69347855001775	4.53905887280389	2.33126090823348	3.29032800894661	6.5582025703741	5.0995457659358	4.41387583661394	4.85429018955573	6.5919789637913	3.99958610953907	6.49297847378769	1.78867861638489	4.54023118170854	1.81988213632648	2.17370047537763	2.67505017969988	1.532722538743	1	5.23802593143417	4.21528294442859	3.75946054539406	4.92345452639766	3.6905096158185	4.01268561220739	8.18031774497004	-3.25095898379701	-10.40227879278	2.76896589661553	6.3584150479495	-8.499954827494	4.58387998371023	3.46103152714692	-1.55815516043653	1.95474707363858	7.27844040690927	1.82881775283923	-11.3701341645261	1.86960942734216	7.25110699247073	6.61880025870947	-6.47176531399627	-6.25386469604471	-18.9115411979102	5.93075140965195	-0.705347517017	-2.52376447252883	-6.73234450017621	5.21093755181467	-5.31697685880943
7	5.63536758413661	3.84419999404274	3.75593169945914	1	1.72569634310519	4.94449954419446	4.59674689441857	3.51600245395637	4.65685897970923	2.99470584707929	1.99757384295567	5.23423678726038	3.58301913818986	1	3.0381993121715	5.22872244698102	3.92636658691197	4.16655603719043	5.34978964463415	4.25135846730604	5.22515117603869	1	2.35130778664275	2.70613096032097	9.73564090798646	-3.50503267172337	-0.256309429522772	3.52292062574425	4.62180373485762	-9.04765070433438	10.073902679953	2.89027776526388	-3.1071171079289	1.0008164585123	3.53911081288774	4.2093372892227	-12.540037281283	-1.65886588588386	6.68398068471139	1.61072981488989	-2.62453765588381	-8.29553906899008	-19.2158746401906	1.95995913373827	1.15209160557901	-2.39009473261496	-1.93558717441238	4.807258719998	-7.12962885849928
8	4.03050191962609	7	3.95378138729841	2.08379862090581	5.29057701089567	3.18931774203011	5.37794519844774	4.80858671715453	6.11542777314199	2.08957492625455	1.9003884443233	4.64136281590776	3.7149343029627	3.8126569212966	5.3537083482918	5.8949368253773	2.12454052929001	2.45237896797735	3.4724214649096	3.45369196561008	1	1.92841398670957	5.7762780745542	4.29946873555416	11.0240678954368	-2.20956017022958	-10.204526318743	3.59908298116869	4.55814809846126	-9.12543058728353	7.61474788867086	3.69154685072052	-1.8229687676393	2.55377396167873	8.52965915447199	3.16643650396756	-12.4088502334323	-1.19474967655905	8.93756446179543	6.55414002577743	-7.16643165772598	-6.46415274294739	-19.551271201199	2.20757045302133	-1.37374648603585	1.71925825805498	-9.687599175436	4.22241543700258	2.57921167196739
9	7	4.85359443974061	6.65258608092951	1.14667714211605	2.74326729443969	4.53064930239733	6.10668986919953	3.95982865089556	4.21928062600813	2.78054841070824	2.75768392517137	2.5807195169765	4.13998708267459	4.61710437409729	5.20925618379247	2.29116804842697	2.89984562109341	3.94101209218233	2.54132195300631	5.11902576159652	4.50579149788634	2.26408741194249	3.55004775982893	4.66788312955963	13.5155648942286	-5.55273603566083	-3.73544801830427	5.40522494224307	1.91191419066817	-5.69288970671793	7.60589870967857	-0.0597907363958488	-4.25652318744801	-4.28232907315177	4.98540882094425	4.52701699673488	-15.1298565917219	-2.96937724086415	8.24013227412191	2.17489136960271	-4.45991145894088	-6.1492945958212	-18.3305370920186	2.62765228226578	-4.291297564968	0.104568262087907	2.31821115373614	5.73432579741279	-7.74168857731286
10	4.46046207118956	4.93569240173293	6.41694736698573	1.10738507076741	5.38286671203997	2.06900050538346	5.8796238486663	1.30002653130712	7	1.5490605310516	3.29044089152163	2.73939887019531	6.6495955404521	3.20249218641292	4.7314864423103	1.61974831977311	3.41046239478961	2.64295766645889	6.90294964711113	3.62225634030053	7	2.61736509024517	2.56174075712883	3.36465704592439	10.9293091824236	-3.25737565387586	-11.8809540034646	4.09492850241472	5.84290881768532	-10.4754135323002	6.30166174278525	3.03421288626067	-2.04118696421236	3.20586051415099	7.73983604586294	1.34990952558645	-11.265582964959	-0.111435434261732	7.52066945315681	5.05535506338253	-5.82382235219122	-5.00038009298942	-20.2323527586906	5.67488953773471	-5.59174313498563	-3.38720756301693	-1.94594240101476	6.55120973365261	-6.89284957740239
11	1.55119625167075	4.64975964364242	3.42742590493536	2.07299504059679	2.87375415771705	2.33678830473465	7	3.30423934030723	3.11649382958782	2.08516304146007	3.86283971521613	2.5130775058934	5.10170981711485	1.5325360023673	4.73728474348943	4.43974054306149	1.26730232523085	1.9961257185128	1.12454956334644	7	3.16194483192937	2.21207783192568	1	3.77527890227185	14.1585971270503	-1.63258801702857	-8.61757121041243	6.83615691387491	6.56909970327965	-9.12563195343805	7.04041713538834	2.73308752489241	1.62040328007507	7.27721791714148	8.26016581962436	6.44882984900187	-11.835614935509	-0.381839657917054	10.0749637377746	5.42619636857952	-7.53331576000237	-6.40800398285062	-19.8343107822512	1.53890276797155	-4.80580656258992	2.75153011114316	-1.41620489035764	5.71347667128347	-7.02695049915696
12	3.24541559759252	6.51781296023735	5.45299140052404	1	7	3.91186175670145	7	1.4495275207907	5.13378234672151	3.04166711589508	2.87944981376415	1.95793854824273	6.80765523086448	2.92851886405426	7	1.86596240750203	1.87418245993095	1	3.25418400133796	2.78976637289104	1.07350109179912	1.70304461976482	6.09019630033145	5.21930769181454	13.4400395973601	-1.30462962990995	-8.61662085184037	4.88171534174349	4.69692753105864	-9.17576163561464	12.0323669215396	2.63452841630926	-3.73681545722441	-0.231510293251589	5.14408940851881	3.68036845693695	-12.4611102728893	-4.75425946658329	7.01970493590918	5.88065057617789	-3.3463351703623	-3.54003639451966	-16.5905739106982	8.17732045292478	-3.7086849288869	1.99129350286651	-11.7281740632191	5.79352496931751	-11.6401009724551
13	6.40520778411855	6.29765536601172	7	3.49094685372087	3.18811164074892	4.84358505937335	6.78815837604273	1.70263290621027	3.67206664965873	1.73378517380277	1.84954446586441	3.17905771615804	4.09659810094456	2.63879564416738	4.87552678447554	3.09651297284269	4.20447858364441	3.28181692112896	4.79189835092146	7	4.11378158158929	1.02731420625605	6.05516313674537	4.96934599896501	13.7523918725942	-6.08630549926786	-4.16346951052922	2.29985718857736	1.10292554935956	-6.01579292247467	9.43940073713034	0.547746725105516	-4.24145729657292	-3.01872917848751	3.90857407668161	5.08517486963852	-16.802247586287	-2.00816551132239	8.16339721601815	1.84527475107918	-3.64913005711164	-7.00724324196483	-18.4390731707816	6.74751335825433	-1.13979693814781	0.540376534670304	3.51059480168195	4.96960306367748	-3.41778324828309
14	2.1528918677842	5.48490475274354	4.59260397766948	2.21729438633921	7	4.31133863497171	6.24983117850494	1.34161477194205	3.98077357089166	1.49034579864078	2.2536459058649	1	6.1648845182315	3.98471755273705	6.7504295532231	1	2.52052307849543	1.65546680241188	1.77085901756277	5.61141275567334	3.38046976746544	1.18847431476364	6.85662667398276	4.97940126353927	13.3239134921072	-1.99148943569516	-8.1965597803162	4.28642338248059	5.2067149133251	-9.00577688992674	12.969670877178	2.35380081077507	-2.7103745590702	-1.22928316563978	4.77939004323649	2.93109348661201	-13.8717220060004	-5.1379720206498	7.00903461421994	5.05251559182797	-3.63166739022263	-4.11994003734615	-15.6129658975589	6.7766669161516	-3.66305319006909	2.02653186352074	3.22183074168433	6.5819244020107	-12.4808959552813
15	5.06984883066102	4.91118971557206	2.30897410971795	1	3.23154715280151	5.74660802539702	6.07860185419786	2.91755212798516	5.99211135230346	1.93772685061532	2.15660709551421	5.31532255377165	3.74084633774861	2.52968899740888	3.4897921777367	4.19798254604916	3.15532477672049	4.77364938098125	4.39992301564243	5.30369327261446	5.35311988239624	1.8072287098023	2.64364212995853	2.41556314345121	9.70388323423577	-2.62117976243689	0.999575158766142	3.89382692297321	4.21786630452733	-8.27113799945092	9.59099034188578	2.33982028574168	-2.08416454149561	1.28254688750345	5.07282068869648	5.43430680999857	-11.5145583062684	-1.82247651052898	5.87883323096985	2.5686484905013	-3.62535248280749	-7.46845306105288	-20.0213378258202	2.69732085656683	1.26885377702543	-2.20754722375966	-2.05560568244214	3.85816438985224	-11.6718046721088
16	1	4.79994849477274	3.52091742723622	2.75349343461799	3.14578117458669	4.17397700060484	5.70728563242464	6.56742085708645	5.60119364887995	2.00016043710794	3.60808035167924	1	6.97594191617565	1.42038528667089	6.20596894907853	1.78904191323057	1	3.61359272530265	1.37880333075998	5.24908387223039	1.81889535229482	2.54899497357861	5.62366051912516	5.30821713132789	14.5884540634656	-1.28280605583286	-7.25671378998141	4.03502688292326	5.2347892201475	-10.6270190854304	8.01413126776005	3.76766504238462	1.09189214650435	4.06191574484268	8.75680044259936	5.86085008698862	-10.6637651328334	0.0802914311412699	9.55050736738732	4.46066696373526	-8.34132475096457	-8.22500628289686	-18.080999420085	5.72988453325445	-2.33696271990903	-3.83125502507998	-3.48972460422388	5.29730228365649	-6.24216995185836
17	4.88748209206861	6.39343421253436	4.48581380368823	1	5.53186552346777	1.40543779818081	6.22130107338366	6.18978582937785	4.96659856337518	3.57342905213637	4.29757263163313	1.97724642080735	1.36618459583914	3.74064252666608	4.93987851908198	2.70119393108407	1.82938733133561	3.62361266935498	1.26135977724761	1	3.65349372896635	4.376160237483	1.43998386613834	3.61276064473894	14.0644081377178	-0.680261899929018	-6.99035729637788	3.34635432466602	4.5759702789405	-10.1590802327435	14.0302358524459	4.20918441502477	-3.0961121072528	-1.00237445309195	3.76283217496979	0.148282286482031	-13.5154569416724	-2.15599369375603	10.0290527851694	4.70872028050918	-4.5330037016669	-5.108126883429	-17.2684410153342	-0.238433717989087	-8.94409947556349	-1.47978963519223	-7.07962864181525	7.07416899836109	-7.34673988017907
18	6.04078631595925	5.01920957043091	7	1.5220530633626	3.65658616914951	2.7819412509701	6.79227281340577	1.84185537753246	4.61726079310027	1.35820669879882	1.65174192429181	2.38979596568798	2.00504964741703	4.35743140000567	4.93573247265264	6.20630134488211	4.26177640905023	3.58683111523124	4.07726408743247	6.06040269672662	3.70412430095845	1.55783959717876	2.54936289723583	6.05845010215132	13.6861739315343	-6.22125726490937	-5.42859670057502	3.89039420802211	1.44375486873398	-5.69652792373197	8.66182122091877	-1.23778329990051	-4.06504458211624	-1.54492354984609	3.17860266539966	5.55717626426531	-15.4465412153332	-4.22169022680569	6.94018469437492	2.94408369900281	-4.38253672968481	-6.22538839597982	-17.6495145089614	1.20956136971708	-4.78878256982673	-1.51166733676562	2.11130394856116	8.31115143138196	-5.76917497386213
19	6.05613118669979	6.46539454932819	3.40687858537881	2.40078913015674	5.9445651389843	3.90318521541648	3.06675452160175	5.09334298731852	1.71080705540274	3.21356600190485	1.90928290766356	1.95825406210568	6.28063988064439	3.95066995325444	2.54300537462696	3.41929144182928	1	2.27882221556021	5.10389785692173	3.83291883038891	1.26951783039479	3.04193644125331	5.70652755288234	6.71072761242235	10.4031712748528	-3.222476621084	-11.4676397554248	3.40704234739103	7.78888132736982	-9.21845666559081	7.36538696454412	5.10395713439279	-1.85687020717324	-0.199003969628723	6.48133324006309	-0.737500733975306	-11.7827931076327	-1.79824796418055	7.49642637873157	5.14455074616581	-4.78539497060855	-6.58665787482134	-18.8543098659456	-0.51686314643884	-1.71694991994578	1.39546618561872	-12.1139169398777	7.14754235988776	-13.5396365129631
20	5.77287183359591	7	3.62627141103539	2.40549223899775	5.29393813179272	5.08893138852237	5.86783446730612	1.47638889638433	4.02898609331966	3.63999877693939	3.85330550936931	1.71192599767145	4.78465554472832	1.4874972496208	3.59376946391887	2.99807046713698	1.88558911551396	1	4.8517472314819	3.93850098598759	6.54629474638178	2.40909014545445	5.95904899181002	4.62737619108462	11.101916228183	-0.734184830976701	-6.98244232897008	4.8224107384905	5.32860719325461	-10.1170059436352	3.31038551925677	6.70642528655314	-2.76113962717358	2.13272273491034	7.00440950824327	2.18788600376264	-12.3134394123627	0.192829986092043	9.27179543859592	5.2778636674735	-5.76970363139087	-7.56619064727594	-19.67835567092	2.79707919532723	0.668129584535774	-0.871713913221897	2.34601522857995	5.28361508690606	-8.37187741667502
21	6.53685101030482	6.6720280144335	4.4891377708464	2.33444037571801	1.61406043045673	2.88806779283282	3.44186377824556	3.10656106433569	6.96433855942198	3.60456256220649	6.9394227621783	2.58555839868321	5.5797454890172	2.3695720601587	1.24609439166125	6.41458036749135	2.01603437584647	1	4.15123718133045	4.53131977551959	3.86006938427179	2.67790671184648	2.83151844865409	2.6822732990248	15.4375805362421	-2.82007807110457	-4.63597496971026	-0.22750439236564	5.95113612072257	-9.8802932280943	7.76850072519805	3.47909978255596	-0.250604903098239	4.13686316729594	1.69131139432135	2.06269454659271	-11.428089199845	-2.70010817888055	7.87803750788344	2.81880107427786	-7.45769224024839	-9.29973410652624	-22.2748207991129	5.41670304666948	1.27611817443925	1.66444376604364	-0.267171438974058	4.65275241425751	-6.31923276504191
22	5.98906114912428	6.98833305681813	4.61847653937329	1.87230037241308	1.85548683903999	1	6.77632531304142	4.55491743306399	4.40356715759123	3.21809683458584	2.25658291749629	4.54279840552544	5.50389783012164	3.72166197986785	3.228031681003	5.87474577300186	1.95446929103877	2.44874673774819	2.06679281690697	4.12936383852706	2.90530455894116	1.65927081276657	6.41250609080413	1.87916727311647	10.7591503969334	-3.80783708105348	-3.84782368427869	2.39408690611266	9.15127154279155	-10.6272796354089	9.09434279036926	0.0668321914340648	-0.331068753826497	2.07585078510808	7.16346339619362	4.40018256347143	-13.8897190990848	0.653599617223305	6.86257198289632	3.05995869820744	-10.266308038446	-10.6872373481944	-16.7287835260738	2.72154846729255	-9.66301093469743	-0.649205083110198	-10.1670118724402	3.25017446148409	2.54164943489141
23	5.41355889452058	7	4.60670418989326	2.85259583975699	4.79059196551921	1.86549444363059	5.88632621912533	1	3.5547825702731	2.41452767185533	2.70179635738925	2.26516186482668	4.32454356132383	1.72110954592362	6.25437072188125	5.75715738084851	3.24875698018065	1.26450087048245	4.28397277129062	3.58888604486087	7	1.87060755093793	6.24085313071875	3.8512008546763	11.5823533880968	-0.760214430393242	-5.77663695849977	4.08776873094405	4.66758714332779	-9.89085059489972	4.12907875309202	5.92934939742879	-3.39181372111869	1.77920762601496	6.47727211857936	0.686579372968799	-11.9566440475726	0.146626471429257	8.71048180138988	4.83474673631062	-6.2919222058653	-8.13930157323313	-19.7511878292773	6.75843861157424	-2.9896262221123	-0.40831480244583	1.67525734920827	5.99983672136731	-8.19963035426404
24	5.96049828027446	5.35879838943589	5.7229136477266	2.46114073286967	3.07066095580069	3.9868471119791	5.76582750946779	6.78490620913729	7	2.09238843922335	2.57116055536728	4.87741471692746	6.3342582318151	3.6347117142374	5.45381655918017	4.31962979993471	1.9528680755505	2.26247120617693	7	3.98379912539973	4.49870321106561	1.80668220721767	2.44032658678519	7.28085322781111	13.6420189653323	-6.82559211791782	-5.76682240361665	6.6593675520361	1.70717233157464	-9.49527946274956	4.92162791625393	0.155440566934608	-1.055575107758	-3.22940853718272	4.98455458642085	3.46316522388508	-16.8578933684962	-1.86477829081377	7.00070453121651	-0.561664691310024	-4.19092160087782	-5.82155016282932	-15.6444968275325	4.27269602103267	2.11924039842721	1.5128327446362	-6.71977233477698	3.88988711322563	3.47546662957207
25	6.9268008961755	6.62434362583008	7	1	2.5875004210252	5.96394046086237	1.86202581015859	5.38121316172801	6.87328911696576	1.32310317218986	2.65466315611135	3.64856328912927	2.21555913339467	1.66194871034375	5.41937785314682	6.73328848900305	1	4.90065809126284	5.85553758427007	5.50428926548513	4.09530588252666	1.51330718784869	2.75940783531566	4.62017828149157	14.5206403272285	-4.06237041905712	-5.81024924546993	3.49939629599892	1.13592208159282	-4.85611223422276	7.83108087312519	0.665505639290788	-5.27328393837897	-2.30458157784319	6.72885687565188	5.6287172823153	-16.0709323503154	0.183184325355182	7.19513639452663	2.94979482708184	-4.39845181306022	-6.63675137583903	-17.3724795182065	5.06748391456218	-6.28926707469509	-2.89466322146135	4.12304855701745	7.76555498815572	-6.80380557847613
26	6.94666176089032	4.77298044117225	6.11871029056717	1.97861401346865	1.15654745067051	1.37528289362423	5.34453252583331	5.68866808457454	4.79240081454115	2.43129991755751	4.11193089015327	1.79540421346659	4.92678089045876	2.32018535930183	6.18593936577198	3.87327455401224	2.25102247334996	2.92210248840043	6.41237983893691	5.27258318646545	7	1	3.93142709321678	2.71009569528347	15.3983882558401	-1.69165950003706	-3.8170268538242	0.167484320387354	4.03622162175694	-6.60836923757701	7.67895573484828	2.60496581873264	-1.04381995759675	5.23852098031542	2.41893858421288	4.99589259948678	-11.0359184410246	-2.45265802198396	5.51377295430194	2.09225595346175	-4.81415686773258	-10.9324575818269	-19.9905816256105	0.657315544118652	-2.17522154326365	0.094418368529923	-4.27776154660647	5.06018359278224	3.15790951892091
27	3.92311036301419	5.61973533459255	3.0925537811091	2.86603147649577	7	3.04041750544254	3.69576436401026	2.5281865112799	7	2.79457455243621	5.2378910370462	1.58378635969337	4.93629596929085	2.80178261047936	1.19607883425843	1.3020181161741	1.67211349446901	1.36532348063055	5.90587724621398	4.92867504133355	3.09770763791168	2.12360113646538	1.6011032975224	4.39999102604853	7.66107568713834	-3.43860640320273	-8.76242698768732	2.96752114368536	5.52380248432364	-10.0946232108984	5.85888082643581	4.62280850296764	-1.13238205360385	2.96272905270892	6.58033739046279	2.00754717828537	-10.2970894883777	-0.647503710904568	8.83279957255971	7.0054447133925	-6.7914519607255	-5.37807918698022	-21.6259249633938	5.3143012576407	-11.738814879249	0.300272609448516	-7.13526975776242	4.7820333657732	-2.80773655920409
28	5.07226357272994	6.80448808730477	2.33435459226874	3.14642798215134	6.83871723611112	3.33097107511522	4.44748726783843	2.56984258745348	5.85796441623542	4.19579067224994	1.33728735829454	1.68968110621044	4.27678529868121	2.22511744198656	2.71982029000875	4.29976819078675	1.72742068107526	2.43771937488485	5.24595873417492	5.52093104721626	4.06959438899974	1.55993576232062	5.28583457862189	4.83417732817401	10.6734572419146	-1.54703741158631	-8.19161530113676	4.12624507009453	8.50307224690264	-9.55885197833123	8.57273837676478	6.44732113521466	-2.36603096008378	1.25038925780015	8.52581793774072	1.99011439356587	-7.98075082699185	-1.29888346490607	7.00320253172758	4.01659566176139	-4.95120206219841	-4.70454225847912	-17.1020771922148	5.58919495659815	0.959543495933495	0.946010915532125	-8.52502289651447	4.33213464488647	-6.66673714623718
29	7	6.38874053261416	6.90206437353385	1.55251186634257	2.33465483624309	2.57753850388619	3.90115134542382	2.91312505022062	4.55936175540581	1.75399542253847	5.08158434879318	3.82614220256492	4.16730036854432	1.04956229445753	5.12286503344043	7	3.46439522786903	1.37133672942255	6.24403777741107	6.93358885202808	1.7361229739952	1.39029018777679	3.04052552766357	5.55317093295113	13.5116678346113	-4.72983054590576	-5.94920751358713	4.06627308121493	0.965681768482579	-3.92829498329997	8.83078494606549	-0.93828985565006	-4.26664536024809	-2.28215641052068	5.89560380700696	5.10085641299559	-17.4686964080078	-1.92170378227154	6.97281999997281	3.65144007796985	-4.10875890746501	-5.31903799618276	-15.7428725905147	8.70643320839607	-2.13077653286853	0.748648590688051	-8.14972162360804	7.85224379067681	-5.71208350774373
30	5.6404381767257	5.69182025624717	2.85575382907421	3.16887043081611	1.75425212151049	3.64791776669039	7	5.08997752251569	4.95065850125047	1	7	6.4188852879805	2.64274928347007	2.99206445634561	3.42041056763779	2.18297338237614	2.71692358942277	3.8955172692761	4.13979002558864	2.69286609707417	1	2.68287793080013	1.15467326185393	1.35734013235699	4.23302342166514	-1.8632123000149	-6.46543350203236	3.91532708596114	8.18887186172421	-6.2046594049304	4.70303944099944	4.93435964428716	-1.84800868668346	3.88327799497026	3.71210674099218	3.50163086360233	-10.1266779863463	-4.34496324169608	5.10816150597178	5.6513397053504	-5.65769278406725	-7.53356884343276	-22.7064050333373	2.46745542323211	-13.5791843896298	2.62197467627035	2.06426012173204	8.67713545900416	-8.56650337400888
31	6.63101005345758	6.24711580407442	4.72655950561082	2.53971109665082	6.27303963469829	1.51897045382009	5.52531810198738	1.79903368258908	5.91529690481618	2.25268843183661	3.92774824595198	7	5.91569774358905	1.75921046944114	3.36371758495358	7	2.02009293084847	1	4.026488742525	4.66063012148853	6.59272209994733	2.72198891679323	1.83188550034237	0.866838808111012	10.8758246340062	5.63888482155154	-5.35397881955688	2.10190168469498	3.30170197381231	-11.219847123413	12.4351304608913	1.90630519229938	-6.2757112085191	-1.4135235297632	5.28225305905754	2.51164967835901	-17.7521904934855	-0.980263334478506	14.9757850232106	3.32557909452563	-4.62445693834079	-13.9423205933165	-16.5860902524648	7.66313387285177	-7.03061257459077	-2.12758881029701	0.985807591211697	5.13593526223675	-7.1457356111547
32	1.04275962226545	5.17494701712343	3.90567186316805	2.62090672666509	2.80209650652098	3.94734418978987	7	6.02905432301152	2.02538336070641	3.73115328477338	2.68037623794175	1	7	1.0948426574152	1.06451911339302	2.16809951363922	1	3.8117971239229	1	5.00155460916905	2.1759753463102	1.53614694335724	3.02940522402705	4.74480364287223	13.1181602613881	0.344281184383637	-6.58640773390429	4.65254667228602	5.48429533433171	-9.46629148355556	7.49166577593986	3.15087275546753	1.11565332537778	3.44367217644807	7.5003105966337	5.96941750626892	-11.4053550514862	-0.34391330437844	10.8354486402987	4.96101580416279	-7.59178851062566	-7.93031885557718	-18.7227233478227	5.37302167247389	-2.5366879274422	-3.89990134189636	-7.31107174569197	5.42726795352808	-7.24999597726683
33	6.54511537070054	5.89863985782915	7	3.93334958595074	2.74794975795182	5.09137895140955	5.85046768365012	2.60338093984687	3.52991688857241	2.94445773454265	1.01377566142066	1	4.67383248276111	1	4.82763013288194	2.79885704162583	5.61277328547361	3.60348479909233	4.462797630645	5.42446406013456	6.20489500059052	1	4.70354553477133	4.02453388037986	12.9493089736021	-6.45287309415244	-3.53099001386454	3.42915392951598	2.2377804289611	-6.64989604410458	9.66334516247969	-0.0757952754053485	-3.92702545302547	-2.95730438442591	4.27843928865913	5.47395891295616	-16.3439922557904	-2.86297158625593	9.07614725826914	2.85308788942263	-3.46531701354654	-7.20041997679249	-18.1250813354853	5.49342526741468	-13.0046284305675	1.29067497244865	2.60573332342044	5.25240094891696	-3.87559121523765
34	4.80106374514717	4.76075394747964	5.09027237636552	4.09999246092815	4.33974807057972	1.67241213217078	4.96774861111467	3.9803325917048	4.47075327663558	3.50104709294412	1	5.47093112235844	5.36560033299002	2.79375839943669	3.0150634207189	1	1.12405386786	3.05619909438258	2.16424009646634	4.23739930075236	1.99749602852264	4.6170058315544	1.48112469249496	2.35895066888238	12.4840193328243	-3.60518365769525	-6.64357014928301	0.477222849855236	9.37571161649868	-10.0467072520911	8.18368462727929	2.41822205533412	-0.856734595646609	0.727838079173269	3.19372466657338	3.52584097302466	-12.5052060487637	0.884679307176615	6.95754924228868	-2.43937129784086	-10.8648410445426	-10.7473920556077	-17.8592575950939	1.84248971573069	-5.52114083417245	-0.462208661392109	-6.52028056375226	7.73328968946775	0.369604004847333
35	6.18693755707659	7	5.98969733613895	1.37666972086457	1.46976721299543	4.79496190725004	4.6591770519159	6.95961105059757	4.81922928499127	3.19464716887367	2.75547116299382	1.50326951472048	2.81750918010494	4.09930940500726	5.68943558927823	6.63290921056889	1	3.50690965360059	6.28296835654785	4.88776751162263	2.45873655180373	2.17360961752947	1.57824814866942	4.33584648433304	16.1758570007682	-2.67913256342544	-3.21256281076546	2.44941773887538	4.46475347572453	-8.44077108330487	6.93934656084782	4.02888979233546	0.778585290960253	5.92842480014376	4.52165004182597	5.56172416183321	-11.4874929714848	-2.76509672096855	8.28796641878518	2.56870832234159	-6.40276740681955	-8.92683570861516	-22.5390755653054	4.90674493445016	-6.65152301558743	1.53240837482241	-8.21094278341272	5.74840532399094	2.10880488495111
36	5.13731000105916	5.70755683399937	6.85768432156118	1	5.36122183882601	4.25441072810877	6.39490224052263	5.41381612442795	4.62362509327348	1	1	1.91437902864427	4.04726384494637	1.49089573379946	4.45566488250963	6.52845016600603	3.69277334285901	1	1.42767507876748	6.78253801424571	3.48202338276112	2.09010472324817	2.60078322677112	7.15395709263928	10.8304746165993	-2.23868129944871	-8.13879352273335	1.6281834407124	8.19527828343744	-6.41323392102928	7.66420909568599	4.88083048380552	-1.40915841941683	1.97321473071663	7.37844105175258	-0.39725201196203	-12.7564477200179	-3.15139889987114	9.09584480541504	3.9295938162262	-6.11246214905663	-4.49365891499821	-19.37218491954	0.656465529750265	-11.7502058997175	6.28700104857294	1.28075397929673	6.26896261074434	4.75860050652755
37	4.94156894159388	4.5895825171037	5.28684959446267	2.13600403306043	6.90160531029848	1	5.64206059970324	4.81362051899712	5.5178036906196	1.82227626981697	2.22739233415756	1.74428187839552	3.7671505380091	4.04244168288275	5.35331219227982	6.22354421458643	3.12526536697791	3.28454934068259	4.13146316784297	1	5.56552286137934	2.53949416250921	1.55873775824716	6.75381584309397	11.2563721466532	-2.25558519677349	-5.16507997114427	4.09705157343214	4.46504726635008	-9.28699782321567	7.1740379701316	4.44817655722275	-2.73125230992578	1.57649426390354	4.11412573749876	1.65395406494186	-11.8583615684241	-0.145462332494726	10.419691200869	1.79587160032081	-6.44119477734472	-7.09968888663129	-19.5977257045633	0.648345769237847	-3.27797335927503	-0.492603548940509	-6.9383547321495	6.25883203711492	-10.4486065473205
38	4.80563833723862	6.93235037234265	3.03930449991546	1.31859318782831	5.61091240218014	3.93000980577734	7	4.88497075272412	6.12180997073531	6.32275400437397	5.88973331956561	1.42724272606089	2.92545209114127	2.89768868261178	4.60087638805621	2.21079238412626	1.89593505187363	2.48597139703611	1.64059535236388	6.47838300131302	2.71265951047846	1.67237187863097	2.93425605622734	4.80772961468288	9.24611665415778	-3.71546800600233	-9.4174374324849	1.7949927112443	5.48330202010932	-9.49273270565725	4.79856888842224	4.5574458051952	-2.49887942130449	2.48650798171224	7.35216737441184	1.8417166634388	-10.8541052188971	0.743292810552574	6.36575880685008	5.52344607828657	-5.64540321638458	-5.97370886420433	-19.2082689847388	4.59707974015959	-8.30853577440898	2.99846687422162	-8.40803559925995	4.06127414541218	-6.93499275019075
39	7	4.22765024331845	6.18718934677602	2.21736525299825	1.11203051559879	1.84009785058352	6.2556936520894	4.27719276302962	6.11137995860376	1	3.97541056888652	3.60733253681804	4.38153196496827	1.16653955424508	4.78100781017211	7	1.23620722825642	1.82810334447939	4.37273747745239	6.6557165007334	2.0960155509573	2.13599594364915	4.15289966347524	1.1036301122941	10.9314429243729	-4.67947276702308	-3.52972584197074	4.0094659966944	9.95317361528379	-10.54026063965	7.98504207723882	-1.31555610476784	0.356722982115047	2.89021328268408	9.06096082270278	3.45972691590755	-14.2701234561682	0.696455439858704	8.5248044084989	1.25193145367607	-8.35793999670913	-11.3055567965651	-18.334126968909	0.0587096340039839	-2.74369745610325	-0.661166000482716	-7.78929992544347	3.542203870109	6.04510413944668
40	4.05252250446354	4.37319818161012	2.61693314064589	3.77184614993898	5.69816326761774	3.70005702438222	4.87872565081376	4.13539468975602	6.75780113724509	5.77064195789984	5.54045924611025	1.09251124671811	5.07189783206849	1.96353865844413	1.56917710693804	5.40507582920943	1.03342737170983	2.64969275762219	3.84019073920754	5.08109240363145	3.58876455601387	1.06737358360503	2.06568406524783	3.98653986313615	8.53383694529054	-2.8818709744942	-10.2006351749254	1.8138052901386	5.66652086680913	-10.6986852490756	4.79644536856662	6.14511605986092	0.782845409163515	2.04557249749283	7.13005668266201	0.944425006167678	-11.1090721452832	-0.862368423773762	7.94338523658168	6.76725679818901	-5.43967439050448	-4.94511566481514	-19.7920102509523	3.03852590691085	-0.0035875074352234	-7.46770402270378	-6.91695931548966	3.66741243624061	-3.56070075781314
41	2.79646157721217	6.08446141444464	3.29693970253065	2.45071997396056	6.80919198215244	2.97763696758932	7	1.31489749652327	5.02189807854277	1.85755405933225	2.64688524138623	2.31246989633743	5.52559808936785	3.57839081047313	2.33927945615585	4.30363678867406	2.71817201284789	5.34915314122317	1.17653650980058	6.54584088093352	5.25209114172683	2.41978147488292	2.87161298706893	6.21077898080927	7.96640822000439	-2.37200952832737	-9.74996104643595	1.97192995353458	6.47212226615838	-9.1334465000116	6.16265920454613	3.84304252288486	-1.37942592540844	2.55399631238297	7.1820139876969	2.36445497945694	-11.749824320322	0.800232581816519	7.78518910347801	6.0481584451847	-6.15530129320277	-6.8443952365112	-19.5188634253332	5.14235303729916	-12.7622299107138	-1.20281532850505	-2.72805470849485	3.18252442543237	-6.47567701149457
42	3.63487049103516	3.15288489388981	6.14201504941953	4.35914776482034	3.30027500626507	1.34780146023629	6.64576713262874	4.68621372443971	6.42142841277553	2.06647115339923	3.10872955283243	2.21017680134869	4.46238566344819	2.53657627798266	4.01951795798058	4.47495366044116	3.80112210635053	2.89241523819888	1	5.28684288251729	4.31873406848531	3.79178291614981	3.01982071422976	3.35222995147383	9.9328844736765	-3.92994221755788	-6.6033281655777	1.28745023022791	9.52755062094465	-9.89540461637159	10.4232056127515	2.78164537564613	0.331956333632838	1.40752209776208	1.99100658096739	3.91348805688956	-12.1030272088392	-0.183070760490984	7.23382781626553	-2.34468041526341	-10.4446223878712	-10.9070690968656	-18.9178327745826	3.54646255025094	-2.22269076188258	-1.53164751649503	-7.51243146670762	11.1796608828585	0.649283886018055
43	2.81952363313295	5.57557246400795	6.13684288695462	1	1.18392214276011	5.20078565202962	6.606531394083	6.87104882707273	1.51525942887933	1.69776092535457	5.23898744996916	1.50862468461189	4.74808242312352	4.43146819859822	1.81581355369935	6.54852623041032	1.40017900540125	6.35464460926091	3.70123987719435	2.71395839925493	5.48920413450593	3.0910362984397	1.60152288686145	6.11790424405439	11.048368209101	-4.46948772924243	-9.44595311889317	-0.0927421008046477	7.74845857918097	-9.62595970236578	12.2031599250422	0.762724931941773	-1.21864573086886	0.871307482415566	0.97155380563745	2.00008913162887	-9.24610886523729	-2.31026049671805	6.77673548199829	1.58731308595607	-10.9276468145218	-12.5906922771355	-18.2955629951887	-0.0805391368688737	-0.0566122242437824	-6.93968982382106	-5.78063858113675	5.01842353931949	-14.8611156518297
44	7	6.34618893845349	4.0779295752968	1.22749763207988	1	2.04441091141643	5.52463492619271	4.58128708978252	5.2464281827127	1	2.2007886286551	3.5957823228947	4.75184980727053	2.68468213261728	5.52965613953768	5.74690142831218	1	1	3.20681276208626	7	3.27300524982295	1.64699884831179	6.76378618014079	1.19709271572001	16.3630021517255	-3.27147855524996	-2.41437852103296	3.03698733658928	8.31514998510031	-10.879838421645	7.13452609266568	5.50269255442442	0.679344469058486	1.33479963140524	2.56877953510816	5.52032410242426	-12.4069411782467	-0.869266008409257	8.57015332180089	4.23611561257391	-6.81448379186816	-8.96918597797221	-20.6718915442129	1.29651055929538	2.75864547662252	-3.24205004963707	1.43539645346344	3.78385613537214	-6.15523260622495
45	7	4.58679639203753	3.98402689172627	3.04813008926282	1	1.53949049704818	3.08977603537356	2.14935694790004	4.12105941007223	2.38121643196962	3.06537671908302	1	2.98153877152588	1.87971090968243	2.89016427722861	3.12768270039131	1.16904300516351	1.14723044459216	1.73537769999274	4.01134831679797	6.41172926997932	1.44744341770149	2.36625351511571	4.71250499859512	18.3847169154487	-3.05523979641783	-5.43561026535509	1.1759351766258	3.31751301022697	-10.7637792985878	12.3262234037378	2.62511514047353	-1.06066428220238	0.542622140747036	5.33692567727909	9.32963272678117	-11.337581982666	-2.45588658432062	6.73946550314607	4.26047447965681	-7.81506774037918	-11.8347940680748	-21.3173578150124	4.74098188275189	-4.8850099065082	-6.58385899379779	-7.10251796203683	3.29574617842311	-8.51341491701371
46	5.72253679083493	4.49039162429959	2.44354360686559	5.27050637320813	5.58859907651479	3.04886540021457	3.8621732448506	6.07885054861005	6.43856495038369	1.8965241856054	4.67924327299632	1	3.69691479268888	2.37724175704287	2.52388546694393	5.93171694254743	1.49426451983696	1	3.3849663756963	3.98737375769438	2.57080021661582	3.59743218710878	3.97129425276346	6.41959807496658	9.12941263224903	-4.26088621046158	-8.61015432542536	3.07029589096908	6.5461862786539	-10.2796033651743	6.61553544561315	5.73621724885265	-0.695692059698438	1.62196336381589	8.24573824380037	3.73469976251308	-9.98879861379506	0.982501328141843	8.54089976911419	6.56925686733509	-5.80044576000322	-6.19714312838937	-19.5740233369645	5.26042524503751	-1.32414102664162	1.80980235375791	0.24730893449296	3.86698798062231	-6.79799060008276
47	5.3220923968681	6.09839383291455	2.45619249690012	1.35227413191165	1	3.94568839075816	4.89722744229412	1.55910514549159	2.35553091430945	2.14485055361113	1	6.53355153305533	6.77322681105636	2.06957202150155	5.70438265890381	1.18723974621249	3.81914864731534	1.90738914199962	3.65603952920296	5.12795732182848	1	1.94744581543157	3.74810871251091	1.83961038893422	5.31866312849654	-3.7137164851254	-8.53637651425326	3.38231410797247	8.78485370369925	-6.64307367097901	3.48612281563022	4.00625909019734	-1.27457324891787	3.04185654858694	2.43720319837223	2.46988967127216	-9.85571582188865	-4.37567704476235	5.03881475277023	6.30350710377889	-6.04964641220466	-6.26466227098272	-21.3834772050917	1.05322807173879	0.774025685179197	2.05956365687627	-9.00278030580297	2.86418132304621	-10.2765335577591
48	4.84250017307909	7	3.53641763865168	1.43909846017412	5.33660256746566	1.11595237443873	6.70605607254169	6.66412989751856	6.89352461968215	2.90902981885332	2.53422630042927	3.6856947116738	1	2.27415997895764	5.73785549297207	2.92213007738519	1.3406338015469	2.96279012648263	1.40594079847734	2.27244132543662	4.19658201153073	1	1.82242450777873	4.26553944134175	14.6565795563828	-0.36461629192433	-8.55296119746704	3.7111526122623	4.45604366213835	-10.5436423332007	14.8506405908684	4.01107376819293	-3.48780849352321	0.110836898649006	4.2750153761199	0.641000642965703	-12.7102607972021	-2.54253714232229	9.54301778889728	5.2450087895733	-4.80514196362172	-4.8644267624308	-17.1754652718363	-1.3018543336861	-7.97586689907991	-5.19226753874833	-7.82395357857103	7.57119565738809	-7.32782682692544
49	5.62731485536376	4.46275603178815	6.88428245331127	1.48967946197185	6.93348868764609	2.64908630134584	6.46596176013899	1.68123741748285	4.61254992911724	4.48090961257213	2.29349366819355	1.29343614785047	7	1	5.12888389847125	4.47923285647826	3.8468485920047	1	2.37166463321049	5.62247385196669	4.73516286946227	6.10443138364353	1.40435509772776	5.51039624658543	9.73095985242888	-2.49406102460247	-8.83009866599367	3.04172118921578	7.01574163933474	-7.1496227284237	6.59356667783897	5.42640271703449	0.569114932976852	0.598061382208775	7.80284410588824	0.0920361771922749	-12.7073011894491	-2.07958962947753	7.1150667702955	4.61898642386437	-5.00261974161716	-5.20688470591178	-18.2024083091392	2.58876027002673	-2.62734076858704	-4.39000663886745	0.78414951192919	7.75223610340113	0.0475233530986718
50	6.86076309712088	6.37832067656797	5.97811788054628	4.44652093038274	1	2.3883502059955	6.51769286868592	4.02081448819276	4.59168671111562	5.5010465588422	3.65020984505192	2.20483065578032	2.10240293874419	1.91145952470108	1.44780333406966	3.55558033082015	1.25493606247584	5.29053350699603	1.23762782312347	1.03555745871499	1	2.73640329026342	5.62934782945001	6.21494314110101	11.461593106806	-4.34036471378518	-5.70431529866581	2.90782933566689	7.48766805664843	-10.514255661337	9.03009873478493	4.62906872073287	-2.01457840641956	-1.46498016936925	5.17136831055458	2.44631809694282	-9.72607021413697	0.767480517279051	6.61174091193301	-0.625718453634564	-9.53155987118558	-12.1874794195071	-19.0865233167241	4.25279398991547	-2.74559539370757	0.166885365711758	1.51106280428856	2.12476296573292	-9.18654315755975
51	4.66126833477472	5.36757403472659	2.52178950748263	1.62620239622973	1.52891842198713	1	6.89495427611623	3.9364161580412	2.94167426249032	2.79956153908398	3.87914601830261	1.49975313505336	2.97654742526832	1.60970810156597	1.43757860130063	2.66820322786347	5.40661191536971	2.74565396930548	2.24846077023806	1.86117011440237	2.58291762246976	2.98206124306559	5.87977136423193	2.03910229090806	5.09350575353766	-2.23005647590737	-7.20326782692019	2.76123128071635	9.1487401786949	-7.07814008635459	7.15148456458259	4.23086709006515	0.0915691189228267	3.97660575956482	2.11349474054807	2.32622180562183	-10.4884962263255	-2.96159386444937	9.00323469628993	6.29719323490645	-8.53151523227302	-6.00584811298864	-22.7490710199587	-2.3636660916644	-8.17955093810731	0.383161953874956	-6.62136681873823	6.05550178679741	-6.42846496688876
52	6.43203723894084	2.17065656385585	6.02262214009563	2.68199969811138	6.0421619194025	3.72938853272712	5.26317549868934	1.89698221009196	3.33494884772051	1.25163863915859	1.67887267463095	1.17840283454414	6.69181127253485	1	7	1.71934975582339	2.31553046813711	3.71771570712347	5.06743198214737	3.67910995746024	1.82222047811821	4.18563551768936	7	4.41538407204938	11.4860507609805	3.19004533578367	-10.32315341984	1.99637953189256	3.61329572851393	-15.178998774428	12.2281641308816	2.02334242037884	-0.378834446080808	0.360971772022616	0.873926547276624	1.7517062661572	-15.453055242101	-2.62118459596311	8.99816285814318	0.763415077420461	-7.85151821325507	-10.3837807514344	-14.5736630751422	2.50035036559159	-4.51302497607657	1.38135116302697	-7.65151217352948	7.71834992955101	-11.75247702376
53	5.51046109004467	5.60038574236342	5.3552782144282	1.41365791625696	1.75400797053424	3.87998318708915	5.81196848153261	5.16909210621367	6.15439697690307	1.35341310634907	3.86914399532891	6.90720438090345	3.20111640074323	2.41223638126635	2.70967028439118	5.58902286780105	3.11940171368713	4.06640356481699	4.94041254589298	6.93713812977236	6.33990931182815	7	2.78107572296881	2.65760391782133	16.4844837761299	-2.08872963927087	-3.19797700296591	1.00204808088285	4.16220484148589	-9.11348642839893	7.36527531203521	3.75750243732982	-0.527284026526579	5.63547153041637	4.52866182414092	5.23558351611789	-10.8995760037087	-1.69328451060704	7.45351378892433	2.77901445610114	-6.5251140820709	-9.62348137673846	-21.5566647283786	6.16933661678142	-4.86755190986378	-6.34707745571533	-7.22774783119784	7.08159148677812	1.93823168459871
54	5.62180423704081	3.66830414579129	6.69770692473869	1.42454694083799	2.15570330716353	3.19319383629086	4.48695574247487	6.69851593754609	2.78610546480218	1	4.88425393672073	7	6.08580495989686	5.08848058383045	6.38397792297616	1.67631828485678	2.02325848376793	5.11521328899895	2.24465679966827	4.63027313466918	4.53224014509145	2.9630142807693	1.46278646953251	1.0879976663036	12.1046131185647	-3.30431080069788	-5.85745182412456	2.95800990775607	7.78169063889298	-10.7981633612368	8.35289486904537	-1.04617828952689	-0.166970693686353	1.18423211020538	5.47971169808697	5.29668394001769	-12.8273992940567	0.693715010146805	9.58436366046944	2.15099473070288	-7.7512840512237	-9.98192876448733	-18.0587582259202	7.81226447564392	-10.5407600596583	-3.62725889420451	-1.98680072563475	3.46564246083728	-2.74518822659453
55	2.77294552446842	7	2.12814712566793	4.13796912128892	6.5242118169574	4.05635353766384	5.3295665381607	2.74286424363927	2.29360466184336	1.91943154584006	3.94309692973513	2.54077890068795	3.24728380505424	1.82148223140547	2.15434631102849	6.03971750743309	1.24380451521559	2.69601881371498	5.82674051606957	6.44268734970788	4.60119539927495	2.1046383274498	7	4.53569782065589	10.3367710738383	-3.36378662971308	-10.4375852217223	4.04599649892594	6.60337753768805	-10.9581288644898	3.60059552979211	3.60300113899714	-2.79397748253857	1.97776944528444	9.13417549603989	1.5406805194441	-9.7070637212467	1.99218193644462	7.98862918313862	6.63621084187226	-6.99254524542353	-5.84436159571095	-18.3574837456809	7.59236266270252	-8.14945463273271	-1.17557533682738	-3.80805448880218	3.900826164012	1.28477511106891
56	6.7662454959831	5.85723953987568	4.68832989587956	2.4598625185757	5.91137913335815	1.20372395559318	5.60939531313794	1.02112058077548	5.08404131273262	1	4.01480687591812	5.7176960885576	2.37898593776968	1	3.67024798912459	5.99613932409245	2.39193203761835	1	2.90452983008166	3.98493090242527	4.79388129451377	2.76485260075605	3.72332065704867	1.78863777727421	10.6191462451698	4.9139531840338	-5.8608072493578	1.38184772853241	3.18684447820265	-12.0436088901534	13.9604241296807	2.17545631324891	-5.86979257693529	-0.906125348491521	4.00358377741011	1.73585030022015	-17.0677280459544	-0.412889395803307	16.0838325807974	2.69832812703734	-4.93288575337079	-14.4367531267157	-16.1437806195205	1.47687333273237	-7.19420108628179	-2.29049120820474	2.5459266671794	8.9760963810743	-8.07284335802967
57	5.78458685090611	5.88629154971311	6.90473996446968	1	1.13909373824871	5.15167451846404	4.2642169416678	4.7924822205675	5.4928939428842	1	3.24362042452961	6.69070227103526	2.43563644671466	2.19866082089819	2.02707357001272	6.72438679531949	3.03806215898416	4.42339320958968	4.8410736034064	4.08134224615164	5.76204085921614	5.87019026173124	3.78451913928103	2.51868089536163	16.4100318599917	-3.09290164295102	-3.48602176535145	0.275605667447547	4.7565316637891	-9.24707651379124	7.77228279868935	2.76686887426753	-1.08576485302163	4.78492848552096	4.8530009286823	5.34167982129716	-10.4306710568858	-1.85479030627983	7.45479466169668	3.48036353509005	-6.38845239804436	-9.21797929449196	-22.0651433418896	4.59220053081298	-4.58421044101703	-1.68010800463124	4.13956418893677	7.27082880363323	-8.81260182215045
58	5.66379758655574	6.75940063422099	1.58287933457214	1	1.30495370112325	1.11256794436079	6.23315220038386	2.98851585481306	2.45795440736053	1.47849012823659	1.03556178435031	2.99824385385382	1.44768564831843	3.75366807491448	4.6717977709775	3.19750789022047	1.24609478208424	4.26312310978748	3.33340794484795	1.41132306241226	3.13386984290881	1	2.51124825534431	2.60318882580547	5.72799036200708	-1.60029006267445	-4.78389251803019	3.78374830049853	8.5943765572402	-7.89481827763342	6.27529904024667	3.50577199119338	1.04326903532297	5.05365457643166	2.79656619377815	3.24887311284667	-9.1102909670003	-4.44206096132965	8.15929095695772	5.27564549940465	-7.30698032502023	-6.52753813551127	-23.4610307399088	1.33555165854464	0.216066132891394	0.65664051611704	0.584888062251723	6.25711185214511	-12.5894152322711
59	6.82524783098815	4.84374189988938	6.09242440611481	1.61503270756286	2.21802428574611	4.32920814163173	5.49779357596556	3.99226354006803	1.92417844318061	2.81630825446519	1.19587852305532	4.19270668300559	4.61960706596735	1.54986179630692	6.23967997253976	6.49444783637486	2.98276214081455	5.78412518400199	3.96580793932344	6.42750647985098	1	3.28600770234622	3.09097967205919	4.87219054315361	11.8153479501944	-2.25834007160385	-7.07209047670458	4.34475801683857	1.40663844448714	-6.39047945067868	9.6184934956879	-2.12048676749547	-2.87930604383641	-3.59256448513216	7.11781488051229	1.87545782011445	-15.265548588364	-0.97652874601663	7.49837667236977	2.04138191963672	-4.55796362153762	-7.94746363603508	-19.2588740260662	7.84619327172312	-1.52841552776843	-3.08389480022049	-9.58325549895213	11.2541250285324	-6.24276285703907
60	3.748437986859	6.19323185830622	4.09996086186749	2.04700346443394	7	4.59543204451018	7	1.98667739189978	3.35004139794957	2.63713362957792	2.74778399608966	1	4.98850469545076	2.67911894043073	6.61576993700747	2.87519823132557	3.7215761444381	2.20925412214907	1.3237602541697	3.26683047324593	2.4854094544492	2.95239685603342	7	4.95595379349237	12.8829164189534	-1.81096829396676	-8.20083245794561	4.58436007729137	5.37828773361638	-9.13914949870034	13.0316481638409	2.51598487510448	-3.27094988666211	-0.527631978418964	4.52535432183669	3.0190808380856	-12.2869547198763	-5.09889676910851	6.43469125858572	5.81890634774076	-2.836222350462	-3.64511161837149	-16.6509714795621	7.03499134923324	-2.96835098574869	2.31083988454172	3.05608337163987	7.10664559656524	-12.4814363682122
61	3.81608319726181	5.67500029776688	3.41807871640134	4.29671231593555	6.97257992325964	3.24794725975279	4.03708582992414	5.09492887681935	6.26249729114785	6.59409383074157	6.22277259260736	2.08114502103162	4.21110176644263	4.15730505301317	4.99575007911552	5.6346494535394	2.67725078382784	1	3.56877846657037	5.34322964437206	3.61595282125404	3.4468922522785	2.24140863095529	3.72101064260957	8.31128215807934	-3.38277816270568	-9.58917794789765	2.23436968414142	6.27684261591561	-9.98144969170719	4.5783912657673	5.22262004276075	-0.17258096594792	2.41601411755094	6.28105904587799	0.598306039977709	-11.6772348730611	-1.81167018885656	8.33037370005018	6.74593090592122	-5.79743684421364	-5.66948008181356	-19.508960939891	5.11204511802147	-1.75134378792601	-6.88191854888028	-6.94992484186395	4.12159576937814	-7.30923533545901
62	4.53338218747435	5.30873060279973	7	3.49372835823094	7	1.8641613003929	6.56332940820659	3.7534256814854	4.26754690381626	1.13683794684073	2.96775789324492	1.5392587202513	1.99915459377629	2.10496760441337	6.49196037854896	2.66482158105958	4.13349241630104	2.70945392958801	1.05874383686498	1.31866418410823	1.87102262696794	1.25920536956188	5.08123079673731	5.06684715617106	11.4595132076328	-3.85168994931439	-10.1216277086192	4.50424960059813	7.00751957448258	-9.5150027243827	5.310262991301	4.82000911333027	-2.16434837379623	1.51304944328709	7.26851240146564	-0.181117935677347	-11.4716853935144	1.16960592715105	8.59680456189296	5.32886956938493	-4.75643898770678	-7.26648986423146	-18.2124266566319	-0.735562398203441	-9.32145991255319	-2.47084103349736	-7.6924070413469	9.17921502820089	-3.99539336870475
63	5.531305378746	5.3207703098684	3.04671916965352	1.46388698353727	1.88091126406664	3.66945596761275	4.57480496462825	4.41984754201883	6.80289865631362	2.39357155888816	4.22772969987953	4.113817369455	3.48742000674102	1.40728267297889	7	4.36313130024873	1.88599087820833	5.0163674798481	4.45331109728875	5.21978288318013	4.74618375015832	1	2.47986106155426	2.9756683896879	11.210229371571	-1.93461895730369	-0.446626944907752	3.98620308839821	5.27040736067194	-8.04012156197919	9.20015514446473	2.1072518179688	-2.58595504790142	1.10667368039769	5.44717239482437	4.43351935964998	-12.5957051492669	-2.34193131412374	5.52263501898711	1.77599366390899	-3.49311736244241	-8.15150491311572	-19.2002346939879	5.83556298755876	1.25286656566066	-1.53568723107	-7.77457976303321	3.91885503911756	-6.11823254617242
64	4.9800672097021	5.57661471812911	3.13734162250317	1	1.61941874194382	3.75751106343884	5.74051107423526	4.01958390657933	3.96050366793475	3.19685452537945	4.16638521290387	5.29486273295608	2.0334872797253	3.28902471297751	4.79596772151355	3.42304179388717	3.17760042981978	1.26393574739146	1.09389509635699	7	4.29944351748578	4.21306516609125	6.13884212092096	2.6845230219414	10.8863419350833	-2.82433705028525	0.0143790422641461	3.67112846836249	4.86565413238087	-7.89649565377844	8.80661018558189	2.92518266894738	-3.75821034101071	1.75388796853534	5.36818583887289	4.14630421294523	-11.3653045306864	-0.758221735407104	4.53274997853307	0.991479677288364	-3.20463303703591	-8.74593798154827	-18.1702759952605	4.94080071660598	-0.694408641267326	-2.13072236912902	-1.85475835806313	7.85542304555406	0.410584813255854
65	1.41298067929812	4.05559015816051	4.81963910020061	1.9856324365266	1.94068125039767	3.95106866137632	5.92585675947094	7	5.64457720299075	2.9965766274194	3.02067870904448	2.33352692266238	4.75540384119853	6.19350800322883	7	4.90211335183312	1	1	3.81529947097455	6.30587727202596	1	1	2.99897277688057	3.85682311549355	13.9824555878773	-0.645521070617906	-8.92224276420322	4.58448321612248	7.09438038915056	-9.31122931786816	6.64415990941982	3.01143655564123	1.85864288334525	7.3224375361486	7.42530181438881	6.24483306478518	-10.4162615311501	0.0746294236964701	10.366247836529	6.26432097094335	-6.93115141968503	-6.8907023061092	-19.4120737141894	4.83387434807208	-4.56172954621248	2.91422524028165	-4.52520779461312	5.84818099093821	1.73511606724875
66	6.35970587094002	4.96506072159934	3.28580979722141	4.13129919553393	5.94445837390478	2.9053894264178	6.18271357008618	3.69010035365194	6.46869619607863	2.28239314450103	4.25365288922513	1.70170888447815	2.70679955225347	1	1	6.52547987807235	1.86747342575357	1.28625306476578	3.85474871589497	4.20124068635381	3.31120061679299	1.82917664374657	3.8349087354246	6.23599115013632	8.57670842396652	-4.37864410138092	-9.80512016078447	2.69427051949158	5.9523138166098	-9.48392940600882	5.893827237868	5.18432171733537	-0.695937442266909	1.42321430689263	7.15205975185519	3.43609164564513	-10.2199988812953	0.301364375328315	8.79178373019497	6.67077565979116	-4.88510769830439	-6.52612809457559	-19.0828542822802	5.17996523657717	-0.461371007936497	-3.24910666399642	-7.50489314710879	4.73731803174328	-8.15115067012187
67	4.39771422752269	4.70343800455725	4.96223680004489	1	6.46680340841928	1.23850237160048	5.36074050523676	6.25806259364556	6.07741410399274	1.83223535617632	3.23243002239666	3.27282983307627	2.97925874980959	1	5.60014925664759	2.0740844982915	2.72387653258866	1.9059571382771	7	1.87515722599863	6.81780904233356	2.35881378662633	1	4.68596568198561	10.2882516185066	-1.66634706008743	-11.8596888380943	4.41940373530242	6.85372459225693	-11.108398615618	6.60320951289243	1.92890089458806	-1.15253746338662	2.19648090812776	7.10294330377936	-0.0270667127849112	-11.3756262458823	0.775360795443566	6.69805569559879	5.76164609625612	-5.65053940991702	-5.18783043305903	-19.4077484015599	2.20100497608714	-5.18777936121024	-2.10225842028183	-0.725950758055408	5.305410289406	-6.71219585402336
68	6.67477641488421	4.58181327183532	6.21650221433272	1.4014069861852	1.93982549543205	1.96819004246899	7	5.76918254395706	5.22610586447316	3.25505701523902	1.31518114776977	1.14886952115445	3.18304412571737	2.45613757113088	5.98374024501261	2.12596463950664	2.2731561945918	1	4.26515297032066	3.22823274516328	6.41638837649124	1	4.78312051815943	3.63639787320441	15.1535868626941	-1.17781372566263	-2.19304066361506	0.637494235537837	3.66390726016197	-8.38105609041115	6.3529139482412	2.35924181225713	-0.925045364738548	4.77879633601205	2.52074065485814	5.06918140177011	-11.3273316193876	-1.56008373058445	6.07615117755502	2.82339954497967	-3.76359163711428	-10.8070509728247	-19.8008828889797	2.28852600903801	0.109386085236134	0.142592634945142	-2.53301273184805	4.26465581730816	1.51452322591297
69	5.16886939907502	3.23385434940039	3.0959263797348	4.2443149100134	5.94112548260551	3.22996409567648	4.36530284127422	2.4861028034309	5.99013664803596	3.609342131177	6.90857442389589	1.88491377202151	2.8860917102692	1	1	5.43493982384207	1.36924373169046	1	3.98468986181079	3.93816194033778	3.88124463112398	2.34688352706081	4.69526629481601	4.40849965459844	8.71428611401712	-2.61854703013081	-9.72989165024267	3.38324404155812	6.77632009036037	-10.562562288472	4.4410954956499	2.34453895153977	-1.05576274957189	3.45662993927765	7.21040642735544	1.23692599268448	-11.3494537469776	2.1865664251597	6.87523356713279	5.87860738515566	-5.51535643756294	-6.94693969764022	-19.043521706886	5.67300661063941	-1.38025550398298	-3.67914250146322	-8.35096652102711	6.23670280739204	-8.67522709786636
70	5.31055570844653	7	1.90222911010869	1.79041441405669	5.46378384863524	5.837460226495	4.70491927732883	3.91155707046335	5.51463587537958	6.74262788086062	3.56729000907762	3.34759279953249	2.72685328482367	3.04289596568878	4.09105864444991	6.14471835121573	1.35886114397477	1	3.52979469756438	5.54416693088609	3.47215430509526	1.24416773265902	3.09676980287263	6.35173924960141	10.1531864383749	-2.46713824074211	-8.88014158286874	2.6485498968421	8.27896963727929	-10.3979655975747	7.01904976211385	6.78565302326458	-2.96413805649762	0.853937193812151	6.86737224121029	1.57963911422581	-7.77930023688177	-1.14963606062491	7.40017315346352	4.28931147872713	-5.73874074083096	-7.09539593422052	-17.3842930386905	7.6088289338855	-11.8993669745289	1.07896789538961	-8.20222373393489	5.30294121904844	-7.01376901182399
71	4.6855315290805	7	1.83492035907535	1.63711501395477	7	5.77630159884355	5.54691384595345	4.48884780818927	4.82063978950007	1.76111443935441	1.32120733279142	1.44061583039551	3.43301841067722	3.28160976593726	1	3.80891582572865	1	1	3.94126360672456	3.38202548528998	3.30250878090594	2.6444279655723	2.87203606142124	4.60316039169211	8.25520163586938	-1.88121474052748	-9.17803420120498	2.58279790104894	6.87174916345645	-9.86272190507997	8.22488088028021	6.76542641152827	-3.37490515963219	-0.102554375688156	7.35553620349925	1.81245596732104	-8.49980016213547	-1.41087260704961	6.17707629892453	4.21927609951164	-4.91127830539913	-7.335471188961	-16.6960769908985	9.153130311517	0.0949164658629943	-7.9776022015944	3.15792271869961	4.04909219462212	5.32158618518302
72	6.36144677995323	7	1	1.97505240173779	1	4.616875011144	6.0024081604077	3.37406589788815	2.09436645684984	1	3.89382994230049	2.19668969350923	1.87619855100576	2.90726281120852	2.90260109900451	3.26216349475733	3.74540526132481	2.47407224035012	1.76729888014136	1.02811489555118	1.55674279089939	2.04881793899584	3.25100270568074	2.40699972412489	5.34521994081488	-3.05423134107755	-7.00889877794309	2.50328525979614	9.01262611561251	-8.01555901453142	4.49662002865792	5.49000381777062	-0.644300736452532	3.96591123533114	3.1322394203556	1.79200899244372	-9.01066248276997	-4.97237860288014	7.09610940450932	6.84742676331587	-6.48492769804463	-6.73715477731286	-21.6559815290086	-0.875636260497721	-12.4794370727749	-6.19814503240257	-4.7951666147719	4.04878500606076	-4.44056863437131
73	5.77702295501673	4.09887392554948	5.85840661771893	2.78405429955267	4.13842828644126	1.52820661184918	1.66568813577396	3.37466221254855	2.00354868233366	2.37816296608896	1.82830115466774	5.1677755819059	1	1.75806433408607	3.45863804061314	5.67458450135184	1.3594657879205	2.44112544887201	6.67767736329478	7	5.62828180347956	3.11997105956466	1	6.38120875563738	10.2900843722516	-6.21694030444214	-8.28519590320697	5.29154409365898	10.2352818978799	-10.7880666426098	7.82853046691139	2.41061853846936	0.879234049110159	-3.11432303700269	3.42525502508685	-0.579813421514346	-8.48304788639417	0.0543989097953509	8.07406360547149	0.706325216730662	-5.89363297032043	-6.95025925317191	-19.4597630644744	5.3308128882721	-0.707724501413157	-1.73664730020072	1.01755971364495	2.52526329391936	-9.02420408065175
74	6.13183356405131	6.36143034164976	4.37549373528897	1.11762981481031	1.61120622401788	1.58745296200548	5.67703224068281	3.40795534029929	4.71682968452217	1.63095238922957	2.17120357662047	5.84688669610508	4.0272966875468	2.69616637466271	5.61610935428354	5.85000049736424	1.16577808951369	1.59730542388113	3.17095912220072	7	3.78147747772485	3.94447303970596	3.27347799169843	1.66627976181942	16.6249958728973	-2.34848345558032	-1.86557655079737	1.8719769991833	7.64493772766507	-9.73771569075527	9.72347936924029	5.1259259309545	1.52728086333957	1.81619242718727	3.83522117836544	5.98594475560024	-11.8997884337534	-1.47729784889643	7.29875919175158	3.84403679170154	-5.3142026388356	-8.30451548726893	-20.3490923003763	1.18668114272406	3.3231678491713	-0.994159913611415	-3.21192249816153	4.23036034735822	2.6469469696785
75	7	7	6.32801414851815	1.73228359196908	2.7409671903326	2.77004103252678	4.46306744167842	7	3.78290789210448	3.02336839175811	6.07426696395443	4.74765975177649	7	2.3047707545272	7	3.90388243979502	1.83939663490655	1.17058072560661	2.54765579213407	4.69946045507475	3.46977568659633	5.85271608878787	6.98646950045644	1.53780923151366	9.32264377661691	-3.16166748760931	-3.43068477888612	2.21854559901195	6.05906518331663	-9.60119548388761	10.086944517282	-0.57258737874361	-1.36944127900069	2.950955462997	5.19474838983429	4.06294067318685	-13.2333246929178	-0.212491093189177	9.76006258417109	-0.421044385479362	-6.78395805577711	-11.6631262981057	-19.5886190516662	-0.930105111059727	1.15391565780984	-4.4837487362843	-11.4719909120228	4.15205488219673	-7.29543493043518
76	4.4041108677779	5.86721222082908	1.72431804079432	3.00999987008715	7	6.9476046007154	6.45729542484569	3.05825565594244	5.18418148745296	4.99393345251758	1.70077120740912	1.19915664733385	4.09338032933428	3.0253481846315	3.21459480082009	2.62166583468527	1.37952058138752	2.55105414927397	6.4370575188535	3.55983262155452	1.62160689376696	6.11302991257167	2.71153920063256	5.45284101847448	10.3547462221471	-1.90181994101715	-9.12398845882329	3.43374486111896	9.5116813219843	-10.3466353385098	6.98520585582381	6.08783367380862	-2.74109435148974	0.97160107560156	8.33477709682785	3.26324382124853	-7.91729292494581	-1.24337662134329	6.49327677490044	4.72957286514391	-6.08561873787429	-6.05099898206589	-18.2240547490478	6.32102544217686	-7.44411346100172	0.704665424121156	-7.52170941813531	3.48481650285243	-6.72768914793267
77	4.29223344447929	4.53490817365786	7	1.19367408180894	3.72086621731959	3.59320624987412	6.55280545783466	1.65413265913498	5.5707372689228	3.35633910765456	1.12310419536533	5.78875956267909	2.44194480324104	1.36869472770738	6.27097447820923	5.70972543190822	4.57046321703454	3.26357454858965	2.87631848968721	7	1	1.91858038575196	5.43821337313168	7.04944672824742	14.0713754578825	-5.7861548066043	-5.12948828706117	2.30865187086371	2.27302729693298	-11.4481940547333	4.64150026544586	9.38913256365922	-8.39750959795727	-3.53561835914572	6.31215268477492	2.4911138283524	-13.5912163084973	-3.30190280685979	5.81911164307519	5.49217953124938	-5.55321383826014	-5.37499695901897	-15.3943204627465	1.26093244167719	-14.015493173586	5.98658504151724	3.25077518781483	10.9363623009215	-11.2643548119049
78	2.98723845573539	3.1593354529557	5.50165057075024	3.90663542850908	3.22300569929105	1.4982892937345	6.71919153899938	4.21372140230283	2.70811098001479	2.31571724492818	2.21342712169994	3.01984532865411	4.47024686120986	3.79634840765783	3.52361224088393	2.64590702761779	3.31765913153856	2.95764032182415	1.53087903148912	1	4.62764030751846	3.51145311339659	2.17474598857369	3.35047547968437	10.362522544113	-5.50212023940367	-6.41805467824057	1.92333716025274	10.4165297912557	-9.2743883653732	10.3980222213166	3.42091606292832	0.451366681245061	1.60862884376523	1.8978797436294	5.38599361914435	-11.4251196624715	0.363048257673251	7.39449502293323	-2.16844667522489	-10.5979971245165	-11.7103687273963	-18.7924126517613	4.05613866858631	-2.63184624442924	-1.43053033966278	-7.587869054787	10.3179445281895	1.15480270395974
79	1	4.51244736911725	3.54795702007008	2.23984550289769	4.05103976331105	3.52500221633206	7	6.8119623653996	3.77784342292411	1.86864894133191	2.46843195538981	1	5.70433316702486	1.97841889804831	2.39294585365004	3.98554498320367	1	2.63205931772863	1	6.45261928332671	4.00775780101921	2.15723699397154	3.21477800364872	3.68448710894994	13.6020592742036	-1.82764153538882	-7.90884558031795	6.3817409312385	6.15671687001543	-9.21499947203382	6.76059576472611	2.48555972528499	1.10773981868383	7.1112034174888	7.659167456741	5.39563432253245	-11.4508673256442	-0.344065063137312	11.3205406159107	5.19240441092738	-6.80876626223137	-6.47924056332816	-19.4705333260247	1.96492888894717	-1.21324603224597	1.19201871658796	-1.63839552575239	5.5457440320579	-6.91717675639134
80	4.97352786587406	6.94918226734731	1.6355086096099	2.10960510266243	6.06392046881487	7	6.12501098488799	2.87676930666914	5.69070087881018	5.28619561357496	2.58521358209752	1	4.67478791715345	3.35857002996957	1	2.97716785630661	1.20846821530864	5.12404081263238	7	5.56308317972511	2.06406318824387	7	1.15830517532458	4.56670800723428	9.56858050803003	-2.31945328310812	-8.95901572874065	2.76566654476715	8.80771149703604	-9.68142228174345	7.36803458235376	6.66128456890212	-3.01648366716906	0.1308947779761	7.48075401234221	2.352263011755	-7.83782288419478	0.0451687205821047	6.96503841676432	5.23095263309659	-4.81175349966791	-6.58720251642577	-17.5033168911175	4.95635956549161	0.618427090448683	0.777959228214402	-7.65325231006401	4.37853443720762	-6.09395897804162
81	6.48937886023696	6.57490455216516	6.67004757146555	1	1.90873597605718	5.10821441434236	2.34577672997322	7	6.69249631465331	1.80272689974561	1.61319790352596	2.64197819519378	3.94435162641168	2.2118760346183	6.12267200724204	1.4241535388412	3.42261856169651	6.17279744816707	6.36698735291279	4.65063040515298	7	6.89828965882424	3.61186712904286	5.40820305247166	16.4414396299958	-1.75095800881663	-4.92460080808396	0.360261183868598	4.47137339265903	-9.20027797133832	8.15784045851122	4.79380886600586	-1.27069000529294	5.54813658959066	3.35142429297525	5.92425246350812	-10.8125494910467	-1.65182512681779	7.1151052114581	1.78243650841482	-7.02425788095471	-10.1786524892007	-22.9659683467522	5.23432048079497	-2.4023290203394	-0.959506314675722	-5.97502225062788	5.71453068663828	-5.84681688328414
82	6.40871695124162	5.88231666491596	4.70899807877087	1.11847108337659	2.96484161253727	4.64623593614842	6.24257415457945	3.68642148284206	6.98448985537815	2.96493580612524	6.99415234682883	1.16133717841439	5.29730445502435	3.88655194696281	4.76218092471219	6.09481548032444	2.26370784346336	2.10201562660722	4.97174749486373	6.75831046050932	4.18363812909728	1.87695242646804	2.75400314627337	3.47156384025462	15.680423813005	-2.11777835751606	-5.1407842996914	0.782151840767827	5.32648180931296	-10.191433834201	8.24606702108738	3.32951868053106	-0.519580555305677	4.00214386566224	1.35189330422317	2.92231720803566	-10.9432095531191	-2.55737590425356	7.77465329523913	3.28991530852193	-7.65737067431193	-9.77243645102934	-22.068668754704	9.00530460751204	0.9936782742801	1.64149932303066	-0.343081743758014	4.38241365103407	-6.27259331144897
83	6.315275921369	5.93701126629284	2.99393653287622	1	1.70519975515965	3.55325117438834	6.2089603593051	4.1889731573831	3.80278921983632	2.8418259951788	3.60128943095201	2.42401045963527	3.22235030904004	4.16821040257679	4.20277777917007	3.93068454005896	5.38914046029933	1.18849015915843	1.69106596554421	6.37648176807479	4.35725134302066	4.06719951560456	6.70345756733505	2.1066534748659	9.63099137841071	-2.49860857798461	0.40273158450607	3.7352280879641	4.65701368346255	-9.2419874546725	8.09881401156654	1.53961048990217	-3.84228855769046	-0.037829940721382	4.64792012582019	4.47934217649254	-12.380692846705	-0.977009004713434	5.92401717265562	1.17973897150852	-4.496892765857	-8.98016685657407	-18.3754989352418	4.30204511813006	-1.64692075314713	-1.9225598456387	-2.904828731001	8.87583623378227	0.708252842659857
84	6.79297920636381	6.91515540126563	4.31172745403183	1.08985337953822	1.36964683569477	2.33843949182971	5.43926078599273	4.38751628710737	4.19505549380432	1	5.4046534895428	4.35780307896391	4.53081761196241	3.66315359143999	5.35155491373869	4.7788340776312	1.96156350238985	1	7	7	3.08690726972874	4.04031835380761	3.24314320528744	1.16508016728668	15.4846226199633	-2.50735130524157	-2.51700738592936	2.92269764848202	7.65138889138342	-9.9833847236533	10.2477104473254	4.9298924423157	0.967344770391404	1.81684077442177	1.88864309467394	4.81900990667171	-11.4070431272744	-0.754546575440963	8.52582510867292	3.01920360531344	-5.36911373632704	-9.01131968218194	-22.0609514249497	1.71854421847509	1.97434350226069	-4.49643741636658	1.57739900643657	10.6216161263729	-4.69272108381974
85	4.66642481893103	6.43585954845998	1.41089538240475	2.32845566957375	6.25801340069246	7	4.87753698927996	4.77404956438648	6.8920240099974	5.34252216478691	1.51366625624176	1.88878629242759	4.47762756292249	1.89828113554081	2.643448291291	3.96109766806721	1.30579822669725	1	4.95528210409244	5.11789997141075	3.18922174928765	3.35676920881263	1.28497696949927	5.2882526150786	8.41202585533578	-0.684727631020462	-8.59093067669401	2.44191077839379	6.77751373569433	-9.97980669458322	8.12851872637065	6.33180225378855	-3.89702166134696	0.253018411345449	7.13025371865752	0.779239600149298	-9.49979429226121	-1.89926287486814	6.80537008121294	4.76712603541675	-5.80565516807797	-6.98272012676158	-17.1150972483222	8.81762407133084	0.0678799436675998	-7.25081193441584	1.42850243867644	4.86890824722837	3.95779787664217
86	5.47427543396602	5.7002713933765	6.49774405962888	2.09059789795142	2.77599642501867	1.47121762057272	7	1	5.7254617367158	2.57911515691653	2.24293051443731	6.17599561519375	6.63598239734086	1.00226564916819	5.05012291263359	4.03190465284612	1.94886934140841	1.34522742568156	5.09073417701143	5.99188646503364	3.1074460720056	1.52774365654306	1.80333769140721	1.55019430427956	10.1299224997294	-4.96259070224921	-1.76511542638242	4.68142957390055	4.08416962749497	-0.473568928359283	7.46457782726498	8.79576011419863	-7.77717254086723	3.79449386585937	6.40063932642976	-0.649730865357378	-9.22514693570383	-3.38888813070928	10.3722274069052	6.68179752760066	-7.69445531408165	1.47147819075832	-14.8803992879915	7.56323671626384	-3.25436937617061	-3.13313786848289	0.945047491688235	5.17716763645132	-3.84282107296891
87	6.48239093515459	7	2.66953830955049	2.65722783739646	5.51553441984623	4.62032330489014	4.26966985880017	6.15925588703998	1.92562880969703	1.54702785124058	3.52942173538876	1	2.97904356162413	4.35308160600578	2.07272180947429	1	4.58199762701911	1.21264051978151	1.71016141177206	3.33582850056574	2.66115340333457	2.07452143070313	7	3.69222356819983	8.48245997129464	0.109746410091416	-4.49290598129362	2.92249794906957	3.72593442408533	-12.5716640441216	14.8554920903234	-0.430407900998485	-3.57594204190459	-2.81233734702604	4.34876337459664	3.9454754714511	-17.1520730158709	-0.742943055047961	13.1698845659477	4.83876277810504	-1.39708531046422	-12.0768615823447	-15.8064550551963	6.53585607971192	-3.37738094186395	-0.938845536708099	3.29777256238116	6.18127626262331	-2.96633819514336
88	5.55483226582013	6.16031277096612	5.78823817676089	2.69535557335252	1.40504892047128	3.01551759854435	4.79019411534309	4.22237933623761	5.80808248118469	2.90783676366954	1	1.94042458461021	1.43942595755449	2.46233684394767	1.99333210600487	6.64102602822408	1.46753125569521	2.97263778878777	6.35407574687288	5.00503171793147	6.60415383998278	6.18651819818951	2.31539707551208	4.06666513770557	17.1699265755545	-3.24416570615385	-2.82559618023628	1.98109261790978	4.96040442073227	-9.07189459207003	6.96688878013681	3.89273771227227	0.374178143033432	5.43430573183977	5.15940981827411	5.23169765790825	-11.22390391092	-2.33552695062909	7.87391852995628	1.90763097243321	-6.37061466669316	-9.03475751493066	-23.10057342458	5.10229380256669	-8.65759271717653	1.73306298719558	-6.82844772709558	0.726300433472095	-8.70699588934944
89	5.03752421751484	5.25462795619971	3.1462271490211	1	1.65385157380428	2.7644373885815	6.29736258190333	3.53223304690274	5.60770899863626	3.30353912373548	4.17008589606505	5.47109519939647	4.09575155000029	1	3.76484058026271	3.37469667426258	3.1633437350527	1	1	7	4.25051171700477	2.94345908588077	7	3.26107389802439	10.9889209390007	-1.52904699396297	-0.0964328141979339	4.61906429081079	4.33307845522215	-8.15374008861093	8.72282447692494	3.27595584882506	-2.77672609746212	1.50412870540236	5.41275018652635	4.58635791520855	-12.3378548999527	-2.17741168922583	5.73404303887636	0.98867439139746	-3.40093082900576	-9.53165687806534	-17.6654207061061	4.29948121148588	-0.955455844507368	-2.00966056832465	-1.85071403031504	7.8213379281008	-12.2318709188767
90	2.94515637855757	5.61805173053631	5.6042625828661	2.4362104961971	7	1	4.8208795868802	6.82382191512115	2.01640907226326	1.55650035907279	7	3.96194985384845	1.71379329646691	3.14343088765261	4.20710702905437	1	3.01080623372498	1	1.94925211922824	1	1	2.1911215537261	1.75853576592829	7.63177807102852	7.83635427811397	-3.63234926723723	-8.55177709498066	5.02658759264803	7.76207555529967	-9.62775024383661	5.0625299938597	2.96119694801719	-1.61469531014236	1.08438064940007	5.07893594798113	3.39825291993232	-12.3182841659209	-1.53100738217112	7.23574139401029	8.92346364484336	-7.60545089923938	-7.71287767944293	-19.8206319406419	1.99403722567596	-9.69912106889423	5.43215958464614	-6.78611329083663	3.62358939808012	-12.3507105985223
91	6.16883045756125	6.66277121989718	6.11699148049426	1.60030136754442	2.17844759951955	3.87148805307388	4.40324327759403	4.63114205536011	6.74849563843367	1.28824930790579	2.13122536962547	1	2.47195079214964	2.01293678593527	5.43624162109861	7	1.47171116346447	3.47519654588298	6.5837548270182	5.61589896047278	7	6.59582898076494	5.76810370066668	3.24037559885891	17.0903809151484	-2.25668655468693	-3.23027089486347	2.39728843619139	3.66505347702525	-8.84589038174559	6.79294539691844	4.82687950906787	0.750953094705629	4.84972265418828	3.81256725304295	5.33712192371532	-10.2830565094897	-1.18330008889315	7.34698750294773	1.49496086608545	-5.86016845102229	-10.2183623969079	-22.023749583875	7.27693339395289	-2.27125344905112	2.10417192688164	-9.13184400140942	1.67336498085149	-10.2007574192929
92	6.0586532923338	4.68043319232411	6.49434374557111	3.75540154260416	2.67393193135505	1.94553919107939	7	5.22242004258417	5.6780858381781	1	2.29337029710486	6.78643216777778	6.76364911076404	2.38684873113223	2.56000628917859	7	2.16255221265577	5.07681636129309	7	2.03478741159456	3.18956373749391	5.89084379998996	7	3.08368452649411	9.23829195319435	-2.80236860083378	-5.07597313910774	3.30791747536659	6.42465468788821	-11.9872990471877	9.99920614520738	0.69682151142499	-1.29928061857463	0.149188809391382	6.24261619480051	3.521990284264	-12.2102543171827	-1.76655300016684	9.44323668813384	1.81807040011773	-5.27141441704788	-10.8124921905628	-19.8668373739598	-0.88318209444878	1.66751223546781	-1.74905431320848	-6.19577183785247	9.92452451328896	0.425132229552635
93	4.94901809047812	3.45149942498681	1.65964074590113	1	6.63490940463699	1	2.75054967558619	4.18781155866345	2.94145008312884	1.25830529202988	5.65604934583674	6.28270083036178	4.09278072386411	4.913495811576	2.52755868819782	1.38474603357015	4.97072112305779	3.73560490031949	6.91112348686367	4.65715251545624	3.25572051840034	6.36652370802702	3.18770822352082	2.75130006950729	8.20457559029236	-4.67242793926332	-10.4929160146505	-0.770241484677218	5.92719236378141	-11.5498912200493	7.80060654481343	2.40347719761381	-1.2782568919617	3.05933072759393	1.24118306433132	1.15727836958455	-8.49037324795412	-0.327298555954407	10.4519827235694	7.95854732939525	-6.35531102917307	-7.43623508179254	-19.9624672754945	-1.10845510996787	-1.27661679659608	-6.26950737453815	-4.26741522482148	1.40636342395219	0.179573296518204
94	4.7315260613647	5.90416041581865	2.8506101012436	2.76107848471272	1	1	4.565604776781	5.27087773831983	1.34329705566481	2.39891595243607	7	1	5.51497015465209	4.33981594765989	1	6.02287165523273	2.04769184219907	2.98764041281778	5.20107096848723	1	7	2.70002432651364	1.96787284745237	1.40445539413486	12.1622676371712	-2.49112442361872	-6.69588162893625	4.89875069377716	7.24742706808189	-9.00069511033252	8.74627292420441	3.43099299881406	3.27163899358383	-2.08630581344129	1.13987707538044	6.76213048154644	-13.3516771535317	0.476420523592513	6.84224516406734	0.973222957825846	-8.07933728046367	-8.5421092227316	-21.1765210898099	5.07550071688902	-1.90590576513561	-3.36144307791024	-6.12887028982076	9.53790218173472	-11.7795097781048
95	7	6.66171939930517	3.26687059381897	1.30714896785592	2.0827934263142	2.40266268046109	7	2.75893901875132	6.04914889042177	2.7707326105226	6.16140162027224	2.01555843445591	1	3.62884285575987	1.12294203106704	5.43857460115487	2.18413628409593	1.56678456139232	4.10015263806687	6.45413806437254	3.77068476423731	2.04094896994982	1.73922903656655	2.80378032650026	15.2118747679353	-2.79655541851352	-5.55225876458656	-0.176013523450405	5.93778409020927	-10.0918146596821	8.24079478713699	4.08469784706298	0.632780286481943	3.42853305146488	2.57137942815343	3.92855552079117	-9.64830958188755	-1.90250162195581	6.44599886466958	3.76821687242824	-7.48560927479299	-10.1567543617646	-21.4410027637976	9.26741451078687	1.72043403935229	3.15909562624673	0.273497551547462	5.35829342959488	-7.61477752004505
96	6.19470315515602	3.57504703513581	6.35517688840578	3.34003181576034	1	3.92678236015133	5.61023203651718	2.99388917193018	4.51826724606357	1	2.48652288447546	3.27886133801097	3.82836447969741	2.99539106439916	6.73166822047482	4.94596999352823	1.58492526251131	6.80023718262315	3.34436675365263	5.14086155414663	5.40413905243125	2.05426687837154	5.99495347786273	4.13848151655202	9.97329921336122	-0.877630688765238	-8.13289171304416	4.39025305286905	6.52172956050268	-11.4423966438236	8.68409314825078	-0.28042304192583	0.137856987974776	2.45992070240129	0.753868225532735	3.05888921763653	-8.59179884220073	1.17060649458707	6.98512462129118	-0.71939179956228	-11.1162274607904	-10.6459172113208	-18.0114860341516	4.40290619218995	-2.94080639578488	-0.671739825916494	2.12434473424971	6.49773856789659	-12.1602336127463
97	5.85190028897895	5.60858082923612	4.50616547408296	2.86845525499476	2.08521722710269	4.05107831256338	4.03702885756845	5.43094348120695	3.9301975937839	3.6700938862986	3.62628984309385	7	2.6566531512643	3.43601135247017	1	6.93485358381843	1	2.56522328925849	3.30467071712966	2.05690668382423	1	1.35694939072268	6.52308185038137	1.02053992899644	12.1484046630086	-1.99487302116836	-4.96393269925417	1.33962097275545	4.8065055850567	-8.90713815697486	7.79233611969486	2.14444767313906	3.01496117730918	-0.147871168229793	0.546073051748592	6.15027735783608	-14.3880466060248	-0.394261769478361	5.50231549528467	-2.03092218839589	-6.847299413727	-12.5243693739377	-21.3021212241106	4.74113471870237	2.15178615749252	2.70608682857428	-0.0707074308010197	7.95714217035966	-7.72480611511755
98	6.23978954346216	6.34465502339289	4.51370734947845	1.85265813366912	1.21647886352218	5.88921118498132	3.20314078832012	7	5.09841205114747	1.86543068251404	3.54686160929646	2.59712679573838	3.54385859405795	2.92650357672791	7	6.86781586297483	2.94157997016349	7	4.85713089432584	2.2209832011832	5.32433089008096	3.85318051825217	2.41636468201288	3.61427217383612	15.5804092433498	-1.86271301760339	-3.56618834665422	0.407899309428542	4.49218737464945	-9.39689617886234	7.82879579547462	4.47982684606841	-0.059348116385918	5.18220279359265	4.67639723870797	6.15899530715955	-10.7964687386337	-0.812437410703879	7.63332208411669	2.85500931616145	-7.08435090509373	-10.4467730959117	-22.0301524459416	5.78664387094756	0.355908478094626	-0.914162461189621	-5.7112804595687	2.15113251761238	1.4968741551136
99	6.67231802796665	2.93010915050294	7	1.34559329945745	1	1.15043609192874	3.4255460662373	4.00055816245516	2.63825144728786	4.07037933148433	2.37241560461553	6.74977922185431	7	1.51794633135393	5.83345034908506	7	4.06903317427966	4.82031435059542	5.20760121115466	3.97497992841056	6.6208542682496	3.61892819691106	5.55341102952426	0.0349689029162287	11.8870559613779	-0.65443392238004	-6.20114852876529	1.11798099061325	9.42360974205312	-12.2633438353116	9.85678960280987	-0.584482477251617	-1.26706679709248	1.13143116399858	5.67689147269477	6.16231660819064	-13.601776960993	-1.4674598405739	9.67673236403644	1.03161866909461	-6.16922001669848	-10.2827451575968	-18.2997783109575	4.62832919173538	-4.83686799401676	2.97799641885181	3.70089610795471	4.83782485161032	-15.1272181508789
100	5.35077959021391	6.01570572033916	5.33278483204953	1.3823287719789	4.30778139351872	3.59088031561034	7	3.69205934979188	2.20125155518545	2.25713239680423	4.77815375651886	5.99610930469605	1.45657432246822	1.92136365451971	6.25452160197658	1.77364134254315	3.74972408976024	3.82672580347433	4.98718086374287	3.98326030482196	6.13984642431288	2.43184279199518	6.14598709959279	5.16382677911483	12.0868269544887	1.04010739700214	-6.21738285836408	5.15142528410354	5.08736069444469	-10.066701992539	4.77255812222121	6.63958176989279	-1.24855949092146	0.563288861922156	7.41082326213137	-0.00502452477697851	-11.2017913649345	2.14828827490645	8.86966107069875	5.08193947290679	-5.96966648040912	-8.43064562200964	-21.0790775271665	7.41223855568306	0.0825227363363221	-3.86584708658173	2.79432840916453	9.81369163308324	-7.23182844224902
101	1	1.07239140617605	6.52809663195445	1.92539280802599	3.49211207380546	4.5397062715105	4.44581756103057	2.34233879170428	7	1.14398964794362	5.78472748180936	1	7	1	1	4.1727779621247	3.95061864347555	5.23042240956657	2.3420388223423	6.06319092742201	1.56477710597275	3.15745804519654	3.36542872592463	8.14892849225301	-1.53449435850227	7.9389719022737	12.1677553578134	6.95662546416087	5.69564077166666	-0.950771513601262	4.02773523819585	8.34344166976096	-3.08534942663318	1.53022397350923	-5.79425638350895	0.707680952229564	-0.748263645918885	10.2606058644943	-5.04991607062733	7.73185760576583	7.44399656570383	-5.71511894059826	2.31656257772666	2.03511315292104	-9.38118438045749	-0.732198799216212	4.52047214570479	6.01090731213724	-1.50498583661556
102	6.37388134041688	6.99384483682349	2.57376483159448	4.7680513820799	4.01797926766822	3.36080766734611	4.95073349659305	4.16048807032433	6.40456833863164	2.91574078265586	1.86335171922644	1.9542063990205	5.14383925405868	4.39641482034166	5.32946509989404	2.46218066113927	4.50106876745231	4.17655817076751	2.58132118382085	4.54438886995857	3.81666819646852	1.65101745687479	2.61831688198391	7.65645668313144	2.58654995501697	9.26889037477457	11.4919798862301	6.06350055759271	3.34746487343404	-2.29170307410106	5.86000925592385	5.21442345390113	-3.07547126168666	-1.1652333969458	-6.1074347187806	1.64841564274698	1.74415407786399	10.860509008331	-0.671193846739202	6.28547789742527	5.79504699861275	-10.865402417985	3.28568325811598	2.78062695531683	-3.04250869039532	0.573487302483192	1.56655899064736	5.27588772176252	-6.67791465414004
103	2.39314782005526	5.93199969201683	1.25316652801313	5.81065818167507	6.20678707318919	1.99383894849543	5.0428227782638	3.53203311544148	3.89871822851123	1.44919501461191	3.72568972576842	5.32439409251272	5.9185748093044	1.6065285987233	4.62723834793178	2.86480763822243	1	1.65200696558186	6.11813183832115	5.08883613657788	5.95083953631433	2.01317017994064	2.22977722763935	5.38507932603276	2.03656504306466	8.96746859337684	10.4969406667024	2.87672858623713	1.57382582720311	-3.74515014086292	6.47563653137245	7.15752330435471	-4.56041201264993	-0.770796769171982	-4.18648168367701	1.03935785684062	5.82039896551823	11.2388637983998	-0.412855092890445	5.98111916045579	4.78476635451087	-10.9934674972082	1.56052297493512	5.09171014358808	2.38127969372883	-5.40881038469108	0.958483494165669	4.91313824415004	-1.75766286962128
104	5.75817357849081	1.56780252572953	4.94627929137311	4.90603522076229	5.00665374181486	4.03614084800429	4.20591338605188	2.32847382761512	5.32990135860345	3.12506398672775	4.81045379631334	4.29189651660649	3.93284426898319	1.60811860553604	4.95649451161412	6.5998778340909	2.43766216598511	1.2627261103741	4.1724428396332	6.78196347787779	4.23352880019701	1	3.02293621742406	5.85863575202717	0.174250545850294	4.70611434347888	4.00683443588292	5.14553162501191	-3.43753754904522	8.24313437804523	-0.0362676371320635	6.36676892586848	2.16990359419943	6.27046319570819	-9.32783415121767	-1.4771266925573	-11.2120506885564	5.67822970336921	-5.36269706701226	4.22793184216541	7.20920141361087	-7.20018135604382	1.4058023979889	8.26419092001586	-8.94168000037016	-2.71758381327696	-2.86191062978365	7.38747905119135	-5.54401029405206
105	3.14494224062091	6.95741930260443	1	3.63274473851614	7	3.04098745397161	5.2438168738725	4.28386771815944	6.82315632041568	2.24380682240297	1.23694164738525	4.86690849578251	5.70441713433129	1	6.70518735509268	2.16701680387773	2.60868545436022	2.65765729732208	4.88435615402817	7	4.93687645645871	1	2.55898557660197	5.03845121044107	1.40386758042515	9.73878859812279	10.1657060127205	3.21518677786516	1.40531230044889	-3.42641450885437	6.43386981818957	6.37308487998246	-5.35779264764841	-1.17683551333854	-4.16537895128631	1.85656954661362	3.91935964836842	11.7073971690966	0.200999481281868	8.53083988266053	6.13742631662314	-11.6211054086556	3.06925356151942	1.4133816784678	1.00916353371288	-0.0132846879122366	-3.59010469361703	5.6919501953792	-6.62066327968201
106	1	3.22223407745105	4.61110093075542	1.0433779956259	7	5.50177412799079	4.52572303861075	3.10754979635072	5.39972881713629	2.28137231182111	5.93697729172344	1	4.27310208508022	1	1.15920134032471	3.1286177370296	2.44601037643821	1.29995684655782	3.35082126827579	5.21286542614234	3.30952050394861	3.18859943269264	3.76633617810267	8.59993632526014	2.41175316044968	9.20502895659718	13.5823337757288	5.22780185940628	9.27471192316667	-3.24844335103352	2.6193625223096	6.72167775031163	2.48214501743055	-0.886716852042282	-0.848770248747601	1.66020158082089	5.41355043882498	11.1531228317399	-2.91154798133079	5.47894734484105	6.84913170010986	-4.40486353203771	-0.146792252322969	5.30737044576348	-7.47959160566889	2.59804456390546	-7.78614111223466	4.59745766683463	-4.68435054306448
107	3.20581087965599	1.83556797235085	1.63707305444617	1.93080767757745	2.43272397906016	5.18988349465775	3.64386476570678	3.67201555965044	3.97360537359551	2.7814039946182	3.33956079171036	6.87025224705271	6.96909319211241	1.19230067766994	3.25711996540398	3.77544903096054	2.61977546951246	2.82805760577964	3.44969825408739	3.28240426428843	3.06406111145331	3.89117264334597	3.93362660758511	4.07132190652062	0.815857316984355	6.67826800396915	9.37155462906559	3.19946144204616	4.64615849129717	-3.46105720498726	7.16729696255456	4.88157619393249	-2.09386340029768	1.88191097560314	-4.02723861052724	2.15402559546029	1.5856892191145	5.61276293456506	-8.53452900024543	4.02660151122322	4.83475384048397	-8.7798679206968	-0.820032001320408	6.18356017151014	-3.60520478742139	1.71239423740977	6.98333497668289	3.53075938048647	0.463107528093827
108	5.1045206524856	2.16388930442863	2.97534584121185	1.79987459195559	5.70943094420358	1	6.24681665875496	3.42885526944237	4.39767332226742	1.21813011337094	3.71059132780823	6.21512193092087	5.80876071141213	2.39199561411825	4.87470509536619	3.17196804375156	3.26627083913608	4.29577850206964	2.74885221055254	1.56798270531898	1.08197993639048	1.4623932327165	4.29115344266554	6.89214570770174	0.217033174233323	9.73777235218403	10.8760937534714	4.89845378777597	5.46330597213096	-3.44181508435032	5.94367044160906	5.2779646033466	-1.3426970075987	2.76968047356264	-6.93922808594591	0.432982012250333	0.215078038774998	7.8249112936768	-3.53183493588855	8.96575025893901	2.29920484883496	-7.57486615705756	-0.581378243844691	-0.872464220048518	-0.743834501180522	-0.310547825382078	-7.78517301290863	7.11794736165877	0.235040922449519
109	1.45646821249125	1.42342391602572	1.1572226817554	2.33065637171752	4.62190738001192	3.03886331702941	4.79833720240092	3.98869127574682	3.9122900725681	2.95911255977244	7	6.42093669744117	1.61687116632692	3.03423196014927	3.36772157816202	4.04311730885327	1.26757344826413	3.94253349562207	2.1230067993762	4.06729422622332	3.54248211057342	3.05502809942032	5.52230888122471	5.03199300354051	0.66133727770119	6.23163155645327	9.70349004056832	4.63306088077501	4.71260310616087	-3.43447593414584	7.14682173747895	6.10092167321647	-1.30577857368604	1.41404983241985	-4.78226746640335	0.774355319447503	0.744648569592643	7.43195203639723	-7.45735903166396	0.400076105175823	5.08520617841065	-8.60520105942224	-0.263938871610368	2.80889169692587	-7.82725725951393	-2.88359678843946	-4.64092233371742	7.94029790584622	3.56008186857535
110	6.07654188480231	2.71133937055562	4.61678264029449	5.59113388282673	6.8648652654382	3.81242063579719	6.40425811253896	5.55379111256065	6.21267573173457	1.08102245540025	3.06650832972106	2.77377418370842	6.03306122748127	1	5.55071624875402	1	2.67431456509883	1	6.68216781134543	2.49965607530601	6.66688004435544	1.50706511292725	1	4.48644196165056	-2.08318450925236	1.80327664918662	0.961332008183943	6.15719603012589	-3.99514722296742	6.60295841130253	1.59346111010908	6.72794516072505	1.67560328438373	5.77610163897128	-11.7120882562694	1.36892641965368	-9.16709778027361	6.69797963756677	-6.94919910969061	3.51514020649708	8.28950792049565	-7.76611058482534	-0.3535516714844	5.0339972154639	-4.3290087540051	-4.69124618665806	-1.83153456861853	5.74065248380042	1.87534999320978
111	4.6182605590828	6.6906914456258	2.85562060894711	3.85506713663725	4.38797616934514	2.24427994446214	6.05756756031968	6.59876446918325	1.16180516026612	3.78322562626937	2.27666783033575	1	6.337281000091	1.7424101920406	1.60033889784157	1.99565756454427	1	3.57055941504361	1	6.59580689232254	3.1986782414409	1.92889641902827	5.39092957890992	4.50338765701235	2.33259725971115	8.16954240788897	11.5626948116519	5.64188152938709	1.32707103400908	-3.47743266782251	6.15893508683493	5.27433015799761	-1.8672237695493	-0.650539581278729	-5.97605954586656	0.210951250323365	0.827368387995838	12.5418436633978	-0.165166243430088	5.55058306607783	4.96868533543992	-9.76698603973511	4.01021383632582	3.87150432573602	-1.88418346401253	-3.68152017728042	-5.00130806334928	5.57997793242174	-8.20992564990522
112	6.53142118017155	2.29320895845643	3.71664621683494	1.19446942305378	1.68687727750926	3.53765039482359	5.30661352349022	3.67778517219796	6.77956928254852	2.38431602622492	2.91275128778568	1.23383566152995	3.72063473888984	4.53110378228174	3.76672686560217	1.60288406084497	2.8373992530272	1	1	2.04645362941488	1.90297233874731	3.15251512757611	5.34184496456085	4.85400346554861	-0.0800446925835964	5.4977606014537	6.75194945673893	6.18730214529072	-8.27128609862723	10.762791716229	-0.306954875673529	3.48137754359664	-1.88475771968726	7.24159656907725	-11.6953655116252	-1.11165875389456	6.34963570626723	11.0407949374102	1.54827759043203	7.7663396533482	3.33008633716402	2.54384492938835	-11.3235484345194	3.20480474378698	-2.06912337726807	-1.46831246723105	4.72788009864369	6.11475171202285	3.75872706687067
113	6.35660282234465	2.41271193350277	3.61340738333283	7	1.83025484715601	3.53386894442158	6.28679884761295	3.84929816525525	5.74793996775532	1	1.18198454107132	3.00081102827687	3.89386662302063	2.7060189387587	3.59394608419742	2.93690336379848	1.31289425521859	2.47426729477264	1	3.78365912293878	2.37814001669296	1.54754494623666	1.37429587770516	7.14014516501585	-1.62240222367633	3.47457612259525	2.82854669691201	3.38962662319972	-0.866245875960419	7.31133620945075	5.75358169903684	5.75659130225936	1.6492771750102	7.75078874196971	-13.697993214843	3.47122456081568	-10.4194303018615	6.83380094797494	-6.28194069342347	2.65458560582628	5.86092911906114	-7.98712269772324	-4.33321139631528	2.41567620568941	-4.35858692437768	-0.346315819767475	-6.85463562816407	7.86798830108033	1.13968549956379
114	5.50700131331659	6.71492455530276	2.83989827419708	4.21949247425137	3.59587304448108	2.57517524670483	5.49083001454684	2.83196439499406	3.96448572670301	2.40540496453046	2.44793554754169	3.0569934569666	5.51932317859667	1	6.21597697708653	3.50180250664947	2.1655376165852	2.75933300924705	3.33481598217218	3.68609253423249	3.09960452723926	1.41442384915634	2.14275847626679	5.75435991980383	0.783535820341963	7.20081828276268	11.3909856298738	5.09147048170056	3.04252281988827	-3.52866748813331	6.41617624086636	5.5458000662394	-4.07451072590844	-2.83414703675667	-5.42866905036897	1.80341249909741	-0.0376216688987061	12.7896390723388	1.17297663879455	6.7776231108719	5.3184508429002	-10.1703044452364	4.84545259690548	2.93526158307289	-3.37288723151718	-0.730860400365289	0.982622669268685	5.7629018805511	-5.94734027757589
115	2.87272295470746	1	1	1.24436295202516	3.16082027490386	6.64055334222639	3.47133299029373	3.59500699604092	3.32421495926341	3.20841084776621	3.35862100424071	6.23582704929138	7	1.78972896389841	2.87766931317374	3.76579496411907	2.6854430535169	2.56864301755464	3.5363315196167	3.0384367296431	3.21841882262976	3.57776679059105	2.79338431833613	3.73945754302921	1.50705447223131	5.47354791165987	9.66738489826506	3.06795839942183	4.10478082625815	-3.02398157451904	6.43370249368721	4.17752209546806	-2.20258088422431	1.68474644414422	-3.27712170399606	1.81399987284738	1.56554151735282	6.48037710170406	-8.70984150376858	4.15379942973376	4.55028057611955	-8.92378356310267	-0.744455952290122	6.43723832055557	-3.64191764990408	-0.913951540181838	7.5522268627048	4.55601032764546	1.90383012885861
116	4.09911065883988	6.83292107573056	3.33744933699204	3.52825990724253	4.43324490032316	3.1848217526686	6.61256910827608	7	4.60732142055706	2.55881181366088	2.43825253852498	2.11036620710867	6.54422117356462	1.14730422283519	6.22103997443409	2.19334233238527	1	3.09923256940134	1.81737361779031	6.37462478736465	1.99910606399274	1.82613241962806	3.32804058838021	3.39759627233057	2.17404195232259	7.74362607958735	11.2559157095685	4.61269182722527	1.24854363501844	-2.6577409994517	5.37363304194727	4.92353499674835	-2.26309903243503	-0.918790490638827	-7.46681301062327	0.0811370794679792	1.63824137136853	13.4057321712753	0.00293708608675486	5.24500285041505	5.59807555822491	-10.780325738647	4.57601402329277	5.9622132589152	-2.17452445946538	-4.02685551365624	-4.52897912848273	5.46335091943075	-7.32761290961823
117	1.10136033888617	1.0788926466496	2.36552979403909	1.24903940234973	4.87518861351507	3.89516645464405	4.90384455537559	3.7842991606102	4.97574196906681	1.21169896565209	1.91834629938893	1	2.4400523922383	1.60957352888091	5.3756839371533	3.03644004850756	3.42635979757242	3.30138133612382	1.65527688971465	4.04658719812517	1.16339122044969	2.42621446814797	1.5055636697133	4.81135461988418	1.14324000995316	7.02442049718075	9.95333640545063	4.75289193237062	4.3768995895485	-2.99374742712645	6.68481057494673	5.5712441472385	-1.76548719963982	1.13415419072398	-4.69899299180164	1.02431774852824	-0.826670420608559	6.92595909148553	-7.8042177640272	1.66486564501109	4.89064534045235	-8.10980985912114	-0.87923419390849	2.02097573984855	-12.2778476656765	1.94783101107707	-4.41516850625799	7.16693448499964	2.45611657709479
118	4.64533770985201	6.61923826097936	1.5559844189006	4.20175089294441	6.54511667934551	3.37744088010995	5.87110863272202	1.48770646546774	5.81346647020171	1.61892169220376	2.4399889826313	5.46155807837391	3.26072186320955	1	3.38100043334664	5.05646436319593	4.26441142813146	3.86061056842342	4.57018533109175	5.19659260742184	1.78288185234128	2.78264353829323	5.08538042277643	6.58745122928829	0.203146497981556	10.0143654763176	10.7867674271936	5.00428941941113	3.28727039333795	-4.43700420657742	3.48090882321621	6.92579129226776	-4.53067929241306	-3.32044174223671	-3.14673022939795	2.97073704899073	2.2030493918831	9.59589628845151	-0.596450311438583	5.63207993616764	6.44304934257859	-9.89772869983342	3.51074649268111	5.64685987492929	-0.320081175476132	-2.62303598482394	-6.16218714620928	9.14624198356397	-1.00592154226862
119	6.36384420565739	1	2.72013858625081	1.84621599727814	1.16173268198989	3.69986072188093	4.34675273362724	4.10261102847852	6.85742090642558	4.19296919059691	3.05752317751983	1.11565264648919	3.45801636882603	2.80929522088141	3.1213339492589	7	1.10939032636717	4.29059252461292	4.9080513435239	5.15392580777332	3.24009461462379	2.17609897530557	5.55002398255589	5.78152359278874	3.7026474412538	10.5598908789818	11.5636676201234	6.47360304632157	-9.81949354391011	-2.46720362334558	8.43686451592408	4.57858065632449	-3.5642773895985	0.0647809177503154	2.50715853209526	0.538499170755523	-4.21752514360448	1.34545967081528	2.97803568188155	2.40405558565155	1.85331400917273	-9.12196747625548	2.47100788294245	1.43202674384068	-1.57441324871374	-5.32339970496195	3.54253551400554	2.19542685869215	3.70351013231954
120	6.39665716054878	6.92960224987325	2.49709294988219	4.76381171339919	3.78681245280074	4.24869434431812	4.46424178056228	3.26015116838304	3.88063427156672	3.17058112368375	2.82086292260335	1.96813302487301	5.95522149132812	5.21087744181558	3.70780869604268	6.57635414809502	5.12102615984339	3.55450383144555	3.79991507901198	5.57097319074807	3.76739790050749	1	3.54721433029765	5.5582990672912	1.42588806039303	8.83863579340186	11.0758865935315	7.0488095380015	3.44378245877729	-1.03476139742552	6.24855347600423	6.24409421791513	-3.15218790596158	-0.560608978534155	-5.92267486274436	0.298977352154826	1.20249567352456	10.2118209292757	-0.567940623256865	7.48811281939893	6.07339969605716	-11.4982732082506	3.53252985633726	3.48620315781097	-3.63936654943549	1.03780655293805	1.9881965531978	2.88557864901945	-7.62560539927548
121	1	1.36895680170415	2.53334585397049	2.7847260388287	3.22965474382654	2.72697906834133	3.88305595771612	3.01258872754202	3.58087724291116	2.84845550178045	4.07646644571507	3.55997479222409	5.35179034138055	2.31230855551046	4.56340245484205	1	1	1.35049969153054	4.17981673509202	6.68243424110673	1.9457126950895	1	5.32221506553847	6.86888357339456	-1.91420037624839	6.27065316813547	12.1888816935139	5.32051769941938	6.11545525011267	0.136562836412559	7.2015407466896	8.51967065047305	-0.72902572248664	3.43956888675118	-3.43575962874005	-1.04466170407791	-0.613750163433061	8.5622931012999	-4.76661759930538	4.52153345724794	4.27243836340376	-8.18945532797703	2.82922063837527	1.95987924084959	-10.5375806365448	7.06607716744267	-11.0777360210185	3.77196383801292	-6.2754609040556
122	1	1	2.38902844842665	2.14325567013566	4.23633481314827	3.34098819264361	4.62591431424526	4.77333512443402	5.32829643480484	1	1.36457764634867	1	2.49627895347528	1.55377752704429	4.77351425495068	4.52665827162155	3.57821031774028	4.58550168215758	1.9396386154437	1.67578171840018	4.89064024476651	2.96887609983001	4.35801537967693	4.65278805964589	0.895151205399623	6.69761610152814	9.76148886963742	4.31094833885128	4.65486455195011	-3.17423241930516	6.87546600643182	5.26376868102943	-2.03923677980333	1.11771230784819	-5.98175717714724	1.48319049485125	0.412656846753515	6.97772279071044	-8.29497431093168	1.37951003319288	4.8712325678078	-7.90140468385215	-0.658041248085003	4.01050554116461	-8.48879520428782	2.38306847694514	-4.81452641418215	6.91715792091355	3.05009568779971
123	2.8013229866498	4.40125065432002	5.65575071031282	2.60375544356357	1.45551695447639	6.78704172717714	6.36616392302283	3.86020679628997	3.5154804490199	2.58759121438408	2.20741312072457	5.4166307650745	6.0980849739744	1.43868774563263	4.37811126781971	6.90930825325353	2.75004195094471	4.95449717251208	3.51016443900517	2.33341467621924	5.27663726577606	2.2476408672064	1.89144275070052	8.10174895325879	4.85144791011916	0.444235946797373	10.701933358732	6.91469652816015	-10.6232735023974	13.1257778691896	-0.964385564108866	5.29460313864066	-1.77947033115719	8.66242345046824	-12.9671660584489	1.68982723251096	2.35008268597969	8.3575865220559	-0.693145253147448	1.12149605562389	5.38832576460473	1.14145260459914	-7.41434951953615	3.80147516251442	-1.82720288559961	-2.51059091722829	-4.74284143678445	5.85903680596674	-5.2432829495011
124	3.27565814562885	1.23006058861509	1.59771193620152	1.10065230278073	2.60101800856088	6.06144325268243	2.92657143297298	2.63623383779007	3.9945383273314	2.79120093366901	4.03946311485006	6.44654661683769	5.10026505076755	3.63767815822357	4.0287763910639	7	3.27540305997356	2.4356932090695	5.03443262352933	3.6138215562266	3.9882813360718	3.59798862681763	4.23833738397184	4.14894450221959	0.771180385819583	5.88798348082651	10.1085161170775	4.04113661675893	4.67444302324362	-2.77819956567193	6.50220549962241	4.59151337209316	-2.32827452912081	2.47785762107392	-3.59104068169271	1.55611538737946	1.55957253285025	5.67665503058151	-8.14321681416353	3.9874219726599	5.11672123589557	-8.78024019646305	-0.729504729979488	7.75265840120093	-11.7171480674888	-0.878947271170793	1.49035258711751	4.48481528424575	-3.82838831145566
125	5.94178597905505	2.78467849923777	2.51006122581527	5.61928231900246	2.1669714846934	3.98694613231014	5.21964089809736	4.61936785903824	5.89815352824498	1	5.49589632916848	6.79250786094882	2.54216891333472	3.18821672874493	3.02703645445678	5.55262761685526	2.28660808016153	4.80666052469198	6.51697837980545	6.65171402905386	5.94471695623504	7	4.10154754306677	3.90188897470843	3.74222271166041	7.4438561348236	14.5423835982571	8.2396202195476	-7.5343071230261	-1.66340328288922	7.98067575471688	8.46096129894047	-2.76164494051371	-1.83061701257676	-4.33343434403531	4.02272799086762	2.39876035241276	7.2075406824397	-0.347542789915273	2.26055510174955	0.21541979206194	-6.50921557918054	-1.4459824907818	5.14761982411894	-4.30331792871167	-1.85754976978044	-6.90127738520896	6.66524015455387	1.53211296762965
126	5.8948115307989	1	4.74914414258991	3.88129119196994	1.04730095103043	1.91238964056342	4.6472611440263	5.12152477138241	1.97576531751538	1	2.11646515618598	3.21282100175779	5.77796836215227	1.12920575283845	4.73928035625206	5.19561854620333	1.5139870853265	2.22243494025354	1.31389411832501	6.72118749894743	1.47375966562572	2.51641982250319	4.15153499709081	6.25631670206956	6.13057000092784	10.0522605695742	13.6441803382089	6.62795435391189	-8.6960360761913	-2.36471418749528	8.35626959811507	6.66468656447755	-2.56105379377262	2.53250731533044	4.69735903212306	0.628276179277247	-2.32202889086186	4.24491342196415	1.60943397256774	0.939089758339778	0.550763506723819	-7.99095104228992	4.6275225562922	-0.136290874257332	-2.01536780754736	7.3404520779798	-5.9604897766446	2.79581249266969	1.19829200856178
127	2.25088022617333	2.48343390243012	1.99566793930636	2.8155214993204	6.16013450286644	1.78057916211391	5.11370304428955	5.40908650005764	6.98851244007579	3.25141566633298	4.82418860731454	1.72531668065009	5.40994108352977	2.19113231015673	1.90782973459438	4.31100462207341	1.3703948902871	2.83764931932005	5.13641185737481	5.61588084550991	4.04339400866278	3.66289971199821	4.09902505542679	10.2903482165884	2.78621958450164	8.67192247933831	12.0422685005108	5.18540156645373	9.53458468353499	-0.0183951856298729	2.75132981891753	6.51318056713746	1.85332040681253	-0.471341516215397	-4.34150181470475	0.765232900318704	5.15317934889409	12.4585662945566	-0.654167283865864	6.56664844659653	7.16160911016982	-4.09316157561442	0.326055405550025	4.99013207398967	-11.2224819520976	-5.85749740720331	-7.82590195970472	5.20433891975651	-7.1938303882764
128	1.77201557725223	1.40367602560948	5.80637734802612	1	3.17095487746709	2.80586778513714	2.76862202810522	2.32273673016619	5.50224725411228	1.599832144232	5.09202144312724	2.33569062751731	3.30046188470975	3.3708201766333	1.65818106683291	4.04344881954134	2.0102934393489	4.51620534881623	3.72167390330356	4.95153229745444	5.0494321517615	2.58159079295465	2.3268702713194	7.31056267808317	-1.37796007186468	8.0754606819262	13.0465831353277	6.23276264180366	4.94077670728457	-2.30963867396046	4.54276736580159	6.99981486379316	-2.57071732147987	2.0304847748375	-5.99980573689151	1.59833571630658	1.78914370194107	9.75615475085717	-4.54724462833026	6.59711990103035	6.632220308039	-5.42897798179644	1.80897148594176	3.85198668309307	-12.7606344722349	1.6323444234585	5.56922420594155	3.55275275236498	-6.68567031980931
129	7	2.46421681724131	4.22424264311496	5.89264995430183	4.3563739562424	2.02490922614983	6.68126480082515	3.01099333246795	4.47688048275072	1.90279719684808	2.60278632308648	3.28399398157767	4.49080432035369	4.02223070287101	1	7	3.26420658799862	1.31489633463798	3.61816125564141	5.30812843037542	2.7936421881142	1.16713557254039	3.13185740410937	7.49099171095525	-1.17656499301915	4.92040194667188	5.62342273021927	5.45515525009911	-3.83804729406532	7.78885933962168	0.443006654654766	6.67370517326335	1.78799832164941	5.12042446466397	-9.32467196451815	-0.383913103696647	-9.74581616793592	5.23519480464849	-5.81139664810717	5.20306160056812	7.5003949541479	-8.28988626229197	2.95791204376776	1.57371471910583	-3.64743259283874	-0.719536789019355	3.22712957472549	4.74314447674722	-6.39598991565707
130	1.14373647021521	1.33042215372536	1	1.58392138575931	4.41693471661354	4.63004272718073	7	4.59985148126629	4.83860742996968	2.41988901209429	1.05845019317249	1.2129631673897	1.81629868821548	3.12425568109783	4.5713110961683	4.06609397082286	3.17961207473088	5.37143831449595	1	1.44475904987007	1	2.58369593498071	1.11104834880058	5.12309067507223	0.849363838903643	7.74415350095286	9.84011643016768	5.39017664176659	5.42044283787701	-3.92708111928975	6.68983321286373	5.48006531753946	-1.20803505547949	0.581607506663363	-5.72692956101998	1.23566907607518	-0.237148770591201	7.19799385457914	-7.47965306776667	1.61123660437498	4.84765931015907	-8.07691427512546	-1.9360878407584	2.87543119526012	-12.8303020323075	-3.25596907199061	1.90476910024376	8.34466247955559	3.71933091415003
131	2.57519884330396	6.50027351779023	1.39353966458623	4.74539506494261	5.88845544794094	4.3550667251357	5.62370794925048	4.12496862464331	5.34680003916333	1.09348342163299	1.72781659166129	2.72269063713359	7	3.4526276717636	6.51592361268715	6.6569103945547	3.94443410004414	4.18774002414833	4.58475510500695	3.94342865109914	2.64998517146224	1.78146434742695	1.68329478126892	5.80744568277534	0.281434449668349	10.2670953832506	9.5678808185248	4.33053740291989	1.41422921524004	-1.66019161937516	4.1743816714037	7.83054428859536	-2.59150078198654	0.0855633115290003	-3.70119394162683	-0.990602800883359	4.93178976961314	12.8732435531423	0.053959883799268	6.86848633757264	4.65626115987013	-9.57500338424263	2.77698067300607	2.01974424884662	1.68751669580357	-0.731932017874807	-4.57714167444268	7.48107363714827	-3.67709013818326
132	6.22274359512538	6.87632457463094	4.01528378942447	5.15460744310981	2.94201270150427	4.39617952558404	7	3.96699727812005	5.58006227906468	2.78223295031861	3.19641961662119	1.85659560023943	4.9765091204153	6.17232472328983	6.58537581142725	2.40619297763961	1.91067151947541	1.29876399899307	3.50942133868835	7	1.14687277150243	1	2.64357695680736	3.93384409250788	1.45880279808276	7.65258309613712	8.75280460753675	3.96772518023057	0.489082043359581	-3.14682372749524	3.30993972996994	7.4819938597237	-2.42467074357935	-2.67224599044554	-3.69116880697448	-0.371283875453581	0.832903564891105	11.9549957699733	1.62853893311705	4.96064596862391	5.67925302597535	-11.1133539462009	1.8659326537914	4.67762394459985	-5.32868379091757	-0.176047988187	-4.31455759716083	5.64137801024601	-7.99649358659625
133	6.87791038090161	1.75257354535433	4.07881451343468	6.37173132506142	2.11436860335094	3.71793264057472	7	4.10372586635706	5.731921053054	3.58072282120535	1.78520419794287	3.59662045675236	4.83664306358463	3.18246041009529	3.20191291306958	1.74127331807099	3.27326262176882	3.8765881187284	1	5.85627804326341	2.81492722999528	1.45426472397353	1.15955568606757	6.67823139740688	-1.7856922199497	3.71050669377665	3.69170481625202	2.01502037689294	-1.40235836820575	7.75919404418993	5.41691677788409	6.80871285290652	3.50345330374152	7.67582758026757	-13.6929436199176	3.74494544347505	-10.8916493215244	7.55273275622111	-6.22259504893865	1.72772408681291	4.85959732058459	-8.40168222501559	-4.86443478940203	1.03466186782169	-6.60146050896041	-0.441906918926946	-6.65960100659526	8.54423174782241	0.74890371100761
134	7	1.3206051740639	6.17375332629299	2.85164856205573	1.22086362382081	2.16210441437725	6.74597024181129	3.87873464086225	4.3921327386047	1.41888002105268	4.26030451329045	7	4.51061350639374	4.5279419338403	3.42055027004798	3.57957628966019	4.24802596726959	2.32250004159382	2.62824449482217	4.06861389752184	3.41781477026998	3.0543503162073	2.47071223377986	8.4105327839496	3.57442911487457	8.4813827653323	9.86912518170292	6.42483078364977	-9.20983524048226	-1.7920573769044	9.33826806437872	7.04887185250628	-1.86993018203702	1.74675687998672	3.16664536192135	-0.344355503308384	-4.87310134422456	4.37232068344244	0.910390173770277	2.50698304974433	1.47355924655553	-5.47335778397729	2.00976406845939	2.25922493546552	-1.19254736276589	0.261214850855479	-8.98193081050361	4.89202498612998	2.15621320974873
135	5.29612867590457	3.05996820100424	3.93656689223009	5.27034395648805	2.87389268045038	1	1.7894764854765	7	4.49411523621926	3.56977409082118	3.75758108899502	1.15125696819788	2.23442763994779	1.95789504983738	1.50409072381931	2.84654204844515	1.19737426693529	3.93469354830776	5.62151978290764	5.41049323851506	4.33560548959235	1.37314527698964	2.56247138979475	4.65949680185939	4.76906039193625	6.1899792566587	14.0310782779323	7.27605560058786	-8.4661248783509	-1.84100522594428	9.14572303272611	8.08210553408982	-1.5794251261586	-0.802411709654833	-5.69407235626678	3.91645258802856	-0.343191388678844	6.96520675520809	-1.23352004064577	1.99719904813196	0.612680359597338	-7.2633941462478	-1.803107397508	5.49967084445354	-0.113615756965643	-1.27155575864263	-8.52713665142355	3.67259965016495	7.32640067282324
136	7	2.22533847683621	6.43151506825734	3.47559593328458	1.24149508768173	3.62706258811704	6.72656087807152	3.6724705602921	5.76319493002254	2.4416153944678	2.72874530335493	5.50669511966438	6.41761947270147	2.45242201903097	4.25294118794274	3.38372675055987	2.5890556574615	6.1312568095465	1.78795206912955	3.30809525186698	1.22078872483534	2.93137769519622	5.44098200136265	7.67180954703428	3.69449889827366	9.32368739530552	12.0575415945313	7.05553699728673	-9.96374697896626	-1.44447530093101	9.13527387847357	5.77344746596102	-2.26996716429138	1.57113263106764	3.64841536060116	0.337826877706956	-2.23853252069025	5.01885247517012	1.36297895790945	5.21165471717051	0.571996405564812	-6.94474210620089	1.95011575353814	1.78590593952884	-1.23020125769445	-0.366485782580685	6.05689358349936	5.14855278282554	-9.5215340382683
137	6.83234924602176	5.21334625460414	2.92800084877021	2.86499125981616	1	2.15256761887349	6.99433798231368	2.17120292185073	3.99888810670542	1.07579186659391	2.05258431196834	1.32076378827407	5.93884115731981	1	6.19381295402509	1.32185510035202	1	4.38812426490674	5.03404498095629	3.94948174574769	2.138956051897	4.20025034306403	2.71069628015471	5.66860759064615	0.266580743274937	4.07471961413578	6.56208770607646	3.78295922945688	-9.64505148630769	8.4431502521346	0.650049566211502	4.03217698113627	-1.43207471296199	8.9225504808104	-12.5465087778023	0.573298171073204	5.73765599981071	9.93459413314643	-0.27974644783382	9.39259098641707	3.08593761622818	1.84910611244037	-12.8288845301266	2.70867799884792	-4.41178557683172	1.34470880586844	2.34002535632959	7.32013643092037	-12.5781195972915
138	4.95582021840428	1	4.85623909581032	6.31080869919371	4.30954270385296	3.38299631733155	4.2639937137961	3.13609776794967	6.66215003957588	2.01035700101096	4.90961127604095	4.96123545601928	4.6804011115722	1.13780380043089	5.26499220972008	7	3.87636225779765	1	5.69914170118345	4.90377397595216	4.19991900435876	1.82857426385519	3.24441924155145	5.32097510822802	-0.0252832446877818	4.62499804078439	3.53982473133739	4.18632211388938	-3.77571277068176	8.69377330801221	-0.5095566321563	7.64007225101941	1.47077907981599	6.79284337999042	-8.70971143215182	0.241127989627909	-11.169504164639	6.28195621994349	-6.07895868237807	3.72294110825623	6.38456577729607	-5.19949174843713	1.64607289828102	7.11120601850951	-9.09778409867575	0.70276345118586	-8.26166379679199	8.78797028077028	-6.27997376572085
139	5.86955503857104	2.31585677783942	3.09725241571572	6.00920480269489	3.18168970744665	2.21140987407315	7	1.50533492983844	3.68146126031466	1.56294542745556	2.39157282169464	3.00465082940932	2.25649659417793	4.53863942825837	1	7	4.13074184822539	1.21103270518179	2.94246373426967	3.89608896869122	4.17447029437504	1.93342312179153	4.32026480341302	7.4114594462674	-0.628323921303667	4.68027689295029	6.03473572297036	5.72524324522323	-3.09937613882849	9.02567394143913	0.192638772518901	6.51998057785841	1.71819796978722	5.37821051175784	-8.78692141517139	-0.953033042797623	-10.4776938660366	5.24723934971465	-4.96934663528956	3.49882364488795	7.1235286438692	-6.97753183561773	2.21994592462297	0.346613283063678	-3.15167570959488	1.87178050398612	3.55435082177496	5.18085213161066	-7.87538146102671
140	2.33941967735931	3.61793618986673	2.17927463889078	1.04573163772226	6.49178334743506	2.31647268169968	4.85099240649972	4.43954567262599	7	4.16034991215242	5.9627875443561	2.19721833793463	2.61016446163887	2.56145498017089	5.25552571789733	4.3313600394893	1.16110810903472	1.53513927267496	3.39195307254829	3.99043253382023	2.11889112388634	1.36597781605113	2.75511566137496	8.85667682940712	1.84755036877767	11.2047960717109	12.7606696293847	6.79853514432459	10.4375832037427	-2.0321632875932	2.69374422023751	6.82695618246503	2.57518486382122	-1.61877734825033	-1.25034993656156	1.1542404957837	4.88501054931897	12.1785834611169	-0.944293584622421	4.23029604677048	7.76864400335962	-5.12407570491934	0.418653771979815	5.04568441912603	-1.37236428439691	-8.81526225976098	-6.60716758257172	4.20337681466752	-7.40052759720543
141	6.90667888357805	2.69274910078996	5.75446132743292	4.29816439071107	1	3.2361776612171	6.54146088941557	4.83876010654675	6.90121299089016	1.2347715986071	2.91797414521963	1.49447406574916	6.12542982413087	3.39497169259706	5.27411362732247	3.64360620322422	1	6.02000702290615	1.40660199364958	4.055925572097	1.19381227218713	3.55011562282501	5.15601208027268	6.59081015589759	3.40815831617591	8.27262728585147	11.9290852353252	7.61617751937402	-10.1686770269793	-2.47091876621732	8.6870271523122	5.79992578667419	-2.97570969487329	1.95739507098212	3.85566082114997	1.03818051086611	-2.22762428960532	4.90574700464148	0.0906616209667406	5.21457929034745	1.60889040503863	-6.82964635875645	1.48365198454493	6.22333845724326	-3.31489669839415	0.54979266021262	-8.89899170373253	6.00339865911701	2.94079071956252
142	5.95006176868065	2.05308698382112	4.41666947240604	6.3788372901929	2.20959229991308	1.6068552064038	7	2.26418938425165	6.51923479676942	2.40589845008787	2.54359059936221	2.57190849742594	4.09756762202927	1.26058230384546	3.13547415325113	3.55635583847965	3.94572677880198	2.99383408473057	1.15936895260708	1	2.4656006295587	4.03429660914192	1.21997627345131	6.21519377933746	-1.53998488740546	2.32962500191901	2.74180602061756	1.90805337046288	-1.43771102157015	8.14555150631812	4.46449247084877	7.93041449105158	2.49913157731687	5.8159339476717	-14.0161403468783	4.37785613043435	-10.9981130506936	8.14199854321919	-4.20072914572716	3.29153717282029	3.18868407988079	-8.31970448054353	-5.22359170530206	3.4522358244945	-2.39755516569189	-5.4253824026216	-2.68220699561118	9.99559654510524	-0.108740195468377
143	6.96861000778205	1	3.8310368228758	2.13405459357635	1	1	5.56952843763563	4.56016131614948	5.98302820859964	3.93433526667839	4.46651468405611	4.01208819598555	5.78965872548918	3.56112663115603	3.94476063702539	1	1.20125358424848	1.59215683150262	1	6.1146507219338	3.17683123295122	1.36397679943695	7	7.87728033147618	4.75305365353732	10.2463403632065	11.2381527092557	6.81260449054459	-9.99682116182299	-1.91284888355916	8.36300532815929	4.72317494854121	-1.81398636263036	0.222514665889357	2.46722518333695	0.874920844091233	-4.59769820839248	3.02599212326156	3.63681629144898	1.86060425675299	0.915153137149308	-9.708367625075	2.17840557924013	6.29891877457868	-0.57563976219238	-0.51012016145417	-10.2878106589871	5.05330587917309	5.338777768637
144	4.54491768714179	3.4362198145631	3.45201902843356	5.03554535875173	2.75768384720522	1.46699696286194	2.56635954910637	1	4.80614176978819	4.00258039571653	3.65478291197035	5.1042843083761	3.27950642029195	2.6163171696691	1	3.19443847140982	1	4.68984593378899	2.85330473431448	4.11995040256331	3.57486038211804	4.09960760704114	3.21299228320335	5.97042573714424	5.35398237184615	5.95102542970927	13.6605646767483	7.4257843602013	-9.12424361727324	-2.12962275131774	9.36622917424143	8.78332548101521	-1.20628187455617	-0.155598576075861	-4.50541294583599	4.58162763949209	-0.176398282977087	7.16935537912342	-0.317006620867832	3.57835570413266	0.300428615997528	-7.61487808079995	-1.20700359504009	4.95884626937364	-0.0723708642565088	-1.67485684023878	-7.23918900198882	2.7206209700989	-9.06339329549708
145	4.04169369951335	1.39569209673513	5.10277617148683	6.95100941796991	1.18093931815437	3.68850659952316	5.7327046169823	1	6.03496088506837	5.18755206838924	3.34463575130845	1	4.57583879181461	1.8438391336553	1	5.47020937510474	1	2.04433962236529	6.62134434664972	5.59343742962604	1.52593954799846	5.58933158663332	5.14637260238667	4.85556015000245	4.75252000784796	7.613794286548	15.1765870664986	6.203877189155	-10.4974570966732	-1.58325107414344	10.7316638565623	6.58584678984322	-3.0599881558027	-1.20102053926184	-4.3386080940811	3.57943840789531	1.81473822566905	7.74434113622993	0.172406507200683	2.74706253366581	1.62461549925239	-8.10385342044024	-0.878711201857148	7.2485634612641	1.82231543718737	0.224304619196032	-8.04794345345191	4.2715846252921	-5.87733289460461
146	5.55776440829824	4.24579289324805	4.48701065520666	2.3244986791285	1.48097578489107	3.38678599122783	2.63642043926362	4.54521663278795	5.5994863470274	2.71698825277886	2.93720016548919	1	6.46845878366681	3.57123655350969	2.6430065847528	6.21780268560436	1	2.48507994624394	2.05791054007123	3.28975975457597	3.40940141304381	2.58663915409113	5.44288282335836	4.10867593406221	0.0931507422609106	5.07757034309579	6.5072055477619	4.47253856801307	-9.59882135005667	10.7323371253763	-0.351456257252292	3.64688337573236	-0.445352447863887	6.76357262115517	-9.75216358302226	0.138178169576008	6.20675660634696	9.68976623455966	-0.260631920103102	5.8064564720823	2.22519682137425	2.56938555975819	-12.1029422778129	2.51319257097392	-4.10898741148759	-4.3531672847399	3.770684151551	7.23762903959085	3.51298013935561
147	4.67241465535254	2.59322643490358	4.03513203225343	1.86809637745591	1.86385456479912	3.62043361451288	3.61139658491707	1.40573009136517	2.60459896364238	1.25142478680348	2.51926863570799	3.59877671729036	6.5783150365833	1.25377994924238	2.00824413862335	3.6113646919681	2.89000837226296	2.60844778016538	3.56606773562491	4.89058242296255	1	1	4.75742751194472	5.69525657228853	0.156329682512542	6.15986977944164	6.93668196683939	5.22448465371276	-7.25727537921436	11.81032239637	-1.35194120515889	2.50888750329907	-1.73746736603004	7.28621774740549	-12.5321047121542	-1.92565721485452	6.2434437513126	10.919055683205	0.324925114174677	6.32475227226343	2.77915819086978	2.93077862004869	-10.8481085409946	-1.32336896151207	0.235401762323108	-8.5297474168418	-8.29546725929131	4.61834072551138	-12.0936491999096
148	5.2892460554514	1.45755543656414	3.75163736901786	1.85350232246643	6.46716529483356	2.27632908839164	7	2.69607046353909	5.98848788865601	1.34396046842266	3.56706337294243	6.25876481274302	5.50215905678517	2.29886416663613	5.54212000234199	3.17429656470283	3.57241348705266	3.46144868599082	2.54741553223564	1.20352438206104	1.62001873553405	1.87354735386125	3.27218655678345	7.38901230180599	0.035261555452741	10.2162939450686	11.1616555726434	3.7481794539207	6.07497416329285	-3.60533229424899	6.22683233091142	5.65019412899526	-2.4432050261181	1.52720605995179	-6.72700459175557	0.21715173523185	0.896670474342785	8.40738416486293	-2.70650450261971	9.28198236496889	3.18572595191269	-7.8230100008618	-0.0780966873789333	2.03865356291405	-7.94981563280903	-0.0971666278917138	-7.26151033065824	7.27426079705003	0.470355196361993
149	6.68240351185337	6.32472588003506	1.27473852036749	5.12830234270239	4.48846843245759	1	7	2.4112072082735	4.83335062698775	2.72608178508674	2.36865448876459	6.33395416366314	4.42339480729101	2.65337209082102	5.02150487543823	2.63730302757744	3.8106259257975	3.16810283426398	7	5.97576025272459	3.41182113908936	4.76198346305446	1	6.54293170732697	0.453627862084987	9.77774821436948	10.4531994632855	4.68555020705588	1.81562490664364	-2.87220544302296	2.29943704917279	5.80058781310478	-4.46110491486941	-2.80817926905879	-4.05581654087608	0.699754118522288	2.72805354908012	8.7295534700553	0.13948665029688	6.77431863255199	5.28823272893373	-11.1909921702045	2.12935642163908	1.00988403927636	-7.09153969233386	-3.35523558304249	0.72449424436515	8.14561272668102	-0.31883033350106
150	7	1.32865641220966	6.53916027555859	2.43836611647774	2.47170465245319	3.6149146100425	6.47967810052781	7	6.06076167199598	1.42970292130652	2.63143104494587	5.50011377655193	5.61857079929184	2.19391750535527	4.05522090085882	3.3450355295994	3.0505906859959	3.24283037124005	1	3.66148171706103	1	1	1.23548992110363	8.59114140341258	3.4890235990723	7.10088430805779	9.97274097833174	7.21643170981582	-9.81807088978823	-2.76395005602397	8.47348031642313	6.80615182403035	-1.82018252486521	1.92720963236975	3.03030453080469	-1.12382845376406	-3.66327110146611	3.87052247833132	1.58225996865282	3.71973835643964	2.05157001097604	-6.93857939380794	1.69208681138948	-0.69498735214612	-1.93513634931573	-0.0925560932544156	-7.46538664251775	4.73027844746038	2.66671368599976
151	6.32378261391311	2.01554797587205	3.11706859858326	2.13596549014651	5.81192996849066	1.17832458461017	5.89976713765873	4.89593434682295	1	1	3.13524317427185	1.86639130422881	3.54088924380059	4.32944842763555	3.68881787551095	4.08747977980125	4.42233541166317	2.33264038206189	1.94900183828449	2.01356150199876	2.28213596213631	1.00009176882951	2.99129209105353	8.78135067310746	0.529561849094101	9.8645953665527	11.3407185004387	6.69562048953142	6.46020091180563	-4.53363365678913	3.66661206127056	4.72914601352747	-1.30829076048118	4.36281022031768	-8.12386783104212	0.910725011418184	1.07018227710493	7.86860599500649	-5.46580968786916	7.06101292816206	4.81402961938217	-7.3007226324736	-0.210036886206167	-1.46314739272087	-1.53058754767619	-5.27521240047512	-8.03257380820318	3.84726322404255	-3.97742080674552
152	6.39503681571327	2.78054553095769	3.60069704509624	1.53308380535394	1.10533624558929	3.447894052017	3.09607753835854	2.19592173048332	2.4317649805307	2.60381168726807	1.13005564498437	2.29056775258644	1.44271017128702	1.47461049974701	4.61076650641652	1.82430448140877	2.999555767005	2.90011519734301	1.86335202141258	2.95222604570857	1	2.6244363503323	5.60149763266623	5.20021367623834	0.875615926242109	7.05573151126145	6.73751302299658	4.58815967919348	-8.70297108075858	11.9640343936783	-1.29364643415953	2.21874723271324	-1.23430797434422	8.17816991294052	-11.7764423346644	-1.33381872819723	5.21417881571336	11.0620440814525	1.26753472462256	7.10729264801518	2.24219509905795	2.5090793123861	-11.4367884487965	1.36135185983956	-12.2585100056513	-9.94042336076009	-10.8376664705469	6.65411922135971	-11.5637687338588
153	6.13540917687502	1.30396812749637	1.71538931741971	4.14788927301987	2.66489009586434	1.92524961379238	5.49070415234393	2.9430338996326	5.01288007895875	1	3.74465810980783	3.16143426795033	5.47035504614244	4.40145301436669	2.50408786147411	5.17899905833566	1.83547357363754	5.65453356818709	1	5.34195051947978	4.21728240617224	5.57089915690938	2.89207737438435	5.4081763604419	3.77333196973615	5.80989167409619	13.9650110248658	7.12868101360311	-6.95329318976377	-1.14723635948919	6.28422619271123	7.67524850070415	0.290480778423913	-3.02863214606616	-3.92902586958424	-1.4228739929267	3.64792152291777	5.82961889294671	0.46368560258725	3.7161512165467	0.919563105046351	-8.1617560963123	-0.60606707961499	-0.805592044036987	-9.73734978907699	-2.27159578393434	4.64387613810384	1.80774709037647	0.154186940802309
154	1.79651420210035	5.59992321311445	1.25220356839221	4.94654694638725	4.94495474358426	3.91159016562395	5.18011211352878	6.46879799530918	1.3875254966751	1.12296319366	3.80898467595923	5.46907444919414	6.52505612819539	5.37100427692947	7	2.01669244921235	2.20671513438499	5.41318161687476	2.98775364128975	4.45419718254857	5.4973915710872	2.24891820728543	1.32402891618215	5.77105822734257	2.21660199319751	7.20310570664526	10.2808811806943	5.68060413344997	2.21128169573654	-3.1368241149681	3.08717503168361	5.5646895492415	-4.18515601252608	-0.946671430932305	-5.52470844883384	-0.307213278414331	3.78269377738795	13.2104454723261	1.38719246673322	6.89473595113059	6.2781144005219	-9.28858442210255	1.7578723906314	8.19943299082659	-11.0221242784472	-3.64693872584951	4.76940880366366	3.51399007656743	-3.29621763980386
155	4.49474234837622	6.21260319435152	1.12788435811179	2.19496286579555	4.11688348522794	4.10104992620217	4.89440480968751	5.33512084682497	5.39087197061182	2.43944596227638	2.62506719266664	2.10508277849239	3.0335987172857	2.78257830890498	2.70675588358583	2.49683730815248	3.49014499918998	2.38832107741306	6.00645919934176	6.69490056991346	5.42056691587865	1	6.74697764364738	4.22591012963722	-2.99973717171404	4.00702574020613	5.06310433333863	5.29986330951475	-10.1857236614207	11.6857846905658	-1.66494996304449	-0.313528743221402	3.38087765762822	8.74052770008261	-11.0508957555487	1.62219159191113	1.64500312903474	9.4294992805343	-0.0439141111765907	3.12625251596807	-5.04594111196647	1.37870811712362	-6.15943357567988	7.34703064506982	-0.560854593166415	-0.134246580274879	-4.15763475599129	3.87930085986109	-8.42980418706617
156	3.38342216231903	6.44919089501457	1.26914971352342	4.23437582634437	3.97723487236338	4.40573912920512	7	3.10870010588181	3.58329304825329	1	1.62278709759203	1	2.32118965325785	1	4.80850583778661	4.45900680539159	3.8331900233254	3.54745356338308	4.71063964116549	5.0342578159117	7	2.26228160724607	5.10708627232594	6.40585652264099	1.60841004858448	10.1964378389694	9.79641177195588	3.42427884103199	1.0741613578515	-2.97697046603813	4.97697060069303	6.72053511912668	-3.18795985398544	-1.25102451787213	-5.29619989459126	0.0443411313888752	3.11952452703483	13.4055820445793	0.560509248019595	7.50952451721149	5.46629044211875	-9.36022722965017	0.921630004501184	4.77593759894321	-2.7458050090808	-3.38853706536683	-8.99193020102375	11.1026620007807	-4.26725749643034
157	7	3.9204740606578	4.08041782584908	5.82261956859754	2.49827405853199	2.63598251535528	6.53804870559387	1.56658127113837	6.45256995680359	1.75615206035719	1	3.93327578897972	4.9405279384554	2.29615063250619	2.68777776245801	5.7488941727532	1.88421052174336	2.18167457409199	6.44843507280197	2.72167183496711	5.70649123550555	1.5743831146339	3.03156777986351	5.53270547514723	4.37210951360367	7.41298902731109	14.4765651804723	8.49716129937934	-7.37244990260124	-2.29094250783239	9.50124351764516	9.12739082514267	-1.511046801697	0.947987479075293	-3.87354728854099	2.7047438067673	1.36234221006293	7.06306064238275	-1.34948726516496	1.22972293616822	1.16587293587291	-7.06378598848091	-1.89885328771337	1.11621701226111	-9.8975074888929	-2.45530337317962	0.767140705847067	6.9187394663596	-3.11323386181297
158	2.21155735445522	2.10137362614103	4.03500397812181	1	3.69467788292551	1.17894600272621	7	6.48787237272812	4.97494573604117	1.98188476535792	3.84784316198034	3.06332610560854	3.81781246659195	1	6.21735634029793	4.92321839085889	3.68993182118735	1	3.87319261447037	3.10398438027416	3.25325323375867	1	5.61185095467207	6.08228613270475	3.12542119738093	-1.6032359160462	12.4291808623246	3.72607391933204	-13.3018764688055	11.1588836622466	0.085466960924262	3.51636671786297	-2.63060344903263	8.91319572464589	-12.0116501219279	1.36380897694513	3.2129041936621	9.76141259620738	4.55005498423303	2.27995399255156	6.13211106926197	2.21996354333925	-8.98103924597146	0.377484369843123	-0.064554207385825	-2.24267517334212	-4.4015197721163	3.95449549089625	2.34398359974897
159	4.55077951317316	6.51107940654872	1.31585075387163	3.14660467366085	5.24105610513514	2.71299986198699	5.67159732421178	1.84958395798636	6.26060893382351	3.83044425569825	1	5.99297992539177	3.57130933715068	1.87887730067944	3.32641076413605	4.33400574194877	5.06191662905383	4.13171558808048	4.13633979027913	5.28792670093921	1.16620729332685	4.33697428952917	4.58774083614301	5.37653390581913	1.43308184282122	10.4780723539614	10.7673057246684	4.26515673634879	3.11461993573203	-4.31587332397293	4.2099215746047	6.61710088636372	-3.69748703729935	-2.08240327783153	-3.83046783775012	2.07261406570817	1.12801754446404	9.54693962337329	-1.07673674338605	5.82933628598166	6.86535827176928	-9.10385487796106	3.20688975831804	6.16416197287837	-1.068940462223	-3.1501776921348	0.205835297394704	8.07676102803229	-1.46617429865327
160	5.05978337527961	3.07860653241599	4.5044541924262	1.28088210574107	1.21533679309433	3.65252729674083	7	1.87117083847481	5.11675128170303	2.35617111256716	2.99633979458017	2.18627695522082	7	2.83740033338597	6.82492498793404	1	1.86678349096364	1.38287700446492	2.05446807230492	2.9993776966876	2.5399808394736	1	7	4.28287827542218	-0.788995952520834	6.66060394553022	5.87452146793776	5.35611930729014	-8.29895986187557	10.7322536332477	0.185166034217278	2.60612134903005	-0.156716915777707	6.10158449306466	-10.8613956250071	0.0709090787990776	7.20010354608218	11.7202419779025	0.0352486789778047	7.04478769110962	3.21045545769099	0.718391812692484	-11.9861285706135	2.79704393600596	-3.78733763904307	0.0611941844324027	-12.0537153546837	4.68528953707676	-12.5475214385963
161	2.28491120742839	3.08350010359155	2.27465373671066	1.43866458809892	7	4.34705834309092	4.06009543806375	3.80381039641207	6.94617834698797	6.03935625017966	4.6813927372883	1	2.54851385869109	2.86056433160937	5.42422944359969	6.18953404521768	1.67987063878741	1	6.03865254771336	6.39356100434533	3.8167572703874	1.20868275356255	1.72818544329061	10.1236084998538	0.400621704378027	7.74805575352971	10.9950685007332	6.8834171313383	5.83089683277886	-1.92072312659506	3.86938374508794	7.14149531572611	4.45171707617155	-2.60048585428155	-3.33191462620508	0.187063411438472	5.01314403941976	10.5182082233281	-1.62748560810593	4.90673998121484	6.68478798453942	-5.82241968510044	0.746473072163181	4.55625189730983	-1.85057726278514	1.65386222376265	-8.25059525840904	4.6169765092381	-7.91241370066773
162	5.72557912159086	1.17406061457672	4.99056185408436	1.2554759055104	7	2.74168254967999	7	5.74880508107875	5.96710030920368	1	2.51638341984874	4.91168921140263	5.92342905724518	2.80970305985244	4.83586765455712	3.13417793962158	4.36453920729197	4.14342007146289	3.58286624061737	4.23352187052939	1	1.56295171385258	2.23423469774069	7.75109139627746	-0.458876130774362	9.40731346852097	11.1267183945582	5.07333811552236	4.24269522597114	-3.31523119987883	5.87743184759318	4.8520028601814	-1.8251411812454	2.25901647496318	-5.63205989637061	-0.0241953778971722	0.875589312967092	7.79921318295944	-3.04417772213682	8.87283092184882	3.25701343988041	-7.29287717839214	0.270401100231977	-0.872924937120149	-7.47901668440818	1.28520409002156	-6.7558100634303	4.16438792118938	0.74502595976293
163	5.36923814210543	1.92036385382101	5.10495311340511	1.22083330741652	1.34980564488527	3.57049438833653	4.04451815394302	3.71943584073515	3.34061176066911	2.24598828438233	3.19967539465694	6.07572947391022	1.94414631929933	1.87718586812391	4.61448616712102	2.14575983501934	2.8539374383715	2.37945451157553	1.89220308998236	3.71050277790656	1.56057083632884	1.21366954844568	4.07423947698688	6.21071180081237	-0.337884897560368	5.67270122972571	6.35824782278652	6.05665135847726	-7.99036911760379	11.5123799296653	-1.05798337244377	2.75923232464529	-1.17131315271523	8.88818179232839	-11.9959432951041	-1.5299373631758	6.85355880071863	11.9721573939784	1.07205588462378	6.52862560695825	2.08490316825223	2.81434897809114	-11.7207692488585	1.41626780109271	-13.6922395314561	-9.91402087913997	-10.1681736581951	6.14427286034668	-11.1654210909631
164	1.27774052803621	1.62097692516291	3.12468966325309	3.3057546047795	2.61833236768243	3.31736002760895	3.0130041317713	3.51449791904784	2.97336245653019	1.25413740351729	3.39165004093887	3.40881091127533	4.18833656731776	3.37799152198104	3.36112437657439	1.97632607583492	1.60391067000546	1.36128462650902	2.92946984589047	6.84197008502258	1	1.28579217198753	3.76153195396555	7.58179882788495	-1.51864132766229	6.66541244138445	12.1932313439639	5.62341189125005	6.49595352574581	-0.340119258229261	7.33185583977944	7.98649099229354	-0.165801773311508	3.18764368941501	-3.23314656897753	-1.57174922829027	-0.795894204297213	7.80222204142108	-4.88167605676947	4.515292828571	3.13316487884278	-8.39009190911211	2.05666161281751	4.28729878265753	-10.4921945817911	6.39289572061229	-8.26600719244881	-0.108517421807389	-5.97113404685025
165	6.18973418577388	6.79156312542888	3.52896253909133	4.87197232965314	3.46861855713615	1	7	3.79591628023185	5.48640825543506	3.66578339126675	4.51922014074684	2.6099646290188	3.42320421427274	4.24486046537934	7	4.12738302532694	1.59120049456353	1.13640692696433	3.22465957446697	7	1	1.11516962543938	3.29536298596718	2.77553825403378	1.15483472118391	8.57313241297142	9.68026142090199	4.66318366124551	1.32835566471511	-2.63631076432122	3.67736273665851	7.16243288154334	-3.6668745196792	-3.19083699710393	-3.11624392766159	-0.724494885327051	0.183224979344115	12.4082712708445	1.04742210777633	6.0586920000495	5.11448137380159	-11.2234110642334	2.92721383572046	5.54336626107448	-1.9027185168014	-0.929651440422874	-4.25310539387868	4.86886197532821	-8.00930984067137
166	2.41183575490228	3.46053200011649	3.29410627637057	5.38793289567199	7	1	2.96422166902732	6.13110354726418	4.89529907796628	3.48354682643117	6.45703561174762	7	2.75062487911373	3.70117189608226	2.69019780626648	6.28900207012469	6.92847284154435	1	4.18237001726941	6.23603295811961	2.56115729622878	3.0406798564718	4.15457229655739	9.01302662835624	1.12860143234401	11.5372670174722	13.4392121030584	7.92546560861979	4.19956604239749	-3.77296354446019	2.07520091846923	3.72453560490307	-1.09703023004572	1.31616103145122	-6.62437212772071	-0.0716843135476266	0.328431169040063	8.56268683801605	-5.07008481219035	5.5825426880377	4.83854918853744	-9.87116448395997	1.80343660533029	0.480663479821584	-3.63481810102253	-6.73989602023983	2.63942602816466	6.52401557403724	-13.3675977879117
167	2.55168077392283	6.3275414482857	1	2.93149185952773	7	1.04000472661927	5.82463086285832	3.41953089849311	7	2.44844583748292	2.95749307903419	5.54077964082856	5.80804898861124	1	7	6.5035496267544	1.56622680505858	2.26764685762637	4.57251727603469	6.94339560857581	5.96357559595219	1	2.61343886856593	3.98833947682571	1.9029411871285	9.98346493985064	10.1508632265272	2.579880777303	2.18194625453782	-4.22263706270267	6.1348313290505	5.12987901030209	-5.87276752482582	-2.27701958162673	-3.34082351616056	1.83640133725596	4.77720687039177	11.2263039217193	-0.531059148208448	7.68139885285361	5.75008048603142	-10.7468636365664	2.71586276412345	-0.223774245741349	1.20992307608073	-3.43554023863579	-4.47776497352924	5.3442969258891	-6.43231312284154
168	6.58611984084988	1.89341434055174	4.46616155983252	7	1.77263895478149	3.38149679888007	7	6.42663234704883	4.32397910433285	3.37235474762229	2.28308797611289	4.3977495773943	4.25372710790805	2.3788073134508	2.92799312538043	2.62564113703433	1	2.44256618256588	2.08785240341153	3.64318659340145	3.38216336655116	1.17167436300605	2.74911450856571	7.53365718314968	-1.04617168278905	2.90411009853618	4.15031717903307	1.80264574779968	-0.729556085201743	7.49201764308797	4.98251005882582	5.98302490411727	3.36122111432596	8.81725327543458	-13.9707622027547	4.15714407188784	-10.1640201846647	7.61183912178191	-5.83995678860951	1.62179697188458	5.10375571621742	-7.63026663884872	-4.20889205202092	2.76179215037813	-5.8805250937344	0.627408075543898	-6.24291445079526	11.3508483716484	1.18042799618236
169	3.9192654587554	6.8582743433952	2.37501436028939	2.8907101429483	4.77311997707922	4.0591778131182	7	5.04811055284296	4.95781187796523	2.12442832180643	2.23944006264443	5.97801350708374	4.12851985589198	2.27198416600839	5.57182882496208	3.6017774022428	3.61837576435395	1.82592810332435	5.69060843122773	4.23025713645723	2.75929295147936	2.54386069849409	5.47127213705594	4.56487029850917	-3.93215489271021	2.5729207102827	4.42721916637746	3.99305155451094	-11.0835100837635	11.5076045206358	-2.64184162959679	-0.520209234550891	2.79889863415347	7.76084975290515	-9.61016206736352	2.26191253736792	2.10763630973611	9.14042913384848	-0.465345442280909	3.9340902526879	-5.21798842868612	0.786737602877018	-6.10196126553762	5.91064028410713	-7.83499529794623	-2.03527506718648	-0.598414858218431	5.72377304221255	-9.28135750918339
170	2.46495613029322	3.51922970180741	7	2.22702953855038	3.63660420417757	4.2003695845601	5.45402793844117	3.03425016728972	3.33488668274291	3.73290239439771	5.98629856683685	6.58943685061676	4.47703657272596	4.14614995128006	4.35039888159171	7	1.31475304162536	1.69252244819206	3.75596398786726	4.04145973279211	6.30262832024985	1.39615331518366	2.94854972337269	9.9158491869125	0.688875801226352	1.55818179425241	3.15209348149683	4.91009406839489	-7.14620645462005	10.9904544188887	-4.27482267405597	4.38500566968202	-4.87081888029109	7.978441340457	-9.23603584315027	1.80615989362322	2.36485935158299	8.0076116235288	-0.107601477578676	7.61400903252185	4.31480705646833	-1.45311395921928	-9.21207424714292	0.0369396687528294	-5.80479241054331	2.29167478129274	-0.874543621151895	4.74405843929632	1.1181405618178
171	5.75142294879911	4.0608863032565	4.6750267462382	2.63699265764301	1.90934696749159	4.7562107806199	1.97056156498871	6.22765706637986	1.76957273727887	3.50041727112886	1.48409852220427	1.03079292946299	7	2.36068990649782	2.94263379289637	6.75332902474499	1	1.88314341806272	4.70295876909829	2.80370026591617	3.57321264021521	2.24198748241566	5.84058891960062	3.84074044929219	0.770342926089613	5.40987888467983	5.67873221695563	4.33917616937169	-8.89678422390139	11.0545384071757	-0.800451672552376	3.38940955722079	-0.356633376323612	7.44045666640312	-11.4089319025052	0.19598535620167	7.68717101526851	10.3155070178078	0.4975512970864	6.47031325479457	2.73869121443572	2.18830147702165	-11.8401512494279	1.87651860209886	1.00581486773878	-4.37864804368428	-11.7955665174224	4.5768177403627	-13.5629879750279
172	3.0357267219387	2.20819729521433	4.69386270374856	1.81359740866661	7	1.3385553051746	7	3.79471393968285	2.7558700559394	1.710514973272	6.38678941278521	5.3552690139473	2.34861640964735	3.35560781750585	1	1	4.74958862305872	2.40980896852792	4.20350636027549	3.1449947198734	1	1.2922635468039	2.27625488521576	7.81393853651839	-0.316652101915339	10.5844562940396	10.6798860252997	6.45159776294291	4.78888833370807	-4.30379062045539	6.41051966330052	5.50314470002972	-3.06604403430883	1.57350193796383	-8.65208824091423	1.25591798349802	2.02803442935058	7.26222131296051	-3.0777688708438	9.27659739150147	5.57814457015153	-8.12994585151937	0.383336799504897	-0.975279032749911	-8.92174290180254	0.327460391632142	-7.35493644320476	5.78992169157556	-11.3336224898615
173	1	1.1347670023804	3.12147906685005	3.5023450612789	3.40810827963249	1.80744260425902	3.38776203731091	4.21530848249245	3.8213324537605	3.60356494494513	3.58589341109629	5.00928373048683	6.45147660783877	3.19263100826064	4.09415228638948	1.26391390398479	1.25537462696853	1.33624426296564	4.10229228115617	5.50716792127061	4.06492519487059	1.9545284478622	4.83993408426793	7.50342546887635	-1.77476038356048	6.09269154004496	11.6185560652413	6.31211200814453	4.91946629528981	-0.523006625800012	7.08860849195453	7.64968306089586	-0.928487748370419	3.90614892401026	-3.46410942861708	-1.32611117868953	-0.731600966814971	7.10598552460472	-5.05946284547456	6.04733713217266	4.32713655486793	-7.65690501250763	1.82693094551291	2.05502325501523	-10.0420003418463	5.97705691565592	-10.452392970592	-0.415077786043923	-7.13397908728391
174	4.44843153237046	3.54224077180382	1	6.82176405920057	5.33706881496713	1	6.58559869795687	3.19043038240009	7	2.0631134836517	2.93477035352169	5.77160015269528	3.2275830763659	1.26176945157345	6.5668164478593	5.02689210394013	2.18220017850994	4.20827434728056	4.1581895565491	5.63611437279528	1.7402605394167	1	2.26676852855463	5.3803245451833	2.70790153662337	6.5876281807462	14.3871870457417	4.78859347947754	-11.5444351373877	-1.05977317319315	7.08130489073344	5.77514360389009	-0.473753165127061	-2.02201574462509	-4.65777885762827	0.239416163889712	1.8776397581519	7.37646972180045	2.7915600758689	5.76187418198773	-0.993182900032965	-8.59379455387266	-4.11369300145455	5.09905119056474	0.934064407768954	-2.42058641940001	4.08062902613531	4.87347790647933	-7.57059353325986
175	7	1.11568416407625	4.32712670392409	4.04036690291423	1	1.07203206817952	7	5.33419353162393	5.07092373535514	1	4.28104088892488	4.63343471486368	4.84197456498746	2.85717427259938	4.85366751607883	6.12247955936716	1	2.25949624670425	5.40641054028243	5.27838588192409	1	2.10187794451179	4.09912838605787	7.73282090381691	6.61116494105746	9.44725318224887	13.5868514916569	6.73316865145829	-10.3473835998037	-2.45908000542258	6.98007495984556	6.31658063204342	-3.12180848083681	1.58832189484803	4.74448690785188	0.282271144197591	-2.25920407563002	4.09389640447066	2.01369270524614	1.58543922470257	0.284074915684994	-7.93414323781506	4.23737306238798	-0.234765036589141	-2.9066646839477	-0.140716900760272	-6.12017331271082	4.31625137241342	0.959966113640771
176	5.79730540131047	3.74767075074008	2.52106242114553	3.62261436576406	2.5734925767758	1	5.14614269154315	4.9817839139156	4.58152792680502	2.39113639369451	2.9164421292846	3.7164253053892	6.30208344864449	1.04876471324577	5.27349797153924	1	1.12089106783293	6.99859600871505	6.55131666806742	2.88517185367465	5.02761603327758	2.56824767502105	2.56239791606063	4.99129513195354	-3.68897595178028	2.74620763570696	2.50291713937923	6.96953467826134	0.00800744410892379	8.60963027513943	4.80251289419686	3.62651795738695	0.0304090917040398	6.11363669321955	-12.4901562943285	5.35016570925247	-10.5952761558387	11.0170961989701	-4.14944189185958	2.98410690911477	1.97922484050394	-9.13161676853024	-3.77237850614619	4.42784664932525	-1.71469969192997	-2.42491778053762	-3.15948539605931	5.12986931757605	-10.0662228053304
177	4.99977641263285	7	1.61572888055687	3.85206421935113	6.46704980369795	1.32011811538894	6.72030844772358	2.45580357036405	4.70729640978629	1	1	5.69175695329931	3.28757127214296	1.94518058667034	4.31641116642621	2.14813137970732	4.34785969054382	3.29411938947561	2.49709308275817	7	3.99390803356833	4.2640952230863	5.19140723065035	5.10473069722965	1.59044637494052	9.42670242295024	11.8960154875815	4.23630668140964	2.00397689163393	-3.72521381428634	3.44630675149091	6.95275119162482	-4.03833630643243	-4.66022259435958	-4.57268707338658	3.84138160267737	3.45700314388441	10.2440543092487	-0.289344178203591	6.0958930910983	5.89576978374651	-10.3490747836561	4.40263038246366	4.22946666862552	-13.0502688990534	10.7052998236714	3.60342161316978	10.3857045149878	-12.1362942498293
178	6.13049234859907	1.12969868885277	3.94448183825842	6.53548991250542	1.16670391063489	1.39919408229388	4.8787140225386	3.09143655122159	7	1.44393533730451	2.00763326788083	4.82201380815115	4.41794215572635	4.93104992089667	5.72629274702205	5.89771632538685	1.96705585310776	7	3.89986919782261	4.2172363280307	2.63101993634314	2.53333700845803	1.66531145447463	5.92132982729678	-2.98466897542235	1.85424594523352	2.48252694085849	3.50653230210592	1.35718545746342	7.93074499971177	4.3454092789434	5.46113774962233	1.36046090324469	2.2751445533521	-14.1616850843955	4.44395403958049	-10.9068799869125	7.26846390375979	-2.19665688087048	5.93106395228866	3.99516264886667	-9.09241042175235	-3.40014808389476	6.7585955370341	-5.11711389756642	-1.11811966894831	1.67106909094531	9.81378146386364	-12.3920920127969
179	3.98700052093618	5.94785625427377	1.26535040536174	3.74997862405468	6.08884049568767	2.27319041118448	6.95496760954048	3.62084367445589	3.98858541084483	3.14757499025773	2.78065309726943	5.01131437389858	5.9229709144686	1	5.75638590377293	6.83336021544331	3.82632454460833	2.75760646600696	4.87352645832161	4.83256525548695	6.84386426863668	2.6539065817041	4.30309836007688	6.68677322186334	0.797942319979275	11.1121115622651	10.2707539580976	3.12541159217358	0.77479358888643	-3.35607873166426	5.41400274845574	6.47238257982892	-3.29674668807002	-0.961496549674513	-5.4793721715576	0.539204314031997	3.31821499562494	12.5473575585489	1.51396844025703	7.99057315388772	5.05369043415817	-9.80490996550921	1.21735127964264	8.12774335381413	-1.97373590312535	-2.81798357595131	-7.6112116352133	7.84529547598239	-4.10772052746254
180	5.96806760542178	2.20617108165902	2.31866096770767	2.44948339761795	2.79049064164166	3.81853173186055	4.34582651517903	5.50742469986578	5.98362431781414	1.88140798510294	2.28469533117062	1.28262515416441	7	5.7924017758885	3.54411744086737	6.12516559357655	2.9877639643246	4.86546979314472	2.99595196628609	5.80979143254782	4.99605961201985	5.27998394552093	2.77485679080909	5.40553186767043	4.49595298805114	4.78013600383602	14.220484789523	7.18070351836442	-6.01945098203919	0.0809613028236746	6.70871716058052	6.37596296116026	-0.530697940271342	-3.05143293156752	-3.31533253004687	-0.0515735874357257	3.36395617911632	3.91035154526173	1.3925717253982	3.6023194861594	-0.340631210350041	-8.3594307778418	-0.0758980171776253	3.68504883619226	-5.05107028828497	-1.98808175897253	1.87272442861709	2.23557433856328	7.34847962303299
181	1.50663313479126	5.8364846822382	1.41056460347139	4.00428518633862	5.52843052952259	5.57149850360867	5.58987074114845	6.94750531655141	1.83280923712056	1.88633891009047	3.8586027430037	6.73454952660576	6.92572707419106	4.31571052188976	6.77834293897709	1.02352956541324	2.19689536153332	5.37724027506921	6.16492118531444	4.26760336459987	5.62072744057232	1.41727518167757	1.09825480708905	4.88978536165102	1.89073987156294	8.47140791533839	11.2695978466376	5.34052765263508	1.83744509074235	-4.44844586872122	2.58913453506736	6.51263871046557	-3.7722851220233	-1.61855224766977	-5.34001831224996	-1.45315934259164	4.46347486418111	12.1240293884975	0.606931088599393	6.64968246967496	5.58246299900673	-9.54326408323749	1.56163419655265	7.10190786839936	-10.1925570250391	-3.76030330993644	-1.51279465833207	2.94325412957221	-3.47397775286843
182	6.65188361144584	1.54484976802589	1.08794423328252	2.98660692857139	3.1774761278832	3.24626390616673	3.98578202248064	6.22260000459043	4.62969685249814	3.2345515022138	5.84077031572038	1	6.7556418178142	5.49867461320486	6.91213215708075	3.85561594692616	2.61894714204378	1.21882062024237	3.01903086901936	4.99980209754815	4.15093033059107	5.19300231180882	1.65764250434847	5.83169056122116	3.60851070285014	4.68680450161602	14.2253814126202	6.54971537941403	-7.30083591457805	-0.0960801198644427	6.06822754322374	6.64143920795338	-0.00654076405168816	-2.96709046463828	-3.54438174158701	-0.83150004761975	3.24203774314531	4.70977091761402	1.28040645884577	4.97415447911195	0.402780866903966	-8.25806461018983	-0.183684207576547	4.78987784534981	-3.34117556566398	-4.0700678000161	0.746825695545117	1.86985475996642	-8.04689173245271
183	4.494079880498	3.49316786900225	1.1020369051978	4.84809824810906	3.85995789113029	1.09336303143167	5.81952863754137	5.22250065534424	1.21974061074138	2.54781363282291	4.14924933091472	1.83489590724787	5.65475966379607	4.07419794365856	4.28865084150131	4.99156841295414	2.56724402343453	1.2827841911776	2.05353931304154	4.20552998712208	1	1.84660041276053	4.328028722594	8.41370545073612	-0.735423198116478	6.03981400386566	11.4401382383723	2.29621804084768	5.67248359216113	-1.90663722934164	4.84465247275328	-0.703222497841325	-3.6026426608538	-2.51850181900324	-6.30418902090626	-0.351637226771269	7.60482450527772	7.31085776933374	-7.56470356089311	6.93959559998513	-3.00674580830545	-6.99758299392042	10.4869284959206	6.63151108765626	-6.10187196195971	1.14256717398134	-8.60924826691072	4.13620671253191	6.43465120510245
184	5.5266255601689	2.47147441429473	3.13116694477157	2.79257745166663	6.42599098657562	1.97273677060499	7	4.49728287395173	3.76816386005686	1.38481540661617	3.32077156034606	5.26991892527259	5.98255234693404	3.91151223249472	4.06921990653314	1.98370598240028	2.7096022321342	3.29808118498176	1	3.98745136899883	1	1.18353247903714	2.64761395887039	9.28082229254152	0.283121999768274	9.41676398667945	10.4222534226662	5.22616808885383	5.77364154955963	-4.75594351204392	5.87555543541877	5.02414362470521	-2.4962025089794	2.99079337471119	-8.40754401831717	-0.32955009881447	0.217091217421146	8.13670360442234	-3.73328725307312	8.91839381522098	4.45438819498676	-7.48792081085772	-0.303686322087943	1.59930584552517	-7.56516003876051	-0.674423580367115	-9.25625420857645	9.23047921653962	-5.90014714166033
185	5.06731332784295	3.37713629343689	1	3.84432871148046	3.40541463891054	6.74374041024604	4.33731898689067	4.89010700206574	2.84173167586095	3.70524023073124	1.72493446937554	4.81840461047704	5.51110357028488	2.42023320568133	6.01524424213902	7	1.32506684520034	4.9741261970393	4.21491611752816	4.86281107502233	6.94843392148856	2.85356157014209	4.75271220065682	9.82114118606523	-0.135947430960821	5.16155669805902	11.0048222222358	1.86530575872724	6.67774221369326	-2.37214788099832	5.88054917979811	1.57314140244236	-3.41752337160612	-2.87592348236642	-5.76441886443308	-1.43015000189945	7.01061786445069	8.20967615650792	-8.113851197291	5.35664908702309	-0.755941237161652	-6.98989452988284	11.2152540084718	4.10268559451318	-14.2767303094417	3.29619124110916	0.263653327698981	5.5620089843062	-14.4244132810614
186	4.27270137297046	1.53387758640436	5.02985623431865	2.3528694856211	6.9116252643115	1.21846485395138	3.49454256559644	2.17616781692428	5.39820051616247	2.69144174544634	1.11071766478204	5.79151799110802	6.33568257461762	1.71268749715334	3.12115627697715	3.97515327829845	3.29635805086516	1.82903231541178	5.08280411253591	5.89747506036627	5.74502554919635	1	3.29194724656519	12.1990324190822	3.8828409187163	8.70702134034186	10.5630841352224	5.15784843510518	7.39654431586071	-0.387643663570389	1.3428727130131	2.3849400132177	2.3911319168184	-3.35974897955338	-0.898475363713698	-1.08021462863444	2.16514494656503	8.66906441324711	-2.67079074486591	7.56274355031047	8.40552867686562	-5.51511226599655	1.59045385998205	7.10230670065206	-6.99151350689189	-3.61761791299435	1.17904613998118	4.11584823136363	-4.40973420053197
187	3.57045203773445	2.12597953838609	2.93351572626346	3.35133904875136	6.0836125993951	2.02595689049357	3.31395357270805	5.81558771160838	1.7130552854388	2.88130675648817	3.7731567312241	3.27653852090884	6.73863277756248	2.17557146904612	2.95671333692604	4.8892459020866	3.35103043348257	1	1	6.69659404639426	1.60540225434933	5.22819961755131	4.6378040999261	10.462432688658	4.06527183034671	7.93025282238467	8.25259194842701	7.30860214115186	7.06777821924829	-0.972245557951757	2.25816372732977	4.2582468995764	2.01984743847364	-2.95724363378619	-0.918040696638937	-1.02615900469222	1.85855985660939	10.0249775003731	-1.86775698586021	6.82103448334598	9.12871936425895	-5.37033637405458	0.724262112155387	-0.511304697961472	-10.1320375237019	5.82159432912143	1.14972717322732	2.5977677680393	5.5053721846794
188	4.45324057514645	4.82821348108839	1.10471635024394	7	5.76271015298199	4.92397532015758	1.65522228811099	3.05911965880714	4.90911158117704	5.26848506285954	2.6706654079247	5.90306994181878	3.73727675303234	1.34151815695451	5.67762406515666	6.04146738871881	3.05971812006503	4.13592180763881	4.74038817868909	5.4725064264408	2.1953003979894	1	2.39428933919655	6.77888235864826	2.72880301288598	6.90136060493532	13.8741082036666	4.41405928968618	-11.6873553286358	-2.22495551662083	6.98629630251566	5.8205750323973	0.0744739335040304	-2.46433359929725	-4.68043135273817	0.355957979856853	2.69775965226145	6.45473389730012	1.94211848545865	5.64508541473888	-0.729130913726823	-8.10214297134132	-5.05869042312798	5.93078308822897	-0.951933723374147	10.5879226587876	-0.799028151052719	4.63007198604778	-7.09476756552839
189	5.40439892488758	1.81653990869749	2.07942081930237	6.68814772321994	3.86094967199912	1.36128776464238	6.77352335934258	4.78228356773475	2.17223552304231	1.42637383874512	5.27137111047122	2.90393420957348	3.54724057276635	3.39840792782023	4.06295398376965	2.70192394307005	1.00092122694336	4.50685763421535	2.66168708257638	1.2236587784611	3.36013696615948	2.78591317844195	6.25363748885973	4.72715821411279	-3.17675499438175	2.20885384736746	1.77406594299541	5.3085106219157	0.414952783752092	9.76203637503819	4.78220104269542	2.9838570597265	1.54731980301187	6.3917531978934	-12.7422932250255	6.78657358010507	-9.43187239823953	9.30589050306776	-5.0476899469164	0.0408068145587093	2.83459750229206	-9.15843907147784	-3.41562121950814	2.4212630045391	-0.858242432062851	-0.24124910451656	1.00817790679104	6.60904939623607	-12.2120465678559
190	5.68358322923041	3.2649558415583	3.8095437691424	1.54859578479292	7	1	6.28518634932588	3.14039688325224	2.50532078816045	1	3.84962408639245	5.00707644268332	6.14216399626952	3.68601542146113	5.91603940450654	1.86450609546068	5.86593428696576	2.76624197781968	1	1.38675552118783	1.90242176791494	1.05454833529381	2.51089235838598	8.58479093923587	-0.305430700628344	9.3164839527439	9.97771981773449	5.36524199128072	4.40210773284267	-4.33074562504655	4.65361501678164	4.15469140752239	-2.63903028134087	2.67338142245607	-7.42627406303097	-0.871311650042344	-0.0132696454028621	8.9719197476319	-3.29021243292415	9.43588267344825	5.34846331095331	-7.75142888161792	1.03219919581602	1.43208576397175	-6.89893686692446	-0.93604787377044	-7.57789529731213	8.74914958280251	-6.15208630127105
191	4.55904064967401	2.25461781454778	5.93105564569261	6.81942941536755	1.54997665776961	5.62301965041583	6.45939281574874	7	7	2.46956547994133	2.90775085030561	1.33242241966896	3.06779582171801	2.01543882839227	2.10186798813298	1.86831894423197	4.46506301780847	6.09314057070486	5.40089131066706	4.36526896643861	1.40169159015889	3.74629271889379	2.1827189031043	6.7094835504943	-2.67635000373097	2.16565853466649	2.99867441840825	3.00923566992983	2.3807085966507	7.55868222769085	4.03919532517197	5.39161725943464	2.54754140760883	3.12769628074734	-15.0429400517324	6.02980273574667	-10.017378610595	8.35201892516268	-3.22748835436909	6.9123801022408	4.4686902978371	-10.0527840576834	-2.71352240333642	6.22500784085836	-0.356416245350154	-1.30572138134271	-5.83408716068393	1.49315606807178	-6.12893099794454
192	6.23938152311135	1	2.08091698104161	6.27287313078233	3.21989424177907	1	7	4.36420345019607	1.26729546147014	1.87589857293826	1	3.075511351539	1	4.32743953526477	1	2.57686464809473	1.69439720662332	1.4543119644084	3.91175818822935	1	3.47367877655704	1.79369129677729	6.1755054851406	5.27898505086804	-4.41419956713866	1.80066035560268	2.04626414163965	4.28353659540461	1.15516672154295	8.79671891277826	5.83766231990042	1.95043495393222	1.98482647072798	5.82742973668115	-12.8283954169639	6.07582102041423	-10.9914804925174	8.88064066457045	-4.5118790893322	0.970256031088218	3.32449483443266	-8.88073952496769	-3.35272653587963	3.89931502200255	-1.66456623688016	0.64087802608911	0.416622104187219	9.70317894833907	-6.25059737330221
193	3.15754636449384	2.16008180968409	2.36530719215006	3.43642887596518	7	1.55654901011762	3.82359993456356	4.64386217007265	3.21203997208941	1.25811157154998	2.92454377093862	4.21617809650733	6.98854943279917	3.32885904340011	2.67441803314992	5.79809840947278	2.27341205604318	1	1.36297619917546	6.30082710699162	4.47666417522899	2.17831488632167	3.63665917098017	9.88642055947959	3.49221603717619	8.27990643398828	8.19857113181712	7.47935652714792	7.63953145893769	-1.5285097692068	1.9530153823392	4.07867517220931	1.52856578598819	-2.53469018826123	-1.06787582499574	-0.649045725601684	0.963479689327196	8.86884709873071	-1.91440766015753	6.74905045228392	9.26383602595891	-5.34085640442038	0.994909641365375	-0.0890399509929058	-6.43299400773615	7.4993907844916	0.718221704256948	6.17066325841171	6.21771743725012
194	5.38746743944191	3.98899359029163	2.80669121733632	4.92567146652626	3.22091173839521	2.32421165207398	6.60741542654747	4.87606503021317	1.19771724132155	1.76907278923652	7	1.85932763126492	4.63802414421774	1.54787358811237	1	1.54029769557817	6.24541111470384	3.76146334090491	6.87816391995165	3.15496824109188	7	2.54341484885991	1.47194935827331	4.69543770525066	-3.18559033150873	3.1832268640956	1.46836808629291	5.67760364883968	0.67777563124859	8.57534522426468	4.32130771989039	3.82966708215161	-0.570821034303345	5.54946486612004	-13.6701772756734	5.71852588102203	-10.4215398549663	9.43534457488067	-5.74712219987084	3.16440819623623	2.72625090868587	-8.57849047086405	-2.77040422159856	4.14108202613026	-1.52785078252521	-2.69204427135878	-7.45439792951534	8.21610791295958	-12.2179930792408
195	2.8869371241871	1.93469484317176	2.57179256638938	3.16259180708017	6.98070452921155	2.5956124812106	5.1336319143662	4.13186197586216	2.32808097673813	1.61749362193405	3.46806105968299	2.30733357461254	6.29540167836499	3.320463643679	2.90962397080367	7	1.80240201425712	1.36132915127822	1.25428395241016	6.25268434523427	1.18189767215123	5.12302868067893	2.21504394858098	9.80069760148768	4.0401881573636	8.52538292828809	7.82405748858126	7.169792265911	7.50984413031106	-1.22607198618151	2.06440684825809	5.10454206903972	1.36976634775614	-2.76194160810867	-1.45174444618235	-0.541605053658007	2.10749898238149	8.7432142683504	-1.45730888686676	5.50859119606911	9.26166051491548	-5.05155532036215	2.37750669478833	-0.822108847905953	-6.95769175584006	7.18647318430689	1.02638600095392	7.39383811507832	-4.80325716948918
196	5.33216567977799	6.48058061517805	1	3.95920386991522	7	3.00257865551435	5.4572034962513	1.20133234449191	4.86168638377757	4.97151222508858	1.30686554684139	2.68760163036853	4.39580902865146	1.62508903500172	3.75686960494442	4.32486312641375	3.95943235420583	1.07609222412502	2.71129785287266	7	2.61575296685871	6.09113362525109	1	5.0522693835522	1.02398748074661	8.31465019715501	10.7386361570671	3.92986001337434	1.94962915849273	-4.06910481170517	4.57692648786413	6.2421706932777	-3.53146968971926	-3.13223390225856	-3.16476711754217	3.20271750359834	2.01563932154656	9.13489456623936	1.14691249593162	6.66525310515301	4.79625484327834	-9.71134079367976	3.31132983527248	5.28617085848076	-12.4076796932259	-3.84865976881668	-7.08490380346051	10.9476404324712	-0.585626335560284
197	6.57140199793255	3.15750022489138	2.59955703026251	5.40541307541467	3.04999581471515	2.03933968331945	5.90275971481893	6.46748054602492	1.83307010789698	1	1.9653202228699	1.8804615237763	4.81752752495709	4.28758749025152	5.37764072396878	6.59018467985926	1.31883223020241	4.10087560874074	4.60548080035965	2.57661189567104	5.55882445275683	2.81438802714975	1.46855203444619	4.1038074872038	-2.9840662141201	2.11712290011436	2.21924845145345	4.34240255979355	-0.200524321983785	9.48506433531802	5.21559165988265	3.72574569585676	0.305111979460435	5.42195249651828	-13.3152312681384	5.2060043680032	-11.1409107842707	9.05557351428849	-6.77106445928269	4.45947693142332	2.23268310779196	-8.81587722439992	-1.26486655631307	-0.828050631878263	-1.10596315247599	-5.26801154424687	-6.81558210329854	4.74330986125602	-10.9484541534287
198	1	1	1.27806296998802	2.25388852934142	2.70761065475161	4.69167678854402	3.97766167873586	6.02006897395494	2.03937260639504	1.28750949816565	3.73040147459079	1.03929878407942	3.49092630772199	3.81979453073466	5.26000122565307	1.99936952417878	4.47694589844157	1.93951884915259	2.15062040326824	4.34057305526496	6.88367834185428	1.87037996988989	7	3.7532857004604	0.126074379753012	4.50044121369267	11.8291662623429	3.95070943052774	5.07869498511627	-0.885898144205991	6.5684988994224	4.20991786458125	-0.835734391039145	1.31440473772835	-7.63807517765338	0.498155756462608	0.674359910682289	8.52880325509966	-8.35581503333639	3.65181798468872	6.42934402410679	-9.64255372057908	2.57980719969249	5.01698357137121	-1.6242846318548	-0.277158056008437	3.91344435826696	8.21923028686769	-14.3001275821836
199	2.20327568513868	2.80791229051339	2.56628344450964	4.86840056938625	7	1.73139125470465	4.99298560915186	4.05144501005535	2.29441791260989	2.08674678990005	2.93527182195595	3.98402862385049	6.69593970369536	1.85819609736373	3.30497197582679	6.11380128623684	1	1.04162288576871	2.53859700271277	7	2.27036639444345	5.46216520062227	2.16911323307759	9.99831363513109	4.76079395676881	8.07135734058182	9.15324348805813	7.09621856798485	7.83571108022567	-2.16710867783755	1.32248766346672	4.11136526827178	2.21720175695157	-2.93663159207906	-0.922653069188867	-0.188966657330122	3.06414127564915	9.33841179089687	-1.86249139595909	6.2636151011252	9.18057875173887	-5.32966774367601	1.7288653390931	-1.31029001974511	-9.15243857287912	7.98733315828472	1.01324002638806	5.63649819974427	5.40487418473824
200	4.53363399862488	1.65116602813681	3.57742713778079	1.43794967007674	7	1	5.04619267467216	4.33087156952907	1.24603681670541	1	2.83635159635916	1.31388177914136	2.03192289455626	1.76096069140803	7	3.27387985419013	4.10994133790321	3.07724551955306	2.48034385490012	1.32778700301848	2.26365809436097	1.41070822790982	2.66948943611687	9.787348618064	2.3330043694323	8.49672107778234	10.1294763954866	5.32550522406475	6.12425165154297	-4.88561659953254	6.01719508519477	4.36947259929857	-2.21010331391157	2.66372870029274	-5.95248634961574	-0.124738085951978	1.73909411752233	8.05921048288492	-5.04213638634997	7.3371717697525	3.63736882855048	-8.7480306509576	0.118544575977701	-1.57665410458054	-8.42074563015965	0.297699373122662	-6.83677285345104	9.33623889238121	-2.92868678048501
[truncated: 74 more columns]
