# Supplementary material for: How Are Mate Preferences Linked with Actual Mate Selection? Tests of Mate Preference Integration Algorithms Using Computer Simulations and Actual Mating Couples
Source: PLoS One. 2016 Jun 8;11(6):e0156078. doi: 10.1371/journal.pone.0156078 (PMC4898694; doi:10.1371/journal.pone.0156078)
Supplement: S3 Data — Long-term couple and agent-based model data analyzed in Study 4. (ZIP) [file pone.0156078.s003.zip › S11/Euclidean Model Data/Euclidean Couple Population 11182015 2329.csv]

	trait1	trait2	trait3	trait4	trait5	trait6	trait7	trait8	trait9	trait10	trait11	trait12	trait13	trait14	trait15	trait16	trait17	trait18	trait19	trait20	trait21	trait22	trait23	preference1	preference2	preference3	preference4	preference5	preference6	preference7	preference8	preference9	preference10	preference11	preference12	preference13	preference14	preference15	preference16	preference17	preference18	preference19	preference20	preference21	preference22	preference23	preference24	preference25	preference26
1	4.11235365720202	5.72693725025387	2.13948757341244	1.68437474466372	3.49256813126729	4.70646104495864	7	5.94709801644644	7	7	4.36630327450611	4.14426618132648	5.97252863099636	3.7469444988586	1	5.22251224512402	5.83450656540648	1.61576825436748	6.85331788454693	3.22425092645796	3.58751613427281	4.87770554171889	7	3.9449105502503	-1.86310134038064	-0.289292379664677	-12.8224807163253	8.76224826885595	0.947685122955624	1.86840465921399	0.946191234637436	-1.90142371583385	6.73114322519622	-11.6290727002999	14.5942460990562	3.87045598875198	13.3734871582697	-8.03768695708201	-6.1141016080259	6.99858572193059	5.41025583239351	-6.93049815312405	2.62997418821692	2.59797742924837	0.68878438580984	-9.60421510945744	7.41488149108056	6.03415357119207	3.74134899295836
2	2.98586657016496	2.62418758586055	5.44785324496832	5.66442587034822	2.92671590396536	3.20389962068985	1.03456285051719	3.28282503503242	5.56192781437944	5.49462459745576	4.57940344834505	5.0820486956129	3.59539591313801	3.99389666786853	1.23214579140648	4.76497337821771	6.81387571761274	1.11710841960695	1	1.81003320548932	4.20011090954434	5.54303504238727	2.59102428743488	5.4907080550927	-1.95263800058429	-2.12106454360294	-9.98918509228043	3.32338988557619	3.35182564253291	3.28406948891116	4.85036015283591	1.42989734584843	4.13631631023831	-11.085098850748	11.145836958034	7.76885124666933	12.7296610711164	-1.94901553798297	-1.3462157883405	3.13147965858621	4.95572170488713	-2.61584909072967	-3.03132852142756	3.28090196886388	3.03522108099599	-9.79822705450212	0.0444760271328872	0.472541157047951	8.13565755622563
3	2.69299314987309	1.98201379469424	5.09963118489973	3.15080610100891	3.68114283412236	2.30315641159917	3.28427683941367	2.84992363104847	6.73741323222364	4.69825034858715	3.6864793059375	2.93323525256871	4.33925041634802	2.18164557174663	2.3479326135198	3.15195133644409	3.87451435841373	4.35136682420969	4.1986961807059	2.17089328746086	5.64404157622223	5.71680997249721	4.82540888488468	6.05631521904676	0.0425982482126354	-1.53417690513695	-11.3589090527899	4.91757977495186	4.68225029784633	-2.08700482333337	0.441924933617383	-1.75029259812046	5.47398550378924	-13.6562384901219	12.1689030816023	2.66674590015093	16.0975361846143	-1.0224388615337	-2.35772800836518	0.71834651882304	6.5003607662302	1.28945693267475	-7.59495910954303	3.63421705247573	-0.26240252513684	0.433399760243001	-3.85196477587468	2.24978555739392	-9.95228412826885
4	2.90354056231182	3.36871163634091	6.42721343831574	6.02180439028402	2.07684253695887	3.33975694342582	2.2321495298588	2.13596592336295	1.79408333873108	5.81981249860747	2.47735901195909	2.95563888918875	4.51185588424605	3.94569598527061	1.65374098084532	2.7120083118226	5.24946068927875	5.59165091276854	4.01022465808044	3.43621159990783	2.23281023987929	6.44611720140508	4.74557008904507	6.11104403380658	-0.313657594698808	-1.42893979885771	-8.50917082099108	3.76881004064121	2.7428677439359	3.42166203067248	3.32708353199167	1.01605176668015	2.09708834849628	-10.7158930226682	8.88113968736102	9.24981311442298	13.6089173192607	-2.00913730376373	-0.669953550531659	2.48058549502641	4.42881814780899	-0.919398679537579	-2.90826766040231	6.44995422853847	2.70639858570442	2.65131937398238	-3.5487396428886	4.73935518867124	-9.16446065078159
5	5.80471990102418	1.28807464727977	1.52070705297774	4.10881235298573	3.0252389445853	5.72053124242578	4.99741988306327	5.23365045353373	5.42281573183513	5.86424295116677	2.67056595464323	1	6.40349342751975	1.17927658304075	2.17477118379201	4.36305204033403	4.30492596126453	1.79484725210462	3.66226878178437	2.43667119033039	5.37511060161631	6.48136082544083	6.40151387987267	8.24557387954185	-1.67771908845679	0.188098557626007	-10.9445810558147	5.04232322212301	6.58023845989233	6.11194087675923	-0.0644287732038957	1.51279470146834	8.46100277352881	-15.8866737049194	7.61760007790869	3.49121933996911	13.3981825893682	-2.876343592145	-1.47223976008207	2.08337042296762	2.62713965493751	-1.38345493619319	-0.729333301800995	6.00665320238022	2.03512750274664	-15.7254732155422	-3.70429194105638	3.58391097333298	-9.4583962011061
6	3.12644033120776	1.77035095952817	4.83496109123223	3.94017540306064	2.08867996237906	2.66652223170403	3.64754824224578	7	7	5.03153145630981	1.29508730958254	2.59956018797088	2.97220798733775	2.03841203128804	2.86215523185111	2.93350928757122	5.55126379966369	4.31380249324179	4.15950911432074	4.75017270963735	4.61696792864941	5.58304939100865	6.48904063769597	5.92146615159124	0.423392651764903	-2.2488508184724	-10.7237728431286	4.58943000098615	4.91780944252334	-2.18929071214189	1.19958064635054	-1.94955657260028	5.91747897750565	-13.6134444456109	11.1401685611678	2.06039784636686	17.455556880662	-1.21673037416181	-3.1936395035452	-0.630230713833887	5.68867999491805	0.773305425075712	-7.46822850099464	3.81630916795439	0.400858338392918	0.185500492737387	-5.79363991566731	3.62956117075463	-10.4483053642829
7	7	3.35517820501131	4.19629258051244	1.03961221913869	3.42326713396428	4.07397574682568	1.67992945684966	3.82483339563487	5.35108646743558	5.52256230496396	3.10760668692664	1	3.20728042580003	1.9363551484074	3.33649627575796	4.22994504147742	4.20180712542785	5.609456995754	2.34984914154721	6.52304124079568	2.1613657596172	6.77209991506842	6.49233732132299	3.96251602574963	0.746258366564243	-0.102515226493629	-15.7472234112558	7.57162154925061	1.95452567105773	1.08757026060524	-0.273095739400514	-1.24177808803934	6.03139362034361	-12.6227512612951	13.1626376527163	6.17381658947452	13.3530176776929	-6.57467570130059	-3.92675947158007	6.88110523322184	3.78000895111598	-11.4421696372021	1.94248669569616	7.86775574005244	0.334876362986413	-1.28863375012463	8.85958327341882	1.22307463271006	-0.215420947453369
8	5.81478362697325	4.51639493960287	3.43203214274456	1.64356806202142	3.62272612844615	5.19417366500379	1	5.59126452183953	6.26414485086694	7	4.97665036661803	3.90459891638126	3.3750919986145	1.65134552196546	1	5.26727188046286	4.16521168198719	6.18964554489983	2.3028780142876	6.35492355866547	1	5.0562773045894	5.23018548305008	5.89886581393285	-2.47506928892871	-1.28495372968894	-14.2828968811785	8.41486475553791	2.17771755292894	1.91178273477375	3.19307225380004	-2.04018926723144	7.64414620786012	-11.8306548503334	13.5739744613989	4.40847180955143	12.9462352942775	-7.48008821663344	-4.55241242049459	7.31656593706125	3.74481840046684	-8.02023715679572	3.6131941840111	4.50441476289887	-0.0972447194654463	-6.07148950375973	-4.38091299768038	-1.52540327617775	4.07069545718054
9	6.43682303256743	6.53884127619616	4.13196735206214	3.56502425672184	2.40130908122947	6.58029961380261	1.87044069486522	4.45160789162959	5.80209496018367	7	5.93728744483746	1.94013072435949	1	1.49105393948709	1.36382876352418	1.30712177318305	4.75154792297127	3.23760547332433	3.49549601437973	4.3472037101847	2.66057931564592	5.72189248012799	2.01401219656036	0.629951131297419	-3.63517983864659	-2.10493603680005	-10.9648763613411	7.47934402965456	5.48957578354479	-1.96567304978164	3.4332756425942	-0.55352234235279	7.10662023961372	-14.5601748616201	14.6767364941136	3.36859137492663	13.2438973549866	-4.95975530485489	-7.50528993678257	9.10228416144131	2.11695959758378	-7.04661533638246	-1.28982235635526	9.05695351299175	-2.16322369617346	-0.82199710048104	7.56613717747384	2.07501047136399	2.17753502952447
10	3.58634614553924	2.55003741191619	5.29262313040688	1.58719364905373	1.32110919505734	1.65778573465258	4.78560314543827	7	3.08555083784415	5.95274135819635	2.56354205692416	2.96995339295093	6.19284500057031	5.18599548012793	1.53517340501655	1.5915230033012	5.19083327314241	4.61610050638793	1.4419567131423	7	1.78370905081647	5.53995463884719	5.48069737818893	7.01714869284117	-1.38653789822317	-0.597319198132195	-9.76699210349592	5.41818038316555	7.28673773697483	-3.47137986224757	0.647080662359926	-1.51327404024746	6.73937149340317	-12.1423425178975	11.6888926967016	3.11513584586383	17.30099246664	-1.07389166509284	-4.24840244994052	1.02431173961463	5.97473689381337	2.88108361016262	-8.48552325425065	1.04213543293606	-2.14016110570044	4.95896100977083	6.35515145821071	7.81008796325569	0.333095581558725
11	4.20269876844807	3.41383033159088	2.58568439463892	6.08825025795061	2.52891276742631	4.77002235976233	1.84882759544179	5.72084322071142	3.26155364221248	6.77515761589585	5.84796573503578	2.37617089676054	2.41548283098596	2.28690234996133	1	3.27957816024483	2.13774365563479	5.80681672776997	1.76941165182695	4.95484461679329	1.52724005065958	5.08718832026668	4.91386699466378	6.34237452555565	-3.02433189344601	-4.29228214034174	-9.28583267357879	0.697277079403137	3.12288939461594	0.970873250366722	3.84964483836002	0.574413807207009	-2.46680567700066	-11.0184271177298	13.3613907437504	9.92239270787812	12.3473902053597	-7.05665517632724	-0.345025130089792	4.31542900999474	4.10701669697798	-5.09678495901333	-1.20364225304493	5.3013924903279	-1.24841952269867	0.91660100412451	-6.92867297905064	0.854717663358889	10.9589407905178
12	3.62614044682989	2.70966436973764	6.3349752561196	6.80832314427245	1.91835350260361	5.66436327803767	4.09956010312436	3.14199680236578	1.68535515953618	4.70256481032102	2.87279617299531	3.0616872462826	4.8457289163202	1.34571527666915	2.33139445050789	2.38055874776843	5.84242596671088	5.97970777699125	3.54831136539823	3.62158221620024	2.23060061712635	7	2.74051223276291	5.07854486973241	-1.65177878783755	-1.74158249116917	-8.07036473399836	3.69642125469269	1.7063838316773	2.83867000821029	2.90501765453588	1.51497697870774	2.41795758057162	-11.6457333409933	8.69700383664782	8.41687635285806	15.1728162840428	-3.44680523196047	-0.148652237994418	2.87621189785653	4.79432856594378	-1.13502467845609	-3.59648826037265	7.26687204932839	3.14538060502109	2.52443286228522	-3.45939471415126	4.54736107453992	-9.48200243055665
13	5.68069536440323	5.06406687809362	3.84424839815458	4.51867054500056	3.32800121160926	6.27858770063313	3.13205559918361	4.55720951770584	2.60434135115442	6.5658854809651	7	5.81755812072072	3.22374735797898	3.11487326434828	1.41217508816657	5.30129015627123	5.59518079278769	2.68279381773435	4.24927111714627	3.54100855138103	6.0693927645206	7	5.74087200114749	4.41778924902138	-6.30199771678429	-5.2324944342268	-12.196154876783	8.98608065749877	-4.33583803749141	-6.85890744225718	-7.02464131528034	1.9913031111537	4.71274722668486	-20.3544775264284	3.43663948832336	2.46704445117383	16.8859906173565	-9.39648092245031	-1.02312849216298	7.58183625330871	-0.552126428284909	3.58398613649622	0.65027352850171	5.87659383626741	-0.526186209066033	-2.17775034079681	-6.27733328928103	3.33765485182852	1.07942803433144
14	7	5.10901100524061	4.46347390262931	1.03025476410736	2.42945518441592	4.58055860980448	1	1.97449666557057	2.7480272792053	6.55506738602972	6.38778661860101	6.34392945655788	1	2.2521207339287	4.34634116508838	4.08108396978207	6.98395457455452	4.14707407109305	1.3155196936776	2.15720285456323	2.8995242857303	4.64929301492655	3.42358561652874	5.01089470465065	1.63385201216149	-0.125764971152396	-16.1281106082538	7.62951286073372	2.07037140183395	0.667393631124529	-0.670155099560461	-2.61212706557418	6.14304248766358	-14.4691557232453	11.1743530502916	5.68105296319862	12.3011827587247	-4.10734954783614	-2.21596996242458	8.9919636288331	3.9392006225972	-12.1575976724567	4.31168559250832	4.92476068101714	-1.29653736440205	4.53748238080535	-7.07823579404456	2.40663418901788	5.15849290367104
15	6.68371267298687	5.20806858124021	4.51347219132902	1	1.87874903409888	4.75540828825404	1.74841012873952	1.32183084798283	1.41409099531727	7	6.00761321643249	2.46852684013221	1.26678443074982	3.96412981727724	1.44573787860981	3.84189681120761	6.30593416745545	3.20470067808801	1.70849994925386	2.40125334875617	4.02229339198227	4.08000574763488	3.03989065025253	5.28092785354723	2.4418851566344	-0.296587389457051	-16.2101511894468	6.72070204404451	2.27468859411986	1.44967005108788	-1.23206461897633	-1.18504916601746	6.32155222354199	-13.6793476000281	12.983030192514	4.87095367117	13.679546164494	-4.71487047527993	-3.10098293083805	8.51125094178631	4.18654285377556	-12.1164159895376	5.26255970069115	4.51971373376434	-1.00724221854771	-3.10784936548482	-8.32689582723924	0.116880343773846	-9.63590029197248
16	6.08146660142292	6.04812758722021	4.29772774109227	3.91779311737241	1.23654132414911	4.03749903306745	5.96718139483438	7	3.07274622907152	5.38964884693883	3.69431172724053	1.35023375862781	1.74997255199301	3.944675857644	1.12769968647058	5.28455792818781	5.92278820812246	7	6.66991891856626	4.54113750396457	1.57117264098302	4.78851444842526	7	5.35362376873312	0.110845405459091	-6.22676147859555	-9.66472535953259	3.91957005055563	4.60521486559717	3.48229486348312	2.93858727713482	-1.2187734257218	3.64778208027915	-9.16198394071937	8.95557882447259	10.5188425739938	15.0513708082198	-5.92600342918455	-1.8357621409942	4.17243681360817	3.21497187284529	-2.26733452711513	0.873572112076904	2.70436159450526	4.45281393478572	-3.99555751300405	7.47597823434162	5.2609203303168	0.76915704866545
17	3.77101767128376	2.95407858426661	5.26895539992136	7	4.60070994627305	3.53372898323211	6.09518385833433	2.05504328346601	5.77468540188626	5.18010029567409	4.95216981319718	5.50706373543467	4.02603800811481	2.73386942737977	2.78570510847663	1.886951006254	5.22136959327907	3.99240127041346	4.36120997308309	1.48796499993058	1.894144956521	2.8679764239894	6.16569528791252	4.7281188154754	-0.525580181956286	-4.49517121512849	-10.1960826484383	3.81828899574585	3.90497982239867	3.75313563114971	3.52348614054615	-0.18294866966685	3.18152228991161	-12.0253434617917	9.17569890859485	9.0711427847245	13.5448253159974	-4.65127998914342	-0.394508110208182	3.36542210466597	6.35876255338173	-1.971970221775	-4.73685655626252	3.89447042638471	-0.652663426336479	-3.94630906052026	-5.40032903342141	5.15708121919448	5.40152536797032
18	6.02532515747875	3.12244284638878	1.56676184532695	5.85788780908553	1.34157303275329	6.54550639187406	3.92914049769992	3.91042278854485	2.55207824917388	4.85966770518152	4.66547172111036	4.14487780990071	1	6.50956361464719	1.98472465515816	2.98502893571871	5.63513506371035	6.97359423366556	1.55853291692148	2.82116850812176	2.28510310767912	6.64373580033787	4.95623934859297	6.28035113700953	-0.224596151759636	0.525558169905983	-11.7260535096919	3.22850201661516	5.13181065652738	4.78866652881359	0.141034701039743	0.0217625626705302	8.81230285665991	-15.5707464730505	7.67458466692017	3.21627007495811	13.3568397336671	-1.70705981446606	-1.38156720111517	1.11789528614804	3.92966833509086	-2.45714919471285	-2.20658737135725	4.68134368436861	-6.87627973344457	8.46313522494358	-5.44976142726704	4.64840954853064	-6.79379152080682
19	4.84228912198131	6.76592050709871	4.27636029802903	2.85341429042661	2.30144650945849	6.88228830172333	1.30550005480392	4.63564338464602	4.16719000507931	5.57660226616982	5.84204680255177	3.03142873512327	1.30634963313347	4.72026967548152	2.74765584774652	1.8627310498299	4.16516134154588	4.5254906989269	2.00010607091762	6.27703888042684	5.44275477090158	3.86343858787013	2.37540602948981	-0.0905900955218245	-3.27613672008786	-0.768850873873583	-10.1000667525895	7.79986364010515	4.52396756772689	-0.266534073289749	3.98315994453578	1.1501669153954	6.69608037667195	-14.4096305698783	14.5460205366083	4.85414058058005	14.881026264381	-5.2566236147176	-6.91275110479738	8.27883499779147	4.07188128815878	-6.43347000176762	-3.34931753944211	7.43973261681189	-1.41382633352124	6.27867483788556	-9.16624212368776	1.90692737588308	-4.47779215876446
20	4.02838991186681	3.48179962101936	6.01027344919221	1.58503905483328	3.61656795095321	3.57609285635808	1	6.38782025345658	6.45152952994091	5.21737163312583	3.88571676501157	4.36096130116974	1	1.54736397322915	1	4.05723924520238	7	4.67581444773709	2.7044074863794	2.23547481624503	1.46582220988838	1	6.309581280485	5.93181730995746	1.1031836782499	-1.61143953830746	-14.2042425830274	6.01139728287385	2.85199640067842	3.6984005776674	-1.24089285166751	0.785832001852738	3.69201564598026	-10.9966704964645	10.9589504884128	3.78523791442944	12.961272331682	-5.19441813360748	-4.0312014467403	6.94473194449902	3.0144463882753	-11.4731445949047	3.03067444337401	-0.401821059441807	-11.8790529779558	-0.560677465033101	-3.58513699005891	1.62345390835828	2.0895754644807
21	3.49822879169833	3.47378598887993	3.58601134098232	3.86774572095863	1.85021540294979	4.93469251811584	4.02876615332129	2.31272692473546	6.97702713449613	7	1	3.50654025847879	5.62853690570708	3.81586914121525	1.52198635695296	1.00156135704849	3.42877658164203	3.79763283295027	2.03519717930011	3.90617542526248	4.27919824387598	4.16795371610492	3.47519620157144	6.9894254629088	-1.28682334901414	-4.06558491194788	-8.65977476512895	4.0229968733522	4.16672332936134	2.45243908536875	3.25814562576573	3.00632822303181	-2.75462808255738	-11.6460677680922	11.660200121134	9.39645525584709	16.0870214617986	-5.16810265138091	-3.40966795173335	4.52431132835568	4.26748395659081	-4.52407337916769	-3.52338465723691	6.35875126687927	-0.187825285664944	-1.16460016689559	-2.91724259590088	4.84300247679623	-7.6970104556006
22	3.98810335168282	3.54383540327408	2.69356713430851	5.66255532670759	4.66042855138754	3.19738830918648	5.14231623112499	4.05499848847011	2.73158433257265	5.44977738274783	3.56176738327916	1.74945455593012	3.20807270626535	2.66187292379083	1.46280568495439	2.4385830764769	4.36024507058898	1	2.69325565998444	2.97737688522764	1.51112914970042	3.78340368623381	3.23342241503342	8.17760491568407	-1.25371793496519	-5.54445999537501	-7.36527397888481	3.28834237667514	3.55044085475493	2.30262143064698	6.12658841592154	3.43536137661502	-2.86006550277849	-11.0600802491704	13.0927263221374	7.3955671620348	15.1342413038641	-5.99216572684029	-2.13873304539398	1.55393312606284	3.73981574163631	-4.61156770307943	-4.01170092387356	7.01268760302763	2.33426756665433	4.01226559669592	-3.15210868593363	5.45850923823568	-9.90844554920615
23	4.69586190219302	5.43243239421894	1.80441318519274	1	4.06240931864098	4.37409729465145	5.43004305241131	2.22101338959863	4.89274644240205	6.32966569660434	3.33110245999749	2.92755513502861	2.24329056290701	6.54494942328361	1.85119231292367	5.10103023864279	5.53703702793322	6.3035661979169	3.14763285290313	2.91704974459852	3.44798377967208	4.30715245928604	6.46471674304897	0.684680832154324	0.165531626435698	-2.15715013406123	-18.8137177520428	6.79680797130905	-1.6100141354686	-2.80372268191579	0.533656482457652	1.21149117920631	1.77051067318633	-13.2185244904989	12.9205855059787	4.98142292067367	11.9358552316433	-5.15763167748372	-2.4401863796539	8.5755148655103	5.66495265328009	3.06958095851375	-2.93850053322987	4.55584906194364	0.558707306961148	-2.30103768402873	-5.92924489683361	3.14382367946097	6.70684434365718
24	5.52636861250334	2.21737821966313	6.24320557176781	4.65402873446082	3.67393499701648	1	2.57503905903735	2.25230426145422	4.8053668953512	4.0757224972509	5.37356369220506	1.94754470639105	4.30493332287562	4.1743005815271	1.4269565446482	6.99001836219841	4.90781904000634	5.57608238318146	2.99451797277043	4.69012056439362	2.80788500036184	7	4.49108886126351	9.68668275138395	5.29587969723486	-1.69208275496158	-11.5750762283004	6.05023885828246	5.02787718483508	-0.650962252146946	1.30862852213487	1.71328410506657	2.3240034138313	-19.2855202175127	8.37389505702948	1.51959457354531	12.0476829526877	0.173981317272941	-1.94637260048294	-1.237637975591	0.385515448735021	3.57465645273626	-7.59499146410299	0.46954120820266	-2.7607362872846	-10.0465464279336	-6.44459115810234	5.26496003747045	2.04574946493185
25	4.95978551588088	5.46968345682901	3.01452643278548	4.91849714741326	4.10791616856739	5.61351485008077	2.48227804060989	4.57593554059209	4.67600130955466	7	7	5.04458192368426	3.21978765134201	3.21415481165403	2.45537507051119	4.00027808022302	6.83998096589049	4.94930948619643	4.71143803527746	6.26899607514933	1.48322697879722	6.66924385860839	4.25376379873589	4.53464786786258	-6.64741738500739	-5.08250752062258	-13.0378790289687	9.68246870915405	-4.27680643027989	-5.86900439183849	-6.17105929057193	2.15462160711167	4.92788105707445	-19.7242363265689	3.58129673414302	2.39356466932474	17.2340081013177	-8.5541088585311	-2.2594177056136	6.59064953899359	-0.685928884752164	5.08558556141591	1.72145596632648	4.77599799211862	-0.596396213054515	-3.3805213720391	-4.68668213102623	3.31428828994145	0.896612513365928
26	7	4.41295525450521	5.0644287444264	1	1.5938118828703	5.00299002256431	2.76643029197576	5.23072571068288	3.66303659411223	6.29027054187658	7	4.27209981752735	1.53012362277833	3.28161149968969	1.21301504327781	2.69843142336665	5.70174127388515	3.01249098341274	1.54234060071457	2.27067519818249	3.01599424139251	5.53255789634992	5.71636892771921	5.94692190706058	0.710265402675709	0.686446340057601	-16.7675222166561	8.08928164005423	2.08007913540757	0.977763455734547	-0.562640163026793	-3.1764041318406	6.40916199381514	-13.6831790886473	12.3182083227658	4.8778622140415	13.7551597739912	-4.99507945725837	-2.98955790520537	9.70690589887373	5.1976576979802	-12.5881612325683	4.48409789712499	4.94515746051631	1.47655077052388	-3.07532434144091	-7.56196758705236	-0.190601862254416	4.10698334335979
27	2.61171571388771	1.44354867020597	4.5806846414151	2.68793243065021	1	2.99102934075152	6.74512723013113	5.26078415143583	6.54579600474319	3.35788314123711	5.18578298996958	3.76183141293917	2.48844068537811	1.71155056540919	1.67524633489271	3.3883837344226	6.54738478527845	1.6280034895314	2.11790118589682	2.31568540704206	1	6.46333861329506	7	7.39085794595185	-0.0398235782038244	-3.27310511968478	-10.9071964268647	6.33289429270277	5.48923980722717	-3.57361451025269	0.817489434166413	0.326923452783656	6.93981009346563	-15.1171003090259	10.7828070153623	2.77050307844972	18.5668767015994	-1.61862539741633	-2.86557256138413	1.43676663446711	5.25895458510213	3.93904478001067	-8.70022092519007	0.472398494715799	4.06286796180436	-12.1713923808907	-7.09050174040575	6.84417743279682	7.14410746617102
28	5.54296716555145	5.96507185228712	3.9947740929448	3.77307106152665	2.2287079520614	6.12693839479627	2.05358552264997	3.06959898893692	4.57061736618089	5.18438254576297	5.77698704422214	3.94739850009797	2.83789796888992	3.17023640808148	1.68181843399252	1.7475317562641	4.35218827704737	4.08021808532097	2.98248948208719	6.85423082193123	5.84704413932442	1	3.27956410998488	-0.555794752301182	-2.32015791582775	-1.96892637386113	-10.3594245941648	7.01903219294797	4.53827860996132	-0.362307270888893	3.79130840557683	0.646431666711948	6.35628434697766	-14.12795021095	14.0962269793879	5.29658690369897	14.4114126439048	-3.50293568854416	-7.09590976207449	8.3235546757904	2.34862848359226	-6.63134777641543	-3.13659915242377	8.53895150651125	-1.24779437527968	7.48373583921048	-4.41315377827796	4.40731206765329	1.93993146029899
29	2.24116980450916	1	1.77955863076875	5.37665654724796	3.55639356221402	4.14530169812885	1.37050007606484	5.9706889861091	6.58674630065194	5.70521073234329	6.3396343396035	2.80294043506707	2.66880957775762	1	5.45687182573576	1.26049745957304	3.99242805584938	3.93672271432367	2.24641028970239	2.80795216681034	1.74901571928142	7	6.01190126736773	5.69010243630177	-3.1444969887879	1.29583425467044	-13.7564526542885	4.33846353126784	4.3867212361903	4.90154556483847	-1.98024135627613	0.419924009005275	4.56973059498992	-16.7039909399762	9.58664255786863	2.99043996860071	14.6524817043481	-0.734473102940276	-0.840967172781836	2.51611848355167	2.98477344133501	0.819312962289692	-1.09207694424517	3.71310556439003	-0.334696202649306	-2.0738922384023	-3.76687301731012	1.34671606936409	2.04304507660768
30	5.41769391294843	2.72427865290312	5.66327708767903	1.58329229209036	3.15402548158041	2.07977105375097	1.08236526786753	3.21624587488162	1.0235279854637	5.73709736131863	5.4682992329486	3.17059826133448	1.77357361405735	6.68413619909065	1	3.60255482484904	7	4.38139700385826	4.50502327024153	2.06108753954795	1.31456739708342	2.63907677041739	7	7.37078166648415	-0.00398648408627861	-2.34481941916637	-13.0529262150992	5.60173708134838	2.78864304860579	4.12624622266451	-0.751698687525005	0.60710369484784	3.95038887440619	-11.2714352767721	10.1339385512661	3.20286065949296	13.1442455599132	-5.24530577210109	-3.35490985820217	6.92375767242857	2.60064527994776	-11.683618176833	2.38322603512238	-0.239310501376037	-10.4439794199573	-0.753840518888029	6.71722459141187	1.11976013185728	2.07586700216239
31	7	5.26246543900132	1	2.0040734473778	1.56654746483286	1	1.99367756608471	5.51329241183906	6.6187344823765	3.10761380602736	4.73031738954494	1.78606307991278	1.37727405808645	2.64932824687458	2.36579435899771	2.62973172513641	3.91772949533469	5.63270076044287	1.84573816074857	6.30807965049208	1.85292588997544	7	5.14029117762999	-1.25293266572763	-1.10903753916385	-2.01854141142889	-11.3162740193586	7.94808412822324	-0.748384822122057	-1.77061671721264	3.82283639809622	-2.11279279347181	9.51281907692298	-15.027635638673	11.7222476660604	3.34118418915721	10.7246171640977	-5.46550107306273	-5.30469102645942	8.56258335641876	4.52307580381668	-7.27785976521304	-2.10962782859016	1.88959888382328	1.14387388406194	-1.38097143009624	8.31033031077363	2.77978792824239	1.75431444017781
32	6.60396387569422	2.43168703859743	5.44147651365081	1.53589203786695	1	2.99618348976308	4.71072066747686	3.52423167908538	2.9815261642453	5.97247685724695	4.16571496459502	4.92800987108887	2.11845694679924	3.32509392633699	1.57439517393409	4.11401715537403	6.16074862959022	4.14721792222464	5.8502038206215	4.77269256549423	1.9504768742379	6.15392504200568	5.82513277606506	8.45381079684529	3.39449671295337	-3.60113314326291	-12.395091512339	5.58669363712679	5.51457330176771	1.57749306787784	3.82552602921719	2.21925351523258	3.87572386143458	-19.1859487877361	11.2206097505961	1.25496080341244	12.3724383409793	2.57535071471761	-3.25531493321718	0.511208984804463	0.481728774457528	5.0559314847703	-6.60259508965584	1.31707059403504	-6.35188339790547	3.15759513401869	-6.87453645268596	4.21685424732163	8.61208164861302
33	2.65741565135078	5.81085198124776	1.81819895064996	3.47003240347356	1.4882527834989	1.73313759300783	4.20532401413406	6.66371513682381	1.36985874983088	3.77951787285778	3.01694446974351	5.59942797886443	1.30787977916909	1.47630284613674	1.6680783879084	2.58382184630572	4.30393131340416	4.48195386048807	1.27429988077884	6.67545775067996	5.49823949727835	6.35851394415414	3.27302942727251	4.83704983341847	-1.09183734805484	-8.79661474239911	-16.3866595373996	7.77143156820033	-1.51838619519707	-1.54193040258109	-5.29684843969473	3.69940311380554	9.08712982760284	-25.2827430806766	8.56564283268067	2.47146630805058	15.3519678442902	-6.7731800422976	-1.67095331249982	3.52518650435557	-2.2186039789466	3.27939704643979	4.12389285809242	0.0933846628141448	-6.07276801750888	-0.681074045534243	5.36082797163105	0.404216899505222	2.95251278805212
34	2.32925887554285	3.87909898394979	6.03953367443574	6.944094146051	4.7046236848113	5.43632059207034	1.09097932852203	4.37651476450679	3.60613420912464	6.07645360065467	5.19204717339076	2.65494637703963	3.26375154284913	1	2.65550991257372	4.02819981753732	1.84174739617273	2.79235518227722	1.97951965288488	2.46151517539836	5.90495843533811	5.14162815698309	5.05647044558162	2.78515590286517	-3.50476252896263	-3.12571066998833	-7.70340244879012	3.66751392239886	3.46339326786027	3.11234844026686	5.20808170059451	-0.518743336921683	5.14302649485772	-10.3880059817945	8.4136449787301	10.9500664415095	13.5828206123359	-4.5258283771395	-0.892591419860577	4.34527453408097	4.70763180705067	-2.61622625341894	-0.636539963426649	5.34906689061604	2.14506284548092	0.253341016814578	-8.55730519502626	2.85638271820212	5.61531796169967
35	6.33576502030843	4.17955792561707	2.19485443926693	1.95457129998589	5.27387115765205	1.32536477292942	4.86557238463845	4.92246715534983	4.9940232126077	3.89406267641999	5.55868897704365	2.36119311050935	1.72076544793741	1	1.26834051178673	3.47269658732871	1.67411905244988	4.99892472003838	6.2272921471638	1	3.88043522573735	6.79813866038088	6.44992182922516	6.69751362038257	1.92037796871802	-0.248791135665035	-11.7605564114955	6.54480813991334	4.04558326392816	2.83500227841679	2.8691129352404	1.64796423255943	8.21596240363039	-17.2497362574677	6.38188763472846	-1.06588943972238	9.0295098358646	-1.53707913626961	-0.459193154216674	3.24609062544027	9.15842599876432	-1.2119522086522	-7.60450252033922	3.82438629470844	-0.597081851886614	-7.15631750745258	7.38980458961602	5.65165029163666	6.62195239088306
36	2.73164892150547	4.13671355493205	4.93741537219018	6.90574115474379	3.98336692256838	6.89605821907135	1.59621322280806	4.67368432922449	6.55463644478556	5.53331501711084	5.47401014181492	2.73914681043417	2.27069620901665	1.08180787314328	1.99116449773303	2.16643431685641	2.08414752894029	4.8575150695859	2.79634565013619	3.44495122970603	2.9178312787615	6.11093193172185	4.6091712396608	3.35091636845833	-2.7215996210491	-1.96611795335768	-7.93359013627033	3.56492624706049	5.0455759188972	3.9201727409438	5.58688126316541	-0.429336943403777	4.68595821389544	-10.9803283480976	9.16291578469783	10.9492923897417	12.9310727594602	-4.15681285380393	-0.819820647537438	3.61097899984618	4.89717128807809	-3.15926982980278	-0.592350954229004	6.89378102000684	2.52984891292943	0.735842179701008	-8.60045284648278	3.28635210767666	-3.65646097299575
37	4.28205252851915	6.09545466934539	2.76952481006176	2.68172010931615	4.93240168250967	1.88063311861838	4.97843900534937	6.05970385154773	1	3.42776437949584	4.36815857816319	6.5707810931704	1.93101353994196	3.34937484177747	1	3.0993508763226	4.44689722835707	4.91759325174004	3.58749883242725	5.92624754224772	4.3006072563041	3.77728442812951	6.44198224928207	-0.960709168864626	0.0639905178740821	-2.75966417482046	-19.2517322894008	6.21619462022909	-0.374706775503545	0.131371105630274	2.08002707889222	-0.255883543898275	2.78783934010386	-14.0672462521559	12.2680678348328	5.22410159256642	10.6413212331081	-5.59224888412237	-0.890390753879938	7.4831474313113	4.93000625052223	1.93410886741608	-0.512871765723909	5.59683188375196	-6.73283848046313	4.96780396522963	-4.65249765690435	4.99933331578847	8.5714895069582
38	5.25132863914497	6.87874078763194	2.76619063169703	1.40281892105563	1.94551615127482	4.23431500241441	1.22309082481611	4.09996997920972	3.80422735637938	6.86098405619051	5.55366259864346	2.39240974972006	1.17671358137422	2.6774325392874	3.18906267592947	5.50513187085009	4.15611103560331	5.68138235274	4.03176719105393	7	1.82308577940463	7	5.69598488532691	0.57446570152103	-4.58717177221092	-0.785490977267446	-10.5933294646861	6.56265838881526	4.95820505609292	-2.25008609429759	0.166929649170613	-0.721402901311417	5.20031861312609	-13.3640550838903	12.8402451357151	5.16923193072055	16.6826250852263	-3.92023252809963	-4.88578093308306	9.18952922255616	2.33890430623051	-8.24150943696199	-3.32097617388768	4.9656613500353	-5.22841459951266	-1.53529998845523	-4.67337173130579	0.778829281905063	2.3732691435232
39	5.12723996557508	5.41884199860295	1.90765679973825	1.1571664169409	4.42442545028047	4.47753571347251	2.92484327736726	1.58329019287318	4.9942852177391	5.75555788138825	5.25347970405527	2.83387889963993	4.58822072231881	6.8848906679883	1.33193309548504	5.5845297599812	6.67345482133144	4.81441096319204	2.18132976397508	6.64619284964335	1.07710137041427	5.11853587538	6.24499733875676	0.0173823145019469	0.660835710115498	-2.52757002117348	-17.9788474723516	6.95141240607457	-2.38068976080085	-1.96913916960092	1.70120174093943	0.565009068533896	1.95029027815797	-13.4797416486536	13.541854474845	4.98670676544065	12.1209218528353	-5.62874951380711	-1.30506766855745	8.76813016259778	5.20742368595592	4.44026555368219	-2.51352637306372	3.05841229658228	1.34626858282908	7.4866225062735	8.29150647623201	2.82233569291523	7.02227876968919
40	5.58075764690816	3.26965822453722	5.89718314774023	2.23516434872192	3.56828546310892	1.36839532773187	3.25404681935823	3.42283171698837	1	7	3.40160815665084	4.69775388551299	1.53336403862612	5.62996577157386	1.10277130998467	3.45794051837431	6.27159404278352	6.48056144330021	2.04960183371196	3.68220370072093	1.62814861069914	3.48497291312611	4.85135813901104	5.66231006997164	-0.0462365622261636	-3.30125027551331	-13.1626299469829	5.48131925181362	2.60698145439925	3.40457798793574	-0.985827019623317	0.724853845590631	4.41036336913877	-12.0181907045007	11.520543479591	3.0328695905418	12.4828982564076	-5.42004704665862	-4.23258812929604	6.92024364082581	3.29872195527757	-11.7789789393005	2.44163706370116	-0.116545196333362	0.430855482727231	-0.795391266631296	-2.88252078774584	-0.169390417896498	2.01860095550383
41	6.5329309440614	5.09427893787876	1.6091194217462	1.70210766719087	3.26462783773709	3.42303352852848	1	4.6387341584864	3.56123676027035	5.73406318873197	2.94779366512853	3.56786018696731	2.87578746698212	6.18613918372171	1.79423472010959	3.37123703937033	4.9000090408909	6.25711498946475	2.86896776996626	1.93681161614113	4.2829691503265	5.29846148459184	4.83427315817959	-1.22936547975006	-0.722699570221546	-1.32996228942419	-12.1197947788705	8.12172323906623	-2.85959429582182	-2.97498811119607	1.7160569159924	0.487389975165927	9.22073737776987	-12.8224491063062	11.2979840335048	2.66595047551655	12.3800472679598	-8.30786460050645	-5.49378974006602	9.19047852572591	5.66233573121162	-6.72735573037623	-2.25629613726393	2.16438844256557	-3.90647606189642	-13.2872727832531	-5.33547593448794	0.488586866810612	0.963251599199511
42	3.12974116825028	6.94548787306313	1.88411681709319	2.89190822614365	2.04602411217102	1.85902005792302	7	6.36195531452601	7	4.26138180903344	4.50762834580895	4.03842473887361	1	3.48433638789337	1.26891059185616	1.95225994991083	6.77394566243032	6.15211064938101	3.84978529086618	5.9848170649002	6.56630737957811	3.7227763086471	4.06083714307661	4.41943108529967	-0.565215360722641	-8.26610001884465	-15.5670478430369	7.63851540729804	-2.86379334625879	-1.27998499342672	-5.28949948485476	3.41814845186439	9.69663880362271	-23.8925395300289	7.93952024163464	3.40326392586603	15.2876231161477	-7.83825076221283	-1.76570208841162	3.66607830010388	-2.18457218095348	3.15891390122727	4.38433753189005	4.54618688546875	4.28592051976318	-10.1282518499622	-7.33914842212395	7.13414191036028	2.94598164300196
43	2.1434982998996	4.64959475985213	5.79607147027104	1.28585184193515	1.77658331281173	4.29784674062909	3.11937708627343	1.76446500526417	4.49000640009559	5.31653077153958	3.38597986552522	2.56997301826541	3.65729606058067	5.51443126140367	1.13487264991173	5.7221368220509	2.58867638263819	5.09531114474192	1.16082956558998	5.31314876830435	3.07324949156885	2.83627168956916	5.51415882912945	-0.950548190565103	1.79642955058753	0.601417309636232	-19.6912770565775	4.84194652708022	-4.75143866695272	-0.139183276596468	2.10205911129496	0.0521985436589519	4.1615836923946	-14.2312888837297	18.0099861173645	9.18098518443111	14.6319254271773	-3.21793952254859	-2.6989628819964	9.7149510477296	5.30391930272145	1.81012820416913	-1.3808110712818	3.1647185534364	-2.31561958404908	-2.040513123445	-5.66371271645665	2.78405166939059	3.36183950709286
44	2.57135107893213	5.33721884834393	1	3.0521751748756	1.36842509169519	1.62799661560034	2.15259911736288	6.86250850996131	2.06272559435044	4.3812985415175	2.7679680294914	4.97460237135437	2.41486265656498	2.32636987272609	2.4698482926885	3.20800266877612	6.36312482837113	4.80336375441104	4.69909490569621	6.14961040437917	3.79870866254089	4.01309272627591	3.97095165641782	4.2689428346212	-0.822717588127603	-8.53952483466492	-16.4142276736407	6.94025906210027	-3.35671858614273	-1.56887532666253	-4.98162289798304	3.23317201632659	8.44288062591972	-24.4564054621784	7.12134524217472	1.94431229731155	14.1697185575024	-6.23828899511285	-1.8566939769524	4.36465109707514	-2.16169937999284	3.60745929791503	4.43223085692971	0.0515740525300074	3.69585087753957	4.68977983710439	6.8026959419529	-0.349312823790158	3.13791051145991
45	1	1	4.49934273189551	3.396574424738	1.77757232450486	4.5206770952925	1.4292208541503	6.88990492050478	3.18894304684718	5.18211006959126	5.80937916537907	4.4179092937214	6.49233642986615	1.65155712414154	2.27848084203944	3.19884660632719	5.72136824997118	6.28148022312981	2.4344390437273	4.01911591190028	1	4.49721694085806	4.81359455758604	6.81723916092763	-1.1003007603645	-4.90747967042366	-9.90921030590323	4.28359292718688	6.65060618054432	-3.27165771494159	-0.255556759698361	-2.25987554255415	4.85204750528722	-11.9446148691916	13.4004742329067	1.81803074219031	19.104610302393	-2.72360669511224	-4.78583450604507	0.596310966826147	5.02216505037842	2.72855077771045	-9.3735885132449	6.07644646627245	3.15531822158791	6.61391271157976	-3.88093259585241	2.42784278290717	-8.69225770257057
46	7	4.95675575534036	1.02049076013301	1.07543891957881	1.31749839729443	4.40780638203082	2.07851720872253	5.09095598867051	5.08464717345214	3.83801193529731	5.84558315015495	2.5826789283475	2.12280002352499	3.3475193332566	2.40288555005777	1.32289787526912	5.89441748302343	5.3247551176996	1.27564068934616	7	1.23139994304556	6.37279323459198	4.58804241585942	-0.980802731461897	-1.51845698747088	-1.19672615889257	-11.2129633552305	7.65220954056033	-1.20410099608667	-1.12678916414721	3.96571468069599	-2.39591710837372	8.33605236471819	-14.6551172760516	11.7707217053885	3.19510202255523	11.0173588587647	-5.42340220887515	-5.93515667344198	7.97939175076293	4.51704277472941	-7.60925616402196	-1.3636615410905	1.70947000440189	-5.79596926265305	-7.14239980994319	9.72080973444731	3.1157735107334	0.704972447482864
47	3.73313848516792	3.1404270529416	6.71544762847667	6.98831462714889	1.94009952012511	4.94989878814526	2.04003748452963	5.24050481102435	6.01040419125248	5.79950979120537	2.54358471054093	3.46473346539363	4.39101770877152	4.26865474858207	2.78920900217751	2.02841549705808	4.60268511212213	5.87034325798205	4.45396565875277	3.93607380289879	2.10453807809868	6.77445045990385	5.76247444979533	5.606098126215	-2.20278932017249	-1.80581343910846	-8.33109439647529	3.56075813364835	2.1513502402709	3.15651421607113	2.9883268900502	1.64660935083269	1.84020999355005	-10.7408764078211	8.91503727215365	9.87130935817095	14.3026736187601	-2.40281592270352	-0.887726880097098	2.17018263279751	5.47963175207884	-0.598497568970391	-1.98322779488254	6.82582768144239	-1.43523558570441	3.32955017391646	-3.37414301333544	4.89326173195657	-9.08337776861289
48	7	2.73981355955746	5.57033926695011	2.56691804924086	1.92032627853622	2.72568446846899	4.90725586724345	4.99326694285221	2.43688579870402	7	2.84461090507525	3.55943813518035	1	3.54940057869962	1	3.40376889729482	6.80734191917272	2.68154129399847	1	6.60666148716196	2.20950254941406	7	5.68025236752075	8.91418834358294	3.52650720149283	-4.1690215351333	-13.7402587845846	5.79684215217697	4.9742838654455	-0.156098649906354	5.62176527147436	1.93205438060385	4.59869754270995	-19.4017501282221	11.3649092090266	0.91279770408223	13.081773069704	1.79503735168718	-2.82187655548594	-0.315055117262643	0.411062713964287	5.2351294535872	-5.80725933215006	1.20732985327878	-5.85375449490906	0.545314782655796	-5.96091771519007	5.92519761037257	7.60604682629602
49	6.23858768858954	1.98118385241198	6.04455573763274	1.76108273927221	1.38175642656005	2.90309128931302	4.96328084208925	3.76947969643938	2.91317083242444	5.65251196903535	4.9716072868706	5.14946932325026	1.84017257324453	2.98947227019727	1	3.42525648310727	7	1.72286681459387	1.43930752088977	7	4.43675362884627	3.00574999147956	3.46332001600183	8.27924288229882	3.86296306048623	-4.73357922604619	-12.1466681712621	5.65790226344538	6.06601513182302	0.458385236875047	4.41798743922942	2.32401838583114	4.28683023771269	-18.7329750016897	11.7059560897335	0.863716186785594	11.9653241964316	1.86313768342116	-2.07351816095395	0.904861373686283	1.08320144198299	5.81604818371393	-7.04763503922105	0.694602318011771	1.03959623528945	-0.425421377161117	-6.08145936891045	3.6478047526831	9.0838120190714
50	6.7889772782117	5.59779766229833	1.39032813608345	1	1.2666072555886	3.66711885021051	1.19145751806631	6.54754725592944	4.39134102386734	3.65069268692812	4.51873161412256	1	1.7293854682809	2.29978269336836	1	2.71948650943574	6.96459702187595	6.30856924272276	1	7	1.19090848046137	6.29232879109937	5.0477313113926	-1.49440911131586	-0.982720125850827	-1.54713722113407	-11.68544051841	7.28126637950086	-1.34762333700441	-2.01646473869395	3.50201261264666	-2.23459552382477	8.48853860146319	-14.7525207305263	12.5643308230953	3.36868720732703	11.0841222601421	-6.48920776989568	-6.81400514524174	8.78125365586693	5.12772065238384	-7.13009842027304	-1.07195548871165	0.993845014052644	-5.60262128651149	-2.21282370172218	-6.32839572570556	1.19115155205825	2.72481608615473
51	4.94277568719829	4.36997543324857	3.56900752374123	4.16564791098033	2.81520009902559	6.7983800185332	1	5.28054452010202	4.55334281551687	6.22051810534104	2.85997184447474	1.72098838852871	2.92171506543927	6.2591475581874	2.02239556814172	4.84486676912662	5.16690177206208	4.21614548719554	3.61504016589188	5.89327847278891	4.51655768747963	5.14180514708397	7	5.33039349730612	-7.84665455074335	-4.78865526473633	-12.2368347743139	9.89675987467422	-4.39353780590513	-7.48690315541736	-5.57277943963186	2.97173441774678	4.81090560684551	-21.6320478775631	2.56756158430708	3.28469542079766	17.9224204766324	-8.68118768300559	-3.01424596650976	5.72134492122379	-2.30586820292105	5.18338892381484	0.60714682684716	6.3567097796012	3.06075024983949	-2.61691872013111	-4.43660725969091	-0.63127891055255	1.03063942349211
52	3.48871320903123	2.66104509057571	5.27216101961108	6.65258987451153	5.47514384684786	1	6.48546445948781	1.22148584436221	2.4852012842193	4.41267149733812	3.74555071563361	4.28705096160767	3.97923081877505	3.16354662841949	1.38020525357034	2.89166521323179	3.60203158882892	6.46123102915498	4.68165103367894	1	1.8832688477614	4.87786169445314	2.77496520425698	5.30279753518591	-0.213170188178021	-3.73720486687242	-9.53481328900994	2.88026997749096	3.52556026031681	3.28618909373956	3.4308965893921	-1.71167725208076	3.50708009404975	-11.4248998893546	10.748629133601	8.6287712458149	14.0104912927934	-5.24863048611364	-0.93410276587417	2.17420991714693	5.99096948191245	-2.22375299169171	-3.19296738328715	2.8826618490965	0.656742847079734	-6.22478475732972	-6.90332971117005	2.64888115269714	6.9867463463366
53	4.25167482830852	5.79492609073708	3.371667552048	1.10538683289027	3.68040135142693	6.45155083378492	5.18701783232185	2.47097505253502	6.41961122743514	4.87858548894203	5.00223094306946	2.218741537502	1	2.50115922318888	1	2.63638471494433	5.85756632084143	5.00297969451752	1.62830741343021	1.61006830088512	2.71187511135674	6.40934739616956	6.59636209419112	-0.107676955365606	-1.09346241763507	-2.22338229553226	-17.8968766099662	7.31413023375998	-1.84387469464961	-0.304450323662994	2.74686040160929	-0.693563621604977	0.542811127265753	-14.0002214887039	12.9034608127259	6.03117448644234	12.092642370448	-6.38768701162488	-2.54682577571636	10.9145934471448	6.49861528961	2.44011744313445	-2.06381365260675	3.56912696381388	3.8525783908092	-0.493859052134141	-4.25550834257876	3.96176847278999	7.13138398378477
54	6.38874903721778	2.50346976654709	6.85432534817325	2.3414027581463	2.46873427943651	2.76074221788038	3.4533225671099	1	2.57445705724439	3.66863264148783	5.16270583489494	1.48067815807537	1	3.73437353225074	1	3.35662880528841	4.4950084798768	5.33576726762955	3.08143908536803	3.12929153718622	1	1.29108827840161	5.52348795299217	10.0410305540597	3.54740838582014	-1.47877251978525	-14.4779087902019	6.29328146187513	3.75743053315654	0.213803679856397	3.43990847172983	1.7285712905918	4.27627478100314	-17.1027565471879	11.8491247642569	-0.0612922868641441	12.6805961825556	0.73069249736792	-2.97622252399242	0.780263038557114	-0.427821006495838	5.21496342553991	-4.44886315612568	1.24379908244296	2.99433386653534	-8.35326980969315	-5.08746946298675	3.94783593314731	9.61478620714881
55	5.80555980995955	2.98553089889224	6.43527958702792	2.08994333416269	1.53256081424202	3.36562665459358	7	3.16321719837573	5.56376562354273	6.25147876075301	4.35263103541233	2.30058603232188	2.28340702768169	4.56663532262483	2.21705705031813	4.78322227376711	1.30435149751227	2.6979152590077	5.79801646341943	5.77087126327432	6.9194255568991	1.78878142436654	6.66515081235768	9.66409425702781	1.80038945299974	-2.29148352214147	-13.1781099944567	4.36422411400976	3.09911185959648	-0.318683639742129	3.29855829663403	0.596265492129195	3.88714539811507	-17.9381499745146	10.7453221703131	0.616761020493717	14.3500695478367	0.741434335051022	-2.51155073126153	0.978305189340265	-0.0851191970481581	5.44348723936192	-6.76488199177204	2.16632877400995	-1.17985123214964	8.87547316520137	-5.43129410672315	4.05184177005108	2.17813221988223
56	5.43284606442485	3.9187639282732	3.76269562811602	1	5.66973719628081	4.5248062629174	4.38292781890274	6.81217275082055	4.97922189979434	4.7740524639732	1.05157205253343	2.75503845007056	3.23587251872458	2.48737335345345	1.3427018807651	7	5.23840560725966	5.55567157874498	2.86625580697287	1.69345535778031	4.43749734192843	3.57493370513423	4.72352098425447	6.76867161393039	1.36462823106469	-0.237954318116762	-11.5174131696783	7.11332500624104	5.80569066598932	3.32461890244278	4.66941228900259	2.05323835152324	7.49758943252606	-17.6029036512219	6.08229645296224	-2.03785538153076	9.61774769693448	-1.8626093176668	-0.472678140072309	2.72466530632511	8.65562473912685	-1.4735251055201	-7.41834567546738	2.35922385851462	-0.459753862124849	-8.8810103189658	7.49962447842529	7.63306849141734	2.27836788193785
57	1.03465147972879	1.24129785405114	2.7114214690945	3.50021175003945	1	5.93618532810151	1.08074710835078	3.41430329236164	3.25412592997158	6.56561732971418	4.99205161102028	5.01165119569219	2.0984455517041	6.95280295052129	2.61767572156541	4.47191002045803	6.91616153088876	5.60365102915956	7	2.26324593756588	7	3.3056323042056	2.52803476528007	4.94704315127504	-0.183896404501595	-2.88672079472411	-4.62871539868028	7.05072096542299	1.80871975452532	1.38127961919921	4.24210495756766	2.40656419391414	-2.10652206553955	-12.0217843912555	9.14169004160982	11.4664952188072	14.0352387976674	-6.08342396262942	2.01393853561617	0.115330604891609	4.47355135489541	-4.64521379339812	-0.772233729056494	4.1514249395671	-10.61537393811	6.01230355857861	-8.54896909397178	5.84564627159304	4.62339349740392
58	5.45058254374597	5.2428782248373	2.94185301361356	2.43912024187725	2.53373755244202	1	1	7	3.27281975472437	7	2.6600155198281	6.28151142968846	3.77164637554504	1.60745395046435	2.59440985111154	5.41544898482903	5.3895216885123	4.72666823007838	5.08486090276589	6.08325095677614	4.81291223725678	3.95252496269447	4.09799122449789	1.34632918272724	-3.94102967322461	0.0925157053825911	-12.2104292295353	6.84485395383329	5.20931903897991	-3.55625474416888	3.38137568118399	-0.00883920385626978	7.42896051631438	-15.6601724071443	15.9981773831692	1.95501043521934	16.9897993497872	-6.22301498820234	-6.46930552746725	8.11650858723277	2.29172919672973	-7.5713316056199	-2.67138307178979	4.50700046413009	-1.19854988365593	-10.0258430684223	-4.27449715581146	2.94689994473713	9.9555412131357
59	1	2.19597840334987	2.34681148499738	3.5325071666556	1.26728053480434	6.87366751196229	5.98771579840461	3.23613997133769	7	4.97906581010088	3.55899177151563	1.78324976417835	4.25077914412427	3.39324202372309	1.32455016120798	6.58355423467931	7	6.05223476006299	1.84784335543589	1	5.98686700659181	2.47574176878507	6.2926149581744	7.30500522214249	-2.73854655732145	-4.35502322480453	-10.140214042904	3.1785793334155	2.45206841961324	2.99144697246936	5.29168856994405	0.633277369026224	-1.61786664075534	-11.641501402113	11.7761343716207	7.85944140560652	15.2780460492635	-8.02038675180657	-1.08821770544069	5.6983938168503	4.76037521655751	-2.73271181201564	-5.50550862286196	6.88605106794412	6.76009739985065	-15.9187646771167	-6.59489130618906	2.7002715202216	6.31346474330908
60	5.33498250501938	5.77405499601079	3.30710955379819	1.8232405245816	3.76020366716401	3.22945519391555	6.3128369819305	5.51183294933907	7	5.72154277647612	4.57837484035859	3.73110133047645	4.33893409042745	1.3455645809778	2.24207448180162	5.27668316544255	6.46174703591249	6.46288682319065	7	5.92986357054446	2.36924662701603	6.94489430611656	5.62197722172674	4.98749544279606	-3.2009385472412	-1.78911382138212	-13.7374265412319	8.21076209313859	2.26256572934952	2.82000397207864	1.96412504309645	-1.98359668738491	8.25552261241377	-10.4058930315081	13.9888022376509	5.06683023171639	12.5972094057579	-7.4855189745838	-3.59642598881578	6.67259737945072	4.39251229190113	-7.86850111207868	3.55178512506115	1.40117085283142	0.192479072868368	-1.79974164404586	7.58656563760417	-1.30176116762932	5.83325714717893
61	6.77144954451759	4.08696010363009	3.98938207213093	2.79733661967641	2.50156201263079	1.32494846397323	1.49097039432423	3.39541801685994	7	7	5.78746243553632	4.14966014019069	5.19692529085208	4.19467854558992	1.52832714377442	1.27033734100949	5.51049184043036	6.55331938544985	1.40157440315595	4.92760866877834	3.14271167563272	5.12042071621404	3.78110077249627	8.54149050693012	2.4329756333072	-0.521794769618745	-14.4792349335254	6.83840642872881	0.309450259881473	0.248222891206972	-0.970940396983833	-0.61577695889802	5.16931372338462	-11.3574688771777	7.79175757421808	3.36624961782297	18.6448090324413	-3.2107130690605	-5.78668249039245	-2.82299142364387	4.94867719249609	0.904150758655076	-2.53713702517427	1.94157544636166	-2.88334659032703	9.74457039266824	7.01829946071414	0.492885589184072	6.5628761296117
62	1.51255671128056	1.34871289965876	2.81825863124276	3.3894522413712	1.76380190583428	4.12125575229375	1	6.08602811233479	2.0718688848771	5.31538652150934	5.46086930294652	1.16410114433275	5.72566702034199	1.47805096027636	2.56405915675719	2.73842447315115	6.57154366658409	6.79415197781733	2.73947200233432	3.22667978822536	1	7	6.44302538980886	6.21597314633036	-0.43126074161747	-5.07650332788432	-9.41953007170027	4.87927734239963	6.93005448366478	-3.6951371993653	-0.549668827272899	-1.82739742205741	5.61919481674778	-12.2930953568583	13.0763382660197	2.57879396649369	19.0866788976322	-3.26252672716581	-4.94360520700214	0.137723585039855	5.63992900954656	2.43194966865725	-8.60558985614236	6.07397342038673	-5.67925888526354	7.1131941308035	-3.52303719338947	3.18748952033865	-7.81803509427712
63	6.29313833525343	4.94716626594477	2.66562852065902	1	2.62063066912562	5.69298149091168	1.06091712901059	7	1.31837318816092	6.47633043807615	7	2.43038161653138	1.77722508454679	6.38955520899568	1.26335947916927	3.73272080892397	6.28578672113731	7	1	6.53990113293374	2.64219466404163	1	3.58197387602519	6.54178858145694	1.63117792940132	0.35180731912089	-16.1518483672547	7.48844032976108	2.82953426593129	1.75624536617033	-0.859056446022742	-1.96055761645845	8.51315737748989	-11.0771831202707	12.4206063577321	5.1158042521189	12.8472482631059	-5.60866361378254	-4.56374629074172	7.05437082824965	4.09460009169138	-10.715640668153	3.55837317791407	8.33026461774734	0.00913818021805068	-2.00847238717835	10.3419422118668	0.317907618950137	-0.852282683759771
64	3.7562626175689	1	1	5.69969469355444	3.93519018751882	5.53043104539033	2.45878654147218	3.08910491018056	6.73575590674252	6.18922239866418	4.95052898155487	2.77662702967831	3.91231730893773	2.53773722261844	1.97854951286552	3.49253112973386	4.52664008054765	2.1524558803077	2.52085960984144	5.01180787383399	6.32987959912186	4.91931991119427	3.59296574289822	7.81546649458922	-1.74730389499266	0.817063957694737	-13.8433735297144	6.15252928986165	5.11618229668479	6.14188708267085	-0.615857304798403	0.126403715949611	4.1133461291052	-14.9899393129591	9.67453367731721	1.69777652531755	13.8236772716285	-1.2135166217962	-0.713258115918287	0.854341391062436	3.89553490334621	0.180718033554895	0.632370718177304	3.22426061835628	-13.8152762416423	4.52875772648394	-1.57242493123093	2.61541609124639	-5.03971438302929
65	1.84944894168649	1.33814094538078	4.53434472409659	2.44685043303188	2.26965822369466	3.37911647645408	7	3.87982532039872	7	3.52452819667626	5.5972848782523	4.34597566816427	4.57298490234095	2.12346960032799	2.43607231490133	3.0375411103417	1.83234923839328	1	2.86478983571814	2.01929545942495	1.51833415526623	3.68483169935988	6.49256512794018	6.0296730018832	0.0716709751603687	-2.89109856352262	-11.1275907593522	6.15801373889237	5.71344132971749	-3.78302842346742	1.53355547971065	-1.07279104999391	6.21539313534849	-14.9777603244121	11.5625566879557	2.94822339270343	17.182981722251	-2.15044273656491	-3.19238419366211	1.63853951344376	3.87945544515912	2.9343912470445	-8.16630865963017	0.541105999275435	-0.0235847448708847	0.660039951090718	-7.78701046748882	4.94896114143483	7.01663533684374
66	5.33986559504474	6.31774517853072	3.52898438673851	3.46696294730413	1	4.63658414836312	5.38675388269759	3.35704474170012	1.6532101032557	5.64125997764171	1.19105696516585	1.8288497197708	3.47458443198362	3.9313790549345	1.80589345014102	1.30952119817006	5.05434139600405	6.04500648182627	2.92539269208332	3.68836818934963	5.22111042849023	3.59481376752311	6.55478064268127	4.1109647042999	0.47098899447195	-5.28408293808228	-10.5037103829684	4.14583703994914	3.58592499790246	2.36162232844758	1.82841412381391	-1.69539945028004	2.75834708191263	-8.9670601166754	9.52023770806248	10.0049486014064	14.9842313974851	-6.05088418022368	-0.349311338066477	3.49583583085177	1.27437397083512	-2.54487179868421	0.156984475279156	5.08674463639433	4.26809926383146	-16.1469835467687	-2.20224051680646	4.77717927335442	-10.0238258787164
67	4.25536302821914	3.0238801631848	6.34552547756456	2.67601460738729	3.68966194706587	2.47311083298098	4.47135369981431	1.51391512229811	1.14013488635592	4.7549912559176	5.22600496203413	1.76412743201829	1.78809474907638	4.81080893948244	2.49263056121319	2.22409460537513	5.47378075135376	4.75823761350069	1	2.75180744403651	1.27810781048064	1	5.8900098885022	9.77160263473158	2.30642725864573	-2.22253136965122	-13.9590112049387	5.38167955255811	3.43815102887159	-0.126529505638702	3.61771289482917	2.27457329168353	4.09257295381162	-17.8360874067852	12.1705723133633	0.968197518384376	12.1759824536541	0.373634438985662	-3.22114273629872	1.48692598149923	-0.666719701304985	6.28663790946981	-3.91955358272599	0.897207970658697	3.34711540305019	-18.3988694800391	-3.03317214758484	2.98346966084052	-8.00799255979281
68	5.37248876455636	5.87370770467248	1.30455712729016	5.26683478945028	2.96691345181076	4.6248760127239	5.85183742690552	6.35622319837302	3.2678769654696	5.27536238154092	5.50544873000212	3.34693210311877	3.84812184058686	4.92860370597748	1	1.69609074850252	6.64702762047781	3.14439484163119	4.45751005119837	6.6282707788907	1	6.59082398761911	6.42258526101234	3.71815939089819	-4.04489297500141	-0.277866627691463	-12.6550044821525	7.36363248578781	1.36022014567212	-2.51297783246523	0.9993937821398	1.53843913807943	6.93460251205839	-7.08279673968169	13.4356768050084	2.47066213968356	13.9384124471877	-6.03209849318105	-1.19441266363042	3.44571432336527	8.49221550888197	-7.57019629552792	0.84310626152538	9.11988391186535	-10.0543878597237	-6.43645577066135	-1.41590177117755	6.44307858681323	6.4858665070477
69	5.71300337473969	6.29558752355299	3.21101371843555	1	4.01497174164347	5.77932645932282	2.43846669362765	3.53712381426598	5.75448730095686	5.29260763366158	2.45597403294654	2.260613239063	3.24314778900768	4.33251305756973	1	3.11573101197345	5.89414565619066	3.85599989144399	1.31424946341413	1.76721687930677	2.30797948939931	6.75933182147612	7	0.639119149733394	-1.72248846653959	-1.16305176518197	-18.5484657950664	6.53607669118919	-1.58229428025892	-1.15682602211243	2.27042923142369	-1.74670173740909	1.09928246611086	-14.0522046761672	12.7223357976996	5.13653509206648	12.7088015605441	-5.0393152465899	-2.31526289845583	11.3906025083703	6.40410969901399	3.16649378528023	-2.01360982742327	3.74606227106054	3.97296048730088	-0.645397906709614	0.0812095920026684	4.01087806605431	3.81453872072973
70	4.73596570328597	6.26090332432968	1.26934717089755	5.47949796641098	2.72814430674606	3.33178760903667	5.73616288500212	6.38365078315069	2.82754447712479	5.95770471488212	5.89869664250263	1.97353708123172	2.89176724799098	5.560379613712	1.5972629893448	1.53034097812876	5.69087133027499	3.5749308785016	3.1904125816947	6.37982091843636	1	7	4.69337300712228	3.40871610587462	-2.63384074928768	1.13690203721052	-12.5561788098217	7.22115562178781	0.647162669597811	-3.74020830529666	2.41707763360616	1.1360508674887	5.88915968296983	-7.18890593272635	13.5456802007237	2.10658600168939	14.7701127339393	-5.76754369039587	-0.557901916472768	3.80031135403309	8.90162179890882	-6.88042065333859	0.837577650371238	9.27676544582023	-9.95911612513674	-2.58836902171032	8.25373882243904	7.07002195248719	6.99636176160723
71	3.75759011318929	3.89105147552994	6.34453165652898	7	3.85516369587062	6.7151169609263	1.39266683315219	6.86407690812414	6.70407859389913	5.64281987097742	4.81268979411572	2.35838941410842	2.07479529940631	1.03200792277356	2.49008435802814	3.15337810143749	1	5.01917422230474	1.35993920901156	2.59951144058934	2.72818963854763	6.36832345117055	5.41507224966887	2.66617906816094	-2.94021758629427	-2.72898944769703	-8.04050229379905	4.65792473483003	3.95847160227338	4.26060294896539	3.92425976318021	0.000366315647886362	4.06003826599397	-10.7838711022039	9.07104759829473	10.1956589704153	13.6856622706325	-5.13712207366398	-1.16177169206299	3.74535536350736	5.25225816882153	-3.58131202955939	-0.562161799293155	0.967094204244842	2.79385103444133	-0.117502368916227	-9.08333408882983	3.18332600850272	-3.34513871886248
72	4.9474482334101	5.20909888900263	2.04508998001773	1.71405542248708	3.33249233853506	3.46198397633109	1	1	1.76864554477676	3.65842185142407	4.02178953158565	1.43038164757967	2.60252370390644	6.18821787748028	2.41039039060504	6.22221824824257	5.19161049406333	6.58229768434976	3.71007684102875	1	3.89752104411677	5.64703231089066	7	-1.88285176286414	-0.00945199350734163	-0.668433854489072	-12.7458895335254	8.81117044858614	-3.08452813150894	-3.03309200828662	2.07424526572387	1.0188761733279	7.80243231862748	-14.0489190233085	10.562794562468	3.55117707952666	12.3022219795573	-8.16357213110511	-5.65392959912947	9.2769455658549	6.2441536617509	-5.61956864346697	-1.38141334319728	0.713322124097422	-1.55883227999889	-12.9300283538422	5.60281258636727	0.580053504675883	2.36987179746491
73	2.78480411005294	3.71370692749379	1	1	1.68724073701364	1	4.03292830220679	6.39602987094493	6.70750335488858	5.07878344604504	5.85908482624004	6.18018650522749	4.88906046738889	4.79388068229818	2.49723565578891	3.10674986227757	5.5057718905914	5.6714349843737	4.42183584837188	6.95499690211148	4.2875876203491	4.83259925644706	6.65175290541172	5.2614921580841	-1.60605799197143	-7.95901981417904	-17.978105671229	9.52661765153113	-1.59394187114028	-3.50977732763279	-5.59841613035236	4.10300235450699	9.25980430239001	-23.5598470990652	7.31349242964108	3.48940838665537	14.3240023049725	-3.67257813856291	-0.984831753330005	2.16101986935133	-1.51462092456471	2.88579645665157	3.81863394874384	4.27708354998022	-7.71522592670092	10.8467180586199	-6.82720019374742	3.59356264353723	3.93080597897448
74	6.04833076438934	4.65223405098704	1	1.62604269323055	1.48095874120677	4.34644949693786	2.32508344276338	4.55632487027074	4.01334084282199	6.8335057434371	6.52174080147054	2.34696434377326	2.17324847733677	3.12089462575959	2.38297365328004	1	1.53187820482812	6.69970684298928	2.62299242818788	4.37608249276587	1.95371850108822	5.59683820630753	3.44844547806653	2.19041047930761	4.27088797392648	-2.1938262408075	-18.3503934799795	4.02609376728043	-0.0350378737224929	-1.58534379666482	5.07234540032493	-3.18784055337605	2.27688447745601	-14.6795125838216	16.1103168735213	6.9612212742721	15.7993370757794	-3.78981426989971	-4.11663206070625	6.78021266025838	4.61298312194847	-0.277480311452984	-4.12129987225351	0.83950899407046	-5.19269574249387	1.55452597141764	8.41983763349543	-5.06777253128355	5.84520089723315
75	5.63426900088185	5.44991462230187	1.65416863970267	5.1536766876607	2.49121046085263	3.83072097739612	6.85454516109956	5.20869907730446	3.87453853751872	6.74652306535011	5.31399662216	3.37878948837058	3.0833556241473	6.05630757935527	1.27293076843498	2.12074151939211	5.48676770420441	4.12037964777734	5.18409410090638	6.05450070610048	1	6.44324030266772	5.02807372085749	3.09615334094339	-3.22647825888207	1.49851221460797	-12.2935671796063	7.44422215527455	0.60302192761886	-4.85784239069738	2.08123345358532	0.965705891713985	5.20771723897958	-8.05758948017242	13.6577273442135	2.22044268749619	13.4618688303721	-6.86608192763049	-0.230378455857134	3.1286914526518	9.25739243298781	-8.16418444345239	-0.0731495683884231	9.238225606991	-5.01674169680516	-7.18838770150427	7.35526969709509	5.97829413686122	6.92428732302954
76	5.32169283277641	3.6762816566551	1.93970836497322	5.3643184605249	2.40886326316534	2.90394779205113	1.04302116126961	3.70998742293097	3.16138650674477	6.18094619468586	6.64472768015693	1.69322164731882	1	1.31321853821835	2.15705302554921	3.53903500931005	1.95350382794959	7	1.85961726975633	2.74892319949123	1.1566492565497	4.70881306922313	4.03934036643357	7.23067661507097	-1.95861796643049	-4.30987177716671	-9.43734627380519	0.350982785669991	2.51844918681624	0.553937184912628	4.29752864923023	0.314911025493085	-1.79849060324951	-10.9974695130839	12.7131753274552	9.55749437537947	13.1924754347913	-6.54740571378519	0.656523769252644	5.46789913867004	2.75927069490382	-5.9047466014441	-1.46668451900298	4.83152751822273	-1.08435998050279	0.212301008071857	-6.47718082216746	2.10099908877304	1.86380667132006
77	1	3.97993555341345	4.51514962322568	5.7009228966641	3.45126160612947	4.65821852604161	4.26880540844238	3.875686335761	5.67278706566422	7	4.03125395553691	3.09475345392324	2.49737649030336	1.7641065708199	1.16578898244629	5.34205843247183	4.33166011102496	5.13741777900537	4.19602250151003	6.6188282952029	2.03843246383882	3.92139653401533	6.48905584189203	5.23325286941586	-2.27810397375333	-1.40026342104301	-9.77356034168166	4.30300690816008	3.33907655345063	2.11470938974919	4.56608739227533	-1.27598633750414	5.49541138492607	-10.1641720534953	10.1813735256416	11.1350743828486	13.6164188596205	-6.46906742858525	-2.91246109235533	2.9520303208747	6.37651742259876	-3.07716951101196	-0.0374345878296157	2.37930884989564	-0.625155723915726	-4.29504305965246	9.21810496346016	-2.18498091453289	10.7516929988771
78	4.37499539757577	1.71568183417072	5.37273105398191	2.46516178434103	3.02652309982214	2.06639470604626	4.54515804179034	1.27056310887253	1.1759828396725	4.69377905250601	4.48463479565845	1.64445890446304	1	4.41661359372974	3.0744822756442	2.14266490044468	5.53693201843342	5.79063211211578	1	3.86698643245152	1.69994074393209	1.15506895561086	5.39572384606463	10.070247399513	2.87507568253368	-2.30993177456682	-13.6370958537851	7.1311988315733	3.5454224994312	-0.328914704685689	3.92591309816995	2.83487778636537	3.85875936852761	-18.5830228757317	11.9377892815846	0.181443962789476	12.3490452338839	1.00406780523861	-2.17252253250352	1.84993711008247	0.159905996441687	4.99069133667855	-5.80424966153033	0.391135699073484	-3.34349610208238	-17.7453379604098	-5.57572370052214	3.8438370242153	10.2613822575518
79	6.02747154306392	6.50396321498559	3.28274633105018	2.00976235133392	2.69317382736941	3.93596125235988	1.6353814164216	4.85597846793158	2.7896111810548	6.61704184547755	2.94387276493377	2.59605922924482	1.86376568659082	2.83651571214645	4.46982109563762	1.11012471673526	4.63731470325978	3.8532346610758	4.57050042172018	6.04238054152684	2.00818483155089	6.41278448975895	4.18758254871779	0.370047597821391	-4.60848394329776	-0.67491687944822	-11.344298470819	7.13438981062828	4.67090450702056	-2.9723359115676	-0.624062049389068	-1.22349072290476	5.34041707611822	-12.7710091352368	12.7362683032653	4.24337153518631	16.373425254503	-4.57989386364738	-5.73466829448375	9.23535903697538	2.56646206154307	-8.46439831020929	-3.73800781854716	3.72602918636708	-4.76015272828459	-0.51502143197538	8.53295393215318	0.0305330360899573	2.0479223225736
80	1	3.38380142214056	5.83387679984658	4.75194512393122	2.70574218851133	3.95250397129705	3.20433650506509	4.41950302781401	7	6.95779681995963	5.87983706097433	2.47578213329381	2.10508118754097	1.4329805993403	1.33885736169624	4.87957973187528	3.68439891030472	4.97343025597839	2.74392642055534	5.0384712363271	5.82586793869589	6.5931547595599	4.08126300597359	5.57460475801599	-3.59354461055921	-0.811448900479522	-8.86522946896476	3.27041294733579	2.21573770484148	2.02782371360971	4.26587216413901	-1.08143944462166	5.28158875655252	-10.0532283374567	9.72681481433686	11.2409691836717	13.0563656911806	-6.66060394781235	-2.4176145662304	3.44881599738208	6.28246150692689	-3.25804454665737	-0.7258082595908	2.14867105765027	-0.552045420155888	-9.67440054845963	-5.26414460718121	-2.24444211819198	6.17709579454021
81	6.09346081856742	6.18948646918997	5.25239681963971	3.62805639372531	1.25216081770558	4.53858680649253	5.51810279843685	7	7	5.54239483825605	5.10014915416031	1	3.25732501672466	3.01743637946909	1	2.7859908374663	4.60302826592281	7	7	4.96522064211046	4.71667180964055	2.50545170949597	6.75261826036378	4.73285376478591	-0.576627261783216	-6.61591868482514	-10.1815378845035	3.71321500205118	2.29634870955337	3.35150254822594	2.52318492763829	-1.42158466264347	4.65754393060719	-9.8938731001502	9.36687648828233	10.6074451523114	15.446928765659	-6.11625126105725	-0.932670962940076	4.45083962424887	3.80772380072354	-1.89332965893439	0.323438004868627	-1.26399382323425	3.1974691816815	-1.7047531553383	-5.85436451757767	5.40008691809584	4.63855639771912
82	3.72597726934671	1.18843376382596	2.34243775409826	4.80164467136244	2.84846983702804	6.55625839478282	1.06843423687634	6.83136770254646	3.08849454383254	6.01984263255341	6.37421385037707	3.31632146018462	3.07518757874834	1	3.534603999269	1	3.81047332202637	4.45989095629947	1.70984163990497	2.74556421873087	2.43080982826946	4.46379700829475	6.16624868561443	6.64126360820556	-3.36807735895953	2.27196624581602	-12.6572721156287	5.43514400975091	5.23873511949653	5.95514625032299	-1.86913005398409	0.628266599035251	4.9267539071143	-15.9404257255491	9.09149637194595	2.10891865214649	15.7778093703229	-0.736294620764491	-1.17005002976126	2.62023668702212	2.83454240198236	1.88154367163609	-1.05803631296782	6.24196557757101	-0.791209523538258	0.310509807043298	-4.88553663599176	1.14097846076585	1.1359312516878
83	2.16941284126413	3.96386028042688	4.56177281641316	5.70719296847183	2.92572081718338	6.41465994344592	2.31388007278803	4.61838882658089	6.90126937967962	5.35403965272575	4.73586308180923	1	1.51390958475354	1	3.41795213608199	1	5.0270061374531	4.74142950742791	3.29033721571518	2.67508505530852	4.7827039257608	5.74203362006626	6.03367145418636	2.65374984705605	-0.687118956635413	-1.58220246253425	-8.38596892069228	2.41103744044252	4.29314590431564	4.42091420142655	2.6496203661729	1.11426243824739	5.58773441799244	-10.2184475439165	9.5839227851519	12.9466283165451	14.3506610632692	-4.45414632830395	-1.02766017015751	2.91772809107489	6.22486888291979	-2.37676818709763	-1.45107299436614	7.88985554455266	0.692236672879235	-3.05387146092486	-4.84520191739328	2.72746970562026	0.216831016162376
84	1.68553658768067	6.07087671342809	4.58962448606614	6.76766721384759	2.07363124444543	5.04492145748906	3.06158454400642	6.71049551701	6.02980857159279	5.75335637192083	5.65819876810332	2.1797952363621	1.99214406336211	1	2.81329872676676	6.04359833416278	4.62934439103268	5.11334646325573	6.18302571212611	1.36851260907864	2.33588085217455	7	6.8253920848135	2.29522522885182	-3.24315194749778	0.463014922546197	-10.1352457742034	3.97428683383964	3.15844613752062	4.5512428865638	1.75442329108504	-0.612095401941015	7.84837870290667	-10.0753887455862	8.84357857344364	10.6906184029582	15.3042079619189	-5.21190076890968	-0.386551886343698	2.77501951419711	5.54117315519995	-2.77976882376756	-0.941849643658147	2.95190534646254	0.221250737157886	3.5770801618347	-9.30746494883748	7.63061084779267	-0.111375493171897
85	5.73023937085787	1.4143994694835	7	1.5248065840639	1.6552024187832	2.25578670955899	6.29387163436268	7	1	7	4.42532005866654	5.69058213679992	3.71435032924324	4.81620688017445	3.81127991228692	1.12104179655188	4.6814330572147	3.82655590851039	5.4441041649357	6.95914474499157	4.47951390420401	1.41111576588985	4.08000798420469	9.28892747182081	1.54600005736398	-3.97955385961465	-13.751766339383	4.34652327312253	2.7507941085573	0.806684143130379	2.93206848600936	-0.33455211648693	4.05142753470165	-18.607560135906	10.657439517909	1.22625467339507	12.3848376783486	-0.873194551601227	-2.47413356834783	0.0266135417805871	-1.67609174171756	4.66733485032487	-6.58256702488793	1.67718202697477	-2.87622033658947	9.28817196000307	-3.93758924908915	4.2950393013898	3.72302012482077
86	4.63057990154386	6.01116082854039	4.59908079140056	5.47852446971755	1	3.5532393230492	4.09793186218784	6.25508255793896	1.97389566190951	6.20874611516047	3.66317153997947	1.41478260705422	4.69821177764429	7	1	1	6.1466273179605	1.17565549594399	3.50868524868393	5.50445016876276	4.55994271231533	2.90409812112434	3.46660398081987	3.63794193903242	-0.0260117616739304	-5.64855366153179	-10.2404664515997	5.12451735818299	3.16955067699257	3.67773929412698	2.99767562575307	-0.594932364040209	4.02967194370517	-8.99038522136327	10.7227330380313	7.85869830764258	15.1186468810071	-6.05831205513584	-0.701183058086728	3.27079974921826	2.3055348769066	-3.55761917430374	-0.617644063915995	6.11027695104609	-0.257818270549065	-1.38860252450455	8.55687120678384	4.28668713156612	0.564405118998841
87	3.86803225416829	7	3.90833681457084	2.19055791922834	3.23830727621356	4.44526251046959	5.99163526493552	6.02068624798771	1.25956901802222	3.03668117316903	4.46891586337289	1.47435980400768	4.2547747768201	3.97435803273174	2.50731213248974	6.5208074920166	1.35285023713863	3.54376418164427	2.72087078041188	3.63861111259605	2.25656371553388	3.26261732749907	6.57395502312384	0.865180734681833	1.76588920843799	-0.62617247903557	-19.1742093559938	3.46072993181008	-2.93523960582932	-0.0501572478733797	1.16348079498724	-2.51466624548413	3.95817566743437	-15.1402895162465	16.1082731096522	4.05151878480332	15.9339507893314	-3.96649268767337	-2.0576997790595	10.9524139568699	8.21541751740605	0.854958251359139	-3.09449365157364	9.51803107346651	-2.2537760514303	-9.44625428479444	-6.54756902246689	7.43059451786916	1.55797909171096
88	5.84343765963951	5.1235742758969	1	1.56903976034343	1.23954490464567	5.28694518799074	1.66951466763995	7	4.60460555442329	7	6.9049890176713	1.10024647323084	5.25854405119198	3.4561921297817	2.94909114419939	1.33165864735232	1	5.61577281480719	2.74331342040312	4.77182232526979	2.56069703922461	6.69727903655992	4.6619661262994	2.14176316961207	4.11754659125736	-3.4967649363902	-20.0020855488413	5.35563270736746	0.342223792586623	-0.733682379919191	5.81774770505682	-2.80657265153505	1.13781058661604	-13.1629316754679	17.247664153169	6.85255551322287	16.4778426395417	-4.59595848340189	-3.52266070483773	6.88206509752673	4.29085461349783	-1.8783143817813	-4.17946737242439	1.14518933074574	-4.72205492843754	1.42977989591142	9.50898087704127	-4.50160835412668	5.13700256203369
89	6.62086271965892	2.67040947481928	7	5.00745883400287	4.86749452127735	1	4.18600070811564	2.84719814480084	5.81181753975944	6.60695169855881	4.2977057357705	2.86755739246542	4.62258570836814	2.95311178395031	1.31113307282022	7	5.7035303865926	5.6329026949372	2.15470391806746	3.87069535216837	2.33175527122447	7	6.4280031131048	8.95777412668845	5.12875465059159	-1.34838093820144	-12.1566862087952	7.43085258282567	3.96493917149748	0.306265083534265	0.0404896597132282	1.39476589758279	2.35367066092016	-19.0239535228609	10.5408752972455	1.45149825022795	11.4116365263118	1.02056410768944	-1.23280589202961	-1.3212270844876	1.09207043764815	2.71745296429974	-7.43113536316476	0.865453251082848	-3.96463290124324	-0.612674180707902	-4.15175299015055	5.32770354333051	3.51005951080857
90	1.07036528753098	4.2090374408766	1.69525917681024	1.6047378423952	3.32562567948702	5.96836250077455	5.84213271770515	3.96635062018572	1.84551644772385	3.8777088220246	4.06741196300462	1.85759255620019	4.04188418836415	7	4.41218175203548	5.23190875166737	7	2.03397437947691	2.16384881310783	3.27218306547341	4.21988644234961	5.22188537085041	5.64833748616724	5.73214798010615	-1.80242355319442	-2.58278151790884	-5.12781376771425	6.06129563932403	2.25498968396125	3.31521241880877	3.66856880299936	2.46286772630582	-1.54388026747587	-13.0575975079676	11.7644434207562	12.6049921718182	15.9189316249618	-8.13397864882129	-1.15550916159875	-0.313053525648976	4.9759657510959	-3.00018630427958	-6.56705344224928	2.77021366818918	-4.3751522124808	-9.24680523652972	-7.88396452625469	0.439295715626491	-0.735362502654891
91	1.28680564519663	2.39468053252525	2.7925108756439	4.36281572733338	1.34639851073771	1.91204278170859	1.83793692326761	2.26579715617279	2.99043590664122	5.70622950637731	7	3.3904939745332	4.02757760856024	6.74262739225377	6.17717449911142	1.32617676205383	6.61494784280573	5.95471943023576	2.6490320742437	4.790601515462	3.77772822029837	4.21963840250582	6.40786460742058	6.51143864358253	-0.8657067051743	-2.08437912297476	-4.7067717089855	6.17557809305865	1.29259661465925	2.12273882091563	2.99096080824925	2.42322183045675	-2.06664601113266	-13.329672278275	10.0480201367452	12.799165916411	14.3773918502221	-5.97439147696278	1.95880378984254	1.42199992273675	5.03923335006347	-3.11157364552096	-2.00693494656769	6.49503688477346	4.62981279001696	1.32603132812502	5.97648855077185	4.31198815877887	0.452069951322241
92	1.44188684436721	5.25088090719415	3.84700030007634	5.84227282229188	1.91728645345988	6.13597625222646	2.51822174164703	6.33561044226378	3.10921135307775	5.4308575526126	6.02959717074177	2.68843985065941	1.21249603015708	1.87852753907629	2.1378933755476	2.9537926450126	7	7	1.16925398433348	3.91505054530227	5.36469205486818	1	6.93175015432936	3.25348031172555	-4.0940486466996	2.31815495518846	-9.55606551857677	3.8968283908022	3.86347634742993	3.97370366607943	1.25999255420318	-1.37857927425385	6.78987014091341	-8.36904133390878	9.42628980598595	11.368430775642	14.4418660077749	-6.13999372359121	-0.778604853571658	3.22964413792375	5.02465304645767	-2.36405046372505	0.446742373859225	0.955736814993095	-6.97057188963827	-7.80694842107326	-5.30379851817861	0.501237737140075	-5.1002252120868
93	4.6740781072619	4.99759871331073	2.12620865722004	6.27033781363456	4.12491245983677	3.9681059877106	7	1.13223412406832	2.11419503540667	3.11279430064596	6.22503151239504	3.46504057515529	1.68734284186104	5.0488640426458	3.14956882385067	4.32011387115646	2.49625940062606	5.95985799522796	5.15926696860908	3.79534428713248	3.78309911506108	3.94853331754334	2.17717813128291	6.69140893128274	-0.794664089748216	-0.681046166471045	-9.71683761010221	5.0388937706797	1.06783402131678	3.50414442585969	3.76828226962857	0.935657440156518	5.78687581433092	-11.0039264548552	8.69220956284037	11.856934375756	13.7598881927267	-4.41974981051934	-2.36599562963856	4.86713517821171	5.44798996472974	-4.08866339593991	-1.818697059323	4.7648845917002	0.234136428916942	6.13956367665103	-3.50416314062577	9.19830539640911	4.22183594764251
94	1.22963577200519	1	1.54019825412763	4.78941753335744	3.18637137739183	4.528133526497	3.4939165666324	1.50694912217484	3.32379428735172	6.06588576029375	4.44785731705169	1.38121178284199	2.46818619328556	1.57127993073482	1.12498345396036	4.7918134293524	2.10469274573247	6.65613505910792	6.18214465295356	1.36256739248147	7	5.78620208931194	7	7.00001121412346	-1.84724278659997	0.436174319677597	-13.675983087725	4.31307483221644	5.13246380868998	5.9627500759969	-0.397328033191179	-2.64116320087	6.13987907039544	-16.6915743380801	8.86527378678276	3.97867153711584	15.1272992544998	-0.57631340513911	-2.98601071970062	1.47871069419983	4.90340261486611	0.538774141360946	1.29008629806731	-2.03035351486974	-6.04708424625737	-6.11763526268894	-8.62363953607654	3.95743016633408	4.76646009845361
95	3.46395707832654	6.51102284565098	2.48754170888692	6.8346150091523	3.06201521092052	4.83668851165434	6.51791786475388	4.52093555213311	1.81101841331034	2.2401004847933	5.50014671266256	3.44885663743375	2.37265486216183	5.24207167959219	3.76426867624991	4.14647569122213	1.62105247726332	3.98862656707339	5.65354533522712	5.49615226752899	5.32150720317043	3.98386887285588	2.02183795420329	7.0365568576943	0.240463962132818	0.109644823093052	-9.5465692614925	4.49858141709714	0.954093536458265	2.7606434754652	4.18187840615374	0.64194251105251	4.95037174773214	-10.0115088652335	10.2549057214655	10.9683015378324	12.8234479385997	-4.61772098244601	-2.3334627254995	5.23127793736346	6.22172470495028	-4.40861414885417	-0.925375784090486	4.51809627257486	-0.457949380656808	0.466039988566914	-5.4788373558355	9.24631138355779	3.88284554710541
96	5.97752898848424	6.71470401268745	1.26777862012561	6.04585353962114	4.65002516647812	4.75687750161339	6.26094181638956	6.4325144906317	6.67295364613315	6.45854211462049	3.43161918925086	2.72480672308472	3.20629415894253	2.84122920279901	2.71779387089339	5.05504136558587	6.73883558364575	1.04940427705113	5.16102323941804	2.76861286605098	5.16862837310165	3.92407210716017	6.58832320746279	4.16222132757578	3.79866995660489	-4.13485807697613	5.36829117483107	3.70606242096178	5.49643987548198	7.52544519964897	-7.70986403192413	6.8946903237027	0.357175921284425	8.63403560149456	-0.809452451700883	0.801011776977844	-7.40125514663019	8.20934606004826	-2.90767391530148	3.15071274881825	-3.78726901078672	-3.54313982168599	-3.98925506331501	2.2720542196897	-0.0362797580271082	-9.40780602094217	8.03090253265439	5.52185485482432	5.29997706656631
97	2.84805558121605	5.6983599164174	5.1096798046543	2.81889728900203	2.31156338247268	4.29888148239653	1.99145144465249	4.74847905115997	4.07588936754492	6.56070528837955	6.36969762629518	5.73011867834922	1	4.90397208124864	3.80974302308978	2.42007701615519	6.00477617864861	3.25009633072079	1.2068041887815	2.0842983701812	3.1870626755348	4.37048963003572	5.58948268901163	4.75378239138188	0.598005084408047	-7.61012715881797	1.65586356460931	2.22679804387104	7.00786392591634	2.87590641686976	0.361589845159213	1.88823530090942	1.5286929782853	12.7880746638131	-3.43587903818939	2.28322950404016	-8.07814804247814	8.42481666887937	-2.77735505938026	4.14957429335294	-0.939343701214116	2.88260332718503	-0.56328407525618	4.68533709092575	-0.317225744272642	-2.98363947222268	-7.4571407665427	-0.418065821725328	4.12864268050695
98	5.6328048981107	3.15827992321471	5.65520964895272	4.1962110394603	1.57315191550842	1.42099766228193	3.73660157596895	7	5.77545529015114	2.10648106184568	2.97830701223438	2.3623697542373	1.27134855741333	1.27283706344344	1.87673958962635	2.81154980483132	4.87912211881675	3.83551873713383	5.64755713913823	2.81765548498931	4.16326078005166	3.67989373652925	6.5787395268711	3.03201024847616	-0.289979987447	-6.82449796871942	5.5247990689185	1.08401448892912	9.79107498404644	1.9191017883496	-5.99319474970667	3.12084922397967	1.69210187263754	12.686450428668	-1.95791268993041	3.68615088967733	-5.17871289186112	7.27917137610777	-1.89555987215657	1.92915179257765	-0.890156273818767	1.81444481955419	-0.976490508261136	5.45806529596417	-0.745772299922081	0.972282589957891	-4.51874545207947	3.5646626100427	0.99026398736481
99	7	2.03546275746158	1	7	1	4.90333447434933	5.85347556581191	1.74544984509997	5.82203704431071	5.65520081499031	5.21463510502918	2.20273286433084	3.54356319525682	4.76413858404329	1	3.94390038749685	3.41262302125125	5.40866220438364	4.67183940172521	3.88904332361992	5.16048855477947	1.89460921599604	6.55427076095877	4.9034486920178	4.13916424118175	-3.5786171171468	0.42483354176239	0.0588813795517058	4.63409375923248	4.2893907688717	-2.5393816370485	6.87659609613346	2.23368192552773	17.6439606495039	3.17403515544249	1.39451346878724	-3.91926768641741	9.91030324364219	2.12650588362785	3.10419127448601	-2.07496679187333	8.680038990548	1.36966079755286	1.44123242389403	-3.49306642473509	8.27958955063875	-5.25582873778521	5.33804636528613	2.91697624162354
100	6.92303612071722	3.04639727627417	2.34984841939556	5.88662452258861	1	6.07289200233492	4.22343915230749	3.80260448581596	4.19665399734342	4.75244699884591	2.75093897961814	1.98591408173154	5.87095902860232	2.60201547558171	3.36173743682356	3.47109361375463	4.70511842966656	1.54673800779719	5.99625393841023	3.42728890929002	1.83507909145786	5.39143482768006	3.11105953007994	5.94769171719752	3.07157476960879	-4.50012083549286	4.30702266556732	1.80151540148649	9.32620143450351	4.8927434219799	-6.06289945409787	0.536823346116847	-0.678239730826976	10.3916315094633	-2.99352426832341	1.61001206057326	-6.53340873940034	7.43337257188979	1.58090198603595	-0.814737675764031	0.637737622370059	1.20323464627465	1.29693132217173	7.76034011962156	-0.627336434315762	3.30078834708432	-2.79538144735506	6.79494423546667	-9.11476945432783
101	2.59344852333665	3.89753710207337	2.9202076606701	4.8372056598209	1	4.76083693105666	2.13138345388	3.13912159190247	3.65253025524286	3.34417296343129	3.7376786951997	1.21344062683089	1.52338972808809	3.95134254778512	2.52306726920159	1.94075563767041	3.31540166872025	5.0937339074759	1.09424212800966	3.8300319829925	1.31084795840984	7	1	4.88287667864843	-1.79276925749463	-1.17528132533008	3.58715811997121	4.32161339439606	3.26137967758286	2.01436681416607	-3.22236450268636	2.55603507375264	4.88740536386502	18.7621095985034	1.96913462542973	4.56521536748787	-5.41823569062936	8.9665202677375	2.54291540250079	1.88182269252491	-0.695082132488057	6.54302860097933	0.988596175564065	2.58316632423834	-0.403727252117184	3.19522407262116	-9.36300256095319	2.43963010611002	8.04531967042355
102	1.89348995967854	5.29597277754593	1	3.57050739979368	6.63126562997483	6.44837981780525	1.18729933374062	3.67397262391124	4.51407868172284	4.73153810565463	5.35785786781402	1.20935505145096	2.83238246275952	4.5208734702019	2.02188709281132	4.08778397759512	4.87198322494754	5.00972981947343	1.90694904340265	5.86546159424368	5.10832666792699	6.06897729607989	7	4.82908565357626	1.5556621956409	-1.42896721769029	2.19788297532628	1.66799855042774	2.76290147299394	5.50967346850076	-6.13990379306215	3.8188148692262	7.79435021861577	8.20960290622464	-5.57791649319744	-1.13795033013472	-10.3932019260629	6.57943748361624	0.669155323026543	2.4683769368261	1.56344895986851	0.138345816233272	3.45660366586026	3.1377951388795	-4.25425873124298	-0.620742208153033	-6.05523255413396	0.56881930395637	0.712481541913714
103	1.59633390496906	5.07248057813718	2.22132985484405	3.59649809907969	6.53888755475896	6.18447746445298	1.1252840339688	3.15946405686189	4.50483329426685	4.77698324293862	4.53517027021023	1.79327330956328	2.94521801846381	5.04639126019295	1	1.65422490814698	3.91489479986082	6.52072169559424	2.76204851849943	4.43300366286796	1.65631122654574	5.5620246695012	2.31013960346449	4.81114784601954	1.95093903727957	-1.21255933112262	1.3849843042136	1.3476916610526	2.26752683503065	5.62223475976789	-5.71627199984983	3.6645116246633	7.61227209415564	7.67048514787036	-5.73596227346277	-0.928828392414019	-11.5950454377911	6.38703227951934	0.860696206352828	1.51398160693937	0.568631348727102	0.207053250586977	2.63017249842048	2.41779065289222	-5.27453042999536	8.53905443378345	-7.52695160016851	0.469326713834194	0.0911071450322337
104	2.86189001623991	4.9935857643785	2.72193120535185	2.5625709320109	7	4.7428248114173	1.43605258149148	4.27659968635531	6.60880289685944	6.96808958386603	6.8202310686362	2.20072976778135	1.9899321955485	3.16549398223016	2.21873267121209	4.81489487917548	4.40143265101952	1.77573780842073	2.20585608197817	5.99922257930881	3.94927503619727	5.22355740114065	5.6204924586807	3.83905644028814	1.5667718475298	-0.624839039032152	1.20174350393472	1.16657525942184	2.57330819242955	5.35774913054479	-5.21361864632235	2.64537359290377	8.43847235149705	7.30150678560325	-4.19579856886373	-1.57814490736756	-11.1293833751781	6.28549147198152	0.214335503650031	1.45961445567741	0.741776489288875	-0.491718773924994	2.50986542075259	4.02383360501414	-9.932627686807	-9.0013551266518	9.86882438545804	1.44594367204822	9.37707839431402
105	3.21092688192245	7	1	5.07511040375869	5.43485281691153	2.40235629078211	3.62350138841631	6.23133784669072	7	7	5.21363198818494	4.71451384087489	5.72354603290575	3.85471048235544	1.57200172065911	1	6.93223993152317	6.27112093349589	1.41001524629355	5.58257368995836	2.17224093398118	6.91499600296367	4.55389727944839	4.80230838157804	3.99378402006556	-2.34919447444957	2.63863844922619	4.0962602017293	4.74979888981902	6.30186697316558	-7.58518075598757	5.43486802394901	-2.14413331614	8.24272915012837	-0.431270582105062	-0.975377566052123	-6.20995222715446	11.4978567258274	-2.76607293863511	4.10660899896985	-6.08642385782745	-1.6444819936113	-3.26052571059517	2.11352702379985	-11.9537589203854	-0.235978929790023	10.4805107306958	6.71753804999896	4.9652570517905
106	4.70644230872489	3.39527453423447	3.38994064588356	4.36169807760596	1	5.5242893846155	2.57713610418117	5.25807080526589	2.47359984792988	3.4229460117156	4.48918186366344	2.17228584794771	1.48747306226394	3.93577757780001	2.30265361370833	1.23613183188212	2.86962759695908	6.38044969990085	1.21738372211906	5.93424083191084	1.72975860002965	7	4.58107368305651	6.01790821802955	-1.76791273145594	-1.11819753487077	2.7879848928329	3.78627415070449	4.07989340896307	3.36930531274292	-3.43481853863832	2.64309960709153	4.72239384853259	18.2188484390469	2.08340749753874	5.52589643278089	-5.68086516266332	10.2296722064338	1.64234225273647	1.69412593344669	-0.444242701994746	5.88467906639733	1.63735494002347	3.16544080113087	0.344109544470209	2.84423283442782	11.7113592545255	4.64869427025423	7.87213756951415
107	6.32376322686715	2.46511854676891	1.78474446990076	6.12850955601947	2.03566401208927	6.00391514784761	4.72285299189019	3.53034507700318	4.04310336285548	3.78358120521303	2.77470886645734	2.79167711643729	6.00882152810316	1.79158259852345	1	3.02763241918883	4.42774909884872	1.75087777519052	4.15234278340581	4.31971865781959	2.398343559136	4.73290505984952	3.52371399794821	6.25286940345761	3.63004228796253	-4.26597753542892	4.11216732705335	1.55633806747456	8.23972105944396	4.25247196594423	-6.21342545482893	0.45911048108207	-1.39709923461231	10.1949320664566	-1.8271691596425	1.25919371312699	-7.72698556104019	7.921543904893	2.46499970294462	-0.258318067004686	0.908591041256934	1.19895246587314	0.793163892697534	7.24993882496305	-0.759256730489893	1.91997485627894	-2.05535679100968	6.81256509339858	-9.78709602218502
108	2.75462487325337	6.42555784504975	2.4535742835279	4.95755849353008	6.9629566517148	4.61693724504841	3.45840058586709	7	5.68017373726652	5.85363029675019	5.11924354235682	3.48212571729387	3.99518357240938	1.28032242014882	1	4.00915288957004	5.74613593816232	5.45954375731489	2.36915879000293	6.79257777286818	1.68942360310153	6.14390331912288	7	3.4811682049426	2.60629134755069	-5.05858746789468	4.59654453446113	3.39906029306767	4.91944709549621	5.16935348303625	-6.22260885703027	5.36112175840843	1.53619174014949	9.818328497983	-0.879084895491229	-0.212445762208439	-6.09571815510533	10.4562994183925	-3.98932850344469	4.19100310232907	-5.41342024038556	-2.28377130760178	-3.35134783745579	4.58431379882531	0.341624300790982	-9.94156665030239	9.10396557359542	3.86069213701456	1.77965013961646
109	3.95460437492317	6.81151960316837	3.69392804039425	6.90979579586208	6.32038204826092	4.36920058593386	4.27134031474853	4.55205574385008	2.88200256792038	4.15912784450394	6.8736318350893	4.90113213040335	1.8352697659446	4.54893190492396	1.56873385635164	1.95442278456533	7	4.84683570352735	1.07644243175994	4.62749074086191	3.66228032755027	5.99845987865531	2.18261629622148	2.62458648376772	6.59907385001719	-1.01016436091196	1.63788094376849	4.36652357096321	-1.0231418461184	3.08729933707873	-6.99235211501103	5.96910213681404	3.34219598582703	9.42120914073509	-2.15423669005344	0.874872715835287	-10.3147115334053	8.46313920431754	2.80330455363316	5.99718158892574	1.70664613023566	-2.60829318954057	-0.996966583750924	4.35117746875483	2.56811226214349	-9.69742557134001	-2.91953412843211	1.43681831182089	6.40125559847541
110	4.60590687714059	5.71650236775219	2.10638931460282	6.93597754361513	6.31279906960602	6.54878167851163	1	4.15654981227546	1.70344016700825	6.20410802535374	7	3.31894008987909	1.80487898608091	3.66156330559954	1.31906468233257	2.4637060874771	5.81791931614742	4.54980887914601	4.10427363193896	4.69991132100586	4.21287114575774	1	6.49114356042354	2.51702289702481	6.67348834425353	-0.332290489348185	0.163756423187932	2.81744354065932	1.10054761677263	4.68779864042947	-11.0280795436113	6.96478906663164	6.19678999831083	14.0125476691318	-2.26160084202153	-0.721063970331447	-10.2103819904336	5.89290763384361	1.06172513058517	3.91018915720663	2.0731981365886	-1.76742605433362	-3.30250839764209	4.68731428359	0.350352994607909	-2.38904796162978	-6.21826484199724	1.62171135015506	-4.17801890330468
111	6.20522015730283	2.5928563920769	2.11398130432924	5.3996504337707	3.533154927506	2.36237877990574	4.27884021918027	1.33938331331687	4.62779180467411	5.07947783659467	1	1.54611475161459	5.49474556407511	2.05849692951373	1.95011315760675	4.38055895904234	6.30229598803124	1.1900172506969	4.0370598079733	3.92228660648971	6.54435539150726	3.83456233942359	6.6909337187663	6.12487859344109	-1.64192864748341	-6.32496498210484	5.25754540731064	1.30838341582004	5.85189604298018	3.05416312596872	-3.40144035205616	2.34005512988435	-0.3382054140627	11.7926200445175	-4.49501125073943	1.62889110791047	-6.85148858646983	9.78245342303575	-0.00980009069868709	0.347901071236784	0.304846539164752	1.55917767218851	-1.15190058626167	5.22416954802444	-1.29324119199426	1.84091836076268	-3.15143127259799	7.50145936188858	-10.2220206917359
112	6.51350898255318	3.77225968846645	1.55059777892183	6.57990341969743	1.12094289938477	3.31774066046903	1.95555114461889	1.8630911935711	2.01502525068729	4.17925023852612	3.949443802009	4.40114909395397	4.88396613054926	3.15141685759441	1.40535214913146	1.89619772938481	3.96111139667152	6.67417661407823	4.10327430921774	1.05630811242139	1.47225240471211	4.56085094842118	2.99163377342907	7.73717043839099	4.27520497054363	-7.26958372107404	1.08697631632968	3.12235558757872	2.7910614512492	6.60067684693267	-3.15207644830017	2.25599989908291	3.79799494987418	9.44562250688457	-5.64315947398164	0.590637885216589	-2.62991300449938	5.29760105923634	2.24234458275319	0.604005726305672	6.69525483456161	3.51829857221533	1.57212209612752	3.97601411380551	-0.801454484981408	-4.03773702344142	-6.72210710927465	5.66727831828286	5.62167975856107
113	5.63728863803922	3.67502960308503	3.66723183671755	5.47158819298375	1.42466514488424	7	4.27111444338791	3.48646534651572	6.3977392018254	6.50308466592499	5.79542266232942	3.3066565426188	4.20466065323077	1.00012876423098	1.79521109767432	3.6771272471167	3.50242225312731	1	6.22050083924956	6.8485862231795	1.84739660493169	4.13270879243597	1.81891669719815	3.71268450341194	0.253713719381897	-5.0045462994845	2.95593110556782	2.11157888759242	6.80044889143329	3.7336191721811	-2.33710966664967	2.58481509788047	-0.669770814454406	11.4255658343342	-1.90111786100125	1.10950618901225	-5.68496063597967	7.18934243375775	-0.749221224046606	2.0247778244032	-0.69630820321785	0.945268684748844	-1.5484722900712	7.96662026830503	1.84688015230081	0.7596182461181	-5.39881843639081	3.35271796339004	-9.53108965174575
114	3.05828762416201	5.2975604275722	2.50625321365471	2.92739010045486	5.99245396004435	6.55007858369965	1	5.94516061869237	5.08200772485338	7	5.51190492755742	1.8136175817571	1	1	1.79740458032855	1	2.15874611837718	3.42650685524611	1.75328042272123	4.42162889725073	1.31367029209192	6.65806098941946	2.45168279889653	1.43855189224667	1.57278493885026	-0.0738789635708442	2.97700630934182	6.43725021282072	2.92857787770063	7.12317219614308	-5.25095567449034	1.73558503391565	7.98310043599368	8.8545507256869	-2.84402810501778	-1.12289439452348	-9.21498696286469	4.01270366158364	3.19055031463668	1.43934926175455	1.68250676586739	-1.62472599222413	2.85308396123428	8.63743386508277	1.50893664295773	0.714313727911219	7.93409205017349	2.01772634255243	2.26830993853268
115	2.86343216921937	5.29669262365907	1.06421806242385	1	3.84985462384251	5.20023046678096	2.94769109597663	6.41023313533543	4.13150241744485	4.20116813351169	1.93565433892834	1.2886679109194	4.42574272118157	1.86409368433603	1.56774560319793	3.97722736457234	2.75863583390467	5.19627002736949	1.58697206119152	6.44309005061695	1	6.20565993319376	6.39439061189422	6.91650135260282	2.31032949226071	-4.4737668370533	2.92557631904647	3.91353427505069	1.83924534360789	7.64476609437736	-3.22261328722062	7.15919593654013	-0.539912115115044	10.6280246381014	-0.621266624090546	0.285469715604932	-6.10291473139292	10.8852656438053	-1.03390218261465	1.03833551827997	-2.46798454485252	-0.588349528731925	-2.93225576132233	-0.230318056177226	-1.91606764659546	3.73786201708331	10.4092691512502	3.97191971130651	2.09223176837913
116	7	4.48617248195134	1.59139501126148	7	1.33713891022572	4.47606497448317	2.09947320334992	3.95059632095162	3.55841818699998	3.32565480077339	3.03966689493821	6.69862841937352	3.43742440057985	4.53988306171077	1.29612429854024	2.91169917015078	6.8614832195525	5.46686955601742	4.37469056700994	3.94456209520911	2.71692280040243	4.76283796445386	1	3.00120301758978	6.47508746364913	-2.96521173723729	-0.315218351219743	1.4554874406935	3.06289716666421	3.04494698833212	-4.68263111837273	5.72660832751495	1.99496663301423	17.1947331288752	1.75581299703912	2.30519801950862	-5.76723159938546	10.7542520731912	0.0512273138467709	2.97532773192459	-1.77746556511776	6.65175017685815	-1.04000738095341	5.24572354316271	-2.03009338866672	-16.2285714259996	7.93635250102391	4.2879176201441	-9.25493470042072
117	6.47229032206707	3.35632319636597	3.55752617227324	5.66559195569251	1.24931893947842	3.10581997494798	4.66162987191937	4.7587926789191	4.78072119829832	5.88680879108209	7	3.04220678442259	4.46307560442763	1.1969509315241	1.36878950104263	2.45533035476765	4.45505502994813	1.15661514000367	3.22182884231822	2.22401584071574	2.37160612503396	5.10584785727654	3.22088226544443	5.06203936595587	0.167923206890944	-6.08234974188246	3.54390636736083	1.41810207329316	5.11557437276162	2.58376421439639	-2.02783445252528	2.79804726694388	-1.7754476924045	12.087332408159	-2.32157036385342	1.42794121194255	-5.23872485553154	7.22555099093979	-0.941754661109308	1.91668006292722	-0.183359812088575	1.04774579650825	-0.795035111757621	5.79414111163726	2.73648970073609	-1.60248773157159	-4.79659375320897	8.78561311452572	-8.9837596899825
118	2.23603217599298	4.38548666599611	4.38040409151538	3.07422223249681	6.27648619685273	3.97467689341719	1.2737831811127	5.69938432928167	1.98636895801935	6.8603438225219	6.70300216299855	3.09768633071662	1	3.13565104360041	2.06132336993712	3.45052533698824	1.67101037397338	6.09028971696229	1.80151548351927	5.55432817185784	1.95160381610596	5.46290327924032	5.9424142755978	1.96465026196944	2.82062952057109	0.56759233141328	1.94199006324143	7.65698883662823	2.28220536983778	7.72360852395481	-4.28032253384636	0.694630523082238	6.94627985033445	9.4676894682028	-3.2114539476039	-0.164760804478678	-8.79848969144828	4.49518879329047	3.15170710472414	1.06533966379311	0.908012504375294	-2.8341878319877	4.90641079418216	4.56034986662958	-2.81308791601447	-0.246760024321037	-5.61751194688304	1.04561007877894	3.26223526488226
119	3.41834229064368	5.69799447561189	4.19803289828663	1.78943371866197	1.02075714363051	2.54362394016988	4.0292059494819	1.40142763211976	5.88571314659844	6.24872179210649	4.86325847356462	1	3.6564696627548	5.68751067002885	2.73525223249193	3.02802471944815	5.46798879522423	6.70305192729909	1.10632493956888	4.92899537974807	6.74208813169685	3.07211911777984	2.67318534869077	1.58458414470197	0.483683295025524	-7.74841664770855	6.00005296333315	-1.10336703776431	8.36570058142816	4.47067906292686	-3.66519366508077	5.20888244677217	0.611071140751558	12.1063786793081	-2.92788841862123	1.65642093288001	-7.08795237863923	6.59776696639721	-1.23038993191312	1.60296335489209	-1.53938082052189	0.547937492673569	-1.39952956849036	3.5514808500284	-11.8839341793591	10.4023430895452	-2.37908846783134	2.91341778849316	3.25176068344773
120	4.45481436804041	5.58947838744562	3.51979993571423	2.91722544102749	5.16137435156484	4.70356850517414	1	4.05347982137731	4.52143583475049	7	5.57343054883953	5.08531847213206	4.71515956465887	1	1	2.93737126755619	3.31755819202045	4.58618613651994	2.5381624630637	5.06436236910345	1	1.63892614268095	5.96714838215366	1.43915539073538	0.0282200302551072	0.890821635311318	3.07290284044979	6.40958451644888	2.26515617272196	7.1937894175543	-5.46962070617794	1.72467107584788	6.56088714990776	7.27982381674934	-3.91240785630393	-1.74432008842573	-10.2882569895736	3.58029459252045	2.31169460786716	0.57440386229281	1.32840854765541	-3.13973715232912	4.73962618227762	1.82238682564986	-5.40204970378735	9.60421524429515	-8.18912008105204	2.676454999278	7.67774945045513
121	5.07116240102552	5.328831607782	2.01261198597389	3.18610935337899	4.86851504977815	4.978673085867	2.24516601533524	4.18331660631681	4.39461749950302	6.1295776694288	6.19633468948215	2.43387637084457	3.27411979482884	2.99591721643832	1.4673593578013	3.53136754326905	3.82094223784999	3.71879106802679	1.92477382578501	3.94228401874721	6.10977370835078	7	5.19828857627063	3.85860913766862	7.29004919494739	1.01266812643627	1.02397119404508	5.75110578332074	1.18098096196496	3.5753380591117	-10.1235793356407	5.38124195680691	4.32265446213675	11.7170960599393	-4.65321039871981	-0.512207669805725	-8.66603964804684	6.39254232374277	2.00351173679317	3.4854072079132	2.61487383169446	-1.39135827031859	-1.55946719330316	8.09623688408848	-0.535149368303075	-2.42218799764592	-5.02911860846142	2.60849725848	1.15866335917978
122	7	2.69770112691536	1.33484528867509	5.89383190338392	1.85483059261968	3.4888018509286	5.46208590521796	2.02196382101022	7	4.10744492430964	4.34924057942845	4.50889613806222	2.0021857251797	5.844248693086	3.19020749932799	4.33991891701651	4.88608698681558	1	4.72354952850421	3.20164340831894	3.55274540434242	5.95117615283857	5.67141176766314	5.97628020759093	5.78221022462393	-5.41524240250312	0.874287974694659	3.04609747762698	3.42306646125271	6.29180696747521	-4.39062958204899	3.97272448146179	3.78547343701122	8.96497641859466	-7.25453227819316	0.685777804342064	-4.00826177020385	5.85229470360422	3.38654506084509	0.415772684439604	6.43017310165223	1.19206373179123	-0.0115927095681468	-1.34151896276507	-2.38325991438204	-6.56655976030623	-2.00618901966684	8.38084744313399	4.63611619210852
123	4.57155922756337	6.70231982190012	2.58637277430005	5.99401845962109	6.72363496947428	6.34419664495915	2.14568367949029	5.41063807712566	1.47101735802336	6.31381747054569	4.26472144567467	7	1.38824134463653	4.87110217846147	1.61369916002975	3.65045446229447	4.76858944391084	4.31591496491054	4.9626490421179	2.80777969574052	1.52693899313112	1.86968257824454	6.57595003942186	1.84972374010898	6.47956767784319	2.64295916274764	1.49842523021799	4.27320612749934	0.705505711903202	2.92840509466375	-7.46782858646544	6.82289208596238	7.15165742295772	11.7809615827129	-4.96957216006152	0.323465058898527	-6.00115124647853	5.46479253092885	3.85770871908489	4.78085123857486	1.95545559226441	-1.02506919545031	0.903112200389786	3.42733134046708	1.91999645118514	-0.520076755082434	-2.49002164589943	0.41154069998243	1.71595980864684
124	6.8721954273324	3.04094820753195	5.5620171008871	2.51746487498885	2.37284067675837	4.43074532825603	1	6.39452468713813	5.66389648097144	6.63493524290755	6.55013559011525	6.52852435686344	1	1	4.70065784794087	1	4.3271612136773	5.56169217647019	1.63061552214389	2.50191251149391	1.23921791429542	7	7	4.12015040980002	2.61414825101389	0.22635935873188	1.15588490426438	1.20584065559965	7.47889712452749	6.32824283891507	-1.90533974435623	2.56872280207723	6.54638489784307	10.0678048379236	-5.0653224718085	0.909293845548026	-6.04780330280436	3.64542462529259	8.67132354307602	2.10241214907939	-0.850330599210836	5.20480166496355	-3.5064110756384	3.64145755867793	0.634428033239702	-2.08173774287636	-4.18151261219916	1.10331807182942	1.75841225814468
125	4.24720713782543	3.52981442498826	2.21025339844995	3.91297803153314	2.03598025600884	4.3501153613886	1	5.28297875683893	1	6.25677273447617	3.22821884709762	3.89553710421707	4.91926207507439	6.19017671284438	6.9267650008192	1.89837101462832	2.30750161450732	6.92998477019312	1.28592434720253	1.7571694075901	1	3.02125486159634	6.54056952092454	4.97038625260159	-0.424335260129447	-4.65667762491871	3.8622047962345	1.72386476974534	8.14941723953287	3.62939485861394	-4.21607729386576	3.50517675408104	2.89034995140761	9.5235264582542	-3.76530135513022	-0.74550193144357	-11.2851937695015	6.26895490451867	0.736520261247427	1.55397215427039	1.48062602904117	0.17209104335065	0.213307591679741	2.77659782473713	1.16702574431511	5.7453959901061	-5.23008223046132	-0.208382455083121	2.71218585865084
126	2.12303201219815	4.87162696298273	2.26562988352996	3.53841281337425	7	6.85169816578235	1.95156148810221	3.40059730179741	5.68995424140788	5.21890371407564	7	2.81664826208272	1.20419366247411	2.53458525388751	1.38097998103884	5.570316526876	6.1551761712483	4.78877910211978	2.98837227414604	5.62002523804427	4.90400517784283	7	6.09317477140142	5.24932114662835	1.95325045732365	-0.825130565192036	2.40808476819718	0.469779344069391	2.31352031194886	5.96638857931355	-4.57893248913562	2.16187196239924	9.81187981356734	8.78299437403666	-4.70032785186459	-1.86512753787098	-10.4425161529779	5.07409143049665	0.607066168964198	1.54994719761019	0.511756788606158	0.11999935322573	2.32799406388713	5.94468719145858	-9.92703615032045	-9.72752748415988	-5.81532560951998	3.55693427683482	0.116173046371843
127	6.31836010289536	3.17217190007264	2.27716839069661	6.33770973360918	1.2211400976785	2.40295268934222	5.59211864363068	1.98118203772485	1	4.98362586693354	4.48772654750972	4.79290019609168	1.51553637858367	4.35091802597048	2.42385626773244	5.36750149147336	5.37815755401772	1.17478108163676	4.74337628294607	3.60512462769882	3.26859390780952	3.55292906974977	5.59105537298734	5.39772168667985	4.87140098142345	-6.19920413526479	1.43671921175406	3.53944340621028	3.29040250812019	6.2190215250944	-3.66720798376492	3.99753796382764	4.39981398974098	9.62302897682788	-6.87130181910894	-0.203336905559685	-3.44905628478435	5.77353878380067	4.17967901167836	0.514229837988768	7.53627781500675	1.26950749404837	0.660180877478328	6.48046166380484	-2.97641515609436	-6.21423464103811	-2.81358054648174	8.18087732937918	2.08563058073972
128	2.85254876021334	5.82185546066462	1.83309142768625	3.69813947608803	4.03265588181382	4.8370773372814	2.70484513743762	3.95557484638089	3.1188421834173	4.8196424337375	6.31950292993247	2.81858768597071	2.62229167475778	1.8700195920052	2.76148984988922	3.15658777627982	6.85811460606589	6.42691094592857	4.63768964942646	7	4.73880390040652	7	5.34491905580362	2.56312975649578	2.12901263416722	1.80164169860279	1.58497520282522	5.28805088259765	2.64082117163925	7.18065582014311	-4.25836685201263	1.17014746990774	7.26016468265797	8.06011651810473	-3.64232768565563	-1.187949476068	-8.58196815056545	4.70760554947532	1.95313131264884	0.415584992853506	1.88136506056642	-2.74005150422039	5.04609102922063	1.69290278675071	-3.85162443676679	-2.07258365135902	-4.23653718137639	4.26928106490116	-1.3915141010506
129	2.90954731558742	4.64700954732426	1.73247831067943	6.56021868365347	3.19057421039467	5.00111525386887	3.02384272493916	7	3.53712599419303	6.26331587679214	7	2.81060966065989	2.3255473076067	2.88693174280895	2.07088145537876	3.57571670322628	1	2.62137960651498	2.06877672289946	3.01806975635792	2.13565922027052	6.79253209457275	2.14965717733193	2.89559821318059	1.36346899440119	-3.09953089726694	5.15572455277192	3.54562358502583	7.73494566952102	4.08535678649088	-1.99038685688391	3.20751692051869	3.10754918855667	9.5240942583285	-3.50948737598129	0.310228851580385	-9.6343397087365	6.30754512261165	1.07454406146168	1.84195185709894	0.00696236339881195	1.46342203115312	1.04296354498924	0.408040483219201	-4.99670429192327	2.98127129141765	8.59797818240727	1.05150570938603	5.60972527395752
130	2.73679818740794	6.79568286175187	1	4.43777734015022	6.38819358776308	1	5.38155081841449	6.63343341141912	5.50349995444496	3.26660228686481	4.39316173349924	2.58070342402125	5.07238051672818	1	1.6462148885269	3.67200157853887	2.68067370793104	4.62018481311167	6.04769704956978	1.51869342065832	4.69072605310857	7	6.4123556385788	3.01123091233038	3.63228942682799	-3.79953756368898	1.05431425632693	3.18356725110566	3.15369448020557	5.30207531638198	-4.47167426133194	4.97342802346177	2.65792661134473	8.72231524631965	0.483480045108469	-0.229622910497211	-6.72799314349319	12.1474437885812	-2.89157901390572	5.99267507091582	-4.3554005394935	-2.5620796067263	-3.31427453885293	2.82263247788174	-0.419678022599709	-7.72891591615944	9.15107625835627	5.17639834233884	5.24269924860897
131	5.26088585594709	6.15486298708276	1.64932317024992	5.52508659121449	5.25454347195876	7	1.42196558460412	5.0746658396709	2.80535788394693	4.28239023695772	5.6887922656756	2.500035205742	3.0960989552063	4.58219409126177	2.7876997703762	2.21723712384519	4.14065390776475	5.58987301372742	1.97665826197822	1.29960124684453	1.34412520545946	3.98146707505659	3.47571325503516	1.3688611020146	2.86767702443931	1.83674003218527	2.27896600028248	4.5773248308653	1.270179037032	2.77610642904141	-11.8087569061945	5.38992745730904	6.23896449859233	10.9930991115275	-4.18461377942973	0.959093990933572	-10.6160028940786	6.75333789935309	3.70892699870982	6.88750769364376	-1.50353722727647	-2.39595926059391	-0.18986460889482	8.30753479312993	-1.90796190141347	7.94064935085273	-5.50392856555222	4.25841678329794	2.92155713372718
132	3.6787020818746	7	5.19283253762668	3.44071613197908	2.87142666231331	5.59668665361728	3.94608576341045	3.68349963173486	6.01271834202238	7	4.77551836658606	1.84004300477486	3.20462664566964	2.93932441092276	1.71033870594818	6.21799881958442	4.9942929837568	5.32605493491438	1.7031805869949	4.33342731227517	5.28078081603705	2.32029077793425	5.75588650243505	5.94895827157601	3.39959530090492	7.54240518810153	-12.8598483055895	5.59638399456751	-3.33878250271992	6.72897213677271	-3.20160425854493	2.12015715536252	-5.33161731558874	11.9824531643945	-1.8449271106938	2.29014458007931	2.71939173509147	3.90276764919356	2.53075954161755	8.3634858390672	-11.5544131974815	5.79162442628395	4.48704825084873	2.84109809489713	-3.4646905766324	-0.244899630965234	-3.67175098115038	4.58897526379511	3.41422640579388
133	1.42936890216739	3.92835293374662	1	4.39156793151583	7	3.75172563659416	1.86049562582418	3.39504566987275	3.2584320063899	7	2.21844069451274	2.08126180785132	1.345416469373	2.42500622295464	4.09243478511998	1	3.00995926920786	3.11804227969774	6.23050943264443	5.13464474822066	1.6777551771171	6.69288276648293	5.19473168712507	2.52530971954823	4.71886352938467	2.43357759868097	1.78289280092964	5.62556244214627	3.91340965767261	5.44175075663335	-9.81957885518275	6.56183609762268	6.14288572037295	9.55460284717505	-5.85631270216051	-0.126202502606694	-9.98317429152634	6.35809662447831	0.386188021508225	4.96771797020974	2.39974059345838	-0.0193629239330944	-0.20218261847235	4.45908096070017	-4.10187246828264	-1.96307740957008	-6.01312481086267	0.0154496933729109	1.65189722490982
134	3.36919294151588	6.58258979991568	1.8753645926558	4.27901860095809	6.46835486495209	3.3759078005076	7	6.21558764987707	6.49536817493083	6.24044908748201	4.77827107331119	3.44996741638443	3.1234189294984	1.24826820334358	1	3.47962260137556	6.24559477525063	7	7	4.95688453550364	5.45746369237081	4.77554442482996	5.94196223775464	4.72569712700454	3.6478699577863	-6.52159161947151	4.21435705279449	4.47894688283218	4.07146411378339	6.09997226254353	-6.67762884756453	4.85767587864181	-2.41353462062733	8.5877594946914	-2.04882396867995	-0.877132799478244	-7.51788413823395	11.3382455926629	-3.82562522122652	4.33750037987808	-7.40310017488078	-2.09575904139235	-4.50809697704506	5.76568677114275	-0.439883012959491	-1.23263557188469	9.85988394828846	-1.34292421981593	5.54699798702602
135	5.4606132855015	2.88195763960672	2.10193937307879	4.3352618963903	1.54566652775417	4.96286644929839	4.27619809702749	5.41547316368427	1.27058587883306	7	2.62689609496857	3.56816705786648	5.81057273783369	2.75888715826059	5.97986156659135	3.43611957382831	5.66122141256866	7	1	1.42203691177081	5.51159909360551	2.22289817459964	3.66298112300305	3.99798289796745	-0.512594137997164	-5.08613191684358	3.26333635474055	1.6981198644447	8.32984572580233	4.34711259541003	-3.32070467174797	2.84672629985374	1.98808821148514	9.01405428895868	-3.28095586647636	0.688509727884152	-10.6585828967683	6.32684091061699	0.370687870480998	2.00671049368348	1.53971627855951	0.073125686415284	0.270477469183893	2.72996886933166	0.454237867938356	6.48569458951715	-7.76703637869836	5.5586355567436	1.95084478446893
136	2.18329523658733	5.0812336828797	2.71469953254909	1.32670040784359	5.15478144994881	3.8177452759712	3.29894300007687	2.39390387923856	3.40431485138803	3.58024258941038	2.43356834560445	2.44539120758352	3.26873588575888	3.32802849301661	2.24900492616272	3.5166971003161	5.82090620054977	5.25230114068669	3.48616674586134	1	6.1377249387416	6.18849929131853	4.79989026537733	7.37788594647677	3.14466646844373	-4.08481038937489	2.63245128278279	3.27294803771351	4.81328514297679	7.53517219191869	-5.73780288880876	6.91715703535336	-1.4833713229479	12.376116033761	-0.481588504033276	-1.93442605684427	-6.18342297813791	11.2291036829104	-1.36454481788095	1.10503700991172	-4.2870684764577	-1.71273622859582	-3.95736216511068	3.82463361243336	-1.44383805520536	-12.5986433222226	6.59792312952643	0.698883981687724	3.17082978945582
137	6.64259247526328	5.19782139336977	2.22251404176655	6.13213986905927	1	4.16474574250838	2.28719762260977	4.19192627181171	3.89295150361901	3.09279603409082	3.47334463572007	7	2.14980701631751	4.23973593224849	1.70705762497437	2.16053486228321	1	5.71761295355345	3.84925009375585	3.48628216082222	3.31987315513447	4.55825304927926	2.34614512505454	3.08315117098923	6.41250434677875	-3.227434584987	0.409320040442184	0.897207821535751	3.84748056876418	2.82727148133496	-4.56780554794632	6.80776799005799	2.70059845779439	16.7779819017526	1.63216847332621	1.78183584271014	-4.51264410641937	10.9150852704945	-0.116600905329637	2.8585879260928	-1.11132922151212	5.57270261089811	-0.568764170586472	4.38995542204042	-1.92004880687915	-14.243768701075	7.61301780142639	4.38217591324027	-10.6667366345245
138	1.85964838197693	7	1.65222959025682	2.1381896270587	5.99338234907009	1	1.43587697343545	1	1.48234303437496	3.89732677663028	4.27389352685694	6.82439436913768	2.10590725060901	2.84046189715071	1.77367418586279	5.68137145518213	5.52986892868723	3.7455233380547	2.22645205041362	4.09281849484243	3.90083186131861	1.08282647827392	5.39587717328715	4.0981658609745	7.2434718866756	2.42732102188966	4.39924519301498	8.24341007527718	1.11279546389397	5.12962105553666	-9.74020867763303	8.38201531591951	8.27627010136511	9.65968459421474	-4.62827002791512	-2.96307353553445	-8.76472549655145	5.93144456394853	3.3791003313308	2.66562508552276	3.0183902861315	-0.122809472340172	0.125350716629143	0.598342616484092	-3.5011751466991	7.32124512238419	-8.44300069258004	3.37289772766203	0.00157689963234853
139	3.26476907407289	5.7859654130764	3.34133107527348	6.54946811417419	6.29336079336836	1.88032426012161	1	4.3567219719374	2.69197835687113	3.22412553036638	5.20782811081771	1.9857192508013	3.9806694657757	7	3.17475885632081	6.5147939436838	5.51991996489116	1.90247814422185	2.9552778996852	2.38902379821991	5.11370913037261	5.90886968478505	4.92792454552105	2.42115643915067	6.03559925149035	0.516794175463832	1.00683367165021	4.25187803988549	-0.294179741626266	2.8928556016847	-8.27717111635055	7.06147594289492	8.19582389367658	12.8133927101021	-2.90375821792768	-1.35228462990892	-10.8201252899215	5.04935154771085	2.58238531663393	2.8647079038063	0.986256461526752	-2.02945928360466	-2.92813863532898	2.90993933685258	3.70993765382581	1.01586543554704	-7.91315078048006	0.122399962428503	7.22797036820466
140	5.53155804857859	4.20832824194239	5.53843197080733	4.28691798419611	1.27752946660002	6.80938548979528	1.54844912507301	2.38592686988192	5.47627115988615	5.62763373491551	5.65545296951872	2.79273033966687	5.57054263640757	1.81661250886432	1	4.09299714990157	5.69848085088628	5.24485906911791	1.75148851145285	4.4406042880145	3.22851082190665	4.80528230588444	6.72152308813669	2.16769004778135	-2.35806680115581	-6.69400092058931	2.74295101114568	4.71199826804779	10.9168768680013	3.03492765394263	-2.42480882042453	3.48923503441516	1.56714480053991	8.09911429916916	-4.84822827093279	2.57347561450521	-8.11320968214686	3.48815015991239	1.39120305673277	3.88831652394838	0.507327768405232	1.70500852193952	-1.36195308381177	8.63450717170248	2.67970210875439	-3.58323363642826	-5.19398695484494	-0.632581883232459	10.6125157704604
141	2.90748638378915	5.67520227468206	2.7529744584323	4.47017674609989	5.28777290972509	5.14647867166507	2.38904811154498	2.66886800559084	6.81153936065499	5.60354446023899	7	4.32314059469776	1.89503867999067	1.3459279707798	2.34737309318076	3.4219360780669	2.24610634564972	2.05866184239752	1	5.87275065731052	1.98635656734711	3.47042880976301	6.92705905859801	1.77601713970955	1.10011164167524	0.601256565337211	2.28259412712189	6.84303449274637	3.82708648992793	6.11092253961628	-5.37373416018273	-0.675496347041078	8.98363960819124	7.9501994037956	-3.91798954065235	-0.649491468614437	-9.33864453119381	3.85588445880865	1.78387709457269	1.33752538448713	2.14758708689525	-4.57080497099091	3.34661848255606	5.93229133574523	0.761666892617257	-1.3072984120849	11.6707718557317	4.20416199289673	9.82313540393612
142	6.63231577401295	2.90222193218895	2.92493058029866	6.46860528103779	3.89395645567368	3.13715362529819	4.50415718805284	2.96601536887588	5.48072761049113	4.43592048788405	1.27271969587133	1.92846445614572	5.37616701427615	6.03240747381523	2.25553086477235	3.26294380507799	2.33572597136441	1	3.16451157984873	1.01536929567024	5.4695734033348	3.76984182104016	2.97539278872747	5.5380480921366	-0.785981392062682	-6.83640425918408	4.88750146051342	1.95516864504928	6.40084214626981	3.44322118945641	-4.16736528636683	2.85616639364017	-0.799107992393034	12.3726944703502	-3.79184951709877	1.60468195544793	-7.61646916791998	8.54382840920636	-0.45564975731658	0.0578497125061611	0.229378615810053	1.38941539312558	-1.29460445895596	4.24564761944286	-1.2016339033606	1.77102076773353	-3.94561065413776	3.98622347859986	-11.2450347353635
143	3.8944233103416	6.04171471585292	1.24928430975949	1.49361647983027	3.1609028399199	2.07680525200849	4.58676795329534	2.97228420074797	5.69395253798645	4.01172600110804	2.22820725238191	1.79715414866584	1.84955861719598	5.83448643395403	1.69628054930406	3.50750509789023	5.26439845218801	5.2252865712675	1.25267072370759	4.36396140016568	4.6952445614088	3.11120440886838	3.56598911010407	6.68122927881745	2.09531736845336	-4.80236839823017	2.54207561513728	1.61405866356247	1.69541624996176	6.0350061185947	-6.17823400391519	7.4625013248924	0.207924389336018	11.2525410447261	0.324457611749908	-0.834666782115695	-6.81148320847592	10.9617405107478	-0.741823785126302	0.741097896812676	-1.9115561300294	-1.46018563616894	-3.46260424021655	3.42204261572131	-3.80530012468	5.23321071059468	-8.07094524813468	3.20198924663828	-7.84401156943315
144	4.03676631321512	5.96548775685854	5.52089483361041	2.98378600157202	1.77735122280686	2.92031817756503	2.01203374589928	3.15508365864123	6.79422003844169	1	6.25785110045187	3.26979976577702	1.78659109767752	5.06964135809241	1.16400802075448	2.59277541913021	3.20452509077541	1	4.79459418651939	4.25010745874359	7	6.40095521358187	2.74315834625332	2.06827945347612	0.957684112204222	-7.20986969157219	6.01545240771082	0.108737191019005	8.10860629330643	4.86498031088785	-4.97557447233178	4.03262923408884	-0.395973934278468	12.1870288975937	-2.79805806911237	2.19739614890431	-6.98994177914786	6.66068134120951	-0.905935347324529	1.62845993661585	-2.43173051293608	-0.117118293090684	-0.0205081657320602	4.32333200493346	2.46020087727514	-1.3439369820122	-3.39409958705919	2.10459934032665	-4.87170612715066
145	2.48390181448191	4.20571298758347	1.68639310064331	2.96376844076941	4.9374824813363	4.60131133844245	3.85796382213608	3.67938661302154	2.58467807990312	2.80767531323353	6.38187803407421	2.1285423896349	2.34725745471394	1.93755857330449	2.42652823589058	1.81039248815386	6.97398468672344	6.27645743666298	5.10925117888436	7	4.40129636812591	7	6.64598163707011	1.53206562170936	1.88471698654504	0.930008571995393	1.13179955310834	6.81616531397569	2.79917754604087	7.43854857287949	-4.83997955021488	1.99919216032321	7.80103480702875	7.94793941410498	-2.91566860923311	-0.513089156794045	-9.94274349137004	4.34138644228194	1.99248728335386	0.464660469623072	1.91447228057633	-2.47140609135629	4.89006754366661	0.381642376696689	-3.78067932784822	-0.695335853047018	-3.69395196012136	4.34222401232593	-1.22819181209308
146	6.64411119090587	3.59368967578932	6.90689154801895	7	2.02661651648408	3.93358698314976	4.37230944144137	5.66471410955848	3.2428329725281	6.59561010027246	2.94161156492203	3.563220578097	2.65168418820619	7	2.1028118843797	1.54635105082721	7	3.80302312385868	5.93330832304183	4.83120113358207	4.41384137026355	3.34806656514874	1.57657516295578	5.75776181904636	5.47524886433075	-5.80022882666431	-0.0310769484172115	1.7619491985523	4.44222513428405	7.30629597046687	-3.30199949375813	-0.651282962224016	4.22878312013608	8.73476865441053	-6.76886582298867	2.27800355199076	-5.65292086392118	2.79991996281505	6.38666967206344	1.39446410414086	-3.48085245685051	2.05173766793872	3.2304129930955	4.6859425202305	-8.95284154633701	-1.01707400700561	2.88309465588845	3.02014691585531	4.85187410926202
147	4.08777686366074	2.87321516962191	2.46323504310271	4.96498901449589	1.81678870768012	4.07853113327308	1	4.4716896842552	1	5.72064249400755	2.06616188521828	2.25945946062657	6.80188715001876	2.13526027169941	5.50735609233044	2.94041850505197	2.69351458235333	6.27698085269398	1.38633336160033	1.00291812568382	1.07380396972757	2.64150901306126	3.44625996259121	4.49440985763002	-0.64623431337226	-4.41642412251468	4.36063916956317	1.22626616765196	8.97175128954674	2.6782210803733	-4.1857289699895	2.640699001918	2.76813604698077	10.2261363374261	-4.01359363503597	0.127170123407422	-11.317974873402	5.8656291660877	-0.298614133720821	1.93256970456777	1.06411434895517	-0.604590575020634	1.13594500765612	2.90499141140952	1.28144205956313	6.07020692570513	-7.57805442247548	4.5456916597154	1.84264603784587
148	1.76230540209316	5.96697685078895	1.57929737784196	3.42502055328145	6.1820311984395	4.81636523518421	2.81688110293406	1	6.64072756376926	3.14812550694762	2.65596058603845	4.53374099605135	1.37546834988923	5.75218948735048	3.50022994041813	3.23759920699366	3.48598973196226	4.27797537474675	3.5809280219678	2.04305856552187	4.18305840911667	1.3096389984073	7	2.59625243553311	6.15793057559305	-1.07444839266984	2.02113028921196	5.76360014795416	5.14742441834949	3.31274350183344	-11.3847883674246	7.47607229453325	7.97866755973027	11.5694588801863	-5.378912318937	-1.50154684370749	-6.22741979709695	8.28669253603272	0.227636648022385	6.0842065872719	1.57240502546403	-0.766396808348245	0.31382754890833	4.12050192551346	-6.31435469106003	-1.69688852671503	-7.88787659007932	0.621150680118505	2.06393051103286
149	1.8873849731871	7	1.91143742354344	2.4941511865733	4.74942921129555	2.58745553237734	1.61253508239844	1	3.52287348108582	5.59229764833497	3.06603758177136	2.54846522034426	4.09789350536833	4.06390872662905	1.98699121758983	3.81766799141345	5.57155882096605	5.54356316985252	2.21765150149515	1	7	5.76444706505462	6.02059328994527	6.49345344022485	3.51810263020786	-4.00510046236645	3.46910937986776	3.61184800998448	4.36083281453393	6.48416102082035	-5.22448605667286	7.68083202727939	-1.11406225687226	12.6442851253829	-0.746597178969793	-1.50182419341195	-5.85319338615135	11.127914858633	-1.12137624913617	-0.135696309941434	-4.26315194615022	-0.373909402731463	-4.2136132943108	2.92562011612672	-4.00447079299502	-12.4438786013304	6.24539482667828	3.74565938665988	1.82995862826917
150	6.53386819179474	1	2.26116167164841	6.31836585274318	1.5204945107407	3.72468195830482	5.38315493190055	2.95744684072296	1	3.72870732165739	1.00596902458927	4.67423474933899	1.59978201402806	6.3132816640764	2.9118812090373	3.87238972780925	3.62093504911698	1	2.94900435174169	3.78096523458823	3.32484666272188	6.48608426939982	6.33180540576818	6.17125778603791	6.20609275292661	-6.8324151045723	1.03695139640847	3.01039823815771	2.61796663050742	5.42196433362469	-3.31188391394452	3.96366060617856	2.49334316286309	8.78725461782988	-6.69632451545283	-1.11114941350365	-4.13390029125299	5.38313255122469	3.32478062562921	0.623670857557596	8.44294755768531	1.40597923178989	0.131448475673154	-1.21398470841325	-1.55077743411642	-7.22403459115776	-1.40468144320153	6.3066464719593	2.65132336897114
151	3.17383193028342	5.58477552215437	1	5.04041557814044	6.43601112187619	1.51362613313218	5.94044218437289	6.24954860212524	2.45257440681894	3.54911795772525	4.79371147673078	3.88093633450995	5.15585515305527	1	2.55439218763859	6.76969841832379	3.9453289709198	6.80674957174013	6.28457560158072	2.66387168658463	4.06093045018534	5.5186810536584	5.55604374666139	3.39840025427281	2.06546257703424	-5.32230191109263	4.94291662083377	2.86430339692262	5.2948756604251	8.73746039807532	-3.89944900006956	4.8857021204802	2.50136851742478	10.9975290416447	0.422506323306899	-2.21685022946826	-5.93175028881908	7.38433485563931	-1.43598971215055	3.79398857026776	-3.27899330051519	0.590713373367766	-3.35588181230198	5.49826317738328	3.6944444147706	-2.12468732604227	-4.22037770096117	4.98406115321303	7.30703398501168
152	6.09420376340208	6.60140607488873	1.06880747811694	5.8707273852275	1.62944048598322	6.60333192660122	4.57212988116332	1.90412185169813	6.62125391376083	5.45650720572072	4.15170645543356	2.30848715636308	3.96028923788236	2.41996732490209	2.10006685845034	4.19682522254087	7	4.34353612932794	1.63257369827045	2.5000976570019	7	3.03803703596443	1.18161012992117	3.71759803125321	5.39543262754572	-4.2343347130191	0.00818769736506532	2.21195408156443	4.08973385516339	3.70692849544209	-5.08153455175502	4.60325590308688	4.55862309405616	16.8244423236117	1.16694336966531	-0.746737899336187	-4.88631201215365	10.1064686808674	4.10125686343984	5.66568590167284	-0.541044339841436	6.83768748995397	0.741191323086665	8.48401504866901	0.73181853245734	-15.3646132995992	-6.89428994561149	1.74047623690189	6.66162921290531
153	2.25808107334744	5.91536248229151	1.76678131411033	1	3.24807186126579	4.97127684775498	1.10988356391026	4.30165217755649	4.279856510565	4.27463935292941	3.89895690856115	5.04041159197674	2.76249699789115	6.93023751729032	1.62168952322264	4.40107283878988	3.66263118784449	4.72051047237116	2.01208811683608	6.61262710459948	1.51566186937794	1	1	8.07911900069525	1.7665062316308	-5.1339584031621	1.37218773850778	2.56970968717161	2.21950750166513	6.72363027703799	-4.19609659562178	7.54871612826566	0.497576863584161	11.0378400845586	0.265254943643316	0.795864609408859	-5.76951848218046	10.9838974295932	-0.683492886639844	0.0958553541179931	-2.2865589426063	-1.79225537971181	-1.37656007811999	-0.0557156478231692	-2.17605706294761	-13.1987628430887	10.3084118585003	-3.02783930769751	1.60816733614179
154	2.53854537986475	6.46019407581849	4.40122058014788	2.62333975088176	1.90604773086283	2.84990471551339	4.41488688971573	4.34451655146458	6.9661016202857	3.97913114597597	6.37378558635019	3.72855333635575	5.84553250873214	7	3.48014292347632	2.62771061294281	6.22563779482164	5.91425774920432	1.52455425753003	5.20794200650631	6.7792366435872	4.83509719497895	3.18035294226231	0.915676249417258	0.307351038334377	-7.3048295174791	5.15516200730355	-0.524384751836532	8.43350867263831	5.07490845909092	-3.53046510975705	4.79052261138331	1.22996032505968	11.9380593866714	-2.65607695543291	1.61759443031335	-7.45770379295879	7.35736201266315	-0.785073193214152	1.67028826135998	-0.752452799850296	0.916024027519327	-0.749548631976116	3.48594719013349	-2.05327439740656	10.2334027107934	-2.5263543133811	4.19577898003964	-7.98896386673839
155	3.84524991559061	7	2.8074753619003	2.75045521664607	5.28365059627509	5.33769197180477	1.71014672145145	2.89010304694039	6.7671462055936	6.55944243063521	4.46376224014091	1.25221807896449	1.25070750184321	3.8914662142074	4.75019045687383	1.08798456773046	3.72267487029805	3.47994226203818	2.29530992312973	2.05780247713183	6.23280213447468	1	6.23961180576963	2.2304004127471	5.1246615566795	1.55313229639996	0.634783529304949	5.95423022520276	1.58005809502513	4.30509271976074	-9.71607207269195	4.48701340692659	5.41011676534862	14.8190457121446	-2.43267719950417	-0.0601999737876564	-7.04908116429752	6.60812649019099	6.03753231571726	5.5298347763552	1.26741223260795	-2.06226713941571	-3.08567793211846	7.67723272392787	0.403095245651304	-3.13202915017082	-4.78913549891562	5.91146039478416	-0.194804352206067
156	5.90863225311956	5.9256911358083	4.65389962909416	2.05621354262402	1	1	4.746622529037	5.37206507067924	3.83700246091854	2.92114362394783	5.63904885857447	4.27147792377718	4.08497844717951	4.96603376349816	2.0352077588702	1	4.91134806343916	6.6171074062343	1.3483111324567	4.84229269928099	3.44475350212582	3.30116032557259	5.38883769180259	5.56445194490399	0.836992707884684	-1.29520176369725	-3.2050343943846	3.23614541054885	5.31434499166063	0.693766540037646	-5.37360168363189	3.56733531623804	3.10375789407394	15.4281756778617	4.30509583713722	-2.05408559947896	-3.25179235608789	3.82897195016887	1.56608966226823	6.99586898285497	-3.39862121078624	3.69274494689402	1.20413101017316	2.48096704945851	-1.72113049547981	8.97550046493241	7.00042080084729	0.406098943858566	6.08889600981805
157	6.48442475787	2.80921311686279	5.82487733442362	1.58581704751326	2.10803500928612	4.66573506769328	2.08701940521622	5.66605291782418	3.15036081025029	7	6.62107534577413	2.71136072334411	3.17228098439164	1	2.24904982326312	1.73944102474011	3.59254089618211	5.0434785367922	3.55366582045948	4.0030914651485	1.86051435636235	7	4.51914671463271	3.6242107447554	1.84284596778008	0.230443045634033	1.6479094596287	0.979288846455965	8.13702476116408	4.99695914637296	-0.865162853368194	2.66176700123154	5.9518175434691	9.75387222105504	-5.11307109839955	1.27365476802966	-5.66088221281739	5.14953799901456	8.01967504281374	2.04679760421352	-0.00189305149533747	3.95890216460465	-3.52212867422993	4.56808048060747	2.18591765825659	-2.75384987881456	-6.01943115916946	1.38160548489446	-0.112180023391852
158	5.21660840767835	5.87482572870555	3.10642652244584	4.85238719343901	3.64883303109293	6.17572448433565	1	6.93332786010788	4.89338921800946	3.86487434865212	6.61009207700342	3.44272950055982	2.31355388765676	6.97800698981552	1.03360133824871	3.08363951401316	5.36701704424623	6.35065449844118	2.46455586703035	6.02345820148632	3.14848303964212	1	6.18653150264198	4.91062627253168	6.95062685868409	1.95007940816707	1.07091719584665	4.72154423289895	0.666178166752854	4.27687188409004	-8.86422701705441	5.9800054736946	4.81274712826126	11.891301912255	-4.23065256232248	-1.55243235358893	-8.20530080950398	7.17809725755891	3.2201171806431	3.41595684018646	1.66722917509923	-0.525572464858939	-2.04155841568926	9.31124393557544	2.12783564171348	6.95803763985432	10.3500089436723	1.90391301712186	-0.347227456571521
159	5.11664659389192	2.36374632909539	1.47614586640662	6.11435961964392	1.54028102501623	2.09246131394384	7	1.78498315165328	6.3047249590741	5.0154427009497	3.7962954294672	1	4.12900322493145	1.28650554386074	1.61519518069262	3.58563738056718	5.65811422343048	1	5.68696211534425	4.20439655308466	1	4.66906575061921	3.05509172808433	5.3330668928917	3.48000515292854	-5.59137869526483	3.25381422140979	1.90973804006773	6.24385727410675	3.01426282808012	-3.80534638618288	0.170262655179135	-0.36433111281951	10.196324574153	-3.18072558249215	1.56502424756693	-6.79272992187546	6.18770071885235	2.63791377684424	-0.838365196960368	-0.642309395635782	1.28960598796495	-0.227135947384563	4.09663568229588	0.847910173894086	1.76614594214283	-3.08290260440105	6.5704260978428	-7.48341116777614
160	5.23737964650432	3.30131431366801	3.01647026521842	1.58384533486685	4.40372740858945	4.3494271787866	3.62165447453952	3.28282299688215	5.39993384101621	4.15192159334708	7	1.89600081534003	5.03461838028407	1	5.10483795203818	3.80493901248048	4.12945752940459	4.66602048920359	2.98534528944723	3.64775535801394	1	6.40408263292318	3.47175498466914	4.25171506135632	3.89205707266572	-1.71994719021445	0.71980647492733	-1.28093732398308	8.42394298147362	6.09765625667914	-1.07673823472356	0.930032458829224	8.794780606197	11.5615959049504	-3.09577206944381	-0.198818273368257	-7.43502012398647	6.83959897508539	7.51442111482103	0.496430245507958	-0.406759836402191	2.22467617891913	-1.75505579838696	5.10625441354063	1.00504606447127	0.486064437471702	-3.57296559166062	9.21522328506015	5.08910382302209
161	2.54859027251997	4.5778875649367	2.09616099361558	4.00940092723552	5.16261430946792	5.64641068175889	1.30903519105545	1	5.72615665703407	7	6.46677383355244	2.04494125468737	1.78061505211367	2.91566571943698	1.00785210099242	4.51726881945337	6.48691934497119	5.04281635651676	1.75657353182609	5.93371055656042	1.21158631535804	2.96714296927223	1.09260561038225	0.797317815357369	1.51543080923324	0.968022034795947	3.05316396972109	7.6524832588689	3.46794294457188	6.60603145361242	-5.26524682357574	0.375427328173233	8.85948125848325	8.01272039138514	-2.98798460042009	-0.0698649742211618	-9.63209649983049	3.84220907599049	2.9367729860486	1.28001389232763	2.29206126751044	-3.36631134107887	2.9271386020637	2.66771623380263	1.45299740575043	-0.911696820533938	11.9449612683774	6.00543653298537	8.06065393962049
162	5.81399826318556	6.15902075240795	1.14300108473408	4.31330613666598	5.18322322845993	6.94420850020938	3.22628684025769	3.92234391623419	5.02738676184193	7	5.00027329695486	3.54970425460973	1	1.96071309750147	1.80548517157395	3.37563942266619	5.70021991638685	7	1.74231171241075	2.78686894772448	1.46163572836797	1.2605560626187	7	2.62768101007978	5.87930046472751	0.0676181966113842	0.353250274817248	4.02628371515459	2.57539939083562	4.18056967113689	-9.12785920195256	7.16929992241769	4.02685871288703	13.7678211494572	-2.41542543028652	-0.0613162571285759	-6.98868827968799	7.1763738486265	2.49178498661296	4.70013957964049	0.414425616596733	-2.96237609231816	-0.307046414285001	-1.64621572460071	0.167690400351196	-0.327443103248156	-3.24943738362319	0.576778015197851	5.15112613399762
163	4.16953948127878	7	4.67123616852203	3.18179997908189	6.13782616729984	3.98358646766345	1	6.10425718815204	2.76138200387215	5.42150356066351	4.53333398307028	1	5.37620388386226	1.22500494272016	1.49806079577998	1.91251051251432	5.70812939231762	5.92070661576771	1.80514017642945	2.6165585273948	1.418980287107	7	5.72896124999923	5.12340745089939	5.48916309397763	8.98948093343406	-14.2388594375863	3.24856374984606	-4.42758122283548	5.88938796244359	-3.71456805441837	5.67181064817033	-3.35113701205457	5.50350296753072	-2.7112143564258	3.87322425060549	4.46681801157473	4.11523695161037	-1.23526704839901	6.79441937765329	-10.9421053897331	5.99645919539884	6.52370114595258	6.2659403142811	3.41742870911435	-2.3417314329555	-2.46038068161362	2.34524271581868	-7.58160340434146
164	5.40977725878138	4.5889935172449	1.23206625166971	7	3.50261599436773	3.64603228899735	3.56935027768297	2.73851367869046	3.60392010844337	7	1.26979895465077	4.19098771415067	2.70491910066743	2.23388776418961	3.26465872667193	3.83793965676159	2.17853378961486	5.12951112269535	1.79098157247381	1.65369271000174	1.46023259557941	5.0650874137078	7	4.23917029574595	5.62096307392721	2.23071407245587	1.63891470094804	5.86143044495916	2.21615465199446	3.09702060055506	-9.2360530704955	5.15076132885391	6.94823308811056	11.5525789052838	-3.79445392557124	-1.74417347475417	-6.40947639592508	6.9564864872337	4.31644496924772	3.77051335091415	1.65899306478473	-1.6353953636813	-4.19016985483543	6.12145780564865	-9.78001995070257	-2.23523183697802	-3.99000141160066	1.02377456158227	2.27981634534895
165	3.38173343323424	4.56109084167551	1	3.45074500671013	4.72562624833254	4.22420162238927	2.44449034204015	2.98670330231137	5.91061526888256	5.32130412527069	7	2.09772697702669	2.66799575898048	2.04353172361896	1.51481224873172	2.21964390773284	6.91888149246982	5.71170374472379	4.00045836684943	6.98717968837896	5.27115071414012	6.35645135822008	1.88567204749311	2.11055546230407	2.13546656000621	1.45461131822902	2.1054774305758	6.42646248905197	2.63601539105651	7.29894070061966	-5.86878476601354	1.05275878847261	8.1046071368368	8.13974649680901	-4.13224971147601	-0.804051685983281	-8.57013968002026	4.52117057815598	1.86488117562366	-0.313066767954109	1.63183138569421	-2.64380770633161	4.56374427491712	5.82862126764166	-4.32752929224135	-2.39960831493227	-2.40858479049049	5.4135272371607	7.03041327110023
166	7	2.83275089141186	2.5513603396869	6.65124210751775	1.00318376074235	3.80819978456851	4.84169835440692	2.81734998758208	6.72613097198167	6.43547225343183	3.08014054694765	2.74230658982318	6.85075051046007	1.67508207309969	1	2.24503630625852	4.52355233039259	7	2.95837030762982	3.34457824574844	2.84386511383627	5.15531116307275	1	4.66466766161186	0.904608225890521	-4.6779792269827	3.51920412002108	2.24964100720832	5.59396319791817	3.97695183628197	-1.86163654485432	1.94740957452821	-1.5228399350168	11.3107978868466	-2.7539360624518	0.695294775520181	-6.3980485495311	8.22896613906211	-0.598276903072775	1.97626661287263	0.0198573154951719	0.375981339705996	-0.796037473814119	8.37758824133214	2.32269835516305	0.249429946087081	-2.90440779512158	3.50950505667448	-9.40110958286771
167	2.48467222220665	7	2.47367197423437	2.10909229743191	5.86022840742184	3.47459332438091	1.15165762334624	3.88220747101902	3.28284355414673	3.27881291334832	2.65762626477077	3.93009332986162	3.82557591376034	4.24859655010875	3.27607372638999	3.11923836369379	4.61469918864782	7	1.33579493335948	1.27716582912853	3.57826224379599	6.37056666787895	4.95458850425962	6.03988700682418	2.91247962927922	-4.38047629085436	2.18985482924708	2.97837426447612	4.14093670796884	7.28577986145961	-4.86447999243012	7.49788112587387	-0.655519561603652	11.8559063241164	-0.952353976243434	-2.44190553097775	-6.44351813793034	11.9538936656174	-0.341449740893108	0.266459961793267	-3.84950516169442	-1.10214715151324	-3.51217197576951	2.86032226885324	-0.700823329780169	-12.3736597742853	-4.74051505892007	-0.517467032258409	3.51397356359132
168	4.91163817720843	4.68009003956205	6.83244776328518	4.29526446792229	2.60932695982509	3.3868831421299	6.62976719935849	4.12918482806195	6.62329043866883	5.7026493093765	4.93284498801179	5.06871361904376	5.28214953693685	1	1.80791751664573	6.54073992609141	1.01421418634797	2.71657701220807	4.61995737592373	3.19950451001412	3.41279240622501	5.25509143178021	7	5.58587764775619	3.52060257886593	-3.37684056256227	2.42153022250609	-0.498924710936863	8.01051912861725	5.89324337080202	-2.07086433068109	2.05529059257454	5.39852608956268	12.7937034362334	-2.74984510094627	-0.356868440281854	-4.48270205459013	4.24789248843606	7.39995177448984	4.21589992357695	-1.16729182631322	4.39385735254453	-2.57792792555539	2.08876084233729	5.49340113396832	-0.274883446882726	-7.49230362596055	8.40459163891736	4.16326512785013
169	1	4.29280150858599	2.28044463387707	3.47090898749777	5.41649398835678	5.43958900034261	1	3.71017145078832	6.85858035364472	5.87870472124736	6.07505260327799	1.92989271929157	1.58370887136399	5.45534264157312	2.24522492562129	2.97194538091752	6.6402079169712	6.89318419378594	2.55468700673084	6.2056937880166	6.27479359418305	3.47391511740489	3.32388105309102	1.07750628618748	0.204396056177681	0.493591861628448	2.44893155904896	8.19269867487075	2.98571731758852	7.35704977792228	-5.61019171827862	1.17308655260798	8.47618097703031	8.56341943719776	-4.38949981658134	-1.62727768904007	-9.45667544189849	5.11961215591863	1.83709029937642	-0.0293124561296498	0.920466798118024	-3.92136820355125	4.59253525801468	5.9816542837643	-0.962164739557873	-10.0906098356738	8.05822648815302	4.02227787832505	-9.73819139744283
170	6.74020158520555	3.40608224058294	2.62388260469165	5.92903528020194	1	6.81749613558679	5.65430481310948	3.7112349906495	4.26001944053488	5.78648144775603	4.66297024359508	1.65639965675082	4.27734480941117	3.46069359142181	2.02816640434418	1.17219411231346	4.87475572761174	2.08934058685491	3.55028211505332	2.1669100836164	1	2.15439105637278	2.39696042763486	5.94787675957123	3.43775818785809	-6.26522609643596	4.02774225618793	0.776800549064643	7.95834230536862	4.31568209990779	-4.13226852489879	-0.678009647798787	-0.0717873011585349	10.4553955852577	-4.46953689589529	1.41945629721086	-6.14813364011308	6.32528867323239	3.75909299971716	-0.851653470564322	1.97493241019767	1.47127371215233	-0.131755219614661	7.4559519677733	2.21218334536071	5.35265466213795	-4.30197967571311	6.38835434719538	-9.78928992993753
171	5.8378177579814	4.86490005969109	3.90241787222101	5.15534494271773	1.37937284387053	7	4.38903330453896	2.92685455798657	5.64630789478117	4.30810266931579	2.32521073351542	4.21818820685863	3.676871150805	6.2502000522719	1.33228142947149	2.7258243771443	6.62343390512005	7	1	2.86498232345714	2.83444409901739	5.19400490588978	6.88010569329234	7.18017844992568	2.79521140354889	-4.1633252295124	-1.97340461932175	5.54395703358414	7.75702363721593	2.55618927775385	-2.89140452591571	3.10357475446909	4.06749210078386	15.091284559343	2.52118393498596	0.596223301932208	-3.01736547039664	4.71162075943299	1.32084075553907	3.44937059580511	-2.20920207105833	9.68727863128117	0.563730303092215	5.11312786690953	-5.37093155843069	1.1723027363038	-4.60354707910656	5.15363179949087	-6.5486243204212
172	6.09739436586167	5.06301332915915	1.52073201421899	6.98617747098695	4.32584555618945	4.76478809317628	1.15383698625806	1.91154270445104	5.39996536567831	7	4.97992726996701	3.76247529814053	4.10069759441982	4.89880599699248	3.26730736695977	3.3572600219282	3.30318626233629	3.1009752262793	4.50107508525313	3.98890361108073	1.40648456549281	3.49607166201182	2.98708803718924	3.91591863309831	5.82402065432034	1.33131258463057	0.737149083641176	5.42409378655884	1.50500385656961	3.5776611091421	-8.59744147085246	5.89916275737196	5.06846749483417	12.132266367452	-3.48398996062553	-2.36446258728915	-7.956517383751	6.48826049532487	5.21283253022732	1.46897797071931	1.64541369075085	-2.35580788676044	-3.62121963225858	6.56293198642839	-5.45382038640997	-13.7611801174654	8.83574560282707	5.69852671048037	3.46102124729942
173	2.93399992483243	5.81983927891696	1.77269926778467	3.4071370945524	2.78949130542221	3.14060731429699	1	4.72162298259923	6.73081607305798	5.08078050855124	2.60875149918412	4.45330166767835	4.66574061468757	2.3351892193234	6.52187675928469	1.01934893558534	6.29616594944767	5.84187556489082	1.16367480124563	3.16771114032962	4.16613244580014	4.05977656015196	4.21870949211383	5.52993505399887	3.46353527724649	-3.71070765182637	2.03577523856387	1.43064883761758	3.15780866657871	4.97705350561244	-3.02485879211241	5.62033571202064	0.908553353164648	12.64227413156	1.82255021574683	-1.94771147356813	-6.43074195961344	11.5616171056074	-1.319025923667	0.219698506298217	-2.18423389256255	-1.96815283210892	-5.07266905465799	4.59832352953729	-11.5279901850559	5.51063598245796	-7.15432523248652	-1.35972867052988	9.12109248344627
174	3.95465432254757	4.88253759296189	2.53843369344636	4.31220361323693	4.47038723223651	2.05723312056951	1.85439612186067	1	1.50770466502233	5.59614660452867	4.63235806209427	1.00860754402815	4.74563320393126	6.43314730532173	1.79470250268876	4.83662900787984	5.77211668195574	4.84466031396715	2.90522476810549	1	4.3759255634487	4.30150738678155	6.28392349005932	3.9955067966515	3.08241768715022	-6.53064390951189	6.78111976010175	5.49740508555194	7.47000407917532	7.57081680841645	-2.99594404840672	3.95622659862451	1.47452929239935	10.4176772801086	-1.32753506215016	1.8540317932224	-0.226930443797	7.43007767418438	3.05664060367896	-0.160977183497525	-3.47311576879074	3.43016875100141	-2.82363139263261	1.89256308148482	-4.01620913323345	-12.501026346436	-7.80269443876318	-2.45669447663958	8.16434830830113
175	3.45167189745409	5.99403350378843	4.6184849892552	2.83350681940049	1.31149691763018	2.03012593121829	4.72610989482474	1	6.74621784629746	4.13170897288933	6.14973769550059	2.00475643660019	5.94997005738417	6.88637064247433	2.08294597467665	4.26430571970699	5.44300631927637	4.50599518826816	1.52133397651145	6.02912260834094	6.06217599270985	3.68813701683485	2.95365686423401	1.02243190356098	0.605095134665431	-8.34420287942265	6.44090946726718	0.246066118977141	8.00203865251671	4.88177908306543	-4.48470234183321	5.00153000585593	0.690824514489541	13.5973214179397	-2.30218774022756	1.99152643810615	-7.23626815108806	6.48739658332668	-0.94081516116581	2.08783726435329	-0.089385514364578	0.304129300745764	-0.804948872697301	4.28163682020226	-12.6969156846089	-1.922033215377	-1.54545141393604	2.77892882983326	-8.3924260538598
176	3.91613554469305	6.08143002438097	1	6.54442886186063	7	1.75412246887167	6.43168465041581	6.32470758929087	2.05653121035184	4.64326384128131	4.91186292304394	4.49883180868822	5.66002483868581	2.55816983078587	2.64449971813314	6.47540687484509	7	6.70228087921934	7	2.0569232062438	5.52112341552739	2.93339507645368	5.30934236447242	4.02717944409262	1.52523293031039	-6.3019183468847	4.45984398402837	2.42679728760767	3.41467477317878	8.30042578236066	-4.5598951210705	5.72922733577607	2.39402512102428	10.7965844192815	0.400986470731237	-1.92245426887881	-6.31465051715151	7.2287481631275	-0.889238520737395	4.20710000914609	-3.27026572694291	0.511479596092976	-4.03687967363211	3.64685632268964	3.22693739012663	-1.34655205448005	2.43542179207807	5.89905937586322	6.77399038369622
177	6.51334828753466	6.02059189254767	4.56965543247619	2.5340161047049	1.10891392137028	1	5.09852217941585	2.78854027154624	6.51939786770634	3.36692004907522	5.85342187723477	2.87609568023848	3.69764584706597	3.96928318856346	1.08593920410703	1	5.35585137037642	5.64580726034773	1.69029623117533	4.85040962687558	3.82605736053415	4.34744104410896	5.63505265852357	5.6441183323413	0.406399896624199	-0.52304693157058	-3.07874852950165	3.9498527009273	5.44370339033086	-0.357981886695599	-5.08287792916163	3.31922043617355	3.56066897526047	15.2999230150421	4.49213504944179	-0.964678538681747	-3.64675141474289	3.97565325542066	2.29047638862276	6.79696033020056	-3.91524238964693	4.11171337678582	1.22238764557441	2.12575483095776	-2.30949928033057	10.9330221505284	8.70189598859194	-1.54962429901018	0.611292789150326
178	3.47595918778959	6.80357433399788	2.2313441742167	4.49049013348969	5.54978839028412	7	1	3.75488748814086	6.40992740262668	6.88145984556186	5.23530497034168	2.04796501643618	5.25540317469284	1	3.14086762625579	1.37568142053689	5.51844308494072	6.46924045386819	1.14467725205865	2.54938619734295	5.06149936488959	1.16520280639776	7	2.52016139609501	5.42287243604042	0.298228617107161	-1.36988645103219	7.11319274145506	2.12269648036339	5.29357584039686	-10.0978118027033	5.2637074837882	4.60614399320556	15.082091765095	-3.42110460876381	0.885688659573995	-7.86222500239147	6.44050573260832	5.66117394014561	5.63062575372437	1.12088470483462	-1.38131965827823	-2.77428403971585	8.04048842173922	-0.316872688972719	-3.43686654063524	-5.66930751444044	5.89504894150644	-6.47290509277633
179	4.25411954241675	5.10624881068293	1	5.60830614090293	6.13553959056412	1.1409568828473	4.87706153160132	6.52382487344756	6.06096683047111	6.87020555272729	3.57583022423007	3.77933499823913	1.76403101238963	4.56854969295327	2.4943428753658	2.07131764915569	5.66757195847014	5.51343629323958	6.17645764985292	3.80958269695548	1.06297397317276	4.40682708860033	4.24945810533287	3.10028331664472	6.92551658582127	1.23974561646332	-0.716023952499909	4.40135968745386	1.81722973922889	2.91021272587867	-9.12416580921989	5.26826212920276	3.73261910624697	11.8589291929624	-1.57985188764551	0.166377357513954	-7.1642391211214	7.02230969967464	4.415653708037	3.87137072529393	2.48243991316845	-2.10301277238173	-0.300735965388837	-1.83411894647966	-12.7954416486614	-2.09897645070871	-4.44591920211915	5.71660131895147	0.374712242392963
180	3.55939806128854	5.35437206238294	1.4648930966546	4.88308478357734	5.29534287962356	2.89969446564066	2.6881913698991	4.3798219831968	6.89943939818114	7	4.49089246348569	6.47445949250324	1.60973063636864	6.72717056005007	4.83356058704019	1.46011778752658	4.82925282334389	1.7059900638275	6.56243026657642	6.28733713303343	2.2152280861409	2.26526322848871	3.28925042950452	3.90474871721513	3.2181610285179	-5.7738913904627	3.35670799717234	3.51415865773184	4.79110135010017	5.86271843842808	-4.06015727166947	4.99939200688509	0.8699570864275	9.45856991751319	3.20911672359539	-1.90690563269012	-6.88775126468836	7.69801927198806	-2.43798601109745	4.30671567123531	-3.16592204903603	-1.12722696248798	-4.82454405908599	-1.46600238639296	-10.9370892409288	-0.396981238078391	2.66330426276459	3.68119922286154	5.12263422261072
181	6.30377042702123	4.40002057673899	7	7	2.94939701331338	7	5.22845082499046	4.69656599711922	2.40071098676261	6.61058135435554	1.92971146057299	2.62913071840894	2.5176978255845	6.45629509870225	3.95650595217354	1	6.7693653640503	4.79412615757448	6.85891776621751	5.62632443149464	4.23760475620233	3.08602650221726	1.24801649693149	7.6095221806526	6.12018820881933	-5.85763707185769	0.154786611652575	2.79300787462312	4.90397773681844	7.83419353715463	-3.22033963559748	-2.3647074635677	4.32715945632964	9.49153598436076	-6.80578262064053	1.18499035853916	-5.24751522925007	2.34372314883627	7.78757002602718	0.969067756471645	-3.41110292686356	1.83327293980982	3.6103439729778	0.23683188642454	-9.53496733319577	-2.55673528378776	2.53619502043707	4.10725745687571	4.80836517679824
182	1.80975618075555	5.44743681895252	1.86755914502039	3.58855204607747	5.91630491715984	6.32159865668837	2.2912567303304	4.80915957281547	5.55770924019772	4.56998958605063	4.53031322022233	2.14602570449789	1	2.46396193965117	1	3.78296382438199	7	5.75275845781648	1.55385694443512	1.13057525942771	1.78091880182969	5.11713371716989	4.66168541777138	0.757965507525403	4.78468601292457	1.25101095173799	2.67655455158858	7.6510023763327	3.44124038856899	3.35845119332396	-10.8920675311752	7.62385750042623	6.52913330605473	9.54165969175035	-6.33324369160446	-0.655623978143988	-7.47248479037214	8.70411833770233	0.410709129878432	6.04849044434444	0.673038550140134	-0.0255123157759367	0.140162724112731	2.82082554996582	-4.49795677044205	-0.956074782094839	-4.9693676953988	3.38621851357184	3.06607195857811
183	3.72708825674586	5.03918506497287	2.49947153836585	3.78358656821204	5.09230950747674	6.52225075037806	1.5414832314999	5.85907190819691	6.02000299500508	6.64362516731072	6.10151592170768	3.36152378622621	1.108547308752	2.27308761855635	1	1	2.07179703926228	1.76132898437456	4.57784953039301	1	2.70068022639646	6.84051977417065	3.17478829894898	0.827733364075902	1.36905811003339	0.742120516017147	2.85221671153182	6.82429697356546	3.31070767266938	6.50302919502966	-5.41640561296594	0.784399755829608	8.16869729665644	8.79420183462893	-3.14001002901493	-0.794582548636042	-10.3459318843506	4.77809796701063	2.98591604105758	0.857817388705304	2.70466119524175	-2.96951702248026	3.91563814123242	8.63444317315229	-2.57396803480067	-10.2708316501326	9.39110790262155	1.61622335947485	11.486115135943
184	5.47280767736624	7	5.97708731672112	2.86696673931711	7	5.79827207998987	4.63914997956185	6.14342044739519	4.43894423897456	5.41096310341333	1	3.99300608764392	3.53101110665134	1.7466934613239	1.94419726671015	7	5.97151129155266	4.82928421164856	2.44119539436495	1.26481844466917	6.52994106139035	6.51892938114882	5.34075497091516	5.17729506386813	2.49740465097038	8.7591662056414	-11.7422552949552	2.57135172997087	-3.97331951302169	5.76946814284962	-3.55159033706686	4.50046349139615	-1.71013765695706	9.60939091799954	1.169172153545	2.5528461887854	3.46861079828953	-1.12216423926633	2.92241320707195	6.28469490063154	-11.8422894360221	5.13502152126779	7.83186013180931	0.572789588009288	-10.1203961823332	-1.27081493432551	7.95112154994844	8.45901681350901	9.37142996275722
185	4.86061623208899	5.59294180811256	1.62824673902657	6.87122606025655	6.28783581642764	2.98524501355889	1	6.53961413564857	2.53746219689428	3.16069432904123	6.00175398851357	2.60028710355167	1.27476127622655	1.00574105963665	2.44414680373087	2.96835919316068	6.89389304582674	6.75356789413709	3.65980285349072	2.71797082006399	5.66833204071082	1.55814359727468	6.25583670159288	3.41475059150631	6.2539823046812	-0.360798062346025	-1.42887169290275	3.49367634050531	-0.407933926098187	3.60573616998395	-10.6013265799753	7.02346138230095	6.39060385122153	13.7296418839897	-1.89820719327117	-2.02611335357246	-9.45855280650285	5.47773711835428	-0.197658056146968	3.79075365255951	0.898120092354654	0.00371735410265328	-2.97836067597484	0.840294305877865	1.44513343068782	-8.34769421219782	-6.07403369389868	1.3322851397976	8.22535582800802
186	6.90372203104754	3.45459820366122	7	6.18898741130637	2.96017464102618	3.96440540772436	3.76028478955604	1	3.17662727605687	6.59164724493124	1.37342370747631	5.1413739861742	2.42646305822121	7	4.4578540621936	2.68776810056685	7	5.00452009335346	5.22652927472591	5.91363876307427	3.92160419212437	4.76422066087332	1.62442899067285	6.78009624577532	5.3571654415806	-5.70043151242237	-0.102938644777526	1.7969745789586	4.6530236461831	7.34741249560367	-3.64209508166048	-2.18693219010809	4.7139785963741	9.36568175965736	-6.74714995609955	1.08934884081541	-5.45958279460078	3.004247516699	7.34449445269916	1.82417907927146	-3.8469005630347	1.83671539715029	3.44794029013222	0.888383114466896	4.53619683816717	-0.749487563065989	-3.61329426438361	3.88900031510578	4.53377063958979
187	5.85720879248356	6.79142580391588	1.87905917515069	5.00234857426228	7	6.47332444600269	3.72815534203663	6.50951706911095	1	6.27111027677695	5.15713470372323	2.3714964396762	2.28309984238729	1	1.52398400984141	2.29782048882894	4.94897161221748	3.29884983133208	5.53118889792766	2.75112734158498	1	2.15823669329254	7	1.6582424111685	6.45223443691234	1.9468757962425	2.65013145244617	4.65414353201786	1.91312905738261	2.46998169004942	-7.67162796330722	5.90104320534668	6.03652739368974	12.4095470874008	-3.69455210565995	0.51620383394115	-6.44333906156132	4.59239575251266	2.82203439371936	5.27004640349557	2.8535993823101	-1.23832645789673	0.598527228954939	3.82515267670852	2.70489629072083	-1.12177923289898	-1.75818226569031	-0.350952195574927	1.8173607319697
188	6.97751953938077	3.31210863446868	3.24269024303795	6.14145228349214	1.77946931823392	7	5.55500166517822	3.87306998075775	5.44830233635586	6.44259433888246	6.68159345214295	4.73215082346513	7	2.23475773485893	1.76448069030023	2.32467579077841	5.46212897135229	1	2.30661998514772	3.42554729843745	1.09194793132318	3.56140425971334	1.18836151056872	5.56805695365711	3.55848007925737	-3.84132632522521	3.06009708583915	1.75762751233903	7.96244135498222	4.32308670029382	-4.50495998984119	0.563150509925062	-0.12656944070264	10.0005319407911	-3.22632457844487	0.569192888034439	-7.15380986719444	6.09922988747275	2.63100674176721	-0.941426005590027	1.0363486464318	2.10301185586197	0.448921957326441	7.68658986382811	1.04098123230302	2.36798520616805	-3.94859529458386	6.05427818802828	-11.5239732445336
189	4.94965788454755	2.52623177916259	1.20732919789277	5.76948830572655	1.65632093948366	2.82082458325099	6.65397316110841	2.30951526703886	7	5.29936372335679	5.12291770839101	1.46640883301791	6.34126594667152	1.46818084214911	1.56808237916117	2.54402926033045	6.2062874595957	1.2014476280309	5.33302043972981	3.9550730721876	2.04742695640123	6.42422817347647	3.22280705019538	5.6505743110964	3.64318453597446	-5.02592437862799	4.06151840423543	1.52863191404097	6.57428431865585	2.56951034116408	-4.59615359161736	-0.12096267467104	0.491673911028547	9.78597369821532	-2.76753765316329	1.73416270346521	-7.35712522493091	7.6826518243108	2.5277484428332	-0.555796469080968	-0.475176666792396	1.39606311121397	0.832168233843079	4.79977466009907	0.410939545421069	1.25566301620175	-4.57310317518684	7.00204752446964	-7.37507935943465
190	5.24952000626369	4.60916733490607	6.80470069614328	2.37442825916404	2.67277627819774	6.16911135037431	5.99937474072073	3.07474356493864	1.3533048003609	6.85938598720669	5.71184515089887	2.7124442739612	2.86943172795794	6.04584214436984	1.1732692774926	6.95075344909014	2.131356590559	6.32510277331505	2.21564454358256	5.9060859152465	2.22503172794779	1.78687628648015	6.08073897203872	3.65847370011914	4.19905399110945	-4.21796217122936	1.86548270570812	1.92727145340143	5.68191637819655	5.78231073651441	-1.51903500299787	1.94328629248654	6.61511056262494	13.1710015560628	-3.22188136036811	0.411110941392557	-9.06239104959975	3.6831499101514	8.47994157973872	0.924295277685011	-1.60673312624164	4.32336349289946	-3.42735933207479	9.66036833258429	-2.13006787334463	-0.802742126634072	-5.60536147021844	4.23100254282303	7.92634927158424
[truncated: 74 more columns]
