# Supplementary material for: How Are Mate Preferences Linked with Actual Mate Selection? Tests of Mate Preference Integration Algorithms Using Computer Simulations and Actual Mating Couples
Source: PLoS One. 2016 Jun 8;11(6):e0156078. doi: 10.1371/journal.pone.0156078 (PMC4898694; doi:10.1371/journal.pone.0156078)
Supplement: S3 Data — Long-term couple and agent-based model data analyzed in Study 4. (ZIP) [file pone.0156078.s003.zip › S11/Euclidean Model Data/Euclidean Couple Population 11182015 2336.csv]

	trait1	trait2	trait3	trait4	trait5	trait6	trait7	trait8	trait9	trait10	trait11	trait12	trait13	trait14	trait15	trait16	trait17	trait18	trait19	trait20	trait21	trait22	trait23	preference1	preference2	preference3	preference4	preference5	preference6	preference7	preference8	preference9	preference10	preference11	preference12	preference13	preference14	preference15	preference16	preference17	preference18	preference19	preference20	preference21	preference22	preference23	preference24	preference25	preference26
1	4.54777914510647	3.10744953201644	1.26550105819603	1.69767878320996	1.99917845375772	1	1.01748263127462	6.92475233539607	6.41807460500895	2.83734297275221	2.10112034066436	3.1049642818877	5.5254342046239	5.89496983986138	3.40526250673388	6.24212670995947	1.58362695296461	3.82112641140995	2.4862331124722	2.98625783568145	1.64229555283099	6.60093230395561	3.687111945089	3.66381061689109	1.12727417737207	-5.33039647581055	14.4184092385113	0.267142918458735	-9.53778412412262	-2.66422261282442	6.78886670705711	4.54967991732549	-4.76207686457321	-5.19585004778521	5.78193643752391	3.54665457701598	4.27066167891615	1.40329886110185	3.6146403789072	0.735794075386605	-7.17677487269951	4.6808131463642	7.53635427986544	4.92078893238925	2.14086285800608	-19.9514797286352	1.93953635025914	1.28802024309314	4.19986203134044
2	6.31155742621056	1.77198417519819	3.61081280608146	4.60359835616704	2.74216357617028	5.980931681661	1	6.86558735115964	1.33267808410331	6.24337215479654	1.81816546566135	2.77965844876585	1.27487059614145	6.29020298857399	1.61422350008102	2.64749095281895	5.94415095454513	5.1381220981166	3.5605718479641	6.73671871678197	2.14276090898874	5.72159489877883	3.64358107525252	5.44479554253291	-5.34514794514764	-5.20551676898413	1.50706433502179	3.64209662146829	-12.6902744725578	2.47997036989787	2.47122535392265	1.00322353968838	6.11033042546572	10.5579460099021	-3.36659893230123	0.204678217510779	-14.3323810427477	2.3441301660138	-3.50810309465321	3.47557961636533	-7.16649918386492	3.61383457522406	-1.127590592823	3.56241330872883	-8.03422005089786	4.00530161626818	-0.471227808762175	0.892681610540001	7.25490214326051
3	4.40369820307654	2.88794365143441	1	1.0996484625529	2.60476014741802	1.57481104875686	1	6.93554997595884	5.53071199965948	2.01520629011064	2.83195715654105	5.67776460577504	5.56953838885909	6.64411427434475	4.48306371327546	3.17858756656999	2.13859713679223	4.76143655888946	1.88876040102258	4.55788119360945	3.12061160614409	3.4230320213774	4.30573314545214	3.66936171018266	1.41293036411731	-6.22732811283848	14.1645235844461	-0.291972018217855	-9.77369206114106	-2.94362120821341	7.37427246604769	4.23059224661347	-3.37884446144692	-5.11208700174321	6.63803451987822	2.19023563903723	3.45040740185124	2.14248834391368	3.07491947778657	-1.02484216350189	-7.30706343003519	3.45434635587428	8.18893699660617	6.00670283613543	-10.666012931988	-20.2221734422964	1.15427429984573	0.679436850367104	3.77833744863865
4	4.6205008144083	1	1	4.38702747563241	4.72436831027632	4.85623277625264	2.028633655883	4.88491946348928	2.79390430800667	4.04711680849871	3.74815311545694	4.40736628948367	2.52764933740646	6.13039904495286	6.02022334243124	6.1699712988249	3.08536821135528	4.06221872832097	7	2.42512634670223	1.3219876166672	4.19756643574441	3.018390045389	7.82782148646615	-8.46890971743116	-3.56572744984177	-0.66691503173533	6.30243338433252	-10.2934588170263	5.08689074721918	-0.38370665745571	0.431522585510623	3.90666211880184	8.64724387012582	1.28383294606812	2.34367039651841	-11.6352599634253	-0.642203630333219	-3.57964490928632	1.17572157919334	-5.27355975803572	-1.46289960064928	4.29044285411955	3.67652317162861	0.425578241293266	-8.89179923233701	2.24721124989465	2.93050372643158	6.41352665034338
5	2.09091650774314	2.16271610244516	1.90087514478314	3.2977163777685	5.70508067157657	1	1.40112806961457	4.69101102891608	6.95930822037619	3.95764796608832	2.85116934486914	6.61043244437031	2.38626903792657	3.00418472383941	1.5213142751364	2.10571409514872	3.44827107907046	4.0834898550292	1	6.54897006315524	5.5829006899643	5.03322591275702	3.85230561393434	4.9019856887422	0.0810706759981192	-4.55195516826135	7.54877340862979	0.615518657548738	-7.52929854037971	-0.693662242956706	2.55691862978689	4.08813072115645	0.817597000250558	7.99292569827282	-4.71049316160788	2.0483935367865	-9.41562938756937	-4.06835668135429	-0.808677076936218	4.38756120231414	-3.67748402501896	3.54040664503491	1.05767085484188	2.42502909496416	0.448813747252973	-11.5812328694522	-2.11817289625021	2.69477679162866	3.67719963145546
6	4.4960435428884	3.29960440443871	1.68244743333227	1.50690903032869	2.75114022017326	2.37108516848329	1	6.5876236677482	4.48706234477169	1	2.2651288558596	3.56442156463476	1.46015438361655	5.62562309750672	5.27989927633954	3.26746373663607	1	4.24765274689187	1.63508266977841	3.15621568779595	2.20037535543402	2.91204190660024	4.10437143059282	3.4020663998218	1.31011821356566	-6.14132872285959	13.527069818337	-0.113876877115908	-10.0764269308586	-2.1911881343005	7.34164837507243	4.40923123114612	-4.94053472221544	-5.74223074895544	5.75258129290819	1.6808205680172	3.53203719546211	2.28777086224545	3.39489863615062	-0.15034929373529	-7.52692854661697	3.44816488717904	7.57080344708535	0.865312016434492	0.550292671880081	-21.1861898712238	13.4123203833976	0.646009574595005	-2.00912313892226
7	6.08625093381153	2.31576703840542	1.13630816726459	4.95640888927801	6.23820745950531	1	1.55469271681302	6.02072048356816	6.35843407487866	2.3115501016506	2.65363403170841	3.36986317637545	1	7	4.06559718404975	2.64600513733201	1	2.31846298118132	1.03260695839808	3.46845759040955	1	4.17898487032253	1.94459516305979	7.82536121601472	-8.33662254996047	-1.23561658806036	1.36945591137896	3.08977004728844	-10.9325273507189	3.52236198403151	2.03366633951966	6.06253750074231	4.55204473022651	10.8279131802615	0.113310717455791	5.4321721303451	-12.6905295232511	-0.0617415410492587	-5.09202920989179	4.74592400367091	-4.41753388638728	0.0308066056172227	5.17503257983132	2.0506292639274	0.739327021532684	7.11150944884291	1.00702223425744	-0.230945711624327	3.71514275157438
8	4.16406744616464	2.57538447120344	1	1.52364225784565	3.63816923362399	1.66288671250646	1	5.74322781246023	4.47246848923849	1.30267501040284	2.70668305976725	5.61912774983867	1	7	4.85587412209997	6.28649793449033	3.17097470492808	2.67101239220358	1.31893966677824	2.6515056427332	2.29019851627315	4.83155852587948	3.65234786509205	3.80812936265628	1.65038657147841	-5.74064608129903	13.8421975458133	-1.41227856849957	-11.0577779426284	-2.90288035105229	8.38759657840331	5.9013422503005	-4.24498109252757	-6.0146260135892	5.72311385801288	2.68171394382676	3.92702343594866	0.365218575981748	2.03060662331668	1.62634752893415	-7.0258812717081	3.12049691443903	5.54319488152405	6.77203925785978	2.599139937229	-19.0687738869077	0.772321213389521	1.33988799844166	5.0185659041707
9	3.28426403952244	1.31846220991684	3.24125976001764	3.23305692704898	7	3.55628558494979	1.3890686388863	6.17976053920714	1.99759098194833	4.5641681105153	1.5080389223682	3.32818393189257	1.55727855842904	3.63594598114876	5.63661175198979	3.16765795354371	1.95602851771474	4.84303804301726	3.40254004071967	2.18436563363388	5.26696108697305	5.44267012029965	1.67698107254258	7.62056460459369	-2.42732668676388	-9.8322578720607	1.14964690270222	6.83445439532052	-7.1186922083996	2.2364055677975	-0.921059409043671	5.18026722136051	4.34460855034123	7.4848107930844	4.54037955465737	3.07108339997544	-14.6854821063802	-0.220059727712412	-3.61693961030563	1.39765197690282	-10.4457586831654	9.33005923321741	2.31134742687636	2.5658301859067	-6.77670745839196	8.7734255535057	12.3081991616444	0.133060042557506	2.69761235956341
10	3.0248548024183	1.96629715157869	3.63312205501581	1.66913171662872	4.05837578911629	2.7625256453631	1.17262056222522	4.83973534171259	7	4.05250663712313	5.8329183592085	6.47169529376482	4.82271032544606	3.72309941719044	3.37743271741819	1	1	5.78198407857126	1.77689277540314	6.98232084861004	5.19205177522552	5.82360025999542	6.03582772290772	5.30387722042807	1.33630714039317	-3.49905888538372	8.92838024587809	0.293986042071737	-5.35019171688015	-0.387733352737229	3.09050975244296	5.04732158291433	-0.00482904900931791	9.40942205466707	-5.74640553730499	2.34918840324755	-8.50491278456906	-4.87403533056756	0.321105897571672	5.42052492083048	-4.16696968634817	2.85367047816991	1.51572257433869	0.859268687510936	2.15722708037607	-12.3139487752738	4.22517442133556	1.96770510736308	5.14524415561516
11	6.00569564267592	1.99596298432493	1	5.22167002402921	5.51635963398359	1.28734366121152	1	6.86740395515967	5.55167503314433	2.15127543252657	4.89167689954137	5.35433880245166	1.81018522034416	6.74010135845212	1.75176905468319	3.98371284820541	4.74000865039523	4.28268308113979	1.3699847303037	2.37680643821104	1	3.98760550233706	3.79451456350646	8.10030793815339	-8.31545581978941	-1.90850178043904	0.834789870977781	3.73822029902972	-9.87844443927436	3.53880136973142	1.59685875278427	5.40554167472975	5.56781693621561	9.25361401183116	-0.0959885126225408	4.61664173177155	-11.7072837006208	-0.575059687721476	-4.08188812467929	4.99070566314676	-5.56066892189322	0.193894055418714	6.05260080155339	1.63942723046485	1.07858394100554	-17.4458439641994	0.896827159263987	-0.66739351773077	-1.61805679222153
12	3.62162003407223	2.82497728700168	5.34253146434564	1.18544400759319	3.77738212396918	1.74587842385494	3.24236639985264	7	5.3465171747002	4.59445608905466	3.70170752975336	6.90495298739063	1.27255256603456	5.52174396852844	3.9614573258659	2.8787049012691	2.48425767848059	4.01089202120885	1.48713377192215	2.90233752695187	2.57556089540573	6.22085971354821	2.79928879261784	4.1112551010741	-0.280623691011201	-7.13378589765578	4.41550155021343	6.83167171809844	-8.93396157424773	4.29716415758552	0.843551043271929	4.04887676437275	5.35969389008673	5.9201228215143	-6.12929776758468	5.94173616212465	-8.90792064873952	-1.2352900975756	-3.34651405328586	3.30687625343403	-1.88062580182337	7.44261269504593	2.47442301447747	0.19039442468034	3.70625091430057	7.97150656652423	9.48977274125128	3.19927219020253	5.63872760549875
13	2.66141231957725	1.96874536627021	4.72681888401369	4.59986669983775	7	6.45657905334248	1.39102541223387	5.15284326210453	4.53775057796006	1.03346794027642	5.64932776457157	5.31694675022918	1.05799605756967	1.64832831247704	1.75721150563017	3.59696366276054	1	2.87942297616305	1.97294641272242	5.82302692030783	6.30187660438513	6.52747933635833	1.71444964892716	4.26643034222847	0.107304677244451	-4.91320388883047	6.94547399787907	3.2481560377721	-9.63752463773065	2.11754258991748	2.84860809740909	5.52431021685611	1.77798303661725	6.18677758031234	-5.94290509286882	3.95361077224212	-10.0365990705055	-0.203248079179491	0.539652994419152	-0.619299733165015	-6.64838856305618	1.14598793117557	2.75589934904716	5.33567568944103	-8.27642607694308	13.2972802620208	11.097650170159	2.86444915240428	1.7917364080196
14	2.99727545600072	2.37052998279544	2.53002671426008	1	5.52511614918148	2.80202194142946	2.67203632559597	5.13207668112449	6.28503383617372	4.15104368803762	3.66923380130354	5.44685534777962	1	6.23328860503693	6.64023255733346	6.74084524434684	1.26074467179752	3.60857853256071	4.75204213114684	1.69877353347315	2.33113901923649	3.19886186024597	1.24161021371004	4.7305949465205	-1.98223504667614	-7.53188147746316	-0.59950305089626	3.72149537915216	-8.79458704486269	-2.14009335230696	0.572545962167005	3.86852519170657	3.81391760979858	6.35565411722204	2.85125283087131	1.66082785464467	-13.9993939075867	-0.371726674712064	-4.42495815242031	1.2126552353959	-9.25195874478633	7.10939857926558	1.67208012622028	0.756191774720944	-2.08480264248384	-19.2205048267087	1.78172082528422	2.69784710762797	-1.40150346334103
15	3.89011850051267	3.35924904691887	1.61745271337561	1	6.36623533514136	5.5704542176188	2.24991819960909	5.34037542055181	1	3.64977674419814	6.99479793688508	4.87046720705985	2.05738111095868	1	1.25918702762474	1.38943215150362	1.63598486498157	5.09371746590852	4.15548247865963	4.27700746094018	2.02970561637136	6.92604253496145	1.8960052969893	3.8000823254468	3.11246671457056	-7.41774995446476	3.3239111290198	0.271755757811496	-13.057693215234	2.03523700936939	0.455556096942195	5.41085764039675	2.86813726884671	5.48301016075136	-3.36331615673025	4.38183788312208	-7.9713036914535	-1.54067167227917	0.160722924018956	2.99934670580842	-6.92935993752481	3.40349177863493	0.809258973850084	1.7093546776272	-0.0210933260205329	-9.57391457195551	10.4578715988401	3.73091404956417	3.76091510611897
16	4.28604135515439	1.62899297110703	1.01663528754892	1.93293805971642	5.90854840591661	4.11081028271755	1.71248834287221	3.10926557397234	2.69967930543167	2.90124532512394	2.13203827119164	3.95193997907681	2.11247846059272	5.98725659962834	2.25213675303444	1.34033221356302	1.19537435969024	3.96830003552676	4.82632678079795	6.20865733086226	2.88275834912878	7	3.29100372504824	2.90059398887284	0.621946302013254	-5.9851344286591	1.86300520349266	0.233449757942289	-14.2785081361971	0.754785553791076	3.03250090729751	5.91405278585739	2.14178036978515	6.53611263343325	-4.48968478894151	3.15398929601997	-6.89406717385028	-1.83517477195197	-1.49144931242669	2.91536996041793	-5.57914819921555	3.99204272397842	1.05197357110904	-1.87694076383753	1.88348776453969	3.88321255850054	-1.29353986723024	4.28758752126385	2.39930406490642
17	4.54398554424357	3.05373486825032	1	1.87441767426056	3.05224936774395	1.63388889311395	1	7	4.25946404795436	1.68075271460483	2.27854482677654	6.0853213564601	7	6.60670451042582	3.05225448230191	7	1.62091547193991	4.18252081876148	1.05718751432429	4.2877114077574	5.23239075351798	4.63743982803424	3.38923218934437	2.4533904079265	1.95691985139724	-5.5024153691809	14.063388007841	-1.30638672008652	-9.95108657064863	-4.05072428887441	7.39182491666514	4.93713725912919	-5.0874459772658	-6.02445392530086	6.6492122525633	2.66424171636592	5.13109828059615	1.08740390900546	3.53981100073257	0.87688141413147	-7.78566262596566	3.53358242559507	6.9438523913195	0.487830916131704	6.29299520299257	10.5384513994462	1.33378210709368	-0.427717762459776	4.51083344147519
18	6.9074262466542	1	1.53717449854317	1.95423634923349	1.16410921230422	5.30630700410469	3.08199060874224	1	5.92560832346278	1.51765508761508	5.97538136563124	5.74574229222571	3.11273035703515	4.24991845939269	3.61325575416925	2.42507324045988	2.58446853927996	3.09008338037954	3.97259072792197	1.0270109122205	1.93022198082104	5.1645540341037	2.22874333137164	0.704034295055081	1.83898135088788	-3.31998539815619	10.4527555243488	-0.050490183227317	-7.47338351253678	-2.23566945613986	8.48282890519952	4.01186767059752	-8.95797345505147	-8.78419433040901	3.13481240588967	3.65269477560494	2.27127053145282	0.230789114661687	1.28711603105242	0.948184143561049	-10.1620696020078	2.37500222176321	4.12724227942828	4.024569967984	6.82757041769574	4.02346352799959	3.73382801883659	-2.440703191044	4.90906037135254
19	3.73625462863992	1.54115934948856	1	1.54436759850836	2.39002304223968	1.19023254727188	1.33152355540469	6.91730102278685	5.46353589616826	5.17471918052109	4.96919809269031	4.85825048329006	1	6.49862967034904	5.08094902901678	6.67774380634519	1	3.72784716613135	1.72588528560648	1.05442106619949	2.83332196309772	4.69696034774654	5.09633876514465	2.45254718939408	0.115935643818972	-5.42697174802864	14.148864882038	-0.310480161114208	-10.3146392106456	-2.07197833598837	7.77693903846334	4.02126446404005	-4.63605449502281	-7.74293566116978	6.41895214849765	2.16838769796896	5.95314259856488	-0.359017278177831	3.0509158761753	0.226919333094607	-6.87898775993878	2.11684323116749	6.08098432969195	7.17957377263812	-9.69347716856605	-20.0980656555596	2.23392960869482	0.171575928557499	3.8564338970461
20	4.39955753513503	1.41813885483328	1.3724618773346	5.08735778899191	5.61628089535651	4.73618808921314	1	4.05762770242134	1.31708586254535	3.00587339581267	4.18037075139932	4.67217320717448	3.67122370686254	4.88027436741731	5.66261941091783	6.66670955710658	2.97346645598505	3.26877493878624	6.72692372432125	2.80731666151176	2.26857399400203	3.58801904132193	2.5375746180096	6.78958416612303	-9.39744336064104	-3.10565057523925	-0.154289502623665	5.42308474760247	-10.8010604301311	4.49904342654109	-0.242656631143106	-0.158609180923036	3.28115762495872	8.67882658452598	-0.828246050532284	2.06182045465118	-11.7006380958797	-0.513786901014646	-3.49085717891418	2.79195474845594	-3.45449780872101	-1.45050250246908	4.67701034796236	3.15589190439427	0.414883091306677	-7.68985718063765	2.43231001299685	1.69751090129232	4.7386712116381
21	2.5616484124941	3.17998230302754	4.83157518017957	2.05857468802446	5.04673354766951	7	1.54638186133813	3.53062197620205	6.62879964220776	3.13487693342713	1.6136478524401	6.66723864030901	1.72183362189817	1.89434656820128	6.42765033383754	3.43986641226299	4.22281689650703	3.57221637341698	2.78003931577476	5.03317902901508	7	5.41197233642268	5.46135157822593	2.31226081742089	6.72658861070554	3.97708987457542	16.9642329171393	4.89578643895814	-7.9838554290017	2.19238492078367	7.57324377094321	5.4634211878066	-13.1613143354711	-1.5435969764847	2.98814477908235	7.27353388569788	-1.89969521274456	4.58819855073323	14.0418325511421	2.19557731609959	-3.61198540823238	6.90417328590564	3.62850563800083	2.96126751518266	5.35250648420748	-14.2276988989092	8.11389563028559	3.719188565974	1.84110086588107
22	3.63950515511268	3.83319920131474	5.54312350731127	1.95237052144621	2.34211819030289	1.74708930528899	4.22447181676154	7	7	4.09213553004052	3.84084878988392	7	1.26132995113824	4.95967331200412	2.59473398852352	4.59322865066286	3.34563710704121	4.47177068654514	1.23729595891837	5.63808349267521	3.57760678654762	6.96590993688131	2.4065428042368	4.30469942135165	-0.410810749734195	-7.84988511831769	5.75548608868662	5.65890599358773	-10.3065410510139	3.83556816321044	1.1802402423677	4.55752671541424	6.02323880881658	6.3746007495871	-5.32247252563094	5.32803795441194	-9.71643325328333	-2.01806706277545	-2.59024970773356	3.48490398474721	-2.5538375159029	8.35765636690016	3.17518341396738	0.623764923028782	3.90139475302698	11.7388742860737	10.4071028002971	5.6960202626091	4.81798997797468
23	1.38553626901186	4.37788205013885	2.9506375988627	3.42594799418329	4.8037319238011	1.91435050418613	2.3144228992357	6.61299280036349	4.73314232739789	3.81488103481174	5.11470539158234	4.48275013261583	1.29006234881393	2.11468914039529	1.30817501653729	3.10461478909779	1.72542955579823	1	2.14328643271733	6.71425507851296	5.41637657766219	5.69542253471549	6.02020142183929	1.3952293397176	-4.42454111129032	-2.10875705657486	-1.54776403437277	4.81000870208666	-14.0497401149224	3.95944079696775	-2.58186556029649	0.683924986489852	7.09355446702867	9.4500978001139	-3.04800582754444	1.04342001436643	-11.3725547013582	-1.21273631502811	-1.89230779011258	2.14926797715361	-5.14070404511994	2.15156167409252	2.74006838126618	4.34505703496871	-7.54203275302265	-7.83587971811949	-1.59334865232468	4.40487578719566	4.3189811862624
24	1.20485248651538	4.42577557026634	1.09956139067102	3.6529668156827	5.57865775121776	2.71905748238069	2.90206177078896	4.99471453482954	2.94089822647418	1.55882980753549	5.04418364436869	3.18927199497656	1	3.07414979281067	3.35442761469981	1.31157618636999	1.5919404717457	5.16002989157692	1.85316407605784	3.25672459954926	2.1809602917251	7	1.05530800162178	2.17943289217546	-6.50254104988588	-2.88410346295283	-0.421429893546391	5.08981224789801	-14.3149606628411	2.89752387481861	-2.27578703684698	0.112771823684438	6.70037776674241	8.98707406572993	-2.97566595270878	0.117121282307632	-10.505467705475	1.37373047133173	-3.49446168958908	1.17642800393998	-2.96327628125705	2.21090514572044	0.870880023593912	2.58335143062956	3.61332428085671	-10.23483157007	2.38207036383806	3.9523772855928	5.21063495717609
25	6.71497321873074	2.17001814116096	3.4933010687565	2.80604407549926	5.58753643667324	5.69310394436927	2.54710387557977	5.5117586466898	4.47525913924918	1.75115430168912	3.72676448909415	7	1	7	4.82795162984397	2.01765765275027	1.47169286056681	5.57655730370703	2.58325754427438	6.61000492356458	1	4.24809055531117	3.12034618685333	3.94014499995945	-5.4461647504464	-3.98120250647123	13.2983256127634	3.91390810003472	-7.82833576239628	2.00309348375661	0.759818791822862	3.7410599104001	2.53360522561929	8.94493533581341	2.79723451693543	10.3970314187579	-11.0192698770445	-0.199535264498301	-11.4244524830403	0.498812312927676	-4.00285427521065	4.00636492206415	2.46134561220331	3.52088176875511	-9.87675119637805	-10.0714668548945	1.00150155179051	2.60974688843425	-3.98293237187937
26	6.71913123520848	1.69681385255008	4.18470980290591	2.66194825476739	4.96514952019273	4.15692785647794	1.91246182493116	4.75891132574927	4.07724646005128	2.04271648630277	3.91139057535971	6.83880703351023	1	7	3.00525264953856	3.06697150129444	1	1	1.74260282630788	2.49753706036142	1.74621267846608	3.42522974595579	3.85449288639386	3.40708177325268	-5.7202579189986	-4.88251266003366	13.0952373552779	4.4308866747535	-6.82305313974485	1.32162668444091	0.628127494574394	3.44898341367156	2.23444404241408	9.25568135067692	2.60549696243112	11.1686633728417	-10.4659550009847	-0.151349123394802	-12.4270484291764	-0.505622005098448	-4.54354708464988	6.0721769158109	3.19140023350603	2.54033633204863	-8.59363737143138	-9.85000165967665	0.854483909578997	4.99812976205883	-4.20748016546492
27	3.09380158460161	2.74252419647486	2.59081719833476	2.27588710462602	4.3510289075167	2.981561635451	2.59807881611497	5.12605453315585	6.2791446706667	3.5325407508346	3.02600595608693	5.53669536938172	3.47243335181954	4.56054375210114	4.62441868373897	5.52394558703104	2.02148539281736	3.85796492420348	1.42006765927367	6.29399810981893	1.52831810677137	6.46787941751	1	2.05971967407656	-5.89065217434855	-2.38963350003757	-0.837537950797704	3.34459119976825	-11.2423034655501	4.25433414169285	-2.67948450676639	0.521542408235946	8.43770526040172	7.86888012170581	-3.31252539305216	0.653443242890832	-10.9815378670293	-0.095459138015082	-3.21742486150397	2.48633284682581	-5.29828127353871	2.75356257813621	2.8572694663445	1.79135050961043	-7.95995869271266	-21.5291199681801	2.38957030875421	-0.28996313958898	7.7889027703447
28	2.81105521031017	1.67557255573509	5.11401845634435	4.70464552035873	7	6.98731639228151	1.78409403693959	5.43719787708668	5.15529371281427	1.05905740393502	1.04606560013012	2.22935903148571	2.14993533510646	1	6.46703410098967	2.339055782133	1	1.40676783187258	3.26832250676052	5.98443473665389	4.70672341185973	5.15216012906337	2.54827217106938	3.03723657318594	-0.465945152561759	-4.09217293283973	6.14505436130907	2.93986906706896	-10.7860830065962	1.43716633012044	2.39613908078803	4.54052597153259	3.41582092581042	6.38627876354134	-6.04492670326424	3.82683677117061	-9.69514605503636	0.198546068305618	0.180065574343156	-0.52228931422417	-6.62161589349923	1.17553253961729	3.12259299099204	7.89469878897659	-2.24375820013065	13.2554926269654	9.47203879174566	2.52498456418416	3.01544192550042
29	5.64527897414962	3.12541227867226	2.09988357724106	3.02108897887282	5.32007411318989	2.34924782743551	4.16227527492275	5.64578186440613	1.37553859961683	3.6241073379068	1	3.14498589272583	1.65680881449743	6.91643075598801	4.48015240703442	3.25576049397233	2.2110159423581	2.37586818059874	2.23603812500007	3.90120511438419	1.82707172838579	6.61919163973718	3.11178524429671	6.75274009832461	2.39739900123787	7.59183871281966	3.58919140011584	7.82496593347111	-7.64395503359744	6.50753116935933	13.8114251232072	8.73433699515392	-8.68232753549135	-3.59760721314028	0.165109887945273	7.92560706344646	-4.46367835574761	-0.940955600472736	9.86392054191916	3.29996310923981	-4.1682371079361	0.0234584018045179	4.17645552835985	1.74252937078453	-3.87623410054823	-17.5889655951839	-0.0260977404853989	2.19318672330545	-1.48010022489501
30	4.83060803299409	2.00272667877911	1.92723459035335	2.13462292187068	6.70548970647605	4.12140777726153	1.83511880410618	6.17564710226518	4.76867156088321	4.7736486144778	1.98321663645351	5.39470581759931	1.46558392284776	1.11829534925521	1.95774801947475	3.83903546219185	2.68069864157559	5.05395115844138	3.93602447605302	2.14986793498033	2.30291408726348	5.6151683088657	1	3.94632137298782	2.15908069141508	-8.21631788993214	2.86659085357693	0.956091617343521	-12.234603522849	1.54408747779387	1.83284958253184	5.31062992007784	3.44935114978075	4.95296160034959	-3.87881893297426	3.47632545293633	-9.56271487858707	-1.46064616928142	0.412017426277792	2.39174892318616	-7.23993384309655	3.62452931355538	0.664702739191063	1.38394207208058	-1.30794674758206	-10.4477948819803	10.9949748376998	4.45237301770955	2.93800036482652
31	7	1.01297817934303	2.98028469923583	2.99393919156817	2.46997817921898	2.11799683978611	2.13692631205382	5.70670832559043	2.04153313843052	6.77748329853276	1.97449393717002	3.46246242385678	1.07073230653621	6.68559362657041	3.01165862701019	2.34435138784345	6.07905205211134	5.33543289192727	4.46437773665201	7	1.44447970369862	6.12304114214374	3.40035593537621	5.07199673384847	-3.8886432122245	-5.51084740285278	2.4428296481151	3.07076906292152	-11.4614128437747	2.64830353132653	3.11319549011446	1.54370051126857	5.90451282248224	10.1624291699076	-3.60086488531892	0.0167448121844046	-13.6404279714141	2.49403316534605	-2.14298600009624	3.76929364061214	-4.81853602027532	3.35300123883266	-1.1033396625911	6.36224938371342	-8.68238022384234	-24.2618039213307	-0.121234556446275	1.85411465312185	5.94530312863464
32	4.65732550330745	2.77431895243243	1.29315085824294	2.21366652437744	5.54893352872574	1	3.41623304932911	3.61194936393554	1	2.03576254391132	1.28262694872404	2.51662720559505	5.94183768385072	4.44104281225998	3.11512787852098	3.27211646598889	3.80012685204305	2.97789115252216	3.20217554763319	2.33566259714389	1.68411609963656	5.60539532142976	2.58201658713112	6.4465959937633	3.54868208345781	7.17024804246762	3.12938144240404	6.92692264946044	-7.8679418509837	6.28779245808067	12.8582985878529	8.27036181630135	-9.19594483466174	-3.03172870159021	0.611485416490452	7.6586023639794	-4.47724157106433	-0.190524128457801	10.1940728218408	3.19805231950024	-4.09908380833483	-0.109393187044337	3.71513173542095	2.82685527578005	0.318230093311743	2.68033437676022	-0.463739994577179	0.831677811395471	5.37230135583026
33	1.41657444186406	3.57153627054762	4.47263786265302	1.48164707348194	5.15773370397356	7	1	5.39909791521986	6.94061576462513	2.80888722837499	2.06352855325464	6.53638870959828	1.73708896479444	1.32350201898042	6.70430009682602	3.13971139475849	3.57818246780248	3.57106773309597	1.72696012455636	6.75535834743728	7	5.61292098231258	5.11112585136333	2.88569932138027	7.8948034380701	4.24049860017991	16.6732608227418	5.2654268865368	-6.62035433017549	1.84226268039277	7.69083630852601	5.32437539341068	-12.9930922303052	-2.70677620616162	1.84399270513568	6.94533799969683	-1.31834713010098	3.95515547543436	15.036944855213	3.57152631184952	-3.10884353316201	5.61195044728492	4.60001015283921	2.68780221455417	4.71417614162111	-12.546792630939	9.21130401519633	3.23936235886942	1.55263862723605
34	2.82049739444927	1.11849494179228	3.28011695928374	1.63842253662642	4.14995353989529	2.195712769636	1	4.9156162753714	7	4.55641768065017	6.79528680477457	5.66131183870658	3.91217222753041	4.38614631570869	2.39647131496098	3.02868249119667	2.06539010092739	6.73343352923949	2.04808699292494	4.96312189375604	5.60126802104514	5.14788350581943	1.13070463801897	4.40123176780154	0.898042655407852	-3.62708044574953	8.52748061293661	-0.968022967288157	-6.44969384620472	-1.19216737934005	1.45704107338493	5.22262775506063	-0.227289634248543	8.88911157396969	-4.9131117238782	2.61770695021646	-10.1835222378969	-3.94686353553951	1.08962621801433	6.00701834986028	-4.57678964403468	2.16391997036123	2.03314282756996	1.33075593009713	2.2216204195001	-13.2264048028821	3.0713787267822	2.20406236741486	-1.70670593612805
35	4.05910113072869	1.20507801407864	2.39591488973937	2.61335880141831	5.64220738291598	2.48143162027211	1.37984829680049	4.50173056557805	6.87678639620134	3.75755179660655	2.69200280477144	6.6949611978338	2.45502806887098	2.73277809401097	1.57514144960984	3.68077286277647	2.41638240122492	6.36965547926764	1.17042345181938	2.82748813860721	1	6.22550832750647	2.61875135110638	2.06609086791109	0.522617323833282	-5.38784290583089	6.20151412394205	1.36368028770572	-8.31949117056354	0.675873209740512	0.666348140436417	3.78890227849676	2.28782889109623	6.52306845662327	-2.65445854941333	2.63165077061576	-10.4241816070582	0.0454220969207191	-2.94648334856807	6.91585627009395	-3.30185024787323	4.1746710667569	1.24268402800446	2.14460331637284	4.56322801470895	8.9176876902794	5.34975220643316	3.80087903050786	7.4127403118235
36	4.54470977551485	2.86111013858472	5.81954672053086	2.07157176534714	3.49463245893222	1	2.08807080162266	3.8470862901629	5.52091398973507	5.41070455355754	3.69145476818283	4.52293344996201	1.24025665271374	1.98379059797225	1	1.59649323913082	2.1770141435454	4.69497594532524	2.74498752821479	6.50801023863535	3.96448527818859	5.41878552861902	2.31406342160179	4.01258067700009	0.0690759782619998	-6.79460201720305	5.58566255683549	7.0212450120419	-10.0668870271883	4.33594309934384	1.90778700246093	3.7330544699042	5.79643182539367	6.44197004432619	-5.85969142129743	5.86751280454245	-9.21431663164231	-2.51440756264507	-3.78584560042127	4.68251399177377	-2.1097385703268	6.84972483891094	2.99404690307219	-1.72637361509889	2.95630936077996	8.2043458273555	10.3008244103	3.26961109875891	5.59824539702966
37	1.94608884547756	2.69233444811743	1.779809327271	1.79892802914956	6.30169030374196	2.86515436379721	4.39404355934117	1.92668240839341	6.25813910273628	2.64598677409884	1.22369619190718	3.06895337369436	3.29469809177848	3.77938081163404	3.02559881634906	7	2.44747302685777	4.50817302057638	5.38424818766983	5.57521181759408	1.87177910870869	3.04772251695622	5.6985282197755	6.55486267580936	-3.09520258467082	-4.39555627099216	1.91624730603325	4.03862330191143	-8.03445844397929	-6.22705111320587	-4.55156699130886	-1.14363880066108	1.16450747075005	9.30952021590961	0.860555525135576	4.73507018125937	-12.4311058422745	-1.12486440718869	-1.39327230317644	-0.250780774874224	-3.92652494701655	9.07578668425669	4.08209626009687	6.82181787641064	-4.54906980433507	4.11281359593455	3.18648182714349	1.73330119268348	-2.13563903527441
38	6.43007483069514	1.26708753381527	1.55699429567614	3.41370315373465	3.98196852697741	1	3.44458657947985	3.03265205489949	5.80770101493744	2.58906816378385	5.36281238918822	3.01215660488975	4.48876151603788	3.25972333048762	5.54010198352556	7	1	1.41180744004651	4.37297129597865	6.05828827184248	1	5.9492457784444	2.180911629839	5.68974795546915	-6.29096241108003	-2.24706314728916	3.60731604733528	8.20996532687976	-11.2065406879223	1.97660868528443	1.04644198077741	1.09969584006969	7.67437075507839	9.70510055531318	-2.09620875222259	1.35996001624524	-14.0039983801723	-1.70857157418508	-4.78138173729612	5.00088815165101	-3.15631210341677	0.700356424634412	5.85109136895377	5.68138344270698	0.894339928488625	4.43399327187415	-0.310208484857666	2.07634910465563	5.87230180075286
39	2.96052932444658	1	2.83353104381609	2.25806689506002	4.32979402844914	4.22780104967458	2.42032644294801	7	6.83769695015757	3.14350881686809	6.70146363248244	6.0285505018729	3.08493909016977	5.34489911990317	2.93189599830398	1.65941693097596	2.66560380265916	6.67562116142666	1.7796698498072	4.2523982305378	5.49688639133786	4.66034780449612	2.57348406840666	4.23195363979793	0.594520253922837	-4.10767325602921	8.79956485257819	0.146832296245227	-7.01362447919456	-1.122306624365	1.33811194182089	3.91501569342908	-0.906738441566963	8.69852600510919	-5.0905720215061	3.3678755793354	-8.92158150125346	-5.3643766000598	-0.404443828936457	5.20884221624966	-4.78415772254099	1.96480455296182	1.46489479195871	3.83924037521192	2.70814021337206	-12.0777417298957	4.17296075784307	3.42599833158369	4.7173191842749
40	2.91701223485955	1	5.18088625695972	4.26548814605299	7	7	2.63102123733628	5.10467630074138	4.04559992903922	4.00076692725467	6.04469424934503	2.20987154447563	2.20895309559637	1	5.95064583874831	3.48054232988399	2.5615828828465	1	2.6690339680071	5.27690682768784	7	6.19734392850285	3.98520838976448	4.91523018397674	2.16017776983797	-5.66233346100971	6.26824916446633	3.41466842733463	-10.3493374176094	0.965457105193835	2.3990567456386	5.51928674291049	3.39770718828453	6.05968073031841	-5.86983725403335	3.47720099537992	-10.7132287118734	-0.513728206630994	-0.543621022288812	-1.02309754005837	-7.22337888969192	2.50999615785906	3.11593436924996	8.60657632455133	-9.35627229814155	13.6650859383839	9.08061899501856	3.38030659488376	3.1643025430054
41	1	4.99978834160775	2.94384544653597	2.75976971882063	5.7115945137494	2.27826082968488	2.36338064707488	6.84756549607283	6.22928117680836	3.57914983526066	5.447979885643	5.11360897592985	1.41761629005104	1.69671028850557	1.08985918349033	1.89380515516798	1.25686835269514	1.13528678872925	1.39519216764726	2.5322177613677	6.96065625184238	4.68241304585987	1	1.37739028975444	-4.75458720206181	-0.823445251304634	-1.12599821045832	4.4385486665485	-13.8878283589157	3.39054810715966	-1.72312823061328	0.47567892862466	7.05011594857048	9.27002865186223	-3.05110226498267	1.08602238511172	-11.2497088938884	-1.78088826953735	-2.13837467313265	1.78703021179691	-4.89012109775512	1.78054362882832	2.92608794903105	3.23640188435834	-8.01325390972785	-7.7422833364598	-0.881196493615452	0.19369605981289	6.77999452945531
42	3.18094002164071	1	1	1.54731871755637	6.98451963672942	3.73830187340325	1.96721582070646	5.97597043511927	1.24305210753551	1.61117804541331	2.23579315146518	5.62754975225781	6.15880671644489	6.49529302729938	3.655987216045	6.41022814452188	1	4.16275080215849	2.43637879829193	6.05125719560926	1.54744443142531	5.86322703465253	1.06204816853644	5.75503216504374	-2.3425887398709	-8.32263069582404	0.473674463997123	3.50763631109116	-11.85315543969	1.95090010529773	0.629005232911407	4.14082177523442	3.13367186019867	5.73926889051043	2.58938759127511	2.71990170593864	-13.0160274017287	-1.01429221871426	-2.86930723203206	1.37723543389365	-11.7403433865302	9.27005904687426	2.20617926712678	7.6047723274911	-5.01362273567173	6.03327754389241	0.39887644208437	0.487943955843611	3.76813521910003
43	4.31030722929157	6.09033832889896	2.55629168176358	1.90659998609469	6.73338098049059	7	2.31931027766429	6.20921154806495	1	1.31048508929967	1.7564362702919	5.16210863326245	1.78359084892418	6.96968383883154	5.03128221300577	1.88089028355619	1.04014567548055	3.31281956172521	5.7473869765409	2.25822636957834	2.44159210328295	2.29101513238427	3.37455791663672	6.32034796061389	-3.89350164580603	-6.85028016022849	5.89354707760236	-1.29308229589559	-9.03934392361647	-5.12105579975749	-0.161274506781348	0.429747376839666	2.85980898395665	5.1315590175137	1.90808746943013	-0.134438785428625	-12.4846538288938	1.74347832759734	-0.774969053628632	1.11069852228403	-8.53690723749815	4.83455443782435	6.77383528944392	3.96550112520528	-6.27441264276928	-10.637926978355	7.86356539478834	2.68276132584652	4.70631339408252
44	1.6601375885503	1.77103761221616	3.8921234332717	1	6.86689930648181	6.9044022790721	1.36923829393796	1.53376279571708	6.66722936781179	4.91041945425594	1.30549379202956	6.39492369447784	1.78905444309034	3.79184989615551	4.95620577982799	3.18410518431419	3.80220761369583	2.81370774939062	1.77128450472552	7	4.3207168669185	6.06219326043206	4.17634781800157	4.03821518198299	-0.379259495631772	-6.67461959558134	7.82686546222025	1.20947419353548	-11.2010642728461	0.801014218332234	0.635261684280373	4.45708537882803	1.23958719288626	6.94582399525473	-3.5989897880218	2.14617890221887	-10.5929615516463	-3.74854217312058	-0.810172906045965	3.79929836783752	-5.19606486288291	0.34343066613523	0.953317249108944	2.76986021480777	0.998872111307143	-16.7352140061229	1.63126312457168	4.53325679052747	-2.02302809647744
45	6.49388775441765	1.65783589090056	5.28687912160944	3.89631209090293	6.19819166254493	2.7058037956501	6.0851658129194	4.33972847132843	7	2.82399437539368	2.0510158882398	7	1.29219701111709	2.26506600430352	4.56486270688893	2.32037980949921	2.41738802175044	4.60287146875405	5.09294548466808	5.561732118239	2.06837300698407	3.55048736014358	2.34511813826477	2.67111025991473	-2.64315534489879	-6.73622438118231	14.8427457964416	3.57955041111025	-7.24343687943646	3.86854322653594	-0.378526071413308	2.921087394531	-1.64601044924667	7.94582088291857	0.664104058348452	9.57681222307361	-10.7645557174084	-2.69402061980848	-12.0255976597863	-1.06362815670982	-3.48742300024135	3.30372607097488	0.133892417672991	2.81054735088142	3.58980642197815	-3.40064129643106	6.10464940128065	3.43368314917011	-1.60008870474102
46	1.34814677557904	3.20311658265381	4.90262140370441	1.08095115025819	5.00942529604341	7	1.7458130964314	4.10937735454472	6.64023289641894	2.68060263659135	1	6.89694559230314	3.21259313013683	1	6.81715539822516	3.45228571447044	3.58614606986787	3.74404186071035	1.97344203285714	5.61965511327595	7	5.30302818566488	4.15931668755318	2.3083883878805	8.26693012288023	3.81267770349065	17.6352392360195	5.44802322562805	-8.24843934963924	2.48449715540861	7.17942241858976	5.43914683894671	-12.8345833771272	-1.96026283375817	2.60501184868478	7.41627571235895	-2.31501988824338	4.45649101047541	13.6964256500856	1.74344574112098	-3.32924234695205	4.96972021641549	3.33432675306072	2.05314758275404	4.87665266479689	-11.5499948119919	9.49087273071682	3.47944144859726	2.33810021539874
47	2.59925543556815	3.28973042395435	4.47663874721218	2.2915980532171	4.0008384385897	7	1.6789565112687	7	5.25871870967315	4.69550528511092	1.80720818417173	5.02071766473416	5.42561394020092	4.31232214008756	6.15733663032467	2.90573947812527	2.15185115561823	1.29961840128687	1	5.60585141045206	2.47847148139636	3.28960816198662	2.1964652556868	6.32095181130142	-5.17212897226807	-5.3569397893283	1.98497017151922	5.92071818095938	-9.62448299065284	-4.92341720379921	-2.04125526298318	0.322294628499653	1.59337146459116	10.3774866708055	0.74248829299489	2.71073338962526	-12.3316733314404	-2.1292787414081	0.929570555768458	0.739819920008375	-6.63080534546014	4.9118915567504	4.25332187595199	6.50405504317952	-10.1909584445044	2.7090757820036	-1.1777339831356	0.664543952068429	-0.804839366015532
48	5.04545102062046	4.33469387859347	2.64444450347396	1	7	3.44907323719886	1.36692666171847	6.09998830586168	1	1.50442826562825	3.79160720878841	5.29056861082817	2.79871692798022	4.98935694549944	7	2.07881741193498	3.27249975848609	2.22309110733718	2.55545648381006	5.22932654788128	1	3.82463222250146	2.74822868240627	7.63208650891497	-5.20965513936844	-9.09872827202025	1.49861715078648	1.14872850963758	-10.2322992188461	-4.05953832803461	0.882931316452042	-0.353401674498722	0.743074659128833	1.99377181208397	0.498940254345914	3.54851974947358	-12.6532243981457	1.95430423428293	0.486010964495647	2.01002848758398	-6.807727514819	3.18873789439935	8.24911566268159	3.47791131611435	-2.01950205448966	12.3608438994681	4.64963426027948	3.64728370899197	9.25455355564728
49	5.74564683859642	2.20428340734497	1.05254861874803	1	6.56401489860957	2.71845800742643	4.66113935229269	7	1.73644827979564	6.94339416597054	1	5.9435930646585	1.55570449095577	1.71025534491952	2.22317666816586	2.55639224586958	2.897315010033	5.19269012342035	2.55847665099729	1.87109598579005	2.46662731836923	6.84650707343292	1	2.4730197670444	2.22870420278444	-7.3955945930091	3.47203277694406	2.05854385754078	-12.527453313667	2.41273694945254	1.07278986537311	5.09686737242574	1.96093593549382	6.14401348973873	-3.75867229755976	4.35795816115249	-8.73950096198019	-2.13328845062696	-0.70369087363576	2.86014192187022	-6.68275942098907	2.62736822000155	-0.371619725315369	9.05219057190194	-4.42039793359946	-14.9007710138736	11.7676316685124	4.32807481977483	-2.84071835313197
50	2.10593451158736	4.61762998476519	4.43952093058718	3.18636333414158	2.03069492002991	1	2.22931162807142	6.05691937680131	6.75170711672537	4.67871299867786	3.10248079501933	5.89859597102246	3.78559130665875	5.60278542068027	2.08568106931373	3.80801343622851	2.81386513336685	4.77840693383779	3.35427098504643	4.45442050693021	1	4.9077428010299	4.9072885140957	1.99635142142678	-0.0427295645663461	-7.07897669227197	5.37029700630323	4.50194905648822	-9.34285834155532	4.98441215461144	1.41476945137466	2.94561406676456	6.72167267683905	7.95006944706731	-5.98719142050947	5.89822900288192	-9.70035208202932	-0.839401265247716	-3.09579382590648	4.02175975934177	-2.09428795648221	6.61922065130779	3.15251363169519	1.6459487604133	4.49549569499321	7.66910335141531	1.5327210019523	2.70173246641485	4.31890024178935
51	1.711767735834	2.65465750341304	1	2.98300975669666	4.9902436032776	2.31998212830668	1.58176608647939	3.67228414782498	4.35884623494451	1.05721883651806	3.1114490456179	5.61179648776531	6.58835867794937	1	4.44894404741154	6.34435734830491	5.91684488257531	2.01818468202055	1	5.30474850775487	3.46312712730808	6.26178767581762	2.41927134799772	7.99386397295375	-2.65292115711535	-5.64893188889539	3.11031718838856	4.20729509106395	-8.5765128647167	-5.97124714518213	-3.77642072453257	-1.25962695557427	3.37721801465905	9.85350355951846	0.383766171734539	1.62261443650702	-13.4278706602575	-2.35934379442318	-1.13028698074886	0.166865830595408	-8.14586381448777	8.17708506646748	4.38313747806562	1.81625317122472	5.32919502921887	-12.2146516519864	15.5337560202145	1.87210461797716	2.73013847981953
52	2.97411760748749	4.92105725119381	2.78271512314289	1.78177405957798	6.84918587972819	6.60716123652563	1	4.88582944060211	1.05481050482341	3.27928209842617	1	5.34863519593337	2.31177996506341	2.62900963232533	7	4.67756445090967	4.27267712892214	2.64875309291482	2.09891149614104	5.26662711434722	1	3.8631353627014	2.35170756503094	6.62521548839344	-2.78588005922853	-7.72338111594254	1.49546955273123	1.04413577489697	-12.3591775786476	-3.02954730052182	0.982350387611321	2.85331123816495	1.58914521492331	0.259118946505993	1.50326703863211	-1.11938057892609	-15.4338034076674	1.35480967669403	-1.60587641898468	1.03859579766745	-4.6790595662403	4.77954808712202	4.04978663060306	5.94334193960756	-4.9415674963673	-11.3573573841256	6.16515926068241	-2.20836041390468	5.48681643155682
53	4.09635651034386	1	1.06681449868856	1.27121525776975	4.36329631217773	2.38057032580747	2.70336415838676	7	6.70722721263978	1	4.71959507742666	7	1.06279122363213	5.29906816158397	2.88305220180455	4.06936607602216	2.27983092575796	5.46514800117555	1	6.87110673138531	1.71891731679199	5.740933176985	2.82261154036737	10.4185294693651	-4.44240487266295	-5.07729102020257	2.84474856768393	4.39919567975216	-9.82767933319222	-7.09848920614568	-2.63392133275464	-1.67601052761017	2.27188348694588	9.32013202895015	1.86784564798059	4.34320337055046	-11.0407492433151	-0.513088753443404	-2.25436535443065	1.01256761876305	-8.35415466607957	7.41523792970954	4.61700881321925	-1.81628133781016	-5.60726998004647	6.44330661499131	1.0245713618179	4.2187530139344	4.85082666313634
54	6.49233114767931	2.35503583893969	3.80296899207684	2.80656723725608	7	5.75185534566504	6.1840151338677	6.29708373526936	3.91696899179235	5.73028001334547	2.13725049092722	6.58928272755399	1.6686234414569	2.20674550210765	4.46171718262343	1.17072461379596	1.47563959560597	2.93199174117981	2.97698173712405	6.55613146893357	5.78991642365524	4.13456250506327	1.94963174772234	3.55621835094077	-2.98239449491304	-7.50147874748073	13.613607306783	3.4666856429983	-6.70064214413602	3.13597188998155	-0.645057918753262	3.33156454532218	-2.23614556428153	7.17232834164986	2.17126730649428	10.9774706967967	-11.3110659797927	-2.88421267426635	-12.5865485685333	-0.335748402676898	-1.96287284385222	2.8891082119979	-0.520263506178028	4.44629469516633	4.77566073035233	-15.9979702408749	6.12476373801438	3.92286176210966	-3.69230959345337
55	4.09176845434999	1.43808170408806	1.05123955905529	1	1.33787191877981	5.6147219381179	1.55197075570236	6.8274511957081	1.51554798528587	6.72886919258755	2.11004871301694	5.84857875200128	1.67105019596394	1.57122732091577	5.0046927347015	1.8229974322776	2.85669111691305	1	5.99340772627179	4.18915844243455	1.68616060713224	3.69721419611029	2.63596305496833	2.84509343639354	1.3932168717114	-5.6805928978402	13.2658180858388	3.23716145110669	-11.5275426610672	-2.03775187462728	8.57455199156636	4.92958381569586	-8.79004199580186	-8.34704340922389	1.699826320333	5.64747800057848	4.99280782336642	-0.77508586371528	2.29251714138867	2.6893545192958	-9.27850010832154	3.55244531874538	5.80993552056312	0.435045700846932	1.43099663114893	9.61598203825	16.0896170615127	2.23445181172035	3.02890236842062
56	4.9735101413626	2.05623667704662	1	1.34121868112783	3.37034733917201	1	1	1	6.9957047817008	2.4760015605282	2.37961566096746	5.95898830123355	1	1.21450987349641	4.40651098699902	4.11840440916319	5.311855694823	5.70277470682738	1	6.74565308513808	1.01319322210591	6.81458762368379	4.30361695544065	5.94630777031974	-1.2969206159026	-6.24627825466697	2.96992347190411	7.0310211805716	-12.1417864575033	0.115968369124348	-0.461340171909897	1.93613753222516	5.1457465103829	8.04833620620564	-5.3901362400389	-0.494248946662319	-13.907483165249	0.697857625853913	-3.65999738604791	4.77286897305313	-0.682990523449427	2.87590730946272	5.94671073818337	4.10052950654418	-2.31665817748331	-8.1686460472253	12.9185399313054	7.82477468259571	2.72762455418578
57	2.69179278590251	2.08209694918866	7	4.28573045419565	4.30751079224856	5.54137754548189	1.00518359982055	6.07218773464778	3.54044605055156	6.21537720153639	6.11732969966804	5.42908635748875	3.02738653722572	3.25948508378514	2.43136378019495	1	1.12704239467608	2.57290631113312	7	1.7517944757143	1.6522130609706	6.59008555134644	3.17451824660434	6.14296751503446	3.20429652832186	7.22691797654736	3.9069329366923	8.97844682006817	-9.37662497537967	7.13757467130971	13.3840864028894	7.90544304004471	-9.32225444761848	-2.18030315314307	0.364808792357962	7.24196771371458	-3.56492199193178	0.387138320650317	8.90877798130115	4.80174553842377	-6.6807658754919	-0.527600492961007	7.23893509504891	1.31709373990967	-1.023760798097	7.11118125110482	11.4014602585438	2.25119996031813	3.66492629693004
58	3.01544896646134	5.07622663430662	3.38467718892767	2.63814122060606	6.92561635271919	4.56696586075323	4.63800334429621	2.44251801363612	7	3.4869379707447	3.49589951630075	6.47383723757776	1.23198714276552	2.5847450127747	2.57954750167887	5.29051376745107	1.87328596545054	1.96209249636532	2.47555935069964	5.61086833013839	3.48804323640222	5.83564797212907	2.51623195308849	4.27168308952525	-4.28230998161221	-7.44925272404533	1.11730064827819	-1.135980136906	-9.81846596040103	-3.28859066896696	1.26994804920054	1.85263957321595	2.45270918284411	-0.417779149320478	1.52445939798138	2.08595062941872	-15.2340276795172	0.824846104148971	0.157027758363886	4.85917016180561	-5.64042670509806	4.09961822427928	4.07171264551593	6.37397151854449	7.21454105232611	-8.30240450598674	9.39207919561198	3.63208615151902	4.23540412502906
59	3.1215927354552	1.60137767601573	4.90418910802268	4.0584229723892	6.76052861160411	5.2367987648414	2.15319092685959	7	7	2.79258517753913	4.82211462709245	3.27030853064946	1.93385916649518	1.78242923447185	1.30857513233574	1.96429265990286	3.13187638163282	4.53595308987843	1	1.66898562731923	4.19408047612009	6.69488800586563	1.67150344837298	3.40409497361872	-0.687714477353182	-5.94463360391326	5.50520406472042	2.74211891768242	-10.8238963168491	2.343830836729	1.12214732683179	4.90942380818012	2.98579028369001	4.73997069103646	-8.00764365494699	4.47659521959375	-9.27130740386825	-0.0620797873773362	-0.445207580742521	-0.183700902237239	-6.43053176002852	1.73320511044947	2.35018800038737	4.86749016003182	2.23311726286295	-13.0172793648092	1.02243996883204	4.53216823030615	8.8297360275713
60	2.19958728903737	3.69190805424057	4.39841988989678	2.08768205773133	2.85835006209015	2.11338468694691	1.87412731638916	6.89730498569621	7	4.94725029958476	2.18674367983868	6.47117399931058	1.76201568490262	1.09828402925404	2.87226668631815	4.61887296092996	2.70111198173789	4.80623549774916	1.32100504298247	5.95878728674229	3.04852445494867	7	5.09318681420497	1.81240908121976	1.09467546766305	-7.51159927364132	4.82249252310698	5.12748395570229	-8.42570949583882	4.38530972163541	2.11530925345655	4.20149117172998	6.98150587734971	8.68548978928263	-5.26473522777902	5.42405049359837	-9.57235275808167	-2.11665310792449	-3.32893879064272	3.43687004935866	-2.83633858518737	6.63456230625656	3.59939594100192	5.5736030521459	3.46160605494201	-20.2299006014457	8.31559006290763	2.119733365204	0.744608877559978
61	5.07252461379259	2.51853146570341	1.52342239027834	1.21483854905567	6.99278703860489	1.87816478461821	3.21759139660946	6.57652609845307	5.47141718150569	2.17063084104977	3.58350648542166	4.57645934738608	1.13044952872118	4.01193829620778	2.08166254967422	5.23389360072276	1.09076273778809	2.56761047460116	5.19248973993051	4.41786461768784	3.00484772000737	6.40290977899254	1	2.77136528764609	0.13317587846246	-6.51313366130419	3.45109205279788	0.215427012534524	-13.5806849969527	0.618998081405764	2.23071648995113	5.76410717533015	1.03883917662853	6.01177643716563	-4.0292157304691	2.99661767429183	-5.66425929771524	-2.67744527833128	0.0809687298027059	5.29216237368314	-5.13004368476473	3.85640441200919	2.12609031154876	-0.866843105561084	0.224451914774279	-11.0788484417253	10.0261744024522	5.05294253255911	3.87613159020908
62	3.61023526438993	1.40383296853706	3.07161624404117	3.12805070231991	1.04035670223919	3.61655308604981	5.6488584256581	6.03473711297204	4.22456316400535	3.33950269247406	2.57200591006374	2.21950314427598	2.85028486872598	7	2.24857562419669	4.9473751242363	4.07333213994727	3.32998440628292	1.81590069714718	7	1.603486966854	6.92980963009435	1	5.37690465250966	3.67903827267425	6.41515098350349	2.60793451733754	10.3513434803146	-7.6977343850442	3.59428208339957	14.3178121267398	6.51413917913237	-9.14680948493797	-4.69743495576293	0.846682189611056	5.83619789687252	-2.03285026611798	2.44224715751043	9.06487625403967	1.95495169309146	-3.64278517453322	0.660382749883206	6.14578741627922	1.7548776811012	-1.33282711967629	-15.7931950821172	14.3618751275115	1.89207555321297	-1.85264854493395
63	5.32446388773511	2.92909340816971	3.69358341527534	2.831579651562	5.21112287674293	1.53289860670513	1.85804255777443	6.2986803094162	2.91340829945606	2.01517946470181	4.7489838004484	4.37046059912305	1.7880971309494	2.20075371676913	5.54893316928537	2.3328521235658	2.03736394965548	5.29853965615163	5.91482227806645	4.50934176341173	2.8458558164882	5.80957380193022	1.6357029269497	2.87232331779491	-4.49004154800353	-8.01243333254073	13.9603408984045	2.12572352916717	-7.70231079379883	1.84722047196201	-2.19040951577434	2.93734784572299	-1.63743932630092	8.73129423562183	1.83470065454331	8.21024574587937	-12.2005239097474	-4.30658366250955	-10.5071477202743	-1.67787442310628	-1.83720498417988	3.71045570663653	4.16695577599149	2.86650127795149	-3.22626760116842	5.07823788843449	15.2914460207417	6.50760454168162	3.05364752571508
64	6.86040733355863	1	4.49378226782531	2.46543261304305	5.72465118859438	4.39216155979889	3.54904021001925	1.19860079557849	5.29131541013458	1.50399931989089	4.41556581695678	5.40585992396558	2.79574149694265	1	3.31659637887509	3.61518216333461	6.11405781914929	4.39143745604472	3.99099439110321	1	2.16913297172933	4.8526449337137	5.72524278771397	2.53234734952514	-4.44522742521917	-8.99254185417774	15.0119554796073	3.22559311321397	-6.26601562612258	2.70551614849548	-1.36315540765431	1.96900085955507	-1.94575053146578	7.09827437260015	1.92799978127507	9.58930182722194	-11.7000914041241	-3.93910217104962	-11.4657732918487	-0.0309522326413844	-2.15418493389946	2.95169906849288	0.298444705142656	4.86140200913866	-2.44721540105821	-7.71243212838788	12.9521132518677	8.08950035586319	1.59716879445057
65	6.39491193140822	2.35456900464755	4.74346096312712	3.07264875941291	5.58480000743671	3.70325409809084	1.85223003657295	7	6.43466502251278	2.13919324756722	1.44062785917014	6.52315185180762	3.35267492777234	4.3883852828197	3.57560047022114	3.70526766258696	2.207996674037	1.34591747071925	1.47117817153854	1.78149169323557	1.70345887605873	2.25167275318994	2.3648987267995	2.26507758325695	-4.94570809701768	-6.46762833177195	13.2596499023132	4.42860438113908	-6.98688941406097	2.61059697181952	-0.48782256436199	0.672495370690564	-2.31496279197779	8.33965312775427	2.82284726999563	8.50253691728031	-12.4388603251454	-1.29571882327617	-10.4045287312935	-1.35833341993575	-1.92098624113462	3.93473748794508	0.176223161327485	-2.33642613112818	1.7869920327667	4.63310517852443	2.19932066249935	-0.310054191737087	-2.58491084739689
66	5.90475524304955	1.8929450494541	1.50838462722117	3.42448646454785	4.93357856868517	1.88496282041454	2.65441090920018	4.59697506410877	6.84893045314196	1.35528117689332	1	5.31398896247517	1.66715256929261	6.43945246610171	2.05474971875724	2.06203914811244	1.87755942586979	6.18699542121251	5.29193466253946	1.75895279297627	3.09881820560558	5.68031981432774	2.39766008039649	3.19447489625712	0.645422533242698	-0.137748785780815	13.8581116940425	-2.01305380471598	-11.9349064995263	-5.31071002659627	8.44597281313074	6.00329371833938	-4.38353449942532	-9.86259914114484	4.76618535691069	7.1254816486103	5.52991646591555	-2.36992426108356	5.46343973551509	8.1575808923075	-8.98912855968687	0.8213781746546	5.43543053312713	4.19938743895208	-1.57532997098371	-15.0502668087375	4.32328369330601	4.82670113584932	5.25738956840601
67	7	1.28279141203364	4.66741556681082	2.09247697557284	6.88490311052252	7	2.26796428244339	2.44026968775533	3.99341043774281	2.12884848853287	4.03098567235274	4.6387835375199	2.35968425811399	1	1	3.24219090009032	6.36253404461562	3.08933598225093	2.72117007649274	1.59638099372126	2.98513239093769	5.60808070535714	3.97586553918697	3.7312654415921	-3.73250134846019	-8.61385812252591	15.4927544428461	2.76522734272442	-5.89864196588597	2.16418148854947	-1.39800554407187	3.02540907436909	-3.17210501015962	7.05780474720976	1.88573376770558	8.46243133604606	-11.1611728033017	-3.65703942920634	-10.3908083237922	0.13396867394485	-2.77265829502715	2.79777961577469	0.157875992597692	5.25829197779423	-2.2119455244241	-4.6626473923879	6.29483104954811	2.67373776737055	-1.1881926221761
68	1.73539336426851	2.73019054134029	6.08641118835793	2.16525000430925	4.91074632789301	2.84023331965607	5.08982070568733	1.70716665225446	4.45406851113998	2.44446200629045	5.34400955311146	3.4289821598158	1.86859674572806	5.09540501945207	5.75019406203274	5.68970835097796	6.87257632144446	3.61106826683966	3.41027886297104	4.40748990508791	2.71393327659783	4.7043163907742	3.06014148027217	4.65544831388905	0.66637164043806	-4.04756340940756	7.95806436081152	1.46507103896639	-9.39758854830604	1.70626787608505	3.64555353424066	5.09238274077961	3.41984505403779	7.77297787596438	-4.42262625506513	3.82873794733455	-7.95220946148345	-1.18579840023948	0.993511458300892	-1.01920937193334	-10.1142812859272	1.90611502397174	0.346745933047954	1.7785128413396	-2.64107225122384	7.0441165031758	2.25337481986256	5.29211966830963	3.75620296254493
69	4.39803284742361	4.363038856473	3.65315543803344	1	7	3.8572672710981	3.34284339665275	6.11230092782257	3.05278935153629	1	3.13099975867779	4.90271587883987	2.87461337271051	2.07244457014152	7	1.33042566193066	2.90209698005683	2.26422158166526	1.20915863875923	5.20763841847869	2.81762311575195	4.10537107429547	4.72529311774162	7.07453376530149	-5.60313871512757	-8.72743665466882	1.78299968721434	2.43676239014964	-10.6209688346451	-4.25301450052397	0.801297296077307	-1.01075843039616	0.391013433650703	1.42816859505712	1.3043064204495	1.90218245987311	-12.8390274620269	1.82880473220106	1.59599374970565	1.86986865248367	-7.08729851922894	3.85190435567227	8.30601735685327	2.14073388328543	-1.66316604407516	-18.7899779655746	5.54459200079208	-2.36560652538765	9.29294546595937
70	3.48327218374734	4.40493401157189	2.18912964245412	3.73872454672588	5.5611360718062	4.71707437897344	3.59124065738334	5.20109683365014	6.49953216571349	4.04075961281023	7	2.80338642441232	4.17533679488172	1	2.83092873516532	5.75965722062005	6.01800329012228	3.06181056693321	3.29998286132925	6.80020029950608	6.38112112062568	5.8712726342484	2.25778161545379	5.69326097080365	-1.99658326580485	-7.10766869069174	4.93779312609459	6.70826922618146	-13.1717365156706	2.64948083079618	0.50536948433491	2.79545510622648	7.86670282721937	7.01905413313573	0.416348233479769	-3.09010575851319	-12.4474927406205	1.22545446094667	-3.01561226859922	4.16488496022399	-4.61470798685153	3.38028170123962	2.78778721416255	0.395032681755767	-6.31874839006709	-8.044679501024	9.71591341805461	7.45395283876092	4.02879552930341
71	5.5507933994879	1.81557280213907	2.30166725081981	4.30360490661117	5.39909112924553	6.30475848926054	2.86314003561139	5.72638974267573	3.22937926882066	1.0329050924727	4.78215595625284	6.79866310149575	1.67054709891361	6.71205970780693	2.34411848073133	2.43161641767073	3.6626237599606	6.51712405969127	5.66494758206118	4.61455056319511	2.27045030793463	5.43953306883238	2.491108412845	2.36153375945411	1.17722089509965	0.92755959460766	14.6622448744279	-2.47604261815191	-11.2867719650825	-4.88718412663478	8.6877810437549	6.31306685581241	-4.88654673012841	-10.2069590273185	5.47487544433799	8.87253585966713	4.62059481286158	-2.683713460313	5.08693274698441	8.02119308417745	-8.36754124518762	1.44981879302482	4.98259548469173	6.02780116736247	-0.629551997128724	-13.6609641972557	13.6956742673345	5.46768661374839	5.35621514291565
72	7	4.22156170186814	3.51713817541913	1.07663521179949	6.55860907099231	4.82109317886415	3.88783891540401	3.5759029420241	2.26348618122219	6.53599175719551	2.68890425965579	7	5.05945629597093	1.29324323770487	3.9094743059691	3.39705766524893	2.24472356805695	7	6.88592585481333	3.18747307385916	1	7	2.26614079498455	1.57991038888691	-0.28547261617385	-5.63147478703317	3.27499638454062	5.29029387865947	-2.2190086592009	2.39404604221687	3.90764599632477	2.82920810771331	4.71132497450344	5.63888374840925	-3.26534648613663	3.63633163606739	-13.4953617995014	-3.93910102654549	-4.8924791435319	-1.68202814765589	-5.30770539449585	6.39010757016821	3.57632820488101	-1.92861552131519	1.00076972382289	-10.3974606703339	13.3931038474626	6.24346407567171	5.52197543685923
73	7	3.00419778014478	4.59173564807274	3.02089448774164	4.50843517592768	5.49933728454813	5.5995027673778	6.20932410830936	4.57539839648289	2.60390841240368	1.3055470018894	1.45650160609529	1.94072383602833	3.0976014764738	5.3770975139957	4.3590115339036	4.36818832704219	2.26845089581472	2.81494150879512	1.85614696637196	3.17391634299096	3.06979282576489	1	4.79814564308008	-1.09914629269884	-6.43688748370219	9.66791299989472	2.97086751385187	-2.45553188189985	11.5078848939999	-6.21456315095939	4.70404654621386	-0.248593013459133	5.96709770293556	-0.353204831878622	12.4649222992255	-9.8730329215287	1.79625633456754	-13.1677239817273	-2.46860945980813	-4.00463099913881	0.010826270444219	1.18979234942521	4.49683419136139	4.05584396618664	-15.1019964797499	3.01031724781009	4.09020239417375	-1.6473146068037
74	4.91272157817924	1.09707334862271	5.92026343742616	3.83096851417718	5.73355294110412	1.67675600911843	2.91985450334307	6.93901785215668	2.52610596019995	1.78813793824397	4.44243109648765	3.67252190614524	2.40789991037867	1	6.27463581576449	1.92458992794884	1.38628070401038	4.39102738452278	4.94745992984048	1.46711520823749	2.50868522573497	5.15910876374808	7	4.15629223995755	-3.90786423108306	-8.53479393861191	13.4635262132445	2.4307215952335	-8.47582719743576	2.85408562518372	-1.38689087170065	3.5740829253983	-1.91813940141462	8.531826945287	2.20383830026512	9.35168087203177	-11.2198440576329	-4.5565873883537	-10.1965764448615	-1.77307541234168	-1.72603982407243	3.2974738584654	3.8856279144231	2.68911175764881	-9.44202512329873	8.00029851865718	15.8537541938334	8.76249744084774	3.0888449170113
75	2.73444860892212	4.84244453913406	3.73042677578713	1.18714837957328	6.62155602119211	7	1	4.66990108267037	1.4872692294517	2.44408206474408	1.23317630293019	4.19396002206539	3.49832786349565	2.17603132855432	4.53585070519158	4.78709609603689	2.84926669723743	2.85188067472528	1	5.94386020706053	2.13747465346488	6.63656581130149	2.57794645799573	7.66036961891774	-2.54770773792671	-8.97835384216548	0.719281629881568	0.655222465863633	-12.0060122938265	-2.72201419270082	0.52018755784253	1.91577342344024	1.22470444598941	1.68968062549056	1.74895200778493	-0.538950131082584	-14.5659599332168	0.970401674501275	-1.95984440866909	0.829304781559174	-5.09199754795607	4.38029556374525	4.50006893745109	6.19026304566336	-5.63036186680181	-9.51425401890522	-0.99507682140235	-1.61567091808438	4.63232091897981
76	5.90296732692977	1.2787604870213	2.81054876922816	6.59363215572844	5.4842524904086	1.33140623297106	7	4.33093889462226	6.80181192098359	1.40631797660249	1.08457314566704	3.14533073314672	2.86038058272836	1.30319925415462	4.97422850395733	6.95738756128185	2.1166207061265	2.73068920796292	5.68207986947135	6.35795891396014	3.48951758276201	3.96549915208325	5.91895311549409	2.16271530664726	4.48106896319756	-0.105016905818857	14.9166539827831	0.884359962692545	-13.4065977126566	-5.22552247274734	8.45648718825409	4.00771326738593	-3.61785334787077	-11.725759466337	4.79736741360734	6.18888472992339	3.60547456339105	-3.01801837186611	4.13044967634319	7.70281463641272	-8.12105821758664	4.08780548554307	7.18271358606023	4.08604766438353	-7.3180237344443	-4.68277687579071	4.0119333781253	6.63181621943296	6.438055481739
77	6.49404330209491	3.39373630351003	2.01270316267715	6.15899865311864	6.96286529534085	2.98272715119665	5.78837920834438	4.93899096846669	5.88530363975054	1.98254950040489	6.07422402394033	3.54541491755005	2.69051280367335	3.51609877073195	4.2327553016655	3.81560961012049	3.83897993119764	1.94436631745063	1.33167490107219	4.12780744867117	1	7	3.16973215629362	9.36603867476498	-9.22306356817977	-3.13108069661351	0.301058209516112	4.73166043493663	-10.2315646600808	3.21181639819453	1.64047065317925	0.00163490021734669	6.32359828547763	6.5955097188976	-0.733881210168589	3.2721233596222	-11.9743381977944	0.686035406126296	-5.6060190325187	3.00392964470467	-2.98585550891037	-1.44678744956896	1.32171239065061	6.56854733973362	-5.67362430759526	14.4206667589852	2.75934999247516	9.25927230370716	-0.660125080073595
78	2.62674991595587	3.51293574282122	4.67614319252366	2.69946770374668	4.07315335310551	4.11482018353221	1.00635530032801	6.11567991131073	4.31484298271106	5.28667452596019	1.26892769812824	3.15912560860443	2.28509031826995	1	3.24319641953266	5.91958574536732	2.73751986120409	1	7	2.92379922603205	1.97934537833584	3.41164972417915	2.59233205889921	10.0900056691881	2.98874396093395	5.67444370476065	3.39646662354503	8.98662891622299	-7.94481096497524	8.34438791171295	14.7930453691397	5.71473973218258	-10.257129400978	-1.83958727769352	0.567535831379302	6.27957733502838	-5.30065516916505	0.632258287281642	8.39955297547736	4.64428848035404	-5.11531620484213	0.487346833204531	7.72234501831556	2.13903669815827	-5.17392283616599	9.76363221735473	14.3986038937834	-2.81503301601646	-11.083193077857
79	2.75486539749212	2.03932064339158	2.78754438339887	4.10523462510328	3.25377118473965	1.61071384884653	5.04780834066788	6.71796762375151	4.83127884202297	1	5.2908843304563	5.11726673292236	4.73768867352855	6.7995084986767	3.76288477895879	4.84881843780747	1	3.43775424984989	1.56289786428882	2.7773756381554	1.87143976825555	6.15610199761971	1.25703040166966	7.22692304395648	3.87183156377899	3.78018174568798	1.43717057343269	5.79060974276001	-4.13242400896061	8.78195723790179	12.018521310279	7.971139546832	-10.1037415362844	-2.0976150939996	0.336955271394558	9.70942006532786	-2.41624464973008	-0.626823302552949	10.6734406102951	4.51709874735751	-8.18199907193371	2.24209097305055	6.60555979966553	3.04824145122144	-2.68517279430035	-9.43495445844836	5.57229264346837	3.70563707085347	4.50986328796302
80	4.24668940080183	1.06657740727374	1.71616733216982	1.62147456180864	4.11658450426891	2.76498819089291	5.97306116631778	7	5.22163876856592	3.80644744399026	3.64064788173531	3.8090584132132	6.88627024571069	5.16088540775068	2.04058674627145	2.6092062450861	2.10963997000708	4.60919234689459	3.08805593629297	3.66359938862549	2.00745833778699	6.07235489624078	3.1429361998232	9.71420244661063	-4.49108439346521	-6.28665563987966	3.48299469875643	3.06338378770132	-10.071944140177	-6.62142028131774	-2.25532560737075	-1.86137396882849	2.68491351211038	10.2528015503968	2.01001702868651	5.49365950416844	-11.5682607872835	-1.47566876534749	-1.76181428205487	1.02955388170317	-6.72653658095679	7.24815686644577	4.81290882716042	-1.52216654308109	-2.11574228223748	8.6945767495415	0.817499152791318	5.73001723293437	2.85034948189726
81	4.87396059137934	4.88828285542578	4.02432802623581	1.97978689534123	7	1.08140330395477	1.41547743086051	5.80306398957876	1	1	2.8584360915735	4.42338067440959	1.65083442795618	3.69331760848597	4.79362901652059	1	2.75527507461596	2.75182919028663	1.27995887621989	3.59488488086242	1	3.63633837013864	4.27482661699182	9.01682989934973	-4.93082722375792	-8.45624661081227	1.87031713915177	1.91477379197739	-9.03581518722625	-4.36612559778977	1.96464441599261	-1.21272773118469	-0.0212330929721977	1.38975103258342	-0.0174296177843419	2.62688762183834	-13.2479736551984	1.9412069511806	1.24299250968646	1.82559928471248	-6.55598556431411	3.69029448275705	7.82076283182823	3.25952107834909	-1.97366640759779	12.2098492682655	5.23107921075361	-2.58966099735505	9.85516497221299
82	2.65538883633373	2.49282683616892	2.27268947577029	2.53389889709904	1.83180529892411	1.98094339661611	6.02819775839361	4.6528159654917	5.32701796214054	2.48107742447969	3.51095415251112	1.15606583226821	4.20881274533465	2.50606246040188	2.4193812326464	3.27713216624223	4.50503999871619	6.12306532880974	1.84618576237782	6.91320395849455	2.13247002379692	6.41436884761447	1.10730787758722	6.49533790771208	3.45531890557295	5.07947784111978	2.37212103242406	10.9857094060765	-8.37312828529243	3.70070726527172	15.9825376253157	8.16931803747052	-7.77323579907377	-4.52615773192259	0.873247720166129	6.92366841549693	-2.92319412748504	1.24478034456514	8.49051241521169	1.61078194781631	-5.33145931380003	1.04575425687807	6.5480273206711	5.02100715844839	-1.13013041281449	-23.716681022846	9.71104178867335	6.36265193984671	-0.692278378528215
83	7	3.32607919866787	1.70437426948851	6.90014227454555	4.07325393946206	5.32123264544835	1.39713989564948	6.00228014042695	6.33581620453173	7	2.91945046841172	7	1.94669761379823	1.3899362289978	5.06682956291348	1.54316575814478	1.62568455163725	4.46560752280613	7	6.908991170071	3.51928236981417	3.09415236633828	4.8820294620388	4.83094637251915	-4.24723754046845	-6.95458592991886	1.43916883538698	5.19107799063184	-9.54712729225371	1.65499703005993	1.85508990058939	1.01955166847098	7.4636568765911	11.709191923451	-4.29688696130793	0.33052253103703	-12.4958127653806	2.75323082707275	-5.29778107358927	1.38696418017555	-4.4188735093664	2.66891803136718	-0.868598755054141	2.08191497508342	-7.5227519992056	-16.5289205974222	0.647823184161982	1.51976180234316	5.40593652596105
84	5.0752165273099	1.34207850334019	4.19263661242521	2.89722696212717	4.78782752556883	5.99338383715098	3.67199842245629	5.89369984502021	4.71294642968251	4.24798570388578	4.96576510941952	5.53260664739581	3.22652806037452	2.43695971882652	3.82528809179802	2.086719128359	2.85685127967443	4.19534914206531	5.00424177964487	2.80969328641426	1	6.45201419088267	1.85921039075483	3.01931496123126	2.29990281342919	-5.04953541722871	5.43351394724334	1.00943280746072	-11.6352701414485	0.0261381091920373	0.886219849151273	5.22339097846677	4.59797440926327	8.51811021601289	-4.35544771117406	2.48107048667064	-7.6869128862161	-1.447694154945	1.21297726578152	1.05009803385988	-9.07834921529669	2.54477580663828	-0.156250579082771	4.24385835867365	-7.5409460548447	9.73356524767832	9.1257046225646	5.59300029173199	3.16222021974642
85	4.08217092299385	6.19524439191591	4.32836625369897	2.4762270480409	6.84825940306655	4.50176812903135	1.17837422145028	6.99010646566705	3.64472295211487	3.38117538140453	3.71295946153066	4.29848167904317	1	6.95174886525703	4.24161686391961	2.60652365474004	3.59787446191897	1.6289670921032	4.58476381537668	3.82387390779026	3.5208009151566	2.55281440446359	6.25289859587058	5.68891245780696	-3.92030954777522	-8.79958198659026	2.44067359502474	-0.536270084685601	-9.86622184725753	-2.85416222518597	1.35191689269785	1.63086356036979	2.92876121878108	-0.672247645853622	1.82615395566543	2.7208477503363	-16.6109460676608	1.14783334046373	0.0816924022045016	3.29735864006923	-5.56886795783505	4.48366733985103	3.83053529623822	1.68466735987191	-5.89405945498992	8.81069354182689	11.6832438449699	-2.5301534028172	5.54297738754196
86	5.63167110190224	3.28300278562515	5.23215015745653	4.76492471956953	2.49561708775265	6.00241264679358	6.42226093933101	6.53359268399646	5.12637174673667	1.51261876355238	1.5569730753592	1.54881168166006	4.76767593023246	6.26099319402383	5.18843741746665	6.62851653602619	3.77430292603786	3.45797045838032	3.17071475064376	2.7983079671522	5.79342539940117	5.97502037021508	1.65923017956038	4.29226642051725	-1.6799776140649	-6.47314482472908	8.08164061430447	2.78385495277904	-2.13080448435312	10.0414869021446	-4.24919024392962	5.80548413967172	0.876527431462875	5.64142346907427	1.46058172219339	12.4806252324107	-11.6144999872051	0.117319351857882	-14.7326717300601	-2.60491428729545	-4.77401875131542	-1.56069276279122	1.63019311375465	6.3566928533695	1.53659133839654	-9.25554962836199	1.45499235522482	4.63607766747628	1.56812449519135
87	1.44020533445392	1.59776192070372	4.0285788696253	2.01444720702639	3.29514446558453	1.30353903395436	6.38048527338615	2.40449100980824	3.06330727287214	4.35797045589889	5.37803596787896	3.34767831329563	1	5.19251256198705	2.97644209961729	3.94225185252933	3.39197399072831	3.14699564183727	3.18233858391071	3.5225941375667	5.27924630647399	7	1.41551551883411	6.49009249936348	2.43079964611344	7.9570481945909	3.66208229966478	8.66149813523287	-8.75748130741809	5.40253083660294	13.3681052767711	7.29018489010982	-8.69641907093948	-4.44057342256293	-0.182086631196851	7.45733310041786	-3.48740696784029	-1.32303303318875	8.05540927177992	3.71030506745888	-4.03596878329635	1.02851282794612	7.5504346861892	0.976603241083998	-1.22819878419527	-21.5185969263349	-1.76619503663895	10.4914825836901	4.01403731341877
88	1.30033470063417	2.00537795155721	3.54058765534585	3.20601281401903	2.28995400884558	2.08933416215348	2.96738156149135	2.42753690620134	4.77961066808006	4.65527071350282	5.85889692065606	3.12085616157594	1.34616133780761	4.08976123329559	5.24862239994077	2.67905858606543	2.79843560535107	3.72846366773452	2.40528534685755	3.59151290878816	4.22269738359278	7	3.96326762148736	6.78251232054924	2.37024989529059	7.73395445078508	3.57675512981305	8.12410386749069	-8.87248036854408	5.59966092137983	12.593226470344	8.79328806887839	-8.45310190096601	-4.14674354038888	0.195542708029866	6.81903682333546	-3.51239329597265	-0.604425636724719	8.89617440702743	4.05500993830575	-3.60277924777366	0.676064298778654	7.28844751339995	4.19785541804888	-2.05225721545577	-14.1934793464802	0.459070322146303	9.42766093448217	8.36589150186418
89	4.19135561543724	3.22850082260193	2.87984482051494	4.29132086269923	3.05195600305635	4.43707123276246	6.6296481853223	2.88901750052822	6.73704832245936	1.32180859885747	4.82894009530656	1.76498701639054	3.35701419820201	4.123946441796	1.56961099556996	1.86148989916348	5.42103547752643	5.78246372504865	3.09981505963519	5.46332611727174	6.17560431945786	4.2303311110845	2.69410963729238	5.43266740256668	1.75753724630625	6.86146137781781	3.15608497064917	10.7414787988411	-6.50661439096138	6.03074232341146	13.3300602958948	8.37029134760397	-8.02872093037835	-3.79281806875998	1.08828517335622	7.60086975688296	-2.85030891403236	2.81923233723052	8.34348657965319	2.86757156235695	-4.78952441087449	1.55777452717097	5.97009949654569	4.48804949386188	-9.55251786695814	-22.8908343467061	0.354691902857449	7.64996814667203	-2.62900965668259
90	2.79455096776272	2.10021033372186	6.35663413341038	4.57928050621627	3.9493462700734	5.04330202505222	1.00395725133456	7	2.52487370275789	3.64554613199923	6.47362545178787	5.58093483726126	3.19161755041572	5.97114586726137	2.16236446093548	6.339655975237	2.85513911307695	4.354561445154	2.30266938730717	2.72729460092597	2.06130105610603	3.29103689736415	2.31160601525369	6.51981124218319	2.8558550617365	7.55254810670807	2.74900420068846	8.62789687622204	-10.6641807231119	7.58186812806488	13.8723898393952	8.03313494557838	-9.97448270228938	-3.4757901681121	0.676202839137171	7.34631707130134	-4.0506283648978	0.573404774360959	9.41340731577472	6.19878400312185	-6.27574299163374	-0.996714428867908	7.05035692069403	-1.42453716975852	-0.406210861724994	10.5659703723364	11.2418674061057	3.53033850605695	0.606353881225111
91	2.83180442834778	2.33771366006183	2.99099641130019	2.40984977965534	2.41551491640765	3.57245563077409	5.71527229501286	6.4495577039688	6.69784678781449	2.34117556044933	2.01688255631783	1.6517255731196	2.58769097887708	2.18149920866852	2.34285027115839	1.25940947622876	1.48273958456736	6.60165250053293	3.11970012063149	7	1.93749503712961	4.84323667108933	1.0945605028847	6.46385927746887	3.83727962658518	4.51023514783159	1.9556044990558	11.5392434654538	-7.29254360230283	5.04747756927211	16.2181736924137	8.60311493908737	-8.16101600061234	-5.26224018738587	1.65733973335784	7.13695162597451	-2.88830784259725	2.1731295499658	9.75789048636251	1.71588644315143	-4.61785793248408	0.643250400303712	6.22224828437256	5.57956412291705	2.60468550871971	-24.8617551014833	9.00689388372301	6.21967982236998	-1.6751724433817
92	4.439065402886	1.20570003040502	1	2.11568482672025	6.46414442782516	1.77052311187899	4.67605844126249	4.63299357774933	5.48525353596511	2.62018767059232	3.04785017692643	2.76707635570205	5.81435751622925	4.32857877321493	1.47465709723278	1.33035041521089	2.66358160820466	1.92140806434248	1	4.16054031017113	1	2.71685830582401	3.48193155248638	10.1329878383696	-3.69360983407797	-4.98081772909491	4.36339448529089	3.33678255109083	-7.14391371275299	-6.55012415896303	-1.5346860704941	-1.92519452782379	3.22647809219206	9.90823489149276	2.71694190145951	5.01505605039275	-10.8125366722435	-0.678931407649623	-0.693715326999441	1.68184607111133	-6.7446690624926	9.30358505266558	4.93260120987912	-0.558434361209838	0.516526653270455	-9.02258479272696	13.7261743579703	1.3891037311259	4.52257669877585
93	6.43029620536238	2.00623269314419	4.96788780161122	4.66916387416432	7	4.03829719853272	6.6839141016187	6.58260828211253	2.37076441045453	2.1808467291956	1	4.25121959726601	4.08905808072696	4.69138238652362	3.88569482811193	2.77138119650435	2.6746852706359	3.2783102861319	5.09801104517966	4.70796604910452	2.15436939965528	6.96901891412866	1	3.65052176631065	-3.6459641375777	-7.20658623268223	13.6634073451024	1.95166732785263	-9.04396040302996	2.50147242580962	-2.30788157363172	2.68921058448256	0.0959105711018118	9.14992248386883	1.98892697834477	9.1237337987999	-10.4592014313313	-3.44444725790452	-13.0274682444057	-3.37289756557572	-2.56703144012586	3.76495051843544	2.17107966451816	4.7945239011541	-1.58811692646886	8.38372447216482	14.8300603041609	2.13271383801793	-1.62559867426605
94	5.98008557549764	1.44519449061664	4.75462670017575	1.10312471682987	6.70125526429189	1.45622023807377	1.60796838561799	2.83338409332926	7	2.35886877305281	5.74855814123613	3.97042701730005	1.20656796039522	1.38734045132789	5.16609458567583	3.35717829372924	2.96592854356071	5.66390476572926	3.2394853740661	2.30349302542513	1	2.84608541263989	5.55382790323224	5.04117113983256	3.51807739743083	-5.77736917482752	2.01227572104128	1.51059794555365	-13.9132119989581	2.60023462574542	1.44157841372965	5.43786481042545	2.89786621130226	7.09641239377812	-3.39283228154163	2.12597483279596	-9.5938897228798	-2.2205206986129	-0.530555655200909	0.0153311843563244	-9.44327080049569	1.92739783544703	1.68386478628735	-1.96153987052313	-5.52830044503157	6.71215797263934	2.66008648805931	0.626280960299304	5.73798504835231
95	3.98788862396473	1	2.02557170505798	2.44946954406004	4.39744617692804	2.16018077811236	1.20660932475424	5.94773292684899	5.87141175069995	3.13282596972393	3.66671985900768	2.94133636534645	1	6.13388664627354	4.72870343584237	1.63080644789416	2.14426411057755	5.21821776832538	1.75307358293476	3.44772107273791	1	5.50140162391932	2.2827919468551	9.7351151689374	-4.84108304439058	-6.05471344762771	3.07430776190173	4.01847773636643	-11.1822842019298	-7.28213577633536	-1.46112423906152	-2.49216093135853	2.5108649144717	9.16000128376905	2.60239998084254	4.57044280326928	-11.2166296992198	-1.35538806420939	-2.60207439369509	1.18311033848406	-7.42969557388074	7.74614770056201	4.89348732342847	-1.69697119316514	-3.06866198242918	8.47795967376837	1.48223331366756	4.71186931577604	5.85955946456526
96	5.3959334635724	1.49602864126796	5.11420259904219	2.51615801381249	5.40435672157547	4.54862716117325	6.37465809868272	6.5603992292245	6.28234687734027	2.39676700551211	1	3.72654191558489	2.923280884779	4.74203202560432	2.80747961231779	5.04872873246406	1.27487535292066	1.84227990945604	1	2.80483750380091	1.56402972806405	5.05787373767616	3.47832691175707	3.26739088661278	-4.69853460923037	-7.00583166923544	13.2583298979009	5.6341290513352	-7.21009926230521	2.96019575068133	-1.11252603157531	1.03351481197162	-1.19146124569873	8.23051696066436	2.7048280559338	9.53672074115711	-12.5233806863916	-1.05973687951623	-9.37476930782831	-0.909170285227623	-1.53761130099476	4.29550199314315	0.790512472232205	0.313135441251443	0.914229365629455	10.6550053657125	1.81417084494782	9.75321129958644	0.523130493625946
97	4.41480027348433	4.0131335527766	3.30688121642557	3.567092583816	7	4.59800577722167	2.4388761390159	6.43672156402848	3.80418735759566	5.99123933511496	2.52352780598537	1.58119250341965	1.74886487753096	3.66507931709061	4.42111432358468	4.58359045686465	6.69156765310211	1.92174217721674	5.21244332603741	2.73544977603581	4.66319657431471	5.11639747754467	1.9709043718012	7.06116056884686	-2.12597621832189	-6.97635320797207	6.6272952559425	6.67544894893973	-10.2404394583535	3.93024732099826	-0.244034184839324	3.13466473252549	8.28864877173856	6.7915487510888	1.23346226853904	-3.34271881569599	-12.6487549895089	1.00657786942364	-1.53487458631801	4.96069483417473	-3.00994211282009	3.90604076147215	3.12174977322344	3.32648386834226	-1.36136453967962	-5.61778042618883	8.55383100163869	6.47016509942002	0.347828107750136
98	3.20121257596305	1.4460890206856	2.70381404233612	3.97683640596411	1	1	1.92314082948201	5.70831591803488	5.45943551815532	2.27018148662736	1.88986899681723	4.53774743833145	1	6.78450301975821	3.39628196674162	4.75174764054695	1.68603134131321	3.9716188553824	1	2.3804335779733	1	5.37986709187509	3.28148639231768	2.04809141616285	-2.62812062488087	12.6543557450254	-3.55506470516554	4.47922606425925	2.18124399342875	-11.4395750559044	-4.89064233198429	-1.66682356711957	-2.05245219240341	-9.74911642142518	-5.26952522673969	1.4399666281516	6.78689994084199	-13.9999520209414	2.76408640308282	6.1473993515324	1.83321028571571	1.6756348664317	-1.48708276790556	1.16190327346823	0.184054612819651	-17.8305903793806	14.4628387251098	0.448024316762356	5.94382566474326
99	6.72599975403044	2.59650289826186	1.12740633834177	1.28448294551735	4.70327636063094	7	1.86568020494326	6.79256954012987	5.64374909036659	6.11024495435141	2.20325706451989	7	1	5.99052031109567	1.27743244168775	2.21616388285241	5.69064832531565	5.11271436616187	2.63025486460764	6.74953009211309	3.10326259769727	7	5.28089536942807	9.43233432497705	-0.956485721637496	15.1793530875402	-1.09469381711882	2.49453852064404	-3.40964541478534	-2.64920370965993	-2.24762289266214	2.26661434978537	-9.76779655611504	-11.9700631016123	-6.3618601184454	5.4283727927744	-1.54331540647947	-3.12583907748967	1.22126088614923	4.88815474941727	-1.73128068824734	-2.99421454788605	-5.54508417335422	5.56367405156071	-8.56090092428618	3.45707425590624	-0.341346232986321	3.6798533930862	4.39973170902609
100	3.03983778602889	2.56818419756853	2.16258481187018	4.14503353776845	1.62192847956916	1.25838793765981	1.56744751043958	7	3.99843840509732	1.4432524172843	2.58000053275425	6.5776876083333	2.13001436449424	7	5.42713163635762	5.88527656314913	1	3.21160196515054	1.70393158637325	5.34319816237466	5.57233524287659	1.92018160467267	1.57686057398024	4.7548344613891	-1.80927118049426	12.0021952131192	-1.75688864654959	4.01653473148276	2.1940849745427	-10.307327663871	-6.71373112897705	-1.23492689326321	1.57413840222933	-9.68089647832363	-3.48488467202591	1.41116973448983	6.03149734316239	-13.4264180424601	1.63121362123674	4.69964545259827	2.95109235289832	1.07225049033756	-1.53078759328722	0.0402961463841582	1.43788882188408	9.69395517070564	0.598084457187	-0.734690607579368	3.6931647393687
101	6.74062255795722	7	2.8814144460753	5.26373784161219	1	5.03495043776394	1.07172838744492	4.3904664946507	1.7215433574188	3.23319057854656	2.96724784760399	3.47094417564252	3.63654850578697	5.45755766807523	5.65841467214923	1.76280632251306	3.53007728104358	4.27263720939583	6.94752713248634	2.80641812206103	3.05377238837817	3.91667337989807	1.39136025276866	4.67299087264189	-6.30178753737549	8.53482044308014	-2.94870101695952	2.71061478903533	0.685976662230468	-11.0455206555976	-1.16734236708706	3.72621787299605	-8.11828166128085	-11.1223012210779	-12.0767268194544	7.53520303745753	-3.37958923159427	-6.83366729692146	-0.582913275049902	3.54832049109913	1.152914170622	1.53726321659156	-2.67328336258584	2.97300303096172	0.547728646818905	-8.04318778707691	2.61696567822334	3.8992067061518	4.99482543888444
102	5.09043270211659	4.67213210491053	3.10093976375431	5.09435278161505	1.81824262143185	5.15067372512966	1.89018228881495	5.62881473060369	2.57386428677356	4.16498038318654	2.07472559479405	5.30987266215174	1.76537977477976	1.20457986639476	2.48588066236275	2.26913065786508	1.77447582807258	3.81092013004769	4.03783049895521	4.311900329376	5.09983772667267	5.27518931443716	1.38519791252656	0.353411667429932	-1.66858545807294	7.37985795196019	0.627370172980491	2.32305200535296	-4.66303739093216	-11.1236991098895	-4.64169554080028	1.68322840516221	-5.20038356337529	-14.6551438670389	-4.26081079620102	6.44763659836468	-1.31079123901664	-7.43313098721563	-1.64649964525366	5.25885394440467	-0.18088008547433	5.3942251143878	-2.57427612392354	1.79303786097181	-5.66284107801558	-11.4396178683585	9.85926675668987	0.900005840576179	1.53348439176429
103	1.93479249822831	1.87348816729662	1.46830808925388	2.15290682109179	2.53601063748848	2.71560166153348	2.70770685405603	6.48631760570192	6.35731822094882	3.94296192744545	5.8008508877308	5.22084748972005	2.10264368427274	4.94563190590132	5.92118061558225	6.24611124183065	1.95080278042899	3.3575221847966	4.2992427862599	3.22300565532767	1.29708143623471	3.60488461100125	2.51895055469143	2.67723401963903	-1.27493542242947	12.6183399316377	0.16765764495725	1.43986621355834	3.01380644754271	-10.644245673689	-5.31972585479764	-1.10116043629276	3.10416873352961	-9.79020111394544	-5.64693187467105	3.22213720564008	5.65294144348239	-10.9391944123772	1.42246444855949	5.2533033635477	1.93690542098306	2.61078944295202	0.012919788185688	1.38950577448978	-2.53244718612485	-18.5604260601892	2.45189608766903	3.40123890765916	3.69426370139422
104	3.93340786237407	2.43862650603491	2.01954786003696	3.51563501779116	1	1	1.22690012530553	6.67380085332405	4.83588473797853	3.05432143372167	3.53824018257502	6.88317435627759	1.03521294850359	6.85057175458212	3.72898977549932	7	4.00068971443262	2.52211938534305	2.11379241404257	3.00432691813385	6.03393672438321	2.54146085151653	2.97658698572396	5.33497099038796	-1.39223313767564	13.0042429982828	-1.35726613617578	4.51934623166403	0.687341831541959	-9.91941793184902	-6.25280697527637	-0.926928203943233	0.784269990588099	-9.50790394083734	-3.80055584900988	2.42029982388953	6.68913987544776	-12.8564749030618	1.98244429714036	5.55230089998411	2.20938935265648	0.133976462984976	-1.03491940689664	0.807732950967449	5.65885318691242	9.73075868706802	2.14454740716585	1.40779983450889	4.61462566654347
105	1.69607467571846	1.44494324618791	2.17697194829356	1.37800113036399	1	6.48031976693186	4.02635627077051	7	7	2.09657790277249	5.83221878638299	4.03313528723184	4.79399374172765	2.88003479653377	5.18087737290353	3.29777294150387	1.57094180119945	3.49967791630747	4.09176172948275	6.50328782841555	3.38119402154808	5.77998010186765	4.12239849219321	2.96078317614346	-3.71091631235248	10.6423650117206	-1.89779042712049	1.06239573553465	0.403239056758519	-10.944559750509	-6.41686231379911	-1.20919556474778	1.73868885644187	-6.60659226798016	-5.62621856104273	1.65587993775034	3.14491144364312	-10.4975328138936	-0.24263569340861	5.19182768945441	3.18467180020635	2.62622520843895	1.83443521165338	6.80803626526258	-12.1433823541781	-10.5258894489825	6.29775922040731	2.33070842907317	-3.13174219626797
106	4.02865867309662	5.46652587008619	7	2.49951894571226	2.78116815416271	1.69783284117788	1	6.89699353163035	6.71197467769029	4.47573524443741	1	2.98980834368292	1.78588085683795	2.43072885295162	4.4547429595309	3.19974013400322	2.05398242675792	4.14347129756308	2.75671085075685	3.45523980145834	4.34096324030815	5.22400680049682	2.44791555780937	4.0362978930359	-4.56474995623553	7.38281866664215	-8.22991818443726	5.15134533690023	-1.36358894403378	-11.947164764815	-3.12514697284136	4.87844502241363	-5.06796303725135	-15.6494852075238	-5.54247211405727	3.52500508665849	0.900428761486054	-3.32725305619386	4.40304000071845	8.89546173312031	-1.66441577074565	4.41110537830387	-3.90367282273816	1.46204279265298	-4.63386778819282	11.3392896675808	13.3791549462794	1.17965443599322	3.48437455998266
107	5.0303089855704	2.00282968097318	5.26372048665634	5.66130923953544	2.77517815961938	1	2.05778990193623	6.58123042623692	7	4.21074914121433	6.36384038336185	7	3.17447004364124	1	1.74831790765131	2.47893374787533	2.41215896960989	4.28238617439687	1.74305405944924	4.40075953364718	4.02289107446186	7	3.6633781160646	1.92240349992627	-1.19301428567528	7.23170736200659	-1.46420062244533	2.68893952982054	-3.19818282445249	-14.0902361403036	-7.14869632639508	-0.350266907718992	-5.99459504925973	-14.582011653638	-1.88150094918019	6.54280628897521	-3.18369542939525	-6.27984912113194	-1.45160146109324	4.94659652375622	0.0909334617417554	4.06293250348789	-5.47098674867185	4.03636433622605	0.405153876592186	-11.2404842605395	9.90084806159488	2.68337903376493	3.76727406648057
108	4.78549602168229	3.25337153578771	1.20224389772327	5.09107113296583	1.8663947286133	1.96843419084111	2.32563403558042	6.2487374085307	6.64995447381115	2.65249626464601	3.86950594042371	6.92711426536573	7	2.469069160591	3.78730722609607	7	3.68017905783033	4.37708604871131	1.51552866195133	2.42127814629944	2.81965030509416	5.39038239987033	4.22884993879957	4.3101965704499	-0.919270216306227	12.7065220537678	-3.56177523064428	3.42208738325153	0.374102585198339	-9.94769962704737	-6.22105275976522	0.299506875372833	-0.736092629915696	-8.76835804637573	-2.58539697772583	2.24780725008373	4.9514557819539	-12.5729792890147	2.46221416707121	4.45876321818132	1.99396242514138	2.82747848784765	-1.54226720198501	1.60211239757758	6.00028549502269	10.4764321284023	1.75306965328784	0.215742357297882	0.117752437370436
109	1.16607613044416	1	6.55085280811037	5.68870981903347	3.30712203685831	2.7061922556311	2.08639937234345	4.51984826971617	3.47760154736557	1	3.00608625461396	5.29292210858634	1.18314446312559	3.041587065953	3.48010348858995	4.87498881736476	1.45910988993281	5.28089068343628	1.98477101215697	3.38603807718964	1.08557146693818	7	1.16808744018181	4.99227806191002	-8.50896735352606	13.4356301726967	-1.74188682586952	5.1083537747871	3.77374399196776	-4.64850641356513	-4.04019000945339	5.29072533704204	-4.68043375992905	-12.2356178499947	3.23274192719715	2.20547341235843	-4.34311203042538	-11.2671115850836	-1.0448752597768	4.09447943169309	5.54206005452257	7.03979346759824	0.0680902392966181	1.2598213639671	-9.39548599100955	-9.15790547943119	14.2882054707057	2.12550232106498	-4.81982408950712
110	3.01282706840709	1.5498065879149	6.70629098316995	6.07686096769262	2.07562835679233	6.60647550819287	2.84794557022163	4.64687738095546	2.90448934306422	3.32800885735206	1	6.37084856235696	1.67631315336384	1	6.34305736065917	4.73932302864618	1	2.77804634039067	2.29189433281783	7	4.21674797606507	7	5.00574041036518	2.72121161115306	-8.37291549016357	9.34968555506873	-0.169140680935941	5.25278654552582	-1.96946347987524	-7.43915002054006	-4.52155561709099	4.42270390104864	-8.50069268470275	-15.0954397647984	-8.10428044409647	5.27800463667786	1.9325727481503	-11.4909182247967	1.9246527655962	7.41527494782157	0.659790750666748	3.87502786995404	-1.67134583229224	6.93718934363809	-3.13850988045024	13.5455473331818	9.86986756456983	2.83759535287353	0.93860264921614
111	5.1855499783656	5.21717071032344	2.26202457548225	1.51577188674005	2.94841346468742	1.23650865198174	4.1709133268804	1.788234914252	2.89582014966266	3.65939868751805	3.82895989865422	5.3188484307032	4.2775595245964	4.39612858721388	2.66412023749753	4.8578819872946	2.46755440935277	5.48514034023538	5.04337225690887	2.62366202279092	1.8824761757226	5.48445530264438	3.45509156210299	8.74739993535503	-0.537426340511471	14.3004682474984	3.42710546228573	3.06435013267298	-6.82835870892895	3.18094830240164	-2.44583571773677	3.62349197509771	-6.50561158393086	-12.159355713004	-5.06480794849004	4.54147291871725	-0.430616417565488	-6.78078786456828	5.79816551370157	1.36888809345621	-0.625488087272434	1.15114321634026	-3.14165935962036	3.26057699760517	0.232841031017786	4.52113994516926	10.4361371034599	-0.26882399339859	3.31717724154579
112	2.01519111179644	1	6.3725457986812	5.6537159596943	3.27564359357391	3.26534484787621	2.64564165741397	7	2.31392348103598	6.19592799216397	1.45289228251726	5.62466166945227	2.66916448756393	3.84612616872399	6.00747909348738	1.46786953531196	2.57534011861865	3.30367289071304	3.78684120002497	4.16261529240507	1.15653582386122	6.86874646525814	2.61052476403734	3.46692496767326	-8.66087887349558	11.9736618814457	-2.74351721357677	5.85240602135766	2.40127738068075	-5.1521322132659	-5.76701587450839	4.15846120943238	-2.39568780770014	-9.04302067655025	3.96017341362359	1.53108642091866	-1.62192428946285	-9.98794148426469	-1.34790811568339	4.39346818185002	6.63666065583942	5.70005007836934	-0.979200771329044	3.81353992726663	1.10261106279487	9.328404738782	16.0335587126449	1.57749779747889	3.45867705218628
113	2.85665780870188	5.06832068746957	3.23338667740167	2.41024597326271	2.75640811791996	1.57140035698736	4.3052643712096	1.97783593459626	1	1.84826740673784	3.94864074704001	3.08060478206962	4.01854740633008	3.85708003532734	6.11799282027487	6.62927191905649	1	4.70018336448306	2.21456140962615	6.80910140323424	1	4.47809846243068	2.20351629779916	7.5040656832898	-2.11230109213132	13.7061909795666	3.83525720417582	1.64307568609863	-5.78588202579811	2.74548004086233	-2.95978205197702	1.26066723587965	-6.82081529954108	-10.1200074201274	-5.38388252418874	3.89153522663574	-0.966495217508656	-8.45141556859164	2.91992509471662	2.40564788280754	0.826199994459941	-0.593960615625638	-4.04249272794023	5.26240641571086	0.530894504088123	4.94454919358054	-0.148569998356973	-0.327720739590007	5.46498340263044
114	2.0976621528449	2.51169558538115	2.50164200823855	3.71780825279851	1.33373078145852	1.51381246595289	1.83870424861762	6.94290519817743	5.34381616672669	3.23101585903404	2.82100466488155	4.08853241029571	1.04846692738454	5.67148491059037	3.71008657272346	7	1	3.31142710147965	1	2.227931221837	3.23473990914208	5.4618641889894	3.95411555402551	2.51381583524554	-3.06521780218033	12.5589402204677	-3.44224331285308	4.8345565511728	2.95916271323076	-10.3514916804202	-6.6927768230044	-2.05626680489012	-1.18121024000626	-10.3267472748338	-5.08645075273512	1.79509885757693	7.44260870784978	-13.6944774818385	3.6361077403347	6.18805858984614	2.53536483960969	2.44688507366636	-1.14065447827075	0.988368336254008	1.23717924964197	-19.4938628899902	14.5703058790143	0.07111760336423	5.97068273982979
115	2.00438668810352	1.96601175019702	4.22830532374815	3.8308264611737	1.29915569349879	3.35684576950168	1.23861635742346	3.98944779333417	5.96073115005292	2.65558603007023	4.54052787414563	6.14797453667809	1.58448171790821	3.00068388078413	4.73228228107451	1.87372205542334	1	5.53332750690666	1.20495394186936	2.30373734671106	2.43528265979006	6.96722049086426	4.75265634290534	0.850474210055366	0.0542324039086593	13.0366313473795	-0.31340252995819	2.12009496451246	2.70757285166064	-10.6975735355719	-4.68118399592227	-0.823737175818842	4.30754667718509	-9.39469854523101	-3.78501745228412	3.48721776563115	5.37050854869802	-11.893081649691	1.89745508940437	4.82368771338067	2.57785361765983	3.33771425656351	1.35460649709346	2.57587623088957	3.55987239919522	-10.2474318231394	0.730778838645468	2.75230244430336	4.50175912127682
116	1	1	2.0967984977829	3.59812691316418	1.42654741696677	2.0931323981765	1.23523426499713	7	5.11967565701051	4.16518341589551	5.81040713872803	4.75438495251089	3.29374371716132	6.89164245752224	6.54194586859609	7	1.92051374149294	2.04903436183105	1.71639312877027	4.02635291926288	3.43280980086459	5.66026413198003	5.13100684248819	0.225542112564444	-0.00680323337994646	12.6302366885759	-0.368094939499811	1.81915376992963	2.86677211062288	-10.5671602936825	-5.6629378736186	0.0137515874062759	2.9058858266845	-9.95015465924215	-3.7807122345824	2.96265063921047	5.8057555288251	-10.36134239101	1.88005024551815	4.35105333517991	3.43040600801534	2.47551295327335	-2.54794249008748	7.72111652852384	-9.51758808581855	-19.3811869184698	0.531345701036774	1.08737411188997	4.14751438051432
117	1	1.09291846942997	1.19273017947017	2.35683025918726	1.50179073036976	1.40970697590375	1.24948661157031	6.99217011600548	5.48153571900723	3.48899872454411	5.40402456447102	5.02134915818261	1.54459708291678	5.83697058799189	5.25941432091295	5.57760838016069	1.85553475577224	3.18365438108867	1.32665659222845	1.25917627377115	2.36106570658951	5.79340343457777	1.91714760796847	0.863585541313526	-0.292030467549433	12.5317432712614	-0.896199135386141	1.38012032122318	3.03782826987451	-10.8919108435084	-6.72931952713405	-1.30536128483054	3.36322985296755	-10.4396416906774	-3.82840815120482	2.57304946806687	4.9797800345447	-10.8175395052387	2.62076249218391	4.27432185204226	4.18539690323617	1.9851973690516	-1.85176691842342	7.57750271857722	8.0955780365949	-20.5030685470027	1.14227834448037	0.224406951782064	3.97797281866524
118	1.39045866901559	1	5.35202467268922	5.56698649125219	1.03101379307138	7	2.09021656006393	1	6.41762506959396	5.25466210222478	1.65837406555074	5.67210734170333	2.51855538158168	1	5.95359750864551	4.38904633299991	4.55832661220231	2.41890234674355	5.11856215243273	6.54695261838076	4.38776531606669	6.73559771646002	3.84148583731755	4.64426364697174	-4.25840766249666	15.1292708600639	-0.655402710581979	4.93819872043221	-0.0119924559014822	-5.37236326202514	-4.15616552263221	5.79530630778312	-4.80832593367792	-10.3989001802941	3.78476163558418	1.66174032532253	-1.14215111781513	-11.2409914024119	-0.232957234882433	3.83788055352432	5.45950958838952	8.88866888959549	-2.01597406798418	2.78602481814384	0.806771115942063	-16.0609601473741	1.70619042927645	5.42001453019952	-1.74660032514635
119	1	1	6.64943074590283	5.84190186266779	3.0208707984185	7	5.68859939028064	4.47773941997505	3.09632299890292	1.15881260099374	5.70660771430943	6.31019268973948	1.77630734788641	2.90849076751098	3.86074487873317	2.09516574890238	1	6.83000847708775	1.04294447732601	5.46295601508359	3.64129930660215	6.56359230700309	1	4.06372587601441	-8.64245537937882	13.9931312178745	-1.64211080102731	5.21741413379525	3.05662787177359	-4.75792322369845	-4.942269744096	5.03492027810168	-4.22932176367461	-11.2755628084253	3.49658498991431	2.72257932689217	-4.92495649973693	-11.1309865394583	0.096309077725224	4.71204841379169	6.00138590490489	4.87111534262709	0.156153708223843	4.13192565162541	-4.43560590196556	-9.86142617966434	14.7474259310884	2.55844266014716	5.31425500547938
120	5.45000681529882	4.28521782889831	2.81621476572004	5.23239478912906	1.73267890710962	6.00474165267571	3.68209226876541	4.2411432142878	3.48077146623637	4.53992009290101	3.10925621964775	4.98891043485031	1	1.42928258274355	3.1854491884006	3.38764675835508	1.38672163876166	4.08645927081652	4.57246749407749	3.6004735134375	4.08930068763107	5.18653326571692	1.44971199195743	-0.061959370722056	-0.615678093576361	7.17466018342305	0.269300036091636	1.20831871105695	-4.404753049919	-12.1679563099133	-4.83082702051222	1.53943353595121	-4.73651119534153	-13.9838996977981	-2.83301840669148	6.4875670585363	-1.9100657917656	-7.19190197459977	-1.06996301034369	5.87236457519024	-0.613159247185761	5.32984472830613	-2.6027029461083	-2.10213044404242	-4.81529675769759	-10.4931895850478	10.2725042970822	1.6886659340958	-3.60238648603247
121	3.4594208219753	3.38015303041878	1.59720147815556	4.73364690139036	1	2.24252652134399	1.63657633724459	5.51450429665383	5.80872104728923	1.53303834160753	4.33226930002961	6.53174278375963	6.06514030696761	2.49757116665532	4.32673034335441	7	2.4352444983508	4.08033461635448	2.59247466305764	5.2699662712067	1.74544722052894	7	4.22695135284323	2.54578919676258	-0.57164089315576	12.1430817762619	-2.6189996726088	4.19886218425558	0.290546901906408	-9.33652003217419	-6.69734776806899	-0.976076990560094	0.124345032277086	-9.95267125543778	-2.71715870922901	0.901287664966888	5.16337555368396	-13.5277168158089	1.80633784901312	5.54263062575806	3.01444945334392	2.13579119585632	-1.03122031840869	0.584745706714723	6.37446431604284	-16.5890757098531	0.313110628327021	1.10362327264838	-0.842020162675952
122	6.84655288944799	5.66994643805946	3.21900345118981	6.2923905794354	1.88212689904549	6.81448128690604	1.46701900373195	6.81967131879468	1.32070764107688	4.69483509925766	5.22266832969059	6.46464142280586	2.50357989487399	5.43920045492031	3.2003301104559	2.92285060478777	1.88359884683781	4.3121884940479	4.45485446208895	6.91045422280128	1.03646596669834	4.44371179747778	1	5.44938784052716	-3.44483245946231	9.66742880684052	-4.97618582176986	2.80110410435641	0.926372783976519	-12.6049607364279	-2.07054247136172	3.60386740311518	-8.93272117561618	-11.9750832525284	-10.5588252294889	7.41013541900948	-4.40984814536146	-5.96319341266872	0.944856878716508	2.77123617432554	2.00939606529154	2.77982746623854	-4.46373351969061	4.82271879498455	-1.65360576055437	-21.6045309448599	0.00456910607385885	2.64562505534929	8.77811757553455
123	1.71768060829749	1.84391976581886	5.97727457242821	5.40039870206291	1	5.8719257794254	3.92841565380238	4.79909234135723	1	4.72142751648356	4.43604091154273	4.44136524892095	2.4911096004554	2.59187338015969	3.81183363056888	4.34049675850035	1	4.05925382129272	1.16310460728946	2.76784273873099	2.16514090649346	3.78664482034236	1.74971047207668	4.94091139203386	-4.69069417713442	15.1139143291035	-3.78569600234853	4.83195578172103	1.19525089306896	-6.69444218914264	-2.86695784347835	5.99680207379051	-4.44292674587614	-10.516005256148	3.77880218738959	2.52172604639329	-2.4642810564936	-9.69763052477927	-0.542646212052557	6.72868176279483	6.29738864176306	9.78518695772511	-2.53368876430683	4.53193333209975	-5.16489670977157	14.6345704348858	9.60491163069772	4.30986235191528	-3.95155025380142
124	2.33555839764806	2.12696586903792	3.01551646817367	3.18892690304692	1.4030577677209	1.42389322005784	1.64092834575136	6.36483227242482	5.28266260962844	1.69242608810638	2.2388878676461	6.21827675958822	1.12970315998345	6.99953143731503	4.71906453496302	7	1	3.66518862924013	1	4.35628678351262	3.44907998571872	6.97514406959435	3.01910754727053	2.14908839484355	-2.83669959347863	12.4205585461933	-3.54359447416251	4.47578719745706	2.28923854945113	-11.2322469815638	-5.37776332986039	-1.10298586421693	-1.64801707194951	-10.5332205591288	-3.93166550474879	0.96116192706955	5.53551998630155	-13.4921612643538	3.4247505059569	5.97629929948932	2.36215260979503	1.86518576833089	-1.76524981104617	6.32305384577733	3.48031248670307	-16.5139091843458	1.43820074144501	3.32513502845682	5.69538085104062
125	1.79536994666709	3.00078714120631	5.47350495864008	6.13956725909243	1	5.54232031626304	6.40496243971301	5.10870207902469	5.96951304554004	4.31111003763116	1.53168427981073	7	1	1	3.94520991553404	3.56978223690942	3.23071823432224	3.53595309466264	3.32895709780489	6.89710245753132	2.64880952816889	5.06708828702313	1.95821749281225	0.81177959023479	-9.04664513198246	10.594331778272	-1.50956906090932	5.43978369667407	-2.394907488552	-7.17292649942208	-4.64946918819208	4.46694145207772	-7.25145692981355	-14.1597144097379	-7.57480376807861	5.19123073193997	0.727709635756106	-11.1347434157266	1.78240696180399	8.61559819547268	-0.0872148557091846	3.2255495106505	-0.762378672804712	4.92410872957743	4.26375219808797	-3.44966258582293	6.43726698818448	2.57343874098162	-2.49650385892047
126	6.1042377143979	6.22807133848658	5.17504663569839	4.5525384340576	1	2.11991830632449	1	6.28937944680053	4.1336808743983	6.64237794365043	7	6.31809528886077	2.67252763417253	5.6173933290764	2.53240544008641	1.47956985599444	2.62846308429234	6.76387751534199	3.12178098751639	4.80949395140949	1.25444389588405	6.80179125844331	1.47383914594425	6.10311275993405	-2.89300610846908	5.40503927998238	-2.16174991220214	6.52681911537325	-6.63128849376036	-7.40575705318997	-10.5612899831714	2.51567229307436	-4.27370174711867	-13.2746195459426	-7.87904056608948	4.82067487296367	-2.4839360027706	-5.31880279726388	-1.88924155278376	9.18921983880042	0.264066187305741	4.93598466293909	-0.287242742398044	5.5905529948697	-0.336245076639095	-14.8487137938907	1.25599248183826	0.374951226534625	5.90021983009551
127	3.75875699621448	4.87095094911111	6.88157866223909	1.97599163762284	2.76115016032613	1.05892945589089	3.90503080486707	6.48005559301608	3.02036601312145	6.307822886261	1.18614176758886	4.89592733486101	1	4.58259190933972	5.55523702681155	2.71627103009229	2.39421953621557	3.01281934808797	3.52591920024268	2.22500912508095	4.8819778661097	6.00064272112611	4.24382626317605	3.05509925094106	-3.93411529422257	7.38639607466691	-8.22907311599379	4.45668048377255	-0.752937861323164	-11.6754115331745	-2.51713156111038	4.34501767826024	-3.79864436514875	-15.5089039322	-5.96179240042384	4.46899675588497	0.540189409420526	-3.02217359828935	2.79149733246004	8.35747286132943	-2.08717199663888	6.38677766029435	-3.38994146142389	2.14218424865415	-7.12017862447751	8.32451997405934	13.3170754121971	0.0343015079353846	3.28715967907127
128	1.9871369176901	3.21297429196066	6.04580470785356	2.76421457692397	5.46514855996068	5.95840991366732	2.78610111403353	5.02045390247883	4.59298182360512	1	1.36532597375005	5.72043742748258	1	6.65913057409628	1	3.52527069878178	1	6.42573627009052	1	4.41911385500801	2.84144221464635	6.63130637469631	2.41737564860745	4.51411520271203	-10.09461942385	17.0718699020714	6.34909332189128	-2.59089204325509	-0.31115834370251	-3.66826411745769	-7.90894046682052	-1.89731834890053	-2.16386627096813	-7.99195058102877	-1.46948653291879	2.54604223511074	-0.923477839801392	-10.4827628517308	0.444296636684504	3.64483600130321	12.7234970156511	3.41060429933645	-2.74999670815997	4.55926337939368	0.126302534977573	4.74875537110163	0.0928836250528705	4.15396257130224	-2.86876562409831
129	7	6.76649650778803	6.07139290525904	5.69975793481114	1	3.24983222252397	1.00258036904877	6.02514443890991	3.86687750011981	6.63870028379027	6.8663574513893	3.8490653649213	2.9017137352333	2.67189013067823	2.39683063540109	5.17386112636383	1.67825124108178	2.70233205391009	2.2994132051645	1.5944542427007	1.67128412932604	4.06262663572612	1.98336244580578	6.68668885440046	-1.89555792913928	6.04641893727786	-1.67821594934527	5.48837087466681	-5.72944704309793	-8.00995599772154	-10.8226877757894	3.01283857270641	-6.08873186150547	-12.7753542112102	-9.18764159841843	4.26494255143872	-2.19821383831589	-6.00560229219175	-2.58658257033143	7.64663016571997	0.809666699423404	6.10552610369208	-1.84165007150702	0.301753061301797	-3.88670169091987	7.07862796117072	-1.42029376895032	0.821765943913046	1.61767117286538
130	3.20929805688637	3.70517780773713	7	5.96130052795148	3.72484192515312	5.87011901648335	1.66010965419897	5.1909740743938	7	1.74571668521265	1.66564668412926	5.53537842972919	3.27826311317528	1.39815728433316	6.73168744093973	3.67678576377322	1.52723537590651	1.68748777781362	1.372211237303	7	6.80785568501085	1.64682298044911	3.54269309985285	2.17520600463979	-8.83082963831607	9.48143955221394	0.209334050153557	5.24158163607277	-1.15186162951341	-8.38240717104944	-6.30888529679741	3.80763564256972	-7.2943770500222	-15.5150346480504	-7.8743071630607	3.46277672717955	2.43054908003701	-11.2047563495871	1.32955575020476	8.25449018411511	0.519497080849425	3.88771184478426	-1.43560138093159	4.00033134258465	4.8033974478636	-15.1671836704494	12.2401560532889	2.32169920848562	2.67422938763636
131	3.13362657090624	1	4.09744098435039	1	6.05124196415299	2.8285185189627	3.02030630934953	7	5.80627402248542	1.36002091552356	5.795291551011	5.02540364099915	1	3.49861215186298	1.51069473048279	2.32102860923507	4.57911096504517	3.08514918715856	5.17599846180927	3.28776921367631	1.82937774653278	5.05966683138864	3.17573633520936	3.58978210980998	-8.83090701428061	16.5406330952126	5.76634787969495	-2.16151475223381	0.745532893806948	-3.41246503312066	-7.16266898997058	-1.43869608466745	-1.58619103904166	-7.51041760217593	-2.54767467810182	3.25323358734496	0.565252948743045	-9.62547082600859	-0.159708053239169	4.6896270890648	11.5184166297748	3.98939822803192	-3.27980254614851	0.688448684216734	-4.85965333566117	-24.4195811781776	4.89625375582268	2.52016469188723	3.3328106323601
132	1.57115787737262	1.50153721711424	3.160723351392	2.42465738877184	5.56404687818556	1	1.04111498719149	1	7	3.89677691518789	3.20372340862265	5.7068715952506	1.54786917356509	4.56079171387117	3.53513289285984	1.59720990665545	5.60546945709417	3.83238038451015	1.07259736161642	6.34682791664732	4.59780972493737	5.86077836627311	1.81013390868715	4.35328087788494	-9.79113787981745	15.6806031460295	4.22552836918047	-1.61178471455706	-1.30044029222659	-3.44166740308027	-8.01371387949498	-2.91864391691311	-2.22221030511129	-8.09066399181401	-2.32723149906083	2.55481794446002	-0.27417689841666	-7.03982956623206	-0.26218015889995	3.48662548186995	11.8064396630229	4.65067395688803	-2.97352572571947	3.2075948119822	-3.37332749976912	-9.02191965934009	12.6003778894789	3.19971200135434	3.79266455230005
133	1	4.92527207845008	6.17870505153316	3.00123742107468	3.14385596464496	1.46017581999534	1	4.45258217481431	5.3924672011271	4.75347628882101	4.29451258303424	5.24572180442938	1.39594283807361	1.17062033534507	3.1064231846938	3.89004532593814	3.4862118117554	4.02170661231281	3.05030140689736	3.47768136506319	2.76670024311619	6.75411865703969	3.97620992499123	5.12477213620449	-4.22946603195398	6.75857744336306	-6.8610907908673	4.73280561754344	-0.653773457419036	-8.92678318452517	-5.77335603163853	4.33700230775022	-2.21781523792312	-15.5787272348888	-7.05142577573547	4.75310709765139	0.962903785998287	-5.13832450429438	2.31387559371064	7.49811007734814	-3.4219722562979	4.17795652556588	-3.21432618703107	1.0519481986257	5.23332821638971	8.63980261197596	13.0953265891079	5.65906997910936	5.76320061350342
134	2.46950330995834	1.66677157422303	3.00613208740131	3.86094836382732	1.63345257996189	3.33863907994926	3.32819526576482	4.6641593855143	5.14679046050267	2.60191516721504	5.47203283350023	2.63371090731738	4.02383366328428	5.50232154688569	2.94590032820222	6.48693308433535	1.87055556235942	4.58357531617534	5.62593546286883	5.27799496601057	2.10346260988284	5.89944906471969	2.63699981509256	3.44609305369958	-2.12306453208616	13.0436266921865	-1.43746616660135	3.52000798641472	-0.294143731945245	-9.39778407186767	-5.357414090877	-0.865620734755378	1.12771157992734	-10.6456734637275	-3.98272729092482	2.77955084094909	6.1178342706724	-13.0984642653252	3.36504060092314	7.5500952382659	2.66711884259533	1.9422321728348	-2.54665225889085	6.87200999643847	1.86290098104916	3.80890532519716	14.6048306194213	6.11285463937375	-2.83708879514801
135	4.34510190858621	4.54204443788163	3.32803737282981	1.63323297965821	2.8134813639688	5.04199657244994	3.89296238222523	1.63938279077567	1.96139858197625	1	6.51300512385747	2.7583016782516	3.26604254479142	1	3.23252681443498	3.92034166734163	3.2969902060172	7	3.23249707398997	1.57655371439697	2.98910239933612	6.80415062581789	2.79786108816126	8.45866151841924	-2.49209226886447	14.0738153972613	3.11471134161628	1.19763137205821	-5.34266526156951	3.3223256866552	-2.94343740451306	1.70089182708758	-7.44470529548638	-10.2348151101209	-5.7163867566115	3.36350870183271	1.37256870465963	-8.40110771117847	3.15495392415876	1.59372207894426	-0.0582240440442201	0.154248363064762	-2.97553145244746	-1.21330395339769	2.54949653529045	-22.0137190850554	10.4995651177607	4.7857822646589	5.82908505208859
136	2.59778399764727	1.25387215215779	3.57636326720521	3.24225285554507	6.38469864096232	3.0503463301352	1.70487424106034	4.67550445791724	5.47238844845905	4.70764840884992	5.67508291874933	5.83590915376531	1.44795413682468	2.89959275534865	1	3.28891996995225	1.60484424119292	3.87139981444731	1.80057601864683	2.79385206306173	1	5.45019953775141	2.84513579323348	4.81586785467214	-7.91535324616232	16.0127732840437	4.32789708772142	-0.623800430419532	0.189527128216444	-2.44707955930042	-7.46326241022492	-2.52717474704668	-2.43669691098241	-8.56754871680769	-2.95027565656817	3.87008474337535	-0.825413417109202	-9.62740879973305	-0.637225074499377	3.4423784737833	10.5761340732207	1.70821998325654	-3.57098263563212	4.07361996123835	-5.19816645936903	8.13471266543972	5.68674609387189	2.636478644339	6.19899667563899
137	2.46006224873139	2.46762772725336	2.38238597817608	4.04270066848924	1.51368096321307	6.39818527640377	5.45631763886481	6.07635248755067	2.19425698421222	4.86911643955741	3.5889251942345	6.47681102848435	2.97566182143366	1	4.70123106172432	3.08076619481941	2.7125215267707	7	3.39911316145677	2.29627023160872	4.16365385225525	1.98673036640504	3.78792076639133	5.40542596103034	-6.69658575719838	11.2575275586979	-1.15942505200514	3.33414803340522	-4.41766655209375	-6.37887077258297	-6.80380221780883	3.67830924765745	-4.15163994224899	-10.906803907266	-9.20349472188156	4.53361955222075	-0.904714685689437	-5.93200562486393	1.00455447420678	7.57372725763135	2.887675568167	4.84104386186128	-2.74192452895433	4.97833830285099	1.13092931882222	-10.276982963099	1.47092401956363	6.63244803636046	-1.15169078573025
138	2.84167088332867	2.79241791857433	2.83809644288593	2.36287341784054	4.1226044690004	1.57268639988035	2.58765580052665	2.53063827154681	6.29586720530257	4.78570381357806	5.58879543908772	7	3.23646168704986	4.15415328644647	1.09148003013087	3.45848012134539	1	1	1	5.62996360911976	5.8615198770051	2.94540249083551	3.37270393794711	6.18060716388209	-5.0526586005042	13.4176015235884	-4.79938486315192	0.65568702156703	1.19763727960144	-13.7159194419611	-10.4744804579441	-1.20576044748508	-0.0566963848299848	-9.96024677696218	-3.87452592200763	-1.40294835156133	-2.91293157263067	-11.2594486295235	0.921407252069966	3.69661778914994	2.22126649997001	-0.669478963062551	-1.38570693113464	1.20208573269948	-7.81055741489331	14.6184315647942	0.343920783187986	2.39850387768121	8.36127342393148
139	6.10422373730709	6.63881007546853	4.24529056709056	5.41220495347833	1	3.18747728485781	3.25826518501126	7	4.53340360367425	3.60860910475749	4.31062257470448	6.04470188059311	3.24777808400262	7	1.02041404425254	5.95165804129189	1.62694098612075	6.3591371492968	2.36236694274084	5.22577528937939	1.61591167237352	5.89173736906353	1.18739416073678	5.87438668433726	-2.27396035351567	5.49733292708042	-2.69917291122495	6.11178753930784	-5.87911460845153	-8.94934396915365	-10.7469854972093	3.53540514098461	-4.83898004206836	-13.3460142730184	-7.70757117840662	4.53354726456677	-2.7645327084157	-5.63241449058627	-2.07430537678087	8.19357162109343	0.371991082485191	4.39919436819566	-1.77278805301948	3.8917566590364	6.21251399503143	5.52077351668187	9.80788759191379	1.39018552533785	6.56120925813243
140	4.94210147458785	1.45032971563059	1.73769122599833	1.63241383983079	3.51526901958288	3.34928264437503	2.02934286678435	6.71375276057051	1.3239941862458	4.30643039074919	2.89950846145298	6.26957651559338	5.46862237004853	5.37604852238605	4.15416679902776	5.73382688595317	2.80506193934906	4.11611343639944	3.3071029739306	5.13519326954637	1.21230491630939	5.753509733989	1.15652275373518	6.9693003119683	-3.89451766009296	14.1559797038896	-2.96384446974243	4.77767566372306	-5.83655485998332	-3.54524565111335	-4.64496722311492	3.78753266127748	-9.70830172748787	-12.9071993897404	-7.82610671044817	6.22851535943137	-0.747325227622581	-4.33417383701085	3.02442892635544	6.72175632841082	-2.6047756012088	-1.91779733594079	-6.6993449444104	5.56440074049125	-5.55020620649026	6.17785820662483	0.872586398522249	2.26088205630678	3.08703758707228
141	2.71823056966223	2.22705540531276	4.20282136308147	1.70742214779401	4.54631797034006	2.46610071309016	3.27888642270445	4.9703453447472	1.78716514549734	2.54644301816267	5.65176973660438	6.84997948309265	3.84615110304795	1	2.81629437485412	5.06652708684363	3.52383208481385	1.06594048061872	2.19998668234789	3.97363366175726	7	4.35019807829552	1.62047134660614	4.44596983125632	-5.74136960130023	12.7344415774293	-4.19293570848921	2.47166406223938	1.11704877215612	-13.7693665588449	-9.74249382145781	-2.25415542986798	-0.0611683327018747	-8.88169216028183	-3.93207199495166	-0.489189551720722	-2.58366989451846	-13.9530353898364	1.55528453864238	4.27904753002266	1.30007897829679	0.549519326024459	-2.94889295285897	7.27295443309703	1.38341282342793	7.78412416450195	12.2925098283276	5.3494736597763	6.24805679017339
142	1	2.15214971672399	7	4.71051799766494	1.73908141483922	3.6056883893272	2.00614697157017	7	1	1.85606360541403	1.6145489943824	3.51353615897574	2.46666556166261	3.49796517307147	4.44468556901681	3.17558254028545	3.73648915456432	4.69009105552114	2.85065998782583	3.4323068580069	1.06862079331788	2.65159973497363	2.57070379096152	4.78713068514187	-7.80062506718545	12.506963097254	-3.69218247537791	5.16378907880992	2.99822940631725	-6.270158006169	-4.74467625736812	4.9470641691461	-2.23485911181558	-9.11052489151378	4.16455392722733	3.68226372127786	-1.76548932704903	-10.9464869714031	-2.08691164130985	3.25343565689616	6.83922994148519	8.14399112973367	-3.39208321157677	2.84248368632998	-5.17429613258821	8.65004631254093	-0.867269155283164	9.65520458317393	5.42304589578336
143	2.74804205871105	2.60107565396531	6.98685132791508	6.54429882561617	1.92962359886247	6.28644573322882	2.49647708299736	4.68395226599777	6.93611828768199	1.05331248715321	2.10401793375093	5.11622403097146	2.63969570914795	1.84932788527762	4.52110795421685	1.58637944727378	1	6.15281086121428	1.49763852342932	7	5.66265299099678	6.06348637245113	3.82558928984623	2.56920172624263	-8.89984472497317	10.2352004386788	-0.527270801142408	4.8924602595749	-0.931550411647428	-8.3969405592426	-5.36521455868148	3.71760919816265	-7.67804088753121	-15.3490931181801	-7.15949488551521	4.07923831622705	1.19246701016808	-11.9283430837998	1.86536216752692	8.56149555626452	1.30036678737348	2.32738356090979	-2.10680873125455	4.82401737965563	-7.72793450405766	12.1119163669216	14.8565344874685	4.19190394025014	1.0426461650702
144	2.8609092921154	4.0501253324367	1.39621164846562	1.82190737592754	1.16125676937237	6.5294865510426	1.22932883093439	4.17110442612127	5.08536404176507	4.97884265044383	1.26006337707173	3.56957737182081	1.78259852121834	4.68794398714279	6.21855653674857	3.22702974452122	2.92267515959093	3.03501326123906	1	6.86316661617608	1	3.55171681702164	2.15740374354884	1.37733377452994	-2.34335755004427	11.8643879898228	-1.60920893476615	1.59423797055342	2.10178425978063	-10.199406792528	-7.70384644330425	-1.10695289181176	1.41018952618698	-7.02237736775504	-5.64717664619149	2.53696734811991	3.10524688737138	-12.4257988531905	-0.922569258081697	2.38576667564405	2.60615198372387	1.25458563381761	2.23662969646832	4.76091616201354	-10.8490342655149	3.9428396887045	-1.86251085924305	-0.418564056837755	-1.74166478961354
145	4.12627465303941	2.47347885493571	1.46488394432862	2.54050056346914	2.52619274265788	3.41663172593173	1	7	1.53005532996834	1.6859202850838	3.78147296906363	5.13506918434994	2.29628887893285	1.22317916455196	2.05689999371881	1.7528493179951	1.24680353211625	2.8204872792593	6.55625291954159	3.37773319603604	2.0524410723484	5.38863005677075	1.84819322206776	2.1353262225771	-2.92895971205506	12.5229551057765	-2.20470592382872	-0.28314372853425	2.11291246063444	-11.197705685783	-5.22978510823016	1.40826432354436	0.131016062289541	-9.23171375149085	-5.36401991872088	1.27096001698106	0.468103983590871	-11.1250885680449	-0.424351559046411	2.02444092296167	0.845776784837768	-2.09768082450432	0.703124681704816	3.02723192668812	1.94728304872384	-13.0178539834643	17.2801482638579	2.53321057239346	0.200769260159367
146	2.09014512708633	1.96942794448024	6.31379274077447	5.1786232109307	1	6.72448691007738	1	6.8271633601856	1.01062521243463	4.95216600299596	5.75834761035119	5.49371971363563	1.57414175965587	3.04671818388317	4.8537566919236	4.50130238265325	1.55176808864215	3.9410112037604	1.16641031352913	1.85331227387131	1.78753914179901	3.14450888295056	2.56431605972509	5.37148539118348	-4.69633509544951	16.0095332395341	-3.86304331151755	4.2290671335156	0.228732128569037	-6.35449233252452	-4.42234402815202	5.61386493651732	-4.90669735535759	-11.0831273570676	3.480328957187	1.93669683706822	-2.09275970175405	-8.9163028214787	-1.32684859253925	6.70600171328245	6.68148833247883	10.6974644268087	-1.02758413916156	4.63205837497651	-6.18461372268836	13.6079694744692	9.61644044081549	3.91921061040275	-3.11107441762224
147	4.94074578045478	2.13661945280244	2.60311608082275	6.42238265474728	1.7560775692837	2.32105517029822	1.67191239960654	5.814700929877	5.66553640949106	3.18527856314734	3.36152750900193	3.27874165565085	6.50600562449076	4.81794329609007	1.43374382700317	1.10269340345995	2.50365194515945	5.53940616155591	1.26911334803517	4.50275584609349	1.60874233320753	5.86613606870202	2.95702113738135	4.37307962238012	-9.41922689541268	11.6078874593906	-2.30111149644467	3.85023465507527	-0.610545774080467	-9.35915830427649	0.284607550551469	2.08769506466699	-6.19677943249555	-9.41353011443647	-11.1138725209935	5.25009227194334	-5.18292254370874	-6.19927613108926	2.79680684960534	2.38482873611793	1.81762040852959	2.94608716106369	-1.41071407840217	0.44588864748359	-0.631781135707949	-9.11352631211201	13.0924239428716	2.59746333436824	2.06608642153464
148	2.39498300196042	1.36746633667649	1.28707519020119	1.83104432522431	1	4.01662455450661	3.65138184231931	7	7	1.38490914449565	6.19805964106461	5.39214919180097	5.42554420505305	4.29672417986268	4.86441730841273	4.90779044669549	2.90842522983297	2.3478431875986	3.3393840657353	4.1216562910511	2.76230027478748	5.72054521644846	5.14444093581424	3.20863745213839	-4.02595010902954	10.8987615304125	-1.42077002911262	0.982112050292382	-0.337755267250241	-11.176588201738	-6.27789230236456	-1.60835439166677	1.63334039849736	-7.09317198994978	-5.42597497431302	2.58240081751847	4.34159126807344	-9.98604310454099	-0.230429959221272	5.16664415525603	3.50371233084545	1.71922778077153	0.788118804439537	7.97384679212173	2.26313368340505	-11.5190232681688	14.9823785825143	-1.75941328529201	-1.98312871463907
149	3.36271051112199	2.54075322096282	1.58970553357101	1.09331079792376	1	6.33078018163778	1	4.76395416432894	2.36499886650706	1.37973268377329	1.03431553644088	7	3.75802389221932	4.15713903728817	5.73423264637188	2.24006018781328	4.24147268162016	3.13504076311555	1.1636518135991	4.39463322371738	2.69080131903149	3.286228400804	4.38152081239231	0.605936949384751	-3.90786845517345	11.9363360459457	-0.961891022856862	2.64616171812846	0.814322879939743	-12.1149674133143	-4.76526231400624	0.557444299514159	0.295692230850948	-6.13758987011812	-6.46539076752747	3.05471337102366	0.544570230556159	-11.9877757785954	0.183634673972339	2.79721810940394	3.0303536634946	-0.710714163752355	1.7513995104839	5.09584195841628	-4.70479292740804	-8.59614323092447	-2.97736381759122	0.835815244576789	5.01624711849579
150	2.67206331993743	6.40681094346544	2.02993992920832	6.13095425956087	1.70720811304254	1.20979192784576	1	5.63197595292603	6.85144860218792	1	3.88876199011041	6.2996167078022	5.81659409652677	1	6.70997330784582	3.44657463488935	2.9428628845212	3.68960863237623	2.6661225066438	5.83869135664865	3.00135594419496	7	1.16263809075279	1.61694488714683	-3.24379435007378	9.26457132834453	-4.67509775301786	3.58236612162701	-1.83006510058772	-11.7290575442551	-8.49735905656586	0.861804949916593	0.0587772065342067	-14.372102015824	-2.20859186705825	5.40756265307428	-2.81762646562725	-6.98444194351733	-2.37981831743545	6.65875342670273	-1.31354733789711	4.60880703685933	-4.07197219458167	1.53266752011637	-0.177449080061879	11.5326992760266	14.1487248348704	3.27607839823942	2.03635107187614
151	2.86802806984619	3.42403489959379	6.25662798904058	6.31261363491534	3.35146694769779	6.55043669795706	1.32907842887287	4.79122339341134	7	1	1.96724271413571	6.46498132688832	3.47015210919167	1	6.66408856793186	3.78931133369096	2.78210119060081	2.259024281159	1	6.13415911754518	5.69378938376489	1.29595192896101	3.86687878769657	1.7222869951349	-8.04020425227744	9.91908238870353	0.286953115477385	6.29557464216469	-0.714382680142041	-7.99012100235954	-5.52775432732883	4.05594074582666	-8.54577263967846	-15.0777575174558	-7.46547595971191	3.5806119286971	1.59609673103529	-11.5350632962571	2.03422451440455	7.34586546679815	0.72585251885412	3.25943527182206	-1.69140058581682	4.4760875005573	-7.48905105124575	-13.8817123868766	11.4314933353081	2.59508161936804	1.67647461194553
152	3.48098916458434	3.44464904006873	1.31232976709808	2.67454303401653	1.48300980102664	2.942607904965	1	6.66625573620014	1.40961556504696	2.99036245031332	3.17302351022155	5.26197459949097	3.69946633895848	1.47231108162221	2.76512518406504	1.24156184897085	2.79774787635771	1.33190463579508	5.93553940420565	4.78256559042363	2.3017271158363	5.39878012003651	1.24536606235936	0.716380157749066	-2.91741042768087	12.1622177539264	-3.56512158058366	1.06191103633665	3.10771678766275	-12.2212079778599	-5.8478069775962	0.980945509794344	0.511332700077313	-7.33908729265713	-5.51105841703493	2.4166303081361	0.519344142589605	-10.929997533406	0.677956238397238	2.03500513161315	-0.112387032825981	-1.77815716812092	0.838329253050015	2.78720191250753	-2.55661161634056	7.68676291040775	4.86307870418855	-1.50004565216292	9.90474748995631
153	4.68748790868615	4.18589211576278	3.07762590958046	1.64739920571699	4.19563452460761	4.71577152241642	3.09341500757416	3.13311220468581	6.55870813432899	4.37113223880185	3.15969267102187	5.80408638438159	3.64548225617923	1.53327592137818	4.46198132506066	6.5166910359039	2.35191977184773	3.40609516105429	1.06791539631642	6.66190194479259	2.83365650049059	5.45666133079551	1.07039563516296	5.77358209543399	-4.98823647205378	13.1771636204855	-3.92354823158879	2.93941466603477	1.29494914637929	-12.2264009932543	-9.62474509134441	-1.54165282231761	0.157762746659953	-11.0776989200258	-4.64299252125507	-1.27331144822496	-3.15218056248284	-11.0110242996163	0.630765893813169	1.6679895189938	2.22892611243873	-0.655252308463626	-0.838888480208525	2.44125848715586	-8.52430787545224	-18.9911079112198	13.987321311308	0.998639418181247	0.506625560276121
154	2.52312433318743	1.95936493908939	6.43944768640953	4.297023463487	1	6.07665945236022	4.00010503586061	5.88598782993032	2.36130139469705	5.29953368749652	2.97626952790167	4.60825027470505	1.80308425545483	2.46228659021347	1.95111856604591	4.63026771860895	1.01304147767183	3.10061948775156	1	7	3.24742979619604	3.68932306651309	1.40554316195053	4.52513496440906	-5.32777387134046	14.9667046074373	-3.55767244034965	3.75841061452298	0.30751292212829	-6.56426836090503	-3.83187813090758	6.01777981112139	-3.96726499884958	-11.5747526169931	3.68318781750883	1.73090223381411	-2.86097150477107	-8.18303667201882	-1.21060499547296	6.82000980715194	5.44022894551086	10.7566502973178	-2.04932161731586	4.97207328832417	-9.81766392967736	-24.3855122966853	12.9778098354235	2.24764500329227	-5.24797329803718
155	3.16934236352044	5.83319093035398	1	7	1.80526400508182	2.58868203828739	1.47282271158377	6.56125417139396	6.43325811325233	1.41357836949314	4.93980835877122	4.89911984178735	5.28731806154225	6.90468071519173	2.38574641062484	2.85214638509646	3.85575163284242	5.23145312338024	2.18727602725726	6.71054497314552	3.47116240582364	6.28076144653222	1.17569622179855	1.19328316489865	-3.15690606283761	9.59482312255785	-4.09953220529008	4.27082693697941	-2.53013777398803	-10.2960374898065	-8.50722599959007	0.109382125090353	-0.282297106211123	-13.7488422906951	-2.16434889061508	4.64114417198766	-3.89233135265231	-7.0619862999828	-2.43515298356309	6.57401581109897	-0.866816647921239	3.60994552340305	-3.66974193970267	6.37041685617288	1.13302300678568	10.8411853069231	6.13717771590834	3.62307949784193	2.13172463188763
156	2.08270973728831	2.6932030305587	7	7	2.54255146942375	7	1	5.4940189892903	4.10319063642893	3.66360994047096	5.63596517852414	6.487195386615	2.62102246302165	1	1	1.05821185882239	1.99819455686266	1	2.93193807861376	3.98902392421629	5.03936099193317	1.50869852422601	1.92484792404283	1.76767816459212	-8.65294725926704	9.21822804030023	-0.963510573356014	4.87880472742844	-2.83695593827724	-7.60803822378697	-4.68815228368259	4.25003893507049	-8.68083742967253	-15.2198535989342	-7.15705763771658	4.48841048507364	2.16099201203067	-10.1375906555382	1.73744734689601	8.40906465352353	1.68523162719049	4.41337694653935	-1.07979253617799	5.20463528888133	-8.74052508709095	-15.198637644411	9.51200130166977	3.28885096719879	3.00735340141898
157	5.54003597038789	6.27059913499903	2.64172934947883	5.53147854563793	1	6.07073265753347	3.97038955884986	5.08766229842537	1.0581944906562	1.74970377626262	1.79426904757229	6.42331315023658	2.49520745463847	6.36225230582814	2.77201106903891	1.89958282171492	1.71636030573467	1.42410122836102	2.31638876215526	4.42967366233837	1.81334698764165	6.08147628601173	3.1581028611229	4.57402985758186	-3.89592299030627	9.05094225352142	-3.63765126517958	2.59351525725462	1.11080198966724	-12.3530221558323	-2.42711464559454	4.13156675956761	-8.95293654814835	-12.4626721294754	-10.116629306421	8.26045053509784	-4.20866889540371	-5.64384990256001	-0.242596030002617	2.811970068983	2.36197949341144	-0.327774365899475	-2.97463644513122	2.74583723030454	-7.88140132959965	-21.6262245154675	1.61318904128096	4.13895209931923	5.26496567320897
158	2.18721694946989	2.13453794439743	4.77659567752104	1.26377355625077	4.06761199093377	2.61695502184265	1.78712358601589	5.68263587533765	6.46254809057455	1.95402719763296	2.69783520169883	5.48542775550906	1.14767923028665	4.57697330542854	2.37965067111102	6.36386558602835	1.15888273426928	4.32848039355712	4.58956761505207	3.25454939271488	1.40825021200536	3.60273295380588	2.21437205358792	3.63922637348136	-9.24344975008453	16.9516551023399	4.88357245995691	-2.27099404059069	-0.854467017539495	-4.8192317709954	-7.80550109857739	-1.85087254735267	-0.912499112067523	-8.1478973870734	-1.91780688002735	3.56765305055662	0.121434055777947	-8.69503970931102	0.990946050817858	4.60343688039979	10.8418326685774	2.89600388772551	-1.91835201069585	-1.54171572175081	0.436302820841543	-10.9401459897518	14.3323026918078	4.24856109072962	4.91574271744879
159	2.80860181174442	5.55122806551271	2.80540337021316	3.09789065958485	4.33633372614407	3.70447016129773	5.31517898551964	5.3538602242858	5.90173584734343	2.46131508328411	2.10878165259317	1.66022214831717	2.7915435523428	1	2.33986155449299	6.17389363634938	4.95452306992784	1.90580646303162	4.40806693519335	7	7	5.750938521425	1.46723550877935	0.582916909718759	-5.20837081404932	14.1635714543133	-3.34806610216219	0.0237360537741542	4.080961661849	-8.43429446357677	-8.34193378379337	-0.0450396288997406	-2.51354905145106	-9.86169445602669	-11.0946044783003	2.73425123143183	1.60846222877748	-7.91913630037795	1.73101417057179	-0.604335704865856	-0.435900409526796	2.77444958826513	-1.49252693841726	6.2291687143761	-5.77994965323132	-24.8920419473066	8.45823965087788	6.43812319983769	-1.73630449149938
160	1	1.89152709424005	7	4.16988147645763	1.56197270279586	1	1	5.3357908218039	3.49575905902205	2.50700192767196	4.41718756791935	1	1	4.67442499170672	3.6416730382996	2.03673996122882	1	2.75614556937711	5.61595327457867	3.85286767425756	2.45071659321671	6.74033769805287	1.50950451517043	7.43443856625032	-6.03313997383342	12.5540539679564	-3.5336309617399	4.29057358631061	0.516035453255022	-5.22005624402783	-7.52185913658236	3.49106904375281	-5.47482782285954	-10.0979679836671	2.09617477218318	2.89004220712672	-1.57264057785759	-8.74238994972687	-2.7711210733213	5.11446568122082	6.45139261804368	5.2296423427104	-0.439127145025963	3.7254362320505	-0.150560384436619	8.13705159845805	14.3087300957415	0.066256694771772	-7.98708632963499
161	7	1.18686633991338	2.25887460645734	5.42312057056037	2.01588385649717	6.04037291895811	3.90626955962627	2.29224130281739	5.49935090258004	1.38224962213982	1.56445304219139	5.0793035655235	5.93043429365464	3.51776538873241	1.58950308126701	2.38531854192634	3.41522744554232	1.9616428488601	6.3128101593171	4.1580863553013	1.86549409223112	6.18176972078229	4.70425113427205	9.66735781708707	-5.61550141655352	13.444672916366	-1.12193042046363	1.9762424808035	-5.82025861358779	0.892426539205561	-2.33419924266825	5.81400708367032	-7.93133392451671	-9.01107438005237	-5.43403470573521	6.00167759236801	0.900896702688766	-3.05302183756922	3.66285520812876	4.07248224081039	3.85314056769978	0.930305894271525	-1.08976010538	6.00007242190105	-6.98414080994753	-7.05231235531358	8.24666022757808	7.47408640140752	-1.30534173485784
162	6.39906470680738	1.89154697283054	3.85989892365574	3.03700796337307	1.31460947274398	1.53701222721376	1.60538939378651	6.09825362033182	2.4646650914045	3.7907099157177	1.0291974531322	5.27619513488474	1	2.70502967478509	2.00340514570594	5.25041111701679	1.56608400164439	6.58260099359847	1.25197601721467	2.08833409743634	1	4.99061031388864	1.86049703472264	10.9755522309926	-6.71046918747739	14.9351800555994	0.565912936401853	2.1714995786606	-5.03788475384377	1.1050431962223	-1.25354088654574	6.77567061888832	-9.65447067320086	-8.44612547932973	-4.37188018638701	6.06804802411441	3.59952256277997	-4.0366240066111	3.1392716369086	6.37811127656035	5.60367766183448	-0.720299887498096	-0.850879641086352	4.26540039484228	-0.0583707595116088	9.49548926390772	3.38929723858696	3.37069133604681	-1.74857696037224
163	3.47401209911466	3.7923120247343	2.65458452253439	2.46749607570178	3.41048514089149	3.34226569263733	1.59414186608901	5.59501175867113	6.08844803239574	3.18337598654011	3.3160778310826	6.08193027480656	1.82029121256308	6.39379702408899	3.64123318877936	2.2545938303165	5.32027998538595	2.86613901713338	2.81003814837554	1.70269943710333	3.23495563359088	3.50497576170435	1	8.22417604620953	-2.44333747093564	15.9290179241173	1.85739398787346	1.41487907888079	-9.11268927762241	4.07179177142312	-0.382694129515664	1.6002788337111	-7.65364869579404	-11.4860987400972	-4.56671854204647	10.2275939316191	-1.80617617286252	-2.17791731552719	3.10801807486111	3.39853473448697	-3.13062564290246	-1.89919095377352	-3.16245223765447	0.147477790406617	-1.03579031907665	6.28280773613185	2.66405617757798	4.31079289562756	6.85133027200372
164	1.61489950870079	2.24679787407507	6.61011509077579	6.11426753413724	1.05228916651763	5.95723851207174	1.01774578752205	4.55618563654045	6.38299948747872	3.60831952715942	1	6.96708955243665	2.77464825943513	1.22560885142916	3.23323525499729	1	4.75404254265641	3.77915638625894	3.13984494732524	6.44903491801524	1.84775870079288	3.86711948429508	4.48183981008095	2.84988363864802	-8.84103597841598	11.3742947670445	-1.8787216489375	5.07925061137901	-2.26166120207444	-7.35705326604613	-4.55681170866122	4.54158165178652	-7.48832256813577	-13.6382178678136	-8.17178756703439	5.37981670755311	0.951955603028586	-12.0500238910693	3.47312146495482	9.40314762338083	0.451932385158747	5.12648981288175	-0.565844427789977	4.09433652909686	-0.470829699528396	-15.3628117155217	9.81379980280869	3.13710538703641	-1.50215288054311
165	4.66781220162203	6.0837277078434	6.76716142929801	1.64367637505221	2.66947434659235	3.3124028646738	1.06327499311009	6.49628402008649	3.37586961627604	3.42542519342048	3.23932828369737	4.05689020826693	2.16661045965766	3.18123066355438	4.60143305818347	3.14510440893539	2.05331429334327	3.52783157673815	3.54639348629183	2.26286655608474	4.39642405597615	6.54209343013249	4.04548970286147	4.02645592052852	-4.04215822805261	7.34954881333196	-7.04974844382209	4.59273665969081	-1.81481151978705	-10.4527759012528	-2.04403194464716	5.2995366100525	-4.99354516998296	-14.8340917233557	-6.84093669801671	4.00653515405513	-0.896602031400688	-2.94776661920289	3.12106825522436	8.49082468910393	-1.99147747494044	4.8729797872336	-4.49805752342157	1.08326885439124	-4.26125663635898	9.86974960529546	12.7945626551187	-0.0532803263464587	4.04573745904569
166	3.08004444647749	3.67610993367868	1	1.01153467997633	1	7	1	2.72784672399422	6.08478044371509	4.00442069778215	2.38093458003412	5.62997036612065	1.58043380433592	4.72548737112776	6.04414454706488	2.13699754272363	2.39895671542532	4.83825819139457	1	6.33830507422326	1.35478765240403	2.6337753773699	5.31415446168258	1.5911307605942	-1.73123408308716	11.8496087034658	-0.909589376835857	1.39513505001163	1.4616983977832	-10.060232639188	-7.67527610467385	-0.933471477711196	1.72235553642256	-6.87677135823987	-4.63525835925048	3.11960684585161	3.59567963832039	-12.042460603004	-1.60864735932566	3.35630280157475	2.99075302211523	0.764772472077208	1.28976512396096	4.98691551340947	-8.89114891637156	-12.1439016258858	-1.595534203977	0.413795594780931	-0.316721203666433
167	2.4975387906378	3.37300881075942	3.44529850938873	2.83837292235953	5.84504504551486	4.47167101967082	2.36726542824593	5.41302295570389	5.43239225704376	4.37016393322033	6.86812103924925	1.43079182024599	1.63328414611795	3.47820952210869	3.36906780106689	5.22795808819596	3.54073727020119	7	1	4.17640277740472	3.8999977171335	5.9321507011265	2.21639658890627	4.38976338650597	-4.62118736258974	13.9393787315492	-4.83508524676158	0.521966667838656	0.700659517356614	-12.2781685814903	-9.65215207212092	-1.85797008913899	-1.32640886241442	-10.308271737685	-4.48571283293179	-1.53567916042878	-3.40709389825294	-11.4022672081891	-0.409636545891341	4.42106964535509	0.908637351956105	-1.24244241087877	-2.05877367378855	2.53950539957214	-6.99334795121259	14.2610375476608	0.640646573531614	5.70773649684882	6.81728792026963
168	5.22210108087192	1.48298329872055	2.35223695269224	1	3.02639119716515	3.5693344856307	2.05933794831345	6.53928466134301	5.00310125554688	2.83722664449766	1.81426294247854	4.23073414973729	5.34783142038166	5.39983526175636	3.1981430442634	6.84116848448612	3.37438175762073	6.39676893715964	1.21978830171562	5.4513094064014	3.87258729236267	5.67326347431	1.99799219157924	8.05108304668865	-3.57741000060253	12.525253019808	-3.64000877206681	4.91245504875736	-6.08112361857165	-3.13837582121286	-5.80658305390167	4.09895153577335	-9.90551655152776	-12.0593474269111	-7.64351839121999	5.61587836878466	-0.935218838727232	-4.31535945402596	1.98346399160803	6.66316362704184	-3.39785462651353	-0.90679605118525	-6.85885722668683	5.54422545473155	-5.50172032104904	10.1160329667732	1.01631287085573	0.663332395307761	3.00527001273072
169	3.16768768869578	3.5943502174551	3.74373177908265	2.9158534872802	4.0133537894387	1.75328897154118	3.55663446360031	2.12504481440303	6.73901392834442	3.14407145639047	6.07756644619036	6.80935765274929	2.19975226242721	5.30327313200231	1.1422885475566	4.00864059449499	1.3657499352589	1.86904647960522	1	5.6243127362478	3.36568203959359	3.77889454267485	4.29297253630827	5.28571496283598	-5.89668111622077	13.8482119562118	-3.94407741643775	1.10131696135291	1.49329276978057	-13.3041112332867	-10.4378344436287	-2.15194275354816	0.51719286496285	-10.7100709558503	-3.45652579363945	-2.07222772585405	-3.638647314416	-10.5467477208562	0.762704649536749	3.96072515290705	1.0719305224545	-0.608010841031996	-1.06954751576725	3.65453718815287	0.864687339645884	14.2445831609447	0.832529779456215	3.74709642847002	7.81939981750101
170	1.60094879472889	3.10035328916992	3.48921587609245	4.77785493460154	1.42654945858423	6.25965674917224	2.1916923337723	2.89307406817811	2.60046842992398	3.45271899097934	4.23144287661658	7	1.59943706261573	1.76227168353831	3.75247222335857	3.1601498816893	5.22067294841995	2.35780369441879	2.56106343163129	1.1894641576214	1	6.47267701983978	2.41050080526473	5.63793444010344	-8.43297960319467	11.9329670353131	-0.744661242668601	4.11820135676001	-2.98594378469924	-6.25399748449249	-5.8586608025189	3.36375238355045	-4.36720393638309	-10.4495874463757	-9.39846074137726	3.48132441237758	-0.0540781400708634	-8.29619541546325	0.871260808886731	7.24513702721789	2.94434842944729	4.24504371430937	-0.755057858551976	-1.16996976459827	-7.81221482410583	-10.9687451432911	5.63854714017639	9.60383586028189	-1.79307816027632
171	4.83347255903676	6.63612982774344	2.9872503066476	5.78649804388402	1	5.93346213345323	3.03767656223264	4.87698233659029	1	2.07719440486915	3.30901394852308	5.53166351355684	3.72516476998008	4.10531115442888	1.39599444317753	2.17546494189324	2.22438452300586	1.53908582486459	2.045928415141	7	1	6.90494305486063	2.2555281862516	5.9093343530485	-5.33763459495723	9.13389330588659	-3.64943709172321	3.00658704157821	0.797170528751382	-10.5572011264156	-1.89370516909579	3.4703430983277	-8.39796923057195	-12.020293479252	-9.5484930247052	7.76080632030454	-3.41472418836703	-5.5257876367385	-0.168875920599015	2.41562827150389	1.09644623009376	1.26523456307359	-2.81651053157509	6.50130371029934	7.57489985582774	-21.0768451668784	0.877536768095143	2.72444953685775	4.99244858525235
172	3.24573868967336	1.8263996834326	2.50601482792422	1.43879394814369	1.82156113282473	5.59172641356984	1	6.90876384008022	1	2.02480601724275	1.91679765226419	6.20149687443862	4.23033965189689	5.24950511477173	5.82565704792432	2.71700168818701	3.2397850850266	2.28149431795684	1	6.38159260726833	2.74577566866638	3.99792016425796	3.38076076460206	1.00356933691394	-3.80571737487788	12.025986873985	-1.55671376558753	2.86390746276056	0.834669884169407	-12.473888434837	-4.9741508527295	0.0545172774866875	-0.390252187998609	-4.80886873526557	-6.02935387066261	2.32456116554567	1.03592743902348	-12.0231473584558	0.608734670411104	2.08013577875996	3.25703575131613	-1.37965731831819	2.1212875600647	4.84952772779073	-4.47131529643507	4.75722322293728	-1.53520301236165	-0.754768606565736	4.45348761331433
173	1.84270511790441	1.46690655673766	4.71932151562404	3.57201334722616	6.35981763618459	3.3730193994497	2.229210415802	5.18908154862666	5.39037259390127	4.99956881234704	5.7817293834582	6.22944849787954	2.7735014460922	3.41811603055742	1	1.77887386329711	1	3.49042503185635	4.08964427517803	1.94004176302697	1.02250665079468	5.86532125860929	2.7624785862404	4.44912315094216	-7.4787918300177	16.8801540576831	4.56661895446228	-1.44611344598663	-0.284124430702632	-1.79344117970683	-7.53340329747817	-3.00391945296323	-2.84833805924072	-8.50319027081083	-3.49183387391722	3.12468205181358	-0.80503549834652	-8.97753031892936	0.217583611039995	3.98781355704066	10.52519990559	2.29767922929249	-2.94215406856876	2.86530662709728	3.86155646556307	6.76091399521013	11.6853867774936	6.66205944283126	5.90305824211019
174	3.41138093876259	1.98563251653063	3.25837440253558	3.36313483597873	1	6.91333925412176	5.43060973384431	4.35189000640843	7	5.00893397207246	2.43295945171422	7	1.04574647570885	5.2467224997106	4.39873942881806	4.91614151547594	3.5722354354591	2.64515093738647	3.94167470227673	1.63099935128386	3.06978307759178	1.32081043415679	3.00135327446639	5.84588694983608	-8.44782547364236	11.0320773858429	-0.564314599107326	3.18171297171768	-3.72278251214404	-8.34396548496047	-6.22886150603668	2.74000961159517	-5.18381895891929	-12.4628469246996	-9.33345456888829	5.00167051876612	-1.53712104541842	-6.20623456211854	0.795092013589998	6.40531535855897	3.28131312530523	5.34019993896691	-3.31453877138018	2.39386490424298	1.73021794541055	-16.4417417480272	6.47299051196465	7.36397910907428	3.43261434123422
175	6.71002626811842	6.5107152276849	5.53559922265082	5.93525969871675	1	3.13955700569786	1.0531158784815	6.15080663514758	2.89325098442228	5.90006163742876	6.90030398676895	3.5172892874143	2.41983148465486	5.62406275866383	2.83587874056036	1	1.36359453550608	4.75252870719491	2.16820255846243	1.1434737412219	1	6.5144098381143	1.5958221021283	5.53363390871504	-2.70747554161882	5.44109824535384	-2.13653746563211	5.6443790166724	-6.2355946059901	-7.87292111395646	-10.2246843044375	2.71360283561853	-5.40940260842696	-12.9013110208639	-9.41444926042593	3.88898384729704	-1.41873543459036	-5.29446084525497	-3.46694005605798	7.03081784331879	0.575055481369211	6.55777007144966	-0.191691312498724	-2.70033743074083	0.500976304680908	6.90243088409327	-1.42298823903441	1.67645280660335	2.9701403156192
176	3.52717559476394	2.73431295975273	7	5.84548152262515	2.83970408415657	6.10725993107053	3.0589941816507	2.10895252830685	2.34241006596959	1.37849958261566	2.44915871197199	5.22376160709904	3.50574131685448	1	4.56550388127334	1.32645168934576	1	2.054217666507	1	6.9096420473724	6.21667971509547	6.47725295296671	3.96865926754734	2.12331026622753	-9.44025527593107	10.5433788357144	-0.291614736939021	6.65385156883295	-1.19088169749583	-7.94059058735859	-3.93507318370786	4.14046935311727	-7.47495049519893	-15.1453553654335	-7.22198185643151	3.93197950018366	0.501229114876226	-11.721155622733	2.54445100449435	8.57428572909346	1.94493925829459	2.50868573273473	-1.51910942954316	3.97473277154753	2.07312504220342	-13.7377106097949	10.3433001177643	8.36392340848507	7.95132161241775
177	3.51422647811693	2.87384908128411	3.93267980720111	2.950672239737	6.93806624323326	2.78486173275322	3.52655828158668	6.0893506969267	3.72812168262159	2.55564110806057	1	3.43497734342675	3.37070036292091	3.31843355236023	2.48940874598485	3.75524272470551	3.22698857157613	1.20434335140826	6.95660173585576	6.3492606596956	1	5.16921387081045	3.04905084130041	3.53001252002605	-4.95884686538731	14.7569810162146	-4.09143842466364	0.912934157431375	1.71119532179669	-13.8733457441175	-8.66048700803197	-0.649983338775724	-0.345416265987218	-11.245244432918	-4.27848934958342	-2.25197639757142	-2.48765278751314	-9.5471713720468	0.364242458441595	3.04431989305177	1.56412170445154	-2.59191986964354	-2.32979096991468	3.85769833630387	-5.23640174867392	13.4251534729162	2.81431231423535	6.20597857811829	-0.664975556202842
178	6.7618434000358	2.3287517964995	4.10108862628717	3.10028827386784	1.17156420154102	3.35219009509419	5.01071030857809	7	1.66871673988321	3.74613597618438	2.02277796549978	5.5429057698949	1.39264470688926	2.55302004447069	2.78541665071536	1.32099846124053	6.28235961270127	2.36895551929782	1.53773771023907	7	2.40409866366228	3.84419122929071	2.61850079311358	10.8385985636907	-6.86464803453788	14.437307393564	2.01494107070165	2.68331249719988	-5.19546307859364	1.01867993829671	-1.22667967370621	6.99919545198135	-9.7257068750239	-7.44178458446157	-4.239654099918	5.7499168125253	3.07861937352895	-4.7132967406132	3.96002131167831	6.24382566257737	4.59951327760438	-0.852166289310442	-0.447596617309896	-2.47286879179142	-0.955517538868344	10.015799784932	2.82434281552348	3.82439041644964	-1.87612813707339
179	2.81276705705644	3.18927681001892	3.44845659929275	2.02242298278383	6.96838544452018	4.53801091427038	1.99298494169187	6.20975136553687	7	4.71531374125942	6.32459659672791	2.06009702001203	2.39762911433889	3.26825881468382	3.95166145514459	5.76958451115033	3.78809365344602	6.80679943016138	1	3.53111139246372	5.48952145386591	7	2.95108903458742	4.89615088005221	-4.36062628194022	13.5012406955085	-3.84445026671701	1.77271771702459	0.724438530104746	-12.4923991125816	-9.37199210792236	-1.68064374493087	-1.27711362273514	-10.4224044523166	-3.7097341020483	-0.454049916589929	-2.90249821215373	-11.1690292861719	0.179952990581485	4.55307054312845	-0.0281246924445618	-1.45204202222421	-1.50455265584617	2.31048088576597	-6.41738739934587	14.6358199303327	8.27597616510798	5.26634427021352	7.47540432871951
180	4.2855064879687	1.47899611934042	1.16044567691736	1	3.44413514365746	2.07686959926949	2.59499410010791	6.62639879972991	2.17545040529656	1.59130397280227	3.43838522569612	5.57083193905398	6.67653402023962	7	3.88870336463194	6.3525181674853	1.31336317526878	6.15843574381732	2.55365755033987	7	4.94754595625102	5.15162240367652	1.08990678200333	7.12059133336828	-3.65726712597914	14.2107117236881	-2.77763105294799	4.81090992601992	-5.76502406114038	-3.34066589736909	-4.33451879990063	4.6064079070365	-9.6290873489389	-11.8429010717985	-8.18534724412569	5.93342425236076	-1.07943695490968	-3.91828887473489	2.90728546651912	6.89086329748325	-3.54391105600281	-1.71697331293833	-6.37074159434593	6.73197935172454	-5.07023898347056	6.1456485618871	0.366463714951404	0.142631325288411	2.35254060423895
181	2.19623126650134	2.63022565338928	1	1	1.18277156778514	7	1.06557809246985	4.76706441737265	1	1.26247342262156	2.52826898142338	1	1.97752821568365	4.83926031483832	6.01363981261902	2.07506498394898	2.87158266539818	1.4295356680547	2.01840125673219	6.92171680031964	2.42931403107435	3.42416011654575	2.74036924650541	0.369319774983093	-2.86060413600361	11.5966031544873	-2.15698170598936	0.415456849084911	1.79659323420027	-10.5452436237661	-5.26054455231302	0.559425590600377	1.03272811436627	-4.84773783539539	-5.34771691031792	3.1598329536579	3.2259875469597	-11.1010123624915	-1.80917953178925	2.59844451389974	1.3225375939042	0.014355979354299	3.74736710046275	6.39472403616056	-1.61759390922762	-9.35356264254068	-1.97542403954485	-1.27446236013462	5.2929043556836
182	1.19177101958615	1.26199231814366	4.53573938549248	5.39962712866711	1.77157093637511	6.30753031224778	1.72816321318783	1	6.44348446084515	5.92325034972699	1	4.98067230252016	2.32375781403205	4.23876450996297	4.46939670648208	3.94728855121915	4.20092491381351	5.67922330879963	2.0983115338234	6.64490316739393	5.27386155201589	2.53087670295572	4.8806446618156	4.40666155783509	-5.4228632855841	14.8016398901135	-1.47324429037495	6.15911052764057	-0.367620096094437	-4.22212104045972	-4.54234294678939	5.41095464742152	-4.11095533112926	-9.88358082587927	3.48144080804458	2.73573759426997	-0.180267694623391	-11.3820842273052	0.193124287080681	5.06183807207856	5.68512012030188	8.65400576268939	-1.7762138573705	1.87833385491524	0.403528773499395	-16.0020987848054	1.87440995442411	4.56958869129603	4.14595539124428
183	1	2.99149029557365	6.81728649221156	6.9666071263403	1.79677160026315	4.7953311828396	6.30563420968143	5.42827872317245	5.05724304738907	1.73790447818163	1.54358451630784	1.06589231242389	5.43355280663845	3.68687410826121	5.01684331746992	5.53813024834437	3.97593018143873	3.34837054747327	2.04325521083997	5.68918087784381	1.85834633845761	5.812294247818	1.90136103998364	3.34998425335149	-6.20749620745052	10.1184029392005	1.45421272004439	5.62891468001155	-1.35168283883641	-6.50596221713009	-3.9078522408967	4.4921230751101	-6.04762429342318	-13.948159941804	-6.57461492147754	6.44165496351032	2.59130846476971	-9.58090969964325	-0.485532171059864	6.75263564547779	1.66862082469157	3.72479815937177	1.18942361868922	0.775293276827037	2.93481327523898	-14.7921465233736	2.38512099517108	2.97116533189467	-0.984616331716644
184	6.84561099412966	5.00861923581125	1	6.43035885892906	1.08926887263842	1.68203209012977	4.51355401631412	5.41659087005577	4.5481386731653	3.05364376850396	5.18012382438589	3.8688845796163	1	4.89779165895633	2.0072177163401	1.56955124210653	2.914132285813	3.6694938172255	2.47507075320094	2.19579247240927	3.85108559759234	7	4.57938914788641	1.56926962024446	-5.42484657883791	14.2609273505669	-3.04139264637297	1.81504103913629	-0.569350109403235	-11.1792859967331	-2.19317944248891	1.14696105176831	-2.75568821061292	-8.12832682492244	5.97023194177777	10.0423864301613	0.626271632968629	-7.16103657309846	-4.67830410897102	7.95259162971298	4.30437255819281	0.65694722549985	-1.34525090289508	5.45049521951347	-1.74943564043963	-21.8151566931272	-1.97322960793054	8.93378528399932	3.6303708348555
185	5.52162069864312	5.85015632969002	5.24088777327407	6.02183398354561	2.93827728611258	1.77356677017226	1.9072093495027	1.13874269670279	7	2.64824494019984	2.47083960975406	6.7834501663027	1	5.64047466529875	1.95183472579867	2.14687119211499	1.53434742365234	1.20310031493213	1.15978028425282	5.70593895768233	5.73753592208257	4.84939855829995	7	3.27906547259301	-3.79735402455062	6.45427703423239	-2.58682770509901	6.95958119525108	-6.44364381951907	-9.02621128502863	-11.8193710043808	4.62989015271781	-2.58421011889262	-14.5757894548267	-5.35719309173186	3.54904072077886	-1.93041992582672	-6.02192423833642	-4.19748339889754	7.54901029038298	0.637521961008932	4.910398802579	-4.05701036709483	-0.0913867656561846	-3.26755031140515	12.5590486397452	3.88666031013334	3.56970459291017	3.20130427756959
186	2.61428965233042	2.52753129653798	4.01311821487694	3.05454387318804	3.96064339081451	1.14991097080331	1.55411797256004	1.79130264264021	4.31421759773383	3.2627863445148	1.97976679568443	7	4.01916654047006	1.46630530845637	1.43359058612649	3.93637768307813	1.20821619141655	5.8625662951489	1	7	5.68685811504786	2.81844982187756	4.75065238548394	5.10928847938433	-5.83276866968909	13.571021253406	-4.33873549381511	1.71558023049339	1.69631616945027	-13.4397590772156	-9.82432516717109	-2.17668722295178	-0.910442139469304	-10.6892788698546	-2.74373569384245	-2.72828008560395	-2.7862081255881	-10.4212250027708	0.810547271838852	4.28915525848511	2.05080056528492	-0.927949129926814	-0.928363904881363	2.4074531519223	1.10681017772768	14.6568721478715	0.262905135461381	7.31626733028159	8.60310999714082
187	1.40278350235241	1	6.09864155304187	4.87424531773109	3.78098578147389	4.46840569769726	5.0264826821034	5.71054484967056	5.59659609515057	2.98863041658679	1.70706733633179	3.91014726472796	2.25582378466333	5.85156789228567	4.04953876993823	5.85895430871139	2.82352860920711	4.5014169880245	4.02823367172667	3.79523613411149	2.90523086717307	5.90116468905545	1.47386114751393	3.29493067038686	-7.61353148470337	13.9462956455045	-1.29348134132515	4.199226093684	2.4443374848583	-4.48498149314187	-4.38885077074055	5.02685280205885	-4.33068890028381	-10.1051586830716	2.9641546404959	4.20283598540302	-5.88289136255425	-10.142466935917	0.319724495588198	4.07093595359784	5.57941666012924	7.16417688073529	-0.729367031125397	1.26647835536432	4.47538794242461	10.6991925703616	13.2249435849983	4.49396795943344	-8.0034645283265
188	2.95883158165301	4.86685079472415	2.94149643482615	2.33780650407373	5.90209435923754	2.96821021831354	3.58512499120048	6.05871321959646	5.59283413085457	3.78931806023121	1.77656185370977	1.76949984126743	1.48599046456904	7	2.23011414619435	5.67570449967918	5.05068131946074	2.94294680660496	3.63499982750005	6.74988471924774	1.41969933572666	5.1775654977333	1.74428883899852	0.488717292409795	-6.24067016727448	12.9822774305452	-4.53166138354405	0.659486825739018	3.70681426948784	-10.130716525372	-7.62173814863187	-1.59299679269741	-2.23154500545901	-11.026916602117	-11.6234772380454	2.5702749454261	2.78984743039672	-7.27342926652334	1.18001298409217	-0.134686711970752	-0.361925953708781	3.52604276326051	-2.31535493255532	5.72766795529299	-6.90661555080475	-24.0674339688479	14.2996258940521	2.88856669290806	-0.726588413115245
189	1.18696781687305	3.85200773398732	1.69458031267011	1	2.87521925580631	1	2.53527661790606	7	2.50550582709847	6.2753421204296	1.58269708806306	7	3.64676096564087	4.15353513470849	1	3.71167845232463	7	1	6.01191871389344	2.5854363296301	4.6652984461383	4.87072907554524	3.09427727928263	2.44852918783352	-9.61438551511333	10.9102144232775	-3.81453957316925	-2.02367969412096	2.94015800070446	-11.7811236748787	-6.66705626882362	1.11835945508489	-2.20031817853907	-7.9487550839184	-6.6651457634972	-0.880074894240163	0.959744567967196	-9.89063541259202	1.36805111360064	-0.38283737539301	-0.965413247925462	4.50351394845309	-2.0075309574188	-0.385548447413695	0.641812659017685	-6.10294282784554	10.0902892294401	6.30288951574459	0.991403980393768
190	6.94321906460263	2.33849758607516	7	5.27579008504466	6.03330310017422	2.84172319173249	1	3.35096061056072	1.34922810484331	1	1.03761709785168	4.65099765759143	4.5821279867209	1.58893217589952	6.97222189189317	1.49044841185139	1.79302172417937	2.97514118883971	1	7	2.19000262872416	6.05094765123687	1.36928807357206	8.0606457914245	-7.83520653181347	12.1927198688348	1.64910642399316	2.74291427458165	1.74406294321343	-2.53890362507805	-3.43197577887734	0.514492986676298	-4.71673496648943	-10.8703936500095	6.04943232702992	2.28062649239241	4.56687899356982	-1.04139146823529	-5.46677619717835	1.06015487805756	-0.63608650690549	3.72420953655473	-1.24448972522758	2.05319500077405	-9.95400796760003	3.51401447518095	6.2324164475332	8.08977815649342	4.98659837854004
191	5.79025552956202	5.53296158765418	4.83327614754994	5.2439983204668	3.2118085864466	2.9935731313406	1.43278991704196	3.92489463862977	5.92367957664818	3.56166833605218	3.88726731240447	5.92634428504707	1.36060842477282	4.8445366396373	2.38471717900192	5.63483167103393	1.11705574376305	1.46318332039867	2.27280861312466	4.49802245008553	5.26998635229433	6.783136419584	7	3.3047482762792	-2.69467293790255	6.54617521844584	-2.53278406144161	6.10613982370901	-5.60437679462764	-9.68797420975716	-9.45945581615044	5.73484388101667	-1.60330978553892	-14.3059873598998	-6.70289215740375	3.45808217786743	-0.751272668849886	-5.25625673577382	-4.06577852524752	7.55877417289521	0.980164371938275	5.42440260789743	-3.43360091272111	-1.58089527382205	7.0658831056027	-8.81289577683133	3.62145498089703	3.5904058643193	3.92986285587127
192	2.07216549169847	2.36817515200328	1	1.29223064278282	1	5.3806405290616	1.82391302384073	7	5.3816518145808	3.63265276227727	1.463912296837	4.90769841884716	4.4737680713655	3.89945065855923	6.51519617863681	3.79833337615054	1.58332028125713	3.27706731655047	1.7856682415303	6.22952095755018	2.40131329449264	2.86093892279166	1.61780284366718	1.75671888779198	-1.63278638911443	11.150886482849	-2.53184627830222	0.992112883404289	0.889300297065926	-10.3504280668043	-7.70606086817852	-2.0806845584736	1.62883845361832	-7.30742840771866	-4.65267280051412	3.22347403735172	3.65478178914417	-11.9137748160591	-1.04367045773618	2.70983927896192	2.96067139125697	0.958300402850006	1.40715751275494	5.62157709228265	-8.78501573626254	-12.5094141230948	-0.977644806382421	-0.553309284439363	-0.444980606099164
193	5.06844196596435	2.34766428987675	7	7	5.35523783876332	1	6.84871414108063	3.8429807519648	5.55977412713224	1.3870254318699	2.73060207874867	3.65841116781594	1	1.84623943366916	4.27310342934916	7	1.08234160434384	6.24317175673599	5.0007116811988	7	1	5.06189955559075	4.86956124588565	5.95722863785694	-7.46053880445331	10.2937144250293	-1.20082134360091	4.37496318027891	-4.14707336732995	-4.41290285365175	-4.30171226263228	-3.7670747447113	-2.83443388516769	-10.3275421010645	1.6612520343906	6.2413289214343	2.72262652853777	-2.29274572565029	-2.09762064809004	2.75832734715271	2.01872358433392	2.89648675781868	0.514359405254374	-0.819539980532292	-8.84371371389708	-5.73586428258054	1.54137714558029	6.32603790996269	7.00996819288426
194	1.25222127505409	3.34812698528606	6.36647535072797	3.6962595135967	1.73353579198125	5.27319126458987	2.14640288597622	5.86218198756022	4.99301339126063	2.68483917151181	2.91172295159446	2.07719469655368	2.26145402472274	4.12586078254203	5.24828838324532	1.28302165968112	2.09723290009946	2.11466085602737	5.13995753393244	3.29903225814134	1.32673734403585	7	2.32331947176324	5.11369432139947	-8.35582697873834	12.920197004447	-2.66936979873693	3.86731311000512	1.83581041057892	-5.20415827402565	-5.29086475205698	2.47760705115899	-5.78672587911208	-7.64104956717967	1.02242085153828	3.44405590027984	-1.51166104990998	-8.03862207665216	-2.56584695866956	5.66037846682947	6.61637855770823	8.33614034524217	-1.88453538222416	0.65885438842604	-7.88175557849267	8.77429308136715	9.40510670970763	5.08795012253471	1.96865117857632
[truncated: 74 more columns]
