# Supplementary material for: How Are Mate Preferences Linked with Actual Mate Selection? Tests of Mate Preference Integration Algorithms Using Computer Simulations and Actual Mating Couples
Source: PLoS One. 2016 Jun 8;11(6):e0156078. doi: 10.1371/journal.pone.0156078 (PMC4898694; doi:10.1371/journal.pone.0156078)
Supplement: S3 Data — Long-term couple and agent-based model data analyzed in Study 4. (ZIP) [file pone.0156078.s003.zip › S11/Euclidean Model Data/Euclidean Couple Population 11182015 2343.csv]

	trait1	trait2	trait3	trait4	trait5	trait6	trait7	trait8	trait9	trait10	trait11	trait12	trait13	trait14	trait15	trait16	trait17	trait18	trait19	trait20	trait21	trait22	trait23	preference1	preference2	preference3	preference4	preference5	preference6	preference7	preference8	preference9	preference10	preference11	preference12	preference13	preference14	preference15	preference16	preference17	preference18	preference19	preference20	preference21	preference22	preference23	preference24	preference25	preference26
1	3.61654746169781	4.00781590694243	5.41543995915528	5.50761240971238	1.27117821908604	1	7	1	2.19367148953168	3.06411748783667	5.5428663060069	4.24868548070006	4.81061552773566	1	1.23264159324465	1	3.52162261365207	1	6.18415848145887	2.82807305779054	4.33039025104593	5.26122795483037	6.47449532894187	4.73309604887627	-1.78774894095833	3.56563002217149	-15.9115197241737	4.69513241517368	-3.23426555083305	5.33734920760254	14.4774178183575	6.48528915632559	6.49101861727835	-6.92801405387528	-5.40581406246017	4.82134746993178	16.6482357478473	-0.51668429492225	-6.99411719129856	3.81358806378867	8.11126365386601	5.62610936101958	15.4326217899939	2.2985715387203	1.58892205110511	-7.87544779050559	-0.617086190903424	8.20670571414487	-0.128776283325355
2	4.61759155654378	1.22678168062762	6.14146194655025	5.41916361419195	6.58372282175407	1.15447743195711	6.11804420777457	1.9551319681153	6.30337453541047	1	7	4.41213171576324	1.92848504034122	1.60446353623927	4.82736866437079	3.41543574589426	7	2.62339215127197	6.56319004631906	4.32765976711244	6.71254259221019	4.71657277036908	5.99966823510387	7.94574809479736	-1.16054318148043	5.27148325077182	-9.85737566294302	4.67398102805542	-3.37377879368202	2.1213296715762	16.856244749179	2.21894927504574	4.43473512539811	-4.85373562551044	-5.99141661401681	3.56094264292417	15.7420661458239	1.56707803494885	-4.89046296830196	1.75593130529594	3.74144113819628	3.61427207687755	17.158486876168	-0.248622790606396	3.26136535549516	-3.31278428993193	-2.02517184307105	7.35143492134779	1.42913624708457
3	7	2.50255363450731	5.36594194956214	2.71202011916541	2.61977892016547	1.97531768311219	6.2521983975755	6.47614809379989	3.89261849889783	1.14106901748072	3.32801240588212	3.70121210508706	1.29133340289513	1.82813358743193	4.58058198585381	2.47441677242326	1.73238849125869	6.73061228680849	5.25985126752501	5.29336408542287	5.85052160480789	3.35499419325032	5.2265226308598	5.23556586249334	-5.91675077575075	-0.910516251134713	-10.8929464358442	11.2635855110221	5.16804885947642	0.0994634369066774	11.7454218657623	2.87432899346529	3.26238941688664	-4.71970209653787	-2.73279005478433	4.71446846623857	12.1274716852033	-2.88451030572117	-6.69888792272239	0.512209836359171	6.08796713476008	3.7297776532666	14.2557156225743	4.40505598839433	7.4079877755874	-0.779187266062072	-6.82055438399471	8.11742577922645	5.71897894485092
4	4.07486171053102	4.01657206139834	5.11177123510804	6.45520880152112	2.13907400505157	4.56448175734195	6.84069429329424	1.60014316170231	1.28316204482361	3.02658500284436	4.44486538918344	2.82103322832974	5.17847862932441	2.418838752027	1.65362391989773	1	4.48346317026756	1	6.36101361067663	2.40906559808139	4.23904382089284	6.6559994731773	6.81794043572857	4.7964883356635	-1.55999424764338	3.66171127837976	-16.1646939432785	4.69115924063024	-3.00930258919117	4.38641742732696	14.809966048603	5.84219205843288	6.20479152790646	-5.96414710410084	-5.39196988553939	3.93612356128622	16.6720500473968	-1.50838362138698	-6.37168913184375	4.03063596225163	7.77288021277924	3.16590699564622	16.5137034071904	4.13062685622373	0.952025206565593	-6.79254901116942	0.185141081221624	7.0427793858541	-4.78266525268921
5	5.61808704604582	3.33382007486756	4.12357686258775	1	4.3374867688892	1.2389318031693	6.6449240798878	3.32349031347162	5.23337588773154	1.72009958795364	7	3.12056139363591	4.78995301708129	1.08913955841824	4.03189762650548	3.84218430879762	5.81318571286279	1	6.20291017437559	7	7	4.84101734319107	6.44034962394068	4.62441471849311	2.51194280731538	11.385753733139	-11.8404386411799	4.04877867013615	-5.94708777402752	3.99558263562266	18.8410412712686	5.84682676969272	6.43257928274314	-1.79051717014528	-5.86292829220783	7.47437748377389	17.0949399693606	5.50148214705874	-9.9330178111915	1.71267898281512	9.54963199797096	2.46131143497674	16.689515080102	3.79620820633007	4.51360766657403	-4.86439272285135	4.80288252227561	5.44429470207403	-4.59889555019151
6	2.18670571444177	1.50527942411715	5.31447456706863	1.09889516418491	4.66485124859458	2.03300856103546	5.76586514303822	2.19013003185641	4.40572284504378	1	5.93287758482804	2.87372061105421	1.90512600401682	2.79813123435065	4.49120266282435	1.01124068908524	7	3.01196295529555	4.8213431661674	5.1319950486722	6.05761567902721	1	5.51305262340644	6.13669228606513	-3.77575957523421	4.30493148966328	-6.65596837837476	4.30718134388445	6.43718866963101	2.03584228926094	6.38044625529094	3.30217343714302	5.32986948681827	-5.36405043175038	-1.99980569653074	4.83709808409391	11.7449736521013	0.789129118105681	-11.7417476961838	0.729371483864045	10.0219324615465	-4.95330068468492	18.9727901031033	4.23079989491924	5.18178574909329	-1.51078583307912	-0.565170429620768	1.85197960887169	-3.08466679074131
7	4.34688261806109	3.95340754213084	6.17884799905128	6.96655823533145	1.34086765083717	1.12893716681449	6.56428439631525	2.22124831721904	2.3583320913289	1.93002717081242	6.68677465776969	3.13082990707369	4.64601653149358	1	2.46728549144806	1.47305661806002	4.83690602197638	1.34557362964779	4.99275087934661	3.3925579574413	4.04968082808723	3.86197025625947	4.90297211051474	6.25101249969019	-1.22853355678523	6.76827259882596	-15.7375076181763	4.40064075746885	-2.85763916394668	3.20324687375881	12.8566370035705	7.26163275649242	6.72443768255577	-6.28382245418962	-6.2080430321127	3.01531097685907	16.536276663248	-1.846574013624	-8.5938473525561	4.10364488013541	8.49831211050887	4.26923931363762	16.3198684526115	3.53819154865838	1.65079889365531	-3.89589725982723	-1.99076837365918	7.60602076388539	-5.58187177174429
8	5.27591941020014	3.719737676252	3.70247175635894	1.89030154747411	3.49616318316767	1.35054112522546	6.03929815136033	2.2910389280728	2.67549177635252	1.12604653343464	6.65717956458773	2.6209658169332	4.72060302182618	2.12067016450608	4.12840328624952	2.87391891066388	7	1.71243701108466	4.23933017442287	7	6.61183956916905	4.40621688977783	5.9941026325533	5.37236605800118	1.94032284053226	10.3050416925049	-12.8892445778938	4.78389709426844	-6.43689035096316	2.72598472362849	18.7508519642456	5.90627182992714	6.63527432685454	-2.2827994281936	-6.15346680360347	6.48570699481768	17.4434765588602	5.30579223062252	-9.74338263022024	2.04990324403906	8.05458324511686	2.19200598751323	17.3059455493142	0.533955451410368	4.10857675585427	-2.16055355293023	5.51429511457703	3.77935930746129	-4.56761266550915
9	3.62025740446085	3.96830929840073	5.31553940284642	2.56823664314283	1.4822976042056	2.69126750787225	4.04188952586966	4.52685980897968	2.13338066753581	2.97729907767001	5.66559436176773	2.90758663923689	5.28424222466698	1.97900084053476	1.43012734345716	4.1660008154148	4.91965875267606	3.74765496010828	1.93373836876103	4.24656273703978	4.11775605178777	2.88829558596174	5.3965039740607	4.03805297792539	-2.58863588343901	-0.463248758531485	-3.27516272678415	6.66432818507098	0.817084499016838	3.95358189962528	6.6219925127881	7.94999177743922	1.58249031633378	-7.50046528895136	-4.15083010293426	6.36276436446931	16.9653859212567	-2.77483850483012	-5.14544964539565	0.77369416861238	8.23222825606082	-4.71302924160674	16.0408441298035	1.43451388575888	7.50864384675011	-6.58292409165337	-3.89569839182706	4.72016791384519	0.120018059131
10	3.50083111414219	2.77858290216343	5.01815783471319	2.55688564518537	1.74217277820455	1	7	1.09333421522572	2.02289592808116	3.64194907046365	3.42842864964498	2.49308566145433	4.93541245932722	2.2674615175891	3.6505533564697	2.06719937417177	4.85861557104731	2.48199377855548	5.2812349598333	1.39022511009086	4.97001739004878	1.01153592034749	2.01780906194421	6.25380945732559	-5.48751287265274	2.14728851250545	-6.90786714619751	4.52101929616997	3.95984353332422	-0.752033800665697	9.60460743234088	3.88281214808926	3.95852107962063	-5.78827447658949	-2.17216608737726	2.31206880764549	15.683209713159	3.01439100295703	-11.6847152315318	6.17603063667454	13.7031894518362	-0.584065876993772	19.6844140008464	1.15944415271336	2.78668073968925	-2.46354900153898	-4.07373627577187	4.84771650788438	-4.61228232391346
11	7	2.2280771594254	5.68387102190372	6.25898284169954	4.72647365449196	1.87518999258847	3.53158928413173	3.17929685221594	3.43850407333557	7	5.42506072817845	1	3.62173806607908	1.0601976244605	3.17707131955266	1.40317327858693	6.77744824483338	3.44254813731593	6.55524613378861	1.84238226601739	6.07271266891011	4.8488270362703	4.04995320544787	4.27539224993201	-7.62076334233811	0.864990726858053	-5.98783839929206	9.97383409493944	2.48257181506274	0.109340210987263	14.0090722490429	3.88310562677268	2.46265810890712	-5.90690552780625	-2.95613031953669	3.57406923591591	12.4736119037434	-0.663699924955454	-8.0393948465324	2.69537394550589	4.66285169434676	-0.710777236571495	16.4327831504483	2.97824263674993	5.97299633975848	-2.41189401853177	-4.39661238077691	1.80086779412704	-1.83629410384221
12	5.69667791066006	4.52478322380159	4.93624236120859	1.95299086812217	2.19360218448875	4.9835703341716	6.29096742735084	1.88601956849319	4.36103156904205	3.16420290551127	3.88860331174936	5.28690807753532	6.07067220534938	1	7	1.80663637926929	3.47038813283181	3.9427750762055	1.55276232875175	1.1747045074686	5.45408841682772	4.70577890649706	4.30747932702187	7.90597074758789	-4.55190959888967	0.204138512891242	-4.62428592858139	0.639065499875219	1.56829059683217	0.601320633003919	10.3676327065641	0.595509863121585	5.10233744820387	-6.09731733401632	-2.67303743355754	2.75936941844618	14.1086986623581	-0.976670634000558	-9.86352482323337	5.7235347141696	11.7433182746954	-3.76378435315452	18.2413765444985	7.17642697958626	-0.287473695492239	-5.21192730378384	-0.411311134579507	7.62832578898758	-5.13158247447655
13	4.29614853154719	4.73871038799101	5.29411862927472	1	5.10977078611453	2.1062054423172	4.93330130952596	1.48981668282559	5.0228323317089	3.02267894691457	6.83112503247578	4.45067833991212	5.23319743525246	4.042213535119	2.83668132506515	1.10297946075115	6.70402570306372	2.57031182223855	4.3301894406408	5.08492709361237	7	4.44311312353386	6.00002380189525	7.11757733409772	-1.0288879938556	10.3160956317575	-12.859279771654	4.9050585244135	-6.60842048297889	3.28578339015023	15.6881282262251	6.86818912553963	5.99083124664202	-2.90253420969298	-6.87084050410454	6.26980238701379	18.5380621638649	3.20177048549569	-9.2704431594184	3.36070217803116	8.24268089065287	0.485700421768121	20.2808729462007	3.72594985304647	2.6453942756579	-10.7419768937817	3.29123008919145	7.05327674347913	1.69569570901413
14	2.32301215876865	4.73140773806572	3.6992936174589	1	4.04698906328872	2.25330956621862	7	1.21880356818375	4.22572686004454	1.74932908416868	3.40207459855323	2.41643925989088	4.16021171742281	1	4.54779516472913	4.00268514042134	5.85251674681681	2.75856831033259	5.65017905310623	7	5.96819325992228	4.31133815722971	7	5.78416131076628	0.1573385148335	9.46429539963033	-11.9512509008289	6.78583092531633	-5.56497524274995	3.88602736121445	16.9396764294725	5.47489269092569	4.49546055458646	-3.35916082805953	-5.91108787463446	7.10703105109757	18.1913980612441	3.426581470916	-11.4324250922327	3.76690448977226	9.07808672166206	0.398635453791895	17.5455449713433	-2.27361472462438	1.6574592348628	-1.34702791518304	6.04100737412234	2.3652641344048	1.78492177016544
15	5.2591709328014	5.9674645646877	3.39942014520908	3.14850355135154	1.38052305853402	6.68230523981324	1.98781160495561	3.37411108790373	4.34597489631611	2.86815324153879	5.16985164615421	4.30385765537051	7	3.11541839456898	7	1.38618604522803	1.39434327337579	4.23767026511625	2.73265260301575	5.46247878825258	1	4.00940343995651	3.17459623463848	2.4212264451	-3.51735018865697	0.966409718890038	-10.484717760587	10.6761222176917	3.12234431823473	-0.09289274318931	4.01386557806609	7.04226363802014	5.58934244960763	-6.92614960496269	-6.71706950869743	-0.63560848843117	11.3633332479089	-1.48236567786906	-9.17981333380078	5.64509375639172	9.2051454144307	1.65804974953346	14.9590860252147	4.81191849780293	0.29971075846783	0.0679876714797672	-4.53988873911191	1.49217010921114	-5.05719201020715
16	5.24589786729229	4.26600342164801	3.99272257849191	3.31723851285247	3.02824921797415	1	4.95264104586989	1.08775682389327	2.87952163986838	2.78235112997198	5.71127681774617	3.1808570349383	5.16072304888823	1	5.19560335113948	2.5432469696555	6.32795977374612	1	5.50349970156083	2.23368238691826	2.85489547210017	6.6717875117405	6.30331959786733	4.45960486298938	0.519907115797434	4.92196256447711	-10.8984464962021	3.50330073623102	-2.07212763995277	2.76552636907675	11.1349421110515	8.72125860400942	-0.10728683816767	-6.76647770705122	-3.55858279380572	0.17961465299443	17.9632953565839	-1.38848048780863	-7.37349243848593	5.02536883958554	15.8834756453624	3.05035704508464	15.2653518417015	1.30339872010752	2.50367385152736	-0.884917365743958	-3.77912113901375	8.03997326055129	-2.2588171310429
17	5.57580139060223	2.66582758158268	6.57742476840687	2.10484900802605	5.39804356605994	1	6.82188682274058	1	1.34953332242542	7	6.03146625819449	5.37311497280854	6.85288445387726	2.00495812801692	1	2.33665568795191	4.9281765933474	1.39813416632784	1.90495405216907	2.72192606220433	1.63608530277468	4.92940942814775	4.60234678927387	4.55557304744945	-3.3927778517434	4.3927535414298	-5.95934737500674	4.61016127839981	3.97131249436623	1.98487740481826	8.76469181763288	1.82580626258628	5.32003695724779	-5.0424595355057	-0.7546721095175	2.09168740931568	14.4132034281123	-0.429239727361925	-13.1392019869912	6.02556286952141	11.7408620817117	-3.20862480987085	17.9499649673912	-1.76165784937412	4.39814001125664	-2.81377235485914	4.05272595529972	11.1465980419603	-3.75122505845676
18	3.37849013646201	1.68366992467862	4.34399425281806	3.06503791673661	1	2.68905949458478	5.07563275700623	6.46941891987083	2.392933871115	6.85036269317908	2.93663698974779	1	2.54779273996393	1.76977097426513	3.586416597812	3.21080179452852	6.90075844222	1	7	6.64597112152007	3.36870800756372	1.64700296068983	3.42325320751867	5.73530430583168	-5.25213378534659	1.51528911559194	-7.00434928322831	3.22866718007605	3.33116795472688	-0.272806661774808	9.40843915711913	4.01997298754159	3.87097180953412	-4.89481533650269	-3.07878624655838	1.85494769074365	13.2974762477281	2.36026570657724	-12.0467160870981	6.29516728135961	13.361451245077	-3.80487196777037	19.1253123004096	-1.52327831750022	1.87116506339523	-1.84335857968445	3.34005482679664	2.38649420229434	1.57631999606964
19	4.57194186965654	4.33316229444614	6.84856262715673	2.00476891449416	2.8351691079041	3.68369621603839	4.26704495260743	1.26605517106907	2.60338134382923	6.08514821834333	7	3.17875230334721	5.93909514377819	1.1398681669571	1.27639667273271	2.41040033131581	7	1.40601264518123	2.60425764486019	2.8719285486142	4.90963301943293	1.83997656634963	6.52514718152423	6.28308716112529	-5.30875580662456	0.25313840008345	-5.11401473759239	1.07695149999431	0.747064444575082	0.721567691370813	6.82386067266225	1.23088443856068	6.93143587580509	-7.01608155352073	-0.196557562299911	3.39835976357801	14.7076683239232	-4.69811276145136	-11.9124958125607	5.44229003682708	11.1279448203097	-3.89668818920095	18.5808859182461	0.345388137225461	-0.832709851107283	-6.74570868099957	-2.01322961538799	2.60913552625368	-0.87215112665763
20	6.56736064846713	1	7	5.54957278317982	2.16349790318971	2.5351948900309	7	1.16429293859202	2.47239056888206	5.80651826598076	5.127807976593	2.71111321361256	6.20199689882271	1.61940615308223	4.33399631574323	4.60463171860949	6.38499581802575	5.09631420001511	7	3.28856553513898	5.23905252509996	5.45496205359891	5.18523662265147	3.67926560955734	-6.40090587818957	0.0773818144886718	-8.85138887025692	10.4847635851002	1.86959958612968	1.50716893452331	13.8375378352579	4.24737561363548	1.27790281774207	-6.01063904659785	-2.3922670952217	4.16852003217567	13.7992522297402	-0.345270183391255	-8.34553841930809	2.20676291685049	4.43463260881363	-0.451796034474334	15.4353837745421	5.00082634629928	1.0922049510919	-0.990030726028893	4.86344551865265	1.45549694989889	-2.00411189498286
21	2.35372288714534	1.10763310064849	5.49762008888668	1.95991582367369	4.79011614490758	1.38019481344307	5.44148190564683	1.47621772167982	5.40569700279768	2.78627801199605	5.00182194182638	2.37547463884804	3.34253395756614	2.27371222771764	4.20815858811989	2.55326965352782	5.55450448681264	5.60408193294649	4.72894351609425	2.07056255095812	7	1.92384408858098	2.48749916313199	5.47638560252144	-4.19476715011665	3.89463817872527	-5.9706476394751	5.43370067925289	6.57663657630223	2.15640877690159	8.34116134735661	2.9665351929575	6.57538890899855	-5.42765362315709	-1.98436397473143	5.87128974912406	12.8658015199352	-0.103192758720674	-11.0942366031205	2.1864575017306	10.0137611887135	-3.03005596083706	18.9789129003234	-0.0312250515578546	7.72883453235184	-0.96495197893779	-1.09628699236086	6.78283718187122	-3.41994099380815
22	4.21984613754965	3.32049791832992	3.66197897205965	3.56781566601235	3.46857543670812	3.71312812341034	4.86786283698075	1.86500199644543	2.63827343086172	3.87912441199463	6.89250571861927	2.632775198434	3.64727739645353	3.66468939980208	4.71157312660459	2.77598112282548	4.62458728524557	3.64790080841705	4.65873945265589	1.71663929345269	3.40058800826939	6.84186508263182	5.62752427845012	4.39902908627497	0.726309300926963	4.12949976873683	-10.6838188149036	3.8186528624135	-0.873515012676049	2.8491668283477	10.4454097317507	9.23045833190461	0.667739793884052	-6.63182502081627	-3.57639740829275	-0.399313862520348	18.4414186783257	-1.05099607444766	-6.57262551657603	4.65232436112774	16.2265709546129	2.11314814799318	15.5759776254824	4.34431565287022	4.67988215903432	-6.89090494534706	-3.28362703601414	8.74601724082753	-1.8658054993067
23	2.66399174301661	5.09946819600963	4.90658370905682	3.46691262561313	2.4231367401843	4.14506279888275	5.89923162391354	3.86906683513064	1	3.1832266406446	4.17914980670547	3.73837121069574	2.24084786612297	1	2.15844527450474	2.61833373636971	5.01416542752925	1.14801114855729	1	1.84745710988189	3.79612717533095	2.84000951753643	6.62129842459272	3.00139632749499	-3.00044117263602	-0.038838925669524	-5.88248003672772	7.35917776784822	0.347301610254117	3.868553160682	7.89789730277662	6.73476278016593	0.915803996524695	-8.48936909762527	-4.42779478186731	4.39220016785954	17.8799521455865	-2.15429885601706	-3.70709634279981	2.07083353655466	8.21825418138376	-5.38338393608089	15.6907644362279	5.45114436074334	6.16680762798604	-7.83856740492199	-1.91859034759846	2.9482095888944	-1.15796399016728
24	4.36232968372202	3.58578454119273	4.55938034821851	3.46592851542777	2.62592093763949	1.84916257810045	4.43660234662317	1	1.85983424486573	5.08551758090088	2.71540277660052	2.58507742044658	4.84897971522408	2.19205334569868	3.80661395997222	2.8878812921097	4.72911059864558	2.52840852331065	5.81492595720232	4.98516636053898	5.17914295903784	4.30219899109529	2.42306348738655	6.7782086753207	-5.49883912637674	2.53843293413597	-7.21364864455654	4.95569161415935	4.83916565109442	-0.0782556869441418	9.41138172256565	3.7025736679731	4.33108730820207	-6.16584153317132	-2.65309172031823	2.07010407097699	15.4383761904549	2.88053317148825	-12.4185235155583	7.18136591967871	14.9981311278991	-1.00434390622917	20.0326179289234	1.16437743026451	3.14636195796773	-2.07893564167767	0.682790833238516	5.23232672058074	2.14674683937783
25	3.89467679055903	5.27971018687525	3.96380670873405	1.58204277016086	5.4821065590729	1.03394129065351	7	1.75382106652095	4.93145586556981	2.78585454830779	5.74552964413443	4.60037505826175	3.88466225238537	4.22119120087639	6.46711492479015	1.67345820869798	5.74524010393679	1.95824632133447	7	5.51505198866429	6.3416432711441	4.35703282657681	6.56921512820399	5.72421586201096	-1.05300622502688	9.56762930313276	-11.8347368852793	4.96861411318874	-7.66512160245998	5.33181085726031	15.9095143358173	6.28334974028779	5.66681744935493	-3.23523526553578	-7.14728498030088	7.29724859939179	19.0568917691894	3.21041936891895	-10.1131474591409	3.43035104898592	7.88840702377349	-0.0911794910369156	19.6022021076605	3.25071973448126	2.66191975767571	-2.38186379534066	-2.0664069349771	5.9408768767312	0.67703053794199
26	6.63554290865736	1	7	7	1.07994651813526	1.83705722023522	6.93110302124361	5.8298824334749	6.46214346414688	3.04073724094107	4.03708428482011	5.64290213218645	5.89737820595818	2.57470268964122	4.95791146727104	1.7004559971984	1.49396895523726	2.87360197356874	4.46130653125228	4.33224777262706	6.22770448470602	4.23195272017922	3.08043032783609	3.9342013996785	-7.79922224755057	-0.495905327630903	-9.05729649540564	10.5696724748571	3.05180617374196	1.1658768382999	12.7037222929723	6.52724473178689	0.798098941579915	-5.84374759178854	-2.67452780633044	5.60266989536051	13.8766589475101	-0.355370526207396	-11.2362008290874	2.44742462538975	5.52697148226571	-0.489786272578633	14.6384709461342	2.83981356972575	9.04138943588879	-3.23740871298456	6.20313973512306	7.35517802640517	-0.18946328158061
27	5.06140328833689	3.86541160459326	6.96769066417341	2.32682783732476	2.24171899065467	6.15066116927174	7	2.12382235350544	1.16383738385021	7	5.81789633166592	2.01113803829888	7	1.82002551850787	7	3.60414957161781	1.24454895503169	4.36693229602181	4.27380627842173	4.93131647483475	5.1946714433603	4.60187313770265	5.87233962625379	6.21605349542771	-4.8793647728093	0.795560051184263	-5.43783344880828	0.907810712632367	0.38253472806327	-0.395900107385841	9.2537749593139	2.28764623321534	4.94944585028634	-6.17150641179937	-1.74231925542019	4.40503824213199	15.2367943462687	-2.12979571592308	-11.2678333229579	2.86111228434535	11.4807351501765	-3.93971473787176	19.0162662526837	4.0147056584179	1.88711538298704	-7.24004465778738	5.32449416952691	2.3921262145685	1.31065773567865
28	2.45297891893761	2.91355999506506	6.03770548906268	4.02032391056961	1.74507936008114	2.93671441524066	5.03180002624201	6.67229561292045	1	1.1046024608276	6.34096237575386	3.98929908353845	1	1	2.96952312731324	4.86110530096984	5.1426017170208	2.99377696498676	2.875245164622	6.22421222315368	5.151218513823	4.82407082445823	4.54363762961877	3.73449721968925	-3.41841578793753	-0.355405600365091	-5.97386590731032	7.50072847131459	-0.341589613412438	5.11358961563739	8.71171309881186	4.82732112586426	1.95244347168397	-8.79246863254562	-4.34001161018644	3.9427081376435	17.8431295290746	-3.05984918936946	-4.86612688942116	0.653041982619454	9.43393901797183	-5.85439375790851	15.320077910515	1.59594030149927	7.92757778857051	-0.469645481804498	-4.00961060098478	6.94646471447123	-5.97021922356991
29	6.18250328710052	1.72362069740289	4.74880960885043	4.26302784897593	3.56813860565649	1.20940409646881	6.06724349142023	1.67711439515222	3.64621604560121	3.03554783043206	5.73158400593492	6.50709498591168	5.99763448579672	2.72027715677558	1.88554181597317	1.98483967144356	4.11428509433979	2.2986614796641	6.3198493768562	5.77037001727493	6.57007934479534	5.54728452281796	5.57308302692676	1.49617481560993	0.454599230741152	2.19052424604599	-8.2136066226756	2.71737680202477	2.50197441657382	2.7860382510832	8.23735021583942	3.5359669275087	6.58879150008383	-7.05215242808409	-4.00578059131566	6.88763967934064	12.0327042737462	-2.78920641225678	-8.24932290981874	-0.421543967616662	15.6198569753692	4.39276886086998	18.2521841236949	2.58214524808328	2.18598811328593	-10.3353570883588	5.21797746690441	6.37487669608576	-0.696085487083449
30	4.81889287498066	3.85925762711859	2.86068100946092	2.98143381311322	5.84289948283784	1.97337458304969	5.34240767492022	4.6884755272594	3.11276947148447	1	1.95946303559661	3.88809067295486	4.91785267072279	3.6576395377617	5.29044269899853	1.40533758951002	1.51861099629542	1.97815253653896	2.96970869238693	6.10133830083139	6.35883599263831	3.46872692089419	2.554579202949	1.7288998745217	-3.42270177228883	-0.00823647900858788	-7.65610416331402	7.2057413188289	2.97264084357558	-1.71469868537353	6.77634015636477	7.03295138299096	4.81087832928404	-6.43617940376246	-8.26126436897943	3.36099797071972	11.7387869815048	2.22678111079518	-10.7987329768156	4.79302955455711	8.32878958495289	1.60362381804813	13.4611275627413	1.63551140886339	6.31515441643514	2.3327571514385	-1.84656053150916	7.055444784655	-0.299264007872618
31	3.83823716662705	3.71491506566442	6.67415759128942	7	1	1.88961285442827	7	2.26997063890074	2.0697175871594	1.72844189652634	6.28105519215748	2.75722039028735	3.47437271875918	2.48828465435683	1.35618986045532	1.81238733178599	6.41932763602882	1	6.5863509506449	3.485099398768	4.13666444473992	2.02742914491874	4.97946818734537	4.72036031864843	-2.27211260211746	4.52516363625299	-15.3964115835418	4.48242748918987	-3.98109093340144	3.46931201311909	13.2336152497075	6.26895196295131	6.50519472314798	-5.58361885637028	-7.52154282316864	3.09103986547143	17.6671058482894	-1.24505781933875	-6.63777400585677	3.0480263748876	8.31810606007855	4.11999279074208	15.7789601591465	3.53684461131838	1.49711304054318	-4.47141782338949	0.501948042520426	7.82274777042068	-2.38642684001279
32	6.01902359811278	2.8608897905381	3.68388261167891	2.12294735755217	5.89749692456175	1.59759001462161	6.46300120119371	3.43952149914391	3.29642675609818	1	6.93099013130387	3.52878363961153	1.69989118162843	1.53701490897711	3.78917489963358	4.2499983814131	7	1.27988523171646	6.17333995638853	5.09545553333305	7	6.84437383357953	7	4.42728745044188	1.1187437373444	11.8874220920453	-12.9451687746661	3.40805410291422	-5.44512679550989	2.79017333857498	17.6767918832686	5.99054688586997	6.38720749636545	-3.16811220289185	-5.15367742471039	7.00978464242624	17.2988337439582	5.1348394006683	-10.032865257845	2.82774884574221	8.70156940522583	0.411947312019684	18.8632736632579	1.22395311515289	2.60856532706388	-5.79110046946224	5.42722495958866	-1.69922266563078	1.51912743505491
33	3.41189009792575	2.9071479831204	5.18457462822782	1	2.40743427510035	1	6.88153930087774	1	1	3.08355911728395	6.34086583680108	1	3.54977589315826	3.47167997920095	3.52349943870441	3.8683919645653	7	5.42672246970827	3.89495949882743	6.66715763711791	3.43382334517389	4.82975727879744	5.59889662913657	8.07372703035752	-3.82362532520176	3.70296359451208	-4.49509805395782	4.00874029376271	6.03387496897897	0.196815403739735	6.98725437090968	2.22407033134177	7.28442191527546	-4.27084602659373	-1.2099403415348	6.73008477576152	12.820297608336	-1.52331895155254	-11.345524262149	3.67048617356682	11.8162076523567	-3.05523629297741	18.6970867475081	1.35467862314766	0.784160823370906	-0.522783126636202	-6.03286207834393	7.30397318336614	-2.12958550592846
34	7	1.36813040093786	6.05274889292445	6.90587054439376	1	4.91508501537183	4.62167862155414	2.77294834336991	5.42389775407982	2.48298622616961	4.8498430304357	4.57327970569419	7	1.31583963391483	4.43324355759273	1	3.14014746865053	2.09771133803436	3.89893468088362	3.18323376843044	6.12453581852012	5.09872102227189	3.20774043115355	5.06143219925188	-7.45027923801944	-0.148643047867727	-7.99153307206507	10.4651841328779	2.21462054113812	1.98498300616071	12.9227901954536	5.45989221247773	1.32161114197721	-7.07637552237089	-2.40298724901629	4.24519259742125	13.2066806153328	-0.768369888659043	-9.96180732506196	3.70023958470798	4.80265294701451	0.447033269246662	13.9998957914365	4.76253772083891	1.47783922743496	-4.77512186893243	-2.87347414796	3.7301061203671	-3.47753362390163
35	4.47371879991753	3.08089665511873	1.0605470762316	2.58066784872848	4.793995187916	1.3507583497789	5.87240561505755	2.35605548712526	1.07200877435842	4.51829029867638	5.41218317871275	4.6554671961227	3.56207409472686	1	4.94314562350287	6.59210524188271	7	2.25320600367751	4.40159538898668	3.4811488877004	2.55316062163317	2.51120994569197	7	0.602821806408234	-0.620130285411756	3.38105878097684	-14.4494600439867	4.86972857934981	1.97359977360759	0.504071140678851	11.539258364922	8.27512075411659	-1.30161743292988	-6.81367737222506	-2.96318858499066	1.08019277830947	17.9265698796054	-2.36878983029076	-8.21385296541129	3.43736945280244	16.7123684850204	2.01715672197967	13.6777591315269	4.92898616006555	2.19223343893863	-6.10114756624774	3.22254827294876	3.30659821227455	-2.79508727325378
36	5.70580862170391	1.65858583986091	5.66847849991021	7	2.82439542404142	2.96607375090079	5.48204347153453	6.85773278405606	6.72022977281471	1	3.26140429305136	4.00974674412524	6.32527224571222	2.03859583399682	4.17208361090399	3.57871015568078	3.34215823005193	2.78252227822406	4.28887822447097	1.9280631001084	6.74999245674385	6.08744430540503	3.15251013726472	4.6407064834703	-7.03616726192372	1.23207057060978	-8.46431596282491	12.7239359217137	2.26079675806905	1.26097047788237	12.1951287680957	5.57251274491583	1.04367058207971	-5.53694704835703	-2.58605486611166	4.83113265290397	14.2173777930394	-1.64570122083503	-8.57706768742122	3.60748700225555	6.30367984192532	2.09649921423085	13.9953781174456	3.42183496863469	8.98413016530302	-6.07086670268006	-0.205746547239538	5.2592408133606	-0.609990107687547
37	6.44653235395028	1.63071151255398	5.02321520310409	5.50569252183031	1.42950883770065	7	1.46320411109159	1.1596343159497	3.75856150562451	1.87828627588178	6.34657328364713	1	1.58358674987726	1.72179671126858	2.82638345437639	3.29983445864266	3.37743410786075	2.49804374338026	4.31791907665953	6.37576550130886	1.79519059030734	2.21809829931149	6.41387356908133	6.10569458081449	-1.49785077816024	-0.54243708791996	-11.3736776890691	9.49732755306259	-2.93905905614529	-2.92153660245555	15.0196483070637	3.17314833288753	2.51132990040159	-8.52187676752576	-2.96354836176259	0.688109221185335	17.0657644589903	-3.2052023127472	-9.07509446708339	2.41414118073244	6.80253821326157	2.14123045516453	16.52747532712	4.68845378602555	7.58789622213118	-4.05687221476028	3.55045124727463	7.02585309132774	-3.60327892606962
38	2.93379085715008	2.40584504058077	5.27379365691284	1	1.46828217725736	3.01091863596509	5.5151476553133	5.43433591877118	2.48229112622326	3.38549968770471	5.6640612436029	1	1.32853571718417	1.70467935702049	3.1927262927464	2.63444481988494	6.96847448075354	1.8084868200661	5.92063154900897	5.25800136669768	6.03597988640169	7	5.97359192447811	7.62789737601812	-3.61157084285249	3.70208701689452	-5.27043312294165	5.13688963291684	6.1583861066079	0.606968413170502	7.45481950652925	3.25270726488281	5.82202558805575	-5.06238122671519	-0.865252832385026	5.08816590619243	14.829737863268	-1.30760027200832	-11.2203056784677	2.75433253916331	11.5555355260044	-2.80971072986926	19.6143875441848	2.5481764504739	4.30546976913587	-2.86202283716686	-5.79846454954226	8.16558938326054	-2.45271050045461
39	7	1.79300467015375	5.17965902915423	5.95118255740602	4.26490171600343	3.40129490691889	5.67306024184406	3.83602375445634	2.37043022568882	3.45112021202028	4.53485566523609	1.65209750204801	5.69264418679282	3.46778184062824	3.49555479275913	1	3.2574410374644	3.90545008773883	4.82065450147631	1.95031927696816	2.30553318713254	7	6.65942527743077	3.86098432370538	-5.54348900584006	2.14975935490513	-8.13772119288028	10.4125805090841	1.56877278669082	0.479401816355483	13.6639570408062	3.92693130740102	2.1485482594027	-4.61329773245558	-3.57429597717956	3.86372316969244	12.355209602209	-1.46992956501917	-8.30297330218012	2.90342454737984	5.15984280773176	0.57825739655185	16.9558437483817	5.08386767100516	3.29126668979455	-0.511572834764684	-4.85784387581919	7.58297551501379	-3.05343995831621
40	2.51814675786365	4.96847167487047	5.75426760885429	3.57815877663633	1.35211006205055	4.04387313075144	5.78048565086074	3.2683925940778	1.71650688460353	3.40026169279228	4.39161841835238	2.55280939334211	2.91847339099595	2.09416717932351	2.58935948183812	2.42547394609374	3.95153621560672	1	1	1.62954011914105	4.42974038443598	4.96058414829656	5.39623382545901	3.06408460484975	-2.83370117823666	0.501925101813737	-4.97782594642415	7.11012222988263	0.67762466219146	4.03934406397596	7.56732912288146	7.43819024933881	2.18364460625334	-9.2712669706727	-4.63110877899664	3.85843590066135	17.4095264005541	-1.47231863870615	-4.56653756343274	1.42781090577261	8.05664806548775	-4.6358667620494	15.1561935641225	5.22980887241001	6.14974980607613	-8.72024301729673	-1.81295157787525	2.14554684707578	-0.274540960948688
41	3.04301595566179	4.26894213560152	6.55320961195277	4.87896659306849	1.96315245388392	3.08176595032981	5.8573523566246	6.0881226182385	2.95520881103292	1.96957937755576	1.8552812769525	3.51048218317547	5.20457531175829	1.22789749750919	1.64653264083317	5.12725534861423	4.83188249738736	1.46414044033454	1.53810059878913	3.45151535749723	4.57799977246935	5.13570636935773	6.40725666047978	3.88067160619025	-3.34971296162075	-0.728172696049291	-6.09573610993191	8.80807216552814	-0.929128644572556	4.4396439929389	8.46823100685868	6.17491360452525	2.28429437877608	-9.2716678919686	-5.04217054196482	4.22884293279847	18.1685795641836	-2.2785319468573	-4.78824885859374	0.700070498830927	9.98726192561887	-3.99353027608988	14.828581193109	4.73853125747102	7.53060520767163	-0.827913984427694	-4.01173908808683	5.84407024540423	-6.56460808285367
42	4.96384007786454	5.6375351031395	4.16728485925231	1.2911981911203	5.88889324439451	1.7014636417622	7	2.06096988393981	4.94548587589545	3.8893178196878	3.82887588821017	7	5.23841615269411	4.0598251780367	2.58188515130064	2.30680286863745	4.23323472211591	2.92811322305021	3.92599870136787	5.40744859421748	6.74775550508571	4.65036594738231	5.85053024418841	6.71444438860112	-0.329993824237781	10.3295108434655	-11.3655775319173	6.0345189914815	-7.34316394233645	3.8278782406943	15.9372500426348	6.12293793614509	6.48630284125741	-2.85922897869192	-7.31184884950295	6.96457781060972	18.1442925415671	3.15057682115123	-9.93461572441029	3.75811753577645	7.94021560555325	-0.0214216347645969	18.8598689881425	0.689892310502024	2.01875077428471	-1.43177440899419	-1.46240419898562	4.91676747939339	-3.34918007553833
43	7	1.56491823005819	5.46137097624565	2.72197759737495	4.01266141490579	3.72348579270041	7	6.7422779313594	3.8939060235892	1.0315823918769	3.92443729727686	2.92988639737065	1.86839678037627	1.96934940717441	5.72880829177629	1.87336438921099	1.89338998476736	6.44458853039283	4.62676479678034	4.70306756517182	2.07479608680865	5.13350599685196	6.89087444082204	4.21914687005484	-5.83616133251925	-1.05204695666335	-9.48101619774412	10.3568846711918	5.24358008485215	0.319260764016519	12.4369589596723	3.96659034709	4.66005280615741	-5.10202265526994	-2.20999292363883	4.83944342337864	12.4617369995329	-2.81332486346163	-6.40320862527634	1.23799161371118	6.20495737139158	3.72320737946646	14.5875910687697	5.67773269179019	6.76254809476704	0.234810479879468	-6.85545951994903	9.3827603280651	4.97200202733253
44	3.81876760084797	2.00503551132316	6.91962186927321	3.98067433321898	6.51058695544613	1.68612595713142	5.85486389117138	3.11935379115995	3.01764435261681	2.87443042901008	7	4.63836093702568	4.45978429182812	4.26242024495914	1.48184482756157	1.61598549552763	5.9204427574508	2.08304903199232	3.83654650587022	5.4392001904702	6.09381481068588	1.44673608248046	6.67291925460129	7.28354059112386	-0.161642531948319	5.26236849538566	-9.46321949314341	4.8691932144695	-2.56800061611856	1.96709649627131	15.376685643802	4.80748391184629	7.4561421082022	-5.45796320191291	-6.39327326794692	4.23785113888273	14.0162114361833	0.500220795674683	-6.46727861211339	4.23368994542003	4.64113025056519	3.61296881135467	16.3742469120426	-2.76308669955584	-3.68762056943965	-2.19755139632382	-2.14216398733523	3.15983798127171	-5.28615863034655
45	3.61541761995653	1.57991708442994	6.58067009389946	2.32934930633029	2.77965231414599	5.40828293684469	6.88189190587503	2.36949023416143	2.88043103577068	2.60589236916445	1.25803000722764	1.91841363339627	4.38320218971378	2.07498874715502	4.86237010576423	1	4.21579001054725	1.09303955707733	3.13034387302419	5.09257710345343	7	4.28332926172793	1.43589564029987	8.80798689281437	-2.71027885285934	2.32499918000321	-6.60972006808027	4.2773538669268	4.55616774467829	-1.0770901236099	10.0057759290984	1.96367464754883	4.86020894437894	-5.81016927963812	-0.458052691338091	5.74724265864502	14.3862515833295	-1.43189040345956	-11.1270728175189	1.36608525798218	12.4465089110214	-3.60059526607749	17.7846405599673	0.0451889672738892	8.12608726109452	-6.13961861502774	1.53695754690636	1.71360046238673	-0.498751334937178
46	5.85549238759403	3.99200268742775	7	4.31654090175849	3.13271626064583	1.22559144513425	3.59724559265199	6.53834034014985	5.66313263008798	5.31346600498784	3.78276566303702	1.0172114100483	3.86909606884174	2.30486388591466	2.07215244593578	1.15042458451343	2.66094556147184	2.08617482681158	6.09413207925004	6.7479764029545	6.93576216540749	5.38819232462808	2.88613019851256	9.63661886822267	-4.56374317190795	-1.08625387710159	-5.89099497222056	1.88571440541947	7.02153600667574	0.953808057382424	6.35925669875793	2.25837542248408	5.37493276613044	-6.37079967141471	-0.664675950012561	2.14754612211872	11.8917070313468	-2.56380188426701	-8.46788502158212	3.74430279627155	12.3858632132933	-2.46984877288679	21.081562393673	-0.698438072717092	6.66754687082886	-3.86004444203797	-3.63867607723567	3.00418033696306	-2.39659605127667
47	3.39658838147264	3.83031761020046	1.25359179366073	2.65909095472815	4.99724889456957	1.32254147144449	6.32128402894857	2.21832533662379	6.19670507447172	1	7	5.88136139552171	6.77120060151456	4.03419311369408	4.47104787867695	1.76925792389981	5.03167391196701	2.10861970489399	7	2.85414159380016	2.85184615483603	4.28048616189098	5.62044375548352	4.28924416760132	-2.78056547170138	-0.391240948091162	-9.46441806840011	6.89894409351917	2.4645965758832	-1.56749326885021	5.20939023373104	4.29438190091491	6.95914355872362	-6.01356405302719	-9.1172366675243	1.63642844047747	10.2327082740466	2.0452700440698	-10.1373541237126	3.29059680566572	7.47800637038039	0.347486370661005	13.405505371921	3.4949200687473	1.8748024346024	-9.89275822099194	1.57842550208435	3.03780977843912	-4.18397521208614
48	2.80879195635301	5.73666976299239	4.28497525418378	1	5.65359508163537	1.66265319094415	5.9310275643406	3.79125208621226	5.40350833431218	1.96825835906038	5.43935259084369	3.38232415563536	5.79449326976022	2.35002341519837	3.26841594856493	2.16978831275333	6.83328098530055	2.31689438984588	4.04362089109733	7	4.99580490752073	3.88795459890906	5.87293338422422	5.7613421910497	-0.507314758766378	10.4332385844267	-12.2760298090158	4.40534175152203	-5.41773797670552	3.58128722549639	16.4149698880701	5.96948193468933	5.61986502613658	-3.12492548332932	-6.17671965724987	7.27873197662545	19.1076327448036	4.25981385941522	-11.0292055005976	3.13730348194623	8.31031910163937	0.666900960073058	18.6554764800924	1.96804685124867	1.02323120483745	-9.39504661222267	7.15211026589443	0.407633437474809	-1.20648311874083
49	5.4176734986562	1.59041075173015	1.50567378948558	2.55607702185695	1.53228175350401	4.86727297073145	5.33620675655062	2.45510152010635	3.23929303699538	1	5.97367635103586	7	7	1.72654031444496	6.50895880165455	6.12789624602599	7	1.59157329792261	6.38923665070548	3.92335085764321	6.72948497030957	4.99255277424813	2.00869639639645	2.99829368303363	-1.48236620563955	4.34297467239367	-9.46868613637139	0.0671587385635772	2.42466319686524	-1.05246715136589	8.66119290055513	5.00926997783217	3.89285715686876	-7.98547416934289	-5.45711072814234	9.6425504955822	12.9173795004325	-0.32291618389333	-8.72954468948953	1.58421586057203	17.3280461883215	3.65691143472559	19.9522489777661	0.0850068540048502	4.25761197315096	-2.13752338254597	6.34457704145778	5.79461211408227	-1.46619177661541
50	4.48632305825488	4.67371259741466	4.63423717463621	6.98869889137863	1	2.71037773312763	6.35652277923453	1	1.81946331120633	1.15020101091469	5.2222596708066	2.30919471674041	4.51789403296787	1	1	1.83505794985097	4.89234023736279	1.3114424439783	7	1.49381063190186	5.28141690423885	3.46958438263506	6.36588885565522	5.46934502791702	-1.55146105681762	6.1375976196184	-15.1635324721948	4.48006366226922	-2.82346419888501	3.63008725971121	13.4249249244496	7.74114545746205	7.4268902345983	-5.61577306253282	-6.33467938397721	3.84283455893711	17.360133520389	-1.94390807732421	-8.10576237052461	3.7545747161622	7.20300658479795	4.87645297240483	16.4310403795462	2.8882597501053	5.4058160083759	-0.616079184219902	-2.85449747557196	9.42140221129195	-2.45695006292589
51	5.12834689272318	4.57436743671305	3.5648811741792	3.55110583996751	1.09532041392927	7	6.26760386869583	1	5.52325087745802	2.17010250937147	7	3.1833632241441	7	1	1.71315916681645	7	4.47739793636864	5.61988623145582	2.3894725532868	3.20239266475496	6.15531089000241	2.48185906944413	7	3.3364579020936	-2.43523118919911	4.40277794243116	-11.1221528886716	4.43185307843977	-1.23130219424209	3.60593692199807	12.3569495226322	8.4317312293805	0.19418706694513	-5.42212435787744	-3.57923973652607	0.90576627950514	19.0598960121167	-1.42321820501124	-8.14799504773701	5.44336239601973	16.0398954356106	2.0839131910624	13.5163042484512	5.23678413279271	0.626296795376539	-4.85765637003046	0.23940220400949	6.55907250033728	-1.4146780688066
52	7	1.76772801983775	5.68531125798133	3.8231208385932	3.8739420922665	2.83697208036802	3.02429589412243	5.2003213862202	1	1.98121868248838	5.29649384266997	1	4.27557783157154	3.57990894863716	3.05880461662954	1.50213613085836	6.50031454356111	3.2316757712458	3.45888219608276	4.44163556376004	6.46974719338509	6.31460037714543	4.77932730742161	3.16196362826239	-7.96625782985125	2.13343095648654	-6.83347856606235	0.999000218561575	-4.35608442694855	4.00273584244849	12.5841820176476	8.18472475337119	4.56848734156687	-2.85515319412596	-8.73781340111173	1.11062829799842	14.6138970130698	3.54559745992542	-15.5151895842566	4.11755419538979	10.6997045964666	-3.12115038258861	8.81976733070435	3.71622865298537	10.1864936757296	-0.631988416850315	7.14199178336773	2.56828641477693	-3.31042228584613
53	5.54549772484869	1	5.83303350947539	3.93956633646337	1.50429082842269	4.13324100126841	7	1.86073628787537	2.01069531060848	2.84363004178433	6.67605507385033	2.59210206048255	1	2.51829629433221	3.92939042750567	2.93088600290475	5.18049385592861	1.58582763782402	6.21429469923766	5.79652294593322	2.5925814395934	4.62247446558254	4.8163843489016	-0.392137504250677	-2.05886689912913	2.26958882514284	-8.37641288574931	1.45209174553795	-0.107903137929738	1.59985493007225	7.46192185710466	4.6139945058974	7.2391926318671	-8.03537933693374	-5.82600460282802	6.51336187593251	10.6222793284393	0.738106231704968	-8.16098474217019	-0.652642605437381	17.4267794136201	4.76877653896569	17.5647441732092	0.881916562957342	5.18451238096119	-2.34011533380369	-3.50355307210313	1.79576609596641	-1.89106308145888
54	3.22641422717281	4.49797263717883	1	1.56179199832684	4.22733723884028	1.19997770328857	6.22800618252906	2.27000154597307	5.6075331001434	1.44772784675282	6.3390703051735	1	4.28748718372092	4.46385244955687	2.06123993731766	1	1.8067342370675	1.9926580005047	2.15697488460258	2.65191083960671	2.37949000048119	4.31069777859885	5.29172454104029	4.04227125119238	-3.66778439670436	0.744846201312292	-10.4738029007655	7.6088766390353	3.56759671758697	-1.53815007071665	5.02809201686897	3.06866478173812	6.86863521823517	-5.84060937057393	-8.41055097638028	0.545418393407374	9.8973902607698	2.43195979272426	-10.2958272861778	3.96875351298119	7.75293711974153	0.828137601692669	13.5452967793071	4.89541357749439	4.01836056082946	-10.1111771879534	0.49389050707794	5.55188700029101	-4.4749424060156
55	2.93940978903269	1.00511498103852	6.5439683600319	1	4.55165073473357	3.6795604070667	5.72204881314433	1.99955670930034	2.83702973859361	3.66823479724393	6.97973357633706	2.87055462317627	1.7427149331279	1.66665998599537	1.07635735254954	1	5.98671304725647	1.95475247722536	3.9014782658584	5.15291604613618	3.89531528693825	1	6.43595984455753	7.57755142586072	-4.28775808590111	4.85325088741267	-7.51151265394262	3.91225119584856	6.1922090581277	1.4069334594488	7.34614260601808	2.25123104963181	6.96882797425093	-4.87822848408964	-1.71199058588671	4.85001293022048	12.1462859174789	-0.0544860699594336	-12.4861621230432	2.27299653489203	12.3711617476664	-2.79338162528884	19.031672489447	2.04446454619391	-2.62525694143086	-4.29067243063653	-1.05846215423855	6.00910237022798	6.90862041974973
56	2.44981737105799	1	6.93067680098373	1.14145969225121	4.2723402900591	4.24274895041404	5.38204101906708	2.16401752980405	3.89684712925581	1	6.88724770702494	1.7261148826355	3.94800674026053	1.36450207519201	1	3.24246488124088	6.92211442628429	1	5.40973853601224	5.47363284715023	4.12723321613729	5.37462499939066	6.14131597053531	6.08553201955514	-4.16710642153592	4.76391211896721	-6.59072378173678	4.17389731316343	6.83280132116168	1.74742749185988	7.1314146276989	2.99736515132254	6.0154097853723	-4.04964819041991	-1.50685924364693	5.55674390467795	11.6184060097028	0.142117414007035	-12.8448485821301	2.85056593795349	12.3892213707761	-2.44694897302679	19.1486628724337	2.61171598270984	0.181964964923563	-3.49650953059526	-5.47857835722752	3.88446227211339	-4.25097688616471
57	4.66541342474825	2.83170630428482	6.77229783783274	2.67682362280975	7	1	5.21025211679145	4.50663414851319	4.15335693580479	1	7	5.0270190729442	1.18228684980608	1.80689611527922	6.16592323093003	4.0819271298406	4.14982681196278	1.86357026707505	5.44894808352943	2.85424415245646	5.80478801434204	5.23852169310534	6.73026440308822	5.59911766692031	-1.78770718177238	7.0969430197964	-9.23521217089365	2.5411807318755	-7.10782138791507	5.64291050724568	17.1276345908634	5.35003884791524	2.13724213568934	-6.5221675642135	-8.26990200784517	7.07317939194322	18.1755144273776	6.96695955088891	-7.60698594730012	-2.52564899034534	8.09850784849916	1.16929239444806	18.9970671267566	4.36898550638432	1.22856453625031	-1.42293731484782	-2.49486178496994	10.8244115251181	5.63027535863268
58	2.29093848991184	5.97065203514039	5.07992955445968	1	3.27759601274093	1	6.35439345517796	1.46640824386643	3.50274880897803	1.58893891686717	5.16609908653342	3.21560505129565	2.90341027833761	4.25936155033629	5.51962553711638	3.04642826531217	6.8481609925282	5.67289039546591	3.58224718657683	4.99144159990646	1.42733161429479	4.65656733103613	6.35699417865379	4.57926340665389	0.847783593334601	11.7405906170159	-12.476942335153	4.38893823151287	-4.71193297779933	4.86489642256266	16.4470696355653	5.68669511852346	5.32005304077544	-2.63306236713631	-6.28478653471456	5.82250656138637	18.8687785535522	4.08647750374727	-11.6426123765862	4.18981985391783	8.9885095396877	0.791273406467959	16.2377335642922	5.70583333392806	4.51404023979034	-8.14048633237871	5.27655127884995	8.46824289248543	-4.27136072616988
59	4.33906794128078	2.35634271993137	4.57707569559845	2.86179022458024	2.64946444170911	2.1906106192034	5.10323179231574	1	3.4493554821857	2.39996215640607	6.83559933690488	7	5.66311597967226	2.26442300040021	3.54034478659047	1	4.46106447881393	4.07423348679086	5.82812957545052	3.77435156215372	6.58953546033533	2.26705903727791	5.81961494845509	1.01115144567606	0.251412273446255	2.26573710190449	-7.43657407589835	2.69898260222842	2.79630600133244	1.6502327211533	8.08005251781879	4.60619382580708	6.75486457655499	-7.70904629013712	-5.48568731651674	6.1105743715249	12.3084906841212	0.562125252144592	-9.45904418041025	0.251851710293087	16.9152407177154	4.10299864805285	18.8441918592716	3.22655379352478	-0.214318718386783	-2.23011389150859	4.89800256012794	2.4484589105791	-2.22046963951233
60	5.09190047490283	2.68953375014052	3.68107711533576	3.00372578941407	3.60153589223228	3.46401469385028	5.94004946016978	1.70149555004802	1.74797607937655	2.93364793132556	5.46291822770107	2.06786262085003	4.58382634871019	3.60399610228643	4.90785996647835	2.78368420574405	6.04996083503359	3.0952681421779	3.72506448223694	2.81732662256808	3.15410624960071	5.73944258372178	6.1034587062015	4.31613834936324	0.0123320519000676	4.57473649133187	-10.5683417112805	3.07710325906123	-1.71129660530654	3.28654766250353	11.3166949751554	10.1255765931565	0.841426152415835	-6.80476420162919	-2.90263419596826	-1.30128968137534	17.682902616947	-1.40456124060578	-5.65636589151178	5.51356273049275	15.3020797882322	2.56019293067957	15.9707806748689	4.45261662942344	5.4960952547601	-1.14371634399714	-3.11249434399768	9.15299724255687	-1.60272998716577
61	5.83068094395204	4.7933905583586	7	5.22660154311884	2.09676937363468	4.14446118274144	6.52325002896394	3.26573516717827	3.92979951600654	4.25588959580178	5.65383769616464	3.53699416630482	2.19918513838425	1.05246450333473	4.00362237904923	5.08691988453166	5.825616903458	1.95752207139368	5.31691404594571	5.42264376497408	6.06676440960572	2.91795699694869	5.73243161727408	7.68740149513718	-5.45096127325504	-0.0323281691250005	-4.5327665328294	2.03385232740754	8.21008086375335	0.357447313829946	7.31119340220849	1.03333606938566	6.51234888810611	-6.59354883588158	-1.23091957252826	3.33152519960456	13.6715399593142	-3.19343350794717	-9.81372871026461	2.07288287517739	11.9444953335048	-2.09981861682049	19.2306765463121	-0.178816068673273	0.456459378767354	-1.9777998108105	3.15546386405119	7.5544058102151	-3.29218071447066
62	6.56861264873559	2.86133419184134	5.73166831448415	7	2.46487904601731	6.2466191676558	2.24899948994904	6.322345899172	1	2.38207013797666	4.78136121833892	3.27756584832335	4.74382388799594	3.22985012769129	1.43774997231382	2.64306298706152	6.07969025276277	1.39616942137132	6.76642101913348	5.06558568876283	3.42315390579078	2.15167024123127	5.78118931666997	3.14755805671881	-4.85908052625645	1.83113298350431	-7.89445346950203	8.90684229216175	-1.19934125736459	1.88583372492767	11.8346762655516	6.10064901170259	4.30183718422499	-8.5932262998718	-7.16514358758795	4.1954880504601	15.405214924106	-2.74111031828229	-11.0233087000322	-0.255767320652394	2.69564847530169	0.143510057329334	14.085552533812	5.47203981563623	11.0015477383109	-1.01060556535321	4.7672521600069	8.77648575314456	6.30896559924547
63	4.23191181551405	1	6.22655281258365	3.80093704184312	6.89044419892076	1.90149955827586	5.85630454972801	2.65588439010726	5.33892088995188	1.12834711811598	4.66766862618514	2.07109578309564	4.87421595361925	3.87018803084729	1.5138808012321	1.77384200381834	6.63379345199607	3.28433127305457	5.55003751171201	4.89027511138965	5.66347854276344	3.95408499536919	7	8.58738362738445	-0.562638514272261	6.13684111130321	-8.81062117673894	4.36547598186188	-3.62234034205867	2.10335129021514	16.9714016050616	4.45640381347252	7.81812703923415	-4.13330684074074	-6.4881212072048	4.12262796670507	13.8911985898853	-0.88803815044651	-6.21275358378709	5.03624036726784	5.92539312649882	3.23409878097436	16.1211640110782	-2.78923274995848	2.66467732583313	-2.00594836748128	6.39975767331875	8.53402156553751	-4.68351607847852
64	5.8782440870367	1.33886817597016	5.93072475175023	3.15339953962721	3.28071602511484	2.28521614110638	7	7	3.61751294851081	1.5706795977962	4.00923740406052	5.46207652087243	1	1.68254501015625	4.60571198930727	2.20396172592926	1.3907933308748	6.66947429115154	4.992332769944	5.26856465603808	1.73656477495587	4.97763282614272	7	4.54284624989943	-6.3753400848494	-1.61042526429365	-10.660019737754	11.5676697546947	5.00513949488398	0.137741621016995	12.285039983355	3.08487825691027	3.01784681678141	-5.29278530563039	-1.99682717725582	5.27967926993496	12.0921046423393	-1.46957490225795	-6.83654193577697	1.59660239237527	5.15537147679227	3.30930440929043	14.279048449694	4.60133528025099	6.76710409438534	0.312979621623915	-5.96178302752243	9.02143331472004	5.89707382349669
65	6.3611530139632	4.06255137389103	4.74863384674725	1.58344327150609	4.62345591481636	7	6.19686862443161	3.16807078540155	5.88284992173387	5.48113716253885	5.40551645076491	4.44878848391681	1	2.93580275965738	2.13747341469204	3.92319790133198	1.44357200670073	1.54579372753912	4.52807649921921	4.33230851579714	3.49281778161977	5.7700741296347	4.14515459172062	4.51326953414291	-1.15393604290593	10.7034267119993	-13.6970405257212	5.13567877502566	-8.26733626763257	1.74475639818326	17.741562517544	4.57757080207583	6.93278124338976	-2.83046011272947	-8.89993721225946	8.03602111231659	19.8633999871253	3.68319865556344	-10.6729237134669	2.745382499602	7.42500227418145	2.13744447632704	19.8475457002879	2.97369535819918	4.80567588149424	-7.66054890016713	-1.90784336808445	6.49797299068151	-0.485855161956949
66	6.3436980645313	1.51027252920131	2.01887211209437	3.52435300044271	1.0525014942541	5.22440833565492	6.23932247163243	2.1004059494678	1.74972796315021	1.74217418712321	5.39512445366793	7	6.42792167128934	1.60391655240588	6.63898192650989	7	4.53281726505644	1.63946317373441	6.21282832777345	4.19331100706018	7	5.39404570566768	2.43356350799481	2.46436441447932	-0.760963015128532	3.74388324717011	-10.056125720792	0.200535682203696	2.38007815999013	-2.43038832050896	8.24079238673329	4.93898810047684	3.40552976476825	-8.17701066101806	-4.70877673250784	8.29184334562463	13.081984332998	0.12137263158695	-9.38468120952341	2.00643212741074	17.4336025485874	3.84866815611939	19.6344431816774	0.534698165401111	4.99962353487672	-2.80358902464079	5.31292712648969	4.74865643019036	-1.02980133736187
67	3.01079064708781	5.69838212787836	4.46865002926087	3.41009526139062	1.10269229641731	1	6.07359039495823	5.10986994092493	3.86528190641439	2.70961990393239	6.40148284344531	2.68479601153752	5.01226465145029	6.41153023872065	2.13383666394718	7	3.72329225654347	2.24498582042662	1	5.46677852275996	5.62691465245773	4.1954697573323	4.50875936480094	2.8110425051678	-3.89879134736066	-0.433606592398113	-5.06644096291996	7.0760010367414	3.26670412929695	1.55352889592435	8.45425920828932	6.63224347274242	4.2428648503188	-10.2114295265333	-2.81172085665702	5.03624622203921	15.0088612186305	-1.13617940362356	-5.95418638889221	0.735793704446002	5.1178964960895	-4.79156092234454	13.6180277402389	-1.59798871616179	6.6783076800521	-8.25117647417875	-3.61012247157464	5.14803595851599	-1.73312275487139
68	5.02388002744572	1.45810282722437	3.49426011909603	2.98523126343768	2.46507251163422	1.51280118209448	6.00696750782738	1.4208197618361	3.3294148085608	1.02291033819644	7	6.91834969876641	6.52866443423409	2.00653590876119	4.15773488782444	1.52856983230507	4.6844083279138	2.69247107010392	7	2.69795035476615	5.02221904292679	4.35481557674074	6.94695694037154	0.974329597773232	-0.916193683528729	4.08737400477106	-6.74647725536411	2.13866046794649	4.17980936944674	2.11387615235371	8.62359400667602	3.18944534328573	6.24874668887817	-8.2608490640601	-4.07511805465783	7.0907512835086	13.08564201585	-0.688482579156321	-8.29464425585689	0.63067787626048	16.4080947351269	4.03389527745754	17.7992520824666	3.60856642069504	0.572408713306991	-4.2821641574932	3.77664278817755	5.75435330833966	0.43000427456574
69	7	3.22848999334529	4.75631028193737	6.87419687457415	2.24867459808471	5.24002183081308	7	1	1.98363764075495	2.23466449853263	6.14194996787951	6.0350433449657	4.48909319891148	4.59453474661109	3.72327024419096	2.11608640438738	5.12194183840172	1.6223760630623	5.49764407827169	4.43755329706302	4.45987671001824	5.27281721248684	6.1873626594512	2.41439222020765	-5.0690970658445	1.33476996706033	-8.52131708003874	8.7885678922883	0.355099384333165	2.66747691681252	11.561893056591	4.58254832451797	4.68169858085803	-8.20058052756922	-6.94144526087691	4.66839485564532	14.9259290126953	-1.28168855063802	-10.3453524032966	0.820707271209458	3.8666159889871	1.09298741455304	13.7237380545948	5.87155451391876	11.3977624900217	-4.31534165981052	-4.74500771623286	11.6395014707161	-1.74405924396966
70	7	1.94527221112344	4.71703088398461	3.85230589080226	1.87303525043156	1.8884506356562	3.85594282530338	6.2377170187625	6.59384295459763	2.90248212722083	5.72721642720419	1.1554874916973	2.9853894588542	2.45953004259208	3.19872705891623	2.19866691973244	6.44462846255312	1.03251326952379	4.3195224912593	3.25655764662987	1.28247561740666	1.4273063189452	6.52746318077917	4.27747818341084	-5.16836236619818	0.286426293882746	-8.27314198651347	1.1502826252834	2.1454785259962	3.59773028006169	8.31243540808986	10.7291979238572	7.25478897872638	-3.32150413184514	-2.63778648897179	-2.41565424971951	15.8347514067002	-4.15523947455708	-12.0213893414266	7.24589455577529	4.50547730262685	-2.19661931501948	19.2500425790102	3.17922774520498	9.40773374158487	1.24201118792379	-5.90068780676684	7.30145359225823	2.58305193795178
71	3.41609101447362	2.69090001697382	6.64714734374027	2.66724541562275	1.31443087447321	3.15482904174107	3.68429843364167	7	5.62284762769988	1	2.82932862266306	3.28037621256217	1.90318552393743	1	1.84571382975527	6.6060628981067	3.74909969426093	2.02169216831932	3.76679974591038	3.2697681801037	4.68767537549286	3.67203706886668	5.78708618450303	4.5612170197077	-1.84520364309701	0.504851207497375	-4.49938987883713	5.63564777344298	-0.414104802775642	5.6990721696332	7.69542003571284	8.15561338599774	2.73003737251021	-9.959890979287	-2.8951199039241	4.88607450200825	15.34548442317	-2.46806278961521	-5.89175172986067	2.19618167128846	8.41605711057648	-5.98114179093479	16.1776110554315	4.06602203714966	9.65034422869189	-6.85388770161549	-4.79324862676664	1.27598109825055	-4.13688467274094
72	4.36818749134116	3.45787356059065	5.54878224267219	2.66045817505643	2.85233438245602	6.0528461751727	5.2111003315114	1.94088634043411	2.50604137052946	2.47528053888561	5.15382372146478	1.71225677203113	5.527029181153	3.25338761794545	2.63327477828509	1.35719292729701	4.2786901146561	3.13911636415955	1.64679123259887	4.65643953171609	6.20499880473683	5.65980423858236	4.29648347883866	7.7260033685316	-3.86356854316182	-1.05592787535699	-5.14890137581052	0.540500659412089	1.37866582810893	0.426492471129317	10.0818178789854	0.226703968486207	5.8732837499476	-5.5021029685237	-2.00920263744421	2.92044702270894	14.0416917335444	-1.21956225006557	-10.6870684609242	6.72617809493787	11.455718443526	-3.45765795594825	18.6240824174051	0.913154262746818	2.42088295034849	-15.7370661548916	-3.31950812553221	3.38949637402433	-1.24421291333391
73	6.98503394766209	1	6.56319165624836	4.33621408084864	2.79484599987239	3.46198760732205	6.63790496833979	7	2.96762777363432	2.75284815112649	6.05496443179463	5.38981798060034	6.13706434045726	1.52692302478535	1	4.63318627729981	4.21841198250159	1.21546466190468	3.31431607293148	2.06447937458556	6.71976577112575	3.17218179516178	6.90237553698833	5.35687735297465	-4.8996266998814	-1.99676760255554	-10.2567614782363	-0.284163057040896	2.82158443292923	2.80020210791504	8.92293224742579	9.43249619478297	4.68007199120143	-3.53993357955119	-4.48653138535777	-3.23402987971907	15.1169924793224	-2.59088362070183	-10.5164872121482	6.55326437919394	6.07766838947068	-4.71200167594468	17.9829855754039	1.97435915676549	6.55676006660638	-3.11964556649121	0.270162648383535	7.40710897343092	-0.0669518057080671
74	1.9399365844291	6.00380583597029	5.54970130415178	6.00733142795313	2.44331248247551	6.59003362713123	6.49402955573054	4.81325289886365	4.98045427463016	1.62317499959153	6.32992586636148	1.65026029468935	6.88534681136319	1	3.48347466007702	7	1.61568398334743	1.43689911532081	6.30263897508304	7	5.29906792024839	4.04906861769104	6.40147146950194	5.45414815485	-1.68932402835067	3.5969185512784	-10.4261219526867	1.38437605523959	-0.0187275433677365	4.02952942912792	9.28609898397199	2.85794626426702	8.38663453352036	-6.80089733526348	-2.38863983135468	6.78605414528736	14.7798677283851	-1.53891213796168	-2.92031151548573	1.73381925316702	13.5650063678728	2.39448209777175	17.6356748909557	4.67322436518856	3.31641007693125	-4.99560854769847	5.95888719054983	6.07447780032069	0.464635254237707
75	4.00332861676642	3.4986195117539	4.90096008500592	3.11077866040402	1.68355265694676	3.67926454044655	5.20251842393951	5.69095988827916	5.51967036671848	3.8464188686693	3.51672847832108	2.18480333275261	5.37565658604645	1.96735993596122	3.90874163365588	3.95725357601765	5.32439538106376	1.57793180036449	4.55962544639721	2.83315622700406	4.60950595232248	3.30177355515897	6.57402727224996	4.52639467589123	-3.06824156372866	-0.742923598207668	-4.67972740248492	7.89364907092126	1.3119208011629	4.18828659882604	8.16185107668298	7.4659788302999	1.87508081230868	-8.24434831180789	-4.47582362644205	5.26626785100245	17.7649523970129	-2.14608392775057	-5.07071601830139	1.41766905740251	8.24326753534443	-5.21069246295169	15.614406369565	4.66895965260647	6.271903393373	0.675213998117133	-4.38165454399363	6.16822368089784	0.451936946169185
76	6.30064458167713	2.81705443747282	3.0823402805987	1.91870268355087	2.89183598167346	3.57640693494706	4.44338235578181	1	4.25718179054586	2.29891408523659	6.55628904202444	7	4.78677095239188	1.09482958328986	3.47766854171313	1	3.73358338042933	3.39517341798156	5.95165124565152	1.83407248613605	5.36565875505146	3.87915884949896	5.63028665165746	0.232386184018146	0.467927980477683	3.88399564268272	-7.18736164576338	1.38293758497689	3.28195311635519	1.47457741861871	8.23111651355802	4.72384424119694	5.67474753523185	-8.11724557278552	-5.87179348594143	7.22632892941601	10.7089246386315	0.50558306814808	-9.28477045813267	0.790997050591586	17.6521150073606	3.57906608644101	18.7589390335188	0.0903745443544431	1.02155063599823	-2.69618488584167	2.02694132174521	3.30402458031367	0.0348417665284625
77	3.11876654963874	4.45057009580796	3.56938959993773	3.10946059007015	2.19639280217116	6.76231439958081	5.67842389395241	1.5413033356305	5.6931094788661	1	7	3.4227279761148	6.87890201468268	1	1	6.25200825047456	4.6123334868248	5.64550411765276	5.36000806985115	3.31929547590501	7	3.07298922144654	4.88689725263605	2.76392654496948	-3.48130437022086	3.77623974264406	-11.8379833524807	2.78730118546447	-1.3412217991955	3.04654236510287	11.3572385288568	8.91299464580211	1.31399910162179	-5.30607508931649	-3.06667239618762	0.49619339096659	19.4457676283987	-1.85515536853151	-8.76497808405118	5.1671914246652	15.2520691484518	2.48049948965904	13.4236904065817	4.26824219984212	2.58698542266155	-2.36802382498378	-0.440134929842765	3.01910223591308	0.369140276841043
78	6.98386045838641	1.6581988695038	6.59124152042376	5.96476249249834	2.57773056804302	1.37991937590481	3.94042883792292	1.61727375859508	4.11759660613994	6.59447917152128	3.82566826087828	1.0863716138486	4.8664203500575	1.80699315449088	2.07537905834685	3.89275062797326	5.36546709623059	3.52998050533718	6.66564985206384	7	6.18441588329159	3.88005312205765	6.06550017840807	3.45162233786052	-5.72193214381374	0.0527696866744858	-8.72645339434035	9.82222208028807	2.92904833517722	0.897127291126829	13.6874368971482	4.31529576510784	1.58001933801897	-6.81941555227302	-4.04863179420462	4.40580036992521	13.6658814141316	-1.2221921539166	-8.59064460214082	2.26171275838898	5.02468689125686	-0.730091430175498	15.3749117854084	-1.89344935355458	10.5181370481763	-0.581601250484627	4.59662826989618	2.28505822856386	-1.74431491221412
79	5.47350099740852	1.78407021886511	5.76914982902816	5.36452925037119	2.98401647741416	2.17541432948856	6.20387020963919	6.84532407983367	2.4320995533489	2.84717531358834	2.45129398882388	4.13254839659427	4.42570255496302	3.00276276975078	4.59390841405401	2.76297221319078	3.81408071172952	4.41142013534649	4.11273236204154	1.9360308229651	7	5.71715887915968	6.30991687978565	4.14025519046058	-8.96479768152864	1.14635218003223	-8.06926632611906	11.9381316945777	3.48130642297277	-0.585218603171462	12.6142988123463	6.25804153246923	2.38828598808074	-6.42162718687871	-1.96485068649794	2.91367165684044	12.6341683525697	-1.96456338088611	-8.55935605580483	2.74950118509137	6.43946881098842	1.92023557635908	14.7128653367665	2.81866024657982	9.21142731017681	-7.05084648847527	-1.84640940958474	6.42317191114785	0.141189387316164
80	7	1	5.57964155654135	5.95684883462693	3.32036306639197	7	2.23632709239636	2.81066210365282	3.23093767513925	3.76602407324303	5.21316654473646	1.70637341573936	4.5799102127383	4.22432207438459	1.93470248156191	2.04070887403936	6.86133651942441	1.86842627410435	5.22720753894944	1.05296242396268	5.57268129849631	5.8981049303893	7	4.59001380243241	-6.02263108673053	1.46891232515432	-8.52238778369217	10.2711629309508	1.59647629453187	1.23819055381543	14.0069737932664	4.11997707538796	2.56454987732875	-4.95184921240838	-3.37125861440178	4.25840947238122	11.990177087479	-0.732181144256	-8.37265881194797	2.79492767705854	5.42723075126516	0.0623588682402414	16.6542249712356	5.00987525310542	4.05970573359431	-0.312821927142564	6.24292165578204	8.2179082939006	1.17078412643699
81	2.73089132918086	5.39742000696038	3.88242775708495	2.82857025165764	5.06813743707107	1	5.83590626440189	3.21916439401155	6.0919490397103	1.6669629227992	6.24937313072361	2.25701328894558	2.50024802872782	1.68216618730618	4.47948429826019	1.27332236942249	6.27136980397922	2.44223809224706	4.51514506600299	7	6.80715567119697	3.61589298682437	7	5.11802547897338	-0.738124756469587	10.9743647155459	-11.7884353096675	3.90253564007436	-5.03935303884067	4.64693060137458	16.3291555270402	6.04978805653505	5.45071042046129	-2.94052891170396	-7.2008018812253	5.11071371362859	20.4559257632101	3.70793862028002	-10.7416739401644	2.212828423096	8.51266550742764	1.39197527605982	17.3649900042715	0.885342768662929	3.2126785049675	-4.64123504904088	4.66838911088024	-0.820679547189487	2.38000171148678
82	5.30919372125472	3.28963159832893	4.30841596601831	2.70241593275307	2.74403029557979	1	3.4762771712959	1.62357126915719	4.46426363445498	1.52407939049364	7	7	5.79350708317903	1.73638903785501	4.94402767796908	4.52670906943037	4.34360544259798	2.57718166253693	5.77127715580445	2.12902802404235	5.60080253909002	4.67342704304185	6.78640397415833	-0.256611619769094	-0.244641568466365	2.32450092798796	-6.9841841545153	1.32296800167485	2.90003657604624	1.83722549018963	7.24855234056314	4.23608795857104	5.54654517075246	-7.42379920444075	-5.36740292271387	7.64384174783229	11.2309612856914	-0.242489649915562	-8.54829294157228	1.54494211366803	17.3776726524842	4.19711296318675	18.362570175123	3.31775129873903	1.08844084803424	-3.46770972788613	4.31038797628535	5.48048226707018	-2.25063789342597
83	6.01570939839308	2.57959350640886	4.40709732982026	2.412078218841	2.9614936690559	4.18507584700808	6.68921173109321	1	4.47677836414335	2.59332522376282	7	7	6.9545331478403	1.65428712047222	4.00628013961756	1	5.3257716460118	2.56771402032883	6.84030875754053	2.697468467888	7	5.04066983917916	6.20515089184624	0.161420638785977	0.247208370411064	3.20209060464223	-7.35108213573486	1.44249626490097	1.76415482473871	1.31583053637819	7.96669954913502	4.51690290203565	6.44774903661021	-8.29035721962175	-5.02419357806548	5.98432475746397	11.5145029032285	-0.264663101858812	-9.38580120185882	1.26704703714229	17.5004884823037	3.6699504787025	18.7911533309677	2.93322485570649	-0.47305252203558	-3.70164219146363	1.93543989662578	2.84951136457238	0.847443205827821
84	4.28252843512813	3.35814722263316	1	3.13283705462458	5.41734417797774	3.33850970129155	6.75637589919803	3.76644018580345	3.81424431698378	1.39245668658946	6.93771198698023	2.7148583705763	7	1.14720385977512	2.56404485138728	7	3.34407989252738	4.79843447774386	7	1.71012564561889	1	4.13016962672021	6.78751267675385	4.19317901046624	-1.78443608152819	4.85444091118062	-12.3066289936326	3.26653441475647	1.16469114167275	0.28498986058738	9.50577062324454	9.51516249171089	-0.479004722470865	-7.2018009992806	-2.74203172535158	1.84497624591216	18.1859490529282	-0.834372953825406	-6.94997680499416	2.77607718002368	18.5894524101851	4.10439273060658	12.3797705883195	2.10994086517915	3.6511416160081	-2.25599212417606	1.60772775004155	2.0933568765102	1.60719393971999
85	2.94346853054514	3.15652396830512	6.09296299676562	3.54260452752147	1	1	4.81272306503704	6.43537788804517	5.5436762534768	1.85975784010144	2.24749171284621	3.25586400800086	1.64568946258015	2.23587039321748	1.1394912397421	4.29533686686314	2.56575697851557	1	3.61580028167028	3.10282466065044	5.44013669509446	1.78083025293082	7	4.85265050788458	-1.54375838923341	0.911604164685299	-4.13580794398132	4.81511019437885	-0.577309588847184	5.26414825899284	7.84354363572627	8.43823439768933	1.60854048545563	-9.04762827836861	-3.27081199910533	4.87593229290747	15.6223582674789	-1.98797964277962	-4.93070289568893	2.24078130822344	7.44729035815011	-5.64654756382544	15.6738337551696	4.4202610215126	9.77820649134297	-9.07591560751766	-4.1084471584141	1.10605718521463	-3.26815821037178
86	3.83516032180204	5.18011216814514	5.06420294723873	3.20636403196032	1.15789973991133	2.84737509267914	5.25744451281941	5.07627556968417	1	4.27390874452477	3.36867187467184	3.26550033052546	2.2158016640983	1	2.22488656325557	2.34494344292757	4.65348163310399	1.05010397383903	1	3.78341448958252	4.00601609757954	3.65580566362511	6.62691956543959	2.99095398797232	-2.08882202418128	0.373291896160468	-6.01661643334155	7.24199047000404	-0.0804446220275762	5.40553195836946	8.12296606447554	6.95792767277528	1.12551808899203	-9.38472966111069	-4.52330282181832	4.38222968708962	17.6215832359547	-1.99964975294328	-3.83936120715244	1.70722820092574	8.55729440129356	-4.68461114022771	15.2454895064807	4.69188472326986	6.72494361092494	-7.99732184421963	-3.41064345090295	2.09091238359577	-3.27022274819585
87	2.93460389836501	2.38453011451091	6.91430289145238	1.73988494364517	2.46753943156198	2.06044157979104	6.69929832138974	1.43803427723949	4.48184066507899	5.57215843581937	5.99942997896755	1.93723398836844	3.24103028192303	1	5.00372194054527	7	3.91497007219112	3.66042105532749	1.57380811080524	6.5528776601839	6.1437063096209	4.45770040173165	5.92342898788808	8.48476084474625	-2.26479570148615	3.13402374279753	-6.13310825290139	4.60891998284727	3.89551378046227	0.782119508379511	7.64379013685585	2.34452591030696	5.34046961767991	-6.28681881943004	0.0501361410646767	5.78533998174669	14.9694273605124	-0.251495448699535	-12.0348258851914	1.54243231896913	13.2793824168556	-3.07253880048872	17.9664121983617	3.10971152668531	9.26141610210704	-0.174589922218596	3.69609465307162	0.943623564168951	3.99949789721582
88	4.6099233202808	2.89789666391365	3.88246447821991	3.20585992947026	3.42834653732067	1.72447767407103	5.49256674400112	7	4.77282162880982	5.22428964769049	5.08986844123972	1.63279138881139	7	1.23386714355521	5.52804063682472	2.44533147661511	5.95291136004435	1.86727585626783	3.75579363941472	2.38870180001002	6.57104870251733	1.81365436946744	5.53067984399316	2.59937016784883	-2.77785816926002	0.996184168653098	-9.37855826698098	9.63488986597813	3.10763618472574	-0.0987609918049447	6.14592142666491	5.14574679481972	6.00169962523331	-5.48562918789545	-7.83169021122955	3.90673709038997	10.8372982922536	2.05763848213063	-7.91838932817066	6.35341715828806	6.3666474251295	2.27344731478108	13.9936137465175	-1.11869026596471	-2.0439476986281	-0.943469126190222	-3.19179499852619	1.50485445790452	4.19732942270497
89	4.71929785428399	3.70377274670008	3.23998051037413	2.47650101773139	2.85090054890752	5.21486111736916	5.83007758695594	7	7	4.63887669016844	3.49925874674652	1.93909973369851	2.46983181472901	1.44687637526242	4.58377497607501	4.51538194899574	6.31184719773818	1.16150689077974	6.34628616292563	3.09276730376965	6.43651081702578	5.05768699248423	6.99739895797851	2.41000185854453	-3.25229561782363	1.28847707466715	-9.24393861911189	10.3065894193624	1.19194634745238	-0.144755828526937	7.03905348894184	5.11932864010801	5.52626807099163	-6.53920192018998	-7.21762882642548	3.12200051642805	10.9567547327601	1.63420950279661	-8.41385314814027	6.7874887745359	7.10456722787776	2.05745454874055	14.5390179606559	5.61360724424671	4.03490452443071	-7.27403861261414	-4.06098866403627	8.55735791284338	-1.84929212994676
90	3.10681748564143	5.72474474720029	3.51592910382222	3.44695302346012	6.83528662333748	2.23763510992354	6.11652419071505	6.08337774705275	2.29224375393099	4.16799810689894	3.55581761531634	4.3024595797921	5.01101065514346	4.7483624040306	5.2161251200006	1.69590653887466	5.13119767687014	1	4.62917179432469	6.32157593083716	6.90798623110447	2.13008422975717	4.97031602611829	4.66163941785186	-2.28467545536618	9.9130056762322	-10.7479670662726	2.38977190002685	-6.78781290271312	1.13803031831288	17.1328384508931	6.96261803856366	6.79166078883865	-4.88929522153517	-8.68703472650588	5.13615475705327	18.2388854039287	4.57491367703685	-10.4341777404786	1.34137558179564	9.6007552214613	2.80438615781383	19.8396409433889	3.39347785410227	-0.244764620842715	1.17772286258911	4.18873218059091	5.65152224029734	-5.27915434421886
91	3.53330139223507	6.60408130781199	2.82602413116063	3.3778290057836	1	3.99971824636814	7	3.68798620251221	3.45952075302759	2.96924016858213	1.8646738968515	1.5374082960439	3.56038486269888	2.83378689616708	1.94596524683604	2.60748467823246	7	2.53802115026501	1	6.69777227610371	2.80618557447936	4.47939611618813	4.46139439526519	1.60230229415574	-2.48632954720502	-1.01267781510723	-5.47854317272213	6.53806069371442	1.99455597090229	3.26780124976999	8.69949662660556	6.65051486336673	3.05790733047127	-9.74624061207624	-3.17939307920005	4.66374567448704	17.6532650248996	-1.06557328915869	-7.24340877980913	0.380005000795717	5.47342524609119	-4.43092538111407	12.9732198787511	4.24319444000712	5.93374877156402	-6.56766191771261	-2.78089458888682	4.57328089077975	0.908235614451709
92	5.55381012692406	5.2684584285861	7	5.87523376743363	1.68929837400787	2.37039232415818	5.32346375847089	4.86701168061084	5.96957837792301	1.30173118867775	5.09025266221232	1	1.76595830037537	1.25081229125833	6.29460490399692	5.46090142645274	2.95490946072752	4.39866989122803	4.08701329757001	2.65079837443314	1	3.28540575895327	5.31896859201252	4.39996571697331	-3.60905662559382	-1.91042981407237	-4.76252897833133	6.32094492912166	0.782090142773979	5.01841721100129	6.39418985129104	10.7443233620773	1.88751582593873	-9.85635132905171	-3.2960704342057	3.01262959337109	17.9867786093995	0.312344403349464	-4.54216969045325	-0.0149054736326585	7.48241183791455	-4.242422236379	16.0582468491033	5.13798536289819	-3.60796614686814	-7.02254580320022	-4.77095489447783	5.37825093769033	-0.878885620507961
93	3.0583987431862	6.06159776821994	3.1931239226576	1.79607989394062	1	2.04167386917498	6.6615973249099	5.12848653197609	4.05549478573778	1.33991371988015	2.04525346573776	2.13467863782751	1.75945422423853	3.03736851788684	1.81750769026759	4.55674684867584	6.18790681925285	2.10219390609715	1.84477513396632	5.43163244666228	2.77279580000608	4.43060221278664	4.14378025158918	1.56432377848604	-2.83834328827301	-0.704086828775637	-5.81446493770229	6.82155895986832	2.46898973377171	2.62169082682021	8.97058742758439	7.28359047335237	3.14158300440405	-9.47865214192976	-3.38577330831595	5.28536411632199	16.2675113719465	-0.838179328005734	-7.5911909301916	1.22987017946406	6.21079481019062	-5.07887882772813	13.8644961299878	6.70860577473567	7.00414438201695	-7.39388350519357	-4.37488947197772	6.00870536707436	1.24861247253906
94	2.66829748995456	5.31700543127982	3.24075383075657	3.40708217071693	7	2.76215443261273	5.63472028374026	5.56775873177924	1.90142060550366	4.96928896653138	2.96909813169993	3.42793784346052	6.35329805104737	6.30734007303104	4.93698849457983	2.29320893081617	4.28520470842873	2.6877581273885	3.53119737820528	6.95332838512723	6.74273891110667	2.08578615807232	5.94958203848802	6.14822260088422	-1.4978947675283	10.2259322620977	-8.80209185700808	2.67658289493038	-6.59446950202795	1.46617653524127	16.8840014013825	7.21464688747502	6.63429844341458	-4.89074322701736	-8.41455293729448	5.65040375732298	19.6001326213453	4.23817817678825	-11.1317071651095	1.58275501366753	9.05776319575825	2.29626664676415	20.2485623215426	3.11132194269145	-2.86406053833277	1.18669630319033	4.7027965729329	4.99274005485967	-0.8959946368634
95	5.26691100932667	3.25552063408347	3.87120904150065	3.50262997523688	4.51242584862154	1.76173667166198	6.11235598759363	4.53909665424726	3.96526984470262	5.37444080595148	7	7	3.147751050259	1	1.92921610583475	2.48603177396431	4.90647240208164	2.91049743932833	1.15789714493146	2.55264181878588	1.26396733888129	3.32482065037461	7	5.58265065694601	-1.04261645225632	4.89345095099599	-11.953251781364	7.33983877069369	-0.127778410088824	1.46881059774554	10.8417444165171	9.83517274890123	0.667142885768281	-4.36535605151884	-1.20410238560595	1.7604815301666	16.7754212488983	-0.619247905070808	-4.6439476607323	8.11120890073011	14.0744440138818	3.47565576055777	19.7957465268261	1.74188310742114	1.66541855193663	-1.79355770806119	-1.75481193562327	5.68635018981669	-1.44350910094862
96	4.87312546703956	4.91779589405252	6.71050911732855	4.44536560761404	2.75189250848977	3.67556826893211	6.62939583623882	4.22562400900534	3.59934031526952	5.51542695985216	2.91145532373195	3.56119774509014	2.03523669771739	3.22925937143472	4.64590972870653	6.23857208360379	4.98250871298718	1.54328664220967	5.54410087357777	5.87371082560109	5.77048796105955	3.58019467679259	7	7.62222299469135	-5.74268983593461	-0.134334490297892	-5.62857477320531	2.15799992228583	6.94049248499979	-0.126655431196083	7.42063954942108	1.21589387916732	6.82626121379623	-6.4341594842331	-1.67697973012003	4.51047079021726	14.4585678395343	-2.5700217407942	-9.11345729755751	1.37813797007007	12.0426675465997	-2.81742219948477	20.4261821761293	-1.25344744940476	3.36795073439734	-0.163792669832329	2.38462390574903	1.56824699035938	-2.47054488433561
97	6.58233187293687	5.78013366150544	3.12373987386596	5.1066986657795	1.92245315673023	2.47919827388414	2.01512385122694	5.00695490758072	2.65409796549026	1	3.42121010999473	3.74680210921863	1.90533776233688	1.55267963771142	1.99553633282089	1	2.67127300655729	3.38341917516476	5.58357013310947	6.43226777004381	5.83744553205459	4.89578258450284	5.88250326484152	3.96310712245582	-6.93875354409384	-0.43890786671945	-6.58219321789178	10.6624244270857	3.48575331558603	0.438317964904524	2.51400440021866	2.44030719433523	3.22840369853505	-4.50563769142344	-6.08811456752611	1.18928190216724	10.1692739384066	-1.09658834827406	-8.32917943137268	5.40505978491589	6.90696865678348	0.811693038942328	14.8636710574094	5.4099237832771	10.4366077254051	-8.43745963079819	-10.7494152721728	1.35847917522489	-1.26389663854085
98	4.95782043248203	2.06752269186544	3.10514330181115	2.2956149281813	3.39815452488124	3.94894630066789	6.57339966476441	1.36031766008859	2.18897110689541	3.53032474815953	6.04358228624008	1.48337690246664	5.19343760763237	1	2.89604592212339	1	5.052218514508	1.17206401750681	7	3.37420887059533	4.79879526807	2.59880811674067	6.53696287145833	6.14531860084043	-1.31110031493937	-3.51205090653128	3.37234731889099	3.42681970756821	-4.60486895687686	-15.4259538399205	2.18704335244451	6.99186009050933	-1.51443207411428	-6.68876199259196	-6.56964375698273	2.33981970037059	1.02387900164225	2.3212642654912	-7.30207291644198	0.749192132363235	9.15950492417429	9.60196204135075	-12.5873859012335	0.78846341595386	0.483730185362422	-8.00429678607846	1.54726164035912	8.41735639140922	-4.19814681626217
99	5.42056312424445	6.44400361228561	3.6402406306532	1.49824472666818	1.42128641566719	2.32196499181329	6.53589577879507	1.5129623141341	5.33895960212651	1	6.71107934750015	4.19369753299267	2.50215585841614	3.18423194771271	5.74859462974169	3.75038512102618	6.25711514121977	3.54176163057995	6.08218937595223	5.14639346674136	6.53003879601129	4.24821751877078	6.46357406542609	6.33744237442517	2.89212516811212	-3.70789440826636	2.93048508823366	3.22956639348028	-6.48731121853001	-4.38454020675682	-8.36599969973346	3.31764115995962	0.79524219070895	-0.0158903906921891	-12.8096387262676	1.88952269720633	-0.337180755340922	-0.442648561667058	-1.07622245765711	7.20838084494797	10.4431357565855	4.96435481363832	-2.16071206369695	-0.29902544843192	2.70562851989873	-5.42176342911656	-1.8931757012496	5.44604231706903	0.847541251126201
100	6.57222092121035	6.54484490739633	1.06770399356684	3.84195885287434	1.50989261219791	3.77384836654026	7	6.31746950970488	4.30524891278945	1	6.64024652166884	4.45901592349448	3.43267211963888	2.82913085174994	4.44959181857617	2.85636981873702	1.90306311743477	4.42997829071953	6.26014086152276	4.83541863811595	4.89390700831532	4.78781736061396	6.31951832641846	6.20275000192182	3.04101388653769	-2.85140805469005	0.0696476003345786	2.56840456405691	-9.768389691263	-5.14653967532158	-8.84577960500424	4.88426132392722	-0.10193791611869	0.972104016346096	-9.07891431401639	4.46897936727351	-1.16503544458498	3.63853093459959	-1.14046096528017	1.91699493199395	12.0006348140381	3.28181473936999	-0.234673060586417	2.60546707970419	10.0154173606878	-0.854591520575064	-4.32044860525452	5.28884750179685	5.96603099684918
101	4.09076071340229	2.57503077286857	6.47367525033106	4.37375955758316	4.47400937325236	1.48504898798267	6.82773067132238	1	2.07938941132474	1.98906385630289	6.13167610095775	1.72223944144473	5.93182638692763	3.78859629047274	2.26356919152911	2.77443077059335	5.42146245738615	2.69835479477878	3.51918754734204	1.66056462978405	2.84703303461861	4.66660620468704	7	5.29410101574157	1.27854653592617	-5.35395463370935	-1.79828057800429	6.07766924279473	-13.0243528641056	-14.0330270650157	-5.26930110997905	4.37469532731889	-1.45861966433928	-12.3111689159454	-6.84316093112868	6.71529619786879	-1.18755379076426	1.05642666084499	-5.22169836370418	1.18646373670354	14.6949715155403	10.6456434215704	-9.94926978326581	4.2159122545047	5.08663246058348	-6.81731895980134	-3.5916379256551	10.001835801591	-2.87515693741286
102	5.07733426851678	5.77140182099647	3.89427036055571	2.22433279454251	1.54940448685047	2.22528392795616	6.138587358657	1	6.21058826311211	1.85513298874159	7	3.85997231699605	1.50697834642342	1.91022076551006	6.09512993400178	3.48183754207427	7	2.60832984804531	6.77950145113994	5.81821399086137	7	4.41044393118022	7	6.22453139227722	2.45125250432002	-3.5042304714298	2.48955912419711	1.59524197815549	-6.22071837310903	-3.78679270775195	-8.05241376824522	3.3941352010942	0.878599419008478	-0.0244838265682342	-13.6973808434006	1.82893821808137	-1.40400375138806	0.325437509092602	-0.899264264208627	7.03523265318037	9.92188561271743	4.30478945619972	-2.44746652771132	0.5011350336749	3.32673398797824	-5.01114688320403	-0.891035736135713	5.85795557876002	0.62816069692955
103	2.58163145215377	6.65063222819223	4.39559852282045	3.75596687186406	1.41872356881162	1.44328005249967	5.91869195302558	2.76612362542656	5.12621577768655	3.71945560815613	5.96734480739495	1.89035451879316	2.58879793073036	2.44350624534134	2.68763956512476	2.26141921655991	7	2.3743740791396	4.40368694996284	6.31355585275911	6.44745358383243	1.07602668021707	3.90836069976953	6.38553116133523	1.83060698825728	-2.3715538519926	2.10723076047818	1.71215147563424	-7.54840606777359	-5.65828944116013	-11.4765289694753	3.81897413469368	0.769972650042375	-1.44870144564386	-12.6196710570379	2.15506880776121	0.795259271315938	-0.317990364519307	-0.764945712882011	4.67663762518155	8.91725763614135	2.47657974288598	-0.404359192024029	3.62737838547763	5.46645469854915	-2.15309575748988	-1.19116127706042	2.32575895702641	0.224510000274196
104	1.44580597813185	3.16843869003329	6.73251365481314	2.20794128915428	2.76367366631978	1.35961944865738	5.00436653188205	1.66390682615466	2.70643210816305	1.5206782691116	5.77436823072644	1.41218887743182	4.68386066191386	1.01140753779777	1	1.34183204429475	3.82338880583404	1	5.13108098487184	1.56697510419491	4.78967451619906	2.54724967656897	6.48048714541417	4.69549814743892	-0.524629229081193	-4.66385872717144	-4.20693529077534	7.17380956055963	-13.2890804508823	-15.7953796667678	-5.88861160613746	4.65408926655183	-1.48458276638244	-11.5486938050089	-6.99714266296228	5.30722586316562	-2.27205638674053	0.825769569855949	-2.80253074881765	0.40065102885081	14.8593873808366	10.0983546064697	-9.72091160979913	2.40711307155865	-1.88445265193766	-4.93415002857867	-3.00373395599137	9.1361875599817	-5.76712515820156
105	1.94018482158406	6.85030159331204	3.18300357460356	5.04400148027252	2.10654255790376	1.81871053064317	5.03503373641485	2.54478883335763	4.98103651380175	1.83180893979897	7	1.93017900697004	1	2.09838790180566	6.52372882285795	4.00859249645907	6.92926853330801	1.88884623461366	6.6921408783455	7	6.70635791178405	5.69124602131419	7	6.32932990909452	2.46012103575186	-1.56379928136503	3.40752776976152	1.12783089714611	-7.81827295610348	-4.09441539580594	-10.562819836801	3.47887907010704	0.0807245432987329	-0.966140067863832	-11.5768469572771	1.63465938299478	-0.331775555023812	1.54043332422814	-1.3605291384472	5.1730893415877	10.541983172122	2.39670017740663	-1.04440525432909	1.12861539269848	4.28707291136997	-2.40854735746541	6.31181038632815	4.13206894699062	3.74295177517094
106	5.81299220777619	6.10386912905356	6.3373425412428	4.21501554457216	1	1	5.38029329177909	4.3639022020869	3.7032489192159	2.98721130591756	5.79774233997672	2.44329020470494	4.86369506446611	6.51496803677932	3.21134064377024	1	6.22587317692993	2.76078947924711	3.13906070699247	5.50917476802783	5.49923848820884	4.45559246841837	3.51246829830676	4.66260713460942	-10.5107909815623	1.81249629312044	10.0933153748884	3.80088429090659	-4.84337136611509	-6.23432875281226	1.34718298867117	5.67193388054499	0.656352960127855	8.0030540758305	-14.249604035071	-1.34387784153927	0.9621832915903	5.68122330262889	-8.11838519741214	0.722528094954194	5.61604330073548	1.8751256228817	-1.1680999205385	0.805089235785084	6.56452664663822	-3.8738199324333	-2.67595779645662	4.50591879867213	-4.6650626441592
107	4.59047919956796	2.24724203539814	1.87985052470254	4.35966262773334	3.04122106048183	3.32539424605872	3.88531597503107	1	1.50947361486433	4.25353822259236	3.51372128086803	1.97992974499125	3.86049760943354	1.376837795514	3.22842982506907	1.67126237284786	3.72231231111409	2.4903039780039	5.10851529905991	4.96264583130106	5.22718563073373	3.60495387359107	6.24653907944589	6.95475880584489	2.00099419386152	-2.57530136639549	5.15590946918805	5.73004542733828	-13.2976660777434	-18.1003277063895	-7.03625526607823	4.49379999948806	-3.12811691225075	-10.3418264486021	-6.80255670824575	2.55409461125945	1.91776530317786	1.67453634705155	-2.64434045173351	-0.0543764163877099	16.949330716065	8.34247754750133	-17.8240570916205	0.28850597745206	2.79461026295394	0.192913574412313	0.212034834114411	5.39706734448628	1.77637544072051
108	5.51892262573828	6.10016184504769	3.9480598867042	1.49850605613571	5.01543863880458	2.12261217654484	2.98038644846855	7	7	7	5.46795517315776	1	2.90582761011196	1	3.80727586390071	1.02870585555552	7	2.87422369159732	6.37946495502906	1.91379562642367	5.96470950533629	6.38844425284173	6.49993049789524	7.08068325294549	-2.08293995110691	-6.8444925748144	1.694836831418	3.21590464682983	-7.95825848072962	-12.4551195421512	-5.46376620246732	7.79487627368052	2.90259991227903	-13.3453476457129	-3.89773067161	5.04853622812485	3.16332212227079	-1.28835782523094	-7.86277645339365	2.50917813771401	9.89264786468727	12.6207007783682	-13.9995303700266	3.50016491965485	12.0101915967402	-3.55303008655178	-3.924003018944	1.55424484308948	-1.60704808815053
109	6.59206348740308	3.35288349338942	2.84848738042767	7	6.09186450640423	7	6.51274133035608	2.91488611862363	2.43003211161957	6.20374867534327	6.42385403550997	2.62358766250138	4.13540753961887	1.83338536831464	3.68353469885912	1	6.87447727547944	4.47511580520703	6.04234018078128	1.43586218190757	5.10855243379724	5.45287328360243	7	5.41358594721225	2.07425485254462	-4.66437997553046	3.14386366029856	3.61873268954851	-10.5799584494844	-15.2617065944035	-4.46221457138125	2.39231882364057	-2.86658756708218	-12.2170809158261	-4.70035836743149	2.84002060322934	0.633331661309461	-4.8205835370898	-7.5588450602915	-0.145107908958074	10.1824218742079	13.2807368843697	-16.6560803674311	3.91821720732873	1.34239695379741	-15.0139270079654	6.19782258537997	5.3040288951901	-1.13446437064448
110	3.58286972108168	5.73416008967103	3.4279437431248	2.34952997095308	2.20929716696529	2.83988335615592	4.21081729533855	1.61993527703716	3.86330124125233	2.3819873948705	4.77710379709826	4.38162846208587	7	1.41624859051583	2.17178623646508	4.40591610808894	7	5.76306039155262	6.99535241802658	7	2.80945910950452	4.25076217601062	7	6.10232023403066	1.47969305012682	-2.04125822056025	0.852503257148874	2.99570862977299	-7.5409609125905	-6.29491745445617	-9.92983648409312	4.31387298681923	1.44828598483323	-0.649246908001034	-12.7859085749259	0.209765033535743	-1.36440041009705	0.34639472512032	-2.66665995425114	5.69512635455531	9.2479525153228	2.78205286411859	-1.61821183373288	2.74977090970178	2.92570392723126	-2.90999876913902	6.65844547491647	7.97339071299364	-4.08627376507643
111	6.90195482717169	6.282628434467	2.85604269590986	4.77426455148096	1.7379685972037	1.75568610184709	4.6188594094668	2.52382241343395	4.22549617611123	1.88281144263906	5.55557185343266	1.9882686607885	1	1.23236789017899	2.01944491899504	2.68072130422434	6.91184643879614	5.55642535203097	5.0333794355332	3.41861845680787	4.75520526374592	3.24472360780369	4.50232699488266	2.75082709902626	2.49243007195076	-1.98661598595946	2.21917744278791	2.13021131352185	-7.80956110255983	-7.77852755633983	-9.85738265585156	3.50588483303394	-0.760420863050346	3.55520728799716	-8.73951616832508	3.6542037083128	-1.40718770514321	3.45409963911021	-0.609153144436231	1.21803753858146	10.8216503158089	0.226291143449349	-0.516636403375535	3.10807173235753	5.86487761942835	-3.20455513170185	5.80470276686383	7.68363591305045	-4.58301903754138
112	3.66428386730338	5.71826528682444	6.84186200736153	1.4827883387075	6.99845466514997	6.62043421555654	5.15713330668553	2.38766601210779	3.76470244229716	1	6.22377675030305	4.21218305605737	2.82232148579676	3.37389921430357	3.92447330646297	2.02112089752454	6.95122172195005	3.19250472105683	1.91582241041004	1.82247044539624	1.65968375352288	3.46086289383503	2.3958934094371	5.90230664029313	-12.7234540750813	3.41459126490047	9.25735561700563	7.90251928317716	-2.24949251516189	-8.0173039001751	0.997384503968281	7.90482917485021	2.14672263224959	7.10561814787291	-10.2446731713916	0.495506076987844	-1.79230882137144	8.09833410253475	-8.61893000612728	3.7276297718136	7.84989256946489	-7.82055062993706	2.44530758842024	4.11432470880229	-1.72936897629066	0.946334621640401	-5.52225405643599	2.9610170743648	1.72294984142553
113	2.49222389434477	5.54997341665317	6.4710322118907	1.62767151294261	4.52237564678236	1.14316084309791	7	1	1.97294878389743	1.1316115868019	6.78491029620565	3.05373266035552	3.13638031565561	1.56030261723293	1.55543655681492	1.41569503469249	5.65702550924931	1.3486079057438	6.61755795867434	3.58829222846579	3.55011621229635	3.83877905721003	6.59090504211201	4.98358486630916	-10.5299698995532	2.75444658911111	10.6162839624023	5.86852745844695	-2.81510040555208	-10.6143939316222	3.90594652969784	10.3405221487887	2.52861887822898	6.00106923324724	-10.3425799423891	3.77785071569613	-2.45742353370435	8.2714185740491	-8.95025877233664	2.56112254155325	8.11858719621146	-7.46517765881252	2.37979623962417	3.16360440510781	1.39195548137709	-3.48915674545564	0.860895959619763	8.22969586355175	-2.17328566423772
114	3.52929335809586	4.86323295160226	3.11942619321154	2.77644031294852	2.00833922951774	1.21644625583279	6.89599592312102	1.56698979359287	1.84313161979501	2.77252879833313	3.83669618652782	5.87732106199811	6.78909553275328	1.74291520065523	2.04491888715783	3.90584869885154	7	5.58363886510209	3.36907412375839	6.90269523656769	6.49885091809592	3.94519281248138	6.90232087525253	6.45755398418769	0.61893250685327	-2.23484643065798	2.4240116652661	3.47407100710667	-8.42761203906812	-6.38385244277241	-10.0474299260043	4.33272953396797	1.6626263262546	-0.649985924301548	-12.2102696233639	0.473788334605519	-1.39184159693152	-0.269239775724024	-3.37470465155695	5.98220279802954	9.49612613985873	2.81706155915015	-1.53893535006567	2.3976388218325	1.90167553861164	-1.84910656152729	4.90925093215827	7.97583888975127	-4.62252844767905
115	6.34150257261954	1.69905887881272	6.84881781818864	2.54250752974791	6.51540976328755	2.42602176382858	4.73833109916013	1.74876635360865	3.39446692843359	3.96454395149483	3.15270040892859	1.79211618976493	2.09509023269616	1.58634191885878	3.3770927579079	3.15631067018288	6.37463139051807	1	5.35332836968626	6.62177819672185	3.4692402328808	2.8968048960865	4.15140781593347	7.0388073979405	-0.134984302528888	-4.11885387231905	1.82433038118778	1.57713026140422	-8.93889163787844	-17.3292950373931	2.9961091129972	7.58099952547578	-2.5595953773957	-5.3955768917243	-8.16045454842477	1.98340168727181	4.84155907882959	0.0473351631234461	-9.5430070450993	-0.134636895217798	9.64058932522463	8.53172664048601	-11.5155878867749	-1.53601991498393	2.60529925064156	-1.79524382206919	3.75162042593733	2.27652153114391	1.50470695697338
116	6.0113518499549	1	4.10738025909761	3.77769311502382	5.24869851015651	3.86629576913711	4.87963730629618	1.34812237108885	3.63941430723018	5.97359654556996	7	2.93649387236437	6.28753990892883	2.29010839891786	2.36494470425996	1.31032986095828	6.20496093392651	1.07725169900952	2.94887850577833	2.8330061390896	6.31394104920851	3.72702543531397	6.7137623173369	4.34066840537834	2.56588558198415	-2.32394535056473	7.23534816355343	3.44698561832924	-10.1449212489588	-19.2728853275166	-4.34395304462538	3.99035765148329	-3.95016166325945	-13.0430569918283	-6.48651701192347	3.13829905990987	4.56335254560349	-1.3190502898028	-2.43306045508941	-0.39480323881252	14.9103414762624	8.83036905288628	-17.8365827136649	-0.312424943385984	-0.321226590120997	-7.03107969922145	-0.347379479647206	2.96864414434569	-0.715505851183322
117	4.0144575210586	7	3.8696893274873	3.30463938788472	4.74898146647979	5.51083773911421	3.39163547606245	1.39299575734638	1	1.74201799534234	4.8791640952478	3.48323685272711	3.01088796367695	2.72361313118438	4.35194638310202	3.13368962963232	6.14018956046316	1	4.55173438803214	5.67856627403502	3.30132872717649	3.4415874026868	5.93296521994814	6.75595304415015	-0.133356486383188	-4.88811285199433	-1.55579943859356	1.35273358369014	-4.45188915928791	-11.6295839454536	-4.50081055971798	7.0761493827771	1.64317659924523	-14.5916462961564	-3.88227925371758	4.57209300194476	0.079777581648087	-1.42006404068139	-8.15136420597812	0.526230099891197	10.9336620889681	11.5139446789354	-18.1208694467358	4.49641924278051	9.89023465381225	-1.99039397501163	4.13694771054742	7.54440308206637	5.221623430787
118	6.19408212635269	6.23634353897757	2.8967881691593	3.91523513809425	2.67028397763045	1.93634534556108	5.92682221751387	4.02889655048151	3.87976074523485	1	6.72268724880758	1.95100869661303	2.72808682110056	2.58722735597013	3.41128728033475	1.52545139144393	2.31114786767612	5.8982783140953	4.75190580139486	5.67929178366443	5.80311487233946	3.93642293579285	6.17049725784014	6.43403250266757	2.92154969527704	-2.67456869211946	-0.0277538147223747	2.29026855548174	-10.4707803743918	-4.80982977552536	-8.19276961099439	5.2997771323626	-0.519191177021744	2.32096102922022	-10.3708758192659	5.42179876583928	-2.37267566958334	3.6140442959727	-1.82989232931898	2.90569446698032	12.4358766855294	3.44729142207261	-0.704736568712287	3.84923787348221	4.69352879715568	-0.683818685878574	-3.5676160910154	5.1892993792886	5.46171258233894
119	3.05782384259079	6.30698377880879	7	1	5.03721247234753	2.38435866722863	7	1.13553328271699	5.08539448082265	4.73958806487589	3.61256366754342	1.23312324767873	5.45772779237807	1.13119011683409	3.13238189587838	2.65183160383264	3.63830127805128	3.18381541672667	3.48711531648961	3.48739436426755	6.05399737966413	5.85494488603357	4.46924360063219	5.10949610090248	-8.53965430785283	3.59467868945905	9.42613688813114	5.55893857823302	-3.48608042041974	-6.89751480642123	0.381467607009866	8.72560012758778	-1.83618863538198	5.99514851047884	-11.0109869601609	3.31661579813033	-1.49642258465562	5.8484107462047	-6.81233759812688	3.40259529573329	6.40718601864608	-7.13011959718363	2.91926712362983	1.06751295771817	-1.24930188413765	-4.69165014315273	-3.05269178147662	6.10982970531817	-4.39574914047506
120	3.30782899827879	5.09152449249805	5.71403078274295	3.74752122329853	1.76865501866797	2.47633538488898	4.12535598597536	3.08838480845062	1.73769340122605	1	4.89808739736829	3.70567148293587	1.4077327913677	1.44782893969819	1.96822217372766	2.41462253489308	4.10484788908819	1.68744343703574	3.13000021020177	4.44799728729808	4.72494089701709	4.75015071427223	5.00728425258275	3.13833306968842	-9.06689501766731	1.47429604224223	11.3571644675129	2.76064443666837	-3.11545206588141	-5.82852972521903	3.2675723376475	3.89825116499421	-1.35905975780822	10.2204321506842	-13.6629609093334	-0.208624933919566	1.25057226664457	5.05106185210527	-6.56829166780298	-0.147505605006645	5.8406183045593	-0.0917603521975219	-1.26165017882405	6.02205321470886	6.96231092587609	-8.33754819026911	-3.44908754424816	1.97932565249021	-3.02611633159743
121	6.03602356446172	2.33706017735332	2.13227788174288	3.16322593842462	7	2.35917518825374	4.51864138718006	5.72467411579415	3.17148502158441	1	4.53005326777109	2.34076401430581	6.93397695050739	1.18168611750055	5.02373512763278	2.52443003083903	4.86174728874293	1.63585108752911	6.96502641705477	7	3.88509635447153	2.88880396969441	4.99352735331612	3.52479331280224	3.73033957554153	-2.27966287431406	2.45068411030515	4.62005763527029	-11.0136772262644	-14.5849425588701	-7.11094324151684	3.36948547957513	-3.86840409149585	-5.37789793247422	-0.47002405698625	6.34899439969072	0.917362941658748	6.13344762046942	-4.63463469400462	-0.115525011592868	15.6136245901739	11.2245456548223	-11.4839233677349	3.32162412724941	2.73602533424906	-1.82802247026247	1.83352127163471	6.95013837035808	-1.5220431517094
122	2.37806726629642	2.04521475336913	4.20347146072683	4.08619968542719	5.29161230045277	2.41498417875293	7	6.19703011412373	4.96140863716646	5.42540801060203	2.82399801401585	5.12150679810973	5.85145211191418	4.26597003531453	4.44281520610401	3.12485476860898	7	1.71971795033914	2.84766463442141	5.92506663705474	5.88382343979884	4.55701967425281	7	0.836100246852957	0.295734307871311	-3.43208778300486	-2.06957104726602	4.2964649684851	-10.87405462243	-11.2640549364148	-1.99627120925392	3.9037707542047	-2.78497139457547	-8.59472117055815	-3.77405729283279	4.70227790758566	2.88561499351813	2.13118367311492	-3.05959634015415	1.7938556101715	14.438589161956	9.00336002481314	-11.068305965588	3.85737746693137	4.06692574140092	2.01809292026968	5.32997696992	4.29743150872895	-1.44884023587837
123	4.57629589860076	4.57149779045252	5.78494478981811	1.90488395638419	3.75409109145626	3.37095696501043	5.59796416588977	6.99490933053923	5.84473439574701	2.80919744435653	5.82551810997782	1	6.63133088189278	2.30864028367829	1	4.9414841648138	3.07133190545429	3.32901793717882	2.31337413266839	3.25600611073723	6.97182248928034	6.50155639970639	4.07051320560758	7.11593970435847	1.22086312255674	-3.64793613863814	0.479348073899219	0.0185062480077673	-5.39201619008251	-12.9073271128113	-6.39503717601687	6.74942647047695	4.07783569935223	-13.5942772702024	-2.10040782113024	5.77370040109977	1.05272309347566	-0.877878198495291	-6.64316411925665	0.302437217152929	12.3456685481604	11.0669596752681	-13.761976437014	2.33472944058113	8.01152496368205	-5.8685390019484	3.14794736426344	5.33763917827675	-1.88750096798432
124	6.56650640633483	1.01910697820976	4.08749849540867	4.51387112623145	5.91900615971288	4.87863356492888	5.47834624369012	1.52347705265967	3.4697823056984	6.0148019733821	7	2.4953697775657	7	1	1.21914163388289	2.47126696658229	6.31897107203901	1.24077010256629	3.94115820868695	1.65881637539722	5.05352653024898	1.52390743082888	2.97405046168342	5.05285970258549	1.43613405455082	-2.74041636365199	6.16938915854418	3.23022593054055	-10.8511567750038	-18.4735566077807	-4.32920461098086	4.00768046905968	-4.44538274524125	-12.6938986661785	-6.34897196345849	3.15291702617449	4.12947638851323	-0.120690576157253	-2.47682225192234	-0.468261300178227	15.6991301403282	9.87649770847778	-18.4508549703408	0.444014406715677	0.00326612206658994	-9.85425668016948	-0.577510166119346	7.45257779552163	-0.0755494885344807
125	2.33873355211555	3.9051205649066	3.97734737176871	4.01514305316439	4.3241282634787	2.455860086272	4.26236772949575	6.42429296726092	1.06998429719233	1.79467431213964	6.60633448653616	3.03749623337296	1.81026462694016	3.8233476445554	2.17270368657075	5.12342114369405	5.46549692413994	2.53500673785335	3.14475322174369	5.00766340986696	5.46675197747817	3.61708468920104	5.41549616013056	0.77363184166054	1.87404868841795	-4.28561225013123	-1.99475867884289	7.53403946488198	-11.453586297699	-14.0143735452475	-7.58549221496745	6.89547562389355	0.559905918214177	-9.54369959850975	-7.20592083067503	5.66128665085464	-0.970939553723785	-0.960072725425064	-4.52094414968584	0.859688800485105	13.5160180071362	10.9569467804629	-10.6474525911181	5.33189005322519	8.23986912611163	-6.25038593236203	-4.07129011537358	6.46592942541609	-6.56101670627097
126	5.63964897151725	3.45721933350644	3.32662208468655	6.01512073448155	1.36938168521138	1.53862800989263	4.47699021105243	1	4.72592559377652	2.69145943468063	3.23669894058891	3.86729618113888	3.10526824402013	3.71926651650833	6.09664031515109	1.87177182055199	3.20307179190599	1.60589616364084	3.38931550093652	6.05455294393845	7	3.67017899025083	6.16124190708291	9.37385304409282	0.818619154574691	-3.42581253567055	3.30000181358537	2.75251051158342	-12.2174583942214	-17.994456889821	-5.26048445324891	2.84951163843549	1.24805140813652	-10.0329178187425	-4.93488190109221	3.09517415793939	0.0302068828713702	3.85808095304606	-3.77492859432153	0.880097377546045	13.1238712192463	8.10427134155883	-14.5004267643082	0.581707516854814	1.68518700008815	-1.15624937730235	-2.17053591377164	4.35691857466391	0.786552594274047
127	2.73893406296251	5.30626923799761	5.51473834487649	1.78894216876234	6.91806405240138	1	7	2.13674023755396	2.49112654792547	1	4.752324890432	5.80229068368521	2.00862024632458	1.16635911881372	6.25984756673801	1	1	1	7	2.88482043625199	3.60939553959425	5.61427518967992	4.23115056191615	2.00706197806974	7.16854944710252	-11.8602904347377	0.874276416990834	1.56922801297422	-9.79752092429646	-19.8815085790088	-5.2999672499425	3.96526999994035	-2.51025577906741	-12.4264063610795	-2.5195278067121	1.62916946646736	-0.527786164036465	0.658493007630807	-5.73030444900696	0.763043788640342	19.454998513597	8.25292773432841	-13.3892290006694	2.3566974863222	3.3850400219147	0.208172406638686	-0.807856607528311	6.02264671727791	3.04204592757571
128	5.85398898951954	2.93152598202597	1.04018380877978	5.39810488198635	4.75972981399204	3.39419855351419	4.11093390499268	5.93148494086357	3.05591228022903	2.30235546717796	6.23565166861656	5.6121155658496	5.71417796326329	1.2797525466419	4.48301341880059	3.0596923129819	4.54327693461324	1.52236988125196	4.14723478032098	2.73897611722267	7	6.15475047785931	7	4.28346110066455	3.25632196485252	-5.2558430362335	1.02901425872971	3.908218103343	-9.54670530332445	-13.8526073677622	-4.64854322789619	3.55592666378827	-1.71967303452364	-12.1235067249261	-2.56487509568486	3.98886369868753	2.32935381380346	-3.75024929940987	-6.66044682615064	1.11887956563609	11.4840779896365	13.5250548745201	-15.5647795022883	4.90835574888749	10.4412149461647	-1.08540759607817	4.11800471100335	5.10097820706413	3.45314437544218
129	5.79935245562642	6.17482936807502	2.73409448366274	2.49870079231693	1	1.8458407047508	5.79233786396993	3.09494857414182	4.7901408553895	1.16759513594812	6.83165659647426	2.29724959540289	2.54180848458493	1.14950669823611	3.72713581002759	4.5766026768211	7	3.62462073421252	6.58391338120695	5.71192644900055	6.99573151447988	6.33819972868201	5.47918911854969	6.92422309462306	1.92845147888487	-5.11659728392971	2.77366697251176	1.84506476045786	-6.82933849346795	-3.85072838440539	-9.7090564163058	4.43883585112515	0.0691013806515374	-1.22296638650513	-12.555842185573	1.88020730963486	1.52695549592441	-0.666950589623372	-0.0146474356131739	7.71913575326892	9.55477232065818	2.87479116900083	-1.71523881335001	0.482248783126994	2.98536148453785	-6.63834972015439	4.90204485288486	2.27684474934898	-0.0199009122479993
130	5.6864433307957	5.11712101121323	1.57956895575398	5.42500679438239	2.29743884041018	2.63249267861823	7	2.65340818701997	4.54061313366659	3.21329673219361	4.49553505685944	3.53255233522452	3.65985292191237	2.76546986005581	1	1.89819861230821	7	1	2.94659380029823	4.23286080328794	1.71306866962174	2.31632931004425	5.90624056991625	6.39535446228396	2.33358924980366	-0.550599578995554	0.854284740842319	1.27879397970573	-9.06734605404183	-6.80515844377213	-8.8542719817429	5.16869958987269	-1.82560965527042	0.229383242599288	-8.35797204189824	4.26729127543167	-0.969124941700584	3.28484340434572	-0.859369175975268	3.10535599496717	11.5683786193608	1.30990620442961	0.383422903019893	2.81420338418105	5.29075366647065	-3.14061088542162	0.466287789206883	7.67827344932518	4.28449823818172
131	2.36448631549873	6.88908788846643	7	1	3.90768644262212	2.60106610149223	5.79820360640511	1.3676496370588	4.14907264000706	3.47876917159799	6.73397685755085	1.6807437921343	5.4396159346543	1.86209380357519	2.27942846730479	2.89694874570056	4.89596783906638	1.17303620857773	5.16765326529293	4.66793276829766	5.69307565839529	5.57655034213356	2.68726199206757	5.13533647878736	-8.6983547380623	1.72463158688022	10.4656406346534	4.86424725534345	-3.46607813698026	-6.25010078070726	1.3471725937392	8.84379527703149	-1.52948652713881	6.21095983784005	-10.3921822652475	3.56244979894815	-1.28741478374105	6.55139115441713	-7.02686721805535	3.67128330489113	6.5856828879711	-7.2856863627155	2.9847354006556	0.697871342499214	-0.889923991072157	-6.54355381343079	-3.14637969094036	5.64149457435575	-3.64379754624027
132	3.28744391479481	6.32224376164034	2.17004405531397	3.73549266065236	1.0244554158668	1.76492723636623	6.63908066784613	2.28091336546869	4.24563163551844	2.27263247983082	4.17266005363936	4.92832607638242	6.37389221173419	1	2.17090577644025	4.10567780674371	5.94446998769838	1.62023976118065	4.9249102907456	5.08510526620716	5.72840306554081	4.70252958847082	4.78943369786426	6.07644354649312	2.80923030410827	-4.23053933642969	1.79721004774439	1.75622529603595	-10.5573129576239	-5.6529157754434	-11.0491104603984	0.856146682827562	-0.710061931324266	0.527864921968388	-11.8312775164838	2.77948112919032	-1.09109086127608	3.60449163759778	-1.59046518640946	4.293759153041	9.46991379697965	1.85773667912923	0.744966311299202	4.91492357672614	2.45879808313524	-3.22856594259915	2.85542919565365	6.67629049217935	-1.76386786186224
133	4.63937871189691	5.26427006621696	4.96159319121285	1.41711001825041	3.51324098867139	3.20670664705639	5.4268734099198	7	6.75981193059121	2.84743622972825	5.83455284784192	3.49542249088628	7	2.01468154901101	1.97337020149769	4.09440715765858	3.26168291858208	5.35920407612522	4.61232082501556	2.23521801892012	5.19243777566032	6.71574561791253	5.29625190342085	7.71962552821517	2.08271852026551	-2.94379313123574	0.802092813647851	-1.48331579757183	-5.5526891155477	-11.7580087157247	-5.76319561030796	6.48936053908608	5.36970258208653	-14.3585652223015	-1.4816114758911	5.50603486926763	2.20598625251411	-1.1158961243175	-7.10781396145182	0.754611031806659	10.9867290965514	11.4652183691	-13.4202814167682	4.61401340225271	2.47966065504861	-7.22553893451535	3.23750909172826	5.22649976891736	-1.98524188013806
134	4.64266014877433	6.94386042453822	3.89786496329161	2.37495183631903	6.87636338769383	1.8621102879915	4.41899123001641	5.12341694416225	3.90499386116235	1.59549619345076	6.4431321746388	1.2531956243304	2.34244992790763	1.11662785345361	2.01766771693979	2.71721998521777	6.93681432847596	2.52951172159528	5.50879162965396	4.79107604668931	5.08100921243941	6.36329084522788	5.91835961311697	5.03362399089193	-0.372363091341165	-5.46699432375794	2.31025224240145	1.51503113832225	-6.45969090599533	-12.9974722858138	-3.65285700107212	8.16531827236578	2.0287799802127	-16.7030632025401	-3.43740532765973	4.02127084457654	-0.505194720231244	-1.22067012164	-7.1536631017998	0.877381623928564	11.6421433829372	11.607072967617	-18.3434164872453	4.01858858934137	-2.91613128337517	-2.74543349421447	-1.42112679008969	3.36631992536379	-4.04779412375858
135	2.68139477313914	7	6.09429308749274	3.81793127891394	6.84918997902319	7	7	6.65144410281102	1.6658652349049	1.574479623164	5.20838430840687	2.12809492025896	3.96715486105695	1.95189743677607	5.17947297350745	5.15741828363	6.00466535495063	1.97863032159788	6.30279703871982	5.5456680321674	1.71706971577244	2.62205837528206	3.72964894232001	3.63432034107675	6.8152251459719	-9.22799597118826	0.748787529995184	2.33163811799828	-10.0025146548423	-21.3177170339644	-4.31538522240603	2.6337991890883	-5.6693835317162	-11.7402941951916	-3.48374954469413	3.09737575805133	0.196976378643137	1.74747704890946	-3.80872189796955	0.308682398286344	18.8940716456132	8.64394252272425	-12.8283432002016	1.3951280808421	3.93222043880725	-8.3423025293196	-3.22735213320961	7.85026646905832	-1.67442867905311
136	5.02782187879833	7	3.45731745558394	2.94071210699991	3.18441818865182	3.85301119147197	6.98505226117707	2.4771830827485	5.05547517793279	3.45255169734391	3.29624213642395	3.84130980505214	4.75606801379196	6.3844728528507	1.89579617816982	6.38897292176732	4.51516624758532	2.26885965854426	2.65708049380323	3.77958277670946	6.21547578282019	2.44033436484984	5.41186154221418	6.7364007990482	0.575390394171359	-5.06673644284736	3.46210253586734	1.65084915756832	-11.4614339513138	-7.4664622328497	-9.83341682774787	3.38206226224774	0.85853672566796	0.366761451430896	-9.78780964891335	2.85309705285045	-1.61987259697848	0.369128589882546	-0.521580918285611	2.84840126790744	9.487362522737	1.78485417736215	1.43914991177735	4.66214517340521	6.65759507382614	-8.65278882536558	4.21038976132689	8.77009283857529	-6.9671881044731
137	2.47935114378763	1.43554730342973	6.36272490814226	1	3.76387283105909	3.12618128740914	5.30655193499027	4.37771807148594	5.37814229384774	3.65991062350712	2.86084578417167	1.21421344949919	3.42098696122733	2.08605650266478	6.49963352801953	5.73907665163765	6.25434998193353	1.41569533285529	4.40952591201344	6.46714927251664	1	4.98920740645151	5.26058246080256	1.7836493398475	2.50770253313228	-7.6782165238894	-2.99301919355451	6.5051044843516	-10.834904407236	-13.9871089870903	-6.65828703601615	6.56262248771493	-0.500769259017574	-8.38854277196429	-2.70934178668967	4.89170464045293	2.81355618730345	3.05403758731427	-1.997057549368	-2.63525572179647	13.2931818048416	10.5338067529189	-12.9580741475875	4.78143842268077	10.1440128220102	1.09242339242304	-4.96374280281293	4.23789393985221	-1.534919058312
138	4.16259997026473	1	4.61190160468144	1	4.51833295694619	2.75773347767543	4.37591127307874	5.16962523197263	2.4132686762707	3.04098256028768	5.41693565643495	2.26679675884004	1.96252009475115	1.65039014868586	3.83743123770531	3.94962238357349	6.31042629745295	1.14167690584044	5.64019207682213	4.21188586286518	4.18610402829383	4.61307184281304	5.25317490737991	2.56299901432301	3.15838118734617	-6.98183425384724	-3.94658013640176	6.16178933283454	-10.2422632515377	-13.6455110529905	-7.56540965659461	6.34251598422025	-2.08266314978974	-8.95881147490756	-2.54335080609316	5.09142194251619	1.83128842609366	2.28159239797969	-1.92591395888689	-1.8253557174316	13.6637974509943	10.5474333530488	-12.891540614852	1.01062404693715	7.98929787094141	-6.29851499050536	-3.9146064410638	6.10409046883657	-4.73306456961543
139	6.355734760378	6.90108694221578	1.79759218927966	6.7566538507922	2.77463835802838	5.40193488920964	6.93994681794394	4.78165850770451	2.52402464533836	6.722057619508	3.69809988703916	3.27154353214634	3.23192724694237	3.59953238283654	4.90798483634753	1.25200131313342	6.74169800956434	5.59438354697003	7	5.76617653506187	6.15942362379367	2.18987762320376	5.81488712366413	7.56689827098079	1.2735524925852	-2.66722672741152	1.00346238506252	2.92848780237095	-10.5649627797054	-4.66307263844402	-8.60779427605603	3.66287992244193	-1.63391047010418	2.92143680457542	-9.98814112309305	3.61064254756625	-1.79709482413788	2.28728616689451	0.905815476760013	2.61713127430375	11.1057423857254	2.36129579904176	-0.925182548111869	2.1548365028538	6.69154459649216	1.55691423383687	-7.24681967535038	12.0297644763498	6.65805038431685
140	5.53433225205053	6.78155031451605	4.20284290110324	1.12721430035634	5.94676629244171	1.5066093003993	6.81374243820036	5.72206707715483	3.74489333910435	3.54454257437964	3.33831626967081	4.55691959781801	5.53580354603263	1.74573102008321	5.70766127383576	1.41705584228197	1.38161125897944	3.06585687486696	2.84633271765361	3.76885194318021	4.32658009032841	3.41575324733052	3.87874839709773	6.83548399373857	0.0201476262380162	-6.58182098416395	2.34808689783105	2.50512329087908	-6.70760287338331	-13.523413905475	-6.37855630358544	4.38074489893884	1.69958621282815	-13.7949479376256	-4.12105336146633	4.92545453986454	1.25493521237733	-3.03071947731389	-6.0887617643245	-0.479981134572983	11.7828070695364	11.0347193288422	-15.7444198270754	0.885689356105535	3.42248426828931	-2.61878590639788	-2.87053895173076	6.90329972682024	-1.35625877725259
141	6.22141009680824	7	1	1.71688981154802	1.16722128877111	1.79868843934196	5.68806064757065	1.50127908277385	5.16544853990163	1.63628075374908	5.93097973782831	1.47618593486283	3.5932299881278	1.75607740633365	1	2.86741170283989	6.69811229544226	6.25265092129612	4.064178740757	5.25780489886044	6.12599991190724	2.97429411354745	4.1432284999607	5.61545502212696	2.22737765776723	-4.29594263447494	0.519824993692613	3.59209062583098	-7.41097807974612	-3.31911890461682	-10.3832764964666	2.10744027326132	1.34586471703236	0.0662206924599275	-12.7706547847133	3.66787520199692	1.93044696402995	-1.43691109501086	-1.55293778745659	5.39984634499198	7.84890123209491	3.90077260692861	-1.6225052529282	5.13461994213897	7.10422168808023	-2.01073912705244	-1.14892796246555	7.12444047269833	-3.64754830399061
142	6.660263360886	3.85165493093232	1.2841248344698	1.34166345047209	4.99329520528829	2.51814523772101	6.90764298430167	2.10458218634942	3.83719252657622	2.63569871796186	3.00404435142256	1.96426169467738	5.65819904955517	2.09005949636156	1.81789013622491	2.67895137987805	5.32259807300197	3.66530491042452	1.98732950486953	4.43366163063976	6.25685295974307	4.90426946033828	5.13597968298478	8.04064384942309	1.44223535042133	-3.85866444135546	5.49407416627897	1.38713077980596	-17.0869992800138	-11.2665373817545	-2.00755872850247	7.92223032047595	-3.86537134011333	-8.17636532494939	-7.94721985085938	4.08510264457192	2.32862286829517	1.47320592044522	-7.20785646804939	-0.93828703593954	8.13616302093164	12.6449199178699	-12.6975840876177	5.65271643820725	2.97859145043906	-15.801310678115	-2.37293478468162	6.61797217112077	-1.21160057003269
143	3.28831364017363	5.83294069179886	2.46454024331547	1.1751781279262	1	1	5.890078977679	3.84427943307164	3.85977169262111	2.52412285410291	6.27670582648625	2.11868443725702	1	2.26992124505571	1.77165048027622	4.09496464581896	5.81160835954017	5.34150439424363	2.82607282881994	5.29731188510705	2.97239772353402	3.14120916471928	5.17691478493	5.37746065688129	1.19987015122197	-4.35349204493367	3.14996107750933	2.15704572388311	-9.20242069470052	-6.47200638502922	-8.84762102933002	6.16703791422381	0.226565313978023	-0.70902924959825	-10.3649004114564	-0.192391890479043	-0.851271575153166	3.29153994690945	1.7765955746953	4.64244070966396	9.86977756837462	-0.149497635476157	0.77294831291369	0.665104113156884	5.74991541055055	-4.07353317196901	-0.706791951865562	8.11802731950313	-2.01275879558451
144	2.88906182224221	7	7	1.05796271168929	4.57797213756234	1	5.80762286480039	1.67412843939038	5.8834825504038	3.77620224414704	4.44060045604142	2.29737755570212	4.35434364548237	1.93732235860965	1.82200913272101	3.0110593983255	4.35453631480654	1.26982650959193	3.26370717074924	4.70349136701211	5.46120359612354	6.35388647126692	2.85024773607352	6.11383565955148	-9.24889690218692	3.26373339315589	10.2493982283343	5.51537825494185	-3.2800447098881	-7.25439859233389	1.17669231838484	8.01897836203314	-0.687460666475023	6.23028496906505	-9.95210389388531	3.17105596152152	-1.23862209527134	6.73107646460413	-7.45489776779741	4.16797144556748	7.89485909717522	-6.64663276894284	3.14875863467419	0.743559518236363	-4.44522275390518	-5.54268697963928	-3.29899439829738	7.96269085574019	-5.4575005418987
145	1.83241357922702	6.94609680379946	1.07206408014914	3.9271239641348	1.4314505308125	1.12250754792546	5.58721902623195	2.39661016309656	4.35663464837469	2.58353437293477	2.37352091992061	2.93375078217891	6.46615097043055	1.04329586966651	6.15786339484975	1.68959713583679	7	1	3.91779978811156	6.85042464113667	6.13530132860695	2.98081393895364	4.16558300796249	6.21519817435017	2.43188310182869	-3.60617570919314	1.08844868856055	2.60166360050118	-10.9895386367575	-7.03191822781213	-10.0889672338489	2.1502533042726	-2.35558150731561	-0.506375189682259	-10.1570360054228	-0.164874291042442	-2.42287001446679	4.10941871241862	-0.319594182747529	4.70862978265646	9.53948795284709	1.74251764616881	-0.967694549062687	4.27451937938195	1.28250514665437	-3.93840470638532	6.9773564670346	6.94893965860409	1.96604225923161
146	2.14177295875874	1.76085591345415	4.37841226853481	4.04787628440967	5.57663854400137	1.83725174080776	6.32892604505921	7	4.98065329152201	5.16044457680044	2.77376431944661	3.6999936442246	6.11952800132695	1.05567129905818	6.04783008435048	4.19595598644477	5.8971888258932	1	3.95197175378706	6.76263188669497	6.54918214299833	3.25559900481095	6.78560782460256	1.21367879924214	0.255043316143154	-4.40916390187464	-1.46000415118473	5.70067763198127	-11.169724749353	-10.9646343894722	-4.07086794653976	5.0213953493063	-3.1616779125377	-8.21631404247027	-4.31826038444266	4.59732506520806	2.85093275373381	1.31864702271408	-2.753651911258	2.48353270384636	13.9032627815083	9.81877638755643	-10.3552789913427	4.38504099001264	4.45603880101142	-1.71125589720081	5.14120828584754	5.33599402979887	-0.842730824495755
147	3.60024985054158	5.48754723783987	7	1.796209363674	4.97491325029793	1.74160061202792	7	2.03795171523072	1.65564900336596	7	6.8167098833549	1.27406571723779	4.47665636046994	1.04869666742875	5.9466830505376	2.87082662530772	6.52678988589806	1.02583304574048	3.47709229829271	1.1463129785387	5.34523752784714	5.92180251045068	3.97190060374627	6.57748416849059	-8.12960455936184	2.33626780646124	12.7270339904756	6.13295969138189	-2.64486925753389	-9.35841288354531	3.56245898049064	8.94344764553162	1.59311351368047	7.21893256242482	-10.6943000353652	3.90287466857124	-2.48648939003096	7.28084685954205	-8.93040289884905	3.81419659898552	9.09913563590059	-6.89477358362426	1.18834177231093	1.09803822922949	3.97716529869359	-4.25126059948035	-1.45094306169623	5.04213005775353	-5.27890747827257
148	2.59401249941781	2.89439340312456	4.94542078739033	3.7172329290372	6.75686825570196	6.90137526507425	5.47768621835618	3.49321494775463	4.65560919920358	3.78404865824657	6.99232070838956	3.23324003663361	7	1.28054071831873	1.59984067061933	5.70965156362259	3.44737814117208	3.53530000391763	6.40616638991087	2.69414161380505	5.33217902670304	3.27728442293952	5.11513728337011	1.78026768957759	-2.39251625679192	-7.93614353708564	-2.74849311533125	3.78131516558381	-6.8556720071749	-14.1063396286739	-6.62019913918614	6.49874692232749	-1.44297513805388	-10.7091474703122	-1.78504757033891	3.1065298577173	-2.12945211173372	0.211806630437923	-5.62417612993449	-1.30092684530372	14.2278252746657	10.1343818239702	-10.0914210113056	5.09110703750333	2.96055002828774	-1.6290410616536	-0.743679277645041	2.64907992468508	-0.718445074866887
149	4.40398061196732	1	5.43874549379684	2.45807028554626	6.34843614288812	1	6.91593226772487	1.33033686315775	1.65845270346345	6.59717089771342	4.32528367833224	1.88347881527919	2.60729058064859	1	2.44950272943684	1.70791978229113	6.06510739014752	1.86361013690611	6.84487057074591	6.90629488929207	3.9249077152273	3.03640357340015	4.96917687144761	5.25809240327764	1.46761609918329	-5.10593730845833	3.67356624404464	1.45822991689156	-9.04541628843369	-16.9809746985673	1.00278502999063	8.62752328092198	-1.89418543815558	-6.56277917860066	-8.63058903119219	0.73834400774039	5.0690499501334	-1.45419310697648	-10.1626717232967	-0.0425196629855349	9.86751685011395	10.223625863899	-11.7603158161107	-1.73431528190399	-0.320691654836235	-1.64059576199931	1.97734430614772	2.05564098206459	-0.49529197889372
150	3.43812491079474	5.06089291013587	2.28805417077416	5.8553696800153	1	1.33731229596116	5.82834576034371	3.15208740810246	3.45755838900214	2.45671339488695	4.79639228711967	1	5.5626942201118	2.69216739458496	2.62180447041358	2.98163173276214	7	4.31656018808791	5.04033887202558	4.94611681565869	4.1824545846552	2.89040623317929	5.05125485870577	6.58777771962484	2.53517566506859	-3.76700746034326	2.38209131290085	1.89187074110142	-10.5236459434734	-8.95521049109497	-7.14179137312749	2.75925945547643	0.437888514396721	0.479145133732627	-9.02805878851137	2.5479721590526	-2.35407675392497	2.40043863097312	-1.61849511626947	4.23918469729469	7.99033667508362	0.070308395352528	0.829820807628084	-0.552841442165765	2.93141050781807	-2.44342450932628	4.0936488859152	8.91788946104494	-3.57752163531867
151	2.84954199680958	1.59754359615175	5.35608780634951	2.92770860779032	7	1	6.56867123536589	3.56571404576083	5.24613115640249	2.13172034399495	5.90005449796376	1	5.07446287174464	3.68453454769831	4.31307768183486	1	1.11018787905104	2.7426792615507	6.85795588166258	2.62686940914011	2.67567861094189	2.69843247171172	5.98157913797458	2.00126580179471	3.76628784478169	-5.20847525650502	7.1878539449537	2.5344388056629	-11.5925912577709	-15.4308581772026	-10.319312428157	3.46362934130439	0.891221902237035	-9.58209584300559	-0.526351880924823	4.06465945404671	5.16580115674006	-2.55144779925706	-1.66027700447805	3.88265108340964	16.4124142094438	3.6114050013263	-12.0684419196369	4.66744185372347	3.34350889127512	-9.55912709219967	0.850147720193903	2.06652001755377	-3.96112460664233
152	4.82163969534906	5.85291136568964	1.79147042048243	5.3783749423223	1.44386491771734	2.52479362508084	6.87120431299401	2.96219350196984	4.28963658667881	2.05710100694543	4.79511542233622	4.41241537338459	1	1.75138211397125	1.75968952081018	1.01259051475536	6.99418510831744	1	3.85164659608598	4.91769205032405	1.96981305150701	2.74704870404254	6.54084932063235	5.60340571098954	2.52118104049606	-0.497318554622587	2.54512339560946	0.608532417261504	-8.81721294655838	-5.31992459551149	-9.64688418206941	4.17221317554774	-0.960964966428147	0.447135470604246	-8.23397265887892	4.02351053256843	-1.61518072208899	2.65181519027145	-0.864168910991002	3.28753899346048	11.0022061617302	2.61859515545551	1.5006806396671	1.54015907586296	4.61137115968937	-2.09869055908728	-6.31436877771529	6.17285054976724	3.92169685880197
153	5.09829615427337	5.78919869481077	1.99835468278858	4.31027667325934	1	3.37259069647808	5.17318950730658	3.1504796710654	1.68525482066798	3.12204349995064	5.84163476276272	1.85424560671585	2.20477648177596	3.13808860431469	1.61819910206548	3.46756966948355	6.44855570657215	2.04242582268409	6.69049515741468	6.7752016985977	4.90963225039613	6.38817489476633	4.74313698012329	6.25989875636752	1.47552844319202	-4.03431326372296	2.58235277876261	1.36157044186461	-10.2490050667053	-9.6305628762006	-7.06613490533094	2.76751006430911	0.922499850665925	-0.163782290651493	-9.80504580901286	1.90692485733937	-2.27199331157037	2.80944415380348	-1.73306505050916	2.87532769345768	7.72340452753861	-0.00593818785423877	1.45188702997918	1.2705736824032	0.850628017221004	-1.09819352494138	2.84828653031923	2.16544947187436	-2.58591741683433
154	5.01276321197112	7	1.36856270522796	2.14296411472679	1	2.94768574396773	5.99552555768875	4.42157583573715	3.38747716749564	2.75749429883875	3.90733588150316	4.71200239473791	1.25349685093925	1.9614966145133	2.19277459571716	1.09879971824926	6.6731467676225	2.39189791815684	5.56263767251863	7	6.14147556533685	5.35589612397342	5.87260866740618	6.8527436856184	2.53792800732709	-2.94212386041705	-0.0857599361027369	2.24157889570409	-7.00936062103258	-3.71982747769614	-9.73782670718429	4.51302804247533	0.0963822013043816	-0.0140368241916909	-11.4000953433872	1.30655327194456	1.87038392891843	0.691408771756209	-2.7676944586299	6.21112250945972	9.95666855001603	2.50354326862036	-3.30085679291037	-0.296683202775217	2.82345599285647	-2.13055080083717	3.31380629951853	0.0480471874334051	-0.279843788439739
155	3.86627552052888	6.70889336016241	1.76159452096398	2.48900825978218	1.75453428099986	3.18676701241	5.38480810698031	4.32785375836364	4.00025426720372	1	4.13936624159861	4.37743146944351	1.68684189277547	2.64286248402829	2.98204159666622	1	5.86408557289263	1.49929463738387	5.73901938244562	7	6.67496453724151	6.0842275672308	5.52551992650501	6.35353018437041	1.1872426312024	-3.07979801753024	1.14820008400032	2.18130682999517	-6.59387338588849	-3.81318137615978	-10.0215399461765	4.98308814518247	0.326132259187625	0.500040518722985	-11.431635289007	1.61349958389732	2.06733836884624	1.15865752748396	-2.60571925123749	7.03378281446432	10.1764135473682	1.246493601781	-2.53706398906458	-0.187439347176601	3.10682469997568	-6.28670253864737	3.08322086955661	0.782044129609674	0.803517703328554
156	3.06999625607581	6.19135787084727	1	3.18933079848748	1	2.84061321449428	6.73980836100246	2.69944048406157	3.25682724728422	2.06170701875799	2.94419537100694	5.15190396700918	2.49868204001902	1.49274094101641	2.1410040343859	3.21990103576731	6.63272375591221	1.71729832415922	6.55183442035503	7	6.44124560304618	3.69945753347996	7	6.54866472483671	2.77099020809849	-4.6030652326794	1.68065181796691	1.05658903200475	-10.8498095083666	-5.48443234309756	-9.82765128594049	1.68644722406639	-1.19513684494766	0.630160133595144	-12.0459362422312	2.24605835624255	-0.82832950143507	3.03233194497667	-0.839133482690013	4.98158471382473	10.0382175255958	1.89476006627091	-0.012541016164724	-1.44837037212392	0.402629502949037	-1.66796552519605	3.25827473116779	2.88251362201552	-1.82018926735757
157	5.92177371717386	4.90596240218455	1.32973447904047	2.57774460767682	2.99177228117888	3.23390288596191	6.89380641974595	1.18634282904855	2.06158905606297	4.52170747396015	6.94506521976267	2.86065356447891	3.02503813117259	1.53627139787342	4.75757955661445	3.00884745202251	5.70688040557838	1	5.94342261345616	6.00253399823993	2.68306956257594	4.89210398277964	3.76075546336439	7.1015541642729	3.13781044627534	-3.08448321501464	3.79900871431472	0.42128658261479	-9.50354421944	-6.32918250391304	-7.4161002180989	2.75095818702322	-2.02939946850821	-0.887717436208417	-11.0168186938573	5.22944303956893	1.00334536416908	1.31881579730756	-3.0488971606505	4.76786720036524	13.1495924103055	1.65766307366417	-0.941605720359986	0.176994778592873	9.08217685848225	-2.16310767065431	-4.04260087537326	10.0778471958627	-1.21682757997557
158	4.13428527741783	2.71250830622258	1	3.85527828772052	3.34624030298422	1.27968958841985	3.71386789748027	1	2.44161416751243	5.98399457435322	4.33830888344611	2.21385499243252	1	2.93799960588313	2.89762691354734	2.27203628357402	4.07553632590121	1.3333146453202	7	4.64801426766472	6.86255639900546	2.09013492258177	6.82928236333261	6.17943953038472	3.33721894800124	-4.35268402473877	6.66720005788095	4.62993966126868	-12.9223147441431	-19.2956182626924	-3.97267167170173	3.75049259865295	-2.80881512396156	-10.6097525788751	-7.80503284964458	2.98192457001286	3.94298822904511	-0.27546434763677	-2.46592352079852	0.489418079313297	17.1629233233617	9.50795989632352	-15.8565058982237	-0.922940639081632	1.32665784101533	-1.40786791856875	-0.103601552923478	4.63205897106565	-2.79455166573219
159	3.79668602902025	6.07266503643314	3.23381775580085	3.18944277315738	6.72234124116811	6.70537589335455	4.16849437122345	1.07288626578656	2.35351754159191	1.21082668704553	6.54807113752536	1	5.7668249905194	2.01387120945017	2.92016704069797	2.73186660509731	4.58472327221552	2.17731216442154	4.06360471000133	6.64674804355965	1.59101092390948	3.99714889878642	6.99246886864518	5.31988594545766	0.000848358746780131	-7.27191094437912	1.42778597978037	0.7566936706537	-5.67660493031421	-11.2587099195545	-3.32375133498198	5.98690781469144	1.76895090584472	-14.7546213820945	-1.63912861554859	3.83644688285603	-2.69824438946933	-0.927415312385915	-8.20299161960281	1.65081588944455	9.77867581721907	11.5127026027251	-19.3836371955115	5.47811864205696	6.99842337701981	-4.56900728605813	3.90271806273578	2.89449912180082	-1.3756679236205
160	5.40599323379853	6.5037017761436	4.20505099871569	1	6.11720677490096	1.66830939109915	5.43358739325719	1	3.97846098609469	2.37612824485891	3.23432309278901	2.79519407795303	5.7242433861313	3.42825482431621	2.46519836229193	1.42120031681647	6.48413589407647	1.31016502386327	2.28372524996612	5.18866114394224	1	1.64618774263575	5.85293532689457	5.66019742338509	-1.03638756673764	-6.58137278197221	0.496927109237911	0.288516597535111	-5.07651468522564	-12.8126503800646	-4.25354596659631	5.99039913493702	1.288311538517	-14.4158662212172	-2.24368035035926	6.11649183041428	1.23640179670242	-0.846152867675018	-7.96033898156023	-0.78295098126056	11.5589190865729	11.9866829802709	-18.3156054725732	1.74180352337757	7.25372113713663	-7.45517754784814	4.79848978764946	4.2108242654452	4.5040336996948
161	6.59951844292937	6.76824681607131	1	3.96354060277431	2.15262221528124	2.9499531149964	6.53598419336493	4.25257953761605	4.22045518218864	1	7	6.36596453356354	3.61132753507217	1.58324048527677	6.92392041540477	1.52974001936033	2.02045696396747	5.86244730556505	6.16753122615421	4.20670571288601	6.35394343948939	2.91552371035419	5.70690065598285	7.39465968679444	2.91967510354538	-2.91144309263501	-0.200380723735023	2.3273672083145	-9.53211895149571	-5.94615562510849	-9.00796628427708	5.27983741207419	-1.27293089738124	1.32040932312	-9.55621814493651	4.68813879795896	-2.56150823199481	4.31326242683113	0.329817933772148	1.37068869241022	12.8992702354325	3.30518638551057	-0.801562489173738	5.88743977665141	5.126291873464	1.12392309609665	-5.17573289675034	3.60836830121418	3.62362477035594
162	2.52342100194859	5.65067490252921	6.32883928552737	1.43721239917324	6.8336851050392	2.33435250258377	5.48934966972006	6.04803984673663	2.89808936563791	3.09613855217345	5.4400905482151	4.29558089234162	1.89185971049554	1	4.2091849070067	2.30863433162476	6.58726749522801	1.22272150528636	2.95403844755467	3.52025065969328	3.74909746804115	3.09144857330238	5.34850486334926	7.99490712706903	-11.8785962225047	3.74618772877743	8.21967499664883	6.59732258025492	-2.40857800729075	-7.60302612194829	-0.011800138061044	7.51656538690995	1.64643252824174	6.48612637614048	-10.8224192218827	0.847195304504755	-2.27577655975438	6.57062297221509	-8.34424964948752	5.72124480395953	7.65636964195367	-8.40135284449326	1.49721632526127	6.61095368418829	0.79101968841945	-0.558176835830531	-3.60075171739693	1.08925124389244	-0.395010234388422
163	5.85201336099962	1.24968330068965	3.65063678811401	3.30019412228971	4.19449767720096	1.41575611374373	6.91971241320255	1.90801927532882	4.02574121189237	3.63733065947115	5.52197420423909	1.31060042067548	5.71800646279069	1.99504776276302	4.92544833136963	5.22290136864135	5.28202387916992	1.18486555498119	2.62110396813178	1.56169485161764	5.7672496133133	2.46139760806987	6.04181461817813	6.39874693010164	2.56413706938106	-1.96496237919809	5.90883949400727	3.61736437105098	-10.9355074262611	-18.4689814532859	-4.41018052153721	3.34749883288258	-5.0123508234677	-12.586447927207	-6.54465650051565	3.9004617323005	3.59864447929658	-1.11625737429646	-1.55668673978967	-2.50059709850977	17.1254291210163	8.71604232028846	-16.9292560195815	3.26538513461766	6.14014793303324	-12.4306145420812	3.75424125372014	9.64794384960674	-2.05041734054459
164	3.23360395413727	6.29460454234852	1	3.55908420721789	1	1.23390336781039	5.66540108635893	3.63205550178959	6.42756778672802	3.6033239379066	2.91395678059281	2.56353552189305	2.55014081996575	1.00318932705381	3.50133222780684	7	6.69851277065004	2.09445497031847	4.54346819403494	6.78703295978753	5.13584627995997	2.30998815650874	7	5.62746474328671	2.62968686453002	-2.93058968561927	0.898346445749457	2.07189045838556	-9.66017036033696	-6.42120220550439	-9.98484959098376	2.36408660563304	-1.94426303191402	0.837974482257977	-10.2753622559391	0.898883239979726	-2.36973748099239	4.1660519527486	-1.1130929097294	4.84776097263201	9.89141255249791	2.02362993144226	-0.86335196598282	4.53941458562448	1.98626394062597	-4.00581062892044	2.28539758963594	1.939448390577	-0.914649334339406
165	4.70110958313169	5.53255902553183	1.61615691069605	5.33866344359931	1.09559757646416	2.26963879519937	6.29370153242155	3.98943193033107	1.81073519909594	3.30518651945406	4.37499975704083	1.59856104600833	5.34265058326522	2.10165515606624	1.72036010804792	3.62328817902547	6.45423208605587	5.53894123893684	5.86511436171167	5.87652091673027	5.48368815910217	1.80467125632469	5.76846315539328	4.95699688002763	2.40407370005633	-3.86288564078362	2.10369746343469	1.89967517110727	-9.69880286990514	-9.82972249325223	-7.71591736937851	2.27329105579652	1.5633093461348	0.10608455220806	-9.93246507199053	1.55937797314691	-2.29728495316837	2.82927429930729	-2.11032429519124	4.22841318568012	8.02589513236801	-0.758356618227228	0.864508026177998	1.57945944678306	4.47868925958075	-2.52242772399822	2.77234590446717	8.5682936348687	-2.90308862815748
166	4.79005650620112	5.36557609411246	1.93364251269952	2.32808257524417	3.05064312784721	3.06946916352385	6.6846744390893	1	1.25498240817351	3.20755861481129	6.96317442088017	3.34102320992116	4.02903026966348	1	1.73078954142832	3.92701832621287	4.77010551639873	1.44680183825097	4.0672497400079	6.27971062042144	1.99229524796564	1.58169092271579	3.22333599646671	7.78089248187659	2.94606635415218	-3.19270446153491	3.28738158615359	-0.179784570251445	-9.20734514946972	-5.01531433975962	-7.59894988489381	3.05839768657143	-1.59107009945008	-0.96609330684799	-10.5020063804334	5.35022544758664	1.54508310145341	0.564492525889365	-3.59999891163906	4.0618463380744	13.0611852337079	1.91663783138487	-0.106570321373451	5.01521084032074	4.5697466022903	-6.6374130471191	-2.33987867484442	9.68330582113958	-2.71141092520139
167	6.83382581141589	3.23938225698521	4.49585704359351	2.13380729119235	4.11134580889467	1.73511470268771	5.21225962766692	5.42364088731288	1.64334921675665	2.22325078242269	7	1.71308257012863	3.05804258888751	1	2.40315220899812	3.7826066139031	7	1	5.40603599529845	1.01808290018515	1	1.41995361586022	5.55905530933443	7.65282143107599	-1.19819923753378	-5.43022121148757	4.22462514057893	1.35508168770439	-10.1542439309239	-17.2625799143576	-6.57496855571638	1.17046745454592	-1.96533792589868	-10.3394463188155	-8.57549672233035	4.49361289700638	3.21925159668224	2.74552017596016	-2.04816848969226	-0.994474063625913	15.3099879501762	5.94517637139765	-19.9244097467278	5.64433210606134	8.84403495122749	0.969844506829921	-3.81210722870065	6.67110834422691	2.60205799495087
168	2.89272660775567	6.54975329948035	5.97434874985805	2.9699391759231	6.58120434103368	3.87259750365071	3.93233075687487	4.00739436703973	1	3.14043201565302	2.17747641030034	2.36939544563985	1.91709835553862	4.25575291863037	3.79111089671516	7	6.35010369836049	6.46835087930411	3.00496692861506	5.72687903429306	5.4830617076187	3.75090114700931	3.78892598148681	6.42993848917342	-1.05432278249848	-6.34194622970784	1.55060981405471	1.73876371241891	-5.48790034218933	-12.7460371940181	-4.23594185317405	6.32952903725251	0.672107570801088	-13.1992478277515	-3.41479124775612	5.36986275473523	0.159408109169376	0.253957568416554	-8.25033438622134	-0.0389249306939255	13.1412131461911	12.6126663244706	-17.8653657114836	3.4747207643739	9.16638105025082	-9.40412088245081	1.80580922807496	4.26694350365521	-3.80861863302953
169	7	2.11839645543922	1.69777413560993	6.35722941905694	4.88913936759598	5.91553449333633	6.50068273236796	1.12835119659825	2.01512905552136	7	6.03841456829014	1	3.39213278043395	1.55858908767428	7	3.64504135363621	1	3.68325244943009	4.71304317313922	3.28803292107279	6.0151192011556	6.01380978587679	5.46907284368998	4.22603718972481	2.29412277767866	-5.18819881328556	0.820118627294509	4.60277866995285	-10.9380703265784	-14.7849218728076	-5.13253205553034	3.92901354968307	-0.729485745878412	-11.4515275251689	-4.57110787011434	3.07586267173216	1.5561654597525	-4.03602223504786	-6.91070883883507	0.373520984436027	12.5193779894538	12.7332468003908	-15.2337803124854	5.25075336562904	10.9234523426228	-8.50832046519282	4.47483884953294	5.82347923269876	-0.472894941126383
170	5.8083756375681	3.40251575465184	1	1.62389283472953	5.53598907059422	4.70787479291322	5.00426203876533	6.01416432683729	5.86302771742686	2.6783695608379	4.9745175292152	4.11115056001549	7	2.93782535896247	1.82831942220042	1.32023481173023	2.99280757543898	2.75115777912269	3.65442400735846	1.69994779143423	6.2316312340772	4.76542869197049	2.66197321526362	8.29073588801696	2.35095633749936	-3.92510884251912	4.33292598610274	1.83458138173774	-15.5916878059831	-10.7671036115185	-0.89441299055961	7.28841069254776	-2.81274156921461	-7.03911278661872	-6.87224918043108	2.61713786430983	3.7646974562013	1.59463531078475	-7.5926310655785	0.482445205211802	8.26370572691133	12.4168652566627	-11.827721605895	0.957107661531683	0.952465577143796	-5.55895157306028	4.58543671068405	4.62114082140647	-2.84881115271565
171	6.26686456310128	1.06578374506737	3.92722861424795	3.16098407093028	5.65505052796716	1	6.83955132641607	1.2831876020777	4.56798205570619	3.95233447056476	4.81985877847396	1	5.13051270881668	1.09687048014611	5.89950657317568	4.94110154426309	4.08120807120174	1.21084416142069	2.65365460527166	2.8525648560548	5.72836580078736	1.26302889052039	6.26942852636255	6.4095605330286	2.37095938740125	-2.55284657744333	6.41161995363353	4.41834735255011	-11.8543516957617	-18.643826175026	-4.2882016269115	4.4190781121256	-4.61201855358753	-13.1839956783004	-6.18272615805681	4.11906366087445	3.98046861187434	-0.0309792275632339	-2.1825964694247	-1.75883237249273	16.7855183427993	9.65535774299317	-17.226671026235	3.9863051436539	-0.992163470680165	-8.87694629748829	3.86677710820595	8.8480702044468	-3.02307541786734
172	5.37789594000327	5.56814998366368	5.75748250880998	2.62382887945442	4.2137387369081	3.56431746971388	4.96450753315349	5.10123218265228	4.44386994928887	2.84386979407467	5.76626697023144	3.95946739477931	1.0375390336167	2.19169304514964	7	3.78993035899758	3.73008070527378	1.07360410242241	4.37773093072289	2.38685309154177	6.43805180314356	2.78020547525856	6.54255496755698	6.05896038336654	1.68743449894325	-3.26051214719926	0.59677235705947	-0.709235574805662	-5.71622802978464	-11.8391663100185	-4.28782209295787	8.31986635912392	3.59536259662043	-11.6554910199829	-2.12337081707659	7.09139765188938	2.3075725830129	-2.01859560452893	-7.88271765801379	1.40764852493199	12.9940248193271	10.8478747962966	-15.6098500274047	4.93117471560482	1.2042919295707	0.831003029199382	-2.87379375112169	4.65761869003961	5.56929013641891
173	3.3062401749896	6.39335747309561	6.29631375711648	3.31870715162002	6.78707152144592	1	5.62048392887659	1	1.73254683804413	1	5.89679721211178	4.62100193661628	3.9022622205799	1.35737877302556	4.00761261838595	4.10577806181452	5.79969968230946	1.95638056383958	7	2.77610672672983	2.49082961135845	1.37196393547588	2.4363401674088	3.72463594353679	6.84036378829425	-10.2194716668022	1.07285918893735	2.3290782795959	-9.44606030013335	-20.9397341171071	-3.99332553166829	2.05911068077321	-4.99943815971203	-10.5181151749882	-3.74383492100788	1.89247000109784	0.596718114709107	1.84242289394776	-4.11911972473656	1.55269306160761	19.1734202096292	8.11444787142487	-11.6234260130416	1.65827903470126	3.32665453474077	-2.31887959491118	-4.08683081432856	2.47906236306337	4.71993941651759
174	6.24576816795337	2.75473223449431	2.83777953998916	6.4631374064406	6.79840714258655	7	6.01815775881172	2.82257255525471	2.23219579132979	4.86807102447919	6.27514824089162	1.2657357366187	6.41273100635197	1.45281593241608	1.9013542199172	4.32875080910539	1.32388483505563	3.21366732145855	6.7226362208568	3.57908081171111	5.03627221698441	2.48198555727951	7	3.89348685255971	3.08791523648819	-4.89195744677097	2.29803324741796	3.37313141671578	-10.725629210097	-15.4918311115533	-4.55398207385126	3.32713120903963	-2.97518571659007	-12.2972575436641	-4.35975918335746	2.62539938674547	1.44060373773117	-4.92917134864635	-7.21005796807826	0.517825802150959	11.281327790676	12.7955278207713	-16.182673309834	4.00605744571336	0.731159122966049	-16.1693328064448	3.04658380640477	3.45278234663936	-0.942209607640995
175	5.55050623636696	5.76029707369187	3.81222423107872	1.35971005670054	6.12629852189857	1.55483151308049	3.38483689392254	1	3.61179391880098	1.48106438753657	5.04018900157267	4.48432821157613	5.41659238986488	2.6476490244186	1.58117789205335	1	6.45331466832583	2.63059586305999	5.48489088230541	5.1954349401268	1.72495721893788	2.42689940392142	5.59769160170628	5.20078929310071	-0.858888256812957	-7.13525374512612	1.42853864907283	0.306126066865908	-6.01027920773292	-12.8132105388112	-3.91173392106461	7.32422331469031	2.32867421080865	-14.7746197690624	-2.1906199734365	6.33104702937203	1.6553764659507	-1.10272847619062	-7.86543112196282	-1.66808124149101	12.5478994809112	11.8857787064536	-19.5234155873841	-3.28121985900209	6.54544716840456	-7.78582236743425	-1.38175536142774	3.59418031903241	5.04549369379247
176	3.06137638857574	7	6.01526750335437	3.97498780132802	6.27746500026557	4.0577574018889	2.98895378812095	7	1	2.81089486109677	2.81913160843451	2.63416031357535	7	5.75679633663192	5.71805725481947	5.21277225825512	6.76332947986385	6.19702346383416	3.73285984833667	4.54684231343873	5.45885618748397	4.06427215744597	3.35063095622	6.62735771552437	-1.0266572963522	-6.79098130388485	2.38499892586479	1.99861247521047	-5.21089238355018	-13.1120015298439	-3.42915936030262	6.25321394355449	0.972137258311142	-13.3480373032868	-3.02017399528434	5.86194147522782	-0.0163239083841999	-1.38454648217299	-7.29091934253194	0.202840244119585	12.3044918137404	13.0263579621795	-17.0661480318603	3.59075353171093	8.70676495314959	-1.39383003136181	-5.38120767343621	4.19015393318796	1.20391141223091
177	4.95257685662947	5.66099651811805	2.41389687074122	3.35520634863141	6.04735417614036	5.13341717142371	2.25545134345508	1.27304992945289	4.5738238394787	1.63457686628509	6.22663710505029	1.87118292903096	6.27582225190542	1	3.20056237159267	3.27037867161236	4.83777990867553	3.5278623288684	3.15151302589141	7	1	4.13931448893086	6.85318088613513	5.80838141010336	0.0567643061220146	-7.90174393117026	2.04328869876238	1.47804207218243	-6.11264972829975	-11.57706442953	-4.21534670185627	6.73532057779275	1.45164549227252	-14.9408472384749	-2.12960992478165	4.54826204064237	-1.95977735433467	-0.851602802276832	-8.92146648537909	3.10063943668163	9.81792081305712	11.5441937049053	-18.663369202652	4.79568510518801	7.32265294346202	-1.99863055416106	5.97120428625683	3.06784984130149	-3.14964059442805
178	5.29005664739698	6.15783551736698	4.58468671840666	3.63366954157883	6.24745602744022	3.54518553453795	3.91707527300963	6.44976406063739	1	1	2.62855470356221	2.29906399964114	2.78155028365026	4.41008994748921	4.81114399159258	1	5.84973314179828	3.09630115917627	6.0969325304591	4.25592173674634	6.93526379761491	3.49214946150712	5.29890247859293	7.21820490055692	-1.35277593006303	-7.57288094487061	0.842296356314747	1.25716037550666	-5.78683879083358	-14.1367662418593	-7.59435242520974	4.94119080671005	1.45378175697114	-13.4748932132105	-4.82318636721696	4.98618003934131	4.14453429444337	-1.87523640945158	-7.95482884561628	1.6728809520753	12.3160273029697	13.2420864329822	-13.6153468410077	-2.42659749844495	9.45051115597659	-0.348582310079829	-6.18260909519099	3.29329577345442	-2.82460049675365
179	4.4084543581416	3.05528375749142	1	2.3273740285228	3.63162377812284	3.17133003130144	4.49780522566225	1.28780847000715	3.24892954195534	5.59589340208292	4.13228234718528	2.79744066775913	2.22258954869022	2.70130222240001	3.88096470599729	4.50044277685258	6.43435657291609	1.10302231442724	7	6.25502574597514	3.75750172964621	2.99254772572038	4.60997149144339	6.59020829093893	4.24783113129862	-3.86712943309437	7.20103673652149	4.59898273271439	-13.2583010633498	-18.58656636482	-5.40763548716105	3.78117341198381	-2.9077119700556	-11.3728654753373	-7.46699060397704	3.56496442336897	3.72635798988716	0.404711565346575	-3.96818041774299	0.756989904098632	16.0774258568049	10.8885771877658	-16.1816964780602	-0.0733828474952818	0.79615623360235	-0.354759411232816	0.989446044271219	4.04686519981417	-2.08881725105089
180	4.2851174903529	7	4.19199622414915	2.61803511704989	6.2681602930887	6.58853709610945	3.16362584088797	6.39280181089327	1	1	5.76988904823391	1.8539452303967	5.3138075509897	4.87910281501383	5.01478483058497	4.40539979590134	6.07443514162175	1.01998307956619	6.26383144312541	7	2.28589357438472	3.45063517349042	5.81472950280693	6.99444254190349	-0.690102047592257	-5.67033820125611	-0.481662602000287	1.25911213365705	-3.07015866676305	-11.6811763351233	-4.42427438888718	6.71112482070253	0.899118096232765	-13.0948668082907	-4.87370422976763	4.69934269517752	1.32528185267843	-1.71116829242861	-8.53392273255102	0.107257139836739	11.4560621993095	11.7593062919372	-17.7008587076797	5.64813483538181	12.0061020165591	-0.470190138136214	-4.23312760865375	10.4069210605542	6.2076124736381
181	3.16102514765648	6.53303099929485	3.79967211126508	1.97937664741274	4.2887797811649	3.12559241522723	2.43908487042885	1	1	1	7	2.51565868320396	5.90531929842997	5.32537063985845	4.17586383171075	6.46208246874486	6.39917214555063	4.11179450181315	5.72384318545344	5.36608829418536	2.91113746725099	3.91180558798893	6.45098460428843	7.27418550508505	0.358060268518171	-6.52716026374569	-0.571002965276919	0.739908283495329	-4.14660683849527	-10.7353487245209	-4.13329079968441	6.25103107004313	0.614557288344861	-12.9319293705161	-4.29972434627409	4.72286480326359	-0.0172375737535326	1.16510365332987	-7.42343390363964	-0.751287911865383	12.0394730300716	12.4580302595845	-17.0591532324127	5.44513583255154	-3.51486569692181	-3.49397703483474	5.07320058813837	9.12933307255136	-0.775243598792346
182	4.69698816679773	2.2883310458268	1.09882411958669	1.95646887471089	6.17975630328894	3.27087012442403	6.44573519662903	7	2.79757010637623	2.83447005805438	1	1.59147235918169	5.32146841003659	2.31795121288576	1.47582782192641	7	7	4.2673106196352	3.88312708745518	5.87677556682539	7	3.38932425155613	6.0444315745633	7.76469705954856	0.828698010334485	-3.40921281544205	5.01436693427598	0.162243319796161	-17.5162902384546	-10.8503543234077	-1.2258204175091	6.93927695828977	-1.14586417124878	-6.85483549504103	-6.345412327167	2.21008836243066	3.0233963938675	1.7871234714782	-7.59762417006498	-0.817324069585671	8.75562346760183	13.0913386549293	-13.022508736938	-0.774554378595622	-5.01073237873082	1.23653659166615	-1.63263032225521	1.90810150574155	0.0680204845423907
183	5.53693731646416	4.98791074311578	6.05395669154796	2.82660015681706	3.82648731339638	4.69858268043483	4.02766895960927	2.0257268036595	2.94947759217997	3.54790573193386	5.25637446883852	1.85262981527451	5.80476392528476	1.23994192813303	2.23397301266094	7	5.78640028673099	1	1	2.55390162268918	2.36085370854771	4.11968040733621	4.43308106666378	6.85884738561568	1.71194272284049	-2.63085895515844	1.87677806631342	0.881201338854097	-6.00314094105349	-10.9452616321799	-3.82435360854654	9.19508017634782	3.15957050384977	-11.8686408343005	-2.88901066017231	8.25748626943874	2.93931424745479	-2.10848604288092	-7.74307290566563	1.05274621587284	13.7541837310837	10.866481330936	-15.8907269335467	4.63386111848966	4.43735842311879	-8.31335242404935	-1.97035363180787	8.09756547563337	1.33351518894703
184	3.927827379752	2.79405063109863	1	2.8379047757228	3.87277171947572	3.16594158434808	4.28529159883557	1.4967929337348	3.13408758699153	6.0238511261034	4.15918908188659	1.32356675118214	2.08624358885247	3.82744979713231	3.56486165461574	5.33269769841614	6.93758095402103	1	6.07691794710236	5.52163436692133	4.78508402593078	2.21174671268792	4.50045771436436	6.590430960683	3.63300554494764	-4.07005189299209	6.33798600515414	5.19924682720236	-13.4786748492466	-19.0055989207749	-4.82569159735635	4.43165413043778	-2.39070055437973	-11.0549089478635	-7.58324585515318	3.18126259215519	3.3831115533417	-1.12899490269671	-2.19227559260002	0.457433671447933	16.8339134743259	11.1707527562694	-16.211727766764	0.136993122063024	1.78767331673548	-0.719293627817617	0.452438034410595	2.84166863118699	-2.1842792340416
185	5.55777473650767	6.19667051293606	1.24534555118749	2.33561102375505	1.30938208767226	1.82281888175052	5.74466232401789	3.05539270871082	4.39318205926472	1	4.21758174073759	1.62161257897933	1.74282237567981	1.31379459006852	4.33933151926033	1	6.6748285174911	2.77981449972163	3.09756063032093	5.86526118054204	1.53066034262831	3.84313359345411	7	8.05547333446153	2.27996413934959	-2.94983152164379	1.23522331191858	2.64080355255939	-7.78209781532434	-4.5408625408177	-9.18655098950848	2.39665927424989	-0.646152517944352	-0.065779294423106	-11.7392868619332	1.88310804542575	0.569838357858155	1.28705474005337	-2.39316455821576	7.40028901935435	9.02150631852076	2.69932543662355	-3.17427993567935	0.714520348509172	3.28110813760298	-4.96483497220599	-5.39505586565432	-0.337659778799529	1.89712263105227
186	6.56577966222305	2.41646971722318	1.92431833832405	1	6.61505375470469	3.83877703773858	5.98526444884751	2.47939459679148	6.72318410240801	5.38163500472746	2.96426397349992	1.83192969549848	6.59155391124743	2.74979147966227	4.69340285146759	5.07059456320242	6.27225042225555	1.79020010857987	5.75580848592248	5.03836849793033	6.02670265499005	4.7722749929906	5.79426093755644	3.96175300056657	3.10885156160035	-3.52326421727032	4.9470527626736	6.29886416798391	-12.0131217430525	-13.4856628453482	-5.50930212805096	2.70309751629649	-3.73427945998625	-6.67447405746028	0.0667997002881457	7.46466774305502	0.0317832332824495	4.02912989851899	-5.42726717089347	-0.570340195197438	16.0699509002531	10.983783520583	-11.672837322963	5.04759641691364	3.24868024900123	-6.60426648859393	-3.96636328129452	4.15496689220304	2.71920577310842
187	6.31163819756459	2.80822094319063	4.91244759638195	3.39303345121697	4.27030054312609	2.8780402334822	5.48859562364752	5.86103749620068	5.5489918236335	2.52549542739536	4.94089528340509	2.02710896642058	2.12481929098442	1.88180461442799	5.38511458946232	4.18100221714111	6.62574343396973	1.77250028463612	5.02418194430555	2.0191684241985	2.1752274703649	1.08516469348253	5.16670924034012	7.04084422715969	-1.49770716247178	-5.39965299418742	3.30120089850633	2.47849369971698	-10.5249848825832	-17.7241764388207	-6.43440842918733	1.19228079441686	-2.73837937516418	-10.8496148406645	-7.5574073105816	3.698289175502	1.71086266603945	2.42587129584265	-1.37046404450372	-0.995640191194885	14.4948146269139	5.05662911207011	-20.7243915933122	5.7989892720591	9.59980109196412	2.0364456085045	-1.8303844257217	5.05035143169336	2.48324698776483
188	5.29119192699495	3.47638560396679	1	1	6.90142830700061	5.12458726025082	6.60488755104263	6.50251115426458	1.8901929929503	2.94009812530998	3.59782861365758	1.39185014268991	3.94494295664078	1	1	5.4009454034269	4.33286204277152	3.63314162543766	3.76121102865438	5.88942942083271	4.36891228076504	3.2821418131414	6.85697625364853	8.76496616239971	0.0624214914484593	-2.92080482131992	3.6049942856355	0.619967551261139	-15.8055007494926	-10.8957939645608	-1.11787293173494	7.35186538828307	-1.12739183009167	-7.18603650215281	-5.90570198981401	1.92244748716124	2.01797387269427	2.09461126197359	-7.46220196206682	-1.27210773513795	8.69778285965004	13.3421146453752	-11.6009595181326	-0.264271897742324	8.47690805023233	0.903230334302443	1.69498637700298	6.87492074471547	3.51575191771493
189	2.46395580258139	7	5.92508553590019	3.36958114711187	6.69618910993816	1.51512104508621	6.61909303995433	1.01414483990922	1.93180527102204	2.73378717361061	5.70140938551128	1.88055689655565	1.71704990968968	1	7	5.35613705406269	3.72765398496983	1.97015039635426	5.75697944952387	2.09152054518783	5.530370058494	1.58227637897566	6.00885364917856	2.66687602026524	6.94759162342377	-10.1806657992799	1.07314306388679	3.61214359842395	-8.3880622896938	-20.3572670224917	-4.94946281581404	2.07000948732424	-5.44764923233834	-10.4218719294661	-3.3697798506457	1.23808723992268	1.70115676507707	1.84931395072521	-4.90669714426519	1.12900496726628	20.6663680548793	9.36607174600055	-12.5212509163954	1.26181763232573	1.45608147801957	-7.61400632472568	-2.23569887053601	2.52626170481876	6.58195242181467
190	5.53424080202883	1	2.13226436056132	1.65921493872031	4.14855289146454	7	5.30255524935546	3.08668377678531	6.56472806858982	4.12671225811724	5.53873716550938	4.14395440054262	1.00643817450959	1.80288087353949	4.03941033306328	3.00497418022463	1	2.11318353594167	4.22824461233468	3.84537686449305	3.65627317149678	5.54132599146339	4.38269051368005	6.97862506990003	-2.69349556246254	0.377847736651598	7.26905617607247	4.2792639248714	-4.41314887363721	-5.72128720789275	0.436603790904582	8.26775125885188	-0.640815353277167	1.89904623533646	-12.2389330004516	-1.81036999329788	1.69212864743758	8.20118739640271	-10.219669254678	4.4825038234691	4.42442454286228	-0.697809132036338	-0.170939888054927	3.50285034065872	4.55392060078104	-7.82287210182252	-1.04341239558852	6.64627305333727	1.3412531714553
191	5.53553115643967	6.64799806334351	2.52815718857393	5.57586422900716	2.94050750856455	4.39459927334197	5.7639012190993	4.74553906635795	1.61688658149702	6.28628131956956	2.68919050833323	3.5176419549409	3.05756521609457	3.72458938527443	4.29028659548824	1.1170558369807	1.98860743070258	7	5.85134688582057	6.97815580495912	2.01032235200581	3.17703701011711	5.57182482150119	6.72074434170262	1.77572145814729	-2.97120267877465	0.837168124203113	3.4584270186743	-10.1593141250357	-4.59472829736963	-8.31180630271119	4.49420147080062	-1.32080598900279	4.02255256315658	-8.76440951157574	3.61727687539227	-1.97544553229396	1.40269373707881	-0.923834171688795	3.52971644728386	11.4575406736832	3.06110447249235	-0.0628182961846414	5.04960063676384	9.31111605518372	-0.4218047105078	-7.23387428682591	12.1871249438998	6.57918593279235
192	4.57822909475808	1.55254926431091	4.01903904786432	1.66345828737184	6.50476255444734	1	6.97873934215132	1.90971300437909	2.00794572806118	5.73312597180909	5.40878673976788	4.0327339282622	3.62004988054703	1.57267377544672	3.78006372736281	5.89759493183299	7	1.88409909508247	6.75946091499898	6.94060636125505	4.7491162399253	2.0354599548134	4.02374129465735	5.48288039723956	0.29128500363223	-5.5098893113515	2.61583296312249	2.58747417889483	-9.31259898670206	-16.1109777695171	1.07882001348545	8.86209972497906	-1.17298696553888	-5.96970881677216	-7.91302580906121	1.45781104373666	4.22632498479428	-0.861716650378395	-9.67351426224117	-1.00055899788501	10.4027449622171	9.4715476435112	-11.5229822592198	-4.52348434310108	0.323311789241478	-1.16171865351652	1.10278464781584	1.04133402285398	-0.477278891826381
193	7	6.45481602471289	1.49835085208723	4.50967254820316	1.40921808531376	1	5.80346835045489	5.12546861477532	2.10594801414636	1.66592174550444	7	1.12911993930717	2.20834746541904	3.46259268763755	1	3.86234632331582	7	5.66337779525269	4.03973802916472	5.81858877839663	3.71424009200595	2.37239004619186	5.12478488100592	5.563673295009	4.26403416377768	-1.70646625601993	3.05593700876622	0.699475324137961	-8.61006659792008	-8.06149506369637	-8.18519243597252	4.8791686433306	-0.792812282293993	1.76358790841915	-9.38604111164822	4.12983223974051	-1.59188222561686	2.31671699988764	-1.92751588029276	2.16379170180004	14.1112489338253	4.0462875020769	0.355036476840302	1.37940982060892	1.05075543150813	-0.495634072913813	0.174924027187091	14.4914868694781	-1.20765566367877
194	3.98010137239686	6.77516855999225	5.23077780861016	1.89190537238562	3.82489471853209	4.73800194336952	5.65222381857076	1.72875508550744	1.31962144102964	6.77736855139449	6.19250922540007	5.35680985704009	5.84302468688518	1.85103759712708	6.71740885963554	4.73867568020012	5.00334135597462	1.44314756749665	7	3.30884355331191	2.5637443254926	4.81781230065783	3.99553266248386	6.71784785572971	-8.67150003178823	2.69769474080101	12.8911163425237	5.80961124628037	-2.230694439778	-6.318243581031	2.60868905589875	9.42877030814697	1.0479379381589	6.70990038705197	-9.9126677966087	3.23135752896493	-3.32127331725979	6.3344358754488	-9.12672877167042	5.85171048199952	10.0820053888176	-6.32589437035457	0.85034392397908	4.71440574874614	4.81463368785356	-3.37728131232266	2.78720546032079	3.85646700391863	-3.01685508174376
[truncated: 74 more columns]
