# Supplementary material for: How Are Mate Preferences Linked with Actual Mate Selection? Tests of Mate Preference Integration Algorithms Using Computer Simulations and Actual Mating Couples
Source: PLoS One. 2016 Jun 8;11(6):e0156078. doi: 10.1371/journal.pone.0156078 (PMC4898694; doi:10.1371/journal.pone.0156078)
Supplement: S3 Data — Long-term couple and agent-based model data analyzed in Study 4. (ZIP) [file pone.0156078.s003.zip › S11/Euclidean Model Data/Euclidean Couple Population 11182015 2350.csv]

	trait1	trait2	trait3	trait4	trait5	trait6	trait7	trait8	trait9	trait10	trait11	trait12	trait13	trait14	trait15	trait16	trait17	trait18	trait19	trait20	trait21	trait22	trait23	preference1	preference2	preference3	preference4	preference5	preference6	preference7	preference8	preference9	preference10	preference11	preference12	preference13	preference14	preference15	preference16	preference17	preference18	preference19	preference20	preference21	preference22	preference23	preference24	preference25	preference26
1	2.51178128378993	4.83433648878132	6.95993942315002	5.48869828861048	1.82482388487843	4.04421932779854	1.90916142899212	3.54473206957784	4.06502290471844	2.78486339448878	1.93599177251128	3.66650087267973	4.99722878315047	1	1	1.0151702722886	1	3.24482908121107	6.72079272244559	5.89348417909162	2.58951319614803	1.59251114624938	2.15441470740317	3.44134994292291	8.27016862989425	0.132073702463759	7.60014686705353	5.43435269626955	5.60851963368551	8.65241089806454	-8.73512013920096	0.38463251596801	-6.32772895967049	4.35440627082547	11.6691628638713	6.71310226629502	-8.0513399676477	-0.424950840658057	-6.44447466033446	6.0412895052651	-3.32499878864075	-5.89629165294118	-5.71600565458038	1.31391351291136	-3.034273843854	8.5440593294005	-2.91294124533642	2.12302245364135	-0.520006855076392
2	3.3775539321037	5.72347039454137	5.26443747951242	1.32744082597742	3.35083211236442	2.53397719921154	6.1013540755307	2.72779029591043	3.00750110284045	1.37475144579935	1.44451084483853	5.16565843614045	6.2098551236817	1.45499026242604	1.42338906036188	1.06435394721037	3.07443855154725	6.3153985256351	4.23299372304137	3.59242252761435	1	6.15672301740936	4.75154427616158	5.20795927881836	4.52736876224682	3.39141064411961	0.930469366932401	5.30919489479443	3.15274475274455	7.95401437541435	-0.993766348878454	5.71831743564863	-8.41924519348244	10.7283065296728	10.2796764131738	7.93104164107485	-3.82325729759294	-0.607414352204651	0.343017083231376	4.17725857481488	1.12059878488455	1.19104941517211	-5.26150839635772	2.30757764830791	-0.744237299029789	6.71224242785794	3.28797773303702	6.0446221673539	-3.05361587337195
3	5.73123572533711	1.68288275255098	6.15223231915062	1.93822100836148	3.78028310055859	2.53357204395355	4.20014946926369	3.64710075112463	1	1.91940359758617	1.42833892788709	1.15343923359529	6.14575529801388	6.82362149493223	1.30662742504397	1.32796566464104	7	1.92563239258844	4.03721918970308	1.58705916062927	1.54971270686429	1	4.22144356248079	4.12820048594738	4.91977933968716	0.761925582925437	-0.852788103748065	4.14117378736014	2.4230181711474	9.0522207059413	1.86227860332031	-3.34474069217975	-4.81127421185879	6.54848174528515	7.07583685717498	8.78379121874092	-2.7241083627737	-0.416952114503525	-4.40473532346923	3.14937727983508	-0.347562343591867	-4.8777398709593	-5.49630867753839	2.39086137623753	-1.85641006518252	11.1683312129481	-1.20499431519156	4.11054765139873	-0.286873560676
4	6.05150175257713	6.50960663952339	7	5.37314978879383	1.59594548462267	5.04066912075719	1	3.98812165455606	1.41880621386522	1.37479094022306	3.08071222526985	1.40488412340428	4.99635649479554	6.55824982852595	1.14644982170493	6.9042138731776	3.08075834125292	1.25136278203879	2.33519551569442	1.98798315118293	4.08320424938666	1	1.54986337432382	6.68115302409645	6.20334851755228	0.0039685207877117	12.2548122645787	2.35010088807629	4.17590926941796	8.30728882320795	-3.73935104086144	5.18825949652576	-3.42146721644395	3.40718852122823	11.6259726800385	2.96158126353735	-10.3813286500303	-0.277444549914393	-4.72586637583462	5.17571775047788	-1.90721155196995	-6.38337197907525	-4.54488907617675	3.90723398477625	-2.04274873788547	4.92388864009558	-2.85447260005459	1.32460570335357	3.42785537497789
5	1.74773247827147	3.27345761933796	7	3.85365465319177	4.58603884584511	3.357517685996	3.55825095042998	6.62581099335765	4.3566081889888	5.30859998255424	1.63472312707881	1.88269211195118	4.52626084413119	3.51826438709188	2.39933658679513	2.43444228361528	5.27419831855988	3.34308036052404	3.37997420961821	2.52879468844367	2.68548347881819	4.84370750763899	3.54941146215926	6.97223371982788	4.20807809595009	3.38212938392763	-3.06681283155368	5.99527744110816	0.249689875591199	8.28303826543808	1.20167432817068	1.50997498970999	-2.43682802914179	5.80824745191607	9.80090737886172	9.03226614744306	-5.00960710615297	-1.88772735147239	-3.46944939501642	2.3660834662673	-1.77053807264282	-4.9951783972393	-0.776960996093073	1.42954047390226	4.6404514610671	-6.386038888051	5.67879284630969	2.86964896346362	-1.32105060880625
6	5.71216751936546	5.9104638365477	3.74617951997895	5.94125753132727	1.41689331253248	1.47166613536626	6.1277597854235	1.65154285186685	1	1	3.37807114657086	2.13645916759821	2.70095766701059	4.66829488863769	6.4001727907274	7	3.05615965559455	2.04683212817951	4.61026976513272	1.31435624863273	4.55296648912072	1	2.61260303828429	0.284417800604125	-0.628768708927258	4.67242460898906	-0.601295644708296	6.06696300983439	-0.109519487816159	14.9002664138818	-5.15050200251768	7.40744577407797	-1.99212066820349	9.11322433924154	11.588765240881	5.62518497417587	-3.14658952945432	-5.17274566226703	2.3696701007446	3.49638963951055	4.82885709259624	-5.15222283887143	1.21861286234281	1.70857680272609	-1.63835915286512	5.36928243606476	-10.29577299177	2.82257666150503	-3.94056104975585
7	3.09719386367934	1.93794506003228	5.69815188306646	6.55036736458584	1.59080447849397	2.73639548986708	3.74744139485412	2.28917047371169	2.06997717568189	1	1.38047970332304	3.95101382062446	5.65135505564484	5.41277357964352	6.10256556143516	6.8142960328617	2.29295806677616	1.9961395378179	3.75859615962913	2.62300768120842	4.8370229778517	1.2984923053951	4.77252416884569	2.88185619084369	1.01158055256258	2.22360202158252	0.424502088250852	7.64070090152014	8.5037320377718	11.4749474183517	-1.1133395615789	2.05804099523402	-13.3438003279494	3.97034215073972	11.328173429687	6.80111294700009	-2.6379288140408	-2.32120570419841	1.67184148372723	5.68012415676997	-1.08542855709861	-1.73163412026587	-5.76725191280617	2.28110522464279	-1.43812144931375	6.90623512407184	-10.6220903577436	3.93563573639139	-6.44979974808992
8	3.92734315003341	5.89537665225412	3.50194938371677	5.54079573734744	3.46217116262891	1.71582481862292	2.53379971663025	1.79117658638402	4.88515265301751	1.36792430378197	1.43093055243518	4.1696910727434	2.57226900078964	1	1.47762719881346	2.65252446932364	3.44871171995333	6.96014581841195	1	3.08960135004459	1.2243406239024	6.91546410933126	1.10932220866544	10.6748081673262	4.63822436047706	1.25139799055161	3.45895844358059	6.15672071543764	3.71208945444009	5.3599531928701	-6.88276859092392	2.68460419322247	-0.0872260107907368	5.44852053778623	9.85436983512442	3.63881246696429	-4.11982261799444	-6.75922139544834	-0.940517113617053	5.67098148788031	-3.96878088892645	-8.15719467657603	-0.616353349602413	0.737901970488828	-2.81030046665638	7.43335248900812	-5.54276720682369	7.65578682680862	-1.40757395133092
9	4.30685489685886	4.69155038333916	6.26228533039457	3.53344139050013	2.4465112440706	4.86889307918021	3.31458518165807	1.74392203650027	6.39417264716639	5.78533815574579	1.79918752469816	4.76348212856814	5.17982285677475	2.00972810428492	4.65007295046764	3.20348668616675	6.91167515829512	2.45484212777297	5.46118474968668	2.21118093185631	5.0230446917117	2.19474344687239	1.45827422641968	7.07011342621235	6.3647593001002	1.65948431532204	8.98110287093089	4.27396532209708	5.63634070601422	8.31379181620049	-4.60217399068909	2.95415497176416	-3.80236593145843	1.77530266517585	10.7882001258547	4.82008276984281	-10.4036875193984	-1.34706929422917	-4.00735678221581	3.39788662877471	-0.493924226652685	-4.29862639269309	-3.04510128432795	0.618322933527546	-4.35275229946757	-6.9797784529869	3.29930253707102	1.75431796394246	-1.87491828305826
10	6.95734210863615	4.33618629848791	5.80587045077156	3.11480426895927	2.60682875388659	1	3.95945057008403	2.59092446740843	1.75995562302692	5.25271734796503	2.08490300331619	3.51011790300109	5.79197239161091	7	1.08819573524449	3.40969718585922	1	4.20528346644861	1.71190714711081	2.70640328581338	4.60051458926236	4.61283301492323	3.48245220166278	2.66391839827682	4.01867939768684	6.88560018623577	-1.18896221046362	4.2128941049354	0.0541170766023801	9.89086942584307	-3.49431844111812	7.02929680348508	-2.93602858427768	8.92867330927638	8.00656688437521	5.5273185829815	-4.84388295171237	-9.47888706333898	1.88249316299011	5.24745917007453	0.805571466285197	-1.72579534586042	-3.25106336548049	0.383228891989031	-1.89427390129667	8.31700964828973	3.36518307714777	1.3547573851097	1.73753617134234
11	4.58526965816284	3.52701315452622	5.55979216101308	6.38793561362541	4.31102396932037	2.32073019519627	3.65684276551393	1	1.13679161215009	1.29198428517015	1	2.70510604644375	5.8848017137535	2.13314087647053	1	1.57950048250636	1	1.48930713012006	1	3.53660949930313	1	2.45140678944441	1	8.54012787766491	6.28404897450014	0.861259277941174	5.9214182801407	7.41865530489225	5.22346336419069	9.85026544782942	-6.96403065350135	5.91455970571213	-2.70786717438947	6.46374373288213	12.0771097552443	4.74554869061532	-3.03607552411111	-6.41427300420546	-1.2071021557004	5.11445881518069	-2.9628802294478	-7.82831259818541	-2.32424252137054	4.27683660569737	-2.23628005347109	9.32782980918467	-1.7345830561227	2.15574841219633	1.75089771592591
12	2.59817340138682	1.73217902824937	5.155311894672	6.84221112106242	1	6.48597878247701	4.86627779186207	5.95247400418747	2.37946166482281	2.09162657071037	2.86554112711381	3.41314884408128	2.96188332426718	5.00511927901161	5.21521105872924	5.64766208883543	2.0966638134558	1.34786812159025	4.63691126248041	1.29477201154046	5.11303640529303	5.3316016379184	5.29873756836429	1.30953360251346	1.258638698254	3.20241509988286	1.20269983000635	8.49492524249235	8.04549712924379	12.0006083789706	-1.74914870522232	2.88766479353251	-12.7717816875879	3.49923810627604	10.8057223475332	6.27056404438806	-4.66349987906825	-2.5303213216118	1.76329979851001	7.23932375035513	-0.771161360267797	-2.16083765132583	-5.41182358315441	5.31943105573216	-1.62688902279018	-3.05039919691416	-4.23008026236546	4.5898215249217	5.04819643719418
13	3.76917638337729	5.91596695518178	5.08887255424637	3.02598482652644	3.27011968760505	3.93926257751549	5.33377568637094	4.18603302141026	3.83591694500276	1.27457059500626	2.63375596708307	2.90670541213815	6.79606209794801	5.10714547856278	1.85710325276746	5.88381063019453	1	6.94167104425515	2.4067374714173	1.12881815792179	5.3751548083832	5.29911486867949	3.28333038861839	5.0524584743058	4.27685943153104	2.90628928507145	-1.60401290134481	6.44892458426187	1.89767236713851	9.5683728602794	0.158993446719914	5.36944535822966	-7.76400176081621	11.5550909980922	11.278374514724	8.11308486836187	-3.02470754981838	-1.79913615843084	-0.592701770060105	3.94008965212269	0.123888175264801	1.64375758474617	-5.39178079729813	1.8507102547146	-12.64329668492	6.32506110164857	1.40166592974941	4.23951979686243	-1.44876540619955
14	3.47898087488961	2.95895141551359	4.69817292841981	6.64109185331547	1	4.07532031646292	1.31985693687825	4.24194795857505	4.83272520206137	5.14222774242101	2.79145239519941	2.71295632042708	7	4.89238005260536	3.57393327759297	2.27072494271175	3.22883748943748	2.37942077688568	3.50920708610075	3.40270789111981	1.86623606858813	3.18432525167231	2.04811982870572	2.70510544348047	2.54283308030372	4.65549961178229	-2.41254997756449	8.51316573510624	9.19744330830771	11.5688454720258	-1.48885792554744	2.81672559248837	-12.1091355456854	3.2212233348023	10.4086341686135	8.60768082950918	-3.78590767384276	-2.5415789756854	1.6392794132466	4.15510203857249	-1.42618379235701	-3.06968807285621	-5.67412112728806	4.08957179953278	-10.4578263776051	-3.07832384550665	-6.02997423157824	2.25536062255461	-3.49339549504552
15	5.26431142434656	5.17352804512927	6.28024967220163	5.5521943177375	1.93104054799941	2.8731394475807	3.75422317764336	1.88407305536254	7	5.34019135063141	3.74561904635923	1.48952192043709	6.02745141088565	1.81523617899179	2.539634375244	1.51420591318961	1.96708846264668	5.22304576579718	4.29160769742451	5.24708731560898	2.86037464177113	2.57494845759481	2.26430785789291	4.84794195791998	2.91546531630588	0.207087341706458	1.67673305430792	4.05763445153075	2.92487255292516	7.555513107365	1.4728547141803	2.36799298838789	-6.61420802121124	10.6993824572777	11.3375526601016	5.5204616954249	-3.06502827205143	2.65968783486798	0.536223190023527	6.2533095691237	0.154323195848456	0.214931279737857	-6.08714274000116	1.26528708095302	-9.35310407129654	7.64315298187339	4.97197696934193	4.91816713107046	1.76362954452015
16	3.9208156456464	2.73667568255942	6.05444002693745	5.49175299699763	1.07353265623412	2.38510442988766	3.31566615856456	3.2833600811157	5.53285440184462	1.55307782183219	4.16172614112358	3.45642506467756	6.22990169953727	7	1	2.026274370656	1.31835235582128	2.30874999370109	2.97987124985792	1.70944384196895	4.530189612853	5.87022596505086	1.93281951058854	1.28935237364039	1.16455142208276	2.06861379542504	0.239335795016492	8.02747324602576	7.13890347880119	11.0831849378	-1.22562162225928	1.87253990521145	-14.0151684225723	3.49411011717162	11.3375453613088	6.25440650157624	-3.06910825556395	-1.27536558456078	2.54465484330852	5.848501163289	0.356629687240656	-2.322193289997	-5.71350231543359	-0.140418090964575	-3.54925052732408	6.13665192509572	-5.41843772858699	2.04895613104761	-1.1889688957347
17	4.660539045713	5.86190093870406	7	6.46130243399988	2.94696647066337	3.16794060452024	2.51335754169002	5.15908806512346	5.13213287781589	1.4705566622635	1	1	5.61774551054654	3.14320686263704	1.26077077379411	2.82836170285678	2.13681494669534	3.94350372469507	1.53248073128901	3.03097601933307	2.01079292571729	3.11012999691415	1.06856954720041	1.37851263133587	4.94208576374644	3.5842294595654	4.91690294543155	1.46889920146718	5.94094933837525	8.82597269956125	-5.49859125105203	1.58929505016056	-5.30813010117383	3.81437916626591	11.7969380856482	5.3111396922908	-6.59264963901206	3.84090482599082	-3.74312566429955	6.4520595645278	0.419497048431033	-7.74708258014443	-6.38240689546639	6.64838414105022	-5.34361238230473	8.48415149453205	-9.79081470381121	4.33856410723429	-3.51648091525141
18	1.46279673100488	6.00210886738914	4.88428909697779	6.80924297168921	1.48392996170957	7	2.02906060355499	3.8611491165549	5.10414170619226	2.57708828202003	1.49051437769649	2.31230672482402	6.12463690966393	5.39830308135862	1	4.6899316808046	1	4.91913747696901	3.88003927530482	1.24920457383165	5.17362685148951	2.34831134107612	3.79461063156945	1.28815495069525	9.11545569873238	3.20935113035267	6.00379710355883	5.77471297147838	4.01328494711802	7.5600077353252	-6.60846291124841	1.41612732199643	-3.52734334286794	4.15990684277127	12.0357052708051	5.24988510632729	-8.23572364620548	1.41085531747385	-5.97549824706568	6.40186088304573	-1.06702987604532	-4.62885896465642	-3.851520679857	4.93112463760231	-4.50218688832619	9.17940418322898	1.11702836603638	6.26362417505457	2.07206095049465
19	6.48668298335129	4.67085867601603	4.7252507854788	5.09581986417996	2.21045875850514	3.64238203306453	4.50356066757055	1.45016056085389	5.04700881994064	3.36773445367043	3.37673418942976	4.82733394792802	4.80423957798682	5.10890061482814	2.82769762828394	2.78900969849452	2.64807240354545	2.40835656636428	1.53432513164201	3.26460528296575	6.26925527072708	2.65789653435381	2.04811914200915	8.5110290960171	2.26712744266784	-0.641207388292237	-0.856643974672741	8.17165905868716	5.66509387834417	8.52144680512049	-1.13035503723778	5.99767585685513	-7.26375590382979	14.7001094495889	11.5021131053723	5.69485331010834	-4.0900868219887	-2.3636501374477	-0.378517686583552	5.47850927298728	3.21533710927581	-0.046912878964387	-4.8083781475363	5.78779414747323	-1.05608501784578	0.0333129247733212	-7.43160877475201	7.07196420820826	-4.33853274731177
20	2.92719192897641	2.66742574102033	5.08584943495623	6.0448198930389	1.16538333023774	4.76091993641001	1.74479733315189	3.82211502908464	6.16839681659552	4.9145101988432	1.28603914809325	2.38092028712201	6.29794817806499	4.5399617988838	3.55331867271365	2.66397222560195	2.83251106386732	5.18004203272035	3.243767341912	3.47481896538711	1.78382476504825	2.34425008315446	1.57036023658719	1.1598635178848	2.47746052619614	4.07274947639332	-1.57594366919621	9.79595153449533	9.23492533734146	12.0746132365558	-1.81516409113748	3.13595857059515	-12.5558687074594	3.27198828967855	9.74615709686653	7.72943242406379	-3.78225657318281	-3.00363636244985	1.59097550131033	4.80000463994443	-2.02148606225517	-1.824597287442	-6.49740462969713	2.47825584548677	-13.7781958375067	-2.41480846065936	-0.612640138135999	3.28289690327904	4.1351462583081
21	2.35389731420648	1.99016610242852	5.92486340178847	6.69076474302498	1.14155227647764	1	5.6725001585975	3.56078445469378	3.51701289604177	4.26768474119262	3.27175473328418	3.12532222810615	6.5007161261615	3.5063481689507	4.44780313550229	2.34845318726425	2.26404259795608	5.32636479811353	3.45098489076391	2.87122419854066	2.7457679151425	1	3.60322903363568	1.34276727062513	3.02882164854524	4.0483342677654	-2.18557275119164	9.55432394617985	7.39692096636676	12.5996614189147	-0.734820515740998	2.19514528872488	-12.6783613333831	3.48633755825283	9.35388875071859	7.84315166404428	-2.66631082004948	-2.49351799708489	-0.0844575815705409	5.41243371312359	-0.71845374425715	-2.53118524623024	-6.41769553765777	4.13406577344489	-12.4814342178518	1.38297921001442	-0.979022393807426	1.01793740466927	-3.59042952479948
22	7	1.13039673150997	6.74269106524435	3.88125625993834	6.96940794920086	4.12098580964349	3.30495742508201	3.27325277646009	3.12868071530121	1	4.08389314684557	3.157658766113	5.13632628624714	3.92683806700756	3.59938701481042	6.47033294195011	1.60626676754592	3.32506924574372	6.00930488834725	3.66914901187432	3.88184039963516	3.95731490081832	2.65451995056495	4.01952058849575	4.77038611654814	-1.58433888563257	5.58207101236333	7.64398132635919	6.86182753480662	9.29048695690119	-5.88259570470995	2.32000593891927	-3.44055511523951	2.21755577009782	8.39639366381134	4.82136472060268	-4.8049185226782	-1.87692012008857	0.54801712432685	4.81155550221873	0.402638708412384	-3.55590066890934	-5.21935711285659	3.93566731677215	-0.528247280026705	8.79310689142161	-11.2661117083623	3.51680737947421	-0.123382119073273
23	1	2.21113262523282	4.52559135520119	2.74145219328265	2.74653265983395	1.6183167483925	3.49884797542941	3.04100436483233	3.8572087530601	1	1.19936687623338	4.22692416124971	3.30358149827609	6.68923748107007	1	3.42447277642624	2.64646057524685	6.99220277868455	2.01550844745055	2.02579133249104	4.35219230476199	7	3.42022157728579	7.37420428629429	1.90737107727325	4.81896590631549	-4.9865705689927	7.59396132217293	-0.621032403462518	5.80684734060933	-0.106505154756882	0.109300969892375	-5.65279871573295	5.93678338994983	9.5725104478867	8.87329192157517	-5.74670500859168	-0.778963779884268	-6.29533826510512	1.03785080763899	-1.51586915930335	-4.4859318176727	-3.13022282005881	7.19054703955267	-3.27094056389138	0.236187169350929	-5.68601004118105	0.602975643415954	-2.50191416130776
24	3.73661467692745	3.17538684739016	6.45758692542128	3.77100337910956	4.0102662760081	6.58452909451821	1.78535234680083	5.39062857756358	5.02408389253118	1.72281138426375	1.3250859653862	4.47530247871133	6.27361395695365	1.1955033660923	5.06209016941084	2.83085225292129	1.30183403994223	3.01658175945976	1	1	6.41291785572344	6.46341745343738	4.46820633386755	7.14215110822474	1.81388497875191	3.84596700446632	-3.11337830961863	6.54413759038084	0.511042077172929	5.9888009645549	-0.523549828100479	1.21830654536183	-2.77410554415058	6.35281116276117	11.0723579283304	10.0557522396522	-5.90942202466856	-0.54973145599982	-4.08968943079438	3.53405626042867	-0.952672173075947	-5.07293553551142	-2.86243971349957	7.13693997446793	-12.5794927318481	3.09221460040661	-0.658707970801265	0.303985589379235	-2.47996081087183
25	1.84695222720391	6.05943848243736	6.25381770876575	6.72021307185432	1.03934197615521	6.30458399731586	1.92210628497723	3.9095618367231	5.0635620065937	2.11078408295687	4.0390920647635	1.10820846260753	6.73445601278553	3.34504246204194	3.01145154593892	5.55743711968946	3.24318189869559	6.25779592864244	4.63879331561949	1.72909495485877	3.53101606606152	3.57203631078961	1.13661325350947	1.69744914852146	8.45102958194808	2.82383823916061	5.7655488977938	5.17213974485183	3.16785871588944	8.26273029685414	-5.85140728851278	1.26037617278151	-4.27595461536588	5.25774175301543	12.8354128606363	6.06963228921374	-9.08361402937297	1.24716110064561	-5.43686310155438	4.91620139674042	-1.34106553956115	-5.28543348112402	-4.83235214316719	5.07943595887306	-4.29398633918804	-4.69340958459304	-3.15616202457497	5.04668094516552	2.74986603292212
26	5.88426404404596	5.29797928745245	4.73930177161636	3.61544465826271	2.3516037822529	3.88750174864526	4.23733477379478	1.84252946833468	4.87850446222835	3.35333277919983	2.71509335986081	2.09201731898371	4.99062585664236	1	2.86572275221738	2.65675684595354	6.53261202003454	2.66357260421226	3.38724489249518	2.99613942002518	6.55023871013524	2.09946620926504	1.58313912357527	8.09077784823411	2.35486452592106	1.30521161147425	-0.86312858787488	8.41377039509473	6.48783576168844	8.58521475120796	-0.0958959323981503	6.45396829117876	-6.59633540175841	15.113284727927	11.4313203011374	5.57659004207735	-2.40546486981845	-2.02521726483782	0.118391892625646	5.55875174466404	4.79895477198726	0.497239701750715	-5.08458021304376	1.06752742300712	-1.37486034749864	6.40134014446785	-7.63947028156736	5.61779826906765	-5.08200829227426
27	4.39611143810179	3.36014069188987	5.90286227277483	5.8960651236724	1.09286825105839	3.91336736931324	4.91906048859548	5.14802296473443	1.43571169077298	5.96897807914136	1.15333636140225	2.8830590058856	6.50445830628914	3.62314699335896	5.45500121268289	1	1.16977544003745	1.62892674992599	7	2.70999832554624	6.66410287794777	2.34058405913544	1.66267003722067	3.99715870986315	2.38754882091053	0.691520164613068	1.56257614431889	9.42179706500892	5.19621643410897	13.0676143372987	1.70910313112531	3.37747206496328	-11.8914929408481	6.57743449242512	5.74975104288665	9.54526187797648	-5.55077331037713	-3.32274657064679	-1.27714142799923	7.74227767498432	-4.79722175432229	-3.28518398360377	-6.84504457616487	1.00992827025616	-10.7956748631199	-1.76835408666482	14.3313677855166	6.29753872066272	0.101304755535775
28	2.05807026192551	5.90417918037353	5.56054455347817	5.72002273853701	1.1075897479073	6.93256727588352	3.69571719528238	4.20948292981538	3.87552882536264	1.48768242130586	1.16686048374423	1	6.17872751871588	5.40645846325145	1.0932215404885	3.59549055914663	1.32901651578355	5.73115337154705	2.12703980184864	1	5.58365607210512	2.94936908076628	4.2713372677776	1.15097575478817	9.03589744069339	2.97002922710669	4.94433243319265	4.70738705848245	3.59841559317653	8.66376974849187	-5.67853491418765	0.526655234235232	-3.92476183942671	3.6736498636656	12.5617611344612	6.26818742271872	-7.65930005553664	1.22203812854494	-6.07547643822835	5.2449027874072	-1.63680701414336	-4.3992189420937	-3.77670666214084	4.04737630551625	-4.10653412465761	-4.44371355379231	0.543502372591313	4.76321866611348	5.57823718133253
29	4.3885156015142	3.7305320638565	7	5.75956614055445	1	3.22490269127147	4.27527372789896	6.06337767150909	1.78220931131179	4.3750986909229	2.1725856919711	3.67162568629874	6.86880414077437	3.13476720302721	2.21972423284416	1.34998955486385	1.87450431604246	1.57399757993631	5.66741427940023	3.097407801289	7	2.16032912211453	1.71039926530882	3.58512345340993	0.697943705651199	1.10728792698047	2.06091431447815	9.4205256343805	6.28235415440966	14.5939847585557	2.59567889339247	4.86804869305243	-12.7304099315568	5.60523709220164	6.33193693523277	8.21492439488486	-4.19069008602862	-2.62430177417164	-2.51232202555552	8.56876754311947	-5.96292424963353	-4.8167334777174	-7.07708416482244	-0.671600448661701	-10.9547226867353	-1.99605050835161	14.8638551723619	6.56616424522917	-0.354995563257927
30	5.33210103431295	5.35002185987336	7	6.99310896836563	2.96378599143121	3.54602422510361	1.17092413828277	3.60703085562097	5.90460445838493	1.19295283709213	2.14447591702745	2.54563258293188	2.42991107379964	6.05295802943516	1.3019435470013	3.94634653801679	1.2721612950327	4.80352636416116	2.55904041025733	1.60049100888586	1	5.14567001455345	1	0.860809813541582	4.85242712356233	4.19454537758025	5.46957946699026	2.34690358638143	6.29304385604947	8.85073668881085	-6.9163127000721	1.21311495579814	-5.77707981139571	3.36160142325048	11.5630690053787	5.6200709768205	-6.09226001059273	4.09563885402164	-4.58087957938759	6.54797365871722	0.212691449620478	-5.70219881412708	-5.41758849997768	2.99510318559587	-1.95138936591183	-13.2427825544946	-0.607838400984704	6.71666672067754	-4.18366269968453
31	6.25572546036907	4.33070252879887	6.76435565723945	1.72378165338391	1.86854799849074	5.20249247763507	2.79058399615783	3.20796039301581	5.11942255962478	1	1	4.10409845603936	4.11150268673647	3.87815585303869	3.55763441524765	4.06983207165867	1.4182314046741	3.22367959401428	1.30587493350716	4.88016345286461	1.72466796533285	2.46084613899922	1.83664984812329	9.4665542141578	4.81052831799051	-0.259666445568634	-1.08702261470233	6.11303885444954	4.93731272596365	7.7548171453397	0.987295238670637	2.60057775065265	-7.18323523868375	10.7641417220091	11.4596668085951	6.64652628071925	-3.42753671955737	-3.70598028290656	-1.7601092708467	5.29864245757503	3.31969240772306	-3.34753036301092	-6.91960755795396	5.09089985613844	-4.71744994897492	4.67394891146067	-5.49902178256339	2.65400171305761	3.55722167398007
32	4.13308078464616	5.78492175368472	5.7261904130571	3.29541722279666	2.0929523978409	3.17280188791338	4.34074840531533	1	2.15142258053991	4.61530557012693	1.83984276727693	2.86953019645486	4.73648057952924	6.62626277395664	1.50502444766945	4.10530973294062	2.36943925949035	3.8963513759112	1.27452654553512	3.94315405279613	1	3.47614644292024	2.86438336123572	4.35610052960046	3.75822243293019	1.59720433354133	-2.11544498151556	7.21240633360225	2.59001344128383	8.2251067687226	-2.2254694555533	5.43432229520273	-8.56524291070156	10.4431198463872	10.9104000586028	7.76389028116607	-2.55095894034264	-2.80555670716726	-1.41084025041589	3.05077160711197	0.954948006268922	1.30622939511568	-6.11766353713153	-0.454880876511177	-0.770766752285184	-9.50113838061318	3.44551928923462	3.41406357021693	-2.19743668294316
33	4.46475702809947	3.28049148567598	7	6.11044018220667	1.59475442234212	4.46978499548765	4.58126378798228	6.74828088221941	1.51599302702343	2.93414530797062	1.2424332636519	2.68601889277772	6.38260434883359	3.33886494477512	3.16093002801483	2.7049147021901	5.05582402242806	1.5041457093679	5.71075402720026	3.10270344104012	6.41347943010884	3.19942607501906	1	3.72862976097713	1.35124290612701	0.801857225736526	2.16742283832445	8.38846375144733	6.63573793377175	14.2104486391365	2.31662082963497	3.50234782584114	-13.0147966709762	6.82571368599316	5.58593005923353	8.29336612636381	-4.66269817603727	-2.19237448265771	-1.88574314819496	7.81518234230161	-4.39925210060686	-5.08778820349735	-6.2920384350966	-1.0597564709024	-11.4412458925014	-1.81294412548737	14.3278183889073	6.49843256569568	0.406209540861378
34	6.53591224435799	1.21589715665665	6.76291487058063	4.56817726274144	6.33498420528614	4.26357010940472	4.54720585258079	4.185911411073	2.82397452084708	1	5.4875780752836	3.31365025342347	7	5.07951470655467	1.02157101047677	7	2.25075613611078	6.81470206741046	4.01262060998401	5.68520936182887	3.38889251824475	4.16798669272432	1.91736815093098	4.12313317709916	5.50792515176507	-0.672549742311846	5.93796594889967	7.27734087598832	6.71446719192839	8.81448093307016	-5.54993647694621	2.80530148837228	-2.44290739766466	3.29253538845904	8.31962675793971	5.10564077473467	-5.16997784905871	-1.79037990806472	-0.284554320799372	4.20190710279597	0.150768187805486	-4.13640674309117	-4.60033040273477	3.62419445216995	0.226010988178621	8.08197837296013	-11.3030667616465	3.5466978671422	-0.698656610889292
35	1	4.49113339890854	4.07029091120064	5.30508488221593	4.34253819641564	1	5.75152212293718	1.87424751351377	4.78369574848834	2.25972909746486	1	5.56371766104944	6.89808958497937	4.3317647815434	1.7400833593315	3.18895542595674	2.30405814706408	3.20805054141866	1	2.56834004692014	4.54160049748199	4.47374141373105	4.01011312257699	8.04931296088933	6.53392371868484	1.32235121686001	2.81709955150718	7.57367218173354	4.87168562830619	6.32654367312556	-6.51136976456675	4.16698373092943	-1.1842393052117	4.08228726240595	9.44797867842047	1.91733552396654	-6.54659868996366	-8.74751705878874	0.0395804113050473	6.77085064876508	-3.38188906711158	-6.00100623436011	-1.97637383560413	2.57492538585402	-4.20381699639025	8.95151633389852	4.5098853501337	4.88508774148269	-2.79219799114814
36	2.79496719826843	3.0626240026953	5.95368664503072	5.23853342177018	1.89309524388714	5.97830958677699	3.40483338221834	4.52963367763375	1.24380951809491	4.39699344883092	2.31288792304324	3.04521026843327	6.81494219468232	4.5127898518985	6.20358903717302	3.41408499268236	4.22447381646909	3.51962792261248	3.94656314507622	2.24479968464218	1.92408866999103	2.95813708046563	3.0044827704715	1.3174398817978	1.18943372294202	3.5716796775755	-1.09678377299511	8.46606387840117	8.21179355588909	12.0073510596548	-0.192030662324178	2.72975024603245	-12.2217227756007	4.50746827046781	10.8037383046191	8.30133355071148	-2.79936230178612	-0.943423247030974	-0.297566134797933	6.22162656099727	-1.41716241848389	-2.06944939501691	-8.49945818862501	6.35097048943407	-13.0265210827643	8.2661150176188	-1.61202610670732	-0.35468998366939	-3.1852331936953
37	1	4.78146546841016	4.62111494549517	5.60259042371404	4.19339398379427	4.30216840441523	2.22987904168224	1.59462378813893	6.45151137591325	3.10039671211871	2.39449283844961	2.96868523253537	6.00675480215899	4.38239514090199	3.40253609278116	2.41549891075637	1	2.53451181650406	3.00080687877622	3.18398762503939	4.5424750049226	4.73642534098045	4.35104573989279	7.84166843204053	6.34500295164064	1.38543430209314	2.49900107265164	7.41981098201803	3.85858155890955	5.72756515217231	-6.06679663765493	2.93835064421971	-2.01825346878362	5.59927090933899	10.3806949217563	2.25777574122676	-7.06926783558357	-9.36806176841477	-2.44727426829325	6.18292472105755	-2.34651755620235	-8.32921867528872	-2.1366982090933	2.79673055510471	-0.245134915271732	8.91657437320197	2.32360121116368	6.67418358343573	-1.9118015202047
38	1.2368663735686	5.30582829613434	1.24099383197839	1.87694108395117	3.01434963205111	5.10000522522958	3.15419087063693	1	2.98834148960939	3.11185542071479	1	2.38223527824182	5.55674139631143	5.10150292963639	4.98322004141654	7	6.26109132250501	3.82033618355353	2.47946950905779	2.1246269543877	3.88518618472496	3.06572891197014	5.68041124576604	2.60747808800241	3.08873297093229	-2.47414085318844	1.94888607188219	8.09881849616983	4.90175618424372	8.0119914304122	-7.45547736864866	1.72523179283728	-10.4549976061171	1.47881028081561	8.74734570000812	5.86389395832819	-9.03512988710652	-2.46447511815616	-3.92777578529764	6.09812252320151	-3.97885640979252	-8.01276391070426	-0.323566600205107	5.52609386578881	-4.1103677601481	5.11506121261657	6.91089691007232	7.50735272836968	-1.10988339613124
39	2.65429918473728	5.43604550925587	4.30158241450182	6.74124170562356	2.38991678790652	5.04733747865241	2.13924350923504	3.31544268439442	6.92560094864016	3.28745121926625	3.54831029599667	2.13032425553375	6.6389528599475	2.73796083343184	3.3232356166792	4.85467043036435	5.02343085895435	3.55917029400253	1	6.09293613072405	1.35553793268964	2.17640378223724	1.39004127100252	0.48238097946247	8.48093637957147	1.40337351084064	6.27538829651361	6.06640782768234	6.03779821383049	8.1366631505273	-8.36569335821153	0.380607292996059	-4.24502957657483	4.69281214186451	12.5536241776235	6.00667491558581	-7.02845186639818	1.52959679343504	-6.36889392235519	5.418365456836	-2.172087952678	-4.70560644071791	-4.0217410109573	0.557095249214156	7.81314275160451	10.3172975526918	-12.0876799329862	1.00248734240056	1.83561655389592
40	4.94481020695951	1.15764383036026	6.62102798980223	6.04618825841323	3.04967949493466	4.47074987393989	3.51309023137123	3.66072737714448	6.79388267630556	3.1243506163769	2.25756931126162	4.34889620383065	4.7280046285527	1	2.07550393152448	2.10970938317924	2.02643584238402	2.94124112835879	5.30981983025804	1.20293275304048	5.96167540152408	5.68951389184249	1.83538956581904	2.92851465008204	1.41777886528029	-2.55142920124724	0.407793834648224	6.29453116058227	4.42999304534004	10.0905462539013	2.95635849635828	-2.74546234130461	-8.10835472256415	5.90150732159459	7.66773844852668	11.2965775934135	-3.66016030152711	-3.38797531369873	-0.676296021005566	7.60166571316334	0.416699304883862	-0.994921975369359	-7.72102763584268	3.83652668301063	-2.00331847046884	7.28139974866947	5.24145475586469	9.01640379597285	-3.74765474016409
41	2.62105877418054	2.16747112041631	5.34656055709832	2.05122045413778	4.24927437913048	6.31848792431059	6.79040721388931	5.28625005212857	5.07995098872265	4.25113876136507	2.24573796408381	2.43403697963992	5.80243207221743	5.21218419281904	5.32902794672862	2.72528282582711	3.54102956638019	5.36079426946749	7	1	1.48740120588785	3.70868417531158	1.73731505451678	3.92793898253451	4.91728081043905	2.68632208513724	-4.31373304790775	6.85735669079719	-1.33644858823236	5.9323784485524	-2.52939357916397	-1.91906012811421	-4.36405758049946	6.50432784252668	9.973928061454	7.61584947829575	-6.87919694865378	-0.883795970958136	-4.50416076238658	4.70581225402219	0.171362525270774	-5.09948949683562	-2.01786496227477	4.48209263664749	-9.89156986787945	7.78053014365398	-7.29449049231323	4.94923445964005	-1.71219252391482
42	5.81144885084638	2.64377237685903	4.92637994671183	3.30850260100764	3.30503985835408	3.94997069226044	5.33076966419643	4.00717873185954	2.51928378751036	1.93806736751953	4.06217191336947	2.77640372854705	3.1423240754815	6.67382075805439	3.94678144330923	1.79117194324933	1.84334869078862	6.83155458489695	2.07432865081794	1.9836930989244	5.3002147463692	3.01538041402735	3.51935588669845	6.16690723718609	5.28557422196625	1.40721485675197	0.734030243580054	6.4642952997839	2.30014701828783	9.61794041592213	2.46987049341607	-2.3258163045325	-4.63349611710707	5.35111295076513	5.00067335163219	9.57518622451389	-3.30375924636578	-0.604520311877894	-2.49775520553507	3.75848288055996	-2.78577163327538	-3.56524727824279	-7.5757952134644	5.605903931341	-0.924919558649839	10.7717866233051	-4.42097552113156	6.65729418281714	-2.67730831946916
43	2.0863821858694	4.78483929680247	1.73979674959652	2.29055847579164	2.52220078506669	6.65310919115134	5.63842553744402	1	4.0447370600457	3.39400181993406	1	1.73649204544614	5.92296894419552	7	2.39908656208479	5.18054827174071	7	3.49592261245353	1	1.44818882489185	6.97417203662603	2.63348643047719	7	1.30959610542554	2.86937564269228	-1.85717951566365	1.92508473177568	8.06278204563162	4.81782662459382	7.38085986398336	-6.88897464980105	0.664295870498639	-9.85011115522881	2.32795328658132	8.38394827145458	6.52475003921354	-7.16388878387861	-1.52555646951213	-4.41970460522397	6.20610454920535	-3.20408093625	-8.38972565466726	-0.243384976733823	5.26445466192518	7.89495178034579	5.12807375928466	-12.6540445845484	4.23666955407541	-1.47259976911811
44	2.80485514646771	5.51067649172403	5.24440118441809	3.60469446362623	2.63788393356355	5.03369980652964	1.43183562169579	2.99053376565857	1.46166826837122	1.31263249676605	2.08565126954384	2.00338861458195	6.4501125359426	2.51520819425232	1	1.52496538629439	4.11709672061136	7	1.39085502171983	3.38244307196386	3.46954749720925	1	1.12472954838614	5.07347427581861	3.98931704644714	2.87938332349586	-1.79882444822083	5.32844356629886	2.56918080182222	7.49328590384381	0.0320366120915379	6.45790834873779	-8.34452892551844	12.8693215026122	10.4968858720755	7.36389951109106	-4.5296328524778	-0.675885864203467	-0.714728672255523	2.99696237902041	-0.492931285299188	-0.326235226313342	-5.50091477007398	3.62246504301953	1.96737357594142	-1.7722068915697	4.88873634170396	-0.837502787991001	-4.64380552991253
45	2.9739486313773	3.15520711139326	7	4.37563601168425	4.18562632920405	3.63434908482253	1.96982875921001	4.39004630825452	3.94818312669979	2.01488650912536	1.84609921505695	1.47239061916536	6.32989031781001	5.27318987479767	1.09392573544594	3.05523204562699	7	7	1.51666288900795	1	1.81918338213343	3.38744933516861	1.77497927947833	7.62013836873551	2.89039627734395	3.57759696855029	-2.59141935641057	6.38029310128328	0.238915829581349	6.54076362767676	-0.336822987164262	1.19083862447183	-2.11661588135114	6.56755947896768	11.6935094852479	10.7460489572869	-5.81637783677067	-1.56858079627514	-4.9127508094517	3.25415814434531	-0.427179874783627	-6.10989904529819	-1.949758308553	7.2914331942165	-11.9830271138203	5.10673652342776	7.47777703551542	1.75200488368315	-7.10216258829909
46	2.77874328028146	5.3604921083385	4.94851829494053	5.97192873142826	2.72439385397026	6.89834161771326	6.66649848458665	1	6.56578210100707	3.84068469980872	2.05831270611134	1.15600998856979	3.55294157846925	6.1213220410441	2.39591515306852	6.84637233888146	1	2.17490676066137	3.47507229831112	2.73049874966039	4.78768521187203	4.37732089498696	4.35352544532828	9.20137030846833	7.29925049459173	2.3494463756956	11.0686824416132	4.71683447998317	4.32134777537794	8.22340227192278	-3.58407906060564	3.10972078406924	-4.38082429329225	4.13074674528413	11.8653516647276	4.1484080671104	-9.20584147581952	-0.214771755125998	-3.83762796328796	5.83299851233831	-1.00225333650157	-5.49251519684852	-4.06584275010789	3.24391169641842	7.92871354787499	-12.6450408491947	-3.52615876576229	1.74718551193806	1.4925562975068
47	2.2942961493557	1.39356701447963	6.60214730332014	2.94066877972144	3.58170067326891	5.49741149290565	6.08994671904528	5.05446615279034	5.11418423126529	3.51779724907937	2.79648800571407	4.20809811591841	3.83107650994964	4.5550219076327	1.50580276095555	4.34751030628309	5.38343664017142	5.3063931597776	6.06302242607204	2.34115063878093	2.58794646337311	2.44518613599569	1	6.82534721974448	3.92353980862488	2.24458869648952	-4.67215589263061	6.20006246575436	-0.0635111710063512	6.73626476550101	-0.6867707276547	-0.535132796607746	-3.60788428471342	4.98638617724128	10.7634130028965	7.81395747356031	-6.46343128005264	-1.08087585421588	-5.57732308553529	4.60130524547546	-0.240005040369194	-4.13468153819401	-0.736568027274305	4.13573246608828	-5.30623623762669	7.120132870471	-8.2859528041075	4.31876260794472	4.84995444479761
48	6.36685731354896	2.12430138924186	6.68538637358025	7	6.84549237765723	2.90808976984747	1.52198872276749	1.5460869660238	2.3871678877484	4.62604273519418	1.45696060261237	1.7860204027138	7	5.77107615820106	6.35757777046333	1.57633190260459	3.31327118952576	3.30282033728578	5.2166980275008	2.56034720596644	5.85114672369718	1.30042918046234	2.69743576259759	4.3109130212697	4.87959625549438	-0.940787944930878	5.15498169295899	9.54023045800727	4.96334213651327	5.57926957176505	-3.23121727826748	3.27782656292559	-5.21966013481114	4.31469321803943	9.79130264748727	5.8763054275266	-5.19771785120752	-1.47642675097087	0.380825323421823	3.74651688048544	2.14662112508554	-8.10846388998373	-4.15274001022102	-1.24040468627457	-3.08254544580042	-2.23150128406255	0.535700596107555	3.09620553596594	-0.5160461964637
49	3.91135137105829	4.37422901203488	6.02921119060263	3.43805381207914	3.62449889119382	3.53664935940853	1.41865751124096	1	6.05414072152382	5.17914901547158	1.19397064718293	2.48752857211354	4.6494867631068	1.58267291306457	2.45637475180694	2.80683644524214	4.9654070016741	5.98814600753264	6.42406997376083	3.12147977000472	6.36895414039291	2.04817285314958	1	6.24377027815206	5.414460240318	0.469151212621954	8.11013493208964	3.82698169849825	4.98388953690928	7.44707507877898	-5.22597615408243	3.35438280937292	-3.96540489472368	3.46998033619018	11.2333361596406	4.59428726533747	-9.64336647597459	-1.53535884606615	-4.3778095906723	3.55156221565513	-0.154976790288254	-4.32015596816976	-3.64450496880165	3.31017223914821	-10.1557718486023	6.31033435259612	2.84212030718097	2.1191534092022	-1.93317041595321
50	6.07245021940374	7	5.07781601757696	1.51624931178612	1	1.57317229553208	1.88465964765915	3.00282896882238	3.55295475855068	1.1491642299324	2.38308356108667	1.68631642076702	5.48897690829546	3.1188611638556	1.5050036448009	4.58547810992812	1.05472216258017	5.22411683349165	4.99738723094691	3.74419405704067	1.88845421991718	1	5.00984011134945	9.0725818706143	2.04045171795843	-2.07451365642164	-1.84303766883252	6.18760556433488	3.97744617543323	6.82131128314341	0.572031685865273	1.29560645144019	-6.06374232399819	9.07724463420279	9.09908845760523	6.9946006978738	-1.43534745414316	-2.98388672728681	-1.92528782548258	3.02448942747125	4.73947027392485	-3.41675846869687	-6.25018259717517	1.61614598974137	-3.65525099451478	4.6670574950358	-4.36208623830055	2.48032541705304	-1.54098990774826
51	2.30636485859791	2.94642578808619	4.30905790045092	1.85480881595904	1.00881796227239	3.58183677667232	7	2.27911635083865	4.85612178163678	1.71369667970645	1.00008573091687	3.83966086268541	3.72478333621759	3.42083849483905	3.57778365576961	5.69407510837647	1	4.74495534453269	4.00804779896623	5.43784486448888	6.69085651744333	1.81903207247153	5.41625553217431	5.08849737357365	3.72864003885779	2.72188746727479	-3.86371399311195	7.31256039877305	-0.843461791812763	7.1533971855898	-1.94142881029953	-1.28974644639472	-3.77420854552224	5.61171053172355	9.08750459131689	7.42616922147667	-6.43988159404337	-1.27885554934785	-3.50781476415289	3.85020530308624	-0.694309936451348	-4.1651600598715	-2.26331839187423	8.16367302950031	0.965435349639838	-4.02972757056253	-6.62509469816951	2.45137104370015	-4.02011629073947
52	3.90720042599424	5.80021316284158	6.22517757870638	2.24695653016657	3.64632198454941	2.57167449900545	4.56670208596081	2.14192990025699	2.6369049107666	3.03489643151892	2.78745896182998	6.82964302856538	7	4.7440322824138	3.46046251162722	6.07356980165908	2.21298011019998	3.38813081920984	5.12671265547503	4.11946565215739	3.65062734703064	5.25753476663375	1.27891430940733	5.46125865206798	5.4400565335927	3.69878995717947	-2.28617769836138	6.5091930202224	1.36646474076957	9.22389911844965	-0.327642806258989	6.00208311005594	-8.12897610347921	12.3644883692071	11.4187004495616	9.05014968225623	-2.63692115511637	-1.95421203728902	-0.504597934756706	4.63349176869589	0.41413753083668	0.846100587334677	-5.37832662709039	1.81744741764162	-12.6416211228811	9.55820904014222	-6.64335969939718	4.45665782312023	4.77754026988619
53	4.26988600084499	6.00841478469462	5.60066261584915	3.02106419068789	2.10719776902338	2.83521039010946	5.55602958334729	2.44238830060001	3.04732209823992	4.79467336218328	1.39500205123926	3.17988839076795	7	1	1.79790622870074	1.25174396881129	1.65308106011917	6.93270907595629	3.09106491706714	5.25014310318126	1.44737395892923	5.88242276609507	3.13132006389504	5.50783850517319	5.69694261948446	1.90043841759355	-1.29664294371278	7.80919529774211	2.45681945622315	9.16028158510697	-0.874870280378071	6.29260485709918	-9.2525028917917	10.3584630134794	10.0690492349465	9.03104505936963	-2.5614716537084	-3.50132750603539	-1.06288862960709	4.09110774446029	0.970694426457349	1.13196863492704	-6.30232963458651	0.401374589365406	-1.12643199264903	10.2466688265612	2.14170496595152	8.25753446248819	-2.139571913541
54	5.40903691762249	2.63919683819528	5.7576008956164	3.53556290575193	3.78078174384834	3.7816792798423	5.35454595256925	2.51538495887426	2.02073580508399	1.4835680615919	3.62902342432131	2.77666873954756	4.09612716584758	7	2.60663433953991	2.19248791373995	1.88522156624332	7	1.49921496280864	1.47201124135428	5.50940795840135	2.93840503439535	3.29692897016429	6.64594478941513	5.57932364940768	2.07495733383915	0.371028087474928	6.79672819407942	2.40021790293915	9.8813044277906	1.2875383287159	-2.67329397010273	-4.66136603251543	4.68920901203845	5.83917266207634	8.31218477451613	-3.77818971959286	-0.305131887789349	-2.44061680162602	2.78010500539223	-2.43957371060296	-3.07360548566856	-6.34561570505916	6.02703828436186	-0.93443152982651	-0.615238499210473	-4.74104968611448	5.90428333607542	-3.17730868763883
55	4.77116999376323	3.64302845294165	4.65364552721445	6.89935393468564	2.2892003867788	3.94497548469452	4.6627849862036	4.91619276184538	3.59260985378502	5.84344170871177	1.86918626054403	3.68717826794138	3.51045680717041	5.43571342152148	5.53539645644076	3.34843686637298	6.08449766245549	4.47573206138601	6.72003750487562	4.5903974562293	5.1181795244657	2.34181667189401	4.42506174249642	1.79987030438519	2.0002877200742	3.65007659995321	-1.40053272535368	7.82178650158964	7.41552070710708	11.1111407687726	-0.344118241671722	3.49609702146362	-12.7348093579712	3.36625514038041	9.34741585234347	5.57153374477539	-4.18886638508037	-1.778915728447	0.290277462585818	6.50219040266611	-0.944510832102537	-2.65987543818532	-5.22213031358276	7.79547711167416	-10.4278810045646	-5.46749571620643	-3.92891766831666	5.81521160617472	5.78731540448659
56	5.85706768493217	6.00435323532055	7	5.15451975667683	2.10153305400313	7	1	3.88020398434669	1.08501085624653	1.35082918418112	3.17307007901411	1.78560077446168	5.04154493630636	6.79768071766286	2.51703077533438	6.74616563346172	3.49716423947138	1	1	3.22958444247575	2.75184956689265	1.13273925981824	1.4792855510814	6.84934630675592	6.54072853819687	-0.0763617252718631	12.3185435143172	1.97400240728528	4.45874657783254	8.97970785542572	-3.87797929851441	5.84771321317648	-3.09420701845185	2.99638903855558	11.6122828584727	2.92980661385486	-10.1215807226845	-0.617907680187796	-4.10370993889136	5.53976492940894	-2.06417943360269	-6.08628235986872	-3.33728785441915	3.33725782137011	-1.3835461043494	6.98319409389485	-2.61540461070899	1.54767704100227	3.58991972960436
57	1.1124973435871	2.04856921676926	6.20793791748721	4.35387221260521	3.57724500422389	5.51267875331803	6.84775507753941	6.22350006349671	3.14245904766901	1.87511510744697	1.92704697682396	4.78238488928387	3.42363893286598	5.51569869898856	6.67386439025176	2.92316741929255	3.05229332143078	5.33654441590682	7	1.14948384633535	2.12649499135635	1.3926334021142	2.91101715763918	6.91147002909303	2.19483253239781	0.594603093445544	-4.18361566087429	5.78978900688925	0.594437464832757	3.85144654696121	-3.10518066248292	1.38298921965017	-3.05005382860012	7.43190143566973	9.49133119669864	7.90324176363	-6.88553493116608	2.4939377557617	-1.92641597703916	5.96596392193297	-1.06261944129189	-3.47518846003762	-2.14579835026694	4.47145233299113	-7.97202159112245	7.69183143019363	-4.97801219785269	6.56581934150795	-1.91083688051168
58	6.8170723853616	1.46903011141966	6.96315473874047	4.98599989582797	3.24733805402485	5.34625438304676	4.74972442846198	2.83741240727834	7	3.13848618696727	1	4.06910997849834	4.34045962115957	1.30280653682606	1.61834576226446	2.54325127773534	1	2.40390154262762	2.71313576805893	1	5.01114449396241	4.30331081477571	2.06805213060436	2.37958024978678	1.87430058748718	-2.78041580056639	0.412702920577931	7.02978677847741	3.98393469327447	8.83553981257791	1.75542992239727	-2.79603243183021	-7.32021396457556	6.51509815804741	7.46360290973969	11.9088686934482	-3.73934478075908	-3.42082050767185	-1.23408668809094	7.64613197470921	-0.167195515665683	-1.89741476664905	-8.15676363581412	2.813470445685	-1.40353142772374	6.09576726801404	5.12800486852934	8.49534788395636	-3.36322533318326
59	1.64100448768301	3.29906862008989	2.22672287012085	4.1279102947646	4.29018881129294	5.42695843428515	1.36973323183434	1.14091886726984	6.28509647517895	3.02445402310359	1.36962522987558	3.59526831299052	4.46263846087114	5.12311983258159	1.3572822742458	1.39683911144973	6.47307839936991	4.21666071637426	3.37434421163716	2.24800398060796	5.38383333035721	2.24913676612286	1.61233262037558	8.70572142494857	3.38238303732115	4.39274897332691	3.69220928289641	8.69036868053824	4.73350199060166	5.99846617905408	-5.38402325814654	4.55215466352327	-2.61090580162779	8.29424579010801	10.8922789016418	3.48644817070606	-1.36711548266137	-8.04431245824492	-0.389126840560463	4.72204044863119	-2.34240659207687	-9.2224817410651	0.262872404021656	4.50510863279539	-2.72583813194507	-3.60549373649477	-6.75466246813287	5.38768705026251	0.651235758468606
60	6.63747223933753	3.12681177423297	5.11675790136574	5.47929518392342	5.09345371704669	2.40237389872366	4.34252342456597	7	3.88655907058221	6.91409699649467	3.05823706527922	1.87422546159981	5.35144524490041	2.4094379751301	1.62377397935031	1	2.25805732671886	4.09715889045817	1	2.69120343017802	6.66000450207198	5.54216062796431	6.05815685350439	0.809799438881153	6.63945808366653	0.17757124729513	4.49277694798406	10.4780086713715	4.936212433507	8.67682362859156	-4.94710780771828	3.41136512423496	-8.10210307256798	3.99666944223466	12.2572285696519	7.85539838506584	-9.51477430204436	-5.91586424417173	-2.72409664427235	5.24101723278403	0.856063729330854	-7.35776835001201	-6.5719893482497	4.64597111143788	-0.846972168968956	-5.19758226992066	-3.37991150193768	0.786553928284158	-7.37883449854697
61	5.33609800433469	1	7	7	1.94230987073696	5.79544561248859	4.93992419143327	2.98173173836462	2.38894355223939	1.0778757501215	5.80733003118303	4.28584965857491	4.62739232797409	3.36415142629186	2.28960469447962	4.11128489775057	4.70250153438526	4.54813108878199	2.941607646605	5.31930229972518	6.91690815364511	4.38684830619018	2.48350151910628	1.94639751797864	1.3833948244481	-2.51581422905535	2.71497065472033	5.73278289757752	4.03371663934289	7.59089411640814	3.28960655695846	-3.70386883978562	-8.1610946000905	8.3860217168742	5.33367117317545	11.8539792094796	-4.32631664826917	-3.1641383209791	-1.36426908098231	7.08157763955425	0.0106031685470529	-3.88642754292394	-8.66483766457204	4.00926934885093	-5.76454503039812	5.94505861674396	-6.53793289192784	7.94506689772398	0.201294214604783
62	6.41156391452011	1.27622623140087	6.8097950076992	6.63662590527275	3.32525161553618	5.68349784059635	4.11668330710071	2.81558258412903	4.31097074449085	1.06692367005972	4.17496386808969	4.11391078362796	4.7620722958094	3.16820389466191	1.56743682345572	3.26573405672976	4.89444322262464	3.34353907108372	6.62594002181298	4.89944140272124	6.26358150568166	1.92666229607585	3.34486146350559	2.18349652646265	0.844199822689078	-2.33162590917201	2.07709198366222	5.75755320858766	3.37372784519991	9.26463388479467	2.80471490861176	-2.95458999850763	-8.09801076606229	7.92968748098197	7.40801756378876	12.1212689953563	-3.05199737949747	-3.01163810850651	-0.394288053106635	6.25670738538443	0.15313349668944	-4.98636484447566	-8.0943755943684	8.59023844699716	-5.22333694780709	7.36305788265192	-6.59808826437568	7.9528225903555	4.34330721277154
63	5.08373546916817	6.0971141484146	3.88307026357863	4.39599007172151	3.39042077006586	2.21198331666038	7	3.14737852423225	3.25357179908551	1.95051095850163	1	2.87198315667858	1.71155977489174	2.64508229234899	4.1576850817458	2.28248535458639	4.61773069035802	6.58195336321683	1.7499822287475	2.65785165739943	1.34358712966629	7	1	9.68448200526794	6.34003040803522	0.911430981019214	4.40986610363091	6.74078144081003	3.65997487256643	5.602224547648	-5.19756617885549	1.80268038753138	-0.619108068615624	5.44173271206813	9.98885035301374	3.37608422313343	-3.947791147332	-6.87147238750879	-0.447651268227218	5.01473973533346	-5.05412095721855	-8.04841132841802	0.439892734529889	0.543298830324705	-3.99872139406207	7.82938571872894	-7.65714401080862	5.31685269344647	-1.91530838990563
64	2.74576238856776	5.39873273137548	5.46958511320134	4.44254619075054	3.41427475667098	3.89522530964041	2.3342250357534	5.54785157329625	3.26882072110698	6.07284590441912	5.30821603272393	1.1102770752298	5.09612710011376	6.26742204342604	1	4.59731159370962	4.39341947957977	4.67261137911676	4.22665079583248	4.44909517774096	5.92319060452513	2.51349878172885	1.89228615464371	6.27672676896337	6.33855119342184	-0.970741975248706	-0.220454242754842	8.85094486011218	5.48113263450346	9.92236137931554	-1.17269050530697	-2.39488007307611	-13.3714033556849	10.2429897359042	8.51331566880663	3.41741002413277	-2.0802890627827	-3.07803946459642	-3.39392111945869	3.77963657320454	-0.955539497603933	-5.53001611180692	-8.46317320139878	2.72312763051861	-6.65043314126771	7.2658167758797	-7.17092160767617	3.1905305188116	-1.06229422104395
65	3.19028255105882	6.31900663624779	5.80308762080118	3.86010931966226	2.72668873786127	5.12825157468615	6.23849836668925	2.52584654070915	5.43303321679972	1.35131949176822	3.12200561644417	1.59514888443332	6.5901529713001	1.8699271810313	4.21480881389359	4.62734218643726	6.40274710525048	2.77899930297686	1	5.42834933579086	3.42698942142647	1	1	4.66401840153295	3.69479646075227	0.528673490195156	-0.857949896443215	4.8710320485558	2.69590274100719	6.96427739608079	0.578034244232187	6.61919458596227	-8.28852345679404	11.4906080148186	9.63245260961097	7.71788620383938	-3.61427312894336	-0.873900613600294	-1.03171471500273	2.07895484048636	0.359517549588796	0.735292921931898	-4.58901591607328	3.9889917223468	1.35747017617151	-1.58201147032442	-1.87773532001042	-0.458256999481518	-0.398175791317393
66	5.30463151023637	2.50740548155224	5.20379618618895	2.28465132712473	3.94432981470895	5.32832817736905	5.39933647790726	4.48281193877307	2.44230857291617	1.87142011272443	4.89629809150498	2.01907217629524	5.49651150065539	6.67359627822055	3.32473513183751	3.82653353408564	1.97185568710867	6.52562378832672	2.2883151075295	2.74558273930429	5.35816054784066	2.56876714587646	5.40462760211568	6.70133590491992	6.00703993914395	1.25072205284895	-0.248497991215596	6.75080634365257	2.3412696862597	9.15948268232622	2.43050170385075	-2.54075494437195	-4.63578654381442	5.47343418127228	5.2135231534328	8.70712468507576	-3.28093603215073	-0.802101448237657	-1.56771503064377	3.45682622885746	-2.44113559917779	-2.76522862044829	-6.84891461650695	5.42744867226971	0.166889879550623	10.9336524806493	-4.71735697283251	5.27962182994201	-1.53630961199127
67	6.2258963137509	5.78538486341306	4.20285286984989	3.03232079133788	1.63828622891939	2.16819809478565	2.3297630344401	3.62514011612216	6.35747205273464	1.33135377677541	1.83363035588529	1	2.9707851401447	7	4.05298565711743	2.62392777881971	5.38266961968976	3.23284273254969	1	2.34085162013541	3.70275262939148	4.67525903078826	3.58291947858646	7.97929975368208	4.24409144221297	-1.03773412111598	-2.46747653343739	7.2350010092114	4.5249741123048	7.87183383789918	0.773608868182116	1.7079585696007	-5.71994945331447	10.1005939350129	11.7263818447316	5.62831247187239	-1.60742522947729	-1.61680761321051	-0.287933632460225	2.42093952162898	4.25149246676954	-5.84292977368985	-4.88755146023621	5.46829338020857	-3.81798579758469	-12.7626709671816	-9.88424393590038	2.9883644492408	-0.330188461185553
68	6.17641932887535	1.1701976263171	7	4.79466872256983	1.2650062640462	3.2160714596187	1	2.66040839483735	7	1.57183463579116	3.86968550608583	3.2964510713054	5.09605433933397	3.33952706615579	6.37505230395246	1	2.19946190512448	2.08164678592265	5.78844973996339	1.29020406145454	5.00126162032022	1.1750161834702	1.50071023317743	4.78737064559703	-0.0256712949814538	2.30586307330166	4.02352303990288	5.42420423904487	5.19214197782984	9.14094938350295	4.47108313673391	-2.29339294858746	-9.95777102736034	4.69056953643192	6.20228171925872	8.24607164964355	-4.40594654125021	-1.06714042469393	-1.41618814650939	3.74156310979349	-1.32994431592541	-2.18340593147445	-7.5500901757843	3.37130742313435	-2.11298166346528	5.40437345979941	5.61250797246341	5.02681443922837	1.46998538412597
69	1.55433142447252	3.06624336126404	1.38649954714564	4.50301661555468	4.37319717595437	5.72429722598548	1	1	5.59224512644388	4.84053693788776	2.16326343545804	3.78119943311261	4.25350586876047	4.92882982101889	1.24867827479152	1.12367647242157	6.14066552255663	2.61725444898045	2.10102549621156	1	4.84025484570903	2.11527008736538	3.8434394744921	8.76981251309338	4.40821998059814	4.56339976963897	3.24266330370188	7.1474487314627	4.51363437343725	6.15577412003	-5.42571986001566	3.83247317527192	-2.53063263734923	8.13310295955441	10.4802873959494	4.74129158185633	-1.5310029021741	-8.44866379569915	-0.932960532519978	4.40246037373929	-1.80362089205291	-8.52942830760581	-0.789842968451432	5.02867121448758	-3.53322190781647	-2.97103427656438	-7.7235994281822	6.29330823667496	-1.0049497264882
70	5.25060996731742	2.95112122885867	4.91044980450111	2.22177472732245	2.94320729327054	1.78636344220964	1.20936237193227	6.39398291460339	4.3417659650304	1	1.33528050625977	1.36054128711496	4.16263149124003	5.97023704340042	1	3.18947932507294	6.43167204929392	3.50190432397799	1	4.49774266158866	2.83247075692948	3.61457003268847	3.36538483152787	6.3707085046818	4.84570752262473	1.3405315017791	1.54880802718772	4.52297353087584	2.75242985162259	9.88924756118136	3.61365829758027	-2.19494636044729	-5.15600466926509	5.70230871543079	5.91683353232224	8.28012235200733	-3.90153739910586	0.408173652355505	-2.62874733486406	3.31776981163596	-0.720241161087812	-4.16966420070109	-7.02603188065868	5.30800603393911	-10.5378032402134	8.19044549047427	6.61245590776528	2.74368722717952	-1.15767745187556
71	6.94200192397426	1.43171399259436	7	4.26786891378885	2.6342057099654	6.12800824952691	1.7209253316396	2.13744507817477	7	1.72305561777614	4.00315050458628	4.94636679032368	5.52528557510176	5.79290858790986	2.32325128541314	3.75569373178505	1.34692958359153	2.20050338273181	4.1342171600923	1.20738902579946	1	1.2167887121154	1	4.58895115965771	-0.397941458922159	1.40358116386427	3.71076597408674	4.2964811337491	5.2797751479648	9.53023890337157	3.37724648758069	-1.70977215942517	-9.32003212537555	5.52720477454866	5.01197419259588	7.46850601854482	-4.69626130600008	-1.31295986068949	-2.30376343971377	4.70380365788941	-2.46892976803102	-2.20387691544224	-8.2583883611728	4.39080623086287	-1.69305387527858	0.295017369620946	-4.5145992501492	4.55539929636759	0.869080239193466
72	5.9264808341384	4.88058420925721	6.19887472183959	6.66041595919833	2.97765449689566	4.57993549846689	4.40908245027731	3.86786741529739	7	5.17464717027764	1.64804086951868	1	6.61185329843313	1.89452381507588	7	1	6.81434462036815	2.51542695655172	4.33073709586354	1	4.15872071423256	3.15122029609451	1.67333313764691	9.49126324672482	1.77532572325484	0.881949311419044	-0.883924991328963	9.052981403212	5.234608279204	7.85976933854942	-1.37320097625008	5.52272549459548	-5.5451934844619	15.178581569376	9.63284748969105	2.98563199053209	-2.28162096966147	-3.94235932370181	0.0521906733620605	4.7792990844261	3.28371922738233	-0.185826887899336	-5.75481686159575	1.19390497093087	-2.31043808376696	7.54725312572198	-6.47655919023188	-1.90392549696733	-5.55619461605326
73	3.41005675869783	5.01758690291625	5.41412057036747	5.89977437147662	2.73905492489041	5.04357639231951	6.27550655493924	1.32911518116648	5.72490323468604	1	3.44230159612681	1	4.19745889800407	6.98769221689485	4.85426163704547	6.23578369560634	1.35716218726478	2.36346400417911	1.14608715966639	3.52507508916282	7	4.32267904476435	3.66945994938746	8.84032515972775	6.37960086628481	1.86270153568634	10.4370105951282	4.19327654526609	4.6798911864368	8.69435696948294	-3.4433727931693	2.19451018446228	-3.85417517661989	3.31837372372082	12.2400416047509	4.64626106875657	-9.33224707109214	-0.674180981716827	-2.95530090861272	5.31533833692323	-0.814690021650501	-6.39617337528619	-4.58069328550959	0.218308864688972	8.23300212668657	-6.3829434138954	5.49257836589927	2.13372467654047	1.17275053433739
74	4.07641544280732	3.27864939674941	5.69655433264802	5.51754065526471	1.46698184077678	3.00812319856186	3.106135457523	5.19859192952872	1	4.98722709516724	4.63144188230049	2.40130466867401	7	3.72650897879575	6.07769092882608	1.45613067075171	1.14481454690094	3.63560551353465	3.94811102274854	2.61691557047704	1.3051527804787	3.01372250208344	2.697151775337	1.78856357050603	0.72886764317758	3.25168001362325	-2.09944859021117	8.45722654938658	8.86827823478646	11.6402840952628	-0.85076286493021	2.24110518026076	-11.9630814927805	4.2086444242214	10.4198803569404	8.21809394089281	-3.89476356648372	-1.67419315689784	-0.0471804741216542	5.96633954365247	-1.79638540756946	-1.48358750182915	-7.32260116258421	7.57519111790692	-13.3048829399567	7.55511038161679	-2.87623135350202	-0.146091999965813	-2.0797335011038
75	4.90857577518669	6.44116136096885	5.40800842847094	2.02989227489434	1.66020628418724	4.77865209581502	2.08986326438601	2.94212335433779	2.62524073291481	1.35294965989441	1.90814339630191	1.01405048430214	5.12679894975511	3.34295664686293	4.56224964124442	4.4479967479691	1.19055790374884	1.35243681108507	4.15583234275192	3.17105504848592	2.8043108437522	1	4.80263321059678	9.87439016893074	3.07863920508008	-2.23264712575219	-2.02035483660242	4.80819153549784	3.66051872847108	7.30486654194921	0.898357624715311	1.8019731153772	-5.94410295446537	10.2818187786197	9.66661137389505	7.53548399952215	-1.14283982072675	-3.1792906830332	-1.72098355851986	2.62198791759568	4.50601579260862	-3.25610782201539	-6.49236582482525	5.3319855564157	-2.18457834097666	5.47601546689255	-3.48453869406553	2.31208195814235	-0.404577762408378
76	4.2881837858742	5.67743768436738	7	3.49123774176616	2.22494368949014	4.37095604566275	3.44044139456172	1.03420381516391	6.95691501956691	1.85497326789461	1	4.34207826256503	5.91507723917468	1.37259276911759	2.8541274229001	3.13044321487981	6.96362838763989	6.37616132028868	2.44567811406503	3.27072576878286	5.86907214863031	1.75311637515724	1	6.46435850323257	4.49513586951373	1.20836351051683	10.2543960303824	4.05789538977117	4.87733830915755	8.72127793465053	-4.11829838233786	3.15088535341216	-4.10274371433063	2.40860709154816	11.7459501470851	4.34947781646418	-11.0689824783378	-1.39883348025206	-3.29471116890225	3.95098146068713	-0.516940689984313	-5.141459343411	-2.65631504835394	0.480131200267094	-11.0329911354904	5.30151499137524	2.32526618514951	1.89761425217177	-6.3993027251207
77	1.09753342325138	4.77525788131979	3.5916763075672	4.77063138880025	4.33262319730032	4.34795679321819	2.71337843983342	2.79257961651977	6.31418105271854	1.03873729474899	1	6.28811876007078	5.77239575024507	2.42541128610336	3.54204408490119	2.70161917542378	1.48942596532868	3.6777711525055	1.25958038499026	3.32344893877469	4.88844970269452	4.03631952586342	2.512420105123	7.95742237521969	5.88556655621524	1.89126338120884	3.66743305317105	6.98339424901385	4.3677874855316	6.34720955553703	-6.84377395231187	3.18638239417029	-2.05583467485455	5.20191905505382	9.67145083431018	1.11255115039281	-6.56626199631843	-8.54192431637168	-2.41561725084757	6.06521344964353	-4.24555134068906	-5.82303928477953	-1.78382375258785	0.989752024629626	-2.63621037420253	8.50820032085486	4.46884888466229	4.73368986769531	5.69543272362867
78	4.74835187942514	5.87661240904129	1.75895714957704	6.82561327881866	3.93124151598912	2.22437615890235	5.28914149110366	1	4.78998861838247	1	1.34212382328859	2.28619136225379	3.29952423636575	3.94713653133691	1.3171004936507	1	1.8990774836944	2.63684896042034	1.29826430262721	5.08256468618973	6.10882728940825	3.55287230667176	3.79492133267942	8.58913230738544	2.10037378439294	1.33333187248689	0.231284387560422	10.2063726649008	5.95516182543616	8.72881013037413	-1.05590092633757	7.19361150118186	-7.48217970345118	13.3944798958418	11.9509592446626	3.08520645743709	-3.07228926163228	-1.97602788787147	-0.0997035947161039	5.76328605387908	1.2948384939342	-0.87196981352551	-3.79147852210533	1.41978199597409	-1.45083290903011	-10.8119403218764	5.77262304006552	4.86118241106667	-2.04782195989431
79	6.28717509371824	2.32697389489479	4.95767471299404	1.63878074504171	3.53487758131437	4.88240481598351	1.42853334628618	4.52957974209658	2.95531546672653	2.95887304356866	4.24784861454032	1.79170087950544	4.66803177841545	5.56755927461751	2.29131295431418	3.25801787581388	1	7	1.98470416699285	2.99202273603091	5.18245296961738	2.04738038734561	2.86740183378421	4.9703112585522	6.34365177877682	4.08076972320593	-0.753856722713771	6.52741198520684	2.6756562587319	9.83677902295043	3.90916362271805	-1.58711325027307	-5.09513569840735	4.73477004506583	6.47496942694748	9.97755604722352	-3.87103144160179	-0.141042417055466	-1.55436293223796	2.42078938157775	-2.06245100748189	-3.26664487253801	-5.91381591199313	3.1397893211141	0.0939930467651433	2.64693277409393	-3.66529515908696	7.09174925046913	-0.683318600551983
80	4.30662493180349	3.53907720891233	4.50843266010659	5.99212637912794	4.64864322783674	4.82116743074873	4.53636550835845	2.17898303092037	3.15919536762893	3.20707254172264	3.55254741062992	1.46760984015871	6.66779299650644	5.22584474553393	3.87959161860291	1.7218375522657	1.59556386851989	1.96358661631367	1.9755007811762	5.25588548015035	1	1.85726904166201	3.7777401360738	8.65320379909885	6.82960106377306	1.48152721496921	5.32613425026544	6.0083846464392	4.36852245910154	9.7302686351658	-6.99683537799762	4.87103735253548	-4.54277738574431	5.85639510716004	12.961643547592	3.7736771907389	-2.78342748772296	-6.93876891806746	-1.67257721943359	5.76241008220038	-3.09966430159877	-7.43175647522738	-2.49934010020129	2.84033211059314	-2.92911303051744	-3.91032751539588	4.44952520075055	2.58207054954765	2.68380529975084
81	4.82142940235167	2.45438410283659	5.1166253793199	5.87742968599942	5.40063922200223	3.78884037849642	3.11692173337979	1	3.10988906213121	4.81212866515896	1.43478215132927	1.7032934123078	7	5.3225647860198	4.07861244001079	2.26479419940075	2.35024447367619	4.85311715293134	6.21316282748469	5.86269731538435	5.3495585478442	1	3.14297882802956	5.01695229538048	5.6139567428629	-1.87011078299488	4.53143897101337	9.18034411425241	4.90177670630385	5.19846364087784	-3.3625709042802	3.67316890829221	-5.32198921518359	4.41267012433865	8.93450606518659	6.69284449882994	-5.31055393291132	-1.13777456306037	1.07546451929754	3.16148584187132	2.87581882107133	-7.54710595973706	-4.52995106727478	3.15500572809092	-3.06199026547262	-2.83077222014731	0.254607296775758	1.67011932851984	0.0744173770669492
82	2.70596107989236	4.80915935611767	1.35456466478242	2.14528062947613	2.45867889497346	6.98566036793689	5.49656357010377	1.96991298670264	4.58959450168871	1.33886607413839	2.07889953129408	1.66187054709541	4.59348066178896	6.69619444236565	4.5776891350083	1	5.27589549873822	4.51503286673105	1.09255511263476	3.23927944926265	3.85909452333892	2.03600748007851	6.1592926409932	1.62817612006656	2.25337213991982	-1.08322708521459	1.66878191175931	8.42645847957192	4.56224531176548	8.12186600728721	-7.20641344030456	0.857734271939106	-8.09870536165327	1.57436642845353	10.1360568646722	5.77318075783111	-8.3031556083924	-1.96457236493397	-5.02405033332571	6.94316427072379	-1.55213168731057	-7.25748932198042	-0.64238323714401	8.45414399159737	-3.17802431401802	-1.6830712290424	-8.63849973292239	4.63277350354153	0.824838996334632
83	3.50364285944999	4.64886900477704	1.40287143833848	2.03874969825756	2.61603262609203	3.26439103019402	2.94239552601872	4.54923577697563	4.61052537944857	2.20677267433462	1.44271466941197	1	3.099279554748	7	7	7	5.81888970627141	4.73703898986111	2.69250867928519	3.95558765218268	3.95060227131135	2.1582230854708	2.2176520124635	1.38924414629706	2.11087629768507	-2.53219220166966	1.87529267326738	7.83756818106453	5.2367236270347	7.30168970243802	-7.42893453074325	1.61432235202033	-8.64567905115862	0.640012899678784	9.62305812744637	6.20579221118662	-7.18383259291612	-2.06970953231953	-4.6917589838343	6.66729207477375	-2.26816623323093	-7.42317578856488	-1.48340587990741	8.87834243685328	-2.42212867831674	5.58271483193092	-8.39537461285319	3.77848639808669	-0.0255097112811306
84	5.4725019724632	4.19602276128071	4.42978658522395	6.86574657031529	6.44348756730755	1.13223899647093	1.8399276109329	1	3.05134363248076	1.97586083233448	1.1626621853732	2.48267838895203	6.14424590163434	5.15500646649668	1.64812672835044	2.60429087967875	6.0752853591944	5.03806886923747	3.53133090616683	2.12227284255045	5.44141096067354	1	4.01764918508533	4.69040028984755	6.07766201877716	-1.77954859961898	5.16356312639146	6.74108954987958	4.15820236475838	5.21645907828177	-4.83751775519202	-2.70692159989067	-4.246565054066	2.12634002331208	10.1189486499632	9.74682021359336	-6.7939169017327	-2.23837948882506	-0.319725380967324	3.46045589095964	4.67596761776984	-7.84721970071132	-2.83781332551343	1.65068987992021	-1.905792998756	6.87836542331509	-7.21276799712246	0.598553916729272	0.368276480529494
85	1.34740654802361	2.88162693163348	5.37241593112414	2.17477612680034	3.12583120785239	4.86763276998219	7	2.81984160403764	4.18043379969856	3.29440500511499	1.21067672623866	2.07174120875617	5.18995370108694	4.17984223208265	5.24454224022678	1.92471231532397	4.67079634877573	5.72906255816089	5.35294443905841	2.56814504352063	1.89438530125408	3.54475226696981	1.32188220098033	4.42337906006523	4.88680665090914	2.73599688064053	-4.57386373113022	6.64907052810152	-0.336923460565478	6.01045271669177	-2.10796355250136	-1.41148066504464	-4.44647666766911	5.20205321821334	10.7441254837926	6.77608442962559	-7.44410408864815	-1.16020919990136	-4.72717656790124	4.81954316150027	-0.0146968070991472	-5.49178539097677	-1.30784861773371	4.63131162595118	-10.6418478498812	6.42292274580338	-9.7738933829751	3.68227545752931	-1.37977016915761
86	5.15937091757685	1.74350064391234	6.82716638238737	6.13281438309046	4.18412366067508	6.23142250947641	5.22273492348918	2.77493335429475	3.60674778222496	2.0338047858617	1.63747957908912	5.47171358772879	6.96771397959811	6.85928247293121	1.83131404660659	3.10370717380586	1.83497778516188	3.31670211108854	2.65824258407961	4.29470845453385	7	1	3.79019748158289	1.07599234983225	2.07283189622438	-2.05669353113608	2.06506160689697	4.96626457580224	4.33060169783618	8.33018016041595	1.58005157753825	-1.21825772302033	-8.20803224571635	6.22787986660972	6.6108880125283	12.1167049450696	-5.00916130324246	-2.82586399183036	-1.48274511329206	8.36269705587133	-0.793521934902593	-2.95565936070161	-7.06682761474062	3.19956178822184	-0.337382977273159	7.3020422929621	2.02592495344079	9.11816883305556	-0.40540637734628
87	5.07749545750166	3.04726702382872	4.75322897147895	6.79051064157872	3.07841594120655	6.6746727648416	7	5.61966237140621	5.78878533195406	1.58922526106168	1.49823482305749	3.1723471737769	4.31286770289231	3.83173578271926	1	1.44517338097286	1	2.03092788618406	1.97777686477279	2.92314262329563	7	4.53914149654283	1	7.24594761977129	9.4347880316563	2.0334029758793	0.567781261926021	6.37135510538266	2.15605010321254	13.5547316027547	-1.90175973343197	-0.308674991397379	-12.187947059519	7.21634808282087	9.96152193336023	9.54991166766724	-1.70553741512953	0.39433429674497	-1.64740354261028	7.82794779134912	0.569054890845753	-7.0383565363408	-11.5851974036443	2.31932944156255	-2.73355003895561	11.4040845115294	2.9430304464932	11.0862332932651	-8.15696267162379
88	3.60089329564023	5.44828101340433	4.89705134528079	4.23502149303294	4.09394369582101	4.76597941080682	1	3.46384538037022	1	1	2.72448122397388	4.47361530726739	1.10786487838583	3.88770596306288	1.36128161103912	3.19008765323433	5.84781580608379	5.37782030879959	6.19249189403294	1.57934585865783	5.26345512699167	1.31599386679773	2.10778061504015	5.18465380397902	6.26645071831281	-0.148801956544416	1.15132910803342	7.35327291171197	5.84000457142087	9.11997780205838	-2.95592924890636	-2.63050951397958	-11.9979482139557	10.728697942116	8.79874813770523	4.40438223208203	-1.72856203922398	-4.23027994180406	-2.91669663600059	4.39559209703573	-2.20492994229303	-4.65321269594875	-6.87711837937629	2.74962370971303	-5.56062734168734	6.36474732135084	-2.58324819505456	2.76473540092428	1.48232415793378
89	5.19652607640863	3.5036928785347	4.64968507489033	5.85577878078021	3.37294216275941	7	6.76249123759292	4.25364969415907	2.63102834005289	4.62040671599859	2.04449529496487	6.48092541686421	6.26202693278327	1	3.85806485788763	1	2.86736876161659	2.37379342181057	4.39193170902793	3.84459712254646	4.97395670937591	4.5735962307853	1.1837029250014	4.98203125424487	1.61132555580661	0.394232243827571	0.871533083665664	3.06864163428461	4.30455766298737	11.9077613056561	1.98753020029906	-2.88108481924552	-8.71878357767467	4.87294734478578	7.70761146691721	10.4783432725815	-2.49438656972482	1.65768212591965	-1.8730111041325	1.87978899693517	-4.19311482152788	-1.76900858907547	-8.39770111600622	3.6638676324943	-2.2617671809291	9.02225075021721	1.83815958024207	9.04486181966849	-4.05660934985817
90	3.35488026682719	3.4582410170437	6.41971096938581	5.34719505939959	2.19020512048247	5.92930321626165	1.07959429492508	4.72318174342434	6.84444112362745	1.2780824645057	2.53722832309028	3.02350119508632	4.98214806300392	1.42798295109847	5.58216891919255	1	5.07504500386207	1.17609424078414	3.46998953278847	2.44718909545834	5.40749500164804	3.82944237577719	5.16217351864015	1.46588839838243	2.01816737194573	2.7984892414836	-0.580975772921117	9.07667600794488	7.06677014247002	12.7449175251839	-1.25283499429335	1.66561091875562	-13.6711855977333	3.39352811487442	11.4834920914706	6.25022075490473	-4.37917569865244	-2.01129695284268	0.064113575047068	6.40171344209313	-0.588172317392054	-2.74948545591741	-4.79990998300366	1.21077435363834	-1.55586196434795	-12.9250667856736	-6.55610766245653	0.983952869722214	2.66130138815447
91	3.68102358617585	5.41576863213587	3.89788232280115	5.86479086496149	3.01723833818446	7	1.59554973935301	1.28213634970408	6.65345838060608	4.25992910636565	3.41611300525071	2.79339194965779	2.93697417053373	6.60777140007483	5.19406395705594	6.23679652597467	1	1.05064148348512	2.39165467066275	2.9228104318125	4.90951372667271	1.16456566297328	4.18646720803863	8.29129505126464	6.47280774562851	1.33584910171415	10.9185464434768	4.93744083475304	4.23520499991061	8.67018499960087	-3.69085754056082	1.91048117306966	-4.71676068793953	2.81372393155249	11.1765308362632	4.45605707001811	-9.47963297519973	0.08535193003962	-3.91063028538008	4.83849514301473	-0.423226287599224	-5.92836741177996	-4.33448275705922	2.65288511342287	-11.9718976377596	-12.1606422470884	5.5815148856025	-1.6514378939613	10.1263335492884
92	6.53611712068535	6.1045508469927	4.23044399624939	6.84439311648209	2.85881165657978	4.78596301198948	5.19595218623743	3.12416873165274	7	4.35670502491281	4.58651473610864	1.80730392126888	6.14180850520932	1	6.51252757080886	1.13952714693142	7	2.48084969475681	4.00222475547407	1	3.99174399592568	1.38313576929751	3.30375408612266	8.5087322522628	1.98528484169902	1.67344978355683	-0.282499867270874	7.54122387335947	4.10801073286903	7.52031009804199	-1.32477023396993	5.28211978803882	-4.98139581172391	15.0415994596024	10.8626124305901	3.94039393509323	-1.88491546240936	-4.01783874092142	0.0417648423938687	4.94278642109686	2.8035382737949	-0.0458981272843422	-4.28488844947532	1.23373840344167	-2.07413499002375	8.01732061868073	-5.56191079266778	-3.32754872483207	1.2268860550278
93	6.13714227841942	2.62962629505301	6.93792060247018	5.75312284346237	4.88354944065022	4.02089942013097	3.54386890307726	6.65663199545375	3.56805877326071	1	3.57961705934619	1.91065672528801	4.90183514861406	6.14795184219218	1.8466976197024	2.9801903753013	5.6437418489389	7	1.62150350837917	1.51974155553272	6.25609728772751	5.46989146959008	2.55788322982822	7.79897084525863	6.04815257167001	1.09784129105275	1.94026028132186	5.61896366707762	2.53043143064535	12.0935650770177	-2.75900182795748	1.35124953103902	-13.576986294344	9.50843393199173	9.28640735380801	6.41192896956029	-2.72032480490164	-0.752080233695246	-2.69176684639894	7.55111633469986	-1.72586178078448	-9.07005231672034	-10.4786777429076	3.38590467378926	-0.626649584099735	6.99674295317099	-3.21881002143408	5.26419988727633	-0.302256332738511
94	5.14836277123447	6.20078724818843	2.76306799302828	5.83249567347574	4.03291798096197	1.51809536672409	5.25248833427741	1.39445061033379	6.284468587149	1	1	5.56228131039552	5.36483004417356	6.15441925564372	1	1	2.53016088205568	3.32181844747977	1.07592367728415	3.60033148843084	7	4.07027694558599	3.33584122153364	8.80721035987293	3.1147234159686	-0.262125269091575	0.181105881098614	10.4660898000672	5.34857493456889	8.85059187977168	-1.07434067813454	5.87958505353123	-6.72298066603438	12.8170372857816	11.964876191083	3.44618267387283	-2.20668636860964	-2.07891879647003	0.954812116644847	5.98448817692258	2.05267209060071	-0.440663245982878	-3.47344844709926	2.24393583123058	-1.96459128433547	-11.1698861975464	6.35335614302733	4.15563833261903	0.129365014845127
95	4.3791078638504	1.228271517637	4.00997851942094	3.98882257655504	4.91494532248759	3.51828433531715	1.01591005022012	2.34901531321806	1	5.50137844515783	1.38458007529677	2.0642550352353	7	6.43067143990463	1.2754120172205	5.7909657758915	1.67352042810601	1.04358956017994	4.49166798237033	1.95324009040513	6.13247281713212	5.52970280116872	2.33798115510113	4.76207943498276	4.67643856670304	1.25882587579823	-0.369147641507091	3.65334652487929	4.81872317852545	9.09327634298509	3.76040428351747	-2.93294892020033	-5.80529429438387	7.30522135679538	6.93812629560585	9.5379481999307	-3.27499766429496	-2.43402815613618	-2.59828729807886	4.03939258824713	-3.38932281464363	-2.65510240299588	-6.87474776942214	3.66033999686788	-4.58146727958812	6.87411164350031	-12.0719059690036	2.82287141105786	-4.38884384364829
96	6.50906404365391	1.62942089334805	6.33971667214816	7	3.32877781071348	5.19010785563863	5.24088090973809	4.42636217971912	3.0660828156411	2.9650849319881	4.80493092534291	4.08036913155706	6.63680087301593	5.03982994060156	1	5.29719960338887	1.19018286112271	1.32673165000142	2.64389713157674	2.55703088362782	7	3.95273618787196	2.70705036556078	1.62891654243099	0.780277207726791	-2.38764141278812	1.12280175643447	6.57558279179442	4.16306603195206	8.44820360402238	2.15164996580685	-3.59358550215285	-8.34791291239728	8.52542377473763	6.66076944615194	11.9571666248944	-4.62688413865136	-3.79840277591876	-1.20836359391051	7.94953028405148	1.22504471439582	-2.90575092933764	-6.86081974730194	2.19181025696191	-1.70224321594299	-9.77149755568276	-8.0469650314112	6.14241734244052	-0.377148587916257
97	4.76815630434593	5.72632128949378	3.46858707667555	6.14007003696712	2.94273487872419	3.77872575710042	5.91548670740909	1	6.3207751625375	1.01763924296371	1	2.14960055217574	3.35037600967032	4.44348392744331	1	1.25086207549892	1.05068570523337	3.79499201132424	1.98487325491096	4.71399799932838	7	5.08710278551203	3.66158720926637	9.58021937517807	3.49372130927892	-0.0959821763139813	0.711526520247611	10.5402919198122	5.44107377301531	8.69781098934556	-1.24170116210013	6.46389459214807	-6.76953501024135	12.7772638581572	12.4564864487996	3.35930190019166	-3.13634877801956	-1.2423041503102	0.102146656812826	5.54856865740199	1.68949190739359	-2.07448356077236	-2.78449777524633	0.851171171189049	-1.59365623110598	-11.0612517887696	4.07995982064347	4.91681127141136	-2.3879330031503
98	4.68814552570081	4.20584840057683	6.07478279728964	5.69902616249063	1.62075741100353	6.74592732291253	6.06879234148241	5.35653133685047	5.03441164506745	1.90676751496309	1.5130492671279	2.96434014325372	4.78466911881594	6.2826023031918	1.00988105624435	2.30797179357026	1	1	2.36781537096513	3.62620757083003	5.19326108739836	6.08462240449337	3.844298092154	7.53690936127545	8.93982536418158	2.70142976224689	1.22392868191763	7.23583206004057	2.53231502463956	12.3582991599461	-0.971102407608507	-0.295435541209604	-11.2731833899672	7.26636365546826	9.77855654213671	10.0085834270324	-2.08264218143735	0.0460824063633342	-2.73211675731479	7.5186533494254	1.82310796134201	-6.83386558492561	-11.4996929420408	2.40992216475726	-8.90877678043137	11.3881709458401	14.3600698651889	2.40429138124388	-7.01977784905999
99	5.91632410612509	1.27477169217263	5.70555241394076	3.81363709165715	5.10219402856751	5.378340367972	3.57258213011065	3.07880363223645	2.80294491287418	1.35095170574753	1	3.57472070889905	5.90029124389923	3.37740755529548	3.90649863836519	5.45595896927579	3.25704546277742	2.35630051392965	2.72666752597939	4.28700742493945	7	2.28809849612808	1	3.24598058476611	5.38604646602556	2.49093996760124	-0.805994513897851	5.02317900758218	2.46047442022026	7.36970221958353	5.20180877182085	-3.91956383235469	-5.59237882451219	6.36380380771744	6.65072558950271	9.77916165685712	-3.46837319401767	-3.23107957850403	-2.7830288953241	4.21490633543661	-2.67303842802281	-3.1404771659273	-6.77949369797453	-0.473460932994561	-3.24746495738584	3.18527201877301	0.67446553701315	7.49563144530847	-2.97447659163584
100	3.86750450469547	5.92288155151175	4.49802046562757	6.94166669689153	6.7810826705445	2.6808569203231	3.42164475993152	3.3826667268856	7	2.12427107305204	1.6543433476374	2.83928944734796	4.89911536489164	2.97695380462741	1.46490745838055	1.39120136828223	1.83775861290577	2.84865613959646	5.07632432772525	2.87487581342344	2.18116039879667	3.83876831880109	1.46896540748099	4.28943516967287	-1.54183402922442	12.0164810864141	0.340117925292446	1.42214019881095	6.59648764925216	-2.35645027480057	-2.26365516278966	6.86959758205627	2.08538362926645	8.04054241237636	15.3146351359513	5.04882615235316	7.17455603048828	-2.41466977215105	-6.78243621718417	0.0524915534062473	-5.74006423202168	-11.2662281047152	0.87455141527785	2.00550134370905	-3.95406104157015	-4.35841075735145	-2.66157552374216	-0.282403127445981	-1.86455669154239
101	5.07937184744627	4.67995225499935	1	5.55925814023477	3.35802653398061	3.02660167964708	4.74042437351985	1.54200700417084	3.19209152754961	4.70583796282209	1.89194042682711	3.3150926199061	7	1.16971485285088	2.02999393561117	1	1	4.4905956646721	2.43483161410816	3.69543567761189	5.60849181921835	6.42123639734806	4.89755480289521	1.47034857639722	3.1976684370195	14.2088140899346	0.86028322036718	2.90506481259783	1.47598951392369	-9.57593975255448	1.1209572684993	5.83216474296652	5.34314639933093	-0.90659669344525	15.6972883255932	6.03621125936326	6.98689987005422	3.34814604123632	-2.37730847179882	5.50766732604549	-3.22877439346248	-10.7220969266116	-2.04400239621401	0.113282485813906	-2.20350365993015	-9.69393713000358	2.89694569433052	8.17423198203623	-2.64479172191932
102	3.65635262092432	5.31846470307973	1.80686634907538	7	4.76916274988021	2.51423489399487	3.45717163908034	2.20760004681238	1.04821025003426	1.66408781980986	1	1	3.98963549866496	2.49343309465692	5.10392872869018	3.55903939217336	5.18236921802162	2.07039586736311	1.30650415402664	4.51656926758237	3.93992737615733	2.64055092717991	3.27768175196005	3.5907339509858	9.29377549293472	5.81244324739394	3.8288780080965	1.99598408161118	5.68239934818591	-8.80389561090009	1.85965748926162	8.39691292056779	-2.55482279366164	-3.88829647048572	11.2626828293399	5.60666305030274	2.45173368996982	2.61678528090446	-7.0015077959127	4.02561322389244	-11.1875945428549	-4.76248460721964	5.96756252900763	2.02389512726136	-2.24855123236679	-4.43325113374395	-2.59489377095485	4.39127413729614	-0.469697617837886
103	3.42956612540519	5.09068515511287	4.09367818807752	4.46158263205515	5.93418333257542	6.29608946307286	2.19644961194158	4.71833223000317	1	1.69164053463175	4.15556515867129	1	5.2981535734244	6.19070293319158	2.10721645244807	7	2.98023994304235	1.71758648688576	1.23087783248609	3.31997125892708	2.17547937277447	1.9197821676288	1.36696243736333	7.08340705569559	9.24376730683779	8.46471078223324	0.330584138280971	5.32739334645587	2.60283775709048	-7.77172172659165	-0.720508879814284	5.25483235973002	-7.38695852371543	-4.99045786848456	10.6844584833065	5.47834559446478	2.53488229699731	5.20248504356424	-7.46134878744122	5.4464269876531	-9.77163214153593	-4.38407244538152	7.89857185706621	2.45048446982523	-1.35968438353808	4.6178518907691	-12.076669387001	1.59218034365235	5.20199310606397
104	2.75934800375522	4.4930169093561	4.64915050036682	7	6.60229006749908	2.1283272821971	1.65412340931512	5.80526265688732	1.14686797974559	4.9240899073252	1.59416272002492	1.62270967985147	4.91429822669483	3.33509910742259	1.50683028675033	1	4.8961011912109	2.440230881441	3.20294725188686	2.18193218868001	4.03252878779158	6.08212808257682	4.57207240643553	2.67774289801997	7.68702050084611	5.47028327070756	5.47007595736387	4.57362810133335	4.01882312467296	-8.94717637337854	-0.470227232092144	9.94108923956686	-2.45437263378526	-5.15772177863342	10.5522948630128	4.00331346791791	4.70976825872003	3.3328974199492	-5.90290046984979	6.30555766939831	-8.04397518839484	-3.03575197213693	6.0657740285397	6.07300861490369	4.77041076711275	-6.1969729521014	4.47112020986256	4.26546193978139	-2.15406617337509
105	1.28049490830753	4.54428739632281	4.16489598464087	6.17598941369515	6.26063913180777	1.19568568447706	1.95660691073311	2.96490877826116	5.85714113195392	1.25191839013494	1.70093481216456	2.72789432971374	4.44829739870634	4.82620036243624	6.35997437076106	5.47165438250214	2.92275576244274	4.71877840935976	3.92260474826086	1	4.05495144784621	1.37960733325457	1.30415728523505	5.49367705256879	8.07661792127214	7.72725579757913	-0.936757048270287	8.58703307809641	1.08382006378857	-8.82628836528783	0.416648517689545	6.7953593287861	-7.21833453132593	-6.67248372654911	10.180273570938	3.99051562615659	4.75700828976498	5.48774862802428	-8.22106100920817	4.0301645357806	-7.69020462781994	-3.64055888612448	6.99758185501905	3.83285368667877	-3.8602763594266	6.12444235715679	-10.6175013172973	3.83091795642126	-4.44143176657319
106	3.66038262860522	5.65702330197577	2.21006816281195	3.61510037562439	3.49434226171399	3.67343021637697	3.4885941034236	5.64808995972805	2.86175827941243	2.92926913584904	2.6861755373659	2.04282859636637	2.33498844500558	5.97325118778108	6.95418905687959	5.34880051890199	1.63118359456901	1.96334485165889	4.27983172200174	2.37606054904768	6.23264352419646	5.79940539757912	5.47717906953322	0.661241748614428	1.3714098742521	15.5966844419153	0.942477954678474	4.3674290075855	0.295005158051239	-5.71017674376233	-1.00857485670911	4.36178810410185	4.39329766878472	-0.84611304144621	10.0335177923183	5.49262160509021	3.25677769147355	3.72154052390672	0.813337442590891	3.89996473872653	-2.5644536513817	-8.70538877825683	-4.30734140237661	-0.612269264511154	-2.60626818287402	-0.423324929186247	-5.03892989131503	5.31039878215517	-1.33224229607717
107	6.37605959427555	5.3661718088968	1	6.94532252164347	3.64908270771791	2.66462241382206	7	3.13155991042219	3.55548149992649	1	1.21954934433814	3.85612082430771	1.62380569206128	2.82396671139718	2.6519782139838	2.70661944347032	5.58335162274939	6.72833093576726	1.96189298501077	3.10977960084651	1	4.30578201359186	1	1.93679401085137	2.87060949727648	13.7705412692576	1.15292959517222	0.122753088002522	2.30263379792474	-10.0358401872895	0.848463239459612	5.81206620136674	6.46272298337133	0.122446412173374	15.8689840241485	4.81417547413192	5.69238098654777	3.54189474372149	-2.38389643990164	2.65561815378359	-4.02926720738017	-9.77594075495037	-1.8694378766573	0.630732150052693	-2.74859977967876	7.43195948166961	-5.48831851891131	7.06103468542612	-1.51857553716115
108	3.90372310984076	1.26324886511359	3.11496254535006	5.24426792212018	6.69435091754094	5.87511663621996	2.31716356148453	4.05709767934743	3.69289197390408	1.75584451799673	4.32205616310754	1	5.75574824840772	5.54396419110454	3.89126673512284	4.74227168804044	4.80546692131522	2.60541758425719	1.91007970343963	1	5.91285233476362	2.8401416778934	5.14501251511966	4.06785039930778	2.41303428050051	10.932846167054	-2.39026625010089	2.59503732905845	2.30234991012865	-1.94514012584208	2.27705830181775	7.56784804941616	3.98122528764268	4.43082455253541	15.0188779124361	6.85000584088712	3.6610101962648	-7.41487389182326	-7.75356482647897	1.12999495627668	-6.84986629354471	-16.3650932967252	0.993106121842731	4.21966087845074	-1.80681541020739	-5.44128007945269	8.31795818145451	3.12169688340034	-9.66029398736549
109	2.82082668594952	5.50106389563964	6.00128107808609	3.47837211134057	6.01577410462019	1	2.89360830089857	4.12335640970847	2.85120086428545	4.10950340479707	1.0704139864849	2.33786949302955	6.37936382286519	7	1.12336717451518	2.30727124824121	4.90436206512689	5.32614849264852	1.79950373007613	2.66977502177597	1.14737550843618	3.1042675082278	3.53792132929492	5.37508654277477	11.6732831930976	8.14829262695996	-1.98788604278598	4.85203418714526	5.46135310007144	-9.33842204064599	5.70469432485066	9.34393536850545	-4.50796754548755	-5.49646787913196	9.03524844480363	0.146977539680424	2.87270461232084	2.10383862496504	-7.2054129336042	2.52500867484474	-7.68594229617863	-6.18173844023488	4.91159815726339	0.426813818848496	-10.9610810199841	4.94196670806934	0.878991649848333	0.682985462752252	2.49549153209696
110	6.31354792854528	4.75307995807318	3.72702210397466	6.00866367151273	4.13050450227739	3.91066388959414	3.70967397583313	2.24123951700726	5.71418323615714	1.82844865614437	1	2.68159019707921	5.5017485398595	4.93257228507198	1.05923019281734	1	1.08101172042222	5.04467134145998	1.06237241903628	2.17752660786973	2.0555185621538	2.36043043094325	2.92203820963709	6.621696216233	-0.799217779696968	19.1914386170058	-1.21911333948693	2.36285495162239	4.82020671642256	-6.06316529250734	-5.12916843263015	6.43516513128999	2.12725558692036	6.45167082847509	10.9821932729419	7.76091748813319	5.61330974734434	-3.79153113341476	-9.96937243374164	0.203673109075908	-7.45317368276143	-18.0069136270198	-0.107857018123872	4.53984713167383	1.0742916016048	9.58600754717617	3.44960369714964	3.00452135880642	3.64691173489677
111	3.04090780788237	6.99835398392609	5.5728519998818	4.363668580455	5.90808356580168	3.83403417632906	6.48264857193613	4.39242070075855	4.2302258024242	1.94960007832547	1	4.96916423476315	4.6465479218289	6.28066030550593	7	4.47020747908227	1	3.48028273774842	3.81528218368929	4.6602625309887	7	2.75325566380063	3.34254988557807	1.69598727114635	0.10611690995063	8.16705607386695	0.904493268049444	2.10401501216803	0.968468325731118	-2.76341769643066	-3.85770078001156	8.30140236699398	2.5603802229938	6.47962481246056	14.8658826840241	6.55443558263804	4.79420243948472	-0.909306980988857	-7.55279742601711	-0.869063432135389	-8.61900601998468	-16.0823522794893	2.28426028435687	8.58631462072799	-3.45017764009123	-3.77368804116297	-6.67786561333555	8.78419006195281	-1.20392179490799
112	1.4766669624378	5.83447455539928	1.18444664740491	4.45817249046796	6.88142312206273	4.71768209628543	3.30963257857889	4.74332687400721	3.03232970439102	1.06311399737607	3.07225680388402	1	7	3.71079390918934	1	2.10872896610979	2.66257135483505	4.53065397485327	3.72842616985499	1.40308941437272	3.50456657208998	3.81351031352163	1.22217314851729	2.85934834126269	1.32446047144448	5.92821396954922	1.57661103089046	8.6339629872947	9.84518733841568	-4.93987615017981	6.55600483137383	2.81081743820541	2.88463273382313	-5.17853139037354	10.9363314189611	5.21148445627373	8.69029158234411	4.64189039722364	-3.97175900541931	1.4655518132289	-6.14260578861883	-7.30422111893231	1.51335363093419	5.37831389137271	-3.4899755895945	10.2895329214238	-10.8620643350026	5.63409096789429	2.98992685503087
113	3.56530986540287	4.69014608829427	4.65261953934959	5.73461347438295	6.98294833655078	2.0769635840048	1	2.64992566861793	5.50860094900195	2.9700086588742	2.49010718516284	2.05869872034933	4.48332924556782	1	4.82633419984941	2.30159640473676	1.25652878364152	4.15006219010149	5.13267456219081	2.5611190629094	2.36788409655609	1.59280836813332	1.65795816248677	4.27849604873312	-1.61685673361471	11.6231352368038	0.666728091051178	1.41012105788144	5.55386536179451	-3.28021728126157	-2.19314384194508	7.3663827088445	2.90667555303714	6.63567942762942	15.6286553939296	5.57983638147983	7.88663814405205	-2.33859078344075	-6.67880026531114	0.557875074111427	-4.84381673061586	-11.6752410813537	0.879063350675394	2.49659633536421	-3.33370822042322	-4.89729435271989	-2.32812788362395	-0.701670206942977	-0.308594656940776
114	2.80936143040964	3.69450176962388	3.98671882556622	4.56628236640434	6.15503833663691	3.34845842376801	5.04306091310372	1.35534261318701	7	5.41207278109111	2.48508617303839	1.92978790608079	4.8294113816436	2.60268606879296	2.85695354746795	2.42255414965798	5.36207135543979	2.90314766569142	1.27232424490788	3.5146049099602	4.81887573760418	1.19306277798858	2.72720653273943	4.60390350659261	-0.64420070140093	9.65118970707584	-4.48877576886826	4.63480084450311	3.88544212215666	-3.63631772957381	2.39353019596498	6.58391580404494	0.716725335920431	6.14551160647486	15.7774934006818	8.75008251483461	3.6899700085847	-3.40157301040542	-7.32412137580976	1.01281908797259	-8.70791269902731	-16.2337161095986	0.184621273007179	-0.0913622037954307	-3.37741405403826	9.07034569446716	4.46555703736875	5.11348679926964	0.486050519296261
115	2.46399324905431	5.10670592688404	5.02891481940748	6.61239930438927	5.18224841204298	1.73247942632447	4.23732675855095	1.92108102696437	5.58155858897455	1	1.22377888198568	3.82457786730719	6.35414564128302	6.25337736164867	6.35987390452802	5.50044715300528	1.10804876423523	1.95670600059116	3.39010427575035	1.82574814406485	4.60104729319863	2.43357222900441	4.14461296192758	7.92169126879315	9.45977686096469	7.61954753749511	-2.12950859829832	7.15497325991207	2.80554229142029	-9.16968982728188	1.11642913650916	7.29119587021371	-6.25752831629811	-5.27142351187213	8.81344179735057	6.15401122949391	3.5971223281056	6.13646904717696	-9.48014572320428	4.39157920691674	-8.59352526822573	-4.89258616760253	5.9662201201417	0.497940709658118	-2.30369712160005	5.21113730262778	-5.34426482343273	4.2709788479272	-1.85959326809855
116	1.70530605703537	5.00312780539894	1.90785109753597	4.39117484834598	4.59741293376788	4.53541943754952	1	3.41925021602207	6.61961417726987	1	3.71421179666776	2.04005025047376	2.6606895858438	5.80823922798309	1	3.01221869448138	1.81204034205529	2.76659810986511	1.98410464120007	2.96981254353236	1.01490194588512	2.95004995769274	2.0069466328584	3.03785824797464	-0.740067801172035	7.16138435556198	3.43004800456619	7.30144004161029	7.72694075031884	-2.73165797946947	5.9474994222448	1.13475712520502	1.30700835736646	-3.96267649972723	11.9881828897237	3.42535001440748	4.67643956579986	3.27547171653031	-3.62096282815288	1.07696677225815	-4.95021272544137	-5.70643954812787	2.01796347408367	5.27049530674143	-2.1937218145607	9.62006794679453	-0.850521256523522	3.95859219624302	0.468175203338936
117	1.70413125498732	5.36429575137277	1.5382276438275	4.91968312072363	7	4.15585095871178	2.79351641755975	3.11708555385563	3.24286770865529	1	2.23724656415723	1	6.97425971795188	4.29493509898977	6.65387707410123	2.96948613647658	2.63520544638017	4.29665408531328	4.43586872640101	3.63599495223743	1.82140389135853	4.61758235577539	1.14847426652219	1.59815965039124	0.746834348148753	7.51143932574997	1.13407924164689	8.31446095893022	10.1030188092124	-5.45219711983301	5.80415697358817	1.99742536274887	2.10199251542017	-5.40718638171556	11.2088984805609	4.80089508590675	7.87430232564263	4.50342267488356	-3.91650839084853	1.85399016607504	-7.23358212297814	-7.43347941116013	2.55792344184547	6.19488165503621	-3.98911850084936	11.060232952145	-1.00806809412159	4.0630575030289	2.9554318837715
118	4.24054029976966	4.03826128164002	5.20438560952345	6.91136855690891	5.77115789952014	5.79184253688639	2.60523513488355	1.94599245768109	6.90595159172092	5.99145612584765	1	3.64122118794737	4.59457798176443	4.78403509205685	1	1.66960691138392	5.68388842845431	4.17604939878103	2.02863695669363	2.84160190378201	4.68787195029027	5.71705409604917	1.73231313426593	4.21287697046895	-2.52030127586695	13.8809700228094	0.869516111609705	1.46470259200018	6.59328790336102	-4.51291176237393	-1.83474077917041	5.35051854195233	2.86020318645018	7.6067173994911	16.1678039625068	4.48319783235235	7.74139607863354	-1.19829725404038	-7.65427757877375	0.0363597692044863	-5.00827939903152	-13.8650644231257	1.59883890414213	3.24914390804238	-2.84991210305463	-3.92562027493689	3.33012006515859	6.98937716062853	0.650945017867706
119	1.26537569229855	5.64818632058903	3.04568825304484	4.65778477744875	2.32513569027455	3.54717188722212	1.68182504122175	5.22647340726941	4.3949936207728	4.93695069814982	1.73864909738759	2.20339891116244	6.12991612349307	5.55283459716557	3.74201952043096	1.92833581011395	2.91502208830197	4.8036890942563	7	2.70852312991722	1	1.83457182358543	2.08327508946882	4.03598515845569	7.50543422773933	7.63770136566155	0.1023396755686	3.64297895931773	2.99990818903116	-4.39376122722954	1.93942896674002	12.9869484654715	-2.17148673449992	-4.73201010735819	6.73785956164501	4.64760081250748	12.1021740617425	1.09433199552343	0.965625624734327	0.156498330371985	-8.61570333547547	-4.63301481350408	3.68826446519243	4.43151011682254	-10.5786221143825	-2.78981451448429	-4.61570616304199	3.65373378743235	4.73264897836565
120	3.63300428111425	5.9423358355765	6.27168125731932	5.32979872994483	5.48876839771015	3.18487795207524	1.55902005295123	2.70670033080829	4.04114095598531	1.42184709823369	1.07541227149441	1.50608636285503	3.39901055553184	4.15524570312242	4.2437915270316	2.47042745848543	4.23171157844304	1	1.89524053026079	2.57260301149057	2.57035658032505	3.68845647966539	2.85837551896296	4.34846403201007	-2.54712750282983	11.217937941418	1.03248788275035	1.66439747948048	3.3284470493665	-3.68383473982898	-2.28534778367922	10.103498939937	1.89842369312009	7.33170704436965	16.3589390534162	5.64291425099929	7.18963064388813	-3.58021586952452	-6.32047794568054	1.21791118147713	-5.4883160469487	-14.0927585501157	-1.22147334995769	0.33940274025235	-1.91417197126144	8.29714165509022	4.8214294671459	6.10521922713292	1.0295255197378
121	3.47740753354733	6.31258038456382	3.54929586386777	5.08401372578114	4.62703260155957	3.94962380967302	4.50910840955823	5.52892974642153	2.81951474126531	2.09305296050952	4.77855387375783	4.13939624545066	5.70967015093155	5.15453253194289	3.58908434327736	6.72062183503643	1.35959257472786	5.96392227986948	4.55483784578158	5.45056964215252	3.11354401074121	4.61675868076485	1.76476355063005	6.28997646094503	2.34675686264714	11.1294309478539	0.967251279288847	0.672788647560686	0.327778979027293	-2.71062726392472	-2.51969008771561	8.32901161708003	2.08738342385618	6.34734031851078	14.369928688792	6.11749121751868	7.98333073588441	-3.70985536089644	-9.93088793315759	4.78414085233283	-8.97315497165895	-12.2047204390047	0.144587932961035	4.07862415564152	-10.2114798710059	7.44679893969889	-10.1584960591796	7.60467847948204	-0.13979969216767
122	6.86967663628319	6.35374958575714	1	7	3.18623935320862	1.79552208924452	6.4484707899895	3.97058335548628	3.8558551568854	1.05590269118935	1	4.64219268409778	2.70525304731131	1	2.8736314531257	3.32609304149078	4.37407727626458	6.90207137710696	1	3.97509723529042	1.40207394423784	5.93036350326366	1.11806902678448	1.36019822960388	2.59314533829909	14.3874222591375	0.649315755730818	0.385355454563082	2.22645822827239	-11.1567897756021	1.20881506958949	6.53752714984946	6.07090101052593	-0.144418765288189	16.0276773615626	5.90614733456183	7.08036362184102	2.05623177904604	-2.24584980781183	3.64041788513396	-3.84182055576585	-10.3822215088956	-2.35733031724918	-0.703980712877988	-0.967337422908137	-9.61606492261032	-8.44354558441233	7.12128253136682	-1.54822790645346
123	5.01145338006558	4.33195995424191	6.08053832269208	6.04375818844339	6.90439629603185	5.54836053011676	5.80761032966466	1.99692016589325	1.63943038570566	1.94559306313995	3.42733484900834	2.17088570632794	6.81749902272307	1.31493986436284	1.72443259544707	4.84368619698138	6.25923665604048	2.9012210972486	1.97691520101872	3.15735718076306	3.31055651610526	1.06159536575069	1.28002212261139	4.58336263166441	-2.48983345045074	10.5977596162079	-0.0149940693402864	0.63116775275884	6.63588357463834	-3.10975251390996	-2.52833063412463	7.39264948758722	3.66540370571957	7.6794013839104	15.5035100790136	4.18234559718336	5.8551199255584	-2.90321045984458	-7.32369552680763	1.66369594306126	-5.63031373643609	-12.1142363465202	0.589399085468889	3.61665053998206	-10.8690105830294	-1.06367574878177	-3.03366456626744	-1.21789308330641	0.451868189338342
124	3.04935719968323	4.72988026800575	4.59375467343509	5.33103752974428	4.99536747462964	3.63473498670583	4.10794959511397	2.37985982723174	3.27242275454751	3.50707321611336	2.06202620310307	2.1132977084607	5.79378756639885	6.48960962972735	6.72046429973016	2.73112081095043	1.66320495600616	6.07656955031119	3.58779967170695	3.47158225429807	3.31830413446658	6.9299922002946	1.68278846375988	6.63981474432716	1.94188724438056	9.04263863268021	-1.07935680480137	0.332073731171293	0.548536347385374	-2.03649619710514	-1.33599011031083	8.31466006528808	1.28046413203371	7.24299858285273	12.031134518679	8.39543094631702	6.42076236240286	-3.03287810783141	-10.3372239893285	1.35568661371832	-8.40121843016857	-13.4085419825098	2.49712314883645	8.30712960687581	-4.47855848630225	4.26733908182329	-10.6103215862445	3.70269933509096	3.88574191398084
125	3.93828743878627	4.10269096497632	5.17011805421317	5.97315370562314	6.04856757129252	5.2575463353818	2.76473674930851	1	5.50840457246632	3.50564540674646	1.36481620372926	3.91692596130755	4.64075939759431	4.41805249745218	1.95074711399073	1	5.30812719000647	3.45425912348618	2.43577049305433	2.04977961365692	4.7999026150655	5.35429491472598	2.37930246607369	5.60046528799635	-1.43573237439847	13.580559999272	0.183866826288703	2.37895634735679	6.77225118700986	-3.74810658082479	-2.24464543449264	5.20419819712279	2.90722032526825	6.25773534468044	16.2997217963898	4.26610504071889	7.15758592807739	-1.03121597525065	-7.1028275308058	0.00974276924669937	-5.26841293398588	-13.3051050734389	2.31017738415995	5.34987336269598	-3.50047315988292	-2.73641113198553	-6.67559344767802	6.29244102973228	0.424080008287107
126	3.85959561600138	6.76652385843032	2.84061761187258	6.29711462488389	6.34632952400057	5.94697871996325	3.49057324483443	3.10743970591856	7	4.39189127393883	4.86061185974165	6.79599534450629	5.5593527381593	5.7448074172744	1.91136127620965	1.46657838421028	2.83241724311969	1	6.37143396220605	1.50795681497146	5.2187083934815	4.58767983930565	1.92490453574989	6.27384893113516	7.04888473202963	6.27624483413089	0.505692991858742	5.2538749226211	3.45374589636319	-5.32169104975351	2.17775358424014	8.63341070328253	-4.19027113611012	-4.03670931475257	11.6606823687112	1.86156405031192	3.04620880459882	5.67300634579432	-4.94656728959206	4.89963880117146	-10.1530975643469	-7.02704241034525	8.24396727042824	2.04678539465704	-10.3586126198292	10.5913253569702	-4.85859881837206	5.52452886659385	-6.66141808485306
127	3.4527432797697	4.89456803449163	5.04899692631794	6.81578983180001	3.0623830159515	4.98620637304537	6.11131531229721	3.4372029353502	4.6044668709034	1.2691905719445	1.80623693657335	2.88954643020305	4.6292501319913	4.18010292635857	2.50231321059293	5.30203758973282	1.47187241260139	2.68763892044266	1	4.95956512614391	3.76628009659783	4.50751646420011	1.79070578150967	5.25298689806383	5.4335246716617	5.12013808746361	-3.90606132606802	7.84268156089486	7.32384449326571	-5.13327275853291	6.97404987560171	2.59870543357879	2.94285403207112	-5.42556525825594	12.7448423772104	3.8189724125907	5.35354072646164	6.15630787246985	-5.53913456977221	-0.468896696964176	-6.50776768459314	-6.02302529976532	2.33483404018719	5.90150434129339	-9.01331781924524	-13.8743782044168	-0.711073227019366	8.02502269591845	-0.0875260516052368
128	3.3586024680278	2.21215391486719	3.1592799069172	4.89351308503075	5.33237463233865	3.95940510928268	2.08505157011901	5.03714424726122	1.1814950748394	4.76832417894973	5.22974526246442	1.66381936503899	4.79448196699413	4.86302469064075	1.77899015677065	3.76973947771954	5.88661175716016	4.46649702096826	6.87572582768985	1.61455563978034	4.91158314869269	2.06329671816105	2.19561975468004	3.45334692176992	2.39285525563609	8.751693054082	-5.56403708458067	4.3338939177004	0.10151341064511	-3.11875713456202	3.05819936427156	5.94935574675763	2.69451589928489	5.70074262409363	14.1178263898951	7.6717346388564	5.06302176682435	-4.79985645488028	-9.71216423082165	0.302859445198994	-8.91077235175001	-16.3931359239483	0.395576849136694	3.22772675788671	-2.02795577820983	-4.22551896484585	4.03552209914598	2.62073780618599	-1.22560825366263
129	1	4.19636061850346	1.54402204852961	4.30188903859109	5.96422799359237	5.2822002421108	1.14607926660103	5.97108834450308	4.24854304634661	2.22029732226958	3.05172283650445	1.86832462812461	5.00243810642522	2.72055866152221	1	3.71103236076547	2.08372209709221	3.38007787597972	2.28821105209189	1	1	2.196688536119	1.00290429069048	4.29043307438906	-0.385449243090839	7.11537967968072	3.25702819648529	7.35760739641419	7.69002162658434	-2.05223346246879	7.85428106923414	1.56182986309756	-0.266412541674958	-3.78382469496524	10.6220242689683	4.27845163040177	6.07503953219421	3.55065200541887	-3.93498897752847	0.572804222314223	-5.3411623532931	-6.58414044654333	3.50981205307192	5.79620082720513	-1.72915373286438	-13.2689302288027	-0.961990695075065	3.66118780339136	-3.03342015787722
130	6.17738359122656	7	3.68605060625517	2.02841272165276	1.82542836349589	5.26267187252056	1	2.86726759704213	5.20370337214063	1	1.04337842109501	4.95409591630976	2.57717780669171	2.97416095603866	2.8114061222149	5.44675848124726	1.03967091988889	3.81223155520802	1.12566827867412	3.01381650950169	1.66892512063121	2.80959317173784	2.02995868850914	2.14611066946733	-2.01254853962992	7.1117091372062	9.52800009316265	4.58957338903704	1.84160898310025	-8.01455922084662	2.70407839514005	9.9894436121888	0.0182626846927161	-7.94833940165405	6.30004642164998	4.24125097550816	3.97889279012318	6.30171628822397	1.37711289701878	-0.349285092695131	-5.11112584390891	-15.1926489574812	2.26187062305614	5.16882241423353	-4.45155539856747	5.11350196003713	-6.28159690188544	2.95131034967784	3.43030495085096
131	2.75304431662143	3.31806804765866	6.38253523211983	7	3.02801622459878	1.4073725022269	6.19574583829959	1	5.47983929890453	1.47209670229497	1.21643598732317	1.120908624216	3.33555522039567	7	2.82818999431067	1.53496443812885	2.37072138040739	6.38062425568719	1.8429600879246	3.02706538204119	4.40643707108777	2.5509346064375	2.09191637397638	2.61248334765027	0.817314103698111	11.0315158731809	2.34819705920567	3.8333891865549	5.10466508068155	-4.10456915385502	-1.00234328388595	5.19815167181351	0.247499827903125	10.1962156864858	13.1394123403976	7.00535913805008	3.89605696320075	-2.63297202953335	-8.19924118580676	1.57860283307918	-5.8376170779524	-14.1934321568743	2.27366318147037	3.17253594633955	-1.95310346668	-1.33892293289232	-1.86399187325866	4.80979937204181	2.96816416692515
132	3.4913197410836	6.04348712100673	2.41548941816814	7	5.22264177894898	1.74463949648051	3.99992767599135	1.58639655276606	3.00886902614209	1.29400775868948	2.48480464805219	1.15664064007474	7	7	1.4495591712932	1	6.90897401013174	3.28869262559552	5.83076967098478	1.31220768654547	1.01885140554334	1	3.96608268568837	2.84529102891556	9.27315506635837	5.50389794410369	4.00584380120881	1.44519152528172	6.11512662865954	-8.2343993445682	0.954466361189197	8.98829311006473	-2.69965632363507	-3.7553508291408	12.3244993437619	6.08967799271869	2.93232714034212	3.14110406545563	-6.16590990349037	3.18706622526005	-10.3974085860877	-4.4277497898994	6.62097727466411	1.9497891696882	-2.3981696364397	-4.62448092764195	-2.68108442505646	2.76339548125021	-0.679376456123412
133	2.21566079032949	7	4.28738377961568	6.13712717975223	5.53943857987562	3.99723071551903	5.32165903930592	5.8289731812318	3.31440917131701	3.83739139982012	4.66825388604939	1.84749680310497	4.49013744521049	4.43849613867186	1	1	1.89713157772213	7	1.19676499920931	3.51313302822737	5.27204354424613	3.06862116252176	3.08559880192529	4.8689045723648	11.601468243121	6.78620567798208	0.506518855176061	4.11368380024086	5.92685151184321	-9.65433279936281	4.32972156559378	10.6891365065983	-7.3890653073122	-8.47073504414069	7.40571220948597	0.712038209268527	0.353414490548928	2.69565906509867	-6.57854296204046	4.79064085915166	-11.1097203816091	-9.0533029112488	6.72478299994638	4.43655516316161	-11.0098474961211	-1.9953087768821	-2.91092389022145	5.04037990183862	-0.247591506921062
134	4.34413656853695	5.9464101592897	6.94198961410508	6.49772907479818	2.43219521723199	1.3550521339991	5.8889640822892	1.75692484188184	5.29511528652644	2.0814008123946	1.78664879157792	5.3745987616408	6.2452937252838	4.46689024720089	1	2.04042972691089	2.57769107544265	3.47685938527882	2.17673493477979	2.94482021679221	7	4.55116773502318	3.46663063663141	1.06827824327826	2.15066973582449	13.4532720417245	2.83881811567863	3.0752944750569	6.0662377205223	-4.468948216229	-1.73870977451459	3.72609050013683	-0.389165843960022	12.149418218693	13.2544323355786	8.3514000809637	3.74892232400173	-1.57965495228808	-7.58774798062007	2.51877024180918	-4.8579289603133	-14.2366649936693	2.73691349891677	0.958802060350537	-1.62786695186639	-11.9121512808994	5.03048790985934	3.83576573770875	-0.983604848172984
135	4.31485161204413	1.38261966519897	4.30094487325321	5.71807487710331	6.84275340543198	6.60051594117772	1	1	4.06567250093333	1.88474494448527	5.9584061451505	1	6.94450985429584	4.71967325292874	4.4272612077306	1.16773056758264	4.86071532097583	5.97816710018565	2.42753352560116	1.32292853619819	3.15309214438305	2.63363387664941	4.07832631458384	4.03617782624477	1.58766368092121	10.7514172146291	-2.053349292169	2.20939511211063	1.66969692171908	-2.7847617442037	2.47456019062355	7.93432021611156	3.82793748086972	3.40600428475128	15.0509240855108	6.66486012108357	3.76775978573652	-7.6352820935245	-8.65531865633321	1.62676785989438	-7.7985542223556	-14.1524794039292	0.279913259560896	2.84683687642945	-0.274111304900406	5.22997258802164	7.75784810697435	0.341911617045114	4.51214929216265
136	5.16423200238761	4.13773316203884	5.37837897312243	5.31137509006044	4.00280214414031	2.23816629837114	5.68236803445541	1	1.27252826251578	1.52378387864103	1.74760739492298	1.62030727890498	6.63689367445149	3.63606471264389	2.17761306207905	1.83078227162551	1.35636376180489	1	1	1.28264520571169	6.06733729134994	2.63232528930428	1.35276664531182	7.73128813436697	-1.61780300164077	18.8148071232517	0.143044872584106	2.25407936282582	4.71315067670587	-6.02892161263209	-4.96513002265185	5.98881368888673	2.89418130816762	6.76155876759378	10.5154351410636	8.43042485340154	7.09054613522123	-3.83420203090801	-9.81344144814913	-0.0718413340367481	-7.49051912880907	-18.0740611163052	-0.0560466252789749	2.60461613981744	-2.12969530068407	9.56844570822905	3.64674754697571	2.84357020955531	3.99350543351862
137	1	5.31065293508322	1.30208616514894	4.02745328054341	7	5.07496708793862	3.19995593002672	2.87392871157611	6.88998297288804	1.45383823407564	3.04966605580575	2.7121430868367	4.90506974699671	5.37492828529657	1.34224244502657	2.2817117406088	2.30054163192211	2.01723164653108	4.21738795291702	1.56393887312509	2.20840129623164	3.7108631309704	1.1711549222853	1.6027094920828	0.970069865943293	7.48670802756819	0.891025737161928	9.04858961663003	9.9201167951767	-4.76260265325497	7.02364221402019	2.06253898757926	2.60683320071024	-5.81443404327569	10.5646325780609	4.46689742485442	9.29256300089556	3.64395543781873	-3.68398621160333	1.45065284224391	-6.68477511305823	-7.63109398687602	3.62250393615031	1.65082423929511	-3.13487691495026	10.3138689169925	-1.18145733480348	4.46121486468641	2.45990018898015
138	3.91766427624102	4.26601202343372	5.47533595779535	6.87484734276273	6.32905368259424	1	1.85552958116949	1.78412385389191	2.49521785188205	2.66498051111787	3.04535959628506	1.7467085353861	6.72850404152791	2.05678307223615	3.12765850042551	4.52852944735488	3.74465126981717	7	1	4.44723490781626	3.69397881410456	3.42359038738238	1.38800814675538	4.1945951376263	-2.69291960615658	10.8757177041104	0.82961584300642	1.24310822165482	5.23570328399305	-3.82135052898986	-1.82620025816022	7.61531920237534	2.37129626821866	8.84584591280806	14.9091737798694	4.07486094035355	6.14143370963311	-2.36056112532363	-6.53402828241303	0.0818236476976318	-5.46838647469864	-11.0526933148827	0.468162271056081	2.35116207186644	-10.9003953061043	-2.65816123351676	-2.01475831202819	-1.14900379991519	-3.83359581442081
139	1.86481554330624	5.95928966947623	5.42586296649676	7	5.83771278886287	6.67180190198083	2.97229970075464	1.37684109589032	3.69737548456778	2.02697843192226	4.35491752768486	1.39838042850958	4.23697001863774	4.12204154742888	3.27796497874651	1.97041423053327	7	3.39472600258767	2.17869192977627	2.24584115276219	4.42348074870701	2.40583138470876	1.23364406039912	5.31270769628272	-2.81539512628694	11.8380410450519	0.343984554894787	1.35630315336919	3.84908595626991	-3.45776539179421	-2.96759805078308	9.53913030348832	2.63181920013058	9.05464609619372	16.164942689746	4.78209374768212	6.8102951215939	-4.18755984872504	-5.94263552385712	1.25655948014751	-6.56661408226425	-14.4228571577698	0.157006603611469	7.16650900372236	-0.92634014142349	-1.51347950392751	-0.521922198342495	6.38317773181564	-0.472486701025476
140	2.85289194697878	4.96995945570734	4.46307886412508	7	2.57134350701285	3.53118595356988	4.88336175399751	4.39034566667783	6.4289219098561	1.59406995454854	2.32396426565489	3.95392589417452	3.02043930852147	5.78213629769195	5.69387801730006	3.16952942680904	1	1	6.19458020684949	1.60107030969878	4.3767375058455	1.96370165552698	4.12417251376965	4.44060355496149	7.95429362553372	4.57335929847357	4.84472350522247	5.32575776882428	4.01661528093349	-2.85053083405783	-2.12355487550081	6.32959238412819	-3.01984285085622	-3.10971402099081	7.12760533462152	1.42928244260592	13.0921226623434	11.2441191999594	-5.96581636039397	2.4257281824337	-8.83794536873197	-12.4204710220678	6.37405026274237	3.26154581094743	-10.603662235875	-5.33776243366049	1.67746540699313	4.0045195016441	6.61280652856455
141	4.1754467456773	4.53422549168778	3.91338792792947	4.24349708576978	6.04278288342241	6.385051502	3.45744527219451	1.84122511168378	5.17432162764359	4.72277046324811	2.06083287866547	4.4980554489926	5.3642073315116	5.328703776971	3.16544502121422	4.33543691510121	5.92714923502828	2.82232977424925	1.44926717765576	2.38755419953087	3.90937389279329	2.49184366534819	2.00100920217872	4.97413757263253	-2.00862978256152	10.9933260712019	-0.847663377119988	0.769219927404149	4.66039938834275	-4.53593266192599	-2.02394126658148	6.19099424475574	3.43045704060608	8.9639596436982	16.3304238762098	3.01558837332224	8.51944413840978	-2.74111629181737	-6.11011065853775	0.111178868199238	-6.02303688904345	-13.5709741616887	0.405841778735891	2.15652590772824	-2.76005937601123	-1.5679182493426	-2.94430365745511	7.4855797013545	-0.834417022912208
142	3.1334242535177	5.90173445719813	2.24837629279229	3.49719687346431	4.38497920046526	5.72909450937521	2.61919008106958	4.50362192611299	6.15308712553741	1.90142070654416	2.90455688613308	1	3.49868180258253	6.56158782593515	1.26607471474912	2.72656404956809	6.0991849338112	3.50259747772756	1	1.23390135948393	2.53897815599717	4.71308999043281	3.15472687949448	2.08109357037708	1.14706258246469	7.54629146818622	3.78372884382242	7.95423624275238	8.89089040085471	-2.56882375230195	7.75010405029789	1.39641366607611	-0.186371437046782	-4.19215208712058	11.8605753207134	3.31770195195255	4.9988699140198	3.86640550524004	-5.06089209857855	1.55531731685353	-4.12084734641331	-5.58864904557145	2.04511627257014	7.62904718922734	-4.19533981140852	5.25273427844778	-9.06899635343202	3.61129792653325	-0.296281170217244
143	3.36069057695223	7	2.84408159395963	7	5.0652807112409	6.93171513302197	2.32470273951544	4.35932052217201	6.0553878404757	1.24768183418778	4.93363609356275	5.91623003074027	6.44063554327444	1	5.64627700160411	2.60082428156342	1.77594207920019	1.09803150227524	2.62375655204794	4.09061062031361	5.33617637054404	2.33733076342085	3.12831911926506	6.07365097307848	6.78567240616958	3.39082703085661	3.21187294634908	1.98475578794329	4.43350809958291	-10.5576002129566	-0.570466145107583	8.30154390856449	-2.10285663219162	-3.17786817715925	11.8962824733373	4.56209311043349	5.1748062627864	4.69010162877805	-5.03484130472818	5.70547560058481	-7.77113075562201	-4.58210832578897	8.43773968462974	4.56930576382619	-2.69368496611641	12.2910924912059	3.71921481940188	5.87906094846791	-2.32870271079426
144	3.70863281292111	6.22273365134289	3.1782090513958	7	5.50005262489323	1	3.00836702611685	4.1247153870092	3.32527881312696	1	1.79578703349372	1.5183569718423	3.98320085367559	3.00993822737798	5.72831124377397	1	5.36413051166837	2.13587573664443	5.23962154518264	2.28092057660798	1.19331937956774	2.56173665438028	3.18041777698245	3.66933182515457	9.05481208461388	5.98165005037529	4.42081177085987	2.89712717752416	5.65851050905573	-9.92669355854175	2.06695999480985	8.61250390194917	-2.72531965052123	-4.30665928309284	11.7005748658066	4.79513478236801	2.69012358053877	4.31605781463467	-7.18217361539927	2.66967379351727	-10.300749996404	-4.97343645852751	6.07816643375322	0.849645211358933	-2.88392032736398	12.5029130526742	-1.70683782418844	2.95918114449354	0.313572914247589
145	3.99603513163588	1.90609848740403	3.58512530338683	4.68531050862736	4.95138419936084	6.49045354683342	1.68524647156918	3.15417281973986	7	3.39864491830261	5.67953852159166	1	5.95806431511919	2.38411885673389	6.16414617414186	2.75055628672957	7	7	1	3.45551193406086	7	1.68050358668646	6.05337096899342	4.29070799331239	0.509514359621338	10.7655686604689	-3.28112679791626	2.13912902886634	2.70241405250688	-3.03144933069684	3.0525912531608	6.08442860471181	2.55360609757606	4.64803091838188	14.9033811006347	7.05572316078878	3.24809518487978	-5.8689767047717	-8.00636497294247	1.131006994103	-7.25047897020865	-16.2821074000251	-0.810134954363125	2.80605692808164	-10.8982326663007	-6.33865351101278	1.25321663756717	1.75077877869123	-9.95853347526426
146	4.72517636276685	4.76840074153381	5.76912684824159	4.13632589275791	7	4.08318681405682	7	3.8375181194081	1.61359086568561	1	3.80337063164003	2.83239728199245	3.71005691345043	4.99591215723534	6.31934936894534	6.70184236425416	1.02682528285452	1	4.795506328751	1.18234597063573	4.36665520978517	3.31147650761209	3.7322755874523	2.94614764914447	-2.39498554687466	10.7579045679354	1.53470465486687	0.933725332155238	5.11518463169096	-3.1655961993618	-5.47649363395488	6.92865287910656	2.70126954923091	9.1680662359688	17.6079836012728	4.520423937805	5.10523272364449	-4.02611193102416	-8.00270029795112	-0.274904391213804	-6.84296704293942	-11.5407218346045	0.470027945152996	0.768672725592172	-2.71679455674948	-1.04461229729184	-11.3977748890738	5.68484086981601	-1.5978574250876
147	3.88462714153356	7	5.48304542203495	4.20162727361859	6.4047217209672	1.59051222332062	2.4198961180792	4.43568039569277	5.31024893159648	2.28940041206279	1.62045404656789	1	3.82680151570941	6.47694480981968	3.57638200984818	1.2901868167222	1	2.61510735708208	1.96650323176649	4.66882111864285	5.93459738482236	4.61841618123859	5.47867861160213	4.36774009576297	7.48738094766066	3.91113270807898	3.76251020609226	4.89502763646834	4.16692499217463	-9.17621432784004	0.470262075231855	10.0118385821938	-2.04109336474374	-2.66256717594499	10.1361986665207	5.06994058325818	3.52586190400956	3.98663330785634	-4.37090536149664	6.59596153341657	-10.4476386615262	-6.78007234677935	6.86185209093823	0.972159823764107	-5.00539865533849	-5.63815592012016	-10.544838459856	1.70758347256107	5.60540447716656
148	3.32635282153291	7	4.99948988622077	3.23122696159951	6.73435573747051	2.62484471153824	1.80036563418613	2.79712752328061	2.49033176760339	2.41986566461576	4.39360524977777	1.5249377964855	3.43873426674184	6.60525534793508	1.12635764483616	1.75134701705057	1	2.02649055049925	1	4.89274478102257	4.75109750555874	3.86662234019043	2.98866755051755	3.71786313379395	7.32010519621777	3.04002378774936	3.52745354664436	4.85343548925876	3.69939366411055	-9.58780210106213	1.04524153863232	9.02758030653142	-2.5839197916727	-2.52854856614755	11.586992835676	5.16268541454871	3.19924852583924	2.3655378486869	-4.51282740188839	6.11052372125376	-10.7831372799026	-6.36460382059114	6.97115250589011	1.41519563837202	-5.7099333941901	-5.90365852504863	-10.3055080249592	2.14049349938634	5.51174506620634
149	1.22694694432494	5.97287646165357	1	4.49125133323509	4.76510708353713	3.52108952516941	4.47745859978915	2.07656449435756	5.64433086608818	2.96059554494232	1	1	3.88193858934323	1.5675421171126	1.33680511326064	3.59603682516974	1.64463304229298	4.23608537380323	1	5.45936040615008	1.56865186987966	1.97875978556772	1.77945754826988	3.58526974891644	1.85492177938226	6.26644795431876	3.0532906205924	6.56673433284508	7.79524606889814	-3.30432711835062	8.13869936902358	-0.317929386206041	0.542831755300454	-4.96809998995175	10.0783328768793	4.60275442641594	4.21978605395225	2.65732262271118	-2.48879876877856	1.29580744577743	-4.99191721069822	-7.21429393969544	0.719196819952419	3.24317997427417	-4.03948962933657	-7.74294761012083	1.86173961857551	2.08462936146949	2.13932287038848
150	4.82309446203124	5.1879322920134	6.14485365610207	5.45062736242477	6.37417334974716	4.56213394516492	7	4.20256770608092	6.81363104470417	1.69896036228725	2.65519124217974	4.53815041060984	3.59153354567777	5.18731116474205	3.53369566804702	6.44897563305269	1	2.66443452293116	3.26617522084814	2.80412502747749	5.02079249825479	5.20200608380849	5.54286996404751	4.08726485804961	-2.52008365020548	10.568296648263	1.5754827691205	1.05227919679647	6.17270018274484	-3.37246717526904	-4.28637378870586	6.63347528984414	3.11427541732462	9.45266175885747	15.8724626443264	4.08825624057402	6.24185762833928	-3.14951111538466	-7.88750955453548	0.22151315680995	-8.01580083607654	-12.3056578936761	1.13041452145631	1.19102467751239	-3.23411345966612	-0.648191884573646	-11.126057784794	5.54209011059719	-2.88418859973305
151	2.39474438404644	3.27957520169193	6.65267956549316	5.85296513093528	5.55906072560164	6.00966872122358	4.90822569308047	1.89054612095224	2.11653309642669	2.73619267567501	1.39853057555242	4.23403487209464	7	5.12419080447907	4.66362615001053	5.10986377035872	1.16867586946747	7	4.00365572025735	1	2.15590323574231	1.27622751013224	1.19332673172083	6.52687188144722	1.01425919955971	10.2241270664241	1.76739451406667	4.23245784977452	3.11558019244077	-3.46186946823331	-4.09572398052468	6.80434752514724	4.38909121321682	7.48168969373182	12.2013275248459	7.129956929757	4.96775625168066	-2.37345296688029	-6.80289653964064	-0.924625180446728	-7.688388358804	-14.051846601246	2.36927922776596	0.635848617076417	-12.483178863137	0.965502914835788	-5.62664556980504	5.37384486822661	-0.994626595271
152	3.141374135347	4.91961921436709	5.14365451035409	3.96033756421419	5.02983522654756	3.43926646019246	4.57878749113737	4.50805912900911	3.45138881480559	3.344482106986	2.06805469707033	2.78243639288788	7	5.87346741479752	1	2.13019447550977	5.08692374374425	4.91194421760539	4.72749430634071	1.71696804665981	5.09243752935786	5.99771095900825	5.07496245504955	2.99826766010867	13.2744729647172	8.09387423442441	-2.12884767745764	2.99073710649096	4.86100218641757	-10.7472390919689	6.39886285529187	10.8650924874102	-6.70745114382538	-7.80764147112008	6.62852916122799	-0.00100751922251531	1.04108890540898	5.56105848158637	-5.76603738011958	4.99880168172821	-8.16518895244276	-9.0425783689115	5.98799092738557	2.78914420912505	-1.38842514580077	6.54969262126907	-7.19234434182668	3.58872198290972	4.85728673915878
153	7	6.8576596154033	3.38837909302692	1.8469413329164	3.60306928073217	5.67505889341072	1.43719509243948	6.73063206440997	2.58977975555215	1.22089418301705	3.52446451682078	2.47304403658178	4.7208866217506	5.85378782310466	3.47084947786873	1.19490951918142	2.10533403442834	5.96063481099276	2.32335114577884	3.32427009971208	2.09293631330952	4.61934747229286	5.25897734973076	0.652081191568143	-0.0495800951163432	8.1121573477396	12.1322450100042	5.27422387839125	3.70624196357044	-8.98621390674261	2.23002702770656	9.64938483991517	2.2244730444056	-7.62060492250402	5.92717072426493	2.65659150118214	5.19888846933807	6.95664670725077	-0.081376944629664	-0.0474813833875692	-5.6393838684209	-13.2632806039436	4.15969700097589	5.72802269379568	-0.873066442294409	7.48856562170329	6.59329267603365	3.89567412219253	-1.30422856994378
154	3.53535403867623	1.25011241945357	4.5720334602282	4.10695298701239	5.55470309314274	4.03930063950211	3.18036903027643	3.10859133196035	3.05044997732266	3.27715308231331	4.60623184909696	1.10193509962868	5.61688006752261	3.43527668691121	7	1	6.16632245874524	5.23486590496452	1.04378655198573	5.21975823078278	2.06415006730423	1.02489148769796	5.85032211183762	4.65580542411026	1.04008494451231	9.58205381395859	-3.43338118181851	1.21975944954117	3.70802309104917	-3.62449019401542	1.78361579782246	6.22887872445507	3.01538993000312	3.9245217127706	14.0716725802311	7.3365332646694	4.32317839714544	-7.19417832547516	-8.2828558283134	1.61244609052043	-7.0954213490493	-16.2469803327796	-0.124400343852797	4.11444462146132	-11.6991112835851	-1.41435614328755	1.32015935244203	3.23448049285074	-9.65920811778594
155	1.95814915268807	4.76366619758131	4.5205649077394	6.48914319123903	5.65720163642886	3.38582116905921	1.3712910554512	2.99311028660019	5.73871349702983	1.15650418442158	3.58180480028623	4.47640278951034	7	6.12567135274652	6.15466606761339	6.67633383256891	1.45685125477635	2.04198759080104	3.71181071902579	2.72673947987609	5.21953171097459	4.68499122242057	4.90224432825031	7.10354918150573	9.63834096433826	7.05201836920763	-0.0818017984554077	5.4800542855769	2.03407766336346	-10.138892493608	2.0977706862249	6.76050143022808	-6.10643642158326	-5.78174212492484	9.5414214838011	6.8177842983362	3.32018194300273	6.58360738720515	-8.81599696541634	4.11283610072825	-8.27152618330141	-4.55279230179029	5.87833367330515	2.46589043798825	-3.44549190308899	6.51422280944242	-10.4139022021893	0.582218955696367	-4.57332427880101
156	4.21674390906294	6.49980468530122	5.71867452717503	6.07254951727331	6.1607823793359	3.04660871363521	2.01202762588804	4.10773246241275	2.80867000138093	1	2.6123641969151	2.20362652953013	1.89679031160698	2.3045785219205	3.80910969782737	1.86005113874805	4.93896617121467	1.45983739706145	6.43164816103762	4.12574623047187	3.11159024971202	2.78380863370738	1	4.77570720740549	-3.47464162721949	11.8095699768645	0.138114721057933	2.27417373003276	4.17333700315567	-3.87911097013095	-1.85659233458921	9.42199906193552	2.40870437145561	8.16872563653727	15.0269812901431	4.96082149599243	7.0392587767527	-3.04539640855436	-6.66486012833646	1.2331295149494	-5.48772044588014	-14.4409971115382	-1.43787553364502	9.19051001554923	-2.69406942195404	-1.10369711390189	5.04986925262833	5.89791334673096	-2.08962748655664
157	3.24595989408509	4.74108752356472	5.71509613780268	6.52018364776554	7	6.42743564410783	7	1.80448662469323	5.83172109356045	4.33263830558014	1.35963762521103	5.28905505584896	3.85508506343079	4.18282320552753	1.14195751254326	2.89829561986472	5.95902652145991	3.44629205032258	2.08191992008156	3.57134252141996	6.01641499573717	2.00732926078412	3.25400870000069	5.998967426877	-2.14934626461315	11.7720242883383	1.25074946433661	-0.0668854341237962	5.47286289103883	-5.750306432385	-2.55819692728153	6.45526557218103	2.60014964306405	7.98699970239391	16.4983227348864	4.00825284179627	7.87062840844366	-2.65308837201856	-5.96582733060161	1.88901488020284	-6.52357745933675	-13.2731529983521	0.528663140455312	6.76922037592042	-1.94941010013038	-1.00024631822817	2.68918950109413	7.94894437803925	-0.210653432844308
158	3.79963596036785	4.68587518501813	5.83269981659034	5.83075365199063	6.46761879842346	6.56965603075695	7	1	4.34882212084867	1.46990548950485	3.92538986261185	2.50695197614485	5.42942428074	3.31780499257682	2.43384714190077	1	5.45448995920523	3.6393942164117	3.03407711168446	2.16486420179985	5.78452466371685	3.21197984325583	1.79494916785021	4.46544812866449	-1.5804261006124	10.289984578803	0.49877272791381	0.624327864964042	3.80249235970441	-3.79288183221038	-2.54353520514926	9.10793026581559	1.91595546400971	9.98963931902544	16.1507113295559	3.99364874429206	7.22154597397709	-4.14073113043916	-5.31060528154681	1.27572777012034	-5.44229450285502	-14.0603200936711	-0.6044604420592	5.03263786639315	-3.57368091474802	-1.34368878944725	-0.48744929067685	7.77668195010722	-0.620024994495258
159	5.56025772669155	5.68987207586638	4.56871126650832	5.58243162664085	3.77973788243919	3.75635188250866	1.50273286797533	6.76655534405404	1.30893699339983	3.90703969413089	4.34498232410152	1.49744451710213	3.42173943672696	7	1.95909166443265	2.28805192474798	5.80852992307107	3.16928887300215	1	1.38103082235556	1	6.34610650766905	6.50483018301521	5.26223497382577	8.4890741638315	5.42217322677338	4.43488568968693	5.41399211653309	7.05227707088398	-6.79076898177752	1.80030573802221	10.4035019906385	-4.1344283907496	-1.22574757028653	12.2309445745732	8.1993688261517	1.27176595970543	5.28266272487497	-5.62151343481178	2.5067072797724	-8.58250275064583	-4.14216955168664	6.13743976946495	5.73824565258407	5.59637640602814	4.28834790945606	-2.10723608215957	6.46957466612824	-6.10865558943019
160	2.93293393539317	3.61806295434471	1.66203829291763	6.59146116681065	2.2505001465475	7	3.91875511663203	3.97959608750898	2.68028983234604	1.49313367850276	5.76377794858497	1.27539160158895	5.28459538728446	6.38867310421657	1.78425353504884	3.20482962600357	4.81920336228312	4.21343737173098	3.23519772967158	6.23245651846653	7	3.95803747441019	3.61905046497408	6.87931705804144	8.41278535384816	7.6235264384141	5.0602731278957	2.85112641697238	5.01533046083362	-4.56780116735029	-0.552343188214836	6.54742013432967	-5.20241742662814	-4.0276166108437	7.36194664523814	1.8349099839915	11.691653273216	10.4843857834402	-6.77073114181966	1.89674693510511	-10.9794713015997	-11.7378469639443	2.23782969899479	3.5869814069552	-5.83891296866982	-3.33675495278152	-6.5937654190757	6.60036688039503	0.416482169103255
161	2.88510358136948	5.29677767439969	5.22677917725618	6.41435023436573	5.88297210415426	6.65892646880293	7	2.02959404174061	5.22615470732227	4.42320464333201	2.91344036057563	1.77822024306904	5.25906021531281	4.79380407705387	3.44553197602228	1.25360135870031	5.49342709072909	2.90214542369669	1.97539720935475	1.3258154285103	4.11749293933742	3.595259207146	1.95215723860837	5.90523919306674	-2.71299387971693	11.2418007791998	-0.198790250646056	-0.355167890016061	4.25950179648081	-3.91910054388117	-2.73644670987576	8.14709397758565	2.55739932532678	9.04894760438089	15.9468620030574	4.05156113860847	7.25360572606444	-4.35567926922775	-5.45925919595201	1.66605712029453	-5.86511367988878	-13.8715164209215	-0.486241520286947	3.9850605989027	-3.23537694507684	-1.29517589726729	-0.0794756959739135	7.44923859837832	-0.506562028647069
162	6.21912215554985	4.36194942864064	5.43433199333395	1	3.06207721393731	4.47818349424774	4.59809645037567	2.50774934474666	1.4813249104217	1.0326753778295	2.07980849859618	2.2950614670424	5.75622266499116	2.16095904794107	1.13807542733908	2.40781432415989	6.20592298761554	2.5326697730842	1	3.72696428953746	3.03192469552973	2.95395486252949	1	6.78891857379223	3.35088237700631	3.17526086824082	11.8302060616862	0.721553142552699	5.87213760541082	-6.63173193476471	-3.13477657851591	7.16636912356858	2.34276726097519	-3.8835608482749	7.19018862712282	1.59969812476068	8.00386842163513	8.46319493479717	-5.44890304633899	4.00973784718339	-2.67872319077058	-14.6417985355647	6.26942299401941	2.42940519796407	-0.99582716388187	10.8803955253108	6.49256433864066	2.88201183366731	0.247839281887175
163	1	6.43752116604096	1.82682480509731	5.42386817879876	6.6233044286522	4.12277822258783	2.29370379437036	2.78677265825906	1.28885536738439	5.81354900505211	3.49889690264592	3.31985770358695	4.19410568226221	5.98938711645932	1.33288567310124	3.08502954044218	1.41943038353746	3.99747319185362	4.97479254608625	1	6.06550167857502	1.53366016363923	1.87225221030268	1.36825174600453	2.11798522854458	5.28179270606096	3.41262072132426	10.460912645722	9.58116568284055	-3.95794703705007	6.48101576793501	1.82622316452569	-1.27864265778514	-4.99749623524512	11.8800514647318	5.67787584742736	7.40495338781129	2.42128161271423	-2.69083422260997	1.61398384005177	-6.93125069263272	-7.17452180459743	0.532774855226695	2.32526929986945	-6.3924969641958	7.43751501027611	-2.60921960957644	3.35980708048046	-0.157321178876666
164	4.91589697258598	2.31797432401172	4.74712640270543	4.91017468873018	5.48960821079666	3.36212825804304	1	1.64511101278234	7	1.52754324889356	1	4.32754294445394	6.33179932093061	1	5.59201577598705	5.4447375914836	5.26598743985908	5.40068368803556	5.81224973931687	2.12307437699857	5.79104859650093	1.97789907177011	1.19810915517034	4.1895806957694	1.75142854127535	9.38484596880451	-1.66008047763107	1.66588214334735	3.77050090608801	-3.61292443036968	2.26937912329039	5.35805564760807	3.38328847767164	6.53623816575345	14.2718498998833	7.17827126434509	3.22741788270352	-5.76051048387846	-7.08593152906858	0.581005458491116	-7.8528553480057	-15.792253976952	-0.827450641857615	2.72793065303852	-10.097510030768	5.87474442188618	3.86448701552285	2.73074840963599	-1.89351319327494
165	4.71170753950448	2.91909813020381	1.95357399011042	5.01227685039567	4.48123160900861	1.59111602973972	6.52946210425089	5.10121056566227	1	2.26421848597481	5.10870522440004	1.64992825972914	6.66012412973409	5.77236582871965	3.89525116331449	2.60187647555047	3.49047278803936	5.30851103452354	4.30022511244961	1.44254302130414	4.63542798516432	4.17568111787766	5.6694876178354	5.14632036703651	1.61649188320091	7.53335663226438	-6.31275397145014	3.56669245813624	1.95664653681876	-3.31156827990701	1.41177447049684	6.83923461675371	3.28402737740056	4.41970353937047	14.2210026069868	8.26344480738389	5.61508268140681	-4.43363244181812	-8.15470471749303	0.356834143823608	-7.83234766731264	-15.7107174927562	1.1146186286962	-2.16576902048094	-2.52222585130792	-5.08613972026727	4.97760533118599	6.57290322291586	5.07584522467295
166	6.29976689212348	3.6450100702064	6.23147679135276	1.06905741503257	1.55891395228513	5.59199906274468	4.56291793973805	1.91583399161297	1.44715863571028	1	1.46756488098631	2.37344779770077	5.22848655961245	1.98589623894218	2.57322542319625	1.48356030816507	5.45626699021432	3.13940909915383	1	2.03972354677832	1.16408232532391	3.95531820711444	1.82074903641097	7.22088498051739	2.89324393767032	3.43763558880482	12.5960353530843	1.48084011182489	5.59081284515652	-5.68614270133432	-2.86618122312296	7.73321475009854	2.76561920145631	-4.89565963780196	7.11243551693582	2.74326443318401	7.75328368014994	8.79404529626856	-5.33288146427983	3.84281411553796	-2.66476515009604	-12.6744217718812	6.40054971160172	2.14049853001205	-3.2604325171203	-3.57420063078049	4.21146076892386	3.06916616104677	3.81938385687084
167	3.7043688140294	3.5960593480636	3.50595484702028	5.63854411367563	5.7830301791003	4.75797765209109	4.40492844919198	3.28727308253011	6.48288861350067	3.82639716496739	4.28613172066394	1.72170210911448	6.45824569148066	2.0785515406595	7	1.13240121537408	6.62825048122154	1.4587942482435	4.18434264254014	1	4.24090280717826	3.01940303350502	1.47950486578642	4.93583684674723	-0.626829298557833	10.3705269800592	-5.66689984787543	3.75720669191566	5.03379322903095	-4.50629343482048	2.90183807083848	6.89847347012165	0.730003069508947	4.28338373917911	14.8132026552104	7.30247322003527	5.43978510854072	-5.12258163440663	-8.22848606972431	-0.0320470880993119	-8.52141359371125	-15.7275343968975	0.744288872215508	0.0976853740779984	-2.04182503643415	6.35787851343151	-6.63702108443426	-0.774985247767712	-5.85324883986618
168	1.90963152370505	4.45843035600718	4.10619365081793	4.88605116177659	1.33482422244241	4.7116722595828	6.54219834699981	3.75104300965577	1.3147922770657	2.23369337399027	1.93851947187557	1.77492085944995	7	1.98525337045299	3.10861946174362	4.03066589556135	6.20613587250349	3.64350673758605	1.1798995045527	1.93555713949925	3.72926444525797	3.4448854868912	1.91718468670848	0.950443339691428	2.69388002540839	7.39144614340987	10.8914982207873	2.92607770319557	9.79941581425332	-10.0284729729348	-0.517552427117131	3.93291102869905	6.87050351555352	-8.82277272358843	2.4767779982425	4.31781966170405	4.81330093005114	5.19874643996257	-5.57738711987926	5.7631123364769	-5.26124477849022	-17.6804667030678	5.90594146835347	3.1275900744342	-14.1412747934126	7.43196866493183	7.18788152123215	0.94413883899549	-1.7057069014167
169	2.6816484175637	2.59050060774464	2.51230473886655	5.90457907428288	4.07322854885256	1.48369046514446	3.98730247298687	6.66530368789363	1	1.59492244751547	5.50714426024803	3.04804818166352	5.47912587878539	1	4.48946191427103	3.32872364757864	6.6025880401749	6.21899691389691	3.63365629592941	1	4.33604936457976	4.22772303210082	1.27878947554071	4.01442908338435	1.56810310537686	8.6374852533766	-6.26494289025167	3.99657735012873	1.84010966090169	-4.18426719388064	1.81629127737881	7.14747143487657	3.54795119415862	4.39485192468007	14.6494111058932	8.16016326376511	4.60501234901191	-4.44333410040521	-9.10867273757552	0.450539011467071	-8.81362349680895	-15.5048297357867	0.596729040266067	-1.7662964192047	0.195679936735672	-5.30376536387161	3.83904315553259	5.45553727033095	5.33110299968509
170	3.16415090050655	6.27696977461751	5.15646847775589	6.71541292938379	5.46327517666713	2.37878611824719	7	2.69828274072879	2.05749928591151	1	1.78263876330836	2.57639922743622	3.3342382735938	4.87558391590734	4.81900193139656	4.81913960265063	5.21833951564786	2.07262451861703	6.02733408454317	2.67072201859634	3.41449729698792	3.34493288663707	3.48479617787976	3.55311124152646	-2.31584028627378	11.997236224419	-0.0767263465695055	1.38916206896508	3.35087115458012	-3.79594113328713	-2.92736252436514	8.8206034026728	1.5785853706001	9.30614628212476	15.4182244062555	4.08005132313077	7.03067554485737	-3.15042964490886	-6.79286822749311	1.17281571075707	-5.51497684304008	-13.8718991395388	-1.42045130902716	-0.0666318114052278	-2.19941569169737	-0.616957495897051	-9.87615789867178	2.61037755941775	-1.53812695297862
171	3.07130612241446	5.74916849288975	6.24494218101887	5.67936994797306	7	3.01567577019282	1.67658427791235	5.01877649711144	7	1.48902452356676	3.53726709178485	7	5.39804822325591	2.86888421144392	6.01335074568449	1.71590155988423	1.98535295386154	1.92881742608645	3.45774632773713	2.76527794573127	5.15162509396561	5.11086604110779	1.21999890854658	2.13882648658363	-2.14517413562884	8.47805433300703	13.2967741374359	3.40007018094632	1.94769718713373	-10.818231434782	0.234078945212295	6.33011358579426	-0.581264561833222	-8.87788332606919	8.95406287852919	2.42507794787865	3.25628072411318	3.48876300709625	1.40154663015246	2.13663032958237	-6.42165707034431	-9.47554997269087	5.00587976899127	1.24986540039026	-1.7040882524962	0.753432008228725	-6.56348605708373	1.9164953534597	2.10915416769487
172	6.00759979566318	4.3103210005198	3.81411155785827	3.84308789760567	2.0640476132895	1	2.44965605609236	1.19498078881749	1.86092262145038	1.89486195203423	1	4.05607177422062	5.78963436402667	4.68992866443729	3.1430250200358	3.47677170682767	6.71512500924643	5.62673207647452	5.61817272724434	2.63717980965248	6.2529403593623	3.09762315979227	4.4796855089076	1.01404683995887	1.99248421092583	6.97011476153839	13.7823042282572	0.0128462733498021	9.06298073092641	-8.82935512624636	0.888872123221932	6.46206388628166	5.07934841130582	-11.055708143941	4.22683464871935	5.69424380610174	5.77189001163878	4.34252107089826	-2.08025243498919	8.36197189630385	-3.48680467127535	-16.806537667557	9.35194688032114	1.76881072016357	-1.91226837220693	7.86542588175953	2.39627382456745	-0.092885324066352	0.646530527152453
173	3.62812227955796	4.62180748088891	6.43073360842144	5.00495658076744	7	5.12429873566691	6.47680204789261	3.92912022570101	7	1	5.24653984479029	3.03676683036941	4.8556012989832	4.80383994408599	2.55012393110236	1.5974741982978	3.15405217033481	1	5.09252295840813	3.35991598382776	4.04747391764099	6.25104540079285	3.48291396471985	3.29777243844171	-3.39804081335646	10.3180311708853	1.76255517832988	0.636259423984745	5.70405240061297	-3.30976781824023	-4.79835725995	6.65836579448409	3.32085532454017	9.40469767200306	16.5419596120334	4.55882211296714	6.02532511110973	-3.59978501281946	-7.58518871373883	0.202533201007315	-6.69317979704508	-12.3306426519151	0.46676969154456	1.75118567790981	-2.66070571948332	3.92236598925901	-11.1669675622657	-0.208407088870825	-3.68790901237336
174	2.47208644813926	4.86765420968598	7	3.6881454159527	6.73380669837196	4.75946780947896	1.92354864957129	4.57885721204561	4.56337229220528	1.20628603673617	3.00253758859311	4.92545646119566	4.63628757916186	3.31176863830322	3.66777506498962	3.00554819130273	1	5.32904622543741	4.4867423634864	3.38293237999507	3.45648204343689	3.99383031892435	3.52994339125402	6.17011790999274	12.3260358382586	7.73856918212279	-2.02747550386108	4.03912543254127	8.4028220699391	-10.2019845904418	5.08798432409848	9.85593334303059	-2.9712509387438	-5.73622783767471	9.11396998749893	-0.4265871765562	1.14779860262117	3.53423437418687	-8.57984463026028	1.76477562513567	-8.05231174970984	-6.44148117039352	7.70990797178524	4.956430331475	-3.34436853182432	5.79006583919431	7.75108598244444	1.98641411435573	-5.74593794745731
175	4.64996039695929	3.1560342052074	7	5.7073520721097	2.14921909443899	4.22599290304286	2.28933552592675	3.70215890375272	6.39211300330919	1	3.05678451630796	1.95399531494963	2.91329649603394	5.39863242663717	1.61217044021473	4.59093412129963	4.83222740337961	5.74637309309784	1.6213438797633	1.05429703284564	6.37248092565993	1.59195510710114	1.91354918560612	2.56961827803662	-1.22244164731026	6.35675558105658	12.1384935927641	0.520619954131869	8.33132316936733	-8.45424120289363	-1.78027883329674	7.14090177076368	7.75115412413833	-11.3316965105461	4.21657580981957	6.33485995385515	7.12869071975127	5.03164508850005	-2.28928895171692	5.46499570026757	-1.80713486425759	-15.8361813204341	5.61129969021052	5.46780370374413	-0.922902279493655	6.60662542688051	-2.5293346201343	2.13403321409424	4.27736046515338
176	5.37547731238101	7	2.46592884776077	1.82682620184032	2.35547768404808	5.50975910945248	2.54289520862745	3.05451128366209	4.63225296030974	1.40024496712104	1	5.23910484401368	4.49982197389229	3.03032541742781	3.87826181502363	3.91123374140826	1.59124347539931	3.02074173194235	1.96228386036235	4.10402890373286	1.7313423707439	2.78509605777284	2.66233000463971	1.38486858004141	-2.06314621255517	8.13918973357906	9.14409553227232	3.74820168597188	1.3459463558284	-7.18106009036637	2.85911701641764	10.4040402066468	-0.0876399273337255	-7.65087038042562	5.98923051984496	5.46663435963064	5.14752648266451	5.48943027626994	2.64017075282116	-0.141636266779612	-5.09049515628786	-15.1154279520789	3.01925470899276	6.14477302023501	-3.66358418293345	4.49718835614278	-5.82337715778583	3.00597416515458	4.57122299373078
177	2.6144209018035	5.41148289271531	6.54666678047342	7	2.21912796110554	2.55372625892107	5.60848040001087	1.59803939322151	6.72101286278034	1	1.19293435000557	4.82855900175454	3.53044754612486	6.49586638929353	1	2.40523524380577	1.25487127860547	2.07409496456168	1.77366237547261	4.55234973522358	6.50851142453266	2.3434429221522	3.46700332082748	1.13752980044827	2.01103166975414	13.0212412633109	2.73797393254861	3.54098259835824	6.09223879382504	-3.69997205318622	-2.50118065677561	4.20547582936033	-1.30549164763753	13.2096506365889	13.4389777120813	7.14760928538596	3.93540598934009	-2.54749601701694	-7.32510167131569	1.85679541011064	-4.33892333987381	-14.8219047559242	2.36304613792298	1.38342307366919	-1.36528152909889	-11.4713442601657	4.82774878877977	5.00398854888351	-0.859799609342315
178	6.36273691014896	7	3.20880834995467	1	5.13527793002114	1.26491182931951	2.21008278601006	5.45987896869686	1.44939739721312	2.03750821285684	4.16812071005386	4.80846267620338	5.22292389877475	5.79434905463358	2.38803512844331	2.2217678542357	3.17055629682835	4.97016237382496	2.45972708691242	4.40887454237562	2.60240464770416	5.65203389786962	4.37511521172647	-0.139647231151685	-1.29260083500619	8.43393475360605	12.1530746630577	5.37278243065184	2.34587377818049	-8.67004007270093	2.24463840554687	11.02109607259	2.24300860070236	-8.33852123872941	5.25117521909382	3.14841882194676	4.92022436847274	6.17565643530688	0.108659706468071	-0.748160115144678	-5.57761478011923	-15.4905827840985	3.89125403502791	5.47997424773044	-1.03246265958211	6.6450127010345	-3.23690103490768	5.81487491216995	-1.2191956170567
179	7	5.83278046068347	6.91883409076022	1.60876678293793	2.32790878053054	1.51569341086183	4.06591639568671	1.93582263847515	3.02506609460267	2.1219152732233	1.40747399436967	1.29368792186901	6.82528683638596	6.1761351327942	2.28921991240268	1.76922346614315	4.87720409608035	2.11583610156543	5.20202447596234	5.17047884122865	1.13639688375651	6.33214699715968	3.79490291454241	6.68393109337102	2.87435030152077	4.14777966180159	11.7666310502353	1.84814929387541	4.41520405316713	-5.822509420883	-1.54639513091298	9.10613930712854	0.0521204530477524	-7.67908631883466	7.70630333053966	4.24685255490298	8.66939313926863	9.62200499453071	-4.64973965425882	6.78061094744334	-4.68702203239458	-14.0310775685135	6.64709642866906	1.48975802471488	2.64544124864413	4.47145397455545	-2.05200640261065	-0.992692094108114	-1.84373968867511
180	4.1148329145559	2.71175449992885	3.32738680323643	5.09653051842327	5.15085371868437	5.06108671308889	2.48066281632146	1.98612074845459	1	6.90699936851993	5.16913837635016	1.15432240954661	4.38175789273166	5.70552583691853	1.26375817985887	4.7733794222091	5.05902334012886	4.94420743916277	6.60881471621977	1	5.64624203735323	2.18912723785281	1.51423387002518	2.72559811529128	0.965660547058335	7.80899513451977	-5.1744691875031	4.7417564925867	0.916485460038865	-3.42838877388843	1.74832864593772	6.09289480475578	2.88634909838308	5.82881685539101	14.6326998867542	8.6736596461029	4.38971739845059	-4.5855810064906	-9.54893747012415	-0.263930890063911	-7.21612737865853	-15.6882095951906	1.44662721564974	3.25288852783773	-1.81130284126266	-5.04330013605287	3.73462693808282	3.17987442527054	-0.742208303280991
181	3.6477439380994	5.17629834785878	1	4.13920482006602	4.68794728164255	2.21170875836914	1.69350149981878	3.49272019407229	6.48430753444801	1.42253943073238	1.60999453418136	2.13123389931911	1.2650232500236	7	1.4051492727539	3.13576482460043	4.81146173513358	1.88541657790202	1	1.36084804420167	1.93269973675407	5.3404160505371	1.12264622347173	2.13235974436796	1.05312941992943	7.68646054109356	3.16947234893643	8.55011621728081	8.80113893699905	-3.19038149110424	7.877791447971	0.793194002880904	-0.491134206516795	-3.32925353580285	12.1743730952045	4.86201304082675	5.12000349755457	3.00070697546672	-5.83688930708833	1.94044296431495	-5.07670617027927	-6.5297267471216	2.42087115748347	7.18663672394271	-2.36825477298831	-12.7969217442971	-0.359488086635963	3.71746758377991	-0.662135728133102
182	1.11359376117652	4.10431983049155	1.85762373545157	5.6377310200389	5.98231200638427	2.99863243440026	3.51064108759845	4.38879498888716	4.2316969592348	1.7360739438405	1.82363943605063	1.06742260689265	4.42896692326476	5.98775610562525	4.31216137939505	5.2084445138407	2.64816680059383	2.78988861028288	2.4430233252945	4.27765709989175	7	2.90725179122051	1.0616479222857	-0.162431754707344	4.87713246905125	11.2739294814535	-0.183312082339646	2.45018216183284	8.32600137467072	-5.67920127670867	0.803179911908595	-1.04616747164886	3.41757692845516	1.62470917227376	13.9692295961803	0.166984257674353	5.31517160582115	-1.11673314918758	-1.59321355604007	2.64701913303256	-5.32349321458154	-12.4341354247789	-1.36404108827821	7.00354361287926	-3.25563101624503	3.3021536980307	-9.28154556537758	7.01170342714078	-3.48994156457242
183	5.61858331205903	4.11404524102684	5.71192326310366	4.8812824140904	2.8011343872928	1	1.58391255530895	1.17141469172293	3.65116303708055	1.31037232434894	1	3.05041442203846	4.91000474818283	5.24925453724399	4.50756241378044	3.78953531769878	6.07285859495384	5.46878527512305	3.67413881534266	2.7163716105283	4.90542129293829	1	2.00851049346439	1.32741859703434	1.46883285656105	7.10542846957326	13.8164870605324	0.345012552457196	9.25381021217777	-9.15457069269993	1.63946893322575	6.08359797819782	4.77584929574546	-11.3945851786378	3.63477795543433	6.16599514582849	5.18724554818757	4.06818327656454	-2.44359856748241	8.5244349653777	-3.3203550567827	-16.0718293351773	7.90385096780928	1.22289590484433	-0.499161589053485	7.25886466149809	4.48042125075617	-0.182866161482834	0.392482294659358
184	1.81227337486419	6.87465507097087	7	4.66060863373461	6.27809404210198	3.7053030008612	1	5.85057843087792	1.63029634861436	2.46466125593893	3.17688860066926	4.41764300409062	4.20051049779003	2.94291549602976	6.14153037984094	1	1.63884743768059	4.61555099256202	5.41485453948293	1	5.39888396501866	1.89782194660363	2.70129859366475	2.03919243375771	-0.968984276523568	9.24404113932368	13.2069024216362	4.67381335241271	2.00839050397205	-11.0273989809617	1.88424103722713	7.51721951636442	0.232459030487732	-6.9654701273883	8.68262433289412	1.80892160356847	4.79715501067269	4.34929878954537	2.37980545852943	0.290057634352458	-5.83298383923581	-10.5660536299134	3.92291511939403	3.25826187541505	-1.30010666036083	0.263191304502632	7.40073472219024	2.71640121181453	0.597846298837816
185	3.64676988452831	1.23639389103588	3.35067837161986	4.35535013007079	5.41647585369111	3.83793698272509	6.80216823855579	3.87566524116756	2.8866950581569	1.74789225795722	6.05465942501608	2.10470685439804	6.37446717892621	1.4103886867757	2.8870849580507	4.58008782626303	7	2.66060983489248	3.63144296003903	1.90282456889543	5.35916564748644	4.21875996410661	2.65441300840626	3.76585310738673	0.038624624266925	8.06504557719563	-5.69012803789109	2.2470647557918	0.848795936043889	-3.65906255840948	3.3300965243526	6.03776731194097	1.49010977425381	3.96987294623587	14.9448544677326	9.88535446643773	5.07893151623646	-5.07184966532171	-10.5535538265557	-0.698874841636602	-6.9390800820671	-16.6178757575246	0.50507647641033	1.3890385530982	-13.363452399823	-1.07299664930499	-4.30559276561221	3.15043291821683	-0.694286900948022
186	3.19458439117536	5.31273513499513	3.41034091706921	6.44515813523027	7	7	7	3.2752829357868	5.50394162090094	2.30104729758543	2.57436001919351	4.10680697322659	3.89851301169423	3.76976543419253	2.05643324793292	1	2.10403277632676	1.90955437671257	2.77281534966342	3.39197132606748	4.10589261378564	5.01518897660669	1.25942577991498	-0.468690758119898	3.42688567781033	12.2518406414662	0.0355420299769798	2.468630382089	8.19023552991882	-4.72027921668321	-0.662312918364536	-2.98898481313747	3.96452961371051	0.409880410178958	14.5741025747397	0.286702231734622	4.4497097023872	-2.03110958673807	-1.56151170593392	1.79043030199388	-4.77157686306756	-11.917729017397	-1.01047807963877	3.87987435692282	-2.49679472906246	7.79151218384757	3.55313510160988	9.55193377939411	-7.30430905290677
187	1.45120788794532	5.91046393127491	3.29756032896933	3.11143686161641	7	5.79537712373956	2.86461761908042	5.97728839354068	1.91338418656974	5.81391411797906	1.19456580943912	1	7	3.51411377807242	1.28809868717763	3.20279063641185	2.52198404327813	3.11700061012079	5.36221783331235	1.41684033761082	1.27952499704129	4.70761718670004	2.40205459804023	5.88631468683556	10.9024632866372	9.17215154467476	-2.86055709851353	3.86108792768753	5.1806236165927	-12.4882083679666	6.16820809137927	10.8754683791206	-5.27971016997329	-9.11898927966771	6.69118187895068	0.471900819925069	0.592641076221506	4.19494726132242	-6.2819641511622	3.11092529964517	-7.9532750610921	-7.98677707436097	5.27807887655419	6.76166212128144	-0.298935275340896	7.05320687045455	10.507533106201	5.8094379099623	-1.95937869378614
188	3.81009665988776	3.20797327458345	3.44218751413367	5.60900005695713	6.35037202696599	6.23800579468149	6.37590747726446	4.27928309106806	1.81022999085865	6.12471522066991	2.11132408846881	6.07754880482641	5.58353891372068	6.77192669098045	1.15358037898735	1	3.39287647845635	1.37516392752084	4.87896915319272	1.51526748750359	5.425214081123	5.03130234744327	1.22178195253061	0.385835170654521	4.7056600468599	11.6750654690368	-0.524749040622745	3.57097103429955	8.05077931443831	-6.69849813420636	0.0248586784475935	-0.250584393743866	4.81878214132939	-0.117435161153104	15.9636991870577	-1.28032256679953	5.21052687870551	-0.304513594560029	-1.49695069153557	2.71184897382599	-5.23136693478528	-13.3382026017724	-1.32904069712407	3.79302107495384	-2.13237819160834	8.8433682386459	1.64648318024224	1.90871510702837	-4.44247969939801
189	3.82406366421159	6.40595341302015	6.55302394275209	5.55521745743334	5.94284850913346	1.87851613965399	2.37251552191361	2.47299294746558	1.42203686694012	2.42665437983892	1.02208344273323	2.24737712009733	3.72667714822295	5.4988032085536	1.55689010860772	5.71313289091148	6.05872781068592	1.28030565709318	4.69962150558153	2.07952507545857	6.65951210927209	6.45545968208882	3.89716607950776	2.06860739985294	-2.53266852739287	7.12492126369235	14.6701702009448	4.35063055542715	3.09449456884691	-9.82411379113849	-1.3608162765613	9.25759850264728	0.0880090914206457	-7.93808012261974	7.84195362518853	5.14970452939531	5.49491401496652	3.57480918562019	1.08592099804954	1.52915247287353	-5.42384035186114	-10.2375086698492	6.30385215180681	4.33193623882252	-3.10467570424304	7.76952164109953	0.656525918392822	0.873232362193328	-0.736146919056078
190	7	3.81824047252983	6.84758279306846	1.38578014018137	1.92009765531479	3.87179575573408	5.07036751874587	2.23187054754724	5.52395491765188	2.76145768999885	2.89325135808252	6.0741134485586	6.08314805838012	6.06700114574161	2.71908471514096	6.19464952891866	1.74383091189595	6.12558477581524	1	2.85544434497014	3.61990466193789	3.67028619440369	2.29651587808539	5.40541718206365	4.76721069041344	4.88659877936903	11.6665670945187	1.40166555135725	6.2152765550662	-6.38967673542594	-1.44757161149744	10.0011708138085	3.38775377401564	-7.16170682648572	7.51282209393133	5.27735943688016	5.85419634348067	6.58193699166717	-3.00271466628174	2.36999607593355	-6.31781524368043	-13.4369914786007	5.86735186078729	5.57145265481992	5.4543786640504	13.9917555889047	2.42495410951411	2.38248726608795	10.0864793276521
191	1	6.17475359166744	1	5.05635575546212	5.96390614028203	4.40674628332762	3.03508726091381	1.63102610924286	5.86923383109554	6.64105410462416	3.66589085346731	2.13329406566462	3.41509415009549	6.32502145533084	1	3.87653746304749	6.45421684422954	5.01718974291331	5.66161241647461	1	4.95565688420699	1.27092459881144	3.51500603403969	1.33824875994269	1.85463904097019	5.94545330938462	3.41076118495093	8.46684208705216	9.90601107059404	-4.75224401169761	6.52143188312116	0.0738435463907614	-1.91100426086701	-5.15497744877955	10.915791393054	6.93895567949662	7.28273355103187	2.39902724847778	-2.30801703282434	0.466690578804433	-6.39552730371229	-7.081387860572	1.13777512755767	2.80345470637763	-7.09559742505675	7.39743679766251	-1.82748898548291	3.28261879218001	0.770277910616425
192	2.47941235676516	3.2782147534678	4.55595829164669	3.84983278030933	4.88607530302296	3.52060035973343	7	1.95936972635115	3.88608651558013	1.2618543732812	2.54347158769673	2.23817119688	7	5.98657757308205	6.98732351350318	1.51951813769083	2.08224277919719	6.90458293533512	5.83723816323062	4.7816189072148	3.23855309763673	6.5297875054161	2.31040245660905	6.62815085060094	2.03273299482103	10.6069007266826	-1.44799392986134	-0.0605013225697993	0.412115426228448	-1.54792458583388	-1.96482160279301	8.17799042499766	0.878808017409543	6.12218073142503	12.923294993425	7.95072536556282	5.91186671082395	-2.77884852037798	-10.6852578243993	1.05379826536501	-8.41919500146793	-13.3313937033269	2.82178419399019	-0.219973775862778	-4.99371190030883	-3.95816226926528	-11.1221709172364	4.99894732789616	-6.0457704837856
193	7	4.1900854329648	7	1	1.28470950817904	3.9892404650372	1.1424804451903	2.02120083715468	5.93714447305253	5.05187722400441	2.63935138122079	5.83200353054873	4.07388816531354	4.9954958886868	2.51938936244174	3.84787959863944	1.86059211580289	6.56751947999378	1.53346078575038	2.92341032808739	3.77283936178196	1	1.78620351589853	5.10255514551163	3.53660845557415	3.39783502529324	10.8920887161135	2.10746718623591	6.06428260220484	-7.26993310636056	-1.9303253812459	10.200821902789	3.73987864942321	-6.29039066569955	8.35191061629655	5.81325421807073	5.84398691906985	6.45787076289865	-2.82714373363478	3.98560499767136	-5.2747965653446	-13.312208065031	7.42901666356161	2.05571162287545	5.74225116989992	13.6360563480885	-3.76625634471675	1.9275998746743	10.8318976375704
194	1.181019297422	5.20372881711161	3.91090968802752	5.14879298633228	6.19864864928401	3.58050668993158	1	4.6980190838534	1	5.65274760842023	3.58656688011622	2.82688417888487	6.38694615319358	5.81617110673479	1	1.56667822214248	3.64118000472808	1	4.67071421332433	1.45054625791443	6.74722051684079	3.19378521798098	1.33689987131535	2.77102045287524	8.28595003063084	6.51959200138204	-3.07949237506411	2.10695387689851	5.23602245223119	-8.72406299794352	4.63409389220376	13.07655791877	-7.34543062101687	-6.42604476827364	6.69291968727389	0.822980820437959	1.93832480166103	4.51203097278217	-5.25859547266806	5.24480959317837	-9.25860612905156	-7.10912073985895	6.19264452686913	1.42312143276923	-4.3175094690279	7.77261073565015	-4.30598975812164	2.41426314713933	-4.31509613126677
195	3.48847791044697	3.71075831002332	6.80111581441359	6.51625500222943	6.58952112789816	6.08587523349997	5.44445984343736	2.51940074605926	2.38389410969619	1.03344985364158	2.17605923395088	4.91324553691484	6.54432502910737	6.65577890094897	5.64965111665496	6.03005796362185	1.51641605866783	3.90688078729311	4.60656435575376	1.39818578220016	2.25293725333751	1	2.93207381496524	6.18833279712972	-0.340449604415624	11.3238416558184	1.63388028730062	3.19747625928755	2.32967587448511	-3.62195433686262	-3.45286309684688	8.51881213916696	4.61441322992788	6.17855464603102	11.3477834552982	7.06948681504235	5.50762202602525	-0.577726330991125	-5.09923825895579	-0.0818121257966288	-8.52033757559664	-15.2566594509991	1.85762574423035	0.923110593426362	-12.6676536368954	5.5847911716027	-5.91845027596166	4.92645019878317	0.318351125558725
196	1	7	7	1.95834445397056	7	1.10822201850629	6.77383881331741	3.26137037747	3.18963393265754	4.72143519862605	3.53034576783802	3.53580005035756	6.77248931570058	3.66784341534433	3.20234663676211	1.1318266472742	2.42240701229544	5.17880516381816	4.54995717783459	2.88439810181063	1	2.38774907904386	4.89381762394755	8.13303289713844	12.4779527574436	8.47726197065765	-2.69808920973661	4.46485824283682	5.6695025091988	-9.18235525238326	4.99937736655209	10.7421258052243	-3.79206596884156	-6.24881163777764	8.5009316273522	-1.3485457046488	1.58482284970617	2.95857134275291	-9.55996476924775	3.50799366311899	-7.41371333683811	-6.61393480626916	4.75556607723845	1.29499816408926	-13.0831832091178	1.33988362020715	-1.11530881820779	1.33451146579486	-3.1835512807288
197	4.06661663282257	6.12371697113292	7	2.82617229000268	5.87997486019946	4.83907012118701	1.39535502103772	3.36428185025854	3.73501870170632	1.72348676990026	1.01520781013726	4.84575220336785	1.22278126359236	2.74074971035157	1	3.75658861496284	6.00277011005904	2.95328173368636	4.1639083624744	3.58697568601105	4.35975166683724	3.96021145255821	5.41683819339178	5.07289887876002	11.4799764541004	8.30085958258884	-2.51445130259734	3.23947431665631	6.23497240358395	-10.9348056676735	4.39157021607964	9.82103296526606	-4.0988782189794	-5.8051377887914	8.6398593029478	-0.510354439586558	1.91831511497398	3.06294296387587	-8.66934875998052	2.49383239761104	-8.95652738450779	-6.10022466574707	6.81243080428488	4.73765224211633	-4.23267188190048	0.298631112059457	6.96786132237721	1.44269374972336	-6.03627370114716
198	1.92621992854155	5.41730179027004	7	2.98483035097054	6.21246529158288	1	1.64313908632994	3.45875746622457	4.18259379173628	1.58521395095038	1	2.14129071780588	3.6978056485929	3.40969686512308	3.6200614622833	5.67455496257458	5.62038143594533	2.84498830668507	4.34033046633117	3.45181112831719	4.22603285386093	6.90960549222426	4.86771233557217	6.2009235311992	12.6176768921764	7.85946290498764	-2.59984100244839	2.90134067172394	6.13188239418507	-10.7645811600607	5.29784202061129	10.2892977218099	-2.36889285537437	-5.66885920205694	9.27218539208989	-0.796038315780919	2.34613252952232	3.90079568934773	-9.31948654771681	2.75959297844042	-8.38073879850506	-6.65690900790413	6.60295980788693	-0.216832168441276	-8.68166981573191	7.36633048093295	-6.94624835752533	1.0865463148123	4.20842479628006
[truncated: 74 more columns]
