# Supplementary material for: How Are Mate Preferences Linked with Actual Mate Selection? Tests of Mate Preference Integration Algorithms Using Computer Simulations and Actual Mating Couples
Source: PLoS One. 2016 Jun 8;11(6):e0156078. doi: 10.1371/journal.pone.0156078 (PMC4898694; doi:10.1371/journal.pone.0156078)
Supplement: S3 Data — Long-term couple and agent-based model data analyzed in Study 4. (ZIP) [file pone.0156078.s003.zip › S11/Euclidean Model Data/Euclidean Couple Population 11182015 2357.csv]

	trait1	trait2	trait3	trait4	trait5	trait6	trait7	trait8	trait9	trait10	trait11	trait12	trait13	trait14	trait15	trait16	trait17	trait18	trait19	trait20	trait21	trait22	trait23	preference1	preference2	preference3	preference4	preference5	preference6	preference7	preference8	preference9	preference10	preference11	preference12	preference13	preference14	preference15	preference16	preference17	preference18	preference19	preference20	preference21	preference22	preference23	preference24	preference25	preference26
1	1.78687871701685	2.58263668857023	3.34232846811146	1.59492227496498	2.5243339690086	2.94695754764757	7	4.4537126406249	2.79749753845518	2.2057885002423	2.04577386493626	3.90173780860728	2.23365182956134	6.70970718622397	3.29868314698884	6.55793963959669	2.43913358893506	7	4.79892272644956	5.29890508953544	3.54956494543775	2.4252114649875	5.94198543888722	1.4017000405378	-14.7182612821444	-2.34305339739543	-2.9515378100103	6.26640278655598	-5.52374466543608	0.290693384681244	6.20766576032383	4.79510206303629	4.23413014138188	-6.07255551280414	3.91632903190233	1.81635381812629	9.32430774079225	8.33745875163706	-1.55629554147222	8.83909792255462	-0.389697149092604	-0.133284900350572	-11.2278060343339	5.10209335654288	-3.74383097924668	-0.0099125828382598	-0.635255714294514	3.49255683261036	3.44342235739238
2	2.39163874367248	6.73401934496183	3.2961041935365	2.75114405451029	1	1.73279185882722	3.91516422617234	4.45470725215697	1.79411874703524	5.75334963871677	1.2572439397593	1.86943664791657	5.26058916904684	3.91111028139752	4.60782340108111	1	3.8423762682581	3.49886819088852	2.94954837038762	4.42607163615603	6.61185906764491	1.77224020534844	4.58688847360546	3.03805730225624	-6.91159292363839	-0.509546640185015	-2.60143635107713	7.0010371488871	-4.77432617114949	8.51371980431697	1.41637526458055	3.22845205159812	0.676222194403429	-4.54610572001462	-6.67639661083816	2.89004538843271	4.49267611091932	10.3008649517255	2.01560364818708	6.36245766530841	2.94681030543291	5.45614591248248	-10.6272377678037	5.16447710257409	-7.25857091781827	0.904017835648488	-3.97583466820797	7.75510886268487	8.23141953158633
3	4.01245972757993	6.74819034776439	5.97199051542448	1	1.09233542728377	2.34404827420879	6.83648078031774	3.62136434774205	1.43160436346263	1.69193968389331	4.69634124391663	5.35120194887666	4.1309693587489	5.84419819321198	1.56052101324371	3.79281347522844	2.24699382009722	4.43099415540129	3.38544227722897	4.45191081247223	5.10998726460569	3.16082969714435	4.68725122956977	2.13295149948358	-8.61807154160681	-1.48291724059807	-5.14603399339011	7.34240010567683	-8.3392494605076	9.07679997857494	1.46152361355176	4.74167930407431	-0.266839624956772	-5.21174547771877	-6.69380014629163	2.99536411355467	3.81764322748433	13.3018859812582	4.43211586701318	4.52971681429147	4.70402973299134	5.03349512746495	-13.3443172376401	3.97782709674555	-5.49267611438987	5.85844088978727	-1.39982329993039	3.00665610380715	4.93977735441021
4	2.0698372478008	6.66563592664281	2.77186577639404	1.86225843506742	1	1.94484488390923	2.80013536200682	4.65100394002457	1	2.37171843092927	4.50194687248077	3.30602452442829	2.67265862674564	6.50507658136388	4.27389604715284	1.332226262947	4.1246864769729	5.50637415260337	3.85480941825033	3.79409730725679	6.60923406608363	3.19044306832102	5.71393938557317	1.71216327799462	-7.42791262863331	1.68017483084926	-4.25490662377307	5.84634551936358	-6.01828846620182	7.96154824892074	1.42235028902555	4.40454018744475	0.536711657335564	-3.49870355408865	-8.20199806449668	3.78428131679035	3.02687446439902	10.1557110773109	2.00514370405464	6.80566905090248	3.91625077643056	3.70763608450193	-11.9289204159087	3.97582259862979	-6.14599707343588	4.49062669837107	-3.26785986453856	3.54976113839961	7.68568464324542
5	3.89415218352399	5.57303582641273	4.02889230827362	5.38068585558464	5.46636656722833	3.54424196764404	5.19447437526327	2.76089637266711	1	7	4.81997029373385	2.08895676006551	2.68634502577303	3.81649861949123	3.42659599355988	1.50794541903104	5.83177449432365	3.61940671358502	3.83943700816087	3.53026347384652	4.7269601589317	1.95439763037317	5.08968666593347	0.927373048346887	-5.69776043077781	-4.92888591665913	2.67406743712944	2.76501509067002	-1.43637483422858	11.1319008794122	0.392805140111142	6.29628754865732	18.8542917615058	-8.57404537577052	9.47248688748016	6.52029687454988	-1.92464578324318	7.65423032716841	2.30325798826869	3.24866939862365	-2.37460102378558	0.255233152953263	-13.3468771170825	-1.33506471250935	7.42994355778715	4.75153992400022	-2.89349799131844	1.5959237757535	13.3589326779095
6	1	6.67442367226599	3.5294877092741	3.54723705102232	1	1.04863224680161	2.59096613783784	3.87724372635206	1	2.6749712731918	3.95280333779382	1.99391129266637	1.9482182994161	4.4001417808235	4.01461987471944	1.89391537897213	4.28774053850916	4.68987597756914	3.79282314673255	3.4190480566794	6.18396912966959	3.29621217422963	5.88186995516836	2.00697822444061	-8.23718657940775	1.06777094844647	-3.22606956421172	6.02423095514033	-7.00213117026541	8.38580663618315	0.289555918060605	3.18672447742975	2.17892538545995	-3.37865915595504	-9.30021016107459	3.5266487107115	3.36912481431818	9.24131091881614	2.58995482501194	5.19164227640624	5.4166805341209	3.15953260889328	-10.917232982931	4.2385681554922	-6.17810543983421	-5.78146852336569	-2.09251744049647	3.93246946589522	7.15386388390115
7	3.68141970830921	4.35103139484908	6.06829513205732	1.08159921644418	1	4.77253110227428	5.3859671460125	1.81318215259004	2.65657637532467	1.85257638931914	3.12687922056514	1.59365225135858	2.51634390593235	6.00336790415341	2.84972676653545	1.28428257564958	4.3783381962193	3.51272937215454	2.15995352942568	7	6.03621759262566	4.3593763162026	7	2.47420828332532	-11.1057445887599	8.03913833061088	-3.75614268865948	4.77544906106194	-4.99261643379478	-0.0815828872617215	1.99720679827005	7.08609891771007	10.2931264590802	-9.53704407608788	-0.386388871382214	-0.0232109406564522	1.38899325938912	-5.79814253096844	8.05744753343761	5.96221375123413	-6.79208227532088	6.08611315203137	-7.43288657753702	1.93024877582549	11.3814369448876	3.58212610689908	-3.24487498444923	4.81581758546777	2.73894803049718
8	1.34490879449913	2.58449031158914	3.6304358618451	1	2.58930165614229	3.98551759748561	6.64915113294298	4.29923911508568	2.58420344428067	2.77410395156241	1.18969318432062	3.5453867285619	3.05164113955841	6.75801463613728	2.85160822069554	6.01472485422845	2.59139576651207	7	3.9600747760996	3.59500649900698	3.55161093840916	1.30737479691263	6.21094832098996	-0.145817424665805	-12.8698013970227	-1.49517652932622	-3.02808986311415	6.58631262822894	-6.29572128238721	1.16698894146457	6.322950091886	4.50868689692975	4.65947186683534	-5.72910010140348	3.05164064736268	2.45068514608397	9.1565383197927	8.48289392795139	-0.639644064619408	8.62821185195367	0.582173040166938	-0.167699880676857	-11.1980353559093	5.44489245246355	-4.51741978954233	-1.49960117872652	0.247123383984379	5.39097583634266	3.72473576860479
9	1.06788956136218	4.69909472875835	1	1.91340361890552	5.89611574699411	2.17549895788772	7	4.3382941268163	5.44371346249165	7	6.6347341295431	2.8122933457199	2.84167121651632	7	1	3.68588652066995	3.86504734083867	5.89659912614399	1	5.69763096977125	5.24025388248812	3.8588063974497	4.79056818536413	2.48486705623161	-6.08354371133162	-2.93423490701927	-6.33832270803548	3.46264240898497	0.0168773209852789	5.79048024271968	3.18962016976104	5.21952548151006	1.45106949882202	-3.19471139960471	3.87590793046249	4.36994240266851	10.3055466286405	7.68234704966867	2.67552422730347	7.76423477232347	-3.00139664085692	-1.80850505600526	-11.5330196524978	0.665175937746131	-12.1202927848806	0.820959859948776	-6.17102050088241	6.29973671248935	15.5173053400283
10	1.91712910450214	6.49705841592032	3.98081948691325	1.48917970450147	5.0581334531624	2.1483447047912	6.99331258517232	7	3.08212304960456	2.42449557566775	5.14568622510784	5.01110970197847	2.42918161467325	3.30544686359289	1.77274594904269	2.05050617112758	1.06008783554509	5.37077689422615	5.44550651293054	4.91121245089171	6.0295884066109	2.07595257595163	1	1.6080695785771	-6.64241483407391	3.34736755981686	-3.61405966091321	4.11146073771662	-6.53564898615616	3.8928586418206	-1.52493498467836	4.86511927132633	-2.29805712171564	-8.85288329614784	-6.65473782334193	1.92340076405302	4.36604122223147	15.5571139175187	6.80534725606868	3.45426901533625	2.01881834245546	2.68078570458198	-9.31563668675337	3.85441880547428	14.307757830619	1.67983572309555	-2.84102824013459	6.1029182580071	6.17142439499494
11	1	6.6183635624992	2.8610745503415	1	1.24557431314932	4.41263676053293	3.023244604269	4.67064678491019	2.38729512458684	7	5.15315641211393	4.91561875201258	3.43838770759911	4.80601749443198	2.54490216389944	1	5.3534690663925	4.55163813933115	2.72833128261054	2.78649880925339	5.78456924271506	2.07148418553366	4.82770817345349	1.54717936706503	-6.28015194743389	-1.23039492063557	-4.47963147579576	5.67948322644528	-3.30569594404396	7.95903700791701	-0.168525261158627	5.76097877165266	-2.00165979012838	-10.3797435209352	-4.4609737339715	4.86939955394712	4.97732277569017	11.5580420322862	8.65411372528899	5.16509109188232	0.0687931556733996	2.18305671588216	-7.91892605204348	2.13677022997228	7.73945276649679	-7.15999889665868	-1.77768528983616	0.835425469530923	11.0683549915445
12	2.53024736907967	5.57824776597337	5.44761048935294	1	4.35542512316604	6.7748781233732	4.76373113992161	2.75568043340812	2.39114636007694	6.25640124181148	5.15316935010944	2.08010670237165	2.02422023378087	5.72381671858968	1	3.6688715730356	1.77503043115432	3.47422520118346	1.77034090864584	5.1709404349676	4.5667055742026	4.39511656237181	6.13371828943248	-4.3047901403593	-3.719626789112	1.92010955520297	1.02149599829109	4.70032102488367	-2.08844472979329	-4.41178610659546	0.218683798975066	6.31770641606777	4.67729614379811	-7.78360481246417	6.23510848465319	5.79926434194224	-3.55467197606543	0.0019822395585391	5.65795723782646	1.32287944925004	-9.75306818581351	2.64636338865178	-7.44557559351602	4.20377721788765	8.96983189200765	2.27547567444976	-10.864986726064	2.50982874426695	4.53470146378954
13	2.43368740646289	1	6.07195409829277	2.97133192895314	1	5.30010994410458	3.12054486926873	3.20426374504854	2.56016404384318	1.84522496681546	2.489644254332	2.61620994328981	3.44561403231241	5.73450932472996	1	1	5.91060630032962	1	4.79461038052021	2.24911086371839	6.93352118330558	1.22766370247808	1.86662029245968	-1.07707376763088	-8.90640510066513	9.73206758310582	-5.81355617579743	6.66977795029459	-1.83599412923343	1.82537401287906	2.64901857510469	7.33164712724502	10.865812876408	-7.45666603516289	0.471078177046933	-0.0927913629159343	-1.18292708262265	-8.63844258738128	6.43970427627777	3.20084889911441	-5.16011535211525	5.03810259124655	-9.69105699608215	2.31633310422771	-7.49103361774563	-3.65367784795634	-6.97952713900543	3.78967142716379	11.9765707849924
14	1	6.29888320489289	3.25567032889076	1.13299908750256	1	4.26086026749311	2.26355231377445	3.16666042917311	1.85983232093559	6.61980685671157	6.35472016203482	4.20001895112585	4.16643608072862	5.41594190162681	2.13076463136661	1	5.34892698906037	4.47396624492392	2.68014029367093	3.70042586036242	5.96722294832418	1	4.89949515288408	0.76280806123041	-6.0626390521488	-1.30419618366369	-3.64658442066316	6.23772705562725	-2.46009008882513	6.24307320091826	-0.075306384509511	5.677306581748	-2.19229036069447	-10.7227192769345	-5.02022799627559	5.55029894752324	4.36003158305305	11.5904669800094	8.29170607927144	4.83594395689714	-0.373033384619076	1.4554105664754	-7.85284040808528	3.27424129915293	8.08539900887769	-7.80416556343116	-3.59308436101457	1.75727094984709	11.5168477124435
15	2.86674669503072	4.84633060183155	4.09467413423713	1.45999853290636	3.96369358292223	5.86379871328778	6.47408816538244	3.19243128089622	3.19677390949258	5.29853755996415	3.94062700339713	1.64037219822757	3.0083221628491	6.95455308443344	6.24960791451639	1.54267976531774	3.50632899352737	3.955119019222	2.60115546581967	4.16830881498829	5.35309186957313	4.26108772262115	5.15204272028136	-2.56947454315387	-3.72643482498819	1.28994852036182	0.812994852650315	4.64751375731633	-1.66432891313602	-4.90059867466816	0.761634657058917	7.8157388990467	5.57868865127615	-5.13542570570241	5.35744246532984	6.34570798521248	-1.9942109551701	1.12577858574413	5.60273282657295	1.08738239235519	-10.4142793095597	1.78060838779807	-5.98257631262959	4.16029088685286	-7.11023652208986	4.65143102396804	-10.9734985449319	3.24416468477968	3.81581241970487
16	2.23027011726224	6.11155978167319	1.50217943400306	2.27975393104414	1.32877478734315	1.07982617721532	3.78989975111261	4.90539705520449	4.06587279103534	5.16322024351483	4.95560712157793	2.53459001777415	1.28638152573568	4.97459275248297	1	1	6.83402961359786	4.95782694872352	4.8547286193091	1.56298399591615	5.5574169551183	1.66890774443948	4.96881382856513	-0.296950502027239	-6.37933178617581	1.23251849566387	-2.36593365158387	4.31778781148716	-4.59293316602908	7.45365530321587	-1.92351002352762	1.06336421183144	-4.42820052179688	-8.47406485117494	-7.15924646331559	4.17984891515649	7.03425307110764	11.3988027651469	7.43050602225785	6.6232040869462	1.41584044727003	4.11059795857785	-8.96845794998538	3.1125797414957	-6.93242366406928	0.506901936210128	-0.248154637446887	2.06632516901457	6.35513051992336
17	2.87061504531007	5.80083207562993	3.75564566453205	5.57222429548348	7	1.70128116042446	6.5937272299205	1.51308858586383	3.07440857538473	5.28486213103877	1.15372759371049	3.93981166093095	6.69643396203007	6.15875090206196	1.55374010409756	3.8442281108948	6.1854280688859	3.73123892927021	6.85497727771362	6.84154676825729	3.2037541936065	2.73114980359358	2.95146905076133	0.532187215096271	-6.94846082052446	-4.65597128175764	3.88172377692216	2.65762964936486	0.92929607351776	10.7512980482233	-0.320677294623174	5.51396063660779	20.2291960980886	-10.2419355247701	7.32763268175848	6.65706687958777	-1.15395111685732	7.10125069390382	2.73053969552522	3.30563145268197	-2.21700590894678	-0.539037619496277	-12.5197870409535	-0.768417818954259	2.00479154978058	3.65930077727196	-0.821043320726161	4.46617439388714	7.51554577048769
18	2.06470280149543	4.76462918093603	5.57724171280408	1.331986829675	3.35522415526837	6.04613994721086	7	4.75704323604172	2.63160683648762	2.90706192671476	5.40824998052398	2.4932958681029	2.80099376151334	5.52535469127189	1.27371280481031	2.51853476350072	3.35801544891333	5.76006369879608	2.36928529499156	3.71260318531734	6.30887764347507	3.94672725400256	6.80962041340249	-4.00823851479353	-3.24795717989115	1.30955827536383	1.02730190606232	5.44766825574906	-2.33859707481302	-4.98089771268822	-0.818711132181306	5.82073531993473	4.73839840846027	-7.48752818783118	6.78457660094089	5.59413018110381	-2.26908514898965	-0.897652762324678	5.47672356392385	0.899064460155363	-10.574897021085	2.03188283060292	-6.86362860373928	2.84581987599213	-6.76783966898306	2.10239690897516	0.416357692672755	2.68851732134985	8.29295632888987
19	3.14527426352147	6.48409862801144	4.69789236314653	3.05595484989782	2.01474566730408	2.89458994158272	6.44879223260109	5.53118281250421	1.36042461173829	1.96865041123776	5.66571043098865	6.52209670419258	5.38568369150181	5.78031633858476	1.58507937034829	4.21528729154142	1.76838534697527	3.98198328130915	1.86417323208672	4.57373546400572	6.79958501156386	1.3706593307157	2.25031159432989	0.978111262449044	-6.79560731313671	-0.938402946490215	-3.76919395816762	6.44906547870222	-9.63663566633566	6.11159311297428	2.14880978810785	4.45477470869476	-0.737690560712307	-4.0363644693701	-6.65282914222078	3.16052388661646	2.25060455348291	11.6464088733651	3.90371625337962	3.88292830236111	6.39934918089141	4.5588007762952	-12.7795850077416	5.16477770950739	14.0377832627919	1.86460823597163	-3.00462092218719	8.01175505934543	7.75158658500205
20	1.60656597818244	3.74883154887146	1.83273592424889	1	2.86049087420724	2.60198094207551	6.12151742524757	5.2281608855675	1.88703033006042	2.19262662167178	2.35121006538618	2.73413704606476	3.47177298729839	5.13818529296643	1.39868241207349	2.56564633587947	4.23158735500055	6.80179807354191	6.02663402061512	3.90193704535163	3.88859582789771	2.89946752380466	5.14453801735331	-0.473176648915355	-12.7153297135816	-0.824072674501261	-2.93484575984874	5.94221920969807	-6.1068779800752	1.4824350883349	6.75892240722562	3.65394970071068	5.64682147662115	-6.71625651404383	4.21638232151621	3.34133416169816	11.6274078436721	9.75720293030776	1.57301322381309	7.57883885760909	-1.07453723307293	2.342916785681	-10.0544181664159	3.83545206408547	-6.5495463829825	3.5687953834599	-2.65790229108048	6.43974603405531	4.67786713044187
21	4.48694019462701	7	3.55426920570538	1.77836441954955	2.62699378004731	1.28578494180166	2.12100027468416	3.66942509303286	1	2.46591668581703	5.12509759234686	1.69857156302726	2.6897565607475	1.71348137353741	4.2073038563466	1.04398437067288	6.72678013710332	4.25073100694425	2.29154565076363	4.13852980964094	6.22853118843482	1	7	1.27854029038701	-4.77326814891078	2.92434490988738	-3.18158465217817	4.52943733563851	-5.29101981358313	6.59249805946324	-0.216503852700796	4.10800319042338	-1.53678197073227	-11.1386684581508	-7.77738448416785	3.34533385678695	3.89477821159603	11.896384434003	6.46212057403358	4.81421292770456	0.395055548372667	2.3122837289453	-11.8740783093137	3.56801988318311	-4.43470472683339	-1.88510940171908	-9.80889563720748	4.14883667030614	2.09044254162167
22	3.52223459640181	3.89285595947117	6.26941676583145	1.00780838224534	1.22077816282175	3.80254727255252	7	1.80346399376379	2.02841693516052	1.83269551830534	2.84409664374845	5.82493248157115	3.50309484272224	5.51774482739611	3.11637304036945	1	6.38034227715096	3.73665758055113	1.37042264158217	7	7	4.95772227385763	3.36669975349537	2.7360443302126	-9.15723645866879	9.02382418535935	-4.34775191895209	4.81046597943654	-3.91315350130758	0.432088714967661	2.33623115716407	7.3641992819648	10.82128699112	-10.585882898134	-0.760738392793968	-0.259729570180902	0.994626972288982	-5.35625504164123	8.02085732870199	4.22170701960499	-5.16452018480796	6.57860273934047	-7.45028319456717	1.52173190972921	11.0830842650641	0.658509213676616	-3.35205212225823	6.78784672773685	3.32086814398172
23	1	3.57534046776996	2.1753947569813	6.61767205400255	5.70116694871023	2.95588843213868	3.5258138850451	4.53826526246319	4.1114587002349	6.47710305451731	1	4.61935737296414	1.4042147970721	5.94106454329958	1.14869554406615	2.64199571126692	5.35562716932146	2.03030384129573	1.64987142227743	6.3193193234047	7	4.91522869772487	3.57602262238188	2.27581654462953	-11.0325571404448	1.35200757321752	-6.86096745266113	1.8499172257971	2.57143838001602	4.93360172879007	6.14453124518189	1.8391120986624	7.70889854153768	-6.61436593981727	-2.75649431569887	0.733366491024644	5.92948953363011	8.89426095332242	8.10864135284824	7.53583805814267	3.25176225258955	2.76812406043345	-10.8541084450403	1.5967624375364	-8.25474698788555	3.35562113039455	-8.85497927678653	6.45050177393531	11.2505888989015
24	1.85982455151709	6.69576734024198	5.18424806022882	3.8299176817653	1	2.52411282765854	6.41607040600093	4.74669566183605	1	1.76151168048144	5.73621104688539	7	4.78434878101215	5.10950727573038	1.57690021247635	4.88644971131733	1	3.12261572405614	2.53811458173092	1.87572192495483	7	2.59994088897574	3.22499382444724	2.10450876684718	-6.71104036756786	-1.93469866994804	-4.19365032415678	5.21157263442317	-8.58787271548291	7.41997992220963	2.18973897108254	4.28651173643232	-0.516755423260059	-4.71670436884702	-6.67778776683451	2.96403180505356	2.16590656468584	13.7897906651752	3.60963067005634	4.47866865283149	5.80801965411351	4.3552035775178	-12.6490829506563	4.1387895455233	13.1230489006795	1.55297126999332	-2.6228376058848	6.86470781263158	8.51894634990387
25	4.04478408281453	7	3.5034018884824	6.45631986715391	3.4657810842728	2.90403219802605	1.09867697570715	3.98687295808974	2.2497074080254	2.26070689417386	1.35055627314715	5.04947546217058	3.88657405473926	4.18602205630927	1.34448374218437	1.55646003201432	6.4214608973073	1	3.2669854822119	2.63093913189415	5.52056157803232	1	5.48861663510956	0.538104399420411	-2.94352357157328	-2.26208482194669	3.06914863202076	4.40607931922144	2.03410652862489	12.6185863214472	0.931183275763182	5.39690602077135	17.4020129144859	-11.5566145862567	6.17431827190928	7.82518693618768	-2.02997097160705	3.52419879201689	3.20089682919069	-0.0390595500022488	-4.8597538221354	-1.52409176876144	-8.77483832123034	2.03907807090439	19.188258130421	-5.36480119695285	-7.21864378149405	2.51962008178914	4.92633652276863
26	4.23906554474698	6.4717290402953	6.19730114550966	5.02525136889396	3.31329659252907	1.24342801371757	7	3.25477218077351	2.65371235194794	2.9293702778583	2.23939745974944	1.55009176695706	2.07545022500323	6.98259946356716	1	2.88084188280197	3.93864212775885	1	1.50485931937063	2.23299766626522	5.86046541164683	4.22259693139926	6.00298891145791	0.69972624183757	-3.82631974788067	-4.50187410664975	1.57679824201765	1.59767613419978	2.96234885944455	10.5833523721306	-0.215218564885112	6.34812916117376	19.5735077358943	-10.689694189765	6.34557112338935	7.16748840439429	0.844275146869234	5.01938177164939	3.68811773673411	1.7493795740929	-4.00075838069065	0.0250389918926298	-11.1005040959524	1.207054821336	17.4909991645705	1.25892165610478	-7.81929993559276	5.0355967393358	3.48811999775449
27	1.62635175579177	5.65765679550008	7	3.05306129946933	1.01099907876119	5.86759970671051	3.98930035374478	5.60276227494284	1.57411941151748	6.34905746915345	3.90581231635193	4.94943358259825	2.40225462012329	4.94298008975919	2.53231787202326	1.95043156686123	5.45327027653229	2.12521777474765	3.71352304893225	5.52714868714763	7	4.96526874846634	2.62889139446315	2.14138087805651	-11.2423856250276	9.89389045076294	-1.00495150861554	2.49846711354076	-4.1548493278532	0.672079415377112	3.70451214160141	5.86800257182788	7.57559070710466	-9.56187817135582	-1.6985525625542	0.827947897923776	-0.454920361702079	-7.24876117378152	8.54698016620256	1.6478129104856	-6.70991898799653	5.36120899085602	-5.17154959126295	4.79170126663438	-5.66690469883858	1.40461697655284	-6.00834375228287	6.83724468649838	8.7894114628357
28	1.56661795834308	6.4797984116836	7	3.94283945556624	1	5.6128608931996	3.46937177611747	7	1.65543027451933	6.13456900952189	1.1326948910871	2.66985436966261	1.89139985942284	5.24149045460119	1	1.99828651621492	6.29334805115166	1.47244719525789	1.56982008041247	5.56248939569954	6.32633698702406	4.42254813004544	3.51289751040334	0.373428107553191	-11.294723891205	11.1118850682944	0.433402764096972	2.74316555355141	-3.88566011072323	0.049806456590213	3.54738737598071	5.56869982288529	8.35651347382714	-9.60370253529127	-2.03710769121419	0.967325317120307	-1.36191814013937	-6.56869338427498	7.5189282382835	1.85836379109245	-6.02232270778115	2.89716485373199	-6.30453363515451	5.45313726938116	-5.77842579701802	2.14053255554201	-6.43210311014723	6.97047084347766	6.02793294422952
29	1	5.4878404790604	1.02933156599569	1.3595222297353	3.82645071805223	1.85704685398298	7	5.12760735620829	4.06539504792622	6.32203385184883	5.37385012402713	1.21837888848919	3.83502878782069	7	1	4.28728465525815	4.21129204863438	6.11166805483512	1	6.67363749775143	6.56656663959652	3.59971457840629	4.48554287633973	3.04209192815002	-5.96554243410519	-1.69181205755922	-6.80093738983156	2.94006605644288	-0.509063566197758	5.91649524416925	2.49763974735303	4.86536158067929	1.73921563213934	-3.67877211271987	2.57262527131288	4.99254153081137	9.75646123690659	7.74272429737355	2.00585668181248	8.26581818039234	-3.32361245354274	-0.586940797699234	-11.8203301405573	3.30708761571152	-13.1542549293718	-0.918096151452589	-7.7973319400736	6.97632557252443	6.54369397922664
30	1	3.2086508006125	1.92159931999475	6.26755544844604	6.54163895291177	3.05108511517625	2.46203898271519	2.94984447588128	3.9334760118525	6.05023382997462	3.64686110150118	3.33851073632714	4.28456107753671	5.72954003672668	2.9339317977709	2.28202203415844	4.30688004586539	2.47663540024205	2.28412539812534	6.87537431393836	6.42269708029969	4.25788774015091	5.00155168912078	1.89547122579064	-11.2000168424858	2.06423044079912	-8.42069255613316	1.77536071928596	1.52702477053864	3.37834098992768	5.44545843201119	4.44961702719799	6.23250766721249	-7.25941764378433	-1.74623383164919	1.92198032619909	6.50674690341938	10.2936560353988	7.45487369690288	6.16017330914594	4.7242335450718	2.56759720953047	-10.8302623719046	5.51431976340785	-10.2423038278676	3.74866972655189	-7.88857888143168	7.26900474125987	10.9486312143141
31	2.75260459815694	4.98292181377253	2.16222251584022	1.43922391998094	6.31023929006342	1.61411454363474	6.1953159187497	2.06748015638982	6.65654028404914	6.03428945110275	3.68812010414343	1	5.04380346268116	7	1.3284677184005	2.06182646718667	6.28312673282773	1	2.89728219080894	6.41889987072812	5.381719269667	2.5422178018282	6.69720290432174	1.98277905833397	-6.93608473972025	0.162799085762476	-7.0216247230875	2.34460338566336	-0.0121476312439817	7.00496232665445	3.64714933224672	6.08833731447803	1.65478695233585	-4.46811005196736	2.54343500160781	3.51122726196517	10.7019643294896	8.71263354148647	2.78769237229177	8.76373674957289	-4.67056367212557	0.343333131057613	-9.18975879766574	2.15122007750395	-8.2152263708373	0.398916753056969	-16.9860810510817	5.42397340380155	8.530785780809
32	2.97391190115031	5.83771441501711	7	2.50579175939535	2.82031627718621	2.87349157352605	4.1353763946753	7	1	2.21927700754744	4.93648533211498	1.29433759799169	3.20955668102166	6.31905009839209	2.27145313801483	3.40348971587269	2.45885644249169	6.08240176482316	2.05481263196943	5.22569308429397	6.63535355634783	6.52014358824185	4.99286883213203	-1.65161545175242	-6.3791720265748	1.62252717950706	-0.759557510130683	2.39684947588989	-0.659998419194136	-3.43671492983219	-0.126819295827895	6.18570539315513	3.74747509581209	-6.20099285497865	3.79273027858531	6.21543824955091	-2.10901008702536	-0.380210246424948	9.84994774699933	-0.605948475421756	-7.333028919457	2.15787840392415	-6.83579415134863	5.63282750867692	10.7942167984296	1.66825915933732	0.237793743720088	3.62266966517989	8.86000617091947
33	1.31323148791022	5.74181491822944	2.1589127996071	1.39450813910478	1	3.04989568515776	4.10846107063178	3.09345232013982	5.40473852596507	5.88922173412286	3.49615646188252	1.34415722638809	1.34031737811347	6.50395318102417	3.35502631449907	1.61376244494294	5.03732399966752	5.13330749208359	1.68129256416454	2.30174788009379	6.61670473821735	1.98962235108123	6.51929296098828	0.428347788106688	-8.27372218142954	0.758477468449144	-2.63294440910424	4.10124133300038	-5.05194140787541	8.1803556043481	-2.49996405427796	2.7159605654064	-2.96702065790376	-7.21121459993849	-6.03414946453212	2.0829771536547	4.54424063611449	11.2887730479609	8.66860280231695	5.63806680188116	2.51521042712488	2.30516035160997	-9.18496386788706	2.0510902816928	-6.41252061510449	-7.28010799822802	-12.6144436395603	2.37824063675454	9.74586419319185
34	2.27224250830244	4.16815352231584	5.48134042466822	5.98015893538409	6.69123032329651	5.53430750275189	1	3.00261436882688	1	3.53687732610801	1.55861018368057	1.84090293107293	2.02237954481946	7	1	1.41410983113086	6.48360803248865	2.47833652174148	2.87628234900819	2.40929310298168	5.83806847019863	6.89565577995843	5.3211236891718	2.84753218238795	-3.67671238278879	-2.78446755425865	3.71232386497305	3.51909395517505	4.54832242191898	9.62498026228571	4.1419838400981	3.93256702416595	17.1445445964905	-10.1737269813914	8.76465054303918	9.959607759319	-0.982828550818123	4.76210718215457	5.48435585413615	1.04605662276388	-2.85312337689502	2.71151476016415	-10.5843221758904	2.38302886120327	14.0063028073419	5.44490056571823	-7.36958672657648	3.83193782377275	2.76559881387429
35	1.07061446142176	6.24201801182949	5.90652195286279	6.56288362130225	3.81205320268786	3.56430106481271	5.95980404140005	4.35010478486597	1	2.53608748679843	5.30126976680457	6.51374704757796	2.09285061925504	4.62979023931936	1.89647793996862	1.03087657081952	6.63094378498294	3.63679868084252	3.65789423193377	2.29406601691717	6.07249579413583	3.7080636994292	1.47160765995959	5.79888474066589	-1.98018622052329	-2.88823887324646	3.87294261769285	3.78864343215117	0.36085273784024	8.96319697333139	5.10964105644163	4.65895776318497	17.972939534091	-8.1883618410266	5.12068312021332	7.72167263720789	0.715874515781556	3.62744721266882	7.7836506343373	2.52573180545008	-4.97014372841253	2.50828096372644	-12.4124078883289	3.20692733129771	13.9181736864005	-6.99079227696805	-4.10903383285056	3.19217226097344	2.10401925232375
36	1.30733296670309	4.40403215559019	1.6428559280504	2.1965614286626	6.07500282835134	1.85332150322536	7	7	7	5.46957882615876	5.79086816690258	3.04213882413059	3.30519975933451	5.63693002076401	1.84866170906086	3.2992875379174	5.53907972836233	5.25268992923887	1	4.76795549873039	5.24637679806221	3.76214456566505	5.78525925413109	3.17948669068255	-4.3155055656592	-2.72134540371525	-7.69538948295362	2.4331531912577	-0.027717493480313	4.22608911204265	2.45245659288887	5.96342606339603	1.53453752381494	-3.75881203045551	2.91477114907895	3.36022502074033	8.7393009129457	7.66374176728322	0.788603084665042	8.14942154255585	-2.92214988023885	-2.67850390664374	-11.1399109085581	2.9545549791389	-3.04160406349591	5.15308389147094	-8.32465277913981	4.08371729029652	10.0666730730458
37	1.88592452411424	4.9928907715098	6.94198632704684	2.97638842248053	1	3.0050109184013	3.90297065997489	3.79125691023672	2.29228943545962	3.68082236296393	2.18623583572387	1.86574565447854	1	5.40995682846878	1.38285340043075	1	6.96562333339228	4.47173090866572	3.52417032610048	1	5.20607126137945	1.04426931017085	1.0531715909457	-2.29888670159074	-10.6790462722693	9.19670798567393	-4.26525133850603	5.597003965721	-4.51213183256463	4.53608316039878	5.20410489932646	7.28543958862712	10.5211418314671	-9.38208285425549	-1.60301158282038	-0.929215426332467	-1.85742536451315	-9.6012289503729	5.79571749419953	2.63721985330912	-3.55613657536713	3.64457839590114	-9.9434892421725	0.60992403569904	12.7144015401819	1.89539119225865	1.50139477956928	6.42341031643061	3.19457126201282
38	1	6.19332475895121	3.25360281894155	3.26764115177354	1.63667655736295	3.12097409403926	2.8627573881732	4.51600726805141	1.75472364895142	6.72979025191831	2.92672959035814	3.14089975237059	3.95543230715057	3.6019450815238	1.93546538981349	1	3.86438026891509	4.83661888149198	3.62771322496411	5.3685339593096	4.59827794621882	3.55663838966178	5.77420692292187	2.53585571884521	-7.13648500825163	0.683315727775615	-4.33755524024624	8.5716395965284	-5.65520126482117	9.19245704616441	0.932852952589233	2.63129501394688	1.15027533149091	-4.18898030504789	-8.14244917902697	3.05957177349245	3.94748367067827	9.50925705189329	1.70075467910685	6.72956545253497	3.29327693083292	3.11725654632168	-10.8691619312427	1.65531735151828	-9.22751080696232	-4.18443295807593	-16.6821968977129	4.15827676350538	10.4754170520196
39	2.52829115338625	7	4.88037062919958	7	4.37156188191677	1.40018365722698	4.21418530018814	2.45670369326047	1	4.90347507308641	6.12528298957679	4.68247803475074	6.81372115131476	1.73832038672538	4.6937259557173	1.77587071937691	6.05639109436383	4.08336103917761	7	1.7301714052065	3.18202421396247	2.3221455353503	3.72986542821375	3.42710118293858	-4.81510716535907	-0.657458429281816	1.81729961364991	0.93975293006629	4.026356968056	10.0921898968493	2.57505786137286	3.0208816847069	16.6243238446771	-10.4838287414886	7.8745674573631	8.1790164725423	0.644146630416668	5.88452582822965	5.06004014280566	1.53084474734275	-4.13439165565898	-0.121957497726433	-12.4641917558999	2.30319979093997	3.12787571151241	2.90650149369812	-1.42997948398749	7.2727932076876	5.60310415275489
40	1.09786401570197	4.150027679943	2.93238443745987	1.42920839764365	3.72401134496634	2.8513651931686	6.20611992111249	4.41465899428374	1	4.77054100537143	1.44251185358803	1	2.07800862737856	6.85221829838761	2.27958179950414	4.52598902838436	1	6.84921311506909	5.51516994233348	2.71558186825623	5.73262202717302	2.01712426274299	6.22493861929771	-0.513445966450203	-15.1336355615188	-0.114785804570507	-2.69920732886812	6.19285062430908	-6.35790180839007	1.94503970522295	8.051793856959	4.4149037638144	3.90375549723824	-5.89919282975181	2.86325031592057	3.03998989060009	9.42249566162271	9.00177137007901	-0.0106265694967262	9.69895554654838	-0.670979446650533	-0.621523720796014	-10.6981210454259	-0.635466290556444	15.2378030466212	-0.0466565138252307	0.401439089348574	5.32299737671614	3.89480453796872
41	2.49411862453234	3.68501817560593	5.61512851336229	2.01012334266114	1.21486405052473	2.96747312047448	1.44857225309987	4.43602088071762	1	1.66141243250809	5.24685296922763	3.70841739945342	1.74817705725036	4.31747860606106	2.86771075148152	1.60232480243325	2.88245642613006	3.18195525333132	3.43553910864865	4.14575531960188	5.61382307818633	2.68487252117368	2.10631935297534	-0.266097243909781	-9.3577610879831	8.24896784833122	-6.6364310293778	7.42040559212302	-5.36336015678807	3.28886265851236	3.44521690743777	6.72278103235921	8.66385703691684	-8.75412042386852	-0.619750924629013	-1.78373144900167	-2.33625701490353	-8.21197630333922	7.55434614150373	2.08049467742259	-5.00360205828331	3.97096154796684	-9.03415722907375	3.25431198443905	2.43428471727613	-5.13119066029288	-11.0136159523208	1.54809940883921	10.5023549374021
42	2.65315576429136	6.92998792161244	5.7968244560426	2.88707406640485	1.59440489257674	2.38216160872395	7	5.33076761237908	1.92141055814987	1.87113594435517	5.54035806299889	4.65582156867064	4.56836845954985	5.33233783292973	1.86960250276564	2.24940919352201	1	2.92174118449242	3.3378152445446	1.80838762127741	6.02039769220787	2.05738164502253	2.4418557103529	1.97950805378832	-7.3533846754029	-1.05238375750445	-4.02778264343081	7.38732778082222	-9.16819801591773	7.5813757705787	1.96006982633929	3.84754596265038	0.237560267629644	-4.16244574194029	-6.02042074017339	3.05558876401758	2.40373596203342	13.0946605959573	3.22789319312682	5.18739106479763	5.1638585538069	4.95067748028446	-12.3225461605963	5.04330244915779	14.2301956352385	1.84746395934872	-2.32413944727728	7.68136763307205	9.0368228611529
43	1.1112027985226	3.69344790655395	1.12281712582956	1	2.43598347447194	1.33883634200855	6.70982001697455	4.01818729029921	3.22638801044851	6.01012181613662	3.43659829000117	1.58433799852989	3.43364126110746	5.13317922256664	2.53631034957362	1.46343898047298	3.79499252090337	6.81488010297796	5.85091160464519	3.23585353934967	6.84118641038513	6.63965444898488	5.36007342727536	0.206926112841168	-14.0223670106976	-0.6216344297641	-3.58834178546661	6.18769667661782	-6.04168313872964	1.7959080285571	5.83479892051038	4.27138196944484	6.35438210655688	-7.31199055579707	3.49821794956002	4.0738430864548	10.7387288269281	10.7382361265899	0.0823155543364372	8.37884142379277	-1.0279315089631	1.59224736916061	-10.0326753844281	3.28125059481218	-6.50716853957032	2.82229311739302	-1.7325190407144	5.59702873086782	2.55704752608783
44	1.68637791782987	5.85570047664001	4.25371061893992	6.93452820546391	5.76467045697347	5.3707487773191	3.08518521533924	7	2.30992107285397	6.82932982325195	4.7614055184959	1.02744116309953	2.38648496111394	5.61723896321053	1.00003127978298	3.36574120779109	7	2.36719475426664	2.61290218780813	1.17477113126341	2.05080995617574	1	3.37835184523286	3.83577682972731	-4.36287781979753	-2.05891145210487	-2.18539316318985	0.250528545329394	3.27684439862595	6.39006288994168	2.80745356482898	8.1437896400189	17.9226177250926	-11.3841817424949	5.85321877803868	7.54927354643053	0.367492136587686	2.57584759305507	7.68136133743176	1.9377021028996	-5.29555254619222	0.395040349283998	-10.7535607904614	1.15063491472231	5.23425128647463	9.34531666911793	1.41390495357794	1.49444994817202	8.48018006748893
45	1	4.35096322970734	5.22633355692457	5.95085053865973	7	1.84946631080673	1.07273239862175	4.94496602583866	6.53491748561914	5.86241838322508	2.27344447492486	1.14040047820908	4.55973098634505	4.88566696588007	1.03055386012267	4.47780219963595	1.16728958725234	5.39188318464648	1.14131617363751	4.8395700152222	7	3.8226447759836	6.85541700874215	4.39528461253092	-5.38938329977081	-0.865893050656587	-3.37709457240212	0.730987775297177	2.64332470747165	7.98514426042312	1.21433561144656	6.8445417586244	17.6663547153346	-11.4812203061378	6.32321338959557	8.16932759943686	0.416519622506431	2.38546180833173	8.56425522597144	1.00171664240542	-6.12624855954289	0.38869446204823	-8.11326741280258	0.97552423964104	-14.4895317545471	3.76632054636094	-6.7967149150321	4.63326627152133	7.45057141489842
46	1.57350849741228	5.04550861834083	6.26862287083485	1.02851578971662	2.56977368342262	1.51600094777933	6.4812679612966	3.32332252486315	5.60147866314725	3.96076879404092	4.92849560318628	3.53364073893079	1	4.96642028402511	5.6921774812587	1.88113501411699	4.52892764230154	4.33705773702553	1.50836558476156	3.17062136859481	6.49120547438754	1.18372533821062	5.32620792573015	5.56544729385588	-6.90952746005428	-1.90148013214294	0.25334928719969	6.4438148943653	-1.33253273424593	2.93729331124903	3.46786210033537	7.28845001341569	11.398996590007	-0.941757514684741	-1.64841149420581	-0.618718621828406	-1.25994592007708	-0.943144042510767	4.55492707010707	5.44539110880707	-10.4832439591701	2.75466776172423	-13.5115124448536	-0.890548206464121	-13.4555875262538	-1.91107678994881	-7.93922707514919	4.1932325085188	8.25966258965243
47	2.670722138605	6.2947696316818	2.02349418540731	1.05708709763176	6.21528622775188	3.30698056889695	6.66801951248016	1.65112982712232	7	4.8517973945184	3.93934446101082	1	6.71510657663268	7	1	1.33943874601997	5.93973201049319	1.17825544115601	3.4675698690003	6.6247108408251	5.18908787118856	2.61719159275883	5.06153799911391	1.32490775585647	-5.7811027708254	0.268040415408134	-7.20536181563995	3.28880988198225	0.041066310536518	6.74556456524356	3.34133330594963	5.96046389687128	1.51929600598245	-5.1012293606642	1.99734119706496	3.60173438913393	9.41881614905389	9.85249635324402	4.38379065184264	7.43097020233413	-4.49998381289458	0.827211705933474	-9.92247636290478	2.38601931580484	-12.3469381814398	0.712509805875206	-17.2917584417371	4.80269524613983	8.04215901970848
48	1.90070893144704	4.43598915586898	4.86135893758281	1.2624084928202	3.30780862283335	5.82852467886441	7	2.56680923302719	3.47430928997409	4.37678994889574	3.61671890008567	2.9506716682291	2.49251722392428	5.7225811663415	1	2.43400300280074	2.83763019456801	5.31746663678837	1.523799724212	5.83059476703361	4.88291242319501	4.19662087377188	7	-4.4038812071317	-2.27325024180678	1.51706326135993	1.63728320398327	5.04102944095158	-1.92784530473192	-5.08733319123513	0.0704422843922964	6.7094184442573	5.10093136764463	-7.54769362433915	4.93303317887897	5.32661342624809	-3.36127722986372	-0.50107906908278	4.78680450831477	0.797525696575338	-10.6854936577081	2.83716157562272	-7.279619296937	3.54590699700343	8.95315889907662	2.42538768696211	-11.2730667548314	7.06545743103696	4.7559595582546
49	1.28112243394537	6.87127208612319	2.76738557898894	1.92456001168397	5.63997516399568	3.44203148465307	2.85547767176355	5.62398904402493	1.0738721298445	2.30283358342417	1.59323479183179	5.43057183903778	5.06008890633494	3.76353417359502	2.38470565471722	1.94293281935668	3.05991047855391	7	5.20765824070315	5.45125537483013	4.80910458399122	1	1.90063243570571	2.02505732144835	-6.6299076340343	2.65611827265749	-2.52673006561788	4.33794643778567	-7.13346256165869	3.32699332095459	-1.74021398332507	5.54390050579035	-1.97404954278472	-8.95501854641091	-8.21947389460811	1.70164370574924	3.77608780907026	14.6302904989947	6.47299914846997	4.13433939687106	1.57814046112673	3.98571535311607	-9.29233878415156	4.14514851858578	13.9768044737073	1.84046543382935	-2.40506172071479	6.36181822425587	5.7665454382312
50	1.20347274501837	5.79185438442457	2.93348643864128	1	2.3763717446942	2.69288691634954	5.80127478124471	1.38139866971552	1	5.36617095359927	3.54068739130624	1	4.93397548169769	6.29771703976515	1	5.28630713978161	6.97475073301328	2.52652162402555	6.23438788683849	5.5480030012474	5.33458486255997	2.57340843816774	3.51954526701236	0.827724778265042	-6.44120317346611	2.92899787593429	-2.46687983464343	7.33888277057849	-1.583743534879	6.09041944394406	0.621065182025988	1.06668008388778	-3.85629330087815	-6.47979238093067	-9.88479337777279	3.49095450885053	5.24625040513324	11.1676848513079	4.00248010148982	8.62070571079069	2.316327691278	5.14371669876366	-8.58150354636114	3.02089141556751	0.509381107874599	3.42714404805332	0.817606383121965	5.21148156196162	5.0684495981291
51	1.5830624051354	4.18244696281743	2.3998214697988	6.81582043667805	5.90434760264289	4.39966852057524	3.23595714597263	6.99530850796232	5.14115953151372	6.60944107066706	4.45472900614757	2.72171040722394	3.08370800722715	3.63619421821047	1.25386976667306	3.75740250346003	4.23206338947264	1	3.90335372598588	3.11559064196285	5.2112055926584	1	5.77108773674637	4.60821296165816	-5.17111590358277	-1.01894492901923	-1.66539318308106	0.306393664291464	2.50288477783566	6.2925667603997	4.34058507243848	7.64449685389965	19.6390016919838	-11.6309260227481	7.75072156359826	10.0117316358336	1.21619017779871	2.25887293018481	5.59892487674227	-0.528909211439056	-5.08516119020632	0.680476326792551	-9.9659515500941	0.93157870532372	4.10677320955492	3.17481067820866	-0.464887341393516	2.68573977724453	17.4223275326196
52	1.50242548187584	5.19073154979349	6.16188926411973	1.70036341817196	2.1377925663956	1	6.93274751533859	3.50906147327726	1.09466718164545	2.70291353360139	3.34070706699246	2.24767080214323	1	5.52086949780295	6.38245168982998	1.96323201523671	5.61898351225252	1.51830894936502	1.4361349786883	1.99179096965053	6.30003498772844	5.66667326009062	4.76279201282259	5.4031105007463	-6.88480370577558	-1.10481343100218	0.394083875577019	7.38244112207393	-1.49838173227862	3.23785036986391	3.80285335174642	7.66469672463735	10.5383001535737	-0.703700536097	-1.15131996939712	-0.710719639209474	-1.05847515199816	-0.752385187382345	4.16932934487813	4.40789248402356	-10.4830248729312	2.73443800337865	-14.4326327232379	-0.489826477162204	-12.4221579911598	2.97163482046963	-11.1172651072606	5.16537404469248	6.8249540636599
53	2.4430288817176	4.70257976517305	4.46328785107557	1.77257158271783	3.36513682855927	2.40527215389594	5.3588576922011	2.79984636998115	4.44029480155554	5.67025264562171	1	1.96678634434173	3.07419906245748	6.38614396619252	1	2.20253010283147	4.07605504551635	2.04911968287223	2.67656444547479	5.33238677673015	5.97217203952161	4.0990446882893	5.63273114372155	-3.94195711577143	-3.78864988043568	1.23653704580707	0.682661078384933	5.76167231228998	-2.01405550116389	-4.18439574784436	-0.462790647536926	7.29168577943201	4.18127504782606	-7.07566495243799	5.90788156034506	5.68642009183168	-1.2351179152042	0.15320633084148	5.27842204562396	1.42589426943579	-9.89069036874734	2.22659549021214	-5.97700507724427	1.78571825956979	-6.51130378442501	3.98159207532477	-12.1184201873944	1.91416377865134	5.02459571190508
54	1.7105757288116	4.40089663126071	3.71231306569987	2.5123320212914	4.20480809619686	2.41299322594239	7	5.65563915469199	1.06908622859578	4.5782273245291	4.44473005841636	1.18477447937101	2.48338224637473	5.75199484692179	1	1.32235324435387	5.17562850249625	4.59012918630917	1.24821810132912	6.27626447415719	7	2.54923675996011	2.1727328530681	-3.8161234747735	-2.34419132929134	1.6365664400844	2.3584140143344	5.81166892414289	-3.46919365753495	-5.2162448022729	-0.0578848523441832	6.96436442628399	4.48233523512256	-6.29454116029898	5.25539557841285	4.69380784323872	-2.72806971868198	0.763490643973699	5.57715179105329	0.175058275478714	-9.1106719690965	1.84787083202511	-5.80729177053447	4.24205169331388	1.31987124257155	-0.27557086931862	-1.38245721214166	3.03262400624914	8.77798019720297
55	1.46689208205858	5.05326785703713	3.79268715462523	6.06424013600153	6.80943291841372	4.44569907452225	6.60561269572906	2.84112079916423	5.14981744761781	6.4687876611089	5.18579476710723	7	1.29513299105748	2.90211031253995	1.26008421949929	1.5921902370683	5.81926819050629	3.08362364982531	2.24117472453682	5.82319666443325	4.23004982248098	2.77093072045986	5.37716449010216	1.44681028885978	-3.78865746706141	0.919751483759745	-2.17797477878885	-1.04501096003114	-0.196023282060014	8.59206928282832	2.74809858102197	7.39006037714369	18.1779661280974	-9.06446876674586	9.90039194658331	7.41679534594398	-1.05064107120939	3.74571461851474	5.18576605498215	1.72037150675679	-6.10988613947298	-3.6743726099868	-8.76571338416069	4.92087038597876	1.78156703495923	-7.19459471959981	-15.5626012914529	3.08913234179734	15.4958446422231
56	1.02426388212334	6.04213925193237	5.56323076930187	4.9523074522312	2.52198691229461	1	6.13723652453062	5.06016124011914	1.11361834708798	4.18290094197303	2.01115368669707	2.2659148719953	3.02971871775357	3.2586535247745	2.01749378995276	4.05095719623467	5.87483740152953	4.57994105259985	1	4.43557209524801	5.86001184467002	1.75145502839903	1.54700919432409	-4.86462976476141	-6.36066631725904	5.29449584134144	-2.11933728045373	5.88364764200668	-3.11943031118769	6.11950605550166	-0.110850282191479	1.94661409631086	-3.91656358804914	-5.78941804615869	-9.49001990230845	5.7582058414362	3.49499065952301	11.7513706713758	4.83583043033819	6.05665104506385	1.71286236113614	1.66541302038665	-9.79644979328152	1.07711229614532	13.2797388025592	4.20941725864613	-0.839580698034015	5.94764591964696	8.03768868486646
57	1.44959670063261	5.86632743167046	5.29450400323636	6.27321432915171	2.40997784855149	3.77510195530518	6.9569566138887	1	3.13954793079451	3.33803923358851	5.08340203513128	3.40935401173883	4.30578754876664	6.15297514132289	2.50072536955708	6.79837872365083	3.94291228090631	3.09504059165894	3.36962938236675	6.14551123288322	5.76392278086868	1.9430549161418	4.09018044719461	-6.32942200912875	-5.501476022604	4.81416455653997	-2.63876418507007	4.18716301188656	-2.89224684196923	5.48195845638031	-1.12499181500059	2.16340192745807	-4.28035761177417	-8.24945324145714	-8.74629942908084	3.38743093953126	3.55587745613683	10.7908556640851	6.23801864472289	5.61459510415702	3.88459287131458	2.74984224130372	-10.0852275359195	2.9072756237479	12.2875706494706	-2.84533303218972	-9.89766132989507	7.18123631473866	15.9421337934974
58	2.95704846980107	5.63949475878818	5.4832857772541	1.2203972826763	1	2.07161808038516	7	3.00779072261787	3.57881258251857	4.57056547485446	4.19069270540316	1.66026696409088	2.97987110097099	6.70604928456197	2.47852502536786	1	5.751872049807	6.32668205518858	3.11037174560958	4.12802995173631	7	2.73277793866931	1.90285831472805	1.92022875403413	-10.7077008768773	9.57146157911234	-5.05611836456296	4.13335414095136	-4.11465072212533	1.41455110398169	2.57517158171901	7.23564634734092	10.4953289116607	-9.88651114572493	-1.10218036319789	-1.71226887493944	0.415618475859478	-4.77304323725013	7.821119724438	6.70290783837811	-6.5507440776705	6.47776493673984	-6.98061739157701	1.07019516609966	-13.5190188220838	-2.4604284513878	-0.227481754218297	3.09023164307735	9.89445131019957
59	4.41054886624658	7	4.43906691128914	1.17162718082843	4.47263156826847	3.22722224617933	3.53965456708066	4.70481826287056	1.22796078159579	1.85665713599472	2.4557274366719	4.94598485463855	4.63611126811161	4.55314325469523	2.04546155373216	2.34925282438233	7	6.71948139353226	6.00080663573909	4.83009808642861	6.20560057767432	1	1.85764768904682	2.70262991994283	-8.52968205483682	2.29023521348211	-2.55766747009925	4.16331240130657	-6.18636471342464	5.58275984621819	-0.549830196700008	3.33061789615743	-3.32767184830984	-9.56338692594168	-7.29187459512407	2.22218716943207	1.95741678810262	14.7745930656177	7.17736563279498	4.6040710605592	-0.354472211632274	5.16942973177798	-9.74644575657408	1.02601192796975	9.45909135729131	3.25718656198151	-1.39412331361724	8.18460258076389	5.78648785125878
60	1.59480910274261	5.49406027540546	1.3948236821754	1.10110824468835	2.28891265182161	3.04013370815407	6.53630796426217	2.19496184436695	1.71929020790061	5.08859020943494	3.1034062405677	4.66473511207661	4.72952069553969	7	1	6.21735181902046	6.52561601655518	1.37993597469773	7	4.68285024329122	4.48797309466411	2.07728976361902	4.24244249738768	0.543869293927091	-5.15570628034479	3.15442573965886	-3.29193720339306	7.09654956484995	-2.39660535974314	7.07947818982452	0.123893843044438	0.302015384845665	-4.30583559025436	-5.99041768685104	-9.42211321973815	3.09620236908653	5.85865190924741	11.0406745605666	4.76742183822304	8.38962736234392	2.79445076981071	4.88595365584699	-8.44879219817501	2.89418048781173	9.67034273783863	3.30214227923281	0.944378085750063	4.62444351883229	4.30053768079406
61	2.36316211421015	2.26448496532309	5.97864227403608	3.95166828343989	1.64758866513536	3.35337511163023	1.89283804432281	6.39668671538226	5.70873596464769	4.85903639743288	6.07115682201751	1.91873433333925	3.88436759190427	7	1.69423122020881	1.811538389489	3.79666572208792	3.76096585296845	6.81052137329625	5.81938208329356	6.818223422193	6.8025562285674	7	-0.329444230172154	-8.43056185237686	9.29946552437361	-6.4428765959754	4.49407119637296	-3.25973919926709	2.02887035500247	2.5500562455795	7.63914012517178	6.60366063141156	-9.60765494116893	1.71772062736986	-0.543952451413453	-1.18636053371274	-7.49260268903666	6.04203763629639	2.64737054454308	-5.40508033025609	5.28891143743861	-7.50583741967805	5.47050344135176	4.75403524047453	-1.45549629655426	-11.0598022082455	4.35280668276266	0.757051674283283
62	1	6.0854709768477	1	2.06820702688027	1	1.66060823554787	5.10735589840605	2.21243017914498	4.04033137421604	1.65655260685	4.28475877964744	4.88686101273458	1.7422617798131	7	1	1.17397094535698	5.91652235151429	3.01183290139532	2.86515735091685	1	2.90873021661471	3.98412336468773	5.09914633753107	-0.03435358748256	-8.35854720332447	0.828118062231486	-3.45787198108426	3.92471713202562	-3.87622075905152	7.8509174207936	-0.76088094256971	2.39817258457998	-1.07965888953387	-6.87523701110947	-6.99331290422958	3.40207985971224	5.46928207640477	10.708599143513	8.517966854974	5.77503850564601	1.82135454495108	3.51038374469261	-7.99954611137116	5.1889089718976	-6.92513537108196	1.11520439459025	-1.6636461288326	3.39301711438116	3.21122773294264
63	1.47597904701117	4.90430838421635	4.59201760930931	1.27684000330842	3.80615101591665	3.52743704205555	6.42668003537469	6.10355837654333	3.25394888029829	6.24787708141715	1	2.84496487146469	4.20233071655743	6.41293407417976	1.74743568813811	1.66585686029689	3.86272465629288	4.46667445778039	3.36688160905553	5.14791472762186	7	1.7876765971858	2.35893811935031	-5.58792497482886	-3.56217276383319	1.12334616166512	2.19489999298264	6.0619705164457	-2.55084273977186	-6.31099015932742	0.0803764165764425	7.36988073625351	4.74201813700921	-7.35113911239854	7.16886327020797	7.53845041498286	-1.79636044904142	-0.0943040393800066	4.87108584997135	1.55752649268861	-10.5007026576465	1.84588222825562	-6.17934053932023	4.92125391668532	19.4041330385109	4.70843670082062	-12.5114747599778	5.56901857217991	5.5426338679356
64	1.61349411995944	3.82774348338056	6.14723745728638	6.04235619152717	7	5.10008903237646	3.65785505631646	3.49267628810353	1.81800975346937	5.11296919087906	2.53398284310727	1.29763786156	2.07121243712587	5.57255752822699	1.00396410960141	3.91482346006675	1.21282325928899	3.4866230080144	1	3.68883009106566	1.89118601685512	4.23308797142531	4.62671694742583	4.03719037183427	-4.50575566729306	-0.733871058298239	-3.11050763025135	1.8741058453099	2.3706667784402	8.79458559115923	1.18447764654821	6.53204460043708	18.1247167901304	-10.8533731146726	6.1013659788719	7.67618531426316	-0.836332109582819	2.74841380781332	7.9789575708409	1.13297480614853	-6.94393320293389	0.759681572684458	-8.85784701385969	0.791924376629199	9.76352034907818	-5.91039576299678	-5.97309576135463	2.57655704544735	8.10004762396094
65	1.13625198892524	2.93075021790479	4.99465575257741	1.0203859564248	2.02354863373351	2.73772937794086	7	3.81843225069134	1.49510661522429	4.1705410749191	5.22910462529018	3.46247868420166	2.31299044135777	6.14398786536209	1.67236758059374	3.93691035035394	6.68739387644008	7	1	3.62039981442543	5.73173057027927	2.13943358336523	5.15660958037149	3.36696086042965	-7.38794216056553	-0.109543095494051	1.9502759668927	9.91889144655942	-0.614344602613452	3.93881067781048	4.01720557666543	7.16117398083066	10.9698679745994	-2.27549368130511	-2.54633359909564	-0.847916632447883	-0.922635806339203	-2.82555221051626	5.45789911863059	6.75366284743479	-10.9175768665481	2.51679216670524	-9.59609974877013	0.270826968103856	-4.7875746650158	-1.13604988496641	-11.7498308724228	6.06623087325506	4.94377756311161
66	1.05694349870395	5.38704072985335	2.04006842989123	2.06455889937066	5.0502176411942	4.84236258063909	4.23033335094281	3.61799773519621	4.13841993171329	3.45442324293637	1.111687451183	4.61241922576223	1.80777661498708	5.32419544474639	4.78663840307482	1.96907829213737	5.82403340434566	1	2.16607662924166	5.98214902827404	7	2.42050814151043	5.3292938871555	1.74862714823438	-5.6042699110771	1.41236591822543	-2.80308055705009	3.9739439807395	-5.33610654551001	5.88251941404629	-1.5711703990651	4.36564757104948	-3.64394406021713	-8.83872406130046	-7.82683852793559	2.89883623115123	4.44047700941279	13.0040224296449	5.53990434145667	5.07267434581202	-0.718268706518846	5.10798374110863	-11.0627444302413	1.02702996092953	6.40009893482806	-6.11466306449822	-10.6979405538866	1.90848946124329	8.68620672881873
67	2.12745406981944	4.48725985459773	4.30880700517025	2.34054428175612	1	2.5534362552943	5.35239539447659	3.2418093621238	3.21574450121653	3.50679324724312	1.97599952373094	1.66211854816647	1.69765107258135	3.81685885099551	5.84262082517373	1.27212713033043	7	3.12343565918359	3.88843262207993	4.35310946639584	6.23954301448091	1	1	-2.44531814037298	-10.1926269394525	8.98656472100927	-4.61753033665564	6.79359164256504	-4.83049714295434	4.16848497865438	5.7720991806049	8.24313923288899	11.0160379036085	-9.22077675783898	-1.27193822136225	-1.49328069361418	-1.16163808806823	-9.42986434783038	6.93732993025438	3.15550724744191	-3.5399275884821	4.36336664278499	-9.09129664216855	-1.19222134549386	12.8010955575807	-5.500611560654	1.83792194722679	3.76905718968644	3.89052772554925
68	4.03149299855966	7	1.74765079988546	1.52939161070644	3.91956841681324	3.40753827746243	4.47581928201271	6.41673843467535	4.14056376820836	3.45039398460491	4.78692552702191	6.39170374412339	2.63046142425352	1.80077618464419	1.04404151436065	1	5.55422523323058	1.45483162280361	4.35518060316234	4.01390609331269	6.51667657617597	1.90092888829422	7	-2.15581772137263	-4.25438052921541	4.84994458314793	-0.974007053087175	2.31579299749235	-3.25779659302391	7.54228412798947	1.05345518804866	3.21375390973371	-5.80633541944428	-6.05720476662772	-9.51816722334394	3.61603451135075	4.3636668952034	12.6468434219049	5.74308892923359	6.53421336998741	-1.20954646090358	4.41472653515244	-6.51022137713314	-0.999735621936137	11.1058188829468	-6.1341677722133	-7.83744291670417	1.61255818866062	5.87554720688004
69	1.24728538680305	3.7523754348975	2.85252604969102	1.84355817929372	1	2.52117373778404	5.24451456936407	4.22681939777783	4.22144233528592	4.73471050354952	2.6050970426447	3.85279093979716	5.74877542573512	5.39219705044451	1.84011869808318	5.04632358029459	1	6.91162772432099	6.53962069107438	2.63392265390267	4.64303834477534	1.73380795196945	5.87323711804751	0.834454527204503	-15.8829187830577	-2.22893537971702	-1.52724950017347	6.33830237899559	-5.99661868708273	0.845668775216372	7.88202470757224	4.39257830802137	4.36323942828256	-5.27222167079071	3.90200115341747	1.18882343590154	9.69406304665071	9.69903745261501	-0.209359156189197	9.62159662658189	0.566400805040309	0.0519040899183741	-10.6530438987643	2.29123312594729	9.9599154199928	-1.38427127670889	-0.00725031048272901	6.04679782530935	6.21712642384711
70	1	5.2380325945777	1.09953602853733	2.08588435361467	1.08246187868982	3.67319485935924	2.97355646820049	4.25950113740609	6.07273452431272	7	5.72624533246404	5.67326644987283	2.63882431424312	3.9401227220314	2.2397912169446	1.7299878895911	6.70453688022536	4.94689347572814	4.64521352946456	4.27623798930575	7	1.56144611061662	1.85740828984633	1.16239079866142	-7.5510256981586	1.12742238404322	-1.43236218238793	3.23020103967632	-5.23493611591313	6.71167893677206	-0.486850303664744	2.09145684425752	-2.99048907628418	-8.84529783068796	-5.86172480797417	4.89671648493643	6.74551604863703	10.9835168220946	8.2433914298382	7.00881616688828	1.98808000878064	4.72914919055074	-8.96146184755611	3.25260690109947	-5.12517728486303	-5.84909217533754	-0.711047337992589	0.848820936281969	9.85962346737761
71	1.78608063198058	4.17759193662853	3.41421301524678	1	1.8295475473851	1.47134132443725	7	4.70616288134112	1	6.76965113177908	1	1.21689265449214	1.65709743917651	4.93905521886551	1.86290089183055	3.4778198313785	4.06809073925137	7	5.83781207894106	3.77495199258993	4.6892536465857	4.34029941440082	7	1.23431252795065	-15.8360796644572	-2.35496232132039	-3.2415084359895	6.03708773814628	-5.6102077405388	1.17864337149331	7.6181299551779	4.36210462769733	3.94311630067991	-4.38115844160161	2.72078000937075	1.49428826571393	8.90369289955579	9.57629368051246	0.0188733471672916	8.44742997847706	-0.0389994903452618	1.80485186778571	-11.7241261911829	3.95739520767727	-3.37926498030169	0.846117115343972	-6.03407198081933	5.12839435626527	2.36572317612523
72	1	6.63537590842807	5.52297441822193	5.8025623947605	1.86236175984235	3.1145319477902	6.07026494883316	5.34456186860705	1	6.26153105045808	6.32850155860863	3.29993459962702	2.08125486816449	6.1985312398104	1.17848517672053	6.05444680644112	1	3.17550565338408	2.25371323640785	5.11055656149969	5.91640857270129	1.06427300262793	5.57716357218899	-5.16795946197842	-5.46332089254148	4.79541897514826	-2.45742127178695	3.84750963938652	-3.51663453713267	5.44011911834449	-1.1600133280668	2.24273807320673	-4.84522635968601	-8.18905891285866	-8.99057049348583	5.26321567815167	3.24863870374365	11.0531953752189	5.87296895649189	5.63434699779667	2.3786692725533	3.16431137509325	-9.60811672010966	2.24965811119488	13.4950881176355	-2.66139017216525	-11.9765001996929	6.58805612030438	16.550980023899
73	1.22634730089597	7	1.57935766503673	1	1	4.10765929336395	7	2.86513478752704	1	3.48352660485933	6.58244685358914	1	5.60335804232035	5.22498727558418	1.06197727410482	6.22531568302811	6.37867771145956	7	5.82296190727678	3.65074893531531	5.05836106325089	5.73388778187095	3.36603132499241	-0.551024071822442	-6.37591373381779	2.98475095905587	-3.03525142197031	7.81958522001733	-1.19667895630865	5.88591743115784	-0.545517351974259	2.49139253296725	-3.73088405357005	-5.01674997103806	-10.0866166400197	3.52563565725869	5.35739965576799	11.1919109724358	5.7842064727703	8.97909029928992	1.56839718456399	5.50712919876602	-10.1875879327344	4.24499879549822	8.39132563981774	-2.29607899640229	-12.2927942696559	4.92276703405903	7.89755078701759
74	1.28471203818277	4.23187602892464	5.41348846902696	2.03927487790068	1.75232260960038	4.17898631638282	3.61460192181231	4.40781750872021	3.88753626893479	6.60493419994218	5.04915569157743	5.11908828160961	1.54532887244352	5.95449279210478	1	2.38484145334051	5.63959845742569	2.30214544361037	2.27051171233914	3.13208293950622	7	1.02171836485152	4.66756739166219	-1.86362193880164	-9.24466070670418	6.59016829260286	-3.55942959810494	2.31821791177144	-4.54382707046868	-0.145923367516903	3.52058983016259	4.00874170593188	9.89563088916347	-9.24571385172352	-0.454570885059958	-1.60445093911498	-2.52961778145908	-5.33784378652258	6.50616700386608	1.11651137695223	-3.2090049739754	4.77635206389655	-6.04728893362458	4.32700973780536	7.21779371780878	-1.96551780677721	-12.5627611707783	1.38022477776841	5.98439281842793
75	3.73338421867139	6.67490800915246	5.00955535759001	1.40949560149242	6.25028130390204	2.86586771377754	4.66389209778158	1.63766208751436	3.82296933823068	7	6.26377010813468	2.05046767204796	1.39990946473135	6.35554949526236	3.58715704599748	2.65264984961524	3.43177519275208	4.67473773337398	3.07362095226359	3.23699443967388	5.56247761860172	6.7696730292253	5.60435988945786	7.23036442756495	-7.26134266248431	-0.665925893219173	1.14907773094444	6.96768563725061	-8.46850112466436	3.69961895143096	5.10362606511608	7.35833639317822	11.1762179004581	-3.15160559032362	-2.70858831648519	-0.421698029942063	1.24086759326876	-3.28953744523607	4.26349156099363	6.93484707991964	-12.6236893306356	2.46303569764611	-8.51655114993293	2.74013320400863	-10.0573455318887	3.0978655536664	-11.3104448243451	6.37053927831165	10.2812143870118
76	2.22710987341348	6.76892143366834	6.97362637030593	2.78625933112206	4.73831150041717	4.972276157951	6.53798817164277	7	4.43189359224621	4.48070597428321	5.26602869882717	3.02355498257632	2.97614729063061	5.91916452656238	3.07909397637835	6.20471761772415	6.25562738247694	2.33791363825729	3.25696496106113	6.85118512038575	6.1466381509579	1.3566751010902	5.02787801080908	-4.94803020976125	-4.51232969359449	4.783193518274	1.68414921159923	3.03388687226852	1.28956503035915	-3.04666723845965	0.519693755225518	8.86843155712322	6.26345340465298	-6.109004866599	5.29176975317019	6.21987341010353	-2.03314656966853	0.859239040079508	5.42292418243828	0.857996344054421	-10.2858677851638	0.84781480354652	-3.31788475539416	-1.18451651492025	-7.36094101905632	4.57057961749591	-18.1400738392604	2.48830559389512	18.1547301535703
77	2.74421486604613	2.38831430000639	6.32089270210198	2.55602378176701	1	5.40635628559531	7	6.30874922771477	1.06257026895261	2.43403119410196	3.81066757234141	1.50383527094257	3.38394544939117	3.19123050604225	1.9142842887284	2.33802846174423	3.47125727452828	2.78651691359524	3.85817824584049	6.62756762302356	6.69728010591334	3.28533548904704	4.02607266047196	-1.07735512669362	-8.59046632932437	8.85519752778712	-6.45914337456099	6.54187100719444	-2.75617123424706	2.90732492634944	2.82283315994685	6.08371799005827	7.77414583181171	-8.8558098179489	1.52397565046745	-0.660025719073832	-2.04976604893333	-7.67143439995306	4.36469181699936	3.75308602469069	-5.76519828471527	4.1388610835099	-9.79486273830818	-0.320601697841787	-6.47659064924981	10.950495121162	-6.49283047752136	3.59514436635353	12.2118504592664
78	1.0880116234247	4.43725176287168	1	1	5.86147355398904	1.8097913505089	4.15914886398519	6.94719778620054	3.45153346020999	5.40651617496483	7	2.10304314613691	3.40053261476583	6.34182795569098	1.840606371812	4.66035772527237	3.94437612468927	5.64928108034767	3.97687458388478	6.93860232508102	6.23257569641703	3.22155937292427	5.77152029449065	2.86674838718139	-6.4864456851456	-3.15047051493707	-6.44656657166013	3.52624929500978	-0.173609728244845	6.47588851928471	3.74485222463345	6.0851004881668	1.70091256497137	-4.5219886520493	3.37993640424186	4.15130912854773	11.0170748851299	8.60411218849565	2.13803038251151	8.12233618110547	-2.98969388249464	-2.67553815295986	-12.3144353498192	2.75080972764597	-12.7346697037338	-0.53928332242597	-7.52864242504755	7.22454333627114	15.2128954414822
79	1	4.0186565723107	7	3.80011153142836	3.66477854499266	3.92454997281204	4.73240206385439	7	4.76375551731075	1.20107225027437	4.10288038588742	2.66681405966983	2.48376786887909	1	3.03787114445532	2.54539848796375	2.07230344297253	5.88355539604623	4.12174355141983	4.5913949632859	6.97227363143826	5.52078578711976	3.30075902218128	-5.67082626631822	-5.14808001555902	4.8484035000625	4.11085128337157	3.3813594252921	0.296707211410801	-1.59928157373927	2.57889336980723	9.36744520115866	4.60936886325578	-6.12527711018595	4.36947945785115	2.95630494990672	-0.0390957132768143	2.60276697499823	6.52885331106182	2.51692935591455	-8.13358364754409	-0.846903326045686	-5.77194220606349	2.84007802859286	10.4990410056173	-2.36655332996907	-1.30284052582479	3.75665376169318	9.03718438806012
80	1.13771880384418	4.61267523604591	6.62833107480977	1.61745281792197	2.90765179701126	1.73188068405549	4.50000295590156	2.90611969592044	6.13310023919053	3.93279598489518	6.78352669366143	2.14576620610514	3.47039571814103	4.2358181753418	5.28973393525845	2.10071505672192	6.45578759270847	3.71936938407954	1.96670262207823	1.90238432574637	6.83717915708915	5.84372874446948	2.0607988652821	4.78171286678167	-6.88118384823902	-1.43812548375142	1.07891059541317	8.00241888306048	-0.474121354027293	2.78191602655238	5.1967790668847	8.886226296714	10.4599690614811	-0.815474150874528	-1.73539886877071	-1.89683251719217	-1.21985791074752	-1.6058608694631	4.26113565031901	5.12685225606632	-11.7610009335095	3.71954204634295	-13.8188637975098	-0.616529696144739	10.1261732777655	3.28147479111216	-1.89027467861903	3.76601247060161	6.01102829600186
81	1.25649289135953	1	2.19358604129531	2.39060015642196	4.39405425388101	3.56207738802321	6.84889648313834	3.55375192835217	1	6.18211320546421	3.44281707291301	1.81561188014447	1.92889900464232	5.12158098802704	6.22079236756518	1.57473097423588	1.49889284375886	1.10264122188476	1.67914395520148	4.2050738688404	6.29126241838912	2.44741362089479	6.54620817067729	2.38905391899713	-7.84828387871013	1.3330245280007	-11.3320590349717	13.5404111868655	-0.954944358155945	1.20821058752762	2.27630589089014	1.21645284367554	3.74884387992683	-14.5569257409356	3.73661720869295	3.75294443790904	2.86930553386236	2.11028265749021	0.237483145105864	0.769812787094335	-6.4182302345042	0.752397354730655	-9.40124564800171	0.2253850209228	10.7026623559219	3.33250585627006	-7.4867368126134	4.78584693349138	3.5409889095546
82	1.21413670168943	5.16383112815741	6.5988889951506	1	4.19113264567012	5.88992302462509	6.47308427721185	2.17831900012566	1.51430070571415	5.77489418635456	2.32969831973293	3.8930800858539	1	3.12755183748784	2.09919579825885	1.69717317912006	4.17228594848631	6.60776993717071	1.28173902460705	5.69155485213442	6.45067976694271	2.29495187373854	4.64096331685463	-2.08698762377151	-10.3785600509281	8.22741058452817	-3.42125992027201	2.97887823445411	-5.98170030184028	2.23887292780775	2.71144739384889	8.62045124252176	8.42628009162679	-8.21294899138691	0.0405586682230727	0.222944077080149	-4.5101152050398	-3.19347225970888	7.62282788463464	5.02300437868958	-4.41376221736619	6.55461026666244	-8.44319072909983	1.56123454032995	2.56708146566023	2.09196916936155	-10.5875466170824	1.4069759132031	11.2740857934201
83	2.23136137532147	4.19661391314025	3.31289676240205	1	1.14219293114555	3.80398206056496	5.27535586183502	3.84787979581899	4.79082191032074	4.15180722728755	3.02653836457629	2.67942316509333	3.04168322497448	6.20072008897359	1.05871940214843	6.57377526997483	1	5.49152615387743	6.26241305986126	2.38235861837398	4.29328484141461	2.37601340813462	4.51567513186898	1.76588564917645	-14.6351149943184	-1.99162652709195	-2.46257008396059	5.71796936598525	-5.21442091361747	1.86101719841295	7.67683479263174	3.71011823765488	5.81921020721452	-5.93058029049127	3.64381359805614	1.92504521669881	9.11901886903849	10.5872076019942	-0.228160295006155	10.5871521286051	0.418544098765937	-0.388147420778761	-10.242273751569	6.3154289333991	10.1290176285057	-2.22717145322127	-0.410162110300184	9.05700986275907	5.88949629964686
84	1	4.98036900325447	4.51561108183448	2.22836876215341	2.10717359107406	3.26190750502824	5.64464210353302	4.04981567096392	2.00977987059364	3.64105208823228	4.94800457967212	5.5612028272925	1.00493721266785	4.6420427584854	4.85041278732963	3.78575118648487	6.02787631563184	6.92108650592223	2.42066068423418	5.87812855087931	5.25022662220179	2.94784940695473	1.72434377813712	1.2144325788861	-6.09221996345713	-0.820885506978747	2.03124221341184	11.2756130584414	-2.24128152752542	4.81496145901816	3.79305281475267	7.61752593822498	9.78195243971058	-2.73040286014538	-2.5117242104167	-1.75315093037947	-0.449122760125736	-1.51037124138992	4.16786066849231	5.6675489501762	-10.9380517705005	2.74164267099082	-10.5783695124831	3.57782126276484	10.7343241253814	3.46979920645225	-8.45261383167672	4.93961656281202	2.67035034791035
85	2.34405596816243	3.5758702548026	6.37339192318688	3.28890013576665	1.8866305020311	6.20192829385445	1.58072842404666	6.59477513180745	5.06054026686474	4.73045329150017	4.6399854046266	1.63194448720901	4.30813959471756	7	2.3993906898307	2.63545677816015	7	3.09390099437877	6.54176705633451	6.01524117477555	4.0041979813522	1.72512826341	7	-0.462930110308555	-9.14229665159219	8.98574674954873	-6.61847424033971	6.25941842641981	-3.39354055596	1.6099389688573	2.53066451874521	6.69334503216852	8.28681567635979	-8.64093338361884	0.997200189865888	-1.19002571199038	-1.96677407318344	-7.56172552549514	5.85261649491578	3.38035143105771	-5.54866924865061	4.48275109656191	-8.28930507489017	5.35016239675473	11.8772096546879	-1.88178737545654	-1.56999880729252	4.42448217234817	7.59660421151356
86	2.23070928825241	4.76641795863794	2.91135757580049	2.99950657288	1.52673291705991	1.6622304942308	5.89371582228788	5.4958168771338	1	3.57852367804044	1.03580035163539	1	5.69663853569172	5.51288903760266	1	1.40079892164292	6.09537608979435	6.02337237220425	2.90757721684759	3.1129123214414	3.0480563259584	4.92811930110431	1.39100851323381	-2.87606191106305	-8.58533133890304	5.62445363008615	0.623270378422953	10.3565717070572	-4.9270064492431	-1.71841711488769	0.28200145225239	4.44205099892609	12.1470666414996	-5.99236026459308	-1.94236137951151	-0.702055410327898	-3.7921627718308	-3.55916365598498	6.03892206455249	0.074334253367593	-3.58443497375107	-0.00700315376607319	-10.6923690707468	1.2384555584635	-5.21453241406692	5.65180515019831	-1.7642984719407	3.2762813956116	7.49055920663206
87	1.17679338997535	4.12011288355001	4.61669695622124	3.92838776297572	1.17923502557809	3.80193521627051	5.93645915672535	7	2.06174761325652	4.58512232411799	6.31045364247868	3.05743394966282	1.73752875864817	6.56238709616511	5.8161951747037	4.84046465954026	4.31610878411029	1.30898545340021	1.22736978162901	6.59407258378819	6.33972954553506	2.99298232058617	6.62553210887303	-1.28664642768959	-10.343156245607	6.61056462473365	-3.98072977811006	5.3947564487615	-2.64502288834011	2.5249260593034	5.16851526117615	4.61958389207971	6.81742548811948	-7.71769816978331	1.80832910410865	-0.690698047433737	-0.89154960135379	-6.33512061799215	7.73273888848965	0.850957783794445	-4.61367957420287	5.31265210819134	-7.84475845941558	-0.415944798185033	11.4982004926112	1.26692692572752	-7.89212681645419	6.82860211853633	15.3057496075264
88	1.58143061757786	5.67517252471155	7	1	2.97814174946867	3.07490163211263	5.83430247169511	3.82883679136392	5.67565584397487	3.65547553889451	4.56489709690018	2.44899751719939	3.66201885769819	2.7445057791396	7	1.25946196450992	6.61897490775445	3.8724506550711	3.43617551393861	1	6.56935587113912	5.85382651641096	4.41572220614625	4.45908665497673	-6.71150783866285	-0.857420850047339	0.518174129925121	7.67362696068121	-1.29313672239405	2.85226868883922	4.17029649786656	7.87674046139032	11.8221229219669	0.62473700868477	-1.73566267865988	-1.111137454498	-1.01191215754326	-1.6867213921359	3.86815541918184	4.97271644722713	-10.8880436040942	3.94852086878004	-12.9566488865444	-0.719096136042029	10.0050508216665	3.02747363713512	-0.285919072940263	3.72964737240674	13.0541573416253
89	1.08925028016235	4.51993703141722	5.96229201794048	1	1.55529623283187	1.61836122322923	6.29001419260029	4.70234228203167	1.41350768754309	4.34448277165758	2.46465533682587	2.54994037615061	5.68209515280532	5.20225116955589	3.43711893652927	1	2.43793923436522	5.93944662601329	1	4.54643569233681	2.71005745048866	5.16180553195714	6.26039889170446	3.68240026274538	-5.67163804647556	0.483518509696705	1.31039971460773	10.5382848222045	-1.53419743357459	6.47902984831402	4.52936187769806	6.5304541896435	10.7528032268487	-2.69849434185239	-3.92064882635487	-2.48265778644974	-1.98291440539106	-1.89519833252469	4.18319011747166	6.58018808918096	-11.9813287855631	-0.457532240270863	-10.7217217828884	1.02310031043571	-6.80893681787604	-2.12008028591546	-0.0546988565009832	7.99383280791607	3.05259974663687
90	1.23615552144489	4.63445911872731	2.53594745457832	3.21175361933839	1	1	6.16989401319054	4.82045812708081	1.80234656188601	3.07555793383393	1.50108665062253	1	5.9458279259549	6.43767931927415	1.86385634287587	2.2466658088024	6.10754085418713	5.1634319042612	1.5876676736345	3.26147115866473	6.66025147903813	3.24071794678966	3.06881423954515	-2.69398319910759	-8.86239479996765	5.87765041094556	-0.767250539004964	10.1339827965905	-4.4722024789153	-1.78755032972208	1.02386942955814	4.4691368577511	11.5098704534962	-6.94663560132209	-1.94735986083946	-0.971904761413272	-3.5374584347042	-2.60213446180556	5.62379963623186	0.276191289815545	-2.75221418224758	0.875388679687825	-9.7006376308408	2.5062225688343	-4.65624393449736	0.812382913068242	-2.82494217014387	3.33861001263643	6.85770903355223
91	1.93969578332729	2.74143387239907	1	1.72530951366796	1	1	3.98590669029309	1.86099962750626	1	5.00734978131588	6.38913859594939	3.65113322550971	3.48556680061515	6.61306005541054	1.14268994935986	6.45251052180979	6.37829583888947	4.89288626614313	6.41622525932372	4.3987141109587	4.10888943643057	6.15654742882351	5.2469215651227	-2.25161909264992	-9.00805358660851	1.82200267755086	-4.67648354744972	6.10360372087785	-6.67435582088396	7.95485885125547	-0.830877217951987	2.83845293700519	1.12507912738927	-7.74098025283017	-5.70736559663983	1.47618559139902	4.51166884854856	10.3327506389972	4.76940604123053	9.33568669358001	2.18236439284601	2.19748641591244	-7.49842729055764	0.835285136148172	2.61148088330173	5.28126371902972	-0.0502176938673242	7.01954543264586	9.35374539049798
92	1.25165862168039	1	2.07318507102738	2.82189631531156	3.90082509137804	3.88746959668831	7	3.4727337914434	1	7	3.8544368199649	1	2.14638138543433	6.34115670162704	5.84873659379004	4.99647493017921	7	1	4.47832828135948	4.48949423529937	5.22940074425485	2.84125613834368	6.0039043225485	2.22333262072079	-7.22200468789889	0.837255701925727	-11.7504897368596	13.7290432829024	-2.06110023215364	0.083207435203512	2.4120149354476	1.83560651104066	4.95218277874976	-14.3901985736208	2.98681745486665	3.58647217827607	2.92443046796736	2.23314347606053	1.16117653296342	1.58120523599188	-7.02165402429341	0.732216828983252	-9.46432669135897	-1.29918706616102	10.2451710457746	1.56926949041224	-5.17557457673913	6.84732414329142	3.15380586740424
93	1.4179739307478	5.10242071334958	5.8477370507651	2.02953079500243	2.1291584171961	3.96924088129311	5.98097339856663	4.06112068161412	1.77172866430358	5.97225133231256	4.56618929993533	5.28288473173638	1.45106310936976	5.53769490095917	4.91598659279435	3.34256046396687	6.45643364959257	7	3.04787857430623	5.86116168305552	3.64134406188305	1.70625166473434	6.70752845262356	2.01167116965576	-6.48266818566957	-0.0851153418294435	1.68379714141971	10.9420711701079	-2.24923700594317	5.37604322843027	4.36335603727911	7.53492664409064	10.1119779508822	-2.06601154193484	-2.75340308449621	-1.30808364772879	0.377647240921067	-0.977714911161084	4.13473113268849	5.27100322580481	-9.97120075252716	2.551128203813	-10.0977773388462	-3.42809292947724	-3.63110103824335	2.4464831446622	-8.18594783232879	6.40296284870794	7.60296288959469
94	2.08441823184035	6.66738687885008	2.88176197137541	1	1.84706159018386	1.86439611496819	5.81775752329556	2.03102276863298	3.85865447602225	1	6.02583328504495	1.93993497362951	6.70024364233168	6.27347489965523	6.25847717487009	1	6.43649629969184	6.29466958114399	2.37540842811894	1.97128616218697	5.953277072335	6.0581294195554	4.04199953913186	-2.06620449626412	-9.53915208279678	5.40807614839847	-2.61314111999229	9.80305245496995	-5.59423052720469	-1.07866309262055	0.422050297798594	3.71234136606517	11.34005026115	-8.65924224535517	-3.77782018942977	1.2401916972315	-4.73289151346071	-3.29302585687548	6.43668878061881	-1.06276965362761	-1.99555140917777	-0.669038944503871	-9.91631577355076	-2.67402976440405	-12.9347659099795	5.82346673627591	-0.148643687332947	9.47008610588524	7.89465041970473
95	3.12085470889986	5.93319328561416	6.77877777728524	2.48450168970082	6.66060093515216	2.92531867716136	5.50961491320418	5.98210167645112	3.33186375928871	5.57171848450967	1.04426448598192	2.15431290992366	2.92580891836519	7	3.66936898723906	5.20768327784964	2.02411802068567	5.65410285818919	5.62591245299867	3.19994801567199	4.99673917875464	3.34200817837484	7	2.35830545768599	12.2392929029648	-1.43117892397849	1.14070948951262	4.86718967097481	3.86953921274049	2.07763124376564	8.17660455096403	1.95436036756126	-3.04698570339141	12.3496531014654	-3.82731074330494	0.705401672900107	5.66773506878748	-6.37965759431966	5.30973359886615	4.28512546566962	-0.756313493224884	-9.6248112253216	-4.86891416640319	4.03955965694177	-4.46895236774549	-2.1134870951446	-2.03297202084991	6.38470521697236	3.0905864648796
96	2.12819587240831	5.69113138976543	6.22310646724593	6.67818785375244	3.11813076394952	2.99895695741322	6.0083873199243	4.89144662054627	2.91424469945036	5.82236529077256	3.82948722554228	1.70105151364799	3.77477092861446	3.667897041397	2.94367450024014	1	3.08779458396258	5.59646794961363	2.87055047376986	4.69021922276412	7	1.94199956026598	2.56898894593985	3.19245683700935	-2.66584693657735	0.0287930263819238	5.39060927516783	6.32833595894963	0.979328242455826	-0.963754277427389	8.35241259267052	6.84110612554031	1.97861516511532	16.7544819970553	-6.95865885646764	-0.343891285686433	8.21690280318449	-0.054495119271847	2.71098802693149	2.72799752800331	-2.59413421415021	-6.66621301852969	3.73399501851472	4.23084099666633	-7.77648389920917	0.783215795352279	-2.27028605261084	5.58536263559747	17.5824866194222
97	1.54981644539469	6.44870649683875	4.66994579460991	4.92930873248933	2.29224351602027	3.72051602591872	6.94727965096198	7	1.7031700821474	3.37072239705088	3.24950345458168	1	2.8208256452483	5.93617013313756	1	3.28249179536689	1.75640603177084	1.82571886504227	2.47305613365401	4.07552647894388	6.22243521096625	2.05996140965162	5.47668479322674	2.93760530405973	-2.10247649318642	3.11754329461829	3.82049830468788	4.21117004541654	1.33799081616075	-1.25084012947178	7.25507349692882	4.75440607926201	5.85338428483432	15.5760452029986	-4.89548448129448	4.84629599639243	9.70170407466993	-3.79909726551273	0.114328143918124	0.800773727280081	-7.51752537888694	-7.48025600481538	3.30759013062733	3.85197660597586	-6.03620423782191	-1.86955408465372	-10.0022187782493	5.37665687083755	5.42094309090614
98	2.46629198850808	4.87100628558902	4.75711735243628	1.33351691005851	6.77892717174994	3.87958667494368	6.94854947332062	4.34080167028763	1.2510356504251	4.39812061128202	2.77844903246586	1.69036154563565	4.26290963512965	7	2.75105462406953	1.12088524474196	5.84977625140274	4.84164873739555	1.11149752892492	5.14158739625153	3.9058832894602	2.57652697210397	6.75416221120787	0.0662208010571141	-0.798879760911894	0.0431981277013929	1.39333880634177	3.7448104142598	-0.928719610393755	6.81922394365614	-2.06068352321308	1.92348109199721	0.0591995495890761	10.5802426196116	-5.01590654999266	1.0077442950114	11.691645356158	-10.5891433932566	-2.99438835554138	1.55897492287625	-3.88669448808493	-2.46329359291216	-1.40725077340803	1.06917286769414	-5.52697055325757	-2.47219542141449	-2.58433649452825	5.67540510320909	2.32930465047949
99	1.819432666832	2.74908505894974	5.24767909717065	4.94971264153299	4.82600076580064	4.60327496180359	3.33503194583412	4.65162825646504	4.29203773509307	7	5.2844735976062	4.70174033450838	3.08611770819122	6.57813402945606	1.97873302751919	1.4805348893106	6.85298768700216	2.598336451928	2.43474637904566	1.27087456110691	7	1.87457655879182	4.32216989066557	4.21494142013463	5.51038878291173	-7.46968341269998	-2.28314377888069	4.35661444323308	8.6985048574163	7.81732513727404	4.61816735252658	3.1026809843405	3.70562853503292	-1.16240916367118	-1.41246867863238	4.34611302669119	9.11254659076731	-14.0257079532716	-2.13225989891277	4.75720291028923	-6.35997820926888	-0.118067508818344	-15.1960697341786	2.90848783702845	-5.55914655629583	-6.29713031061599	0.678808356115884	4.10260172458073	9.37266989777139
100	1	3.62019325082873	5.81813287676855	4.6247602317847	4.90869651134773	4.6950396907791	5.05064637906146	3.46827755827807	2.35969484360768	3.06978788215992	1.40178896605772	2.03223652908223	3.87816380370734	3.32448149454214	1	1	6.69981545574595	1.43504484910027	2.02179840084372	2.6508462020066	5.82147657330677	3.84262560210973	5.71480353420204	2.60977810851818	13.5048123084279	-4.16394491826583	1.2304925683484	7.39122082124559	4.40411502843303	3.31624350022537	6.51631891713005	4.50733334862653	5.27161500406176	2.63247975590138	-5.15474383266632	6.331756121015	3.29665536089494	-14.5313473176949	-4.36667899443334	5.05637641930268	-6.62445260623821	1.09066638372494	-13.6295231764042	0.0560482589051608	16.6606296334526	2.57355745420419	-1.69215274596458	3.69955744972454	5.56963092506065
101	1.52479255942921	6.00138554552454	5.2571292700751	3.93889162330976	4.88204069700945	4.42137501745224	4.05507569458868	4.65911794799824	1.862845048969	6.48734374136008	3.56142934977873	1.94574676228611	3.05253855921752	4.98298023451547	2.14725398755228	1.29205850632414	3.52838627501874	4.93630961533041	4.72286645136534	4.02702120169129	5.39877401062926	1.52354574110791	4.84464298853391	3.49952808043254	0.258354511859835	3.24336736943464	6.04115075415315	4.01837470045601	0.501293500663099	-0.655430890272639	5.97939832703744	6.021931899869	5.91251301981261	14.9353416432669	-3.84048894666901	6.02970150871188	10.4709794042348	-3.01664909624469	1.17990618458241	-0.221326319015382	-9.55809892286872	-9.11038048962488	4.18968256734441	2.14228328190812	-6.9478784020372	-5.15892428896205	-16.3954118972607	6.78114126501993	7.79364085064796
102	1.82747124650726	4.01569060159472	4.03596975270556	1.31193367590065	6.03114247093279	1.73560978041133	5.67929839248401	3.88290747563578	1	5.44592732347329	2.97127518937582	1.50088203539655	3.58295732311047	5.44800560054565	1.08583844082922	4.06747936208105	1	4.75664995716872	5.9725741116297	3.51259329040359	4.2236972121867	5.41579080760322	4.35489605437793	-0.499960834013403	0.201530852282086	-0.674053649143075	1.207890320231	3.8043266693563	-2.86699285362129	6.40304694429677	-1.57819656385887	2.08409317880612	0.598366996986047	11.3523358013303	-8.01821688444672	1.65455728072088	11.2583721865694	-10.0212694215464	-2.08961433937789	0.155627102798356	-5.68660395427811	-3.05880659968309	0.612600507940722	3.00441212589643	-5.68493330718081	3.04137314883329	-2.2690822986494	6.15616971298579	2.08209757737864
103	1.66499161197221	5.33198227415668	6.03155761520914	5.08801124745974	2.94238789162295	1.59169823745865	6.80578578581469	7	6.31200077047121	5.57877400086267	6.55562872331025	2.39375482510263	2.49314148645491	5.37261659366721	1.63124627550416	2.05248483736604	5.51850788192882	5.47198966147742	1	6.22963413277967	5.61276073155089	3.88519866444862	5.19120014450977	4.74275822453073	8.48460199688534	-3.08880007038647	1.19561862691688	4.88207512133949	9.25637450018827	4.47532897797543	3.58774854417844	3.76138252295086	10.2256442801743	1.26072125124724	-8.79353530401521	1.96043894409093	3.58024513936126	-7.98655899079678	-6.02127462142259	6.89399839194875	-5.80302992369108	-2.44426895436974	-17.4243560915707	3.95954288172041	-3.31880006350192	6.08885614277627	-12.6007099896517	6.02066986760172	10.0577908062119
104	1.11519025052171	2.54507483207178	3.87009993239107	4.34541408974966	6.64309690766221	3.61591908164121	5.61148748530785	2.81276785262722	1	1.2722992644795	3.99999084743937	1.49208988513912	5.21183177008597	6.17188827301697	2.48526517237467	1	6.11589037577727	5.50491810828613	6.17965313493241	4.90168119215507	6.86383342987181	1.30251554300337	5.69971406509934	0.820742576754387	13.9004469338029	-4.12896297335253	1.81185755059222	6.19196746010147	8.26675272488625	1.45312549715006	4.53185280471302	1.08907381263976	5.58354770332683	2.92936765312077	-5.10107694312481	2.62657406142265	2.71842871123114	-13.8595567811755	-3.87952339959951	5.8726933821484	-10.9988052871995	3.11114477932423	-16.6377179408968	-0.0634897237690187	-3.10689973390953	-1.79931176136408	1.00542935549442	7.14833479082492	8.57791636468332
105	3.07405336231448	6.50121228739199	5.66184993641459	6.51528292683928	2.7925273700593	2.91710787245737	4.79652757168022	3.60071070314892	2.64164742880008	6.07475773932587	4.65886213162322	1.59776423740543	5.40795142035206	6.05679151445157	5.10294119507896	3.02629039811445	2.26376573871336	5.15276402759815	2.0445280319774	5.24085703033308	5.24904840363459	1	4.87394527077137	2.7537448109463	-1.86526675303031	-0.812031034765236	6.18590629363113	6.34313288837228	0.543107309828429	1.05915328247264	8.1529490100636	8.24547632392342	2.531201330918	15.6419030600676	-7.5780853405728	0.254706036329637	7.17918032321315	-1.41683565417306	2.2840570478045	2.937456650737	-3.9806113259157	-6.75147733168667	3.90215105073306	3.79190297383044	-7.15107180862226	-5.18089970352094	-12.547192936773	5.04305132844168	17.6726040445093
106	1	6.18945399847171	6.24948162768623	5.1805812013882	2.25211714478016	6.68492414148449	5.18261146585388	4.33242200643325	2.98398733742438	5.28415546806644	3.38117789955902	2.23200791072501	2.72439892434557	6.26968505174805	1	3.924796785286	3.60274335402712	3.11933368551091	2.14909619984224	4.24556003593918	6.5073792863851	4.81773886568476	4.83061394081516	4.20860298568462	-2.93072212241561	-0.519205735074423	5.88381364577469	6.05965345004789	1.7026710150719	-0.0294142504468042	8.45754828391838	6.81585973879876	3.56756299916237	14.7402900525184	-7.4673131383785	0.922855212922722	10.5319374663883	-0.755307705252939	3.60626396687792	0.0485165886864059	-4.56686378533187	-9.45021073616383	2.71025746940058	3.29263423799611	8.80932437753969	1.51941285301746	-10.670785058736	2.89872783418531	8.32553422604232
107	1.34564453115497	4.83675501865863	7	4.33655098654123	2.52785436386604	6.11355338919063	2.21005877272966	1.44843872600489	2.79049512119279	1.16784609842344	2.9133410336728	2.37969375559843	4.41153342497422	7	1	1.73416108599668	7	1.30283329948111	3.80804924227043	1.28630460155959	6.66503729733024	1.18888847219874	4.56607457374014	0.180576146980672	-4.17656653497415	2.43619212772862	7.71182429171085	1.08889293335367	-2.49339076407193	-1.01708268474217	6.11901063581439	6.73594563565748	6.3135764812021	15.5562406300219	-7.51973608646874	3.07751438600165	3.70701396288544	-4.15104699425628	-0.589581932324744	0.823866052889965	-4.92507840394297	-9.54308269744067	3.13937993332934	3.50834412607015	-7.59766567357444	10.2854302392545	-5.61252715436849	3.25552730696498	12.5413763824354
108	1.8558042395152	2.73112878654763	5.08549990583056	4.25896102334864	5.65630877304259	1.8167829985537	4.77672162582514	3.87963183547872	1.51543472163129	7	1	4.31865365677335	4.13643680913713	3.01754884343956	3.89794982487012	1.97687693792789	3.35266997691065	1.68798286385252	3.70395065383874	3.39508686290308	5.91136698065454	1	3.95584092793349	2.7540322909672	5.24228226318607	-5.6914363042193	-0.497418663510306	4.3860811461402	7.80589565026895	8.22695486158101	2.17367376915241	1.62053828024537	5.59333616050455	-0.511699862989304	0.745222359025464	4.71003867231911	5.95738033287119	-12.0123492495015	-1.18378111068973	4.81173592182561	-8.10757375930131	0.483261639084124	-16.1807423219727	3.08692964144706	0.284424777633776	0.348861847222839	-1.31061787235076	3.70338216698317	11.0735032740313
109	1	5.3531448210013	6.42080556776452	5.53243205734726	2.44561797818998	3.35822664342557	4.41583592693005	6.37241824196696	1.95924880854033	5.58284726574206	1.7538400217385	1	2.7034848885828	6.70040483946529	1.00909790686915	2.55359458455254	3.6840693969267	4.39480515426036	1.20981994970625	6.5269592983486	6.12775844187098	3.492789989625	4.05609530411168	3.92195784702947	8.22096176852567	-1.31800051592721	3.58665218409033	2.30746231238704	8.69380283804998	2.71212986994199	4.55482562868931	1.93456272809414	10.9030381432723	0.551888645161897	-9.50113891164803	2.62690382612015	4.97140586376185	-10.9468308187796	-6.10850049766902	6.87163170042906	-7.55689943987466	-1.9547052200179	-14.4992692862544	4.09731732319242	19.0311375580021	5.28347770075849	-1.60646062279913	3.22037742105263	6.38363464426438
110	1	3.37109341684691	3.9929626984334	5.83674753158098	5.41122494205967	1.91127867495712	4.04362277558443	1.46128002568928	6.34231158553054	5.13379455776851	4.39255703320532	2.57537254620055	3.19431355969093	4.57911573562676	3.61198708476116	2.43396645644469	6.98731402836136	4.6961630915677	5.6575242375735	4.45316668208893	4.75111942634623	2.64698502099473	5.03352078125758	2.55252460427657	11.8334638985959	-6.9294054704203	-1.67378668553719	4.46451073458579	9.9938508785555	6.86247567606551	3.59676200347721	1.29027913927709	6.33456166526587	1.02062333101421	-2.80230349547529	7.97307658298955	8.11757515914157	-14.198682991899	-5.86429932760851	2.87339838851218	-8.47928762653496	-1.38792655361102	-17.0484174246273	3.30799785036618	-8.35141293054282	-5.4136739114451	-5.10979094828342	5.57014796807701	7.05484139862204
111	2.9727080502224	2.57394196448528	4.27855413034939	5.19961065583781	4.65013201169942	1.942038694427	6.78351495357041	2.13258938027822	1.42175915430258	4.55215023906427	4.81199172448057	3.15913472345712	5.034830998577	6.19301480813385	1	3.73140662621865	5.80175106432123	4.7197648232869	4.84501199806587	3.77582375238826	7	1.66996847620277	6.10113774772088	3.52752193493158	12.1973561473989	-5.34047451250722	1.00396702871689	5.70793048448949	7.04534957344078	2.07564022943432	8.67058641812019	6.17516600342476	4.8039901834205	3.64344728309099	-6.27635255923007	5.48166096579738	3.5301699200869	-13.2714990760062	-6.80854964489814	5.56847493333817	-7.32475708461475	-0.62248376533997	-13.456146297802	1.49414343568072	7.14858536901135	-2.02842423062413	0.404182488100771	7.37429596969846	13.1213762670166
112	1.06998181934022	2.05945289667895	7	5.39254560416684	1	2.09826249943617	6.9051602296587	5.85894974288898	1	1.39776137073385	4.89353668406029	2.87573429198228	3.53334373231159	3.03020172758828	1.08905964169455	3.25386682533102	1	3.65744975988946	1.62098398874129	3.9384800413793	6.29861422019045	2.70196265719778	3.21700493130133	1.7787261764064	11.0455765986121	-3.33850003499415	1.99869092293526	4.9221918843449	5.31827531745466	4.48061125065269	7.51798741658156	5.94102204908365	5.1640436695703	1.8136403958327	-3.78367149664302	3.55381340394256	1.74674639121612	-14.6199028267357	-6.10114539158949	5.29730194455626	-7.47922569798469	1.22887305718599	-13.5225685706088	-1.13971036783577	14.0494706184774	4.65165884739585	-11.6308041568069	5.99869691320651	7.3465097328152
113	1.89619048646727	6.42690859273223	3.93538192593246	6.96508120392912	6.60590950937165	4.17190921785977	6.64006485633891	1.07420628509652	2.18665430422406	2.96109883607886	5.9273483789701	3.27526417251369	3.02153688273894	5.68061665391233	3.69723512144457	7	1	6.02403957477746	3.79246566615184	4.31818556659639	4.89810657830804	1.67192018649654	3.91649996373793	2.76638860947479	15.6387143956692	-7.43371727636549	-0.168385123153181	4.72220398027894	8.74093418784956	4.87917663105758	6.07291130535557	8.41609753611601	4.97856536797595	5.49767339680676	-6.08919679484602	2.85982351912561	5.05799363661155	-16.7748689086877	-5.8739014318124	7.05653752658424	-5.08472371344714	-1.38790198721256	-13.745720058241	2.36703979204385	-5.05926985392852	-3.38517148291974	-0.505124569291482	6.02907131603594	16.4073212437625
114	1.11470961042651	3.28256889176326	3.79062361457857	4.72183160918302	5.34687884071165	2.79358574775416	5.26468283972163	3.45031487803923	1	3.43384187863015	3.10590758873401	3.61072938004298	4.80702711122905	6.35509939838122	2.26539583860192	1.13912968796979	5.58859593168153	5.29812670866502	5.94215176106274	4.89849028362296	5.69177457333397	1.63856584298608	5.99782559270328	2.11100392714403	15.600580443094	-4.79455874041623	1.89552599977055	5.24500331872464	7.38057482326926	0.980687890593791	4.16505445517099	0.911827723335333	5.78390370292291	1.8394284896547	-4.95821060148996	0.646012710138531	3.08870004005967	-12.6380571608675	-2.56201412314818	5.30009728376212	-11.130757490303	3.10458368194159	-17.3912725499352	3.36482441650898	-3.74076051180978	-1.68076448998467	-5.53021993499601	6.41123251734913	3.36536546847402
115	1.17315082446717	6.74681503542484	2.95043485084185	6.87400052238238	6.76599226016415	4.11108700468688	6.0505848533725	1.40514478154602	1	4.05361766469729	3.3235265478629	1.31476799801347	5.99564367582552	5.72032941655399	2.9334602570653	4.4089250601107	7	5.95552886460727	6.07701224727379	3.07985940193309	7	6.06425434277273	3.30917262973389	3.07003236705708	15.1974901381755	-6.75358133455483	-1.3879018624976	5.68268321689345	9.4116677936471	6.0421218430965	5.99414647416808	7.86819067642849	3.68041627051179	6.10340022408171	-6.00392020491882	2.40595886004071	4.76746502414153	-15.9823285023431	-5.14525363136059	7.10173205836658	-4.60849491934702	-1.70222641273043	-13.3091134269826	1.72045986674241	9.84947876544987	2.37407853814074	0.88841616531199	4.72827322842751	8.1032795734927
116	2.99095116339289	5.10156080535122	5.60687233571831	1	5.52545557995853	4.04944553610999	7	2.53142620897653	3.1936801547164	2.46612609690587	3.76835488682324	5.83975416280272	4.18568819182427	4.80390022752639	2.69864702517213	1.02096452874628	4.19082122108182	2.54646745412325	1.5646606989898	6.29526007826617	6.56226659230745	3.33942598358162	4.20110020696814	0.416133074682398	-0.749537556839274	-0.17654396022836	0.87543393576386	2.95568779869511	-2.18000168065908	7.15174474272585	-2.63439822456828	5.75024284952477	-0.172159795788334	11.9041415652375	-6.92285393622979	-0.0150463464818378	10.2057830792702	-7.730979211024	-0.445075714560366	-0.379065832287436	-3.92317478507074	-2.42118932269567	-1.72205616647399	1.74293295662964	-5.67489358984959	2.07165454447127	-4.16210790818022	4.32648109190332	3.64460449508012
117	1	1	4.46211469405507	2.41411199126215	4.01209592204838	2.84866027136124	3.57477579547093	7	5.65315124036138	6.51317487410176	3.68544920538044	2.34346025528073	3.40083068037447	5.65551418645549	1.9266388212549	2.98015064414261	4.36420435864804	5.16601354757297	1.70805006736668	5.62184274172519	6.80358888786088	3.75753529256274	6.34323295598407	1.91289251910701	9.00891653375752	-3.09393966657769	-1.8353758664008	4.11000803656977	10.2460727113414	7.19196126340615	4.42228328686216	4.71502585230302	8.2579113165122	3.32866589358761	-0.202467234189075	7.91231250559309	6.16294781698603	-11.6543927730716	-3.87796950347553	3.57490148295729	-7.51847595727409	-0.13652040223366	-15.6720988654394	4.41124828202062	-7.97399944281513	-5.47499888919109	-7.89404169363946	0.570078713445974	10.9190156072617
118	2.70188799683564	6.01257517300097	5.04051065492105	6.06325305270868	2.0323080008	2.82392290056038	6.92812979540847	6.4690798434001	1.05904265329731	3.59281260359142	4.62686078561179	4.95305367699787	4.01050009901363	6.7118561109179	1	3.45425464877495	2.27178375276223	2.27202287077436	4.50001382025934	3.59050473579275	5.58431877986826	1.76168294488797	6.95020766826552	4.18615048934078	-1.43219139961102	2.97993570836131	3.60947335852546	4.02719209536757	0.802519153631151	-1.03553028241916	7.24077884132014	3.40764195021953	4.70588581266671	16.5529964858598	-4.92237919257355	4.8234596677001	9.45039332278221	-3.97275334324956	0.474379036814459	1.87872896546831	-6.62558133357589	-7.46649406713888	3.12703857662721	2.78882590722945	-5.15164657777522	5.77564915684222	-1.76061301812512	2.15071992803531	4.12175237174517
119	1.145145715048	3.95469338047816	5.49317630591185	5.0596258155079	5.05032449048317	1	4.55504895152372	4.09847385468946	2.54175909429973	1.21833327218966	1.8377584043481	1	1.11717828932933	4.03358549058496	1	1	3.91748547407071	1	3.06898440654698	1.89270378327104	4.98669871581089	5.19139240931998	4.35044984833185	3.31209975435693	13.3272092338097	-4.83966713189087	0.989427400091463	6.40658035745342	5.91154417623441	3.92124325257099	5.80708897080962	3.67910840366123	5.71219764295554	1.81624752589839	-3.86953036262608	7.26498800408129	2.96272867208707	-13.4684456213235	-4.43607156597492	5.5525675978868	-6.55158286436677	1.81500919280389	-14.5426150682	-0.293850811256992	17.7398408165934	2.15499028917716	-1.15150053786204	4.37003026904331	16.2788405814154
120	3.21984160922057	2.45740430667854	6.13867069833436	5.57456590110661	1.9749183339988	2.22755934877298	7	3.43120935383297	1.14480132603824	3.59898733492694	2.02129860937669	4.92160304654267	3.43948234656323	5.6567919535229	1.96084812451439	2.88098098790805	7	4.50999271473786	1.13949712697833	4.40569490320627	5.21139266072363	1.46788426112774	2.04443404240675	0.543905876089093	11.1506136722779	-3.34230455487269	1.902347112215	5.73694071399354	5.81945775906595	3.3469696204335	7.04113081179038	6.10539138528523	5.50342459255299	2.8474900121498	-4.14149363678309	3.22895417916318	3.14775195940228	-14.9631519816461	-5.55111275382558	4.78094431519826	-8.66195100431654	0.902491060284569	-13.8566896968653	2.26687783066709	13.6435985536511	4.27622626679919	-1.87152812701161	5.85202037225244	14.7535345977758
121	1	2.90578631445724	6.32566501653686	2.4262351994337	3.24126968519546	4.05983716571212	6.71927595647856	6.00035063539942	1.80097607675495	7	2.39894053083948	1.17363366860138	1	1	2.11488991904438	3.25749797194209	7	2.51857740875942	2.25953198152948	6.11175230914772	6.69000831149309	3.19651259485621	5.51486168137725	0.901927081972064	9.29359370636655	-1.13844005197796	-3.29416520121151	4.10238733236049	9.88283955017299	4.89913583787729	4.15244518341986	7.59248533612928	6.17376608988942	3.9513135366763	-1.89437787921904	7.13637425739761	9.48611470349194	-10.8377847751519	-5.12820981691284	4.06293775949058	-9.53123629648167	-1.60410875846096	-14.0946307311888	6.20432314388585	-9.26062346472517	6.13558360303887	-6.427456189711	6.99097514430873	10.9290685003433
122	2.08898249282286	1	6.50527266544522	3.46935902426193	1.30149196663855	2.19316190327156	3.67104236593783	7	1	5.74105182412221	3.02324332876754	3.91733914136135	3.41085958811995	4.8053058605661	2.25326826846689	2.24943131726669	6.98333467428854	1.91421848402613	4.06061308647823	4.86181038432337	7	2.15938699140636	1.86591961657914	1.70148276475885	9.0567991709398	-5.67067870319186	-2.63935457131007	4.73899811441039	8.7002823162872	7.88632716111345	4.13089055655492	5.07874860300835	9.44003280617384	2.74114452622803	-1.54183192898996	7.65454280883845	7.89241005675715	-10.7568205868815	-4.06887452006469	4.64674825582219	-6.57322328480992	-0.793168579670332	-14.0688916950587	4.57031106378144	-5.27253469642412	11.6226890553375	-4.97216356403964	7.12616385701562	5.05571461730307
123	1	1.07435700267768	6.21525222880492	5.84714595743704	6.61821964949291	3.00680053348577	1.59733057408743	5.33402239197396	4.78086790687088	6.45077204998333	5.68387520682562	1	4.73968980793089	2.72375232220029	1.99167253699928	3.18569164477261	7	3.0729531218771	3.72023585541163	2.01627589400143	5.61775866691765	1.51835637986021	1.22263060311418	0.873154428010035	11.047008405791	-4.72075471999519	-1.33073958034384	3.3252434299925	9.15699018088925	6.0198015396169	5.28215123302873	3.56393073553998	5.42305121831984	0.768183214174236	-2.09591871096241	4.79214110108155	7.57948360211038	-13.8706451686815	-3.69993428944312	1.89585954620914	-7.72221053126657	-0.518063189005442	-13.8813498902287	2.05344426366517	-6.29350742449681	2.4168029939609	-11.927147211833	3.01972539877676	11.6614203803353
124	1.2102371150504	3.36937282336016	4.48864613359677	6.27141121682956	4.78104512808904	2.31045868223761	6.57187634226148	2.30726046265709	6.02212041731309	5.00571702958546	4.87303227855444	2.46772979800724	1.13209622317998	4.5022399136991	3.98036841839387	3.77677473779922	6.53026789787793	5.29073378668206	4.13376678096277	4.39306948655517	6.5207773137781	3.37355403722457	4.53364231930961	2.41272593946488	10.4858382796251	-5.6138637723313	-1.39501269824854	3.76199271222363	9.18463449603639	7.11391841246633	4.32957976616418	2.36378965118892	5.67637933480006	1.15228917976829	-1.26460797370563	6.30087638421542	7.9747738471314	-13.7147559234798	-6.63102020938063	2.4368181006934	-9.46026244443716	-0.539216339120515	-16.4786509957198	3.74467294273933	-6.54674724032599	-5.48534951852637	-0.572918526387636	3.60746459081129	8.06780601787367
125	3.36538246406509	1.16904027888359	5.45504770027147	6.41284546156943	5.60174480002488	1.89429227725477	4.7075766729714	5.85144931320106	1	1.08673532077912	4.31061350559296	1	1	3.53764310223795	2.40850894445741	3.0363408395081	2.50741403060759	1.76223863833608	6.02108637131212	5.06101650629678	7	6.13902592806212	4.9594714513312	3.35345990797065	10.0754842151286	-3.78635653989091	2.76546559804317	5.59826668514794	7.24297080874931	1.07148987556737	7.8763053020911	5.81655816424661	5.94588519808939	1.9512060087741	-6.05568960556152	3.35645067758538	1.3696051654507	-14.5455475892695	-5.47479945617602	5.04704075358099	-5.92853772797416	2.47055715432463	-13.4018988251197	3.71977745148713	-14.0143839912136	3.15543338920947	-10.0501261979555	8.1845852439325	10.300147027581
126	1	6.15668623375211	5.91379559312447	6.40803015936287	3.19818969508433	5.69114083092167	7	3.18771696843338	4.5960967135805	5.85143103796968	1	2.25705707404954	2.40463550607855	6.64817869260435	1.65659655111072	1.75042412844465	3.63861829015328	5.29203033133375	4.1923659950385	6.58008400373814	5.13190763130837	4.00072903163811	4.7577807559538	4.55000950623985	-2.11256858538988	-0.505818076600194	5.04050509660354	6.22791977043245	1.11103517148966	0.572245965989567	9.22793942087402	6.38290151444418	3.51088510550487	13.9094120716328	-8.0254259505136	0.593723922927376	9.19517181561709	-1.48802122343278	3.48038348843465	-0.124417037176828	-5.52362868493915	-6.91820591155494	2.39180842290586	1.16996462351857	-6.05094703856651	3.58817973209413	-10.81732489672	1.75265984588674	3.73290766059976
127	4.07917496515589	6.37710725918202	5.1519307271247	4.67852975345408	3.18180016529489	1.89117617405947	4.92646027847062	7	2.52201636540998	3.86929565466912	4.1243502857141	4.76582419176899	3.0136624014401	6.44145749729966	3.59660845241161	1.62385180797958	5.59301933192582	2.75230503739233	1.46570512935773	1.86868368670672	5.52777464276756	3.74254171193012	5.3875134066414	3.84331296819657	-4.48495107488527	4.83205555580489	3.53114827534831	0.659405022450797	-4.4921288495477	4.09067276334356	4.72589139296979	3.55921607771591	0.476698150088685	12.1367768497473	-9.53865396879075	2.31008149694507	7.30219272501238	-6.94614695978276	2.00128427354338	-1.02619350872428	-8.34527814671042	-12.9381326768768	0.149002903544762	1.3732843330273	10.6383050740522	4.12490708568489	-7.76617756366383	5.37526198230903	13.2293113583553
128	3.80998108419171	2.93773717762477	7	6.42463577572151	2.68896195458379	3.4085516274943	2.61077024469819	2.97669922973262	1.76753171377489	1	1.09817225898714	3.33871955365824	3.5342563866274	4.44922873367823	1.7415162629776	2.77185582596399	7	1.27775460358173	3.89417474182724	2.77851033251305	4.80902343570599	3.18342253626271	4.96532905480201	4.50837775618911	7.69265741714326	-6.04779073223446	-0.772294660781535	6.07092758572321	11.5188441531523	7.95874444674351	4.65702890989123	3.82603804136072	6.19861041960584	2.71614323857928	-6.49679901044605	2.18450084354498	8.32892059457905	-11.7521410574121	-5.17412494225923	6.14253283906603	-6.42981101490425	-3.25173171525283	-13.689698032639	4.76705657241304	13.5158690184832	-5.59895991589238	-6.55353906979767	3.1509304897747	5.37029818818276
129	4.22764717616349	4.64574986477124	5.62286093933011	6.70649463114535	3.22028680173118	3.71076898206637	7	3.87849241941941	7	2.86399942050302	2.15904517510963	5.37885388080814	1.45852874863273	2.20822453616447	1.96941363987863	1.57008541815795	7	2.80182819363223	4.30195711327572	4.67724377355453	4.84293594050927	4.29064705216517	6.65072468541524	2.87980421164808	8.32747005922535	-6.15399312092362	1.34019381985209	2.76379879041833	11.629869412726	5.44311468683931	4.02905929075364	2.96188804576311	6.66519971529038	1.47116202203084	-4.30943762347792	2.96704472430037	6.32955605093586	-9.5741303907848	-3.22647257282081	6.61880805799001	-5.44322447086387	-4.13441646143661	-12.9324465788518	0.0236759144111294	10.3331889844312	5.38173950004559	-8.09311265186376	4.93127265700656	3.9728926780658
130	1	1.170485794747	5.94839406507453	5.74248731539091	6.22686229382137	3.36025281329509	1	5.76296500335808	6.06401727386423	7	6.53495713496342	3.79225462851721	1.73450511460151	5.24938010985431	1.31233227605211	3.98396815307941	7	3.59976429070074	4.86473737332155	6.46804166583399	5.17126017927782	1.70055247405019	1.32210905447026	0.173939781034336	10.3803912209473	-5.1059436379755	-2.22867409017775	4.00425550238562	10.0065279641292	7.18001856409261	4.4966300179814	2.98939530464626	5.79540874654739	-0.562170479007068	-1.9353386920662	4.67207028273784	7.12819655566648	-14.3270735275461	-3.58143593209083	0.907287376503486	-9.35352266208507	-0.902712471819376	-15.0227191235462	1.97511980247734	-7.25946195766804	-6.15533513659839	-11.9224767070722	2.68158875614367	11.6904731021425
131	1.99492227504614	5.55331349781609	5.27278858309238	6.2506128209801	2.25346725381581	2.92380098566352	5.00804588192239	3.66564918025369	1.31781883301763	3.4895685558756	2.05316807519261	1	2.10419029674637	3.76714797855045	4.6821451071719	3.96304720182246	3.78793268115683	6.01327486834459	1.7481286241357	1.129471897241	6.88496013665619	2.31388220450813	2.28917325529171	2.86266340628731	-4.40826025424978	3.68113807478573	6.89720349650295	2.51537787949934	-1.02604188901624	-2.97762867486617	5.83241108056307	5.69149591858099	6.87088096914342	16.1124414580065	-5.97381787633787	4.84045094247535	6.45081677528793	-2.35481928451435	0.74196112651165	-0.0764164656317808	-5.32882795119058	-10.7119952884075	3.37982421563168	4.82745311207592	-11.6319467739638	-1.24711210453971	-8.89846570680727	0.111689977015974	4.85813777246189
132	3.20987356853201	6.18381184176818	5.45467636176352	1.18131430925175	4.32543636669623	4.91120512682318	2.35243377430591	4.06863909373168	1.17775686770501	5.07871137781615	3.79148722176974	3.05712326273451	3.09828897515939	2.98302051834108	4.32289478255789	2.64866177008801	2.09785998835735	5.12168417817209	2.77252785073641	1.49025736700093	3.61503573223962	2.01493806091425	2.50727387598406	5.88447515535788	5.19525912321549	1.41675772412323	4.92934991011018	9.33603581318598	1.88275737068769	-0.843113896081215	8.25629066895181	3.75942857813506	1.41828632396191	13.4944484017619	-0.749942897004363	6.0360186999593	9.16038939540803	-5.24527312110145	7.24001064038915	4.87608748186659	-2.48596163277004	-8.97829061344136	-4.18201724240747	1.47529773777928	-3.88017688286225	-4.02020557185842	0.646864438418581	0.63534769794277	5.54928492329946
133	1.52631445943374	1	5.94466818282021	5.08462392559251	5.1910294158413	5.11778813517545	2.7567388605288	1.64603202715652	2.15010908658817	5.11261124332277	3.91669154040855	1.96854087942442	2.18820830299702	3.26191942394666	3.36365082645679	1.32959882111948	6.33497190002329	6.80001472043685	1.1223232594599	1.44036639551056	4.42837952846079	3.78489464514773	6.76965953113147	4.21528492807355	13.3811219413473	-5.00008294969222	6.26968732111144	2.66133580905219	5.55260632122567	5.10484062951314	2.94585650064032	3.80812868132254	6.30748837522274	5.54275472304874	-4.27797934663825	4.13759558334283	3.22123374675253	-14.0856702232253	-3.0296207439281	7.10396562425994	-10.3487063543658	2.53341818070541	-18.9714600786038	2.96958421540129	-7.91404264323515	3.53479645933176	-10.9468182534055	6.45895815453049	19.2456186748558
134	2.46905887256785	6.74182755952815	3.81102297412835	7	7	4.09598810831294	5.33861315009374	1.22214673437674	1.11947862288932	5.91150465118965	4.75144104473065	2.21863136319166	2.76374507017746	6.2701458502187	1.76876260420133	5.08767409094425	1.81604504511416	5.99985780860101	4.98112811534872	2.89983903205514	4.50497733643577	3.25375980301975	5.42349826650633	3.09264423279791	15.8837226956864	-6.65341346986816	-1.44495412915911	5.13464298130166	10.2302214006783	4.40372384446758	6.24706588836358	8.00546794929696	4.82598993291657	5.05691889798354	-3.60047379591617	2.62184529812703	4.12497198262691	-16.102955593186	-5.52678184194063	7.3106028891205	-5.03896378178101	-2.21477301452045	-14.903835554447	3.4674377559517	-3.55200826729806	-0.084806726565556	-0.471797264815813	6.61515271196043	12.5252607626758
135	3.06575033563762	6.18658797549656	3.59336069094697	3.76861296984878	1	2.98324505671983	2.53072647839832	5.28658309562439	1	1.64339551002287	3.02669438488168	4.7346752765195	1	6.95600728255349	1.5576417485173	1	3.07590214184273	3.9129785160856	4.77217339426348	3.06756240329435	6.58267561465241	3.13608020104578	1	1.76521569173081	-3.7833893679406	0.607973251768344	6.40741104392145	2.88592153845278	-1.64681486179126	-2.44177615937715	6.09075494755464	7.00074482332541	4.65293647121209	18.5391647955704	-7.46850002844082	6.07254757206186	5.96060072729899	-4.45714789674799	1.27165203617717	-2.15590190011923	-4.53967925540362	-9.44653915511065	4.09161710345735	2.99465081176486	2.72631431576312	-3.59145362578198	-11.5135740679144	3.77371635326103	10.2208716829286
136	2.95794590575276	5.70764042449387	5.38185760122016	1	3.72310716219185	4.12255253815441	7	1	1.46100334468372	2.07260813378753	2.86001262655401	1.16866041509435	3.29947596066407	3.63957660268977	1.75069130852674	3.79832651445027	5.57853950113243	3.97225073636538	5.25204767222734	2.3542990278892	5.25118931715889	2.32012842788552	6.83750275738986	6.18730033643152	5.95676965910325	0.330815872819497	3.4680026181685	8.78489858919351	3.35258422575747	-0.514421936574608	7.35166528149136	3.13112976684373	2.68959014700819	14.4903075705323	-1.46043508494004	5.75923449615299	9.54206123189309	-4.93795009053185	6.88155546162259	5.03301006268358	-2.15329879552072	-8.11310708474806	-0.996116171591657	2.69797775224151	8.08307966697138	-2.28121297917284	-0.695006894920444	6.32078132881898	10.7345959957884
137	1.23450970548403	3.054421263611	5.62935165967755	5.55859229909024	7	2.46024940323137	3.33847013198371	6.04586361289582	1	1.46557462195032	2.78686232152409	4.67364006803855	4.25762170166597	3.84127152432813	2.93802852011127	1	4.90164605989578	6.94924394398866	6.83742056169755	4.59088768899486	6.97779991230661	6.99498275021755	4.95724474016766	2.26014576224212	14.4841324701188	-4.43605323673655	2.70127981201472	5.46835644527825	9.20031049316815	2.47396863835706	5.25916910970459	3.40110755942817	3.89730625881093	0.203568127134612	-4.38053366226343	1.30987122438341	2.87303751296042	-12.7323246448112	-4.70701325335813	4.77985903512744	-9.95992338375363	4.78540999185891	-17.473971555488	0.776475833239022	-7.28182757521023	1.67566103038566	-0.99466546525764	6.61776115618441	6.0353521218009
138	2.12997303643845	3.2079122218321	5.55398444361176	4.54883773512371	6.61064968798319	1.44585117597452	4.6212862786596	2.8095423575653	1.17689287124664	7	2.870474272252	3.78935675113789	4.96710829706545	4.0415797337773	2.74374099671548	1.19185381625739	5.83682463421596	2.27812791651478	2.38349715898005	1	3.58206447150663	1.18262394690959	4.10151619227982	3.28250252293914	6.14002791073661	-6.3987915516072	-1.21468102520326	4.9372595047276	9.56581904348008	7.36074242624789	3.01105619176598	1.46209151394968	5.32242015274763	-0.168160518800715	-0.0527490802834784	5.19160210241556	5.52129753651151	-12.7460822984222	-0.209909524485585	3.025908832629	-7.32210391166565	0.763989596632115	-15.7509495532629	3.14056125358967	1.92807592088832	0.261445754047469	-2.68924910423446	3.61569411613879	13.8674691383902
139	3.36795974567162	4.65765289389465	7	5.00837085688353	3.52816025516878	2.11890330467437	4.88337972984123	4.13588647233944	4.78988620597073	5.57153606333001	4.23535028577776	4.56787133031024	1	6.00397766720687	1.40142013030328	4.49552642992003	4.2778835931213	3.27892667068305	1.98858549524796	2.45081686541268	6.61220070351186	2.16415491083721	4.44261987679312	-1.69827607881534	-2.50649124147785	3.74972177132725	7.94178940137854	1.95243005393438	-2.09938299009003	-1.6662380762175	8.60517852579629	4.55957909444285	8.37799003578394	15.4521068379218	-6.27563043332874	4.5826817791918	3.65901739676638	-3.58106629280156	-0.815344911399311	1.12123527857163	-5.53254817561105	-10.5136965530732	3.00104338124061	4.13508097809907	9.11829051401602	2.73172049796786	-12.6218064030465	2.61853015012984	17.6156385971656
140	5.60803853582169	5.0714738035825	6.99336770864073	5.67170775243286	5.02781684124673	1.15164141412654	3.90662614091204	2.46336589005467	4.64206971043319	2.41160863208653	1.92820376187574	2.29042541516499	1.63750809992508	7	1.16409057496848	1	6.4581220759002	5.04666313950458	2.19073733013135	3.31409358006405	5.79919180239621	3.60178211046356	4.08457815319158	2.74517732121931	6.36088621995269	-6.98038178426702	0.719005536597396	2.59562116254912	10.6577828392161	6.28309250586435	4.47651294560549	4.58734141958095	4.66929540540177	0.895582187105258	-5.45635405209297	3.01925506344019	7.08726246728066	-9.1260890845052	-3.41697297275915	3.98825812577882	-6.28840185944005	-3.62734936101144	-12.1329371098948	5.291864349806	-7.44864833654696	-0.506351086961691	-5.16762686950043	4.74272414651594	1.84529892750361
141	2.09894021248169	7	6.99686275385007	2.70807340139038	1.26536491694461	2.97769867275017	6.16214215769975	6.39919316362424	2.18141871135399	5.44595860848258	3.31208106092068	1.82687015242779	6.11559832360499	5.87948591975372	1.09838200409307	2.36404598160665	6.24366585665707	1.20555441014124	3.5787836882205	6.49619602586039	5.14767884502322	1.8079839649455	7	-2.43076130649375	2.80450453562742	-9.74891229732754	7.15237682661386	6.31251065844764	-0.673886576104454	-1.13711625979301	-3.20424195459217	4.06888687674048	5.23994241380629	-7.45802787160521	0.242508516085679	3.93646612015876	8.04952901273851	-14.3586842643049	-0.929013143850284	7.32069047063459	-5.95760023928322	3.01139774235633	1.84123620138921	1.55480793440594	-14.0654588529003	1.16624599130906	-17.9243536021537	5.58550865049268	7.67802993487621
142	1.50291479470004	1.47462609333335	6.5090289307875	1.76873705498275	2.13309951441731	4.27716314127401	4.51040578224116	6.88938151924489	2.85076908317396	7	2.61615321938312	1	4.38138828165335	4.50261123461081	2.4753250717092	1.5664950968492	5.91448303017517	4.21613971399607	4.06563564043695	6.90738310997163	5.76899595350146	4.21382654853155	7	2.00825407876758	8.82099538200508	-3.40676139782701	-1.92472622931002	3.50171094730908	9.51424332670785	5.65091526320709	5.39293221688913	7.22051560624203	5.68762102320633	2.61048377594403	-1.32551388302524	6.64085559583257	7.85260294911206	-9.65224034480489	-4.91140872307016	4.77088108516469	-9.59778109469688	-1.9828272389598	-14.2678489007978	4.92451847602357	-9.55350256963057	1.65160564132793	-5.91304248052406	8.63634832838601	6.53481982754096
143	3.28724908536111	1.95417784671092	6.23368615133224	4.02323075422268	3.0787251505066	2.17907224924812	1.64760184117614	3.82906358292286	2.75041845886539	1	4.32595986783896	5.0843397666793	5.86881441405343	6.09708018956826	2.43810967524624	2.0760793551771	1.15221989275801	6.82927381037965	5.87148422882715	4.46844455749311	5.60929555612899	1	1.29692583795006	1.02570725886977	12.9318690061819	-6.00097753384053	0.938495502737051	5.0187707214003	5.72317107962833	4.14919449610375	5.70981745504279	6.56165660001414	6.2264791018793	1.50204862790829	-5.11690291767552	4.73235311245712	1.53593847363736	-14.6073492586225	-5.29783023799018	4.99466284333493	-8.09095855140253	0.0043827803247079	-13.9508901216744	-0.383294566886427	13.5619522933205	2.51933517303454	-2.8766771629031	7.13537068887737	15.6051515926844
144	1.34453244453459	6.2044237757299	3.34782686477298	7	7	4.68083680622488	5.87380865657832	1.32186732480164	1	3.62090428783114	5.49581188386558	1	5.4509099013848	5.56800491819889	1	2.09587721194587	4.66798467735709	7	6.51763396889221	3.59353676954126	5.39309484432052	2.48179706626929	3.60083265951535	2.86652610406244	14.9428088574661	-6.27741571075542	-0.784814049185354	5.13936576321437	10.3122446717904	5.15840072509835	5.58638523090457	6.79078068725004	4.12981991771475	6.7013693309834	-4.25682369802519	2.33472775838699	2.95208629522486	-15.3149586290238	-4.94485228386011	6.9017413452285	-4.60630021090952	-2.42401572660142	-13.8464038745512	1.55352209738276	8.16206564796802	-2.04484613837789	0.883682540809008	4.28535058078517	8.18377352822734
145	4.23850288683198	4.00540963377903	6.50677186468741	7	3.36919392955783	3.44169690820295	5.14790256695826	3.06392380968319	1	1.61341200154192	2.15952636673187	6.07451852345902	2.40246322344772	4.85122587864763	1.03631356978666	1	5.9467027923497	3.06757863253049	2.97444428741941	2.0464181836447	4.35359923533425	4.47921014620792	2.57743493456211	3.73290011625533	9.31845554202448	-5.03187820680029	0.628494413908579	3.24290406938588	11.0613834714762	6.46651742569835	2.51577584569442	2.71852223725985	5.61295868519089	1.44102020999449	-5.9494550187815	3.3953397920866	6.40195664914705	-9.89489185833638	-4.23573338958437	6.90752837869895	-5.78670460565694	-2.75030897020537	-11.8967864288364	3.45262820845157	18.1898806935081	-7.66824640664277	-7.03506022521843	2.3508871806833	2.34025819214969
146	4.16935537949249	7	6.51416030931787	4.02197749659782	3.04280802236355	3.44493027185014	6.59485934987898	3.21043969278696	7	5.38954114364699	3.51357877366811	1	1.90430475563589	7	6.07175668875412	5.5987820532558	1.25052010945082	1.84099918197006	4.58477444233838	4.11886760935436	5.48308542478205	4.40926938581153	6.66704361846377	4.95254036924496	-5.3833612797158	5.51969593499961	3.21694037068444	1.52878316976963	-4.22564794823689	4.40366507164334	4.9312457709222	3.78367124417674	1.99745210089889	12.9163314742296	-10.5554309971675	3.85578831825068	5.31337770712009	-6.28652683776786	2.32620221967452	-0.135466420656381	-8.42838980755016	-11.5090866164405	-0.292551967768782	-0.426145165109036	10.1468719153975	1.07649536534469	-5.57016027837751	6.42135910962548	3.91458211871094
147	1.5391046408398	5.73515798778523	5.88440089022883	5.37255036490278	3.7070592293379	2.29508428701041	6.97888623707754	2.07477320170793	2.62841724016232	4.75169815675336	2.81037243368635	1.85279463877416	2.75402970741242	7	6.08019904449632	1.55705619834177	3.85646874035717	3.51723018096879	2.93512551601611	7	5.31499825727681	3.75498485305794	2.62370264078896	3.26719920640673	-2.42426041396351	-0.674517294632785	6.07507224921429	6.47879724997117	0.762274367418457	1.2727665736499	7.90986253372465	7.7176710008241	3.808421263372	15.0647178662479	-8.43854859603182	-0.0611919450644213	9.67265036793703	-2.20077870404317	3.16449695144399	-0.411297048120076	-5.96813509852361	-8.12499639899344	3.63524206242326	2.01644216325886	-5.93627660971625	5.23903700536718	-12.0849125360023	2.63807836513311	4.12775344854633
148	2.70023105443969	5.67955316140779	4.86468738341077	6.40625399235454	1.93352536485949	1	5.1506536755197	3.88949250111033	1.3193306754409	1.60611433748026	1.89205098141204	1.53346275790979	6.11050411911795	5.15197601285101	2.00590085436366	1.49687860276516	6.43340930847531	5.43277821825932	1.58385580655152	4.36440780172014	4.47705723033813	4.42164581727253	2.62614691789651	4.36136822749281	8.29106321173725	-1.61503885012923	2.33435172263582	4.39277392377604	10.4263011177632	7.07303470052837	2.33358043684206	3.65145963528222	11.8176801038742	0.776903739488739	-6.38276829384608	3.41704509887757	6.25907686929638	-9.22536891840101	-7.97185927499484	9.99959774333154	-5.90442782969978	-2.71661865593757	-15.3066951882789	1.07322544127969	-4.58652460658715	5.09363233359798	-2.37597876707598	4.4564000286575	7.59312068696936
149	1.22260079995967	1.07464618240609	4.53787214046282	4.86196387722099	4.38792174476246	5.75245598923415	1.46412576276519	2.27880915343336	2.7966256947401	1.9249674550875	1	2.37623543354161	1.66672513994882	3.62659662577572	1	6.52758420720168	7	3.24954448642719	3.81916443788342	2.29859878461751	4.12213582449796	4.66054069792536	6.38148706358885	3.07899318131229	13.9295172593738	-4.6964136594698	7.27010048573244	2.48922905131688	4.79933049236257	4.36162241144923	2.54704083064135	3.75697309722748	6.0550167444696	5.08339552139575	-4.18888144262452	3.77196398977097	2.4748670201143	-14.2313861432436	-2.64598735127517	7.03879117548047	-10.4888901011814	2.46738262998455	-18.6872489190491	3.96668888660736	-8.43409177317024	5.54240163344148	-10.638656480933	7.38358252010117	19.4685455031826
150	1.78007145071325	1	6.28865583620436	6.42896583699088	2.60885778946375	2.24157373848558	6.22709985434629	3.6429342843829	2.25038138336564	5.34349171691984	3.03401354832568	1.61350174544474	1	6.14088982801396	4.67771859427179	1.69654752232073	6.63795610089167	3.65407957370855	1.98066508712974	1.3053021336383	6.82977457399202	3.51302344857338	2.93450597889335	2.23030684048549	11.0303979088473	-3.45603503285897	1.17801012436628	6.44437342649722	5.85943215906818	4.66585034993245	8.56825358465835	5.59120389062865	5.40316753707399	2.20513886539658	-4.58332039996191	2.52529866351924	2.64889104934297	-14.6978530758703	-6.47268964308401	5.26054268573832	-7.1613595633101	0.900007944068761	-12.97319474207	0.0816415219475188	13.6198456886566	-5.11412678547615	1.35897120657329	6.70572823019693	4.26948597296001
151	2.17110695310573	1	4.60071531290488	2.32318628931748	4.1645288074126	1.3699281467845	2.59103036854682	3.45958122229725	1	1.59980693488856	4.30789057461057	1.14084721226314	2.50845842576343	2.95113124577828	1	4.45317453451146	6.30096337105306	5.95179645028307	2.74185541025765	2.16834273307604	3.91726940848895	5.00522814671904	4.17656761880185	0.688702693254364	11.5419381358873	-4.63900061782482	0.485638577342104	5.18879227809629	7.94155346490618	6.35611517704934	6.27690946433929	4.26157594663119	8.64962623189481	0.549988635910995	-2.15020885114491	8.98615639247424	8.70365699798663	-10.5099129392294	-2.21481375639999	3.46732278297323	-8.2790279020583	-2.94349268685658	-15.574210857936	2.17052411658154	-5.41367311602049	-1.719892792259	-9.11173388498152	4.19032434211556	2.27408453772882
152	1.04821681201923	1.62947868463739	4.65522566772708	1.5541150711264	4.55935072470511	2.86372462924424	1	6.7999047310812	5.16727446269363	7	1.36186889983006	5.09832075398035	2.49500401758049	6.21066231421797	1.86960059945318	1.89558504794777	4.81956834085675	2.28167029798838	1.18815724610018	7	6.73532767441076	4.53524047121325	2.96942035741665	3.15266483151336	10.4904165551174	-2.90810797501894	-1.68613658244913	4.06656903935378	10.2535234028442	6.98062378726578	3.84313628483591	5.66795613151558	8.11410779291163	2.95508919770835	-1.99949085693773	7.71269549500839	5.91708918982178	-10.4415055266464	-5.35361896127623	4.53591328951048	-8.41159973037338	-1.13442211812522	-14.2178087780299	2.89498523366167	-8.84656998096779	3.59199498467888	-9.17124113980221	7.675706548664	12.5516322920114
153	1.22898171970387	2.37179728752859	5.63045533905102	6.34267086555681	7	1.22651790442667	3.67442329283568	5.07656880549761	1	2.03427500231164	3.91220208452314	4.48451043628662	3.61712071252352	4.32300204693854	2.81301539861583	1.12514335167112	6.33986057363421	5.91714015755588	7	3.72121177099815	5.01393048900194	1.08872402100047	5.23272289110619	1.95622464979037	14.4824130730706	-5.33510583103945	2.14974335261354	4.97586813766053	8.06725304181587	1.65829785838334	5.28796189692761	2.75384561204966	2.95670782058513	1.63734365515236	-4.21243985798894	0.524608886078369	3.02076061419863	-10.9518209536097	-4.93964656350959	4.51446467415308	-9.77408787982308	3.65327745695617	-17.7736761366153	1.87097551044148	9.3000179258069	2.01560572946722	-1.87119780601535	6.86344489535695	5.55212312869565
154	1.53237759017102	6.42371429325724	1	1.18328739793922	6.36848717361458	3.62110639999782	6.29460882047178	2.91189424808173	1.37230832076342	6.05849229676777	3.19469307013443	1	5.29607372138455	6.21777585554737	1	5.7184180876309	6.53810350170048	1.17816654769839	6.47384920259204	4.95323787181341	5.6526705435667	6.65775933431677	4.65316360568627	-0.950163087930638	-4.02286179273359	0.757782417941117	3.52784520985983	5.06296967879283	-2.37610007458918	6.25773663726958	5.4660893595506	1.45302747989829	1.98121481850842	14.400653745784	-2.24149292523024	2.42758431950186	6.20806844684643	-5.08433930397043	-0.236622978086898	9.8215792514415	-0.00692823226179551	-3.2118472821496	-4.20260156623391	1.64475694758919	9.93110763623306	2.93374200532171	0.765586212713896	4.5773131105787	5.12716147596323
155	1.03703753004407	2.70866117912988	7	2.50148191469709	2.50233602514749	3.48086168148658	6.94715844491999	3.38260038704811	1.84696747247433	7	1.37753343723445	2.20140038625515	1	5.31351215904849	1.75975440242891	4.51003139154302	4.21172716914602	2.36210978191126	3.63498697958108	5.76428797602248	7	3.33001811503775	6.23406455616205	1.41464429070355	9.97798493252429	-0.988845471729361	-2.32224356943869	4.3943363498728	9.89974088087143	4.69785379622391	3.49428345318396	6.96851963887057	7.09965238965438	4.25097330880063	-2.33740617785051	7.71393186020379	8.01732050894917	-11.1458926311211	-5.3439549341637	3.85565969210023	-8.68991258458167	-1.81928026336516	-15.2031211447906	4.55236679474176	-6.31908583778626	4.68206181342507	-6.18563146218238	7.40443982092502	10.7596200255134
156	5.28094521293451	3.79897512240387	7	6.43010538360585	2.62393610554682	3.72884299649817	6.81429473125316	6.45478303771968	6.74025186516837	1.78842628455958	5.49002445033414	4.98773140418535	1.78915795154656	4.14762769616043	2.3405083036865	1.42332110552068	6.83837291551379	2.37072114869079	4.16909441278484	5.44271540509282	4.62580409721056	3.87248473164182	2.67905901750978	3.59321736019482	9.13897221656388	-4.21918532029769	1.60985126241597	3.41986518139891	11.1173225788817	6.41524957046113	4.02884483153915	2.84314002942697	6.34402193877187	-0.523145953091173	-6.16669587372509	3.22776401488928	5.60164967633776	-8.82741885577632	-4.71315811663055	6.27958031022902	-6.70662976772004	-3.18181350515733	-11.8377100219374	3.03722543401332	13.0757898306083	-6.18899039064674	-6.33624402622067	5.51024953559129	2.59280820499438
157	2.56829769192053	1	7	7	4.17776978438119	4.20210974633394	5.42577289725605	7	5.1487408855854	1	5.06432464875437	3.46739588667986	3.54579565094043	6.40117292903425	2.92315832889771	1.73705132782881	5.71023050728494	3.33372433157094	5.04336094682928	5.94317753053392	6.24763351549362	1.43667487329268	1.35963436419459	2.89979118871935	11.1268830507305	-3.38499383555107	2.0018597364194	4.93083778812286	6.70467070710337	1.04501585996612	7.17118323074895	6.65837208538891	6.17378245423182	2.70598808990871	-6.07937464109398	3.62441175882959	2.07813471496847	-13.9955006711441	-3.02872594945593	3.8151191944697	-6.78393130843942	2.77117674604141	-14.881165618603	3.70534380999259	11.6269539947431	1.34397385206886	-17.7137319099929	8.12543104659799	18.388593599544
158	1	1.91126065203277	4.31718499027763	7	6.1056165652306	2.31563452263504	4.52237245815595	5.73015314993241	5.94388385041	6.14753634065738	3.68005378377105	5.68573458817383	1.85688462191845	7	2.6649472212423	2.02109616515374	5.05416865865548	4.14506730144352	1.42077178510562	3.13647722199181	6.48758576473824	3.82720217986875	5.14105365572296	3.11494989664238	12.4264983427399	-7.34117060546784	-2.68797831985195	3.61317197009263	9.00958077165887	9.08573563268999	4.03369855078193	-0.105282142009252	4.53136885469666	1.23743640985452	-1.03765814926502	4.29778010814003	8.22604712491323	-12.6937152176998	-4.94525916536006	1.30650954789734	-8.09474413451477	1.04460361438386	-14.358736541405	2.10978903877946	-6.90706363670639	-7.13398505617251	-0.42292708108729	3.45317245393825	2.89353261759077
159	5.65306988687571	6.52073091318146	6.59042024153669	4.76315342862462	2.12751767255113	3.17743960876524	5.74904515837779	3.40420913110725	1	7	5.16713449167278	1.29589194169335	2.17679446058574	7	6.21637566542939	5.04944791087246	6.29327132045296	3.04773946700575	4.53133729338583	3.94890362769281	5.79637065850406	4.22861544410812	4.71141273623158	4.91419591806024	-5.79089565276237	5.72095030946635	3.10029687888493	1.93321808166654	-4.09725909151537	4.37957090088049	5.69117803627079	3.44879424336817	1.61082575638644	12.589039265925	-10.2422402443578	3.25249224776946	5.50542846010595	-6.70279669787965	2.30964600252473	0.466144946108072	-7.72466713064764	-11.4397861354126	0.753448515594908	1.25760550975533	9.27241937725675	1.59066633614425	-6.92760474096259	6.28300883991794	3.75271818613731
160	3.0263232570672	3.39196780087075	7	6.5653817038546	3.03371309945359	3.35255570437328	1.52724262333803	3.52197311320278	5.73290483365134	2.45391634867706	1.07726416554422	4.86196681834718	3.45651619740243	4.8667707222505	1	1.04354544860727	6.47591901838807	1.47657390176889	4.43100009897074	2.21958200356227	5.14749979450288	1.08350665330101	4.0810494939127	5.33606790966467	7.58629748774163	-5.82184044676951	1.07594031945254	7.2990983324947	10.6114850908312	7.17483183810203	4.86072962366234	3.09436449417357	6.25989436653128	1.62901699037855	-5.81956893907377	2.382648893038	8.30383380712476	-11.4441382471901	-5.52601417763555	6.32886464577321	-7.80812928240664	-3.38094579180532	-13.6062749866588	1.53165017307294	13.7436121970067	5.31254041638306	-6.45045602545102	2.38604802566533	5.9009518670508
161	1.93268038358842	5.44716688492871	4.63952844112139	4.44824227700396	3.63536639091491	3.01862146957759	3.63301910104906	4.96932291301423	1.93816690080828	3.6257447113893	2.17413605705534	1	1.69154043730733	3.49701250297566	2.72225444063558	4.05489785043872	2.71089931638011	7	1.77285899505568	1	6.96110354431301	3.92694841629431	1.39594774575292	2.37836473593223	-4.11314728376932	2.67004659582716	5.77476557909063	2.4916450676677	-1.69502040489166	-2.84157625533715	6.7569630756608	5.95776438095174	6.40733243242121	15.6837967086359	-6.06685756078118	4.87221551602037	5.78443357414796	-3.28302461095996	0.815575244942018	-0.615896360767399	-5.05472791190014	-9.29535783867924	3.63723322589078	3.51717874921301	-9.53867917528713	-2.1366102237424	-8.37147758860435	0.48731266386214	5.53775101432375
162	2.47083425966659	5.26819833379777	2.99251402468738	2.17433136948443	7	4.15510709709148	3.54407584760688	2.82671388973376	3.97505874539886	2.98697548933862	3.43870823840914	1.74079062006647	1.21676553635263	1.72929411930468	2.49857252471583	2.33453311398857	7	3.84728374426121	3.09502479201545	6.27468671473429	5.01451594095506	5.07456683939354	6.71610489631698	-0.740439707805559	-5.36990922504303	0.487004662024407	4.00692558026127	4.68744978975263	-3.62412463847102	1.39836841332835	4.55589462963092	-0.519632789243073	7.48022173269814	14.2456504032535	-0.202638546689302	5.39853765466066	6.39237726534747	-9.54639971009738	0.368451007690924	8.13923865886485	-1.26985151578404	0.779881856156532	-1.58283479130119	1.61013444755019	10.2775910060573	1.99891776887844	-2.13502550824619	4.24728512312854	3.94513843235242
163	2.33509720287374	2.05357938074813	4.05898417285942	6.05887769673416	4.80239305301399	1.66013381685399	4.55745527229867	1	4.39709657029	6.04753446252638	1	3.57887480162267	5.72687969188942	6.55743803853911	2.36577319877208	2.22442883936572	1.8593204877487	3.66079037148473	5.80861501261784	2.03803524135827	3.4234939055408	3.11286390054508	4.20762528970237	1.53397454175967	12.974628662868	-4.580105360883	2.87423952656151	5.84334444137421	6.97904072566899	2.91048502056923	7.05224162748811	5.34748062072335	4.67538043209575	3.8778273642708	-6.4082626627778	6.0308346420248	1.58571975952735	-14.4716377172916	-5.07264894619158	5.62143868017167	-6.47329537781671	0.388534385110669	-13.6050146512593	-0.181167369755833	0.838297389438291	3.88156889397722	-0.809635628329662	3.56938301242399	14.2009255064673
164	1.19464502751965	1.85184252363201	3.64503905468927	3.96886662835418	6.7978931978917	2.04793432671865	1	6.82014428523492	4.91387298828939	5.59646901844934	4.65257840515261	3.17893407174164	3.38461230836618	5.69452407271158	2.58926819789799	1.06718375858731	3.13922492801764	1.42614896000922	2.47681763290901	6.32730199417957	6.77905614332293	1.20268876290923	6.16088416344445	2.31107752381655	8.85600919933667	-1.81121959718274	2.13510474825571	5.22097640535648	10.8689739663214	5.15596941325623	3.37338940437265	2.96650371821118	7.93147689944594	1.34225215707143	1.59402836295448	4.51996532415115	11.8882782382715	-12.5971842446475	-5.3808908811931	8.45706360842395	-6.53545730265707	-3.12893982706986	-17.0650206187381	-2.28052694493934	3.94613992349946	2.1257157675691	-0.992695806621962	3.67719074980897	6.27913361781672
165	1.82984217186293	4.40435750240218	6.51994881076382	2.54388777169302	3.28766949447263	6.28319539771884	5.96279086406963	1.97457957658655	1.3942026559107	4.71563162172634	2.06057813923535	2.65717345391299	1	1.69870940093068	1	1.20064837349075	3.1446298983322	5.39052449102944	1.94697537976596	5.26841523443342	6.90913853290183	7	4.76894275706409	-2.39171385485379	-4.17988799877265	3.51786403782197	4.49566189109811	0.840807670793953	-2.55896709700215	0.924010702137225	6.3902040385091	9.21520327213009	2.61785658816323	13.9199856490822	-6.29530753792688	-0.659526266959312	7.27005564005831	-6.2492009550124	2.17610043579946	2.81408898365673	-11.4232557105411	-8.66103736704534	-2.07851373591043	2.20852485011466	-5.01088917397237	2.01975545286456	-10.7325695766824	1.74384469339289	11.6590748727559
166	2.8318074002647	1.14054263697689	5.6572393350083	6.05776208040651	4.80617658776065	2.51117985602194	5.57312329134143	7	1	1	4.84344554558485	1.06206288657582	1	3.1887304636344	1.07853022457972	3.70518399718625	2.38841113039337	6.72720475209444	5.48381159820539	2.90666919716689	7	6.85406657998803	2.9431571541013	4.50412939858806	10.6347415516975	-4.54523756892948	2.00811667316116	5.28533172633297	6.55205616515153	2.3963118485576	6.57929447567802	6.85459242943965	5.85207677153951	2.88589117789679	-5.65225542062824	3.87399036105202	0.711273293852285	-15.73137930505	-5.67541293188854	4.84975892770537	-6.80255136350459	1.57831955642932	-12.6457117336316	3.483458925172	-14.3111242693742	3.96083207242813	0.281828352538461	7.71091162282381	9.67052559640758
167	2.05700419335801	5.99542132211259	3.95344240818676	7	6.73790546881188	4.44693306962606	6.16778563666834	3.49817568663019	2.2713354092745	3.79296612361799	7	1	6.13027581905162	5.27784869518498	3.69970002117809	5.14356382463199	7	6.20128521157771	4.90435986803888	5.24482219214363	6.61120651239058	4.99947684747307	3.7712706933037	2.35058035627008	14.6952350103111	-6.23688875303751	-0.359549785189692	5.66015219116755	10.7642463262265	5.26683866064322	5.5072363022697	8.64493366369149	4.72527357783717	6.36759505124467	-4.78076026006237	2.4690922288367	3.60314886851407	-16.8876509549961	-5.10550758139812	7.30774276067998	-5.32507215578593	-1.33563680222082	-14.4051622147002	2.52466509153894	0.872412657964463	3.70625855229985	-11.0560081429075	4.81524816086334	5.9791442206045
168	2.1152972318519	5.70459058017953	5.39441806636074	2.10345571063325	4.64668453419553	4.33741392700421	1.70085785590745	4.83968005085789	1	6.31246825446922	2.62333429652341	2.91196302910874	2.44423074001589	5.59431201260911	2.48543650995113	3.38356554996997	3.98108247555772	4.84075270070972	2.60557524778741	3.54431566491509	3.4580059760498	2.52013030196782	1.57299252601119	5.62075793034965	5.98363617747374	2.05193262784961	4.28952751959956	8.15480837689636	2.54537617584824	-0.102871078278834	8.38848969580397	3.68956528114237	1.16411236836225	13.7432226775329	-0.646224930783964	6.44219945039558	10.1758904497592	-4.05098594470642	7.33237768528635	4.82562596537495	-3.11468907045658	-8.50559780408645	-3.06837692264979	3.76126515946908	-10.3435062579738	-4.39318369566844	-0.202625488499679	-0.0054034174253159	4.52580889265433
169	4.63048329728051	4.45840789156904	6.73175689008406	7	3.11523251030268	3.00017019154089	3.77404089306008	3.17585319045615	1	2.53607696204104	4.94222712897063	6.50092491671368	2.73778180538609	4.40876796245584	1	1.55016920051842	4.20210960668281	4.12658088909721	5.86022566661619	2.40028482309682	6.03438843179012	4.52713830814733	6.44138190422205	2.86374308804355	8.5037056061984	-6.06804726629012	0.753152266047512	4.05926287201774	11.7059356541461	5.79705953131216	4.04284151415193	2.26174622903228	6.32171876843817	2.39489338831198	-4.92420185742202	3.24832736543733	6.83566095163746	-10.093604764739	-2.98793235713949	5.525971747503	-4.92708947775829	-4.15015580624627	-13.6541824526773	0.0753568151679568	18.2737264718809	5.87138860299887	-7.59894224658127	5.9471161775574	7.7844559593777
170	3.09863956043756	3.34379801828885	6.89897571174225	5.80854348949268	2.45912825119768	2.54499982223554	2.66605271396316	5.17341854329509	1.60573479203169	4.59090607243042	4.66513128930511	3.09168352647304	4.66547731951937	2.84500925466932	1.71809794959212	4.01888222352438	6.44768791695668	3.24939609632861	7	4.38839771466108	6.09072342740763	1	1.93421058608672	0.435534166671206	11.6061391008625	-3.00164875062538	2.32191226944834	5.42640741140364	5.7352177289111	3.94961750676985	7.93303873110885	6.13928846399881	4.91728990970899	2.05355515405678	-4.08277533040703	3.9900101127212	2.27375515104302	-14.5349326769423	-5.63675025899697	5.55236391908517	-7.19454154002367	1.75814984886116	-13.7608150878213	-2.17029655983534	12.7600223680691	4.15380689273404	-11.2565360242571	6.11617465315567	7.40471009357047
171	3.07925374558495	7	3.59190781564061	5.2340933571259	3.3813566095442	2.51866632182526	3.15751223479659	2.6091516893894	5.94250821849596	5.53490481317127	4.91074100588378	1	5.03973178635021	5.97538678821963	2.54462440112625	2.06150057806246	3.06096200245431	2.47462517650697	6.58398520149896	2.39636639543227	5.95892699537961	3.15004006351333	3.87476704736745	3.50323431046733	-4.96727299797871	0.0658294664259635	7.15057741078539	3.48566607357906	-2.11530355997318	-1.54382481997304	6.86191071868486	6.62723211008343	5.62798413638999	17.9845400009466	-8.81283421799815	4.63719414082104	4.60681490434515	-4.51488089359085	1.43232112831383	-2.5948811481983	-4.37372058175208	-9.62491913341348	3.4116532198196	2.70490888298432	4.05229005413782	-5.53171872388576	-1.18411303566692	3.30545341314261	6.44216378257432
172	2.15231251850148	1.30425884416181	5.76230590720616	5.92716510877487	5.11459770233235	1.70036254009285	5.30465523708738	6.24465314055561	1.28363997915972	1.1080319984018	3.86254836710671	1	3.59169727816904	2.90834573278072	1.2949340079537	2.14780062669228	5.48792227216244	5.48516406260094	1.75955760114906	5.55793381697988	6.01362010512294	5.93184771578184	5.27591488903261	3.30400850829125	11.2987972918725	-4.20126752850367	2.12713694787101	5.44698552627063	6.35235080104227	1.0700629174048	6.98079354611001	6.53464367093479	6.45122559711326	3.26244277301382	-5.94915752139265	3.08377958756911	0.531908342412301	-15.2718059891522	-5.3478108170101	4.85410161155569	-6.14167065726451	2.7173836635353	-12.8029903217576	4.64250454495594	-14.3603151423192	4.37028697800137	-0.150889962369924	7.89064766199165	9.28330115920357
173	1.8209490299332	1.02091897286564	7	6.19598828658413	2.47106716224888	2.12327436191254	7	4.85737043488038	1.03877547199776	4.93006389010298	1.73660878887814	1.52350893332522	1.67567452712417	7	3.57859206471002	3.88520782149531	1.06187521992453	6.44517509067862	5.61230566091891	1.79524302719297	6.52030324589638	2.13267060039583	2.81502968703506	1.84643293915887	11.0447828227687	-2.51306343995273	0.711494637368095	4.75264435123507	4.66194456876148	4.6851295702181	6.79943268046482	6.42442984922308	2.7511198613201	2.02932908672904	-4.53924802955549	3.3983607627263	1.38923883456589	-14.9734108142294	-6.35971157249443	5.28202363357279	-8.19615718160814	2.04093687700113	-12.7205893802742	-1.6774456031067	-3.10558785818512	0.864147649879835	1.31836636996012	5.96268029988963	3.53261865598553
174	4.31983736534155	5.66039876638469	5.30867910621309	6.39001446929568	3.95465414652077	4.06569080844509	3.4718661968667	3.19842770834091	3.24740509797373	5.95767398670849	4.48945706934852	3.76825067791055	1.17307319533949	6.10717759447469	1.03185881362322	3.58832828866934	5.99225514421179	7	1.7344332422487	2.90909389462553	6.07685865640999	1	1.02106147995932	2.244086670645	-4.62844943489889	4.95710783929554	5.45410323929318	2.67226076036005	-3.43205434642287	-2.11114848763647	6.60372572656036	5.87715116360346	5.84370062904371	15.2813332193321	-6.46865212580251	3.1812872061012	3.38354417415191	-4.59493644552709	-0.0945901705063631	-0.524023359388645	-3.04992436237845	-11.6603203973097	2.90981529725577	4.10152546099261	6.67735093614897	-1.66051177329737	-12.1377167243784	-0.684469873565556	5.03150431793698
175	1	5.4212462315635	3.38099390949768	3.98163683839789	7	6.21475126835317	4.51768099974043	2.96490808800091	3.74080591849308	1.73487736747352	4.47518464172679	5.20538436247551	1.93707271879586	1.35063045649053	3.10925931660418	2.76650668810662	7	6.18318610315696	4.66450922926948	5.77772879668028	6.43998234229028	6.25010661994289	3.92163713200479	-0.94939635821301	-4.0931833498773	-0.550886392372622	4.20314702527507	6.53750426124899	-4.64424433065625	2.72051046020644	3.05213998870152	-1.06913076827882	7.93086908192835	12.5595452872043	-1.9918693498151	5.63599248848576	9.29559478197211	-9.00660577194708	-2.61945490704281	8.06225196043386	-0.895590255851171	1.65059715795175	0.0666960939427978	2.59902751020815	10.1232446316798	0.462678251728961	-12.2354378919828	4.39865899306925	7.95816137478874
176	1.9480224004186	1.8529868237163	4.27438836636832	3.42259178395136	1.25962969450246	2.57736941217888	3.4853111658667	7	1.0135652251508	6.9864807213338	2.47293330232669	2.23688681170222	2.09273548786294	5.92791672314278	4.15653228770114	1.52525835254509	4.93184070976332	1.44801397923033	1.70834091106077	6.78384472701892	6.46137279762767	3.84095914412563	6.34727525511221	2.0864179271033	9.03097039504935	-5.24526854601277	-2.2291510102033	4.24770552715041	8.52516407968482	6.28026658184927	4.21624882948097	4.40254764319872	9.94981367765251	1.87496038050752	-3.10571368097045	7.42359793614925	7.17010814824176	-10.6385355773752	-3.34044794879955	3.62269230164327	-7.1969332382807	-0.16899137916715	-13.8674423507633	0.366500127789358	-7.44838986880692	-0.786761362658433	-0.731370481599428	6.5530517383295	8.13669908336495
177	1	5.92301737716132	4.60008850199658	7	7	3.30257899815373	6.91418761782215	1	1.45576386231159	3.25921180684781	6.09478406761623	3.26811900798739	1.68432596594406	5.5264214372611	1.63227285564416	6.70679336127913	1	3.35841779372357	3.45286857046384	5.91235504941326	5.17401643102856	5.39842394727886	6.56915237934495	3.72707196207124	15.8826151165593	-7.76774997945234	-0.698802599550799	4.75495793730216	9.04552541565183	4.61455198498178	6.32566850256834	7.2646871662344	6.74861196317205	5.50038585169707	-6.40871679793993	2.82569288486026	3.94542085898614	-15.7768133044033	-5.94590165434734	6.9979502265614	-5.09613078816505	-2.07702573068169	-14.2445462352601	2.29285911234779	12.6920771195421	-3.16278168782674	-10.8239426152349	6.70171432353905	12.5803757258033
178	2.25059530435109	6.67143461085954	6.14178191455521	6.46789137739666	1.31985876414206	2.37494913633217	6.69740944533358	4.04107407850468	3.09663160642702	6.81573722186424	1.48029344104064	3.03328141628808	1	1.41192774515369	6.03216464612272	1.01799741391193	3.45194532330543	1.04121723902799	1	4.09684010255316	1.81434035761003	2.44371082832676	6.75147039192131	5.18086396364567	6.88457407717607	-1.0382995257075	0.490267987100089	5.48115479863226	6.31681914877186	5.11031844591254	4.74197561191085	2.01234758444127	10.3945515556861	-0.457481095734037	-11.0891905349648	3.64522660732303	7.11279536924959	-9.45992320988916	-5.82219424836967	7.69613534143157	-5.18250339918137	-4.07940074973682	-15.0021208510739	-0.13521591267343	-10.9810661239235	5.75429058317545	-7.90760865071136	6.17369346396479	12.5414886052176
179	3.17340392814553	7	2.31593956229817	3.43937960753157	3.16077443127963	3.48192225852441	2.25663195349977	5.59511961724454	6.74826759156252	4.0200014971325	4.19409273728519	1.26888480568965	1.50072164194352	7	1.63112144125318	3.01967313086632	4.42886792702998	2.82846485129512	4.52366522573404	3.25652368909924	6.25878954557621	2.64816075167157	2.93150866617496	3.1037043879028	-4.86942052511561	0.914446617412676	6.51386770035403	3.68473053664934	-2.88175880062329	-2.26238909982323	6.4521375021028	6.91061708730782	5.09507266265386	17.0710826976242	-7.72466583613851	5.3490983080133	5.11973497250328	-3.98673917708866	2.70731641335063	-3.14954243026286	-3.36459399080928	-9.64332900154599	2.92251485670048	2.73323529183525	2.43035249682764	-5.72140383093265	-1.18813036719497	3.14417706180426	6.84817205678315
180	2.58841726754278	6.02307666712016	5.41759707499693	1.60733920779673	4.41447486368106	4.40348300128557	1.88405178806659	3.489636741345	1.41031114672716	6.43889307397882	3.20245988181378	2.1506933484148	3.67770453531316	2.92122170501761	3.62127796578963	3.79279498815571	2.88019392677213	5.72226084781169	2.02406203726434	3.33571537032239	5.28506734148209	1.48426289825108	1.64218574168902	6.63430615937635	4.93969624126942	1.22248479354374	4.48233899257919	8.53714886174497	2.72047760544221	-0.590655919962655	7.84643869870267	3.41133726497486	2.55827651889812	13.5622551522692	-0.678900042326463	5.41677413431837	9.99300434836382	-4.01029093132713	6.84811586296218	4.90470377287615	-1.83247928518253	-8.29361574551707	-3.71150192573307	4.20073823333438	-11.0779985593769	-6.47745114828408	-0.158724909148333	-0.532660676371663	4.72682588970472
181	2.21190492752949	5.90343000832305	6.24063862180129	6.04190461160359	1.23138521351449	3.29224885348922	2.7326914009822	5.98714559123384	1.51645202368336	7	5.66850856805578	1.26835040030052	3.17292613537541	5.21027881114841	1	3.73819589133955	6.33467273895327	1	4.0181500166069	1	1.04712370796307	3.07497197913094	5.6476489690805	6.06640550893435	7.29742740380878	-0.467980503699178	1.7713116944567	6.41499302818675	9.72871079891321	4.22072376631527	4.01720396878878	6.61808664198793	12.0414373642883	-0.0289553798655658	-9.26414142346766	3.02600476357757	5.69270996461028	-11.0904727514558	-5.72379176189021	8.15213127077615	-5.37892121923556	-3.79966452389141	-17.7235135258211	0.820936950711153	3.97498925691819	7.48971116256865	-1.36886869992835	2.48123631313973	9.06004580069574
182	2.63615344702959	3.83595464632925	6.96841675137269	5.43261941974403	3.46353269965081	3.7438891811195	4.1881030599591	3.75888000809119	2.70370512112196	1.63777561934981	3.16509166175701	4.63995441039419	3.39964022057113	5.35421255053621	1.84905735377482	1	4.95663190923466	1.92580185212795	6.80997804337863	2.34972654498987	6.50665582935184	5.39112818265823	5.63302043939764	2.5875924620183	6.15385256653581	-7.18011011999602	-0.165713091438318	6.05236167884738	11.4937547404068	6.78002143784771	4.5084435293822	3.07505132935871	6.84216727930202	1.15513611587991	-7.20047205084356	2.34382958247168	8.1710931471384	-10.2861843421857	-5.1832459366123	6.19169301865582	-6.21503411095959	-2.63323202779301	-13.7970314527211	2.57800484686294	13.4043381999434	-7.46976954389664	-5.73396241517278	2.01699024781062	5.29973651748671
183	2.3116472866284	6.06673608545584	6.34925998495822	6.72204390703116	1	2.1606899881957	6.00784531476937	3.97843503889853	3.24553469010972	5.59719132509367	4.34847792915602	3.20172492403183	1.13540334908009	1.48742001996016	2.81287415393063	1.32720482206111	2.72882653255298	1.7457158510992	2.93640330517351	5.21177053462727	7	1	6.36608179908735	3.78302062000525	7.64380660768649	-0.943788108217887	-0.797024069055054	5.3568846860816	6.61408642306292	4.71458592543905	3.90189020888136	2.47405311028695	10.7186046641703	-0.151920174690007	-10.4241153518655	4.21958280723126	6.90032525959309	-11.9932208083506	-6.35052737388956	7.54416409155185	-4.7252636589927	-4.81156684872428	-15.2371291309563	0.581809583777109	9.17127254102329	4.52194909865111	-7.90579166230926	4.30344576499861	12.1255356799111
184	2.17147903291634	2.53949177877119	3.88453545645805	4.65691644017194	4.9066597979576	1.96314664935926	6.82881792295536	1.24122460625032	1.78711062358632	6.92833913372251	3.64435060078573	2.80163296026556	6.55121539181358	7	1	1.44449186255566	1.07258726054428	6.51446150263042	7	2.38753187845685	6.95510792362808	1.29169011680385	3.76329081595305	0.591364011919676	13.5192176339163	-6.41747166255132	3.05104229003479	6.31846079627185	6.45899454736764	2.56440931589283	6.99749591405778	6.8820828268181	6.68651116569281	3.06647996650067	-6.15283382982132	4.52301573197452	1.59637632439374	-13.7868030361051	-5.13920582810168	5.95059089506356	-6.48082597730611	0.476462335733294	-14.4065317047755	-0.0693332585101996	2.21850554489357	3.33510684515042	-1.17351872200751	4.2345460526937	14.2663565248452
185	1.53247174868173	5.26389849195055	1.20892596510834	1.18996665602762	3.48750423695748	2.12579964125519	4.12491719243407	1	1	3.58300751230006	1.14480988980317	3.76740598255476	5.13526864097434	5.85213122320462	6.04594496922794	4.31540508313849	4.19225243619744	3.68748183333455	7	5.02485298916579	4.08724862368505	6.53918926770895	1.73059802942995	-4.85415262663089	-3.72012005391178	1.74776754201651	3.31173898929243	6.76918219306673	-1.87763480557511	5.61649382685213	5.00881675813131	0.724896130543437	3.84372851732117	14.8768859207425	-0.97100260489906	1.67852088104195	7.728397223254	-10.8391027342696	0.631668692675224	6.60622271821082	-4.06882897030796	-1.54959740673679	-3.37188058621558	-1.62651315493998	9.34551791349207	-1.78841469545895	-17.4504826453564	3.84976993482795	10.2739754454958
186	3.80354689831319	4.87256068117925	6.63302728894835	7	2.58183768943509	2.4158412722693	7	3.67515848019341	7	3.51053490235625	2.38573360718748	1	2.97787178341617	2.69353017208094	1.29026589006211	1	6.85482277137175	4.9314354463656	4.54535241495334	4.32985340757026	6.37711535870038	2.73052039364314	7	2.23536540180382	8.26109232527824	-5.75018632983147	2.00395893198557	3.59189838704224	11.3098198257478	5.56825788312537	3.52600090906826	2.89233237156755	5.94176891389405	1.5594683984063	-5.03508638102496	3.03417881094926	6.07317611558775	-9.14279437143886	-3.89357831406391	5.69497926084894	-5.69663354000674	-4.63206400939984	-13.447159317517	2.78327943242793	10.7889963091059	-5.64951423669427	-7.42695280670696	4.60191559595268	4.21942192787006
187	1	6.48300701390303	1	1	3.75771161689787	1.90241321160607	1	3.71315204999537	4.75044300670813	4.67996862732785	1	2.78033538154896	2.67349129744575	4.83663966128269	4.0022584775215	4.35574145708482	7	4.63900119267544	6.40458636576721	5.97402451380347	4.08847908280583	1	1.25349337998875	-5.24584017661271	-5.32608999116579	0.86414796244114	3.4194646313264	6.4567988750616	-1.34576738967012	4.94355535814589	5.61269073625944	0.315087595662301	3.16921060755805	16.2236723524773	-2.01045832737041	1.57129876869161	8.52424319593205	-10.1660359712945	0.301940008784415	7.01351559749758	-4.21867622686567	-1.10097795018565	-2.55362160475035	-1.10206732766035	-13.4749111864402	2.79805855541268	0.407633015445828	2.33197149588195	16.6606682871338
188	2.1801270981777	7	1	1.48752370393478	3.3858239528587	1.68926377039199	1.29433179684819	1.13568202976486	3.85561999884321	6.70764112522461	3.01804800086324	3.77824506409912	5.09227418271146	6.25903030486275	5.30190676556814	2.44256344794046	5.74004683210432	2.92931582292477	7	5.91350473968549	6.0806061394881	6.16900665686894	1	-5.20155288517852	-4.76024193823765	0.617692874666386	3.92751974400625	6.72724394225309	-1.17898732902717	5.06890672646246	5.78200532126867	0.773089357222203	3.98802093557841	15.6627357253433	-0.663339442376476	2.53033833124327	8.0466108464936	-9.8650388791708	0.518480188077547	8.2397164993854	-3.28282653134379	-1.42197370017572	-2.91100503760752	-0.361030818175863	-12.3262949591922	2.36054359138606	-0.482649817245524	1.27655880437674	11.0542617528749
[truncated: 74 more columns]
