# Supplementary material for: How Are Mate Preferences Linked with Actual Mate Selection? Tests of Mate Preference Integration Algorithms Using Computer Simulations and Actual Mating Couples
Source: PLoS One. 2016 Jun 8;11(6):e0156078. doi: 10.1371/journal.pone.0156078 (PMC4898694; doi:10.1371/journal.pone.0156078)
Supplement: S3 Data — Long-term couple and agent-based model data analyzed in Study 4. (ZIP) [file pone.0156078.s003.zip › S11/Euclidean Model Data/Euclidean Couple Population 11182015 2358.csv]

	trait1	trait2	trait3	trait4	trait5	trait6	trait7	trait8	trait9	trait10	trait11	trait12	trait13	trait14	trait15	trait16	trait17	trait18	trait19	trait20	trait21	trait22	trait23	preference1	preference2	preference3	preference4	preference5	preference6	preference7	preference8	preference9	preference10	preference11	preference12	preference13	preference14	preference15	preference16	preference17	preference18	preference19	preference20	preference21	preference22	preference23	preference24	preference25	preference26
1	5.18845421589385	1.83044649222919	4.65555549531366	2.8987147441676	3.31144158799046	7	2.83787406296406	6.82787507694713	5.84545860987506	6.31588226345173	5.67868151486015	4.15909023794646	4.02339042539799	1.55120205072174	3.44394790662636	7	5.20427964701788	1.00088247636422	1	1.43046177310739	6.88082461518525	1.96223569449823	7	3.78693694365786	9.49983150119537	-7.6136992030661	-6.85187927336641	4.67870642043602	-7.82783689166062	18.1769624289471	-1.50740209785192	4.97131162915303	-0.385005683128686	4.13966908236025	6.27916349745303	5.76673884754881	-7.75478163762563	-0.633027039553495	3.49737752736736	4.52706610054423	-11.6020638049555	-9.55412326967364	10.5162782166844	5.87781659437647	-6.62629328428428	-12.4883103865334	13.7364597837146	2.97927115994379	-15.4846154304922
2	5.34065095338265	5.35552633520681	3.22364674645857	5.89583700365011	7	7	4.54822819952527	3.53842640016068	7	6.18100189168691	5.79235703947455	2.51951541978561	5.62384220216194	3.34156044485922	4.36449895429729	6.06873825905574	5.73761150042546	3.15550047340583	3.98294874994008	1.83660625631748	2.97464782836069	1.79847198278199	1	5.87279480244761	5.27841636389689	-15.648446430674	-5.37373951373945	2.02105873919567	-10.3310538105863	18.2459767488784	8.17356657949165	3.3661927152117	-4.93751821710032	4.85590740144511	3.49546648464296	4.4751720207782	-5.13389141379848	4.04679600061611	-1.97860599779438	3.77425375934489	-7.90085800705649	-6.62306397812349	5.6565826934262	5.02413437254626	-13.001870105311	-2.13806179099496	-3.10926876447025	5.61109201644713	13.4382582132207
3	7	6.02618928741935	5.85957910508862	5.95775313762159	6.99509187953441	6.06574464807981	3.03640917054168	2.63416410217053	4.69408558746373	6.74912460794612	5.07379303600175	3.88588596857794	4.21149276829912	5.33320834019259	1.34705067529655	3.8021468710481	6.9399898939231	3.81044482055747	1	1.97000068082264	5.99941598935295	1.67640332245566	4.31460753923945	3.69586815436745	4.81055632781374	-13.996126671783	-4.69395019584467	2.32936253108078	-4.73451351296976	19.7867715491734	5.65439432617606	4.89824243567428	-0.39361563818966	2.81550235333158	2.86381417678078	3.75164699654923	-7.78214493805134	6.99480921115287	-1.50437825997751	7.10169283761663	-11.7357361823524	-6.34497776865019	8.35915261169946	8.08804594729019	-13.0171481571343	-3.81879486513413	-9.82962562370597	0.692916723116715	25.5361464351897
4	6.87368642169482	4.59332381355159	3.55999741673696	3.31558058496531	7	6.29429548714936	2.26621139130686	1.52860760849048	2.37018529841759	6.2917578618421	6.12212326540813	1.51936475808869	4.34654488477058	5.42496596718057	3.05514885659102	4.94845149277788	5.11182250542141	6.01559752021351	1	5.62959555431956	5.37558039128328	3.62923414674857	6.55993065526136	0.991064119544841	-0.494448357574993	1.81763546535601	-5.5075724735022	2.12669451398774	-27.0639267310839	-6.41197743211716	5.83203183600783	4.16288941520737	-1.94290975297611	-0.0788454483135518	6.31147435636776	3.39516690126983	-3.54958683402671	0.0629589642342364	6.08802586223514	2.76233077700866	-1.01204471144436	-0.233607303157749	-3.75622344733722	6.34413549927019	-10.6437282252789	-5.17440606561799	15.7884009226775	3.61777630891968	-3.52959109354773
5	6.85714830164017	5.04902311661678	4.4616741071193	5.83931670944972	6.52794784274491	7	5.03828418990448	2.73970913384114	4.1976890544514	5.37561371702149	6.90038132224776	3.27756291398738	5.47349077229899	1.92273104359291	4.29767207922571	6.49078709600279	5.70377274547128	1.64023115165533	3.66357566544622	1.59076244753255	3.15970291526882	1.87152063089318	2.1328171619987	6.56643160379413	4.18340687858294	-16.7420780016169	-5.76810039838244	0.715166105789421	-10.5998296790446	18.553273644041	7.99564744684535	3.45327046004721	-5.33427163609502	5.06568343005005	3.24876283106589	5.82883649492333	-4.35517924323092	4.92717410806981	-2.67155243623595	3.05230509831612	-9.09024847871415	-7.615610616853	5.66265856616849	9.61403192020459	-6.91797331054673	-2.18606252779286	-2.38603539051115	4.92953912589244	13.0838338384941
6	6.85293287039351	6.67372755071699	3.1140194085679	2.28058613231786	4.14382893217418	4.97132777781779	4.23572627797319	3.19633956158549	7	4.66135373650375	6.62982890381348	6.14938233895336	1.28378639202413	4.26803188768291	6.95130470440326	3.39091919090847	4.76231867299978	2.90560525412955	1.63277182205735	1.63280813961431	1.85642935077658	1.59736576002225	6.31946569465389	0.0527845209899889	2.33213159488299	2.51476687096819	1.4195603513606	5.21363889953576	-23.3950817012238	-4.84261940385232	7.00979885155625	5.45650925788684	-2.13173782316248	1.17929634275177	8.08128501771949	2.68202532840379	-5.82774690905076	0.649987595686082	7.08776738783239	3.98856602159999	1.53831242683695	-1.57550655080702	-7.84507168207385	8.03553183968858	-7.50910645398136	-4.49208540731784	16.1402362951203	3.96491280612735	-9.80262905125501
7	7	5.84275234668526	6.49948021281783	5.91698200330978	6.19556607403782	6.53160558445938	4.5799281512914	3.34256433726243	5.78670778964487	4.64016533538217	6.73287279712434	1	7	3.09673391905649	1.19189199936769	6.19316246691142	2.50843100763714	2.77630445234054	1.76929640129625	2.04420775995352	3.95159706424941	2.09665475543899	5.76550591076161	3.00810658190446	6.71792478108717	-13.6868660657316	-4.8148139228725	4.55630589290413	-6.76248516456804	16.1500259506323	5.56537813924411	5.90358966963562	-3.16304666419652	0.744326639837482	2.88163885639987	4.52308327014827	-9.69927431779304	7.17088593839766	0.5561566097169	6.45002086546616	-11.0786190379017	-5.31894809101188	7.38908052622824	7.20299741954071	-12.8417558378279	-6.72991612378025	-6.00239443878963	4.03997156861858	20.1620659634273
8	6.30642442686351	4.76860121561094	1	1.51787536336173	7	7	4.38724383305305	6.41135449248718	5.0456331466802	5.41080503892794	6.26717877331954	5.75686333733611	2.87086628555618	2.9770560213369	7	4.52439590774102	5.09856345403356	1.42340532756057	3.72449878870234	6.07425437577147	3.15252116393069	3.76904599514879	6.14701093018135	-1.22498059908432	2.78531247776408	4.55113484750486	0.487634927361226	6.35584234860211	-21.041748895861	-2.13397277314656	6.57571361037154	2.87862062225473	11.5310093670581	-7.51227104049598	4.33248871268261	4.23236238211289	5.79441991963337	5.01086782577903	7.01349789910389	1.43639861703844	1.50761515071976	-0.375148514585067	-9.23328542290426	4.76916956037659	-6.83710017722386	-5.37061993606946	-10.9043128836045	4.57939502466947	-3.9932392818563
9	5.13059510165084	3.58623408896617	3.96687166616259	5.55464731033351	5.73423839499748	7	2.25559156986988	1.01612235481603	5.62610968574915	1.85813098863915	7	4.2761489749611	3.38554380332812	5.85182064679769	4.18390256184391	4.6457562513085	5.70365395976102	4.40487403572164	1	6.10522941135802	6.45826243788551	2.18995364440602	2.08312301173295	0.337046215762105	5.92686758433639	1.86099852144869	-5.0462813378842	2.3395682020302	-25.1411959033776	-6.22067153994522	6.26920335840472	2.35849834015428	0.528971602990101	-3.15059826832827	4.13397200018162	1.48927611197142	-0.897946504098068	-1.33123249056155	6.72325161711474	2.63450110628786	-0.345675124064525	-3.09156616120745	-7.96695685735482	6.09040688169323	-16.3454662039918	0.554328027623854	-3.47155554606497	0.431548693961652	16.5195148841929
10	5.5526629925188	2.0680150737517	5.04843742407994	2.3145966715762	4.58729648841552	5.71531436566311	4.58415441952733	2.20540979402026	7	5.22213042029514	6.45752186799654	1	3.5189544068723	3.164417578049	2.61946194679434	7	5.99482569468328	3.32980573563865	4.24203233097758	6.30854515970643	3.05806809440569	1.40953145171235	4.21684407648802	-0.257455082664502	6.39187752333278	3.24372817005876	-5.82979369030034	0.727483158099208	-25.2289268412874	-5.71833900888969	8.92834061417681	5.72890999875488	2.21069724897294	-1.94178733912709	2.81019481539073	0.346709463095641	1.14997935987494	-0.278509308104208	8.01493782733425	0.987361280934236	-2.28724107488458	-2.28168588145043	-10.6761030432759	5.14168179955765	-1.99320721798393	-0.558819921101366	14.1130996174604	-0.0106827286311459	-10.4290732901234
11	5.86137844218871	7	2.87688523941835	5.85404562067693	1.53520126593864	5.22627639394598	2.08281293485533	1.61096072751199	1	3.2169210519579	7	6.127975800826	1.21826250487739	4.43701287861719	1	6.3224650418594	4.7113993777701	7	3.14700308264195	6.38845875720293	1.67621614835681	1	4.45168795128946	5.02780627672906	6.42070337742752	-13.7399390713079	-6.651637077609	3.7383111416159	-6.45612040068967	17.3707603432905	9.2077157540944	4.17732237234998	-4.10664396324676	5.58314607373024	1.07574664027103	5.22135939721947	-5.54580748279812	4.66691699537605	-0.723869578932174	7.96845145380018	-9.81419214049249	-9.34168263566045	4.27431924377421	3.43678983023418	-10.8755168165378	-3.01291659192627	3.15422399437572	7.11492891002291	-10.1476556335534
12	7	5.99323101624833	5.85824677180909	4.98664612743721	7	1.99677798159566	3.43159779995858	5.6756398683028	2.11089947749324	2.48693454848367	7	4.27416994212379	3.2810229142799	3.99530243308294	1.20654396816746	7	3.41763204350574	2.5934669440304	2.78655168499188	6.95292241994831	5.13925921136631	3.33485765711608	5.13285792568619	4.45283843567437	5.95133524558212	-14.3324228925595	-6.26689873474887	3.33309772970287	-6.49795088267121	17.4145837268284	8.25456807891093	7.52509756802792	-2.11350094952725	4.5064561251789	2.07708747763255	5.26419645819113	-5.2439550214936	6.3553558054721	-0.462691127146022	4.23133851054753	-12.5571563379753	-9.71182808218874	5.78118112897081	7.31670190935581	-7.47997880306458	-8.76140163302532	16.5347217632143	3.41363988980681	-13.7645445430608
13	6.99449768320888	6.66188716351303	3.49179152797132	6.22311961110208	2.33456326599785	7	3.8488463342435	1.87646748658474	7	3.35482627539256	5.14432289004029	5.33139352313133	2.99609764145257	4.81675423969203	4.87322294195975	4.16293676554052	2.57840400060126	1.21223427687101	1.90048440803864	6.69982217599703	3.43144454562042	4.31480073757759	5.06865018720833	3.55777009768372	4.64489165457878	-12.9670305889588	-4.62555369266835	1.64656881911804	-5.52480658696762	15.9966169981395	6.57487320966229	3.83896506236515	-4.98319363661359	7.29280789770089	0.62485877241566	6.78982825745979	-4.48340396943922	5.98256731857324	0.783240826746732	6.07277104032921	-9.20626594227295	-8.87988028207639	4.62865511711782	5.45894125928741	-14.8947188774184	-7.18691719862807	-7.07013346473894	2.41719415840664	-11.5237767573726
14	5.07008889924208	2.96064436502891	5.18135696780161	4.99470390896414	6.02562171228228	6.18005800017523	4.06930605776187	1.81964212336703	5.4997262895939	1	1	4.42686917394929	4.94800813940449	4.45240236064682	3.49637013535937	5.58843365917103	1.9824681045162	2.91339968854649	2.00415993955514	2.13169807268499	7	2.64660420271237	5.72660126685757	0.000822670550858773	7.1893549461403	2.30195903823907	-6.33615108416168	3.13303920739888	-25.6947669184418	-6.49571662027306	8.41275093548929	3.03167808476437	1.73271286573855	-5.47499479226396	3.3452029091864	1.27124648210906	-0.850406399241757	-0.430031579744935	7.28938559660282	3.09562297327639	-2.23203611691208	-2.64132038134589	-7.72081159912188	6.30900689869668	-4.89800682731014	-2.53263533133765	2.8106897294368	2.9229600832396	-8.11124975557204
15	6.91082696105992	4.52592082255049	2.32125889083086	4.31460564540058	7	4.23449684106157	1.19805828316892	1	1.87375034448131	7	6.14292981089007	1.84435845390424	4.34909709763935	4.10603312709285	7	4.81573408861503	6.27754738974598	7	1.73113736325981	5.46399502739602	5.60873301278152	3.11623419169217	5.88596509352871	0.626708974589002	-0.967355154619708	1.31704166712853	-4.13919463535423	1.84753487341034	-26.7923001843991	-6.13884555814072	5.03547782756535	4.07742719885515	-2.06698968834669	0.389752888165758	6.76479229540586	1.62796074333539	-2.88199568007165	-1.71886694629916	6.58217214348655	3.05830363287663	-0.425670230661288	-0.859981789816551	-4.80044130520157	6.14113473741869	-10.5447237852649	-6.454320218548	-6.35588748832012	2.201796676378	-3.78905023628558
16	7	7	2.31617736348204	1.55906097794307	4.42455741274714	6.87563899917807	2.52120281757707	2.11663022103864	6.96852547395238	3.50558819137862	7	6.14254467416127	2.07455040729728	3.09655431852455	5.30796167964082	3.52993262368043	5.56437314268944	1.76655007458481	1.86416581379762	1.88307639652938	2.79008727352762	1	5.86803862164033	-0.0515403424496274	2.08001143719081	2.9238250405571	1.35599998754283	5.09448792351507	-23.7243368537996	-5.27279985649254	7.20841258234418	4.44217619914643	-1.15986546533648	0.676674035826156	8.04388359886646	1.19273458833862	-6.27725687143184	0.262853736855274	6.88664322320304	3.48796626212909	2.17864531150542	-2.21617256607603	-8.00888130276349	5.01270357214832	-5.67512433884744	-7.94415787230038	-12.5820414964999	-1.74884994714915	-10.0023927738795
17	5.806550152839	4.28962231079597	5.85186717598084	7	5.30584892578374	6.62857764936434	5.10500032226471	2.64150398209284	3.66367604370125	5.52275163543964	5.49448622493683	3.21045945447286	2.6443353146586	3.18812289285512	3.20142800647424	7	4.79748341912109	3.67430261298426	3.52206058835412	5.97695512507516	5.93808958106486	1.09699840012884	4.54326696519731	5.1274613982756	5.54632095426354	-13.3929021948102	-4.17019460805882	3.67496430633102	-5.53336571919604	17.1462866403466	6.30750811335893	4.94505758482361	0.155604150455665	3.07483725116409	3.76236414839468	3.43448147577557	-8.0047594446148	4.94659051939178	0.0576325532392152	6.47032506115502	-12.1761264972227	-6.24219958491198	7.11327433964663	8.28236224666147	-7.09180632507478	-11.3687665020392	14.2820277606734	2.33698626422747	-14.6721439602675
18	7	4.40303007641115	1.69250427859845	1.41336756064484	6.47826617725942	6.51609271631602	4.9051552500643	5.7503854018376	6.80036131169713	4.51209172816253	5.71846878107412	5.57384830608688	2.72577247872581	1.26505901556291	6.46446760671781	4.01480243834747	7	1.51324694910243	2.42380796264086	5.42053470940525	2.04108974885009	4.11093638477893	5.21250783059098	-0.847582419124673	2.70080959377934	3.75210008933546	0.408488533415643	6.15300625127006	-20.9443601809218	-3.3316508998844	6.69114763971052	2.82471793175654	11.623454291525	-7.42542867841401	4.88953577539839	2.95634779124845	4.54511651335694	4.25812861081538	5.99486687722017	0.812467338143645	2.24805250228813	-0.476084497155986	-9.84618996300417	3.96953470506647	-5.79407232896153	-3.47908954745411	-9.87740654755018	4.11915001819547	-4.85924610669442
19	7	7	3.54965026865989	6.16564659823061	3.0603254518184	4.71890955438657	1	1	6.69848081518011	1.31198759533926	6.32927014597302	3.96447977543435	1	2.04412136679884	6.2293823329753	6.2899400733132	6.47679745948462	4.77647699594935	1	6.24788233748233	5.40053723527857	1.13939329114991	2.90934779956257	3.98389090883991	4.60771246176686	-13.1864717631916	-3.46845295153309	1.79080826974954	-5.56598272675178	17.0271542864959	8.19659243052148	2.9345246978236	-4.68732068160263	9.09807145242191	3.97179128585542	6.1873565059959	-6.80391482228853	5.40258049059511	0.281214592769409	6.25446601600054	-7.93505715163965	-9.2885512697419	4.98564328500451	5.64120383906758	-3.56220375967537	-2.54983707347988	3.01680517406909	-1.00676348997473	14.2906846146224
20	6.29006386160243	7	2.05987922542287	2.43286984084004	4.70216688723327	4.97545348311578	1.69573862387245	1	1	3.23719494590049	1	3.0611009487487	3.33097048246782	5.97525422100597	2.05911663965698	3.96155849826337	5.75997017424326	6.39182652989356	2.53382532398258	4.19824948281739	6.98554104309551	1	6.72326431478847	1.0055157928876	3.0589402681044	2.3781997916942	1.71264627484492	4.47961140578266	-24.7884986498474	-4.33930135802355	8.2605485256079	3.89186757717122	-2.66173137531525	0.198047839928616	8.68339278475789	0.478419539052511	-7.58174891367181	0.863810082445535	7.49359818494935	4.60869594140599	3.30519612362393	-0.918352252775646	-7.02026233997977	0.730960660136691	-7.83685470988189	-1.36867930709666	-8.52493214320763	4.17754473994813	-9.53428554591361
21	6.42138710404765	5.79757494617681	6.41054350539686	4.86322102000792	6.7425742848678	5.64474297626176	1	1.85145707452243	3.30031292102067	5.42999451147742	6.91602786017426	1.27082146062701	3.84540929814756	5.00636327116391	1.42840812127307	6.20610098022602	5.59827305086278	1.31732184415069	3.77233234945656	3.06377817149217	6.18338793157986	1.8557403613033	4.84841326672007	3.52207637415317	6.13699746777991	-12.9327272977126	-6.07563818270365	4.44916116040934	-6.87384334187325	17.1727646948556	9.10530594899833	6.59359226529653	-3.47734430114314	3.36195540348884	1.97846782699573	4.02100560274481	-6.89189054686513	6.47405943367735	-0.137146617319763	4.23963537409777	-12.209022260069	-9.61083448283946	6.26229394590306	9.26508158092484	-6.39506559501796	-11.3595160603242	-5.89232956888053	3.57841036191461	-15.0557634003057
22	6.66890941285202	5.13414479766678	5.995492639234	4.99161614072263	6.93693583135078	4.82437965225272	1.70802224575104	1.20725466316114	5.61367169110391	6.10953355331168	5.60296034289792	1.78714880370641	5.95365276383087	3.56338410003187	2.41683944506259	6.10410668117587	5.53183313999095	3.2580653483679	4.51430135359132	7	5.17769683940418	3.71521541206032	6.09000141269914	3.82506365290976	6.90972860528745	-12.9924859688853	-6.38701024429998	3.54711639343152	-6.98747037242036	17.2458005993298	7.22169807725182	5.83821615599011	-1.23361247361113	3.44788700111102	3.05739309780677	6.05606912628066	-4.80283189926252	7.38683351716241	-1.17774890155133	3.38019506026248	-12.2928495432071	-9.09846749917645	5.04360372527001	7.20757049124733	-8.33286624029843	-9.23936124675176	-0.237906310714276	4.43806295887827	-13.4634246247382
23	1.73789090801775	7	5.19612229133109	7	6.36819206307031	6.13775384704525	1.35986106995562	1	3.21172091848259	1.4938653146467	3.88803546504914	5.89762353488002	1	2.05575268421424	2.98533477816442	6.23820877081058	6.07125271608061	1	2.40756329748202	5.33099880902897	2.95416855264545	1.30757187041278	4.06423370234918	2.16901948015502	1.3119509730032	4.69846821045516	-7.63637929325205	-0.449617791105734	-19.5632387509351	-2.65373462142808	10.7672639433766	6.71700383899676	-10.383840411888	-1.27749283003129	6.0289240977076	6.39007138803796	3.03683050706515	3.67547289622299	-0.100070642451237	4.06190983094279	-3.49720368326127	0.284333631537423	-2.94528772883457	9.95161057321819	-8.27019038840109	-2.79407910534245	15.8829699270382	3.37987710425177	-5.93772679009145
24	3.82233330015922	6.85874139621138	5.53470145765201	7	4.6344960255109	4.22467467985335	1.24921336158753	1.59231091586124	2.97806920078739	4.30684784119891	4.37306339070378	3.64823521968507	5.8816778438969	3.62995652907677	5.73782333905408	5.68684247925622	1.40143494965076	4.42341277343743	3.4033191173288	6.04381511643871	3.04998938326983	4.7450508878522	5.4313812099096	1.18396428251358	7.25266035241591	4.63688085030841	-5.892111350771	0.694022285554886	-26.3753963756994	-3.94263486589788	8.37408904069333	1.9523363988355	0.948084699245678	-4.78404060159603	2.49675526690562	0.923653440810843	0.518488683532727	-1.08039564468679	7.98449555543132	3.69327255541451	-1.42824534631621	-3.67072133842371	-7.47699417894156	7.3303383893931	-13.8088797381638	-3.73792875993456	18.534742493083	2.10010753681283	-3.48409407558497
25	4.35966501648656	3.77896876044883	1.10795186302081	6.39406419723315	6.10826097154649	1	1.11477202594118	1.09668978123468	1.75280779281955	2.99769940407884	7	4.10160985815289	2.74129537371874	2.89021738608801	2.33803643913991	5.84827377766138	4.11465498926672	6.65783192825688	1.26336060558388	5.20558861960238	4.93309033478406	2.06886346021142	5.15451258225654	7.71364927003837	-11.0588593595861	2.64560869720001	2.18880893489313	7.2975197738149	-14.7526347459932	2.9836708342807	5.83641741632914	-1.43675222567945	-4.56511330878755	3.78813140757066	6.97162719204282	7.50016544398128	-0.202705965092085	13.0952059573685	6.6335906980296	0.589613989175712	-3.69774932493012	3.70448799147942	-6.77239814623101	7.67622486496835	-3.76994891946278	-6.31259371120339	1.64241400453239	3.14274842778168	-9.46269089825546
26	5.39024757020659	5.78947003160237	1.89461721088411	6.16094246727777	3.75911270981206	6.13327643149157	1	1.43354685154528	5.60687435796241	4.38772222624937	5.7616843112785	6.2127921329043	1.37340335216151	1.29664146231213	6.46672114615546	6.71313317563433	7	6.58385154586297	3.71724985348872	3.05226921811318	3.41317090259757	1.38433194685375	2.44630368156283	4.14101160847205	5.00562091631588	-12.5684270131268	-5.12668634780874	0.715564403666668	-4.60776527780755	18.4981794013866	9.56427026396032	4.68661621586283	-3.93688952359316	5.74041107093609	1.89773104725364	6.44057322302218	-4.43071228018834	4.93704257889294	-0.225866018513544	6.89930109442882	-10.2513879512663	-7.6279147070066	2.51356260441609	3.84836727634093	-7.22139555198662	-3.98946703868581	16.0329623083858	4.97650321517981	4.97031644606885
27	6.54379506809089	1	3.90516970326706	4.62317224858263	1	6.14006067541955	1.4105170666751	1.24792475359735	1	2.39806582917136	1.51430722662281	1	3.60003454060487	6.6512656053212	5.29414484838945	2.91256834599095	3.82078276012905	5.67254951442599	3.22955432183902	6.76352700175553	2.54726309664554	1.26650590606799	5.70430237643754	6.48698208365114	0.152346543994143	-14.8118302659647	-1.42195428490202	3.48355729540751	-8.80238157841031	16.2771152387803	-1.88228363021405	8.27457044676877	0.951154342039377	7.07825272630754	3.88194862216579	1.31206364835581	-5.28903342708746	-1.24476760738991	5.83079229192973	5.76480089936592	-4.30778773869816	-9.26364015330261	7.39735927591345	5.27578388016631	-1.36651961072925	-4.00983549000696	1.54221042986088	1.49814674172904	16.6276927247635
28	7	4.96307948459631	3.39993604618698	6.73560344277525	3.83231457364234	6.17518513947983	2.24233600360667	4.58666493935902	3.19099865414523	2.11700362019764	6.43006091600441	4.59781502179888	1.54694640217136	1	2.72398970580378	5.34625684476096	6.69595215205316	1	1.65468978891635	3.06669069222067	1.65998814732455	1.85421028990166	3.36506313317089	2.62848416803124	6.18987981857084	-15.0725244165389	-2.0779790219292	1.53206267769456	-5.64835792992474	14.6116827562715	8.34600691936509	5.67016330436023	-7.13875441937048	6.11003031213854	-0.512273231731672	5.13350549573765	-5.74104856867566	3.14713640613418	1.60261795559958	3.66594434976993	-8.00404525712051	-7.21662430510577	4.73946175668741	8.89159179295332	-7.010893987619	-5.07336129122451	17.0897385149213	5.32182700492321	-8.00006363108842
29	5.7056980329476	7	3.33849156463636	3.28269834770988	1	7	1.81185198739175	1.20965085901143	6.92212548845039	4.07005861707101	6.0017554280329	3.555460153271	7	1	2.09621071883431	3.00326181831285	5.52555173640875	1	2.65949628677236	2.00613443670656	4.29519542794737	2.33747442669187	1.75674245594548	4.88571544214872	5.75446771792532	-8.5338571922565	-10.6856885919638	0.450358424605185	-6.76017389922639	16.2001344726639	-3.88717670296436	3.26304833097886	2.03256280114651	5.83576594789738	4.80799010979404	3.76325977996951	6.15323944134986	-2.68329926930316	1.16262817639162	1.72485850981045	-9.49634580432032	-5.8295305604904	9.66958240924726	5.98086240486997	-3.96856709350261	-1.18153465986159	-0.274342458436081	-0.437841415969049	4.82352467132867
30	5.55794213741049	4.30081127410949	5.57147197076723	6.67446365592578	6.34347192024495	6.75946762452944	2.05966748974881	4.57987601742272	5.31565911663163	3.48216624399405	4.60145778635357	2.56375698618658	4.98314021570694	6.87816788582743	2.96389124157504	3.29414895313345	2.34642277161002	2.10324451314801	4.5960798253572	1.65959395030471	2.74587777247714	2.73258144250406	6.48002785012226	0.217029815697154	5.6188520423561	3.26623326085773	-5.59275225405349	-0.948986041342676	-24.8001789921413	-4.89242190226347	6.82376492633144	5.61535819607518	1.97058952141205	-5.56444337883815	4.34061013424728	1.50006316889359	-2.27714862477795	-0.859687340807122	7.03756945203261	1.15007656824769	-2.83045123944685	-2.76096462547269	-8.26542170296966	5.13420751215906	-11.5012617374935	-5.63194702297441	-6.01802739590916	2.42569383994091	-6.66082686488332
31	3.54562636990232	6.28414876010934	4.3922909943516	4.75614325837974	3.60751173176749	6.49985378964812	3.36566677664057	2.02490757398357	5.10022844484542	3.72392732240319	1.35308484561391	6.94659146909725	3.4788281723524	7	1.05980827853605	6.79068859170219	4.98057262590965	6.82825553943739	3.03267758790382	1.98903535502248	3.34231872598693	1.43334496110082	4.42592775839761	3.16456027050609	9.00467746501989	-6.62444109946901	-12.2963682892366	2.42579975592463	-5.73243308146214	15.4577450165912	-2.48156008718975	7.89420206992189	5.16783270279526	6.39100836118728	0.500146712487517	3.24544143223765	1.58315689229651	-1.94537508084179	4.28685907877992	0.872334184045632	-10.6997124061172	-6.45174753010194	10.8334099462767	5.84461363532469	-16.1594782802174	-5.77947591955242	3.63896516197168	1.72081669533035	7.02289595878478
32	5.15469578999937	3.42741756825603	5.61880457353092	3.78448503496147	4.99862732130459	6.36205958099496	3.64388451005168	3.11572760003037	6.12208374527343	6.09050028317036	6.67022990344448	1.33103839134537	3.76503777129562	3.56107685355505	3.05884196193336	6.76153271522513	6.97802650373486	3.90742855548002	4.06089914286502	5.60595373668402	6.7200347651029	1	4.15520330684549	0.465892443056264	5.49438558549287	3.26574830963429	-5.47605057628602	1.83232122874018	-24.7886289571649	-6.38417623215387	8.6026030643309	5.19271992549248	1.40115446985895	-2.71402266874307	3.45323585485792	0.113903880440063	1.54983599357852	-0.401017191788696	8.2848206445476	1.10954698405862	-2.25575702606985	-2.37215708968199	-11.04702309136	5.56207738459708	-1.35807408260986	-5.20474290499671	13.3911920829506	0.0478757216662949	-3.13242843127515
33	7	7	4.12105933025402	5.73247275907735	2.30553093660962	6.0650194586404	3.0598862628829	5.12392779952915	7	4.71708413834028	6.22352021935008	6.38414667436731	1.58372076405008	6.46411351568718	6.4866722335372	4.89305617018072	3.88522583278711	4.30984694971898	1.63160101319922	5.08866098159702	1.17356342557031	4.67287808278686	2.63764174517966	4.50220789213794	8.52857996881315	-7.48244675139278	-9.17950639194351	3.64502286235509	-8.06551404749749	15.0550270789049	1.1565602258709	3.61425219642223	2.40563752241991	5.42413025717696	3.73407300733813	3.96574132068175	-1.85567871787335	-0.801449521103073	7.6914484860916	1.33359806842512	-8.66345382107231	-7.95760872955664	7.80426360426239	8.40413557867461	-8.32104516170653	-2.99034833516831	-3.69642730091897	7.98500340272111	-14.2426148465679
34	6.11853268525481	1	3.75940114797712	4.24668485299047	2.4012741338981	6.2214138146125	1.84581820361101	2.86837229581799	1	2.01991331490518	2.17210968139049	1	1.99366701018181	7	6.58205592779043	4.78689718077734	3.90126547581326	5.79616478245948	1.5950440646418	6.7611905777856	6.82696830857661	1.72568883802965	6.00309107556834	7.83059519752599	0.268477606608295	-14.2352632559103	-1.75041291217646	3.42858859490203	-8.31763129904348	17.073457559078	-3.84579903125992	8.10630269832071	1.05806228142527	7.21522721688225	3.10491481145713	1.93819198104678	-5.22610469097117	-2.13473706557614	5.01873599210345	4.74842763681753	-3.37858134159156	-10.0052577387131	7.06629104370819	5.30920354365394	-1.21362670150478	-4.56544777912484	1.42448806967504	3.5664726070738	16.0495960863545
35	6.45719791485691	6.39268835640061	5.44844513273762	2.99377835443099	1.98507644255573	4.94323040865186	1.85465832504329	3.67135333659824	1.40384227376156	1.04155012135361	6.50758009876737	5.49276466669861	1.99332458904716	4.08854399781175	2.31383210995554	6.06465754778962	2.61105713723045	4.6689512010396	1	4.71782874498217	3.82587260412554	2.20068300140454	5.21969899359548	3.49050534540573	1.82238413732232	-0.264662051167953	-4.2962592309511	4.53773830971308	-16.0481969305263	-0.324795918807521	7.60663705739235	2.31300538057564	0.385700726207863	-2.80107296642076	4.19127374188111	3.36255535363779	2.50890481441371	1.96935447893818	0.661438778866497	9.3261425620779	-2.15962374898327	4.21855448827978	-9.49522856495437	8.11678176508937	-7.25475537540186	-10.5891528194744	2.27714601863167	3.60085043051576	-4.52991797634979
36	6.5148298529393	6.82531673122941	2.54096875323325	6.00804619777848	3.02613992650391	6.24431624047986	1	1.24734841603008	7	2.27726114567552	7	3.02942266091508	1.57475732738455	5.01152602990524	4.28115056242677	5.97923046052637	3.34174923253316	5.81636078691684	1.33526228521994	5.65766765036952	5.70435947674706	1.14662086040508	5.30526510550718	4.15425923931157	4.13583800027692	-13.3783103132648	-4.84634538399453	1.66070488608274	-6.8645981701476	18.3227775157096	7.94755099310926	3.42736265352673	-4.77850880335769	8.38434369636144	4.32251168333444	6.2620194882724	-6.2084548849119	5.06341159872103	0.899770058206466	6.29304545915397	-7.64321440966378	-9.67699493389921	4.51951977323603	3.18496355028775	-4.04161870919352	-1.01518158743841	-3.82676801729433	-0.989214622290298	-11.9569574584639
37	5.47384775612559	5.60757215663655	3.42214094696426	5.11938832046879	6.45127864630995	6.68021613750288	3.33028632561644	1.48261942155521	7	6.78185895099521	6.87806913050171	1.19332779594258	2.96471267961522	5.08353009404412	3.93223315854205	5.43442831602706	3.75495284940654	1.79492121627657	2.99704610481153	1	6.96611132605769	2.21726939121441	4.99603179592567	-0.29013698834037	4.42488145878559	2.96322859722167	-6.12545784931547	0.83477333161228	-25.4158263675182	-5.25115626500853	8.55678047178993	6.08232575956132	1.14037286636494	-2.12049806067588	3.40963562808873	3.23885141583613	1.49819615950204	-1.43679851835655	7.55008705815265	3.88272865848686	-1.03343268913003	-2.03300027171777	-10.8181970787338	7.45136413517249	-4.5018011154141	-9.02155961595748	4.03470956058406	3.30927867089709	-13.369235662735
38	5.66578298627063	5.45404811899636	5.161004533077	4.26822461756781	3.06772607424309	5.97143661650037	2.94894658244794	1	3.7256359758604	1.21686091459548	4.3489154089093	5.6135269833595	7	5.03997275269748	2.45553505553553	5.69555095969282	7	5.34106883806602	2.43738783561252	6.34459926216925	4.8081193888068	5.00771736831113	5.62538273055191	2.97892013791221	0.371572836216969	1.02491354466212	-3.71379307775414	2.59652085990111	-15.7385511635358	-0.146047199977116	7.12249075296904	2.85149661559007	0.195224502635749	-2.1721102612662	3.8962187205151	2.65364465048743	1.64539193403642	5.08174771612184	1.86575167111126	8.29232884730301	-1.76460043021716	4.42907364122462	-9.79306851568678	2.26705841418324	-8.73498059564659	-4.02838845586288	17.2387894653342	5.99109605303278	-4.32928395729247
39	6.09558975704574	6.3936243320109	3.87198947853625	4.07009278773908	2.63136885047813	4.37519928802501	3.20021636274985	4.21337646516801	1.80411159348925	1.25711198940903	7	5.05046503393723	6.49245739766481	5.02829857663145	1.06398467136686	6.96067149871148	3.48285726590715	7	1.45881581330531	6.25241709134672	3.44847378812301	1.53606253284862	5.53876399573315	4.12681739211259	1.03768828904215	0.893791368797369	-3.68287541601828	3.55696262208377	-14.9620589896684	0.135751204663889	7.66258063888813	3.501338330059	-1.84479223161382	-3.66421804322871	3.00143124739974	2.56777808084745	3.04108398004026	2.64204156367194	0.184386435043924	8.79893283894888	-1.88596079164439	3.97883895378501	-9.38539774209089	3.79307178090047	-4.53672497538413	-7.15906249433175	2.97061305472037	3.00029707114611	-9.72052413881322
40	2.48365459172457	3.73015356661541	1	3.95195888229499	2.19402136273271	4.41643557504303	3.82131243854383	2.6666318386999	1	2.26577462843923	7	5.08790035655659	4.25307628709016	6.89782698994086	3.01446409873756	2.71358601685375	5.00312133621011	5.54681438681137	1.02188458940491	6.48490524338862	5.18028529624236	1	7	3.58545465362183	-0.792795040112656	3.85222179658966	-6.16738330493736	2.76888822149794	-23.2678212852606	-4.40547366343112	11.7433266172244	4.17274297025485	-7.43098100066705	-7.45213465146495	8.43298396619688	2.11055605905954	3.31128692754494	4.1239538964868	2.7017266418164	8.16254892590791	-8.33056444864228	8.26493387192555	-7.72414678757833	5.45250058588115	-5.41239093527771	-5.58776276411922	1.44601834028671	6.99420774895449	-8.47548506833412
41	4.05528572746652	2.78272948419347	3.17574020994698	4.9615905180332	3.1910212174807	2.14365614162182	2.33669346897889	1.12359226667019	2.91925959091782	4.9732315739144	7	4.76256590139449	2.94199102344372	5.27057359676418	6.83512714012668	3.91396979118105	6.73150209038978	3.69934983761565	1.91075563182448	5.21910124233786	6.14338840719299	4.13778648841961	5.70807321048412	1.54569561029468	4.42200450664926	0.765455020732394	-3.48115569790631	1.23690379199886	-25.6218942698236	-4.91599483907925	5.73525417285105	4.64952856001571	0.257922581570078	-4.40058985143293	2.95672619568388	2.75820608918561	1.23230452886201	-1.69677629697658	8.18595488426932	1.36054324350707	-1.58460301349587	-0.406147945504195	-10.7293807229835	6.56971286922561	-7.82968083106745	-4.62571782744795	13.9309117772916	2.08318122941605	-6.39212847323843
42	7	6.32000775605308	6.57352014433111	6.09418409937956	7	6.55381224433708	3.16989878322764	3.92694137243304	3.83845552006082	2.29640629634221	6.53535433065963	6.74908490435284	6.44053776271452	4.95959688030355	2.8417998537475	2.22346728035979	6.45516981993914	1.80913725665329	2.14222902224593	1.55735060666691	5.63257220643487	5.51134529881473	4.6094100260268	3.11769309292944	5.17551480310358	-13.9305384477275	-2.85347840155829	3.16437595788922	-4.94975982535176	17.1081858829125	6.92254589714566	6.13260393042353	-0.651335496285586	3.98095814282094	1.90820269253892	3.76613784231477	-7.68587467024055	7.82011048264586	-1.1459361979171	7.06471356093623	-11.3752030297867	-8.11860439093721	8.6946734659287	3.53268977035785	-6.44622251144396	-7.07442285469944	15.7761210811485	1.91540985456272	-5.90122347703857
43	6.39668471720295	4.47112521485355	2.82386599671243	3.58634544092525	7	3.33314653186117	1.50212711026655	1.51189691794207	3.03311483918234	5.60324375690862	6.51349024481453	1.89748796554984	4.50423069744855	3.01864479165464	6.46571088010865	4.02055685199424	3.22012821440245	6.40024888849627	1	6.42429900199703	6.2812800874237	4.48401489131594	6.10463864274875	-0.0314788624163608	-0.93943465871269	1.07276331881357	-4.30829511572713	1.37863627611275	-27.9641428935423	-7.02557108925922	5.3665471650697	3.96109771501256	-0.668512920873531	0.193871455699836	6.54853692945152	2.18864596996647	-3.407563504839	-0.703916731851033	7.01818399439407	3.2215701292936	-0.260023233076422	-0.378427424623497	-5.08884285516183	5.98344916747917	-6.26130530713069	-5.63960580213127	-6.25130569585996	2.98977686481057	-9.3001057130438
44	5.42696185066761	1.1960524800899	5.53136134118946	5.62746399791058	3.14896838748874	7	4.17429151454465	4.69699309160193	4.37556921808468	5.94212974417373	7	3.70409827356696	1.39244503092429	5.73955533908585	1	6.14303830401735	5.84019076763654	3.82776936492369	5.10530445718587	3.30452566533512	7	4.10982207577951	4.07096012323372	3.79606645466863	9.68786328515236	-8.85269976777578	-7.26614181503415	4.5233662861461	-9.73868219671731	15.008363028226	1.02060485597203	6.60599373900411	0.202197661431756	5.76160888610628	5.30667865922299	6.23960205660431	-7.77195720338223	-1.85255203995664	3.33936346058575	3.18583451069829	-12.4758950108646	-9.95256887673511	9.86062821569401	7.20099509907644	-12.9315813227379	-1.31835907799047	16.0735896077937	4.14493404410449	-6.09160441181444
45	6.22444460910564	1	4.48167092377828	2.08450787024667	3.66235684625173	6.63443304171911	4.95810684381611	5.78461874063622	7	6.44813510441629	7	3.0805151906989	2.73896585093569	1	4.93946232504611	6.29882171859417	3.30238686049371	2.15396575507288	2.0952137465532	6.57574365338256	6.94523406940871	4.27497656196906	6.5256864663102	3.83362063779326	10.3858524575387	-7.49045812432261	-5.31287681676059	4.93694079629007	-8.74594284119424	16.7381694662876	-1.58216512602928	6.57666700354755	-1.26117024271867	5.00291887663284	7.19481840772921	5.81303605270072	-8.45876182052283	-1.69828611443833	5.00075991972335	3.73053491968333	-12.7585586314124	-9.30305992182637	9.97319922670338	4.55444809906324	-6.2453173587155	-5.77391680924038	-10.4166571271916	1.94854223778919	-15.0526411723343
46	5.41370812491673	7	4.45855600568995	3.44366069245163	1.70230007148242	7	1	1.44432844144578	6.56699566640479	3.28729198776645	6.60183615101781	4.88403446482909	7	3.53381381750037	1.16106856346199	4.75057747520453	1	1.15261054401674	3.68097109535532	1.01877617418662	7	2.32407674734639	1	3.48688694715269	3.59727126731413	-8.01354663582297	-10.325205553706	-0.0214719881955833	-6.6437481646575	16.0093375727618	-3.19846393518118	2.55224116188475	2.13125972845372	5.66758912246122	4.83594644512864	4.17276401463549	5.1333061703546	-2.98252321184607	1.33406683716998	2.33749140876025	-8.44244786845604	-6.47771726582045	10.0212016214033	5.21368150324198	-3.05258216557424	-0.247356601282844	0.0331081243981253	2.07757901498062	-15.3766200257273
47	5.12487530233533	4.45956461931413	5.44580353467464	6.02411416928895	5.19825671048122	7	3.36233235437945	1.23218480428729	5.02664548858527	1.71703677596078	7	5.20505254834455	6.33701777089059	5.02457286918945	2.15644108279981	5.68817449103252	3.99313276633316	5.23272436575484	3.69371039869579	7	6.73869039905244	1.3107470597753	1	1.01517296179999	6.31809421578622	3.1442635229738	-5.16206582649919	2.44032495895103	-25.1028542141724	-5.47454983362995	6.05011462133416	2.8894219355245	1.25018435637022	-4.01494286832712	4.3763703509419	0.996380343291602	-0.519087409999956	-2.3260280253752	6.57524131190381	2.71725443033752	-0.528019281041882	-3.04647902329931	-6.98072250365414	5.42132873728814	-15.879200797378	1.47258412455347	-3.80207188901789	1.88084405868202	0.67638021893738
48	5.87271431795216	1	4.32541297167948	3.82139356790619	3.26956600771529	5.34466336613464	2.47949044172557	6.78061433806279	6.22406542964059	6.33352782284073	5.18594238298745	2.70098005440515	3.13698547071966	1.03769148129738	3.41553590340324	4.32278157337537	5.51605431958265	1.50486042685084	1.77050011697183	1.15561382039205	6.88826724491972	1.99898278462801	7	3.60986281423051	8.42863228666556	-8.58385380090855	-6.64765436651557	6.13399845312443	-7.22555548439424	17.8186865448439	-2.58866291966503	4.74909229021057	-1.17661953062416	2.95522792917	6.41133620882854	6.54371806572239	-7.46899391235779	-1.49178011069858	3.44903779272537	4.33628299127271	-11.9144284162308	-9.44724963115909	10.1381082706542	6.76681414938249	-5.78794106522741	-11.8817892900429	-4.01756564577133	2.19696507415489	-14.9193267846594
49	6.41859171280198	4.16328527427407	1	1.30361598144827	7	7	4.71739852068364	6.66387039468818	5.62239790039741	4.72906738152298	7	2.87807702594674	3.18497642220198	1	7	3.12773203747578	1.18567575551613	1.71452830280305	3.13101876499662	5.58331299435638	2.79841378967128	4.02287241756667	6.96425634614113	-0.642823210152848	2.31077231132241	4.48236874068613	-0.00751535585663648	6.12999090185001	-21.400970489897	-2.21862995082267	7.10507449659178	3.38375491440098	11.3343959618112	-6.99097963022128	4.17590316783872	3.83595815160996	4.62924990225347	5.11196603068736	7.43869441893114	0.482181549559585	1.62303237935268	0.00192904636153057	-9.9184648258934	3.4883958886693	-6.32479017980314	-4.19497976045195	-10.5434648552078	4.56986534678326	-4.34384680937722
50	7	6.00835193350822	6.6423405012141	5.70331854050642	1.13657449558215	6.47003527570898	6.56111982763728	3.36185193313879	3.5871126851807	1	7	4.26290537517336	3.85114130415896	3.2012591650792	5.65422157908148	7	5.96937391252207	4.62325951367568	1	2.08658394849976	6.19708446135791	1.60232868856085	6.91135496992213	5.60804980679717	4.02467219120239	1.93192262973456	-6.37389608874238	4.38997105983546	-16.6869810884167	-2.73097053459798	7.74245618682841	1.36009720980156	-3.44096527884315	-4.03407508024835	6.0286251576493	1.58843190907065	0.303438377848014	5.16921849833611	2.74712737726447	6.69297794845983	-3.76264674710013	3.81120856160652	-14.7759827360873	2.92406374569319	-8.53491682935488	-1.58393882446568	-11.2971908129902	4.74636527503751	7.14585627391527
51	4.97808105221846	3.93520538006718	4.94677362833455	5.60469727618402	5.32235106451729	5.04873514313927	2.354154251165	3.24704923512667	5.66617099786306	2.64830352158142	5.47708098560668	5.05213224226193	7	1.32317653133299	5.45163973395152	4.56249466560228	3.93255271064732	1.64192998189163	3.40066109070549	6.51624902664487	4.23595117591613	7	6.38268255765458	1.49202579932698	6.34519078076742	2.03734155609773	-7.14622993055011	2.10417734419338	-26.0670705167236	-3.13812428762131	7.79853095335347	4.93183639043232	2.46668712417495	-4.63248323608128	3.7493696942819	1.39996825263198	-1.29369673314035	-1.81170731399735	7.15676423658601	1.73347403175131	-0.677615076511576	-2.24409559500337	-9.30088071277038	4.19580373258023	-5.00752847996295	-0.93333211305125	-11.2750028354855	2.46444108860678	4.99929519808185
52	4.9318962067785	6.62715839284129	2.1649721389107	4.90849109035091	2.85354718206971	6.16598439841248	1.16121147614913	3.55761799370075	7	1	2.12695787693395	1.11051085544821	1.12036244050236	7	4.25776448662988	5.91162032889432	4.541229133017	7	2.38580815105232	1.3152820374	6.85489062741423	1	3.55484059731902	3.50937402868058	4.24353187649695	-12.9818489411752	-4.55119723293061	1.8661974355663	-5.67735549283502	17.6811270350572	8.01831971196339	3.71764924082051	-2.46428369483917	4.87185848142971	2.64011401669766	6.68097254044488	-4.27370524149733	6.37581263022337	-1.06808368558206	7.79939811027241	-11.3855049912395	-7.93102991843274	3.68988908199664	4.86374624943787	-5.94950583060041	-3.41643323595752	2.51041114671749	0.805615090089324	-11.1050992920559
53	2.67581591514429	3.10691183189918	1	4.43584254517358	1	3.24592242128962	2.67690484891132	3.207919609814	1.64822262350147	2.99702839501967	6.83564811280035	4.4791217019562	3.87866846064392	5.17115379111938	2.20198452344716	3.1881963196632	5.62262711691579	3.25618904375277	2.21039919968563	6.60477736553222	6.1705109407326	1.51746769208751	6.15066417809512	3.73249823611074	-0.689771484718309	3.49858494792473	-5.19544994833827	3.0485462683947	-22.8933808821349	-3.41303635127003	12.0947751294512	3.95449568758745	-6.106470886562	-8.36850997814577	8.06314330689917	1.87951842578026	5.36583511439937	4.64444963821311	2.97153335788048	8.7279514893691	-7.89463528754205	7.23206616102767	-9.44507651952687	5.65247694449686	-4.55668584800436	-6.44996431426867	1.6856218172037	5.12448004972788	12.0732431517438
54	6.30994616093911	3.86508834479532	3.66421879911588	7	6.95052008255736	5.71980609777353	3.89015716062908	4.21281156798219	5.43496518791569	3.2375491946953	4.99629727119793	2.3090931050461	7	5.09026643694849	5.59804177253374	3.34602563852256	1.95540764279572	4.05877829708274	1	6.66062480759955	1.42864819690641	2.55532769366709	5.90652595320608	0.540380124323809	6.69653836597468	3.38263841438636	-4.37220709485384	-0.279714327880599	-25.0554682983112	-5.14673172593643	6.51710644675749	4.19319536152241	2.35864829897208	-5.32432590547247	4.80438916519197	1.27034119355307	-2.24361908819264	-1.29718974947187	6.58900026233441	0.946493343360255	-1.66245490788418	-2.80392819432511	-6.83877842421569	5.30882844070871	-11.8163194086508	-2.59487595703518	-6.34271591207171	5.47585117552467	16.5229096834861
55	4.35174505426724	4.70390413586953	4.96948461490667	5.0843407525512	6.23652162754674	4.93358008012099	1.38152657306514	3.88352512903932	6.69330953908369	3.5894116998282	4.13567272026471	5.46062978732184	7	4.93748514515749	4.65468632736967	4.58537465707001	5.28240157166145	1.49331095741343	1.88784942912867	6.1581796672467	4.86243022270964	6.55997247776361	5.79858824303555	1.40186386773291	6.17393434956321	1.41472109556327	-7.25242766660041	0.836213083299507	-26.3201138320742	-4.02911725878821	8.82787049373477	5.48437317533904	1.84203249046408	-4.42907648971932	3.34732879019778	1.80190845297776	-0.0549116240339741	-2.5204925047027	7.42548366370825	1.30792959119141	-1.51408649143893	-2.6153848454888	-11.0273615795324	5.78796051082589	-5.67181551851955	-7.76758352784793	3.11359600884378	2.15729681093642	4.68797132375261
56	5.09123658782145	5.49888526063336	2.24621308160626	2.438164204101	5.81244312875819	6.57877319948388	3.78674104643758	5.67755854858827	4.29922824897843	4.58934756776499	7	4.05271862760789	4.60180163371749	1.00406017686065	5.95719273895137	4.29878928431141	6.15268278887359	2.90355501016242	2.41720643694358	6.70197249914489	7	4.32401947144922	2.61268348302809	-1.52523619047487	0.34896917688793	6.13836462684233	-0.350437372935437	4.5915691585858	-21.3199955538201	-1.8736957645751	3.89183085967834	5.22608565709783	9.7446331604476	-6.84150044411575	4.4194711074907	4.89996049627302	4.24924918807728	4.25638927921537	6.80561820910738	0.982780401957971	0.913632698639113	0.772348265038678	-7.82572190504132	8.65124418712736	-8.87043783778417	-3.6234391011826	-3.02175638815114	7.61498333351768	-2.12162287388866
57	6.82422405466007	7	3.73332282374549	3.65683755811932	5.952982180721	3.18642143945191	2.17750840072255	2.52392914864943	6.10061421340879	5.79547210369662	5.80451718617881	3.46597059931452	6.25628211027434	2.91575649999196	3.61643974852333	2.2846297884509	1.81191135712972	1	1.15056832216872	3.05636864048125	1.32026255630039	1.1964845395644	5.04845333196992	-0.692822480176239	5.90086889335474	4.28601378350914	-3.07553329047925	0.733065273444262	-27.3360517257803	-6.47097589049733	8.2227715199644	2.1503975112764	1.30805823950145	-3.33136098574666	2.68706547738847	1.57465387555603	-1.31648853291237	-1.9254012182446	10.6467897741811	1.72933634243252	-2.09622567435124	-1.28896413589524	-6.98276683003234	1.3803504197057	-11.5767611575387	-7.18647176187139	-5.27347807173616	0.369146394677221	-5.35406409929164
58	5.96919733788942	7	6.96304726731185	5.32365460480627	1.16318579633488	6.20690827017214	4.35691399135855	1.21319170689417	6.13600731573128	1	6.36346009371919	1.73525399551626	4.37492036740375	3.65732650614407	1.14248582978595	5.77190270625156	5.93846017689553	5.83299118457292	1.19765409411483	3.44043952302724	5.36821352545792	3.62916549825572	5.36117258226142	4.24028518395616	4.21171013457145	1.73824855089021	-6.07591375300826	3.70578596968325	-16.5109252757954	-1.53537818847851	7.14361685571693	1.93027758226694	-2.23409363031562	-3.8899219701774	4.83183056689932	1.09471389264126	-0.117897252249421	4.44733950309102	3.49155441484848	7.66939699106251	-4.73829305023714	3.81443361970632	-13.742365537108	4.79599878922907	-9.72447440991307	-1.54211527005634	16.9995820954267	6.12214182616923	6.06741865819207
59	7	1.47651262772939	3.45182813822765	3.23131339307087	5.60322873386705	6.48088597679639	1.15959714165802	1.16653829195042	5.15375828352642	3.99962154470474	4.70549428157799	2.22750316566884	1.42072095426132	4.81533681885871	1.21514183127527	5.9477821687985	5.59889675143869	1	2.16845069030151	5.25036497077858	4.36247155407893	4.18458938351903	4.68191087836971	3.06438023865751	-1.62264151826162	-13.1681231189316	-3.39250256017795	0.603141277620568	-9.06633930559959	14.1196800219344	-5.36113293298835	5.63473430570936	-3.37468180562985	8.28900589754923	6.02187182260778	0.532229640106115	-0.332668643673945	-2.41060330675516	7.13089145710524	1.81212056577262	-9.4883840786169	-8.37908921741635	4.64892197799873	6.36225857490226	3.56031246766189	-7.92003659373613	13.5520940677723	3.59764597588095	-7.85013453796442
60	5.08367626680493	4.18402806384841	3.75967065429904	6.2767859800335	5.58590809544455	4.88044198426604	1.75825440289156	2.60973115151975	5.01269215726217	6.58184552523035	5.81544661415796	3.89761093393699	6.72721936056716	3.07013969270193	6.34447104433375	6.11047089582669	7	4.38360475896358	3.59216295132075	7	5.0478585922802	4.38637547255605	2.6590594928108	0.341905600944032	6.85256379332668	2.47360294399444	-6.43268365463602	1.33794120306031	-24.7251169596567	-2.38118984619212	8.70227954788602	4.05891416336374	1.13794231435087	-1.33980404419392	1.28323722793423	0.715513599044529	-0.813318974383194	-1.21015006233218	8.02606923254504	1.29992193358239	-1.9882128988352	-2.75106581105606	-7.06735536721096	6.1510806590078	-14.8751857437539	0.0294210621244326	18.079927870544	-2.17835932545396	-2.15466888631042
61	6.06529006579176	5.11139514549979	6.72030327210441	4.63834110186379	2.43013059386999	7	1	1.96593235517033	3.1670185970672	1.50172699542573	2.30771150049255	3.90445163511967	5.76807964505096	5.82290094441189	6.06605800420942	3.73580541453626	4.63319418257703	1.04922216622157	3.31903582974857	4.89946530863608	1.01131751193448	3.33579637221483	3.94548033789818	5.19445857383142	8.10831478070644	-8.32628599449287	-6.31769028252668	6.80623914616157	-7.04763051195051	12.0909643184931	-1.37954110221694	7.35788504167967	0.575088412616592	3.65866230390356	4.5030478211765	4.48375471011961	-4.74492112480809	-0.46000344166532	4.83915084737012	-0.979716983768749	-15.2417853677524	-4.7470150882993	7.91920478568148	6.46858298468954	-4.58650710342666	-7.33948466174416	15.2939112685988	3.00147791570798	-10.9064286211612
62	5.80524017062484	3.69491322507472	5.47824434345267	5.14830085342739	5.21103460140319	7	2.96479792174951	1	6.57554696295082	1.96488680453522	4.69232980000416	7	2.6233779294608	5.47290799894312	2.7772035426387	3.14390182411713	6.70663795255425	1	1.92938913276681	3.07156794866115	5.93882451179929	1.92712366925291	6.04528313651135	1.12794990354904	6.26925808798628	2.3842499811483	-6.20401511670198	-0.933175030156499	-25.7239958568904	-3.77467381921563	8.1776434128093	2.54289021508201	1.91619411907506	-6.07614714766106	4.58372489402379	-0.284027803034224	-1.87062722934206	-0.474405509169412	7.30002599693892	1.353449922884	-1.17888970684272	-2.78379874175329	-8.01159972890614	8.18362557781236	-6.19741039880196	-8.72730092401515	-5.99279555769363	3.76974389402738	2.43048343546602
63	3.77247241953215	3.90355146854889	4.70936551702492	5.77597506159678	6.960300220316	2.38544722046077	5.5683591607153	3.32220234539154	5.89811531733818	3.05035271918757	4.79476211544244	5.46762171966388	5.21344730676655	5.14846482518298	3.54946963113635	1.54813097035916	5.00700427658841	2.60801758076646	2.56199485342198	5.87475459600907	6.46823068850177	6.14468346249364	5.75770550268582	0.827125521952805	5.97893165430609	1.68552495296687	-7.56503233278075	1.2316765570127	-26.0982427037276	-3.82177480898058	8.47371644779327	4.72343235675202	1.30966877769353	-4.1198322920643	3.22521611044274	1.29890063193341	-0.029354197516021	-2.09034340610098	7.95865910253007	1.79246860733921	-2.68858216249997	-1.54794726486228	-10.182551277554	4.81282761398485	-5.40600844918878	-8.03444302080344	2.16022252786077	1.51629712764003	19.1221019857645
64	6.66688338838896	1.73438409807063	3.57596113028937	4.23874117539546	5.14357608604885	7	1.15091241782033	1.47538016780894	3.87276088357786	7	4.68395014606562	3.79375592057693	5.05420055755521	4.50742671281922	4.28345627742164	1.43811783615288	6.20385975313231	3.46838851568421	1.45250432119803	6.62506039876905	5.93855141886541	5.22572954797651	7	4.05225452205082	-1.0602337760831	-13.1595443204029	-2.96511963775015	0.960555696363255	-7.35140487017966	13.7403223401821	-4.93397195057427	6.37697436167413	-3.63080942738402	9.0908032567491	6.89602813659026	1.30780181810587	-1.40932292942854	-2.11650443546723	7.23830891673956	1.34962363220283	-9.11342837088713	-8.08882552665433	5.51091826357502	7.42079289594121	3.17023194396535	-6.93749369314467	-7.91688063489188	2.77989957671004	-8.88289853892483
65	6.75009872116006	3.17740717464994	1.81697843740879	2.17760647641259	5.48749950390655	4.38895148846769	1.84507149450227	1	1	2.87865415579087	7	2.35304875981424	1.54518655273411	1.4185958913023	5.4867858892966	4.48999185710568	1.79489776205087	2.01372608924032	2.31537683671328	6.45393569500185	6.12211317092639	4.64024752333207	4.51072445112077	-0.899600863906115	-1.44556876303511	2.49446959279843	-4.59898542359182	1.51997136438168	-26.0259773170321	-6.0132354636777	5.62328172388817	5.12721231059833	-1.05414541231431	2.29198686166967	5.99019048415306	3.56049511612969	-4.53849102498989	-1.37275913086471	7.25739808643603	1.75869005142509	0.23239680376096	-0.183049394264999	-5.09736149687591	5.35235887308257	-5.06117057790284	-6.9320165453487	-4.72104453246851	1.28710699592579	-13.1217070384601
66	6.73513194626132	6.13598555140745	4.72807001761932	5.98955958182934	4.04824849260533	5.31897832047059	2.27779385813073	5.21132743554052	6.65248455361738	6.33460656932161	3.56461858361352	6.6235096255775	5.51821984443489	6.18984235013013	5.185063072526	4.16410750030548	5.60825898838717	5.88105362054135	4.02109676151033	2.66730586323367	6.64594672860255	5.89361160196036	1	5.30166056595345	10.5109610375879	-7.3936494389575	-8.3672031192279	2.90340204402425	-7.5264546331129	16.8710989357889	-0.207802411166796	3.76289800052105	1.63956405880209	6.97801494189715	3.78172455014372	4.26040957045559	0.58266325464611	0.303964553420457	7.60731274675862	1.16943335629019	-9.5564133672247	-8.26704547324135	8.31115543766314	6.51144553458568	-2.63088224235486	-6.59145923686802	-3.01289777645932	5.53399948757092	-9.92785259491674
67	6.67207612585776	5.21148880261266	4.26784129389409	5.19059088811979	6.92678319025986	6.98039582756418	6.07246927851666	2.67439467156574	5.93741613954732	4.4989572761545	5.06749076689414	3.13861063996749	2.65140603849101	1.04335469390132	4.27015003995904	5.21940533154382	3.02004213628731	6.76010961624013	3.98033673970812	4.76689177594088	5.15037044163654	2.51026044539584	6.82021982070292	7.13811824931687	8.42330529151376	-10.5737430820593	-2.37817160156008	2.66519142250984	-4.23368887963019	14.6162083383405	7.72634203819492	4.92128680983658	-1.24695545120005	2.29742550077713	2.35362985863215	5.27337682662113	-5.25851014687838	3.18798405546105	-0.368443585888525	5.52801776990958	-13.2132910409675	-6.90224062269094	8.39369151582189	10.0446996833713	-11.6059746355146	-10.2575527159865	-4.70103464049376	3.70176273398805	-15.2055951524129
68	5.24586774426775	3.75391520696348	4.08656119943152	5.72625047022454	5.50913007535005	3.92450974513112	4.69169322522985	2.88397434527867	5.01845857300177	1.08465555636641	6.78046551701797	6.76129263389634	2.01986017856402	4.84099284438304	4.47833625121508	2.24623458692825	3.63120808033695	1.09751682710992	4.76000484114308	7	7	1.75037198008095	1	1.12305717709631	6.56197873074598	3.11278229579581	-5.61461560069319	1.48401391122119	-24.9926949475001	-5.83941773683272	6.45542244302468	2.69861960609692	-0.0999962166266796	-3.60358682012788	3.47475451308052	0.397041957812299	-1.31121102350733	-1.74317173961693	6.44344705408419	2.63744558427358	-1.4308588221523	-2.25901912061319	-8.19905347141378	5.71477478317736	-15.4985865250699	1.46662567645777	2.64902279590016	-0.157689404536299	0.348194785658065
69	6.23165042377495	4.50456636607639	6.08278708461021	4.10486990672525	7	6.92227278731641	4.24456950300773	4.74047941779798	4.80016189966146	4.92773505642174	7	4.57712290255849	5.63456127459933	4.13055201981377	3.12340331487844	6.87180297354913	6.33794475668208	4.04075528414978	3.45810920603952	6.32855137351012	6.39610116650708	1.17151822822492	5.72557730325836	6.43313477317442	7.43061416607781	-11.3690360509463	-1.26292982098289	2.91131875039214	-5.00038525952609	15.2586866507354	7.9715886211581	6.03391794209196	-1.7909329869668	4.1617196305871	1.93133172917481	6.63635618707766	-4.11451578237944	4.38779305724576	-0.597328549259003	5.49413633311921	-14.2315572594279	-7.48116711623139	8.91147023021629	1.86534444726713	-12.4278637034618	-2.3936471980995	-10.9385005434423	3.40702465852076	-0.0164318778140379
70	2.82438946933564	6.89777413439396	5.18021884813365	6.7319518190724	3.95862889024221	3.88345286455045	2.56009745698463	2.72336799011315	3.65504672126153	3.32153238462801	4.84538303627194	2.64201569876979	7	4.20671492014095	5.33568265785167	7	1.85509840531415	1.81588715829989	4.01918444745786	2.39722793308943	1.90158727612837	4.61225778388511	4.58622624977838	0.477425960627274	7.06648483443008	3.56946652762952	-6.97468427235481	1.21387661301715	-26.4036855407213	-2.70389324806794	7.29686585923136	2.15124537740821	1.22060637516765	-5.11637025734371	0.595556604991356	0.856965053688928	1.63902291604093	-0.957161681943333	8.20045532920378	4.1397199793746	-1.34029261503762	-2.94591599395202	-7.77033405403973	8.71767229085624	-13.6740544920954	-4.84739254945538	17.8406856842467	3.45608939111005	-3.8810707491927
71	5.29881665918871	5.46743891924243	4.90039625176708	6.1122136851543	4.83734640036292	3.06413202374828	5.49663518764842	2.18576376535248	5.66381926778071	2.32967613772998	1.06384530054502	3.916053286859	2.42857824592108	4.08149513951774	6.28231487167973	4.89335329281861	6.90314582956144	4.52306012334921	3.86193181838901	6.40342432299474	4.99747957991018	1	7	1.33576692085903	6.19969313918265	2.71814428422315	-6.64633305703965	0.866971014484826	-26.0150012848668	-4.82462882380419	9.13267703118448	5.31695910470794	2.49117302318859	-5.79290317082961	2.68843161680051	1.15038056060646	-0.212815192086273	-2.20161632117042	7.53605401861261	1.25310247084384	-0.837896352502336	-2.90700660998018	-9.95967329373564	8.4490786321928	-14.7184608538199	0.484610253926802	-5.15609712106498	2.04798213758789	4.45973216227798
72	5.56675104857581	7	5.03533339216808	7	2.52816047723633	4.00153108083146	6.10404991681404	1.14899360417544	5.83490024103015	5.71501427896368	3.93370801969032	7	1.23303338547192	2.92238234983182	5.42327337840936	4.85339573924165	6.73478610403058	4.9092238977212	1	3.90859754637185	6.55862690323183	4.87242059411629	3.32403463815933	5.56724662801673	8.58565056719019	-7.59629318277114	-8.52320144773452	4.60861540992319	-8.93011180797255	15.3105499978549	0.803760330899293	3.26804312643211	1.96915129134325	5.31240169452339	4.35007030798623	3.82229020074991	-0.787004673632417	-0.515562339258385	6.03643118206743	2.66539990573469	-9.46331978273918	-8.13995723910305	8.09195411531372	7.85587946137565	-11.7208699593285	-1.23269921106049	-4.41440833225846	8.09312209379308	-13.5824379634367
73	5.69672404715931	6.26519989721379	4.12808393639224	7	1.85049588174859	5.59483986070487	6.66051981521062	2.40259168165996	5.99645247439945	1.09557248207887	4.25199060617079	3.93587822178608	2.15345318734672	4.53950375025934	5.11861525626948	5.91425993347949	4.65258429111147	1	5.39599429414493	1.76417103434202	6.17886834462995	1.7237154323147	1.71400774334217	5.60485283773257	8.8940011932175	-7.26733160682919	-9.5137130536312	2.89379987859229	-9.09937745443953	16.3451837228998	-0.416489406120185	3.08398174129566	1.40020479245447	6.14640938390024	4.01121013119812	3.86257233811531	-0.26638701169682	-0.0978217226650301	6.76903250568213	1.38446517078645	-8.53811302004985	-7.99668589619233	7.97050671707358	4.01541223884331	-11.3838208136246	-5.53109056047212	-5.50575035337274	5.14167413864796	-12.6293267372689
74	3.11059653313997	5.22012883433366	7	4.22281033908096	1.60102214784925	6.15860777046949	5.89279995813743	2.0333314135466	3.53092388906454	7	4.10959197304622	1.39665809713062	4.14701988463146	4.28150384983504	4.30929641456765	3.69665879274449	4.12884384521091	5.67258054449032	1.47383823955631	2.1442796249302	7	3.08794724936106	5.78809595431022	5.25034359465245	1.33894100472115	1.2483997614857	-4.19896024113706	4.68462406243053	-13.5881137970481	-1.11430370016079	5.34529313915289	1.87063812395396	-0.201997272316604	-2.65714894845586	5.76440869782402	0.805771139262107	2.76486904660734	2.59008206372856	-0.513974066719252	8.26786353284158	-6.21408187300318	-0.165824444459509	-15.3624308780954	3.54922251123787	-14.0491281432264	-2.22528241695319	-9.77884156191691	6.64871632091981	-10.1132711595684
75	5.81909523530634	5.98992621875099	6.91900107742403	4.91442084726201	4.32121208264317	6.23519721097813	4.16380200584365	1	2.56317345043405	4.91430683452002	4.96410884706784	5.65770718293112	6.89485360663396	1.49534044864721	5.32154156900352	5.40183484575301	2.85083285813511	1.83698026017895	1	6.75525376785579	1.82969810307374	6.56370055148466	3.83614905145341	7.10501038384545	7.07659733399326	-7.85981262466092	-5.21294521677618	3.93339044466166	-7.34168278808338	13.3408946671085	-2.43388599302509	6.61338628569638	0.8464339602507	3.67443100927956	5.06179595888969	4.16960034319116	-4.11665999704534	1.68250856080779	4.95020509032222	-0.402431521068903	-16.580550278428	-4.53602024185067	5.00582311819169	8.01256999817369	-5.82207680229542	-2.25344884071964	-11.2394730077534	0.461745365938845	18.8106113444978
76	6.51553313981548	4.34218516340904	1.86809627476614	2.19218990336402	6.0094689856832	4.20567485594626	1.49686198798976	1	1.12231697305819	7	6.7208774550202	2.8110257972194	1.25811285088447	2.57222657361158	6.73525020677324	4.15325228541411	1.98175938526567	3.28369545293048	3.97882595884714	7	6.30997888021865	2.19190171567467	4.83997894465519	-0.96102643725675	-1.2434560537264	3.7677204049547	-4.32790483256485	1.35742606881829	-27.1455183619499	-5.27853062315852	6.08261168730814	4.822877876658	-1.05656888811818	1.20427067164355	5.46627156230829	3.53224895906664	-4.67700176418036	-0.898119651466736	7.07444863719789	1.75930539197099	-0.155384989998275	-0.506134495964882	-4.9647745651796	5.90390612986596	-5.60638219280301	-5.2548827266694	-4.09751972147526	4.02405665987288	-9.27477153171236
77	5.6765388600144	6.31596894972759	4.23678692333238	3.35071342207103	2.72359761461831	6.11935231073129	1	2.46200838233664	7	2.01302336786007	7	4.67766528819456	4.42307757182913	1.06913438246533	1	6.17836188006983	5.91788904760766	2.63169776890905	2.68775766790965	6.00048367707501	6.50340057459205	2.83484682516388	5.90361483224249	3.74657649883013	4.12056125311637	-7.77956388358759	-11.6913844681133	-0.0368563545193189	-5.81035249635843	15.7684101580846	-4.33858932524913	1.7756334441299	2.54037680051454	5.17322461450935	4.79109123890272	4.79023785616802	5.56353531080545	-3.52279207451767	1.97842949168711	2.50241109667937	-9.6661198124096	-6.61191701923469	9.97253811466208	7.51071399016169	-10.4013485692035	-1.30976278984347	-6.46592704932729	3.12882862182372	-16.2802678010715
78	4.03522349839409	3.89489114762409	5.55773457118173	7	6.02927726427083	4.54195171654402	1	1.43753147930864	1	1.61183344784123	6.89516538373631	2.50668884264432	4.75534180058461	7	1.2007814609425	6.47226232274596	5.21868150743058	5.52192635220876	1.74650035743786	7	5.06727261479092	4.14592079295925	4.80334081843446	-0.0564856708049067	8.28476698502999	5.77507058128539	-3.8394502478176	-0.968590494443388	-24.9193472838285	-2.13215382996207	8.06723950627781	3.73992695304305	2.99975291516927	-3.15636682580207	5.62336665567413	-0.185152677542047	-0.0757865410388216	0.158778332281966	8.76578736424875	2.02282673010903	-2.34849847857736	1.15632347446809	-6.68410837062963	5.80699711654277	-12.1537739506548	-2.3654926488215	17.3910706008272	3.1400413682236	-4.47896309426893
79	4.86901320056926	2.36608584026586	1	5.60750796005214	6.23544267209283	2.02291232254965	1.38601500207973	3.47732604821737	2.41149903574557	3.09383977478081	4.46987941319399	6.31756448050877	4.66764966293741	3.08530565893532	1.54682847305377	1.90726006732575	1.92691145798799	7	1	5.06962221525124	3.30269132808649	3.99951386569484	7	8.18188739767015	-9.31899489577695	2.87395726776819	2.70073504616842	5.32974242999054	-14.9199217154249	2.8228808072743	4.14126478214713	-0.673737223758808	-5.71987644368392	3.24767726757275	7.25395369922471	8.23900059737509	0.0536450360602558	13.8753589444442	6.39984486014402	-0.749255915957218	-3.74799715070741	4.12894018106693	-7.06428166827967	3.45620293347511	-9.73752540534128	-9.34725803471373	2.18759790201362	-5.69912952354586	-8.87266692728937
80	5.43680553238235	7	3.72599572058436	3.40299914128501	1.24122794835763	5.26208066808119	1.60774241250958	1.24355964080768	7	3.59411201516324	5.26483572410835	3.43336793342346	6.87387743927485	1	1.89770099301783	3.91135709081676	5.26601455991446	1	1.94618041304284	4.80793503904791	5.71497651430652	2.26964992010305	2.12407992022782	3.60942286836777	4.52041641793033	-8.6697545418166	-11.1386907077665	-0.0807519676192908	-7.69031428832518	16.0979151144928	-2.81084923628862	2.6826629653752	2.08724740629819	5.22396751306335	3.76358375409864	3.80364634207725	5.5333887707579	-2.92086749442577	0.848859889306181	1.85515171585398	-8.56158367163887	-5.7716647674418	10.6545419321914	5.24448039121974	-9.70912519185265	-0.136440195366965	0.478866760156671	-0.584719006282522	4.94790175208677
81	1.94487500613477	5.46711041069773	6.39947475539402	5.13982703676916	2.23238967344011	5.04941811037906	5.31112634778155	3.47112879966411	1.24870668535895	7	5.92059005886553	1.48984971591146	4.59231881407486	4.458453811266	4.05355998186604	3.83021520943813	4.64618091891151	1	1.19672852541803	6.50312928931427	7	1.81562887884533	2.98817268941577	3.89433012871783	2.03169926172212	1.89862422867266	-4.53588597329078	5.20434682152181	-13.6211950328741	-0.502238303916323	5.45616112776649	1.70347262230271	-0.145575752678164	-2.89870592493993	5.86549903970158	0.246322859678654	2.05634826190455	3.463465517629	0.389677360118705	8.82273639667421	-6.1971025777869	0.626325301093124	-15.5577489903336	3.33542808318137	-13.5099342942708	-1.04792063603578	-9.78077507525952	7.77586469185839	-10.1068941374075
82	4.35261452442603	6.81379314304841	7	5.7301194528143	6.1735756925668	4.25282399792247	1.76902707192762	2.42923384226146	1.56182348198807	2.28535346533637	2.50998425588629	2.21170048284468	4.79602963926629	5.30000718048068	5.56056245006957	4.33652961137031	4.02327595554951	1.42354770640051	4.1724591835127	5.63205525883202	1.53243725518895	2.0862715291917	1.89481713526846	5.82918574066361	7.15682122367762	-14.063587567445	-2.90935581160673	2.72288286178496	-7.13484361530538	14.8848208352792	8.51682239153154	6.08923313523817	-2.69463544344471	4.6413483993349	1.21506100129242	8.45840842396508	-5.28274675743159	4.42289405454221	-3.41471153910648	5.03972874056243	-12.1621869244293	-5.12792733770126	6.68544538053288	8.29303874559045	-6.79240832741062	-1.74035585662273	-4.21682239671252	1.54512343249239	-16.9448140629248
83	6.17468856285589	7	4.12338170950509	6.39360786656144	2.8015893092347	4.62906455021946	4.89698277883768	5.06866839754804	6.50633752435675	2.96741338352819	4.26539580476378	7	1	5.88758863838112	6.31264067635138	7	5.92718934658852	4.04580787834344	5.01380186459139	2.50712109331587	1.43044108713585	2.24658041650705	1	4.70191362442103	10.5379551105114	-8.13326593933627	-8.84561990630142	3.681933741207	-8.17222482060953	15.4106299340329	0.642591342460784	2.93646809263681	2.80240289546289	6.12424066445266	3.63491214647728	3.87650784155598	-0.690751341368371	0.356414311365201	6.80161531942659	1.6443839342696	-9.07924183060875	-7.28068328818712	7.2216346397442	4.29276092963106	-7.58624845266565	-2.61118609076049	-4.04033665486688	8.18381724227268	-13.0389277083012
84	4.83596427681273	5.22076676786794	3.80840190791834	5.5698556496396	6.03373995273207	6.38024251535307	1.19858448227619	2.1090489158446	5.40194502466444	4.05205862700915	7	1.39113791167002	5.75365256531707	3.48886718162161	2.61213483405858	4.97549527471626	4.01341202486961	6.59469644405425	5.74383373115092	4.34741620455054	2.75535891903555	1.14690077568205	2.55491481259969	4.15678216834492	-6.6781324283741	-0.115135346196451	5.29563935597559	5.98473980775429	-16.8218866270368	0.652597802130777	4.68885331329974	1.65255195919577	-3.42634502395103	3.09104675014748	6.44583147305344	9.82175819576552	-0.712805159793829	15.0736085393251	7.97611535899052	-0.733253023489571	-4.21616965660107	3.65426670646814	-8.28382933157561	8.27994838733319	-13.0637813001918	-3.76108476778272	-5.30354807670429	-0.10530092305492	-12.1031612184952
85	7	6.87331640106756	2.24305739828366	2.87099344188433	7	7	6.58584749811248	1.64147125465768	2.98997915245138	2.0668082008479	2.77767210415648	3.2375911384167	2.321836786888	5.05690252150624	4.5726061665056	6.56897221592593	4.66969732584239	1.66697804669105	2.18023854949763	3.62179238093574	3.22988806069632	3.43939957295808	5.08509238534557	-1.10074245531469	4.72775057276143	4.15132995545114	-2.88090369926495	2.13942889911678	-26.7627367548461	-4.16783173134239	7.72451276745357	5.23082436766966	2.55396956558568	-2.92566311121954	4.33331233938821	-0.529220957851729	0.405203294584949	-2.62880568936408	9.9771414570776	0.94270257376246	-4.38059600311152	-2.77712747499923	-7.11066910881073	6.10460782595044	-6.8478913617759	-2.52430642732154	-7.69998585436936	6.57322017953131	19.9923967220575
86	7	5.89420087253287	6.71432985236253	5.37461134949328	7	4.72295069808274	1.48981874580304	6.79233183610222	5.70121074505893	6.7136641633245	5.15414595243601	1.29254559765393	1	3.85867400517183	1.17134355875727	6.17748805026098	4.11505295463292	3.38395556438591	4.15609171816394	7	4.33388253688621	1	4.45435079147293	5.66915364618951	6.38724662567155	-13.3008073683871	-6.9488779826449	3.20358606124316	-6.53245594870626	17.7846980366723	6.9915815932509	4.57365304766935	-1.13971291016042	3.49620375995808	1.80391994350962	4.76170038242222	-6.0011587822638	7.51070903305682	-1.21650353064014	3.50864852598421	-12.7033609204379	-9.53990926523496	5.9040030889367	6.25029359581243	-8.25537200715564	-9.86833150859059	14.9684232012582	2.79106557238215	-16.0332235191626
87	6.90609479034686	6.89980593411129	6.98100271563784	5.07803252082662	1	7	6.09504689155536	1	1	1	5.92884890615555	4.27387805934609	4.2653086182992	4.28021873401515	1	5.77893258127121	6.25253001370021	4.88959617608446	1.80131564781942	5.93860599843119	4.65208876882419	2.96659721087809	5.46578022514977	4.99103025058451	3.42638772109573	2.40376339913804	-5.73731100294564	3.15407092484951	-15.8288044409707	-2.6451408993174	8.08694048922352	1.91212956500521	-4.5160832864628	-3.68947598494253	6.23622735281811	1.65784634807409	0.902552616835709	4.51893713143392	2.93822371801406	8.23863679710627	-4.86166586896586	4.65226948291342	-14.0427296309215	1.15891878570622	-8.1494767960981	-2.23660409371993	2.45364940685821	2.66447732706901	-10.6638098012967
88	5.85741655083584	6.33487648544651	3.05984287072362	3.05568843290905	1.82252244663535	7	5.13940221280692	2.79799725617758	6.92890314279195	4.01157989026688	6.12907539864079	4.72030416274441	2.11879289437288	1.14800203418932	2.67114544312565	2.89782679198149	6.9378277406268	2.08876612742759	1.64403665047372	4.25527325037556	6.5625592283569	1.96600673610257	3.40715307898832	3.91969619415522	5.1263863144254	-7.4319974052039	-10.8757219303351	-0.12019379272665	-7.36976569103243	15.841559736643	-4.93064590462292	1.61423922023278	3.10391544818134	5.40015473859198	3.95368003301209	4.29228637979934	6.00177713025066	-4.15365202290099	2.15091079006549	2.80733137318529	-9.36545441210229	-5.8899944335577	9.14235562104158	8.63308013064875	-11.1886702434799	-1.76388067049118	-5.26900773370825	3.64410069507496	-16.2977067452577
89	4.89528750649337	5.49202100717529	2.31779901714039	3.20322444670837	5.11833640950503	6.91174966969475	4.11283554774495	6.91788383556454	7	5.21375344555604	2.37606823974339	5.54737074525424	4.65068486307114	1	6.41141155967201	4.40843821331517	4.15295561790366	2.54958856399112	2.70713798540086	3.41302116880163	1.42691679786054	3.62214075713939	1.59664580256442	-0.7561944590879	0.904054545686742	5.87311121410187	-0.477480297723054	5.3704022439269	-22.3078710342279	-1.63628009416909	3.44388730090429	4.90882060547448	9.80200687045843	-7.009758030563	6.01257727217043	4.05398313731021	4.43660727679984	3.39196067642274	7.10983815806802	0.801506027972608	2.19267968721946	-0.410726215441271	-6.66006526704579	9.53077031720712	-7.36337571549823	-3.87234384080148	-2.45283491867619	4.57222487518483	15.270415364362
90	5.47886025739453	2.5996910467355	4.93009769832519	4.98675703667993	3.54141138008131	7	6.05465943936418	3.25303116188455	1	7	6.25193626401102	1.60631599424059	3.54104243057658	5.00992749939711	2.83124650156931	3.77648025798134	1.99926441935971	1	1	5.80988416212698	5.42225531700185	2.00464088238316	4.02546749866333	-0.362551631561321	6.6342978083389	2.95857550522636	-4.81355293087951	1.53657353614617	-23.5432924176592	-5.03709314524369	9.04635585703189	4.69886755225439	0.990974746998059	-2.05652817988588	3.09301094914647	0.0164016008504212	1.09907506756887	0.324046266376859	6.54003676668036	-0.0787653248465847	-2.65169509481888	-2.4780883890606	-10.7353757487212	5.6129783707519	-9.71327780537389	-6.6096002636427	17.2634372917092	-0.589760919548624	2.93918603455949
91	7	6.56038634228365	1.58112989828785	3.396009579421	7	4.33043706084941	6.71217879238662	1.11366302273853	6.46326777273561	1.80373306358869	2.48294407900462	5.28239822749538	1	5.60659259360104	6.74476847281333	6.51085293863849	1.07632067233081	1.74906041254814	1	3.72395852209535	3.07023792825047	2.51165450299421	5.05625943059795	-1.07839592430041	6.25781321640656	4.95355929667535	-3.56034989533155	2.36196268160021	-26.8333929955864	-4.09975972609298	7.33822109589896	5.00479520765349	1.82568955514713	-2.48342050137137	4.47210967536478	-1.15487572866694	-0.216592619836641	-3.33429305949248	10.244060940359	1.00896836748817	-3.74837352026099	-2.75800455922799	-7.05483753546139	6.39181643973687	-6.99330699587997	-7.07839959354653	-7.65651104542138	6.04146232926789	20.9267835095194
92	4.71280522617014	3.26954376151076	1.43057585940081	7	5.21457492974686	1.64583704655846	1.62671256506882	3.58490694911718	1.87290657957632	2.45396746601041	3.63064891013558	6.25118301637743	2.31752073116202	3.77773950831711	2.0432267149726	1.7311215060274	3.94764305739095	7	1.65492365407275	6.40514284889621	3.30467314902458	3.60815822211783	6.86467327816598	7.89562224670089	-8.66081703005617	2.71651497969358	2.70679846890413	5.32694294191337	-15.0253665348546	2.86921760401624	4.5106012078461	-1.2238314411609	-5.94649728456168	4.13530790038964	7.29949103609317	7.82765884685962	-0.216767935268792	12.5703984236244	6.03389086871601	-0.855310717944899	-3.78538877761911	3.78099312912376	-7.869198462513	4.35058981457823	-14.1085557794048	-6.55809127075487	6.76679353294513	3.9364058147232	-9.17323517798025
93	2.26882203583592	3.63109779778361	3.39368692123055	5.35170688349545	2.82546710905742	5.53811354145666	3.97727717869889	6.22198194492895	5.20811346279397	6.81730091003892	6.08756454026218	5.15468256961585	3.22916364965679	1	2.90577111736848	6.87612151825825	4.56917915722304	1	4.36039576079139	1.68883015061382	6.45378146037994	2.29476366860985	7	6.98892850713103	7.77977067978445	8.64404439287003	-3.78389139394318	5.99623682885512	6.82016212092494	10.7323342775058	0.277651302056445	3.15859221837797	-0.544568438312586	-8.50661286992052	20.8233860478038	4.20967016511816	-0.413642847724246	-5.42922644959024	-2.17719682478743	6.02077825715029	11.7125669145466	7.5704009798553	-8.28887912774773	6.14014390098413	-6.35498465740132	-12.7601777350747	-2.85659572464313	1.9351430523372	-14.137560890269
94	1.25482674532696	2.59260896227426	4.45609018718752	5.54813536788032	1.55802005107917	6.46672680379587	4.40460687679849	4.43773394410385	5.21132678366659	6.10177768139907	5.04186965991222	3.78373302141274	1	2.88173974273845	4.5395645621718	5.28751347785892	5.94977610014137	3.12279296301368	2.76883623086956	1.29527930288689	2.87750958898755	1.5719227749249	1	8.2494016594744	6.89459327251685	7.68358291331332	-4.96184858714303	8.07872592373079	5.53958878742944	7.60981427904833	-2.14144776708517	4.55196829829992	-2.11166450254265	-10.3099449603768	19.3440881401832	3.11087671856963	1.43015596623679	-9.58487198089457	-2.08784631454245	6.5232130558395	9.83484950895193	8.22762124698425	-11.7107047304987	9.86460089820924	-13.3092936093444	-2.66931669185101	-2.38442400168551	5.21640730151861	-13.260336491817
95	3.66171516817968	3.09082023138655	5.72144023167086	4.21484243881287	5.7005084128199	6.49277930905603	1.82844496846451	2.21872760967026	4.87121413149635	6.49891528811099	5.85427012038471	1.14588105201607	5.56398691323018	3.80952963330865	1	4.4175475937701	6.22802732991856	2.73920392057777	1.15009143444131	2.59183635696953	6.57029493000881	1	4.94377795115283	6.92406339049816	8.137030482254	6.08434847402531	-4.4051307671409	5.87712133753987	4.91262360933574	5.87413144962574	-3.54697085783083	4.30383686120073	1.94406006063821	-9.26856741208681	17.8153086552239	7.40711567645858	-0.55084290550333	-4.62422926769512	-0.831832795031677	5.02013394482253	8.4085144495192	7.09706319393797	-7.42560326023377	4.26406861336193	-13.0753102072114	-4.92560075616766	-5.3970031510333	1.72084668840094	24.5459492357682
96	1.52388029310172	6.414457846147	5.02588880869171	1	1.49300536299254	5.31001372454337	4.02886210058138	2.49548525217859	2.89183923765575	3.94767917881336	7	6.18253695282705	1.73424850076053	4.06359639000755	7	4.3937121940412	5.12591395201241	3.28923338107185	1.23247069533612	1.75195189131328	2.19039548587492	1	4.19577399939484	4.49690997836897	-4.03411490192577	3.99534777975457	-10.4856189005326	3.76601442288278	-1.4700555794214	4.48099645270803	-5.03518425949251	1.56285713048811	-3.65808497565395	3.61220574145943	5.86873792812873	6.88159515194166	-2.32802326322118	-4.15371324641746	8.90935707860779	3.25391391327355	10.4711864191134	-6.92117064107386	-9.78536817012693	8.25848901065478	-7.01535372152627	-7.94976962813105	15.7849925715016	4.03118463101525	-10.1417186457079
97	5.41699884119703	2.77332551397631	4.80439120078815	6.24810212102042	3.03822040860908	6.5947534374422	2.41499053825027	4.15476231585162	4.3344526984162	5.80779827964155	6.90953335974741	1.8155240375832	4.04603830670258	1.4481528005916	3.62742069097206	7	4.38021024406998	1	3.20248695848134	5.40154603537647	4.26198946934037	1	1.24388426487916	8.09627757737446	7.5350064190602	5.04806902563131	-2.87799670923967	8.70020457509727	6.91829875751174	6.2835374665155	-4.71783534721827	3.36927005467862	-0.152395071610625	-8.10455721562001	20.4877601263198	5.46123675336381	-1.58500751705437	-6.18087268508936	0.617131075035489	5.03477828599421	12.3168939053513	8.03153955240739	-8.24388777546401	6.77784313208605	-11.1240681927944	-2.09428788399434	-3.39747593435732	3.38195436297697	13.9283094401521
98	2.08032070787966	4.80549414657071	2.73137259642388	7	2.13357077309467	6.73103966455192	5.03726225428712	1.20641572138178	5.63893347261331	4.92070766699195	6.39111793998102	2.41263191100052	2.31152552622359	5.42619206171444	2.63922777572386	3.1855941662648	5.03952992378673	4.95868507663672	1.33578155880289	1.98529387550835	5.26511238774839	1	7	5.08791694363323	5.58955027215498	8.01914839251831	-4.40044009662323	3.70001890808917	8.40925219021031	9.68457442832019	0.380038041803397	4.34456031024916	-0.824846090100745	-8.53675783305848	20.4524847820624	4.07113531578166	0.0580385311401643	-9.3537384142367	-3.22543262515545	4.12049937525859	12.8663732577421	6.3100153486058	-9.77296299457241	4.76578295718705	-3.01282943683625	-8.22803632604992	14.012368485092	2.05006946977308	-16.3458156516563
99	2.73401986164662	3.67349006940815	5.92180344455141	5.6172218269004	5.84187128180947	6.94263841930102	2.56749376596828	3.75039009996385	5.58848120075448	2.29523566763915	7	1.66570993056668	6.50367814443607	3.76902186182236	2.02375815742454	4.61530465484097	4.45308802214716	2.18122228375401	1.85143455912396	1.10882787973904	5.91613735717011	1.06829310000568	5.04195327127558	7.0705351197694	6.79972124261782	5.92301436294913	-4.94450468607317	5.86283758326979	4.37242294971193	6.57513034568261	-4.32824931481573	5.49395510627295	1.79305189728028	-10.566993211844	19.2118637106142	6.48606625400096	-0.427675851374397	-5.07161335108497	-0.447785133908424	5.62583126616682	8.4387748959232	6.47671998747132	-6.5551632018171	8.10331475383073	-11.6443468337423	-2.69129908739226	-4.48303382436419	1.19450136305421	-3.61843052809632
100	3.41865638107181	2.90451022496524	4.27358990384522	1.94518261275908	2.96028409765945	6.45490300812304	4.07388719078823	6.08849016526471	5.83578730912656	4.73626413378859	7	3.00470042584022	5.82997381254182	2.82532878324103	7	2.84724462476273	6.64964900179728	1.39118677059278	3.66401881083118	4.99095451879851	2.71794790848393	4.15627966609724	7	0.328795843883311	-2.80833498540865	-1.54522503411729	-4.80445202636505	4.98451951769253	-2.80170962621621	4.55684590207735	-5.35627034019029	5.08428842148629	0.89846900275722	3.31641313349165	2.58141316224228	-3.37331202126805	0.469840444268533	-4.91043435266073	6.57627589326997	6.81158691009521	7.46106719404447	3.1859824194336	-1.59315695353264	4.53336902443961	-5.83120428444977	-4.30308503546518	-11.8470626680969	4.90183764999891	-4.64699190437873
101	1.48785994018125	4.83914352331038	5.0021956113984	2.0794928973451	3.18025701374683	3.67039114284991	1.15858077890069	6.6371938848712	5.250772425417	5.24238708511082	6.86621213297789	6.73299333292938	1.45382377433977	2.59874357060808	6.11765578361162	6.84002595631405	7	6.4310837075459	3.74649457833771	1.4712582253176	7	1.26634546296631	2.75927654197372	2.61432323332444	-1.20600909936729	-0.444719208017774	-8.38835754459	3.54299353037335	-3.78132502341635	1.32129360143232	-5.25286333577171	1.20446941288959	1.16754086826744	5.23152787747412	8.67857956117792	7.05280184098135	0.000182631765535152	-6.22328902201222	9.07282489040096	1.37076715791998	6.63586178644437	-4.48572242722561	-9.99168647828704	6.6516220541354	-6.38875335975498	-9.02431102309657	1.9720609349579	-0.419249092026026	-12.2337858323914
102	1.6569362339381	1	4.86561591611852	1.65166563848938	4.28810812335763	5.75867007392118	4.90429708089112	1.90140472075302	6.03599311767603	4.97569115987045	5.71572807962559	1	3.86140772215299	3.61165309414845	2.30898348292703	6.95940567239993	6.16539132045308	2.94417505024285	2.81681388649458	4.31449591061054	7	1	3.85528283667113	7.4201848500106	-6.17185257148768	-0.430306034849287	-9.22625556961087	1.36504237768128	-1.11970357862482	4.26582516639083	-1.56413941524171	5.11976438220092	-3.39433971258185	6.48339725075374	7.74844819595619	3.64151817526412	0.0530065970406348	-4.07446102332325	0.189832621379587	2.97690555988765	8.87046316909932	1.92685397409272	-2.67967490387092	5.238803520378	-2.11255716253775	-5.03949823085371	14.3897126393297	3.68596377781167	-3.28595488549999
103	5.07298139373459	1.17841307470404	1.92961358544509	6.71549974366323	5.44477998921724	3.31438656825257	5.119754038228	2.84651011295015	1	3.90089501762254	6.71497276662884	4.65744602404572	3.66333945110984	6.2967207901304	3.11261775884983	6.80822466168323	5.19279369890937	3.50806249819188	1	6.81538575445356	5.22089485769254	1.73386234435034	7	4.04622208933611	3.07827936552469	5.55490364234387	-2.43783559858311	5.65352702901243	7.72705814209864	8.72590238072893	-4.84333103451655	-0.15809813916363	-2.87822458208891	-7.53768621261974	14.6147256869779	4.82192374381138	1.16383416900599	-6.21050662822708	2.52752924884669	7.17224763765788	11.5983540355089	6.76859925979149	-6.55937407525708	4.13735468979366	-11.1158990910692	-6.10013711334115	2.41786595023849	5.62150343522429	12.3977633710077
104	2.71244919585775	3.69950986649209	6.6203581753811	5.06393739353177	4.31970462118435	5.85986556868759	3.21209629325607	3.44387894997135	7	2.3542972843383	2.08195112707889	4.27383168624478	4.60286276079389	5.88947530428731	4.59617276982573	5.14056546736328	3.7727437011632	1	1	6.35010821851105	5.25272638072215	5.4208996479526	4.49014278593326	8.71098404042284	-6.65031571896453	0.0361001613169886	-3.7252931412556	5.68895675133716	1.93515399271058	13.1201010989218	-12.53266404481	5.43591618021808	3.26926415322989	3.41097654189096	4.45113643661577	3.95873620536446	0.466920651307038	-3.70597891630007	-1.00514149043816	2.13029345956758	-3.70645749540751	3.93597550819036	-4.17528189959941	1.4137664683761	-5.39350304106526	-7.93674905225836	-7.57658576488644	2.63077500141899	6.94885411108902
105	4.34536362705961	1.68311544602623	1	5.1658738804991	4.96362107580327	5.28768424795379	3.42946527579216	1.94674020047359	3.31097867869806	2.63804304648916	2.59597870251018	4.3214643138608	4.09191367957405	4.21837946677822	5.89701960068168	5.74968608996074	4.34647615639453	1	1.03045883214054	2.88544759282388	3.95879497461461	3.23275559381318	5.06574364937063	6.27626961220327	3.75502646154625	3.34660005310034	-3.53270772667084	2.81549237287007	5.74097576357638	7.83684166256261	-1.92389336920626	3.40737128283219	-3.38010529404382	-5.90201988526948	15.4409757378134	4.00866594162982	-0.477416242389922	-5.50317272498243	0.255265037980972	1.8492242504516	13.5329197624935	6.80178846418959	-3.78612691412998	1.88247404754651	-3.03621938607813	-6.32255492134176	-6.63240260679494	2.65771457226582	-11.4921966604415
106	3.06420510985085	3.85086700310206	2.12058193540697	3.73620485673696	4.63008987695688	6.711292127821	5.10667763816333	2.32486586101227	5.39581765906408	6.07328994201096	6.59621513192623	3.36319929213544	4.37359769860103	5.07901873072653	4.49153307790155	4.20620543039253	3.31884151313107	1.30675402626889	1	1	6.38157790715605	1.49920678861547	6.74577591139265	6.18639586407326	5.92315729522174	8.42129999435447	-3.82566576616668	8.46445733160496	8.63117391877501	10.3156283142335	0.111300304851429	5.01193712505369	-1.79601757037032	-7.91162600611443	17.7765073571294	6.05408311039369	-1.49484411506564	-8.40860639823427	-4.6406190796487	4.65475815238365	14.0575672889124	4.81485164882843	-11.7273634649169	9.05263563900287	-12.8467590940603	-6.22921745561644	-4.91007833044153	4.05079667286235	18.7469165473094
107	1	1.55853941797449	4.29654811411834	2.88594439639326	1.50778399799127	5.38366756661798	1.73216694550111	1.45351939885574	1.64188610974752	4.97429420983876	6.37084530247989	2.16283772211679	5.67297103721118	4.19750528487759	6.20689176124912	5.27874356584914	5.72564101556564	4.56670244033856	1	5.52654509470224	4.90213094946288	2.08287390278819	6.58021106964946	9.54094351464018	-4.63529894599708	0.249156256323622	-6.4858574648092	2.57395676060426	1.28847058435367	3.0087978596264	-2.27078288163276	6.54287147717334	-1.74605336873395	8.18814326690315	7.66437029610529	4.80200063051483	-1.77429732825151	-3.40024404161926	-1.39992330945851	5.9508187004359	10.4608452171262	2.24001765468741	-3.74298572452186	6.95906162921525	-12.5066991712994	-7.76287920960434	-6.09131783573218	2.75493271748617	-3.7462020121792
108	1.74055298723777	5.38355575931879	5.8511086189475	1.40527229225183	2.2627738342557	4.93189466802197	1.07700111986083	1	6.67414617128359	2.11008058979923	5.07183125618436	5.1156445687574	1.87891558119592	1.05546371250211	6.91582613711727	5.20780060846387	5.78357371786685	3.49369018861297	1.22473051037826	5.96170679000679	3.58486372106098	1.5123006074245	4.60161241706053	5.06778849737329	-2.61514517454076	1.51806735471229	-9.7567381223502	2.94993049886101	-1.3907248319718	2.78087161385938	-5.07492700006057	-0.0648677621867881	-4.03793822616078	2.36310352513305	6.96905643516266	4.33926179943688	-2.42950196763363	-3.69638709207363	7.31863213547099	2.01127959661839	12.8536875116029	-6.41307814192214	-8.86963412209954	2.57989973370018	-11.6486691415079	-6.26068863921196	-3.99741143682088	-0.659124186735512	-3.56348178913032
109	1	4.72096717573868	1.44040631290882	5.47569677994458	4.83360415722506	3.7190005017669	1	1.771009186121	4.06325413995817	7	6.31431935455946	3.13885940224824	5.09567463822476	3.56164156017429	1.27058024184337	5.90982962900272	5.20898467811326	1.40601203971532	3.74108034699599	1.43850180588899	7	3.57486532726433	4.52931847987981	8.36744862160459	4.36558038849207	6.81795751474066	-2.59214269575811	5.85035462649181	8.54682840751037	7.82908150957897	0.798838096598293	4.50689230607091	0.435815325770671	-9.98333542502738	21.1863411845843	5.14748505667288	0.412958486321988	-7.63041035875252	1.17947022816861	5.82911614903725	9.06531342270975	7.43863647399521	-8.40494071402637	6.4467537521578	-7.05147225835676	-12.0472304271802	13.9286890364954	2.74916293058218	-15.9410479385025
110	3.83155906284068	2.95102902693612	3.3588104638058	1.52941107922343	2.45152179593609	6.58411192608709	4.66788094645738	5.90436539614586	5.32479191741449	4.94669324370531	5.86605812685151	2.25362750617734	3.85128388074499	3.7226086555013	6.10454011793069	3.8344766239178	1	1.17569116761259	2.97116507359207	4.83326603287262	4.13563314729535	4.00589020533618	6.73348288903775	2.00597257258439	-3.38656557589398	-1.19295444139536	-5.07177814800242	4.57824022055298	-2.07889171082435	5.29088943058502	-4.79004675074072	5.24916869979619	0.693703543891304	3.31332168484642	3.19598161875721	-2.71587368533421	0.19435371218816	-3.86279233628258	5.98814617853226	6.99533584824829	7.29041796885935	2.56528453777173	-0.88788593608489	3.48037962140795	-6.70788613014798	-3.0466004012766	-10.3386788743766	5.10858081120479	-4.8937265796818
111	5.01890639756109	4.58148218112167	5.98693877718029	5.339856360353	5.43466578599184	7	1.82441710747689	1	5.85283641096348	1.55465579707013	6.42900633853154	5.78190324559665	3.27870139882446	5.64122505627594	6.36457064271145	6.17881044058813	3.45241463820686	5.70006274681044	3.00225064756717	7	5.26210699811049	1	2.72852073296889	8.08352385448214	-6.83396012847367	3.15121181394406	-5.13078528180768	6.07096935325846	2.5619392522813	-0.723620779486672	-5.86312838491156	6.79968269429929	2.9717314332208	4.05831091531302	6.84298006265001	4.10286300055908	-0.00433873211069358	-6.3348214235188	-2.30709046963715	7.30929341595956	11.6817811121398	-0.472913935056967	-6.94333324546797	3.07847768835199	-12.8812511570564	-0.374497507833701	2.49794717274882	-0.0865527355432162	14.6797342065661
112	1.38726258448566	3.41076170786543	5.11410170596809	1	3.50726182272715	4.80056836237051	1.82130820559959	1.29934693246412	7	3.66206981313161	6.30223831129065	3.25070703250099	2.08606896661949	6.90461800721667	2.35493247820657	3.87320347320078	5.58223942919378	6.73034317067257	2.70651961282333	3.04558160690216	6.51375754727825	1.02014784546848	6.7000093187226	8.30947396339349	-5.33252120695585	2.65802115646493	-7.86994496926793	3.63568029351312	1.69115521126669	2.48916142904884	-1.99779953191386	6.7585245681313	-0.335105755178141	6.46671674443193	4.91748902412102	5.56762978614081	0.365721190625693	-5.36089611083364	-0.845472981198292	3.41992780611507	7.54994451855817	1.2154049499205	-4.36358409880895	5.84679032318055	-7.45419245187853	-0.539097480587721	-8.92345562196655	3.30598808397371	-7.38387089123372
113	3.55742734373575	3.84575632305668	3.10461112245775	4.33560689782594	3.35326678340189	6.42353262098175	1.80053882650772	3.00340920572551	7	4.93243641855522	6.87261545232507	1.82424124547072	3.71358240795431	4.24872263519078	1.7193850447956	6.32522768316205	2.91039005044615	2.98078576790084	5.77485623187489	1	4.7970119964841	2.34844999617374	6.88193586973412	5.24968861868698	5.48548231952026	10.2042828742468	-4.00597715358001	8.23698157592587	8.15323131913343	8.28464603920795	0.47090500751231	5.21282277449371	0.566263702390851	-8.25089429204446	18.4909383685153	7.5000895925774	-0.418769790137292	-10.4212181736671	-1.14825047314661	6.19630146261125	14.8747445478848	7.73580424320684	-12.7796619527161	8.27856170311983	-8.62133542506714	-4.09914221638684	15.9081130261145	6.42257324029723	-4.8560094602185
114	3.98140435235214	5.35998744476782	1.89952978023366	4.77807217580899	6.321217493457	6.85112930605863	5.54048712029779	3.03737634855007	6.24102620064235	6.02168028234774	4.29380893326307	3.39103314110002	4.29274515348167	1.65682250832158	4.32606372090492	5.39658628475153	6.7496845839364	3.82559570399333	3.12756017447901	7	4.74087553402938	1.38297418341783	6.26345948319143	9.70834387642044	-9.73361183286208	0.373463274159139	-5.45632946416685	5.60372159746202	1.28168800933865	3.21102488038034	-2.83115423205263	6.90085559761179	4.37288112130243	7.70540514939152	8.08097558577079	6.29556764875828	-2.18979308941679	-6.56784510937595	0.559236131361608	7.26748591675726	8.29851314205068	-1.97769042220451	-3.19820994837673	2.46837713356173	-9.31093297772976	-13.3627834619943	-5.36694052712785	6.52790157173678	11.9238673965586
115	2.44396812950036	1.77125856877711	3.67207142845172	5.94139156796147	4.30837044366268	6.53262038459629	2.30867164330742	3.54236867607033	2.53828217822199	2.27099257387054	7	7	1.6800198147328	2.24403091214172	5.1204033884369	4.14428875041862	7	2.39222918596755	2.24219184673989	3.03281461692153	5.20876102536409	3.43529046837455	1	9.0234430374357	5.23223788338623	8.90656463948913	-2.733497621874	6.22242832848512	4.39535229509887	7.7403347795865	-2.30132276361178	5.02198804676627	-2.32579449071748	-11.0418573840453	17.9028014786801	5.75196704148716	0.809087969205896	-10.8189973545576	-1.9642709319397	4.61560401856746	9.84168704733532	8.06832379358943	-9.51625605616336	6.30756353672525	-8.84755595080784	-4.16076917029073	16.1831930483633	4.42640849980477	-8.22405571768278
116	1	1.51882900995138	4.29347328206499	1.79474801076573	5.11635257465676	5.13051109076895	2.61336332686367	1.56620320850775	5.33191671529383	6.36761514948576	6.12253820661315	3.2331710741614	6.32313889187257	3.400033705977	5.08883574111789	5.94707543848209	7	3.69040370016967	3.89812359006187	7	4.63196524623918	4.3334052484269	3.62534241817459	4.82047874271747	-6.75474805459789	1.50616341205175	-9.1442688313502	3.43963584500038	-2.00875962210534	4.48501073142151	1.28624358939327	6.73211287958004	-2.24920706916493	6.25107372171126	8.344926379471	4.06883670810526	-2.63022785559601	-6.95506347832261	-3.80837101991588	0.839265475068702	8.47753540812701	2.87390179308004	-3.371781689958	4.49020926611345	-14.4343865174363	-6.57977184553351	16.9407020265534	-2.87691097950289	-2.7105405046236
117	7	3.14976929008667	2.53554390729529	7	3.60689258351993	7	1.20225583162243	1.86301206562931	1.96052380145162	3.22931158214611	7	2.13088562815057	6.2855844246046	3.09867680320122	4.1739599209355	3.5108681230852	4.22876862999343	3.7000820901898	1	4.97762105205565	1.7034286965479	1.37273103366421	5.16720670238934	5.49838925115111	3.84150785584125	3.02002338911606	-1.79306324199782	6.30998266679123	8.19195963737692	9.16414717679597	-3.49476774136927	-2.02186409952956	-3.06639470999478	-7.06503190109169	16.3800866357709	3.02088359374431	-0.198350480102833	-7.05161863873	2.8333735442316	9.15274721467794	8.0301282293996	8.86714373022921	-6.01126547325885	4.68225519071949	-13.0330045718245	-9.01760819495624	-9.68468446662428	-0.295425059496373	-12.4855238606701
118	5.85449050481075	4.70669369765459	6.42147677137999	4.66133482692327	2.51768757818557	6.85455054846312	2.26025075371192	1.49949653865116	5.65880994033668	4.06205824547139	6.41736587465466	4.52409266425773	2.33576383820762	2.97505304053691	5.03347169193621	4.63035738647236	6.01808457520658	6.4391572068408	1.36433432014655	1.42404943585135	1.48026204765351	2.35065741660227	5.05179464012658	4.4022396596935	-2.30997880719281	-2.81822382765473	-1.7624320579386	4.76029217772357	1.01234475860836	5.77568765947963	-9.87476356602048	1.33086415562685	3.17994480882328	1.61458975713716	4.91723775639331	3.9209707489365	-12.478922198189	-1.72485281319143	-5.48937046913585	4.39363279970928	3.28265338387496	-1.95655391931072	-3.90064222806326	7.60925814183726	-8.37021764474117	-5.2803355674899	-4.15898447152581	4.24195458095579	12.4498711618223
119	6.39127258538748	6.92293227713096	7	7	3.23587612690225	5.83763952702692	1.76754839061616	1.90451733441548	4.30030980207222	2.2858503314507	2.43842712527184	3.76133414181195	2.10387750988885	5.82531008673725	6.05453202541627	5.84804593524048	3.35201098718616	6.18083232527892	3.96758313080162	2.74974587225752	6.83459386906005	2.9551550280472	6.55464903024243	5.17581325755728	-1.35561334172395	-0.986747547499495	-3.39966365823984	3.5601539727605	4.72606871073421	6.95443549358583	-7.06082745290308	5.54658721151187	3.1811264510272	1.73297619202864	3.0084136801612	7.68695396596289	-12.2925501606549	-0.841597357165137	-4.13300966867402	3.0012745137243	5.48753872501074	-1.47543113426013	-0.603067624220194	2.12230479960701	-4.3208706464044	-5.12463590074205	-5.0381716813485	2.56325254887111	-9.0810956955384
120	5.25407637309142	1.16605848282399	1.20826100472035	5.76424151796364	4.06311326275754	6.9695964785879	4.19570597930186	2.78133517985211	3.24223718044102	2.12750025058939	3.24424188073383	3.47074678211084	4.7510006683961	6.22103995796498	6.3019120677845	4.16499746558572	2.17924314806217	1	2.96710576686661	2.8009679525607	4.32524458418882	2.15325337305954	3.67175753748147	6.43173471203568	5.00263821873765	2.62003448147736	-3.42289418722014	3.22024786195904	6.43825365154334	8.14558232076294	-3.26976256258035	3.09836120788488	-3.93916717791716	-5.60377282319904	15.3576428282298	3.69918490962848	-0.979482190851532	-6.5314220479369	-1.34789916141801	0.59205839034674	13.0436120440714	6.26811115979377	-3.47564131804991	4.09349876005249	-4.0568545807453	-7.13552403898882	-7.5784162864668	2.02781874376988	-11.2610213936251
121	3.45912417137694	3.40629155367662	4.91005283180676	1.17633575384835	4.14175010590357	5.48456368265319	1	1.59861625103303	5.14928525297342	5.61856416952024	6.45463687457302	6.37601538863535	7	5.77174513998759	2.97812166755186	3.58819982346223	3.38042338821513	2.70429156503427	4.66800179096513	4.58070787336961	4.73290631420241	2.45775135801512	2.46945200027917	1.47567416014546	-6.44635840718287	0.264779409182918	-8.40753199318691	5.32848058887319	-0.316305173519007	1.35190908876542	-4.18047246005854	1.01935171273141	-2.08097116888262	5.99448135838305	12.9841656900198	4.55975277754697	1.43596849260739	-8.32186087988967	4.15510877693005	2.49444236822214	9.76374082074611	-8.5960810411116	-9.34611850230526	5.70414243650034	-14.9216775136806	-1.62919172585949	2.70283453855982	-0.315428885478385	-7.45502461492597
122	3.9346778312522	3.83223801610098	2.46984791361741	5.00155510191323	2.64686980458794	7	1.38454540842812	2.05733478906786	3.43171163936616	6.40032837288942	6.94360414153066	3.10127046117803	5.15178340976003	4.22360478487555	1	7	2.88936705099883	3.28017701643913	5.22759741047996	1.83117888794579	4.87366730922814	2.2334978913115	6.76694950266111	6.13726228155542	5.21637703502383	9.75937311676664	-4.46463059193359	7.92772985343241	8.04734212413626	9.21423680079065	-0.108564252388427	5.02550709630629	0.377325690117727	-8.78189467190496	18.923693025378	7.67746040009578	-0.14315282972244	-10.7836768839218	-0.747984195628982	6.70339881243184	14.3889011244522	8.65156570355838	-12.3838117805631	8.5411943389466	-11.3153955032352	-11.0142917747736	15.1954815063036	1.60227274525526	24.3796630789389
123	6.40048035446257	6.15175490496347	6.26303534603236	5.72319525965658	2.82564414973399	7	1	1	4.09231161627127	1.47399081863429	4.43036253577929	3.34928279997581	4.41366405992759	6.52713101036628	5.51949681945349	6.80537963819322	3.11384994548891	5.39918536059454	4.19917997284466	2.5111203433346	4.15681399073648	1.10678757506477	6.25101092443079	5.75457625019199	-0.424150502679305	-0.601830128639625	-3.46853247810188	4.00699915505645	5.07595951832188	7.38451880013538	-6.90781426607507	5.37040431194545	3.68825636523834	2.29521196114444	1.7024975936015	7.2201393392968	-11.0827228927546	-1.43898575621358	-4.76784148624587	3.72239025098076	4.7714476312492	-1.84520828443732	-0.908264107378694	2.60993000341067	-5.00347998495462	-2.65654209459423	-4.71143188875778	2.14482543284865	7.0748831661627
124	1.82912795937986	1.32886764227828	4.77746183092174	1.3352578081309	5.1092698450582	6.09334171787984	3.37191745160522	1.63203943253836	3.50365013670699	4.40195076858171	4.47306850626592	3.12152570139271	6.28802799444363	2.93514891361422	3.06406696587362	5.36797221382337	6.0405532341392	3.95184080505268	3.88671724838984	6.27332319740024	5.09194235774225	4.02022070410321	4.49672648034208	5.57473896818636	-6.99676750589149	2.8200138731862	-8.42083016182974	2.1373756548103	-1.48007223596914	2.25573169776515	0.319588622171312	6.30050458358646	-2.65186368451517	6.68303782441502	7.18954193506986	3.09377177495667	-3.28469103279284	-6.8674872897295	-2.02122573786042	2.51040112122874	10.0506050224976	1.47440374140416	-4.37400878310955	8.19206725873213	-14.2450285336681	-0.654971604609143	17.5562265209834	3.23374149752822	-3.03861742453624
125	2.92288018672594	3.24397214153775	3.30919796534919	4.75039944528377	2.30175523075263	6.48086958045259	4.4751698722561	5.54027313272673	6.50451414982848	4.15527821851531	3.43294867201741	5.38004685890551	3.95992179084802	4.56373871407561	5.85600875209178	3.1202904963782	3.22568086193376	2.61922256533346	2.19549925786011	5.42526013849249	6.30242018373341	1.70015646399514	1.70669418996036	6.70937693150219	6.15695393572712	7.91857152891051	-4.37094910040012	5.592122439562	5.73444202585102	8.67522656664586	-1.90355053310502	5.36367946437646	-0.426188579134697	-10.6145454327745	19.6536107037999	5.46353774830893	1.48945550172674	-10.2802311757694	-2.9530344866362	7.24345727005631	10.8003288672032	9.46754116896064	-9.2541501668053	8.39299208925932	-6.29110110620088	-5.88771866749363	-2.02683465464489	4.35530474105342	-3.44208816247694
126	5.91760813939061	7	5.6961631337574	5.89952280122171	3.46051772503802	6.492243866859	1	2.91730191746182	3.75155840973814	1.13697472785656	4.53786441927399	2.2279636231511	2.22290206004642	5.52816157899187	6.1546757454728	7	2.39363152897433	6.21115313234382	4.20207942111163	2.80683308357326	3.83939482977234	1.23372993293679	3.71146012911625	5.05244447634578	0.179001587617579	-1.6042599122657	-4.06048384396199	3.92311528053496	4.39204904818814	6.63215276118259	-6.10953881359908	5.87520305211324	3.33597801690242	2.22450778115458	2.20941508798972	7.92231435125524	-11.8254650767729	-0.745865866381844	-4.83797335177783	2.9330599374203	5.6400708399666	-1.51028320177417	-0.998010306086594	7.87515833793687	-4.91476815689794	-1.66358914978754	-6.33494577729889	2.02062144493701	6.48191744490289
127	1.83838546465187	6.29153032807794	3.74930029958413	5.10124748244699	5.77448083434413	6.6441880814622	1.44732733151242	2.41005387048617	1	3.07731556544462	6.52915324942648	4.30925680194236	3.74740151156872	5.16748544689778	2.15950615383726	6.92043554960024	6.6014956465874	6.8812079358573	3.46636378589131	6.30978812373885	4.78622751661361	1.64789558832755	5.26989788188426	11.3149292436088	-9.25779752406311	1.99123639790463	-6.51043695904038	5.43235367061321	1.77460050146877	2.44951997931455	-1.73361641859676	6.35312668550955	4.53060305675566	8.25190890516369	8.00149866809877	5.94472007687923	-3.06336171735767	-6.75005560882056	0.818712397762512	8.05103457669554	9.1754188370713	-0.577178089031605	-3.50220065220231	2.86349388549706	-9.84913792945444	-3.13938311604754	-10.7324060917391	3.18368822946138	-6.1491563461474
128	1.92757499489475	3.93868514756171	3.08988224669659	5.45970846329674	3.3596934813801	5.02904979588353	1	3.00556657586249	6.19780184882166	1.39573451243356	6.4548982225285	7	4.55174171173657	5.32992227880753	4.80032807415387	5.07141902147374	4.62387994284248	3.66131975584044	1.03924289320776	1	6.45711352545745	2.9849762395515	3.54405922480542	5.59902701869684	5.94005624339398	8.85184281856076	-5.15416942974543	8.45268131131325	7.98037289815253	8.92079292314937	-0.107503457827421	4.97403772662105	-1.48397208124922	-9.06451599923325	18.0944050723652	7.18150858076045	-1.11363006934758	-7.55853711794131	-4.63638032257003	6.74065984052324	12.828013175008	4.94994722795453	-12.8084470871639	5.91289267375212	-10.8328434026115	-0.200424842354054	-0.179260382717878	1.58819081611779	24.2196402327821
129	3.44118148303929	3.61082243078245	3.35134122718775	5.36872036092438	3.81207741582433	6.94512389036876	1.35663601452585	2.53686752378937	4.29124982458656	6.92096556143574	7	1.88980893997955	3.29361471933261	5.15799418819888	1	7	3.39403776166544	3.49058602189347	2.01328001100831	1	5.81063631596937	1.53878275381173	5.74097216413344	6.17381746147431	6.40252760951563	9.62559859783378	-3.96713001543722	7.15733924794417	8.5539470606071	7.61934013027537	1.18956223026945	4.68719129203678	-0.150840761938413	-9.03704703571661	19.3776587995642	8.50427967063425	-0.140152908872539	-10.4534064781168	-1.12807677774357	7.55046915436599	13.8463140409458	8.53970741859742	-12.1117182659362	8.67107785930604	-9.47669670903898	-10.1709331123623	16.3727817947209	2.16873711442459	23.9638334268808
130	2.7300019779581	1	3.86876483353093	5.1193867026617	6.98967056164255	6.31245211447143	5.85833240151949	1.61967711217098	1.56558954819227	2.70637681333614	5.00325691512361	4.31216019083726	4.07386862337695	6.44891246763835	1.75993921445547	4.84633886416847	6.02781202783424	6.57432057223584	1.10889843039948	2.55141188355771	5.01008591407089	1.20002190825445	5.41486534772873	8.58598465114284	-6.98350015480217	1.56565635931479	-8.05601827355219	2.89274497381522	4.95846140838002	0.132161597751064	-5.96824341073593	5.43004731633959	2.08770170177491	2.3095001528981	6.62094710634507	3.66558452525177	0.73417719423025	-6.95441600373916	-3.06216926471434	4.93691948114382	10.4723534355795	-2.50363739634263	-5.98554645417739	5.11090132032833	-11.539151980099	-7.47742560616237	17.1101951283585	3.3970051264254	-10.3789066398226
131	3.42048535404029	6.42657079818444	5.29922701937901	5.23281085642162	7	3.74051494318559	3.14797529014146	2.32687233995737	3.98741694321541	1.23047735165986	4.08386820712166	4.91380742882871	6.98842805271132	3.95456030616395	1.48775355543071	5.15203359792003	5.8354282750406	4.99452892490993	1.01520231837783	5.04398969576753	4.3122149465421	1.67860243706585	6.8833097184373	7.85493917098917	-6.00490178381068	0.781891052432349	-6.52887387152037	3.05624453767898	1.98465917825223	-1.71270858937236	-3.29958744210353	6.69095260639499	3.89985546658405	6.0487565815108	6.34903955113329	2.15514127829993	1.95353829484579	-6.42388633841819	-1.52935728659531	6.21626373281019	8.26116769832992	-0.804791388473951	-7.36383935574445	2.49398730068636	-8.56736203962954	-4.26703026031629	17.4537172070101	5.44001525205799	6.00114306961338
132	1.43045624760214	5.66982852915692	4.04542074847427	1.46663584614304	3.7057032429199	6.38823461710034	1.01666696775944	1.51078850755715	2.74292586154951	2.17767538274593	5.26022900014046	5.54861485426199	1.5588097403273	3.82541004955763	5.89339626083183	7	6.65145867233255	2.00729582825274	1.31349553789562	5.1725064367032	1.60771492214095	2.97733765691885	4.31658298350301	1.78460414646082	-1.10817152714565	-0.68548337391568	-7.18220953301005	4.21940332625767	-2.53092115488108	2.16046191423586	-4.41851000971211	2.10513005205454	1.56930567257289	5.96876095405737	8.83196648302578	5.22459445869485	-0.442683023214998	-6.27755741425068	9.17696222415074	2.03236045795537	6.3913783512987	-4.90193364613235	-10.0276357107985	6.51460790538192	-8.49881028327368	-8.72376829509563	-12.3497313814352	5.27949965757171	20.8116185801118
133	1	3.02998412928679	5.04426213791771	3.678982732808	1.13054567701312	4.54717305548915	3.69724204762829	2.12338898666431	3.20853430257539	3.03671872059848	6.716010497423	5.36094295528981	5.80309402765186	4.32231614849123	5.15798845033772	5.33153132517086	5.65659958283733	3.63866478126576	1	5.85947216821733	4.68846688777659	3.46100539855842	3.74557911505777	3.26367021015804	-4.04052031232917	-1.47412240775907	-8.12628538299171	2.36510765740555	2.23299142498429	0.505229430476027	-5.86756439530032	5.45686709033076	0.268821505175556	3.71420566153658	8.73086211055889	7.1730123866218	0.943757882580676	-6.00729178788682	6.30794689734207	1.94789643351689	6.30735741193709	-5.19233149007439	-10.1974293743821	0.19339247683571	-14.9386993121938	-4.86012820301399	-8.13222743181588	2.11639783760241	-5.47811686309489
134	4.91612442358854	4.07496708306239	4.51291916971142	5.54933925123647	5.24779518836847	5.77450562750536	5.163273161073	1.16758338155682	2.84526319753622	4.50558758078686	5.19152453850775	6.34533632803355	7	1.79048749719427	5.18246655293851	5.864231336196	4.57498218083702	2.47063188236412	7	3.70927163203879	1.16482375651126	7	3.90616306883662	6.14648893782493	-3.91423249242366	-1.22297326543185	-1.94302163403291	6.54941733640875	-0.537102467124447	14.2912693531792	-12.3586571602426	7.63595413191098	0.634859742103231	1.02778411665629	5.45347340007328	2.68120793162907	-3.14823687516601	-7.88191830926407	-2.1973486646863	2.84016274044286	-4.7336820358373	-0.187091199460242	-5.19155940569516	5.17600663546421	-6.63300752815748	-1.61522770587717	-10.9976903664598	1.97538050826384	-16.4312918072536
135	1.61058038425682	1.12472792983913	4.83461489997579	1.99112336190932	2.50405860160494	4.22198716149895	2.79741510968901	2.30188129864122	1.57905419015286	7	7	1.13650711819928	4.26382424150142	4.66414283769104	6.73151385573107	3.99303337795271	5.15313562824192	1.30777336591221	1	5.71769675745788	5.20319375924257	2.5128578365291	6.27587626751171	10.5585059252911	-4.41007642066474	0.529164749797528	-5.41138725226797	3.33507655247406	2.52934689429277	3.04587295480071	-2.19331721023558	5.88615657532697	-2.40386702686002	7.62988987034714	5.7285453859743	3.6944279465534	-1.10351641785438	-3.67869013131574	0.695613868001708	4.46643553525039	10.1675085836543	2.65419846961013	-2.94897097563193	6.3538576335156	-7.70536604123149	-5.61272926232257	-6.82481448389072	4.58212980202049	-4.70261829870724
136	3.87917201809366	4.13681678942493	6.69907076064893	1	2.361906133497	5.72803803908691	4.66326811241354	1.47634133854889	1.29599256215378	1	6.65385373169105	7	3.92351775259061	1.85819261130382	3.37063758281263	5.12371975803487	7	1	1.67472792710266	6.5692344100059	5.96999999344179	1	5.75104718917042	0.0545872455535042	-5.94966792237232	1.85245574435714	-8.1251133753402	3.34912623113064	-0.649744748759261	0.844391354997618	-4.10499759795618	4.61639075846726	-4.03326227946608	5.81055957885354	9.89107132987995	3.22368057697033	0.550363307249664	-7.41693670084043	4.85073505124197	4.19975643896758	8.46883809949228	-4.85794456346674	-13.0618479481536	6.59191705792906	-7.29546338933865	-3.88092575039034	-9.29053688205229	4.02588687271029	-3.08954797123575
137	2.18171492495111	1.97577161032871	6.30130574292065	6.16386553276666	3.80953790539387	4.30817559675068	1.82156345045892	3.55061329174037	1.78863259479981	6.98367861493693	6.35233050826215	3.64778849925781	3.77683609822191	3.0224045726224	2.49745414338916	5.20654443801132	6.36940971617083	1.4030145572324	1	6.54754483727675	6.21107693178015	1.34148416278517	6.81805506416617	6.69020760570679	5.598937037252	6.74441095475289	-4.97141911531902	7.55779105441233	4.67722000110362	6.43254696607068	-3.54064939599395	4.56587873336961	0.662428545804064	-10.282983828484	18.00795033812	8.10339038851924	-2.14342591721853	-5.53813258939827	0.42525976008944	3.76351071873182	8.3824341784466	7.07905041882874	-6.38578969122306	9.37691850308178	-6.99800411724782	-4.8015116925504	-5.44298460049427	1.22097486295041	3.55591632175368
138	2.34895930513085	2.04321703387349	2.94906701619348	6.58573290006069	3.87598417356704	5.87951738134229	1	2.48242445097877	3.97640368472654	5.71432580176109	7	4.68637733986256	3.92099511570671	4.73516977446675	1.96299506960571	7	6.83961723156268	1	3.12826546826683	1.75583098384199	3.77773394198915	1.48671333519539	5.85632648553942	7.26996718864095	5.86805918444102	8.463154526517	-1.23320195567722	5.66862618762472	4.9164502814048	6.97767519664491	-1.73658913862084	1.78196434406849	-2.41427975726865	-10.49164194357	17.9537827523054	5.22262273056973	1.33729582518643	-9.52112629804866	-2.50871530872314	6.35976301396877	10.3479015784193	7.98227361354627	-9.76907149107474	8.33331237527997	-5.68730515277263	-11.1123180164037	-5.90143216296509	4.42617082481343	-13.8084903131982
139	3.26332189468303	3.88910336892605	4.75626900884011	1	4.89148250458682	6.98845841108428	4.01043091794875	2.71981950424825	5.41721133877491	4.31405420811477	1.57285439268759	7	4.72718368387611	5.08266313529246	3.06650046851459	6.3412433231169	5.94908365588458	1.71125572591773	1.51063391193267	2.25260981155358	6.09896216102861	2.34910937927941	6.81174097498877	1.92135664845345	-6.04437585206472	-1.46980528564024	-7.2516422413397	5.26396742088339	-0.601754770720343	2.433500455124	-4.52621174540536	1.33559294601794	-2.15110883013564	7.49974410080195	11.5428107729228	5.94432093823152	-0.299246404427954	-5.45898817939924	4.42107671703174	3.01358759600939	7.89063642418955	-7.9739160226359	-10.5192002013057	7.29560452962047	-15.1001114167093	-1.68553889604612	2.98096046888781	-1.21677211399157	-8.75492393243242
140	4.06077405877747	6.59327707561935	3.07017372229952	1.87445130225128	6.69421883064645	7	1	2.00618945616386	2.28597049793276	6.04039245048966	4.54777939411143	3.13324454540107	4.99877022646125	4.22793627881048	3.21831040138801	6.00002427594387	4.57803039793025	1	3.18804669448824	1.83770333275846	5.75335519598898	1.21643838868126	4.64515829448653	6.28335708770401	-9.2864812636143	2.10164278081196	-4.63779643414577	4.29852151432472	2.05661989938138	2.45738607901667	-2.79794777924725	4.92372853735494	5.05238198572251	6.17699487643111	10.0746329584361	5.34985865952147	-3.66464660869299	-4.85340252498514	0.227422938574245	7.6785987315323	7.43227100589874	-0.638181551270582	-3.83165533491415	3.79221947679243	-6.83397146310219	-10.2395109243548	-4.50289361999979	2.8112313485717	-15.5764437381427
141	2.55747665102023	3.84429253938247	4.71297244397743	4.04449004683687	1.06344393492622	5.93719757999539	3.90148530042145	1	4.16037012344454	7	4.4333610247924	3.75786836852653	7	3.90533960893275	3.45339910962113	5.07994557917238	3.17704876486646	4.1476882688251	4.85788131132243	5.7865814708229	1.86667857252369	2.52757734618428	5.70742620147542	8.11228199046056	-5.43256604730403	1.87449178429998	-2.78079222626221	3.91530401793352	0.940140525102433	7.15786293667369	-5.22532343087146	4.82338703627914	-0.491587068967807	3.01273915908292	4.31429907883818	-2.66029479724346	0.115805167454013	-3.69126105990471	4.66561569795353	4.18274380828201	8.27535420435218	2.01450355884297	-3.53409329445487	2.27630904818231	-10.7666760222105	-2.13029900493748	-5.67363213905114	2.27601640219177	-6.62685578812851
142	1.86844009996729	2.20982644330476	5.71000846275361	1.12966958266726	5.3019004801192	6.41353526867784	5.00289291469241	1.50986702698444	1.7288705176189	7	4.92445078772427	1	5.03551514445553	4.24487141455553	5.14352535940438	3.79829955920717	5.98478035980069	2.11767640243935	1	2.92502039400702	6.85729132568297	2.66319703773479	6.44632997007091	8.6993598578498	-3.84275683084258	1.45235812109697	-7.63070428069048	4.04945550479569	1.52257411188621	2.93846024114404	-2.39590032848708	6.83468151820255	-1.01617453154528	5.89785622583133	3.84677762177208	6.65727464108118	-1.158613374522	-6.29204144597359	-1.54187188115577	2.65069322279165	7.80700024138838	1.37839542018554	-4.71126181673501	6.86825957258498	-15.2997493278921	-1.46034184307971	-10.788943000563	7.06892526171773	-10.5884936175282
143	4.19069723611754	3.87418929903445	5.45474995328532	4.21032378969743	5.15058219995448	6.18943896828021	5.64845813097608	1.22500292678686	2.50520506850738	4.71452119297181	6.07005381376451	6.20037700830396	6.14854223738043	1.23673490438209	5.82525982929	4.92150940287026	3.97640665755905	1.55713454184349	6.8767875095586	2.25198947197482	3.54195875611922	6.53831737359593	4.25261942281599	5.83899354707587	-4.94115016996996	-0.341012637872404	-1.93435955775877	6.27739196668122	-1.39825996424597	14.5687277201861	-12.1143926224676	7.28211828813247	0.66051520291083	0.669066145204613	4.14423147926894	2.25743320091769	-2.58087266973401	-7.04508258450935	-1.76688375630873	2.72469423778139	-3.85292311929471	0.810077822935041	-4.59290606112127	7.48950422449584	-4.8465704389767	-1.77322668573943	-11.4129344239884	0.913934951964859	18.2770695688121
144	3.79634160183914	3.37898123163528	1.12620433367638	7	3.53537160720678	4.62571937130105	2.43976542461394	1.75361760051826	6.93678531502577	2.11341032502714	4.83754309757039	3.03823829651782	2.34449658819123	1.17888423561279	4.82520974431304	4.69557659555445	2.00646224991294	1.43912374043178	1.37921989126817	4.09580616903581	3.36184432701981	1.1769709540747	1.42759848105124	6.88794852429479	4.0253567012178	4.67136476383876	-3.22481361089778	3.39737181776464	5.97034638321307	8.36480503494978	-3.24456738992963	2.87034870912929	-2.96957192749175	-6.08624586334059	16.146324808217	4.28745860923236	-0.713478057643974	-6.79160722400761	1.30286304569419	1.22588596342441	14.3616968049432	6.19744708393972	-3.93286482024358	5.92154539449843	-13.6519002545611	-7.75935722208505	-7.93945956590824	2.71482082372414	-12.1891332139925
145	3.20694900623163	7	3.17779680273967	2.22523539833908	7	6.18223366103723	2.0140765085199	4.65836477127915	1.614928781833	1.39993155142154	7	5.58313151724389	5.64739096080328	4.41747942181007	1.28653372743087	6.94461763049938	2.48354851493946	5.67870348029888	1	4.69849082040354	5.07172547746208	1.659177777632	5.73702292407905	7.91916643842105	-9.18063411474368	2.28216588091871	-4.53997673476831	4.45836426134165	1.2091097480959	3.91382387995005	-4.40596446836717	5.83435425314505	5.18380588397642	7.04372254901839	10.0804962174601	6.0653938933814	-1.63989861458688	-5.79910741915216	1.07231277220479	8.4122990477819	8.30099333528123	-0.43782204867294	-2.22510718159595	3.50440789484579	-7.14395733773971	-6.41211737341969	-10.2031524067841	2.80880734605739	-8.956409749947
146	1.13217522598956	1.11089074778463	4.54663402674285	1.75697400924498	2.73244319532351	6.18908275880985	1.66158797416736	1.48679527925631	2.74778445603478	7	7	1.88016636616468	6.39227012758193	4.40537656483271	6.13444751037465	5.27102462985576	5.30948058540932	1.53728926331337	1	4.63660602541262	6.70260072319338	1.50396027497877	4.4697157964545	10.5620638924386	-5.05421499444896	1.09952705214744	-5.14611326334304	2.72959760980572	0.878417200990165	2.95148272772133	-2.3388230899478	5.93055255827059	-1.50070680322614	8.01071944022287	5.0963220432922	3.4466760410541	-1.25869572245985	-2.43392303800794	-1.18753101568112	5.01264013988681	9.51822734602027	1.83402717376031	-1.30692091778398	7.06620870542316	-6.57727276848766	-5.90126552528658	-6.04024478840682	4.04884472734505	-4.61026210839816
147	4.32963300023737	3.98998598137798	6.00206829813168	3.5706222455996	3.74575641498849	3.92638172875278	3.43502123103601	2.33837041351726	1.92784817810912	6.41561239482561	5.62686413744297	2.61442351241753	6.23965533385901	2.89026567905499	7	5.15230219224013	6.57301354326532	1.33741225658677	2.49350804682718	6.50657432827782	6.84907708530219	2.88756457652337	4.11965444105141	8.64006261941671	-6.12321947538108	0.793627058634017	-8.93178282336032	1.48776048199206	-4.18513926425437	4.13113598569086	0.8766979177484	5.89319943746501	-3.3755176769032	6.98162294702004	6.62710985503943	4.03763470463054	-4.49366399295956	-8.1052965639549	-0.319565560705908	4.354295623106	8.93673992946772	2.65394148211345	-0.328004185672749	6.75256663188191	-17.0555683951392	-1.24654888071069	-5.41666329285431	-0.942370005528803	-4.3118619862626
148	2.41873183572517	1.50901719993354	4.02494905106888	6.75636365011787	4.1323630411986	7	5.0507230894885	4.12387203837273	3.49105285391525	5.73935094130181	4.26488103057428	2.1495079847345	5.54007812134527	2.93912728461331	3.67766508803231	5.84423862313878	4.08953526332327	3.12435689354791	2.63010948389736	2.48063775965466	7	1	4.76717645390427	6.81656958456248	5.85350679725621	8.7072610169029	-4.51474359313526	6.17571054193075	4.94277278524103	7.11073097730295	-1.37407971204298	2.87572343075959	-2.45079724859244	-8.7665750648909	18.591695942549	5.84842080506025	1.69585819996392	-9.72876720741361	-2.30215103624669	4.66903906947451	9.83334613450986	8.45426368848535	-11.3185204537135	8.16185568884142	-7.53703124461689	-3.70754345493501	-4.207751546367	4.89477286067399	-15.9608610350364
149	3.31394494363447	5.44754176062965	3.94740678498051	5.35808018654307	5.09238242853375	1	3.55097659900891	2.73643467772609	1	4.44242099624157	4.19465231191116	3.44877711110604	5.95090369196607	3.81285633787069	3.91166642856578	6.56833110362258	2.12896619214072	6.89566494110045	2.5767996030784	4.05991035924716	4.48087956345962	2.72303753779316	3.7428631137825	7.2308953661227	-6.74821795428053	1.76269848713526	-5.87788900987053	4.53111868126633	2.20963884563425	-0.954459805812418	-4.3696997715432	5.97447042403833	4.68664139740378	5.79572819843673	6.61144445880174	0.430778621427371	1.20032895664611	-6.49166053811929	-0.0780356599831231	7.09413193378272	10.8121646248317	-0.298567858560829	-7.20665015316279	2.42839479967859	-10.8375845695034	-2.35940254686652	15.9365997603641	7.04374480456052	7.24599132243454
150	3.09062998000707	1.75902426420484	4.93425744047992	5.07974499152406	7	5.04367511989687	6.42471971929673	1	1.12025229000716	3.38415010743853	5.08221564160932	2.98443830739875	4.20237829053482	4.31776286338887	1.2431663529867	6.0315659641779	6.1579806661443	5.00621499037152	2.47599269030925	3.17530952881064	4.79513713649366	3.33120332187417	6.5327100445558	9.08704737804221	-6.5912970544072	1.14832339935856	-7.61390185453067	2.26888328695963	4.95452390462983	1.10660502632803	-5.19949670895529	5.99189467296693	3.38589611736433	1.79343858762219	7.81374446769038	3.07089078907782	0.394438472016281	-7.81603116077808	-3.47222683683838	3.88408308327184	10.3529978623916	-2.18077454704786	-7.14617950425945	5.6511893529829	-8.35191329128448	-2.83121500460667	3.39977317209938	6.1965682448729	-9.85397646700648
151	4.12125279102079	6.94827653478681	4.56732488404148	1.93734995768064	5.68223692942145	7	4.81804756415242	4.33861432600504	1.80776281330224	4.14648568109708	6.50668056986907	4.80409846382287	4.03271913264311	3.18471988722404	1.43513421205328	2.1191618856075	5.60816269969822	1.59807153055088	1	6.82959548040008	3.46040049553942	5.03794023831568	3.95389636186511	8.28709909130858	-9.53324516342106	1.79872357063811	-6.22393106362036	2.30865897925945	3.26109865231838	3.58704125099625	-3.53460739136119	5.40832396505241	4.18126799898775	7.72353571288054	10.7393303011788	5.17027571973815	-3.37315807502539	-5.09655613499684	0.572012999743883	9.97603853296405	7.86380783423521	-1.64499519224233	-4.76581061197272	4.722359731337	-5.09261274705665	-7.29649734081861	16.1309568865505	0.854474910095066	22.5851912526935
152	1.01006116256828	1	4.62894636779823	1.67183741398318	4.32917297921863	4.95148773714513	1.59258922594497	1.30825842627469	4.72337438554992	5.41585651972138	6.04041959789037	3.90524667441014	7	3.32177683932766	5.45331250919493	5.79444497492317	6.90507717349593	5.2037981516469	4.19184082791887	6.84111125170452	4.99971287489601	4.58142606967344	2.67394814982707	4.24996628712955	-7.29556792229935	0.622318738542194	-9.08649136155102	3.29096647570162	-1.53415427294691	3.12317622176188	0.250585296208935	6.82767720005526	-2.68878676081965	6.40137928503468	7.60824217422594	4.0159289557486	-4.09039077079275	-8.53172203703597	-3.38023344103404	1.21212930477365	9.74389284477407	3.38053025400445	-3.3781261635158	7.19576310944582	-14.7223110381949	-6.67939333185615	0.605457569139715	-3.18535291968331	-2.49807607752587
153	3.75447175458699	3.25487546155447	6.01580865380722	4.09844554102916	5.35862280316137	4.55155571805799	4.91570376266155	2.2939840477867	7	3.76534637389304	5.156130677772	4.54763477715074	6.36521625355855	6.91866380806687	3.44746016166611	4.56815848963851	3.16236633500309	2.06106354241081	2.05430905988326	5.94256002035317	3.91364642848237	5.72151550121017	5.33437689948329	6.90298328884579	-3.70352135448162	-1.06526636326244	-1.99025263239628	7.07463448521421	-1.58301441828693	13.8320719745809	-12.3164092028485	7.73585906970868	-0.534636251315973	0.0789423950037325	4.94395397338541	1.69693220162095	-3.5546689343071	-8.03045646767858	-2.34518305943694	2.63089327075717	-5.92395461855747	-0.751395303514628	-5.6249960368505	3.8697445408562	-5.25845546388768	-2.0956329063329	-11.3542131795433	1.53940849517779	4.6784108161203
154	3.53660566349636	3.87894898717409	6.1780103281911	1	1.59515792933191	6.94955162851535	5.55563980801213	1	3.1649308612521	1.5139820838324	6.63212518939755	7	3.5265448509825	4.39972910197054	3.5171957888191	4.62461477780222	6.69508944752726	1	1.8415936436863	7	6.88857508635954	2.91478464569139	5.11551475884666	0.988370728913838	-5.80449897523392	3.43632203977461	-7.95224545037352	2.59171180493423	0.493318745968431	1.35457549120413	-3.65068571521315	4.32335254454934	-4.47808045499797	5.92378501882197	11.0898317058221	3.55406002959761	0.265881571184542	-6.71625310913746	4.97985657082603	4.99918045278872	7.66490438082257	-5.57541616497818	-13.1160813291417	5.3116882481042	-8.55566714229962	-3.02830805223607	-9.72172266514069	4.34711052951479	-2.06667105105
155	3.79448328911979	3.65888149674203	6.19103503419012	1	2.01753792014925	5.894320158013	3.56268910615837	2.05991217619651	2.47149634386264	1	5.98938569981145	6.38721391215513	3.29300063471886	1	3.47467530924064	5.44902437138806	6.53023263974795	1	1.75215434239276	7	5.74820445101634	1	4.6886558514687	0.0380290680344972	-5.06077957820082	2.39772592165637	-7.77663789891958	3.73325344339558	0.540593911673861	0.62293288435026	-4.2865953368437	4.60929898524155	-2.62651796984693	5.29343608241111	10.3972514509127	2.0655139972923	-0.0194972450903813	-6.67562998355141	5.31149750926722	4.94825833103003	8.44840244305114	-6.26750237392616	-12.8781160072329	6.48114303357151	-7.11651562884348	-3.51400738131225	-8.96205827176179	5.68279791621672	-4.00085229965483
156	1.66749269072253	3.50747306098641	5.05108281502859	4.25813860217419	1.0276096636352	6.57465709160587	3.85432617815027	1.86005168561053	5.23110584235379	5.99637250406784	5.9090224255854	2.23057568918458	6.04654131838541	4.06704565034079	3.01526206076199	6.18331456965599	5.45886746942426	3.57104294671964	1	5.0090706672562	5.66447286431206	3.55233891720178	3.62122653185547	2.58701739480472	-3.46799551977007	-2.68925805176708	-7.16942694847255	2.16274586991861	2.31022529858897	0.737099534086365	-5.88449044449623	4.98215846165941	0.0440721820152007	2.65170941431587	8.79790987276351	7.57421300094407	1.19587427994684	-5.52617236826926	6.28900228347338	2.19113919464453	5.93819996644797	-4.80923293143596	-10.4127526901758	7.0145652478399	-11.0466802394083	-5.23481926603104	-6.90844714910192	2.6398749123814	-4.72455201480963
157	4.57237219454142	5.04554187678911	7	5.16231795503187	4.08807941397913	6.11771968727181	3.75772822592341	2.32063730218057	3.00899328955359	1.23988471389221	6.49906228181677	1.70993480303291	4.09786054086623	1.90012669321133	3.86898035934425	4.84487722626481	7	1	1	6.1065648192413	5.4261175332479	3.12846303701527	4.58056862147933	9.48250064342994	-5.34948965479655	0.0296890741872793	-3.76828147405182	6.39087918181457	2.62429007089375	12.6366180675072	-11.4395280235666	5.63532520645633	3.09647801537792	2.97936390849053	4.75109384712138	2.15139094294154	2.39955806612224	-4.66499162046195	-0.0996121028138027	1.58428988688318	-3.17916326418496	3.19071103382311	-4.47415101607117	0.852522735990792	-5.48760328223842	-7.26226786893548	-8.72893355793751	1.78394886498566	7.03980722093912
158	4.89697873750313	5.91712911493916	6.87684056847162	7	2.04775040096016	6.79907239748755	1.74552705633612	2.65825752423795	3.03965891347772	1	1.20133752175055	4.41635418364096	1	6.81153705155132	2.56440708728705	3.77108851324413	2.63607383669825	5.70173653489638	4.49867031086177	5.29478661756553	6.01002098370399	2.30987856266835	1.55276296252055	7.21561524846157	-2.2384338225864	0.26142141847248	-6.06362279961091	4.13178644841261	3.48099293986946	7.61052134928333	-8.35338850281888	5.84757628376248	1.64480680779746	2.52024537780117	2.16504537094281	7.81324880507789	-11.0088215726648	-0.129294357897279	-4.55083338712342	4.99879436426058	4.38936099891351	-1.60379249043476	-3.01019909744786	6.9379527540511	-4.10775295214973	-5.06857490416958	2.64957583356186	0.779787349226727	16.5658353872957
159	1.53647157385731	1.46022820869222	3.00838978042818	6.34505704787393	3.31413774169188	6.93648743622052	4.21422890068294	5.43152261515174	2.99287441464532	6.23477154129316	6.79729850057441	6.03098439511123	1.6711104012686	3.60899543992388	1	5.64906483479208	6.62228769409216	2.94359516817084	1.47577809876098	2.57573265432785	1.64942409272854	3.02687292746016	1.82507469094774	8.27228953939714	4.78660744120599	9.38772933583242	-2.96699744783017	5.46450539411615	3.95723236096114	7.42948078524963	-1.77115807386506	2.42270344664743	-2.55862175447788	-9.7233973302934	17.6153470399964	6.68402588018206	0.855736103506867	-10.8869505152584	-2.46225509390688	5.24188126528774	9.39839105792147	7.22503998611	-10.2841487997637	8.87267480243669	-8.77541264130792	-4.95334290096648	13.0919440262011	4.15410202347122	-7.87009945942932
160	3.14211863563079	5.44843237829318	3.40217838511056	1.46012116989811	6.95597368279862	4.38322999236224	3.44614134942793	4.42485195718587	2.97717833791143	7	7	5.45012495650636	3.73349944944564	5.1783230970732	3.07205674070373	6.06521148558047	5.44054420864932	1.12396588116376	1	6.39837928818708	6.26400697391595	1.6672456440634	5.36867830476387	7.81895707266154	-8.66574281937331	1.04101925085748	-5.01534622594933	4.71720942538409	1.07745907679636	3.32146699314174	-2.787046906649	6.63532237456546	4.81692827316327	6.64482696040625	9.85918133337006	5.76075468810392	-3.1846629932807	-4.5535021386399	0.46440953090077	7.04570151008939	7.29020044774095	-0.626736504159357	-3.41730188806116	5.45689830400474	-7.10404358835994	-10.2344353974925	-4.36153357732067	2.79841500671663	-7.52695266882646
161	3.68422413407983	5.50091475143552	3.55823269494347	1.90943420661004	6.51991731012326	5.92487026748515	1.63864713022026	3.71330261852547	1.61829740207283	2.74657553985459	6.1563303158109	3.08348856027889	6.35673807350315	6.61906181983368	1.77412505335019	6.47750478228221	4.23958692068155	1.4119029605764	3.30540435737742	6.54213917391602	5.53358970099966	1	4.40682173022344	6.33106495488167	-8.2535031875699	0.831897639163494	-5.1606275680025	3.10382369739431	1.4988845907103	3.55654544855702	-3.55139005281318	5.60483818189551	4.8685736876413	6.9483658971408	10.6652015922841	5.09384629957526	-2.14215416590142	-5.21148488032403	0.962819893399691	8.11979487708426	7.79562538907445	-0.794414245015758	-4.29450361151234	5.78739528377715	-14.3303552203234	-10.4327444802867	-4.10439837640107	3.76698043323766	-7.90761617242994
162	1.45451745442677	1	3.50724280339567	1.37274128910712	5.91078669442419	4.25052136245257	2.49130703699977	1.5142693973288	4.02812641660268	2.9687900863878	4.12090351844837	2.99295011283654	6.27622327757714	3.2524930062668	5.62580183742806	6.61515289260077	1	4.46835366233758	5.10843328915313	5.87312030259519	4.08152773712115	3.49108808680271	4.78188542551195	5.88472871030421	-6.95093092646065	1.62240027007072	-7.72229899542554	1.97520268903881	-0.609411721915299	3.55855491586049	0.332363464138105	6.48701031057626	-3.4423316349823	6.12856792739908	6.90953102332091	4.92510101024989	-3.78717971570232	-7.15260838749524	-2.8927834335063	3.2831034926169	11.3015170582705	1.60643577792967	-4.68329809760492	7.44190685209804	-12.9305763501798	0.376223273546792	-2.99696785134357	2.88430898973328	-3.12781868092516
163	2.65434476340993	4.57592907609306	5.20058302239822	1	4.36066436674286	5.66394780277942	3.08536463232237	1.84060297181297	6.27384066301555	1.47378334796466	4.02056055349238	6.32429433630117	4.32311828392836	5.98680034438286	3.6424930712687	4.21612504804102	6.79955641787913	2.67426586039146	1.84044824985698	2.02642256967464	4.55768966187258	3.18267608290698	4.93856137068356	0.992400245315616	-6.22202371777256	-0.00676251904014724	-7.27715491395092	5.15385542402726	-0.24912801026489	0.942648062886872	-3.86692557726736	1.09188482773872	-2.04578169269512	9.08606771501065	11.0343939829615	6.13601330412127	-0.496416588440387	-4.47398342394868	4.97971488641228	2.37654396698003	8.87695317989404	-8.04699336979772	-11.7160343801209	6.12567401159351	-15.8073167839064	-0.387029708717434	-3.89023104227337	-1.0632287710121	-8.41519000618119
164	2.05316617951417	5.38679285637382	4.19154337195656	1.19121890314688	2.62079445179887	7	2.04453704642192	1.80874770841225	3.53139010615096	4.51564143191504	5.83666452064946	6.36348546626558	1.84889720368322	3.99486132996557	5.72972736364407	4.49774385387436	6.90542625782653	4.55979735460701	1	6.0005320328463	3.39523897425641	2.78829635805467	2.90240401488372	1.10818771829233	-0.889501634819163	-1.80319583939203	-8.56525187031999	4.12537431457184	-3.50714979313495	1.40403481116162	-5.56192922523471	1.18581206521143	1.11768287195095	4.17162285609539	9.60644721431724	7.2772166114114	-1.01157621082565	-6.03753836732509	9.58343823674342	2.54832687322892	6.74331436228086	-5.39334840344281	-9.00614864477949	4.2660474840752	-10.504486908545	-6.88873662863052	-8.45796053139638	5.0572375742442	18.6999713191071
165	2.86880760368311	5.76615717350138	4.99717408900907	4.32009876932642	5.9182271134178	5.79806399882458	5.2168111890787	2.41388992068268	5.63681479247771	6.0971281170658	6.15670679705524	5.6597151506871	2.23557394368021	4.39790024738285	6.58353862914229	4.10448418927192	4.95437178405184	1.69161001015815	2.8454774934391	4.75370285788585	1.73288885465304	4.67315396608144	5.14653831433314	2.50485541291093	-2.07713153259249	-1.98567118420164	-7.47639012782721	2.92843599769375	-2.41827897677356	1.8501178308778	-6.08989884083295	0.333319535625762	0.308777459993826	4.61323195058954	9.39405251241847	8.46526594489886	-1.55886356869904	-6.07200014685513	8.45004585109047	1.19584517138643	7.24255119769534	-5.73229993746129	-8.14910620925722	6.07998535853586	-12.0482004022727	-3.16710073801305	-2.86946242002729	4.43484195189966	-14.8896893573934
166	2.62368604261756	2.61545827377406	4.53908959249762	4.51178851465016	7	4.2713009037712	5.2931682740941	2.23954425674102	6.96170348164726	5.22896254809117	6.84332528853259	1.97469383308884	2.43813085243207	5.55031473062141	3.81662442918985	2.60957248515999	7	4.56597934621185	2.02522236012822	6.39626641047871	2.46215217030045	2.75459561324313	3.42856486340947	8.96926182103414	-8.36455533029139	1.28851338535311	-7.24096761342178	3.29969680701962	4.69586711375529	-0.0396295686595646	-5.36802670829485	4.69384911905483	3.02432689018024	1.78864559403472	6.79417294039034	2.16295673625374	0.994211439898408	-7.10270528352039	0.0872492104724596	5.96991234741862	10.1087579721406	-2.17600796462707	-6.0605445345991	4.10430363560076	-0.612526306379129	-6.37345560177815	15.0907497623016	3.38334527696563	-4.92147922615514
167	1.90839991999657	1.72612500451758	4.18277828400902	5.37215160588582	6.14720149887608	6.44235614647119	1	6.97917224760621	1.6201306487473	2.41359055986089	5.86100246485544	3.35168567569277	1.91535525502379	3.08064923185908	1.32323187855999	3.98390106386301	6.45010411002441	1.54511642915337	1.60416931729534	4.5038987835969	6.07288818126561	6.36349983402925	2.7036320397915	8.65365969768702	-7.12575995061601	1.98199141138105	-7.5317551745089	3.68356036524148	5.17735914814763	0.71904445475845	-4.93767085668165	4.25665589277152	1.45296888570701	1.85669284631423	5.96780019684394	3.02589125946791	1.71950765186183	-7.23838581908677	-0.56856877572468	5.62878804861539	10.2285579952539	-2.39637470358614	-4.57850761792062	4.78092819720043	-7.55639358332151	-5.58789990599127	15.5846353173194	6.66737008112698	-11.093385542458
168	2.52660928818667	1.27249611697828	4.38594568660953	1.09352576942327	3.67711095875868	6.01320886501473	4.45123784406132	2.85467244210967	5.0240077472213	5.58713718263562	5.27908607693649	1	3.03322252304107	4.22224134155363	2.10612110598173	3.17854272378884	7	4.50299271165835	3.87844922147086	5.97775436807364	4.8566745591681	2.27448191054375	5.51706785728262	7.85220793445002	-5.881343051588	-0.299258054587323	-8.81774709055122	0.659312271377391	-1.3394600203251	4.15521112483788	-1.65249315462811	4.3399772173375	-4.03465239507554	5.46854435862553	7.46607595824918	4.65695884919132	0.209368482561521	-3.3209120921423	-0.733650005139025	1.78398144755883	7.57370256265537	2.02950491864356	-3.2368717079741	5.28065180681113	-14.7905608826968	-6.00597357746978	14.0487373981989	-0.61391914632691	-11.2027047897092
169	4.71945685039304	4.46716601649606	5.96882076486086	1.01629148073788	3.38995218089983	6.99128106782763	4.00211764766136	1.38073605652117	1.41694754492386	1.02502726744416	7	7	2.00791154107132	2.0907642958131	2.61666872219494	3.29047379575571	5.42591433021848	1.27739566390274	2.29814523652281	7	6.75557505148943	1.80526507207957	5.97939363861597	1.36285783220021	-6.21290739200032	1.55916800221848	-7.89081140008217	2.57070565157856	1.34202577806821	1.30083328677143	-3.18718516364691	4.17283540384659	-3.90496610301212	5.46106804002101	10.2505880117515	3.53064639573014	0.642867412500512	-5.63312454669328	6.78600419431699	5.11301553557075	9.19640426597317	-4.52084983137563	-12.7168190211608	6.78413077975577	-7.50502715114636	-4.10402774079431	-7.30117439903752	4.87194491724319	-3.09805683929838
170	3.69159507973933	1.31993858445724	4.12830805333158	5.33262575950743	7	3.46413008776615	5.05355856620024	1.94277161167271	1	2.45798363104063	5.74166804471137	2.07548720835479	4.7134523297508	2.87883345139687	5.85012574563118	5.94586368345491	4.31334346929299	5.79321829733156	2.08730160814366	6.21601313969792	4.9116250340507	3.32794710229057	4.21423286298616	8.60880096912356	-7.12638043853655	1.5739921942005	-8.29435470329567	-0.0892453360331702	4.69483855830208	0.672609216214422	-4.97934932005032	5.42234221310284	3.4913619549505	3.06283869602079	9.46966200592347	4.18333888836827	0.783378604780478	-7.74101730280309	-2.42657214499416	4.26883897504396	10.6236490697484	-1.95565653347079	-6.8747203060845	5.35726235495636	-11.9079471464779	-2.22416468199082	16.2538264252487	4.54618297918	-4.61462024603049
171	6.30498227341882	2.35990880944226	2.38419704699894	6.07233410950542	3.39900209464881	6.79397682994365	1.80778221130408	2.68492559425972	2.49237227904805	4.33823554174415	5.4391523843511	4.36666467023842	5.86783418992725	2.60196866574573	5.16274813249719	5.77709419581875	4.24644020636316	7	1.59921443711635	5.38620437461171	1.37171088570035	3.55076105975709	2.19072265583152	2.45662614894161	5.14729163267783	3.83033116738266	-4.61125552716978	4.2281674185612	7.49507978119997	7.31305450254071	-2.8163197308981	1.85564398876614	-1.94524741544604	-4.76205474921513	15.5040636589989	3.72279056587846	-0.473672580563579	-6.08360107677424	4.14111194417396	7.44995465376077	7.97314344680422	6.82736674868689	-7.90190136420333	3.89232619659735	-4.37102363840174	-6.05603657406551	5.81840652843832	-5.25932467700387	-7.51921657738788
172	3.86700838154909	2.49209127063105	6.82588973337542	6.04766973819075	4.66377809021965	5.64391776435166	3.48219162389958	3.8512674224957	3.53320987649844	2.63340389356023	6.53134378883656	6.49502300373694	3.67516385555211	2.23720340511261	3.21984431066092	3.81798906902657	5.52710930797076	1.9912713170874	1.4292803827222	7	5.26074483191371	1.79737753731394	6.10266861064404	5.98573414226722	5.37055977687198	6.53577568966868	-5.02871842275558	7.8415898574666	5.00468275367072	7.36075578644116	-4.05574667449085	6.13461365807964	1.14955837374199	-11.8928194077904	18.1056148001667	7.47734266171034	-2.37447015101325	-5.49465681745459	1.09755020096148	5.20321078287991	7.95143309027564	8.11862522965895	-5.64214936360398	8.98071453466205	-6.92604109817802	-4.68274798890981	-10.0266795437476	0.453549461392388	-14.4744863882362
173	1.83829205776309	6.53704105783327	2.97708751235221	4.56304575006204	6.31267614569151	5.94629286207281	5.63182402280364	2.42116238070805	1.91519262880414	3.11811801983448	4.82607218998605	4.67593763507112	6.91829929389292	1.54894532520235	6.05454774346179	7	6.34135963604332	6.31115143234023	1.14258034134269	4.60262231226279	7	1	4.96987017557655	9.97464458273486	-8.84377643652946	2.00348038925506	-7.17315209938606	6.08672100736508	1.22733046399986	3.75084690445437	-2.70459320720069	6.46186493985524	5.24562381244533	8.13590825272629	8.33023133240618	6.16326434408202	-2.57599587730595	-5.52526676503589	1.09039297862396	7.38427596956879	9.01528347960046	-1.59552448746603	-3.66625342105827	6.7514990863318	-10.3492654000983	-10.9238708189695	1.95289226128391	2.36242340090938	11.2459706646328
174	5.36120759739651	6.77721040608287	7	6.66925496120614	1.67245731514861	6.61884956147509	1	3.22308256233487	2.12849851442558	1.57432740761719	1.39097518627106	4.41410925302313	1	6.50341744170685	3.63033579746586	2.96106148244914	4.559335047038	5.646230647662	4.94449712219647	4.35611930750109	5.02071010595521	1	2.35080623105526	5.96346029508758	-0.975915405189385	0.731693165904205	-6.35117305317093	5.44860120610547	3.24963565417243	7.79883316228699	-7.64105973403003	6.12895822391903	2.19041361684441	2.87385979765763	2.91117730933964	8.21372688141993	-11.1557597220614	-0.179003866944482	-4.71128463134847	4.50972392884126	4.81454819335429	-1.91165807161003	-2.85420641174057	7.1308100878411	-0.875402203673891	-4.77157559094291	3.30661932315121	0.472614347478682	17.4458094907286
175	1.06095275037844	4.60345696295695	4.1125817615888	1.17022922236389	3.4116309473444	3.92252897400603	4.84931189576036	2.36655508085076	6.5831695508747	1.13020002639609	6.71719520120554	3.15591891824181	7	6.65371922345181	5.70578393714515	7	1.49328952205162	1.24977997431225	7	4.02386887307176	5.77223383566761	1.13262611890522	7	-0.529039172169806	-5.28745404447497	1.6757959066045	-9.45286597938497	5.79158760516764	-1.81997213127335	-0.954703381626434	-5.3537784949702	4.68276731819488	-4.20040934976457	6.69938358802597	11.0422322744781	2.48636379906717	-0.736727211138762	-3.92237054775921	6.98086691092978	5.57238948841803	9.18528111452085	-4.76601040038221	-9.26302973144946	6.7178975048502	-10.3093814008237	-2.73561157298173	-5.53111309087348	2.24215617305758	17.3631332567722
176	5.85894417401812	1.47732078585519	1.77666941942131	5.49212937603465	2.40082882920677	7	1.47121433082918	2.62307904836336	5.6109507437536	3.87840673660312	5.19091483689668	3.76012890474752	5.5290002723035	3.48764337479891	3.09954979689289	5.70036358731628	3.82077025809177	7	1.42937529793706	5.22789120595207	1.94538112544838	4.7720715167768	3.03210787495792	3.18119513840383	5.59420152934158	3.74326572669578	-5.37363680472619	4.20633212910493	6.52004447457556	6.79448500022293	-3.03406092048414	1.47432602275363	-1.96781829729485	-4.45659140293313	14.4105446805889	3.95177579490891	-1.28160508750068	-6.59863105717611	3.07268373246877	6.26120512123672	7.57200799238957	7.18683888583176	-8.14773875583615	2.51307704653913	-5.49156337620547	-7.42810231767582	5.6873469714902	-4.93319764073416	-10.8538155543191
177	1.70291724445533	4.16604661349178	4.72543368913335	1	3.60512013495179	3.83040790211153	5.55828546034604	1.93684513673317	5.30300641545092	1	7	4.95927149085179	1.67142768850038	5.27437626650606	1	4.69716695909815	4.25116529278586	2.3472362110593	4.98263222715682	5.60374601399472	7	1	1.31937075787795	-1.64158738858595	-4.86749436463354	1.47724225883322	-7.77342090233775	5.24293501067993	-1.207589178355	-0.487854538155135	-4.23109944382048	3.67733246954127	-3.18895773331677	7.17258380530266	11.1502567101442	0.696991807242637	-0.454606010751392	-5.19090040202517	7.56357594451822	6.13635369277891	8.39131353334168	-5.76181124759421	-11.1600803758736	5.8272471076747	-4.91019672515427	1.61058654874605	2.8694300443339	-0.458971791833026	17.685026851888
178	4.4579415566947	5.76487141483586	3.62329013084393	2.29072936512173	7	3.28532716276198	2.06414122612114	5.28754389670552	4.73565637742642	2.51468221469391	7	4.60391066916183	4.46338946150175	3.8168687446005	4.09176707193296	6.91399777231834	2.94212580147452	1	1.97687654869937	4.7486136539627	6.41403375239085	3.10022991469253	5.61135959114823	6.49871187085265	-10.8330010766575	2.98042317209272	-5.32393837277274	2.70247950295484	2.15101346384713	3.78681104706815	-4.8533483474052	5.54046118618121	2.97328296845034	6.78388535948242	11.2394474943704	6.13129277449275	-4.65930493146187	-4.15716003050512	-0.901233245716618	8.88774842862406	8.91800221186722	-0.17652185664565	-2.76560933069771	4.94646174668315	-13.6105993070644	-9.54445784619705	0.775927354660686	1.23461371071476	-4.14073569252638
179	3.70848003373937	5.02344524292612	4.00158198134478	3.7528429366208	5.41739026174249	3.26168155404472	3.64561495434142	1.85462495738414	1	4.1305578443922	3.07252264091032	2.93990264054158	4.61120090096798	3.49329491501331	3.83251777010826	5.83720600432875	3.01275747478004	6.32632326352526	2.21115438659798	2.60071830772719	4.73275403239255	3.70461513288135	3.01476648983419	8.39560724483656	-6.94475126790622	1.06635331706059	-5.86370036102214	3.60062126005667	1.67175564906533	-0.676452416167174	-3.31784377842834	6.04279996438334	3.09753140725866	4.43844647827358	6.36164654211636	1.82551328671581	1.08286460485052	-4.84551225257724	0.0492903445631602	6.78137987271878	10.6005498197451	-0.321639553301369	-7.0433613713972	2.96052090288023	-7.64940925209072	-2.42356177788559	15.460914444047	7.168510142588	7.3039241415449
180	1.82829092592592	1.73584867258196	6.39768082329954	6.98242923188379	3.60491007997447	4.09049681931239	1.04135407925386	3.4360314748148	2.31284438684931	3.19797668805532	7	4.0536618124844	3.35625872241631	2.29686608118608	4.64312638630338	4.52657049829039	6.55891826554004	1	1	7	6.03658623767267	2.5814244311163	6.67548904852448	5.39338948458641	5.2185531579895	7.25855229315672	-5.79092169388124	7.59406627754684	5.18186638078853	6.39639153602168	-3.82783622747314	5.05875841235522	0.0183646545908187	-10.3728865486087	18.8124628328621	8.57793477199082	-2.11917455874524	-4.80107281264567	0.223299957646785	5.08152779666997	8.30422830713806	7.15673109889472	-6.38595278381201	8.68272417374696	-7.68392631298986	-5.2048787401845	-10.3628208386369	1.60296041430542	3.28698588566853
181	2.80577212184425	6.73739076640285	5.09356262715848	2.91425027316674	5.23990447310149	5.08914596789833	5.59075386753661	7	6.1330637136037	5.89803068283394	4.33041051150082	2.61730146941342	2.97878757659681	5.20677146532227	6.29592373819923	3.30034909967684	6.45920612207945	1.76208378795209	2.20759323870757	4.82984632654712	6.6428459578533	5.36248623747369	1	2.63588259205066	-2.03285445032426	-1.38411234292019	-7.96073798721721	3.39634762502464	-3.09292551675561	1.92322937829791	-6.29605277470132	0.276815081788662	-0.425610704092104	4.6672651802366	9.95407629359268	8.22648155535932	-1.90194354890708	-6.26323215626084	8.88255815741145	1.78088826619299	7.32507616947097	-4.64081815951264	-8.30599286647085	6.19260666678404	-13.6373089472058	-3.71787970077512	-3.68982089070313	5.87784246120934	-15.4780555709587
182	6.20228996184051	4.69006992132622	7	4.25431617436795	2.16222990218743	7	2.8314754083093	1	1.5167291568905	4.9852179289949	6.98231020115692	6.80891407224302	3.25744346665689	2.37685038907846	3.32222457281507	5.15235251456471	3.17342466818024	6.8985532151849	2.0563743296884	1.58513532645878	2.0890306080666	1.77175536283976	4.50881261704716	4.80032438469183	-2.27209391968261	-2.1034821553357	-0.867016711330093	6.33683033690346	1.52926683976913	5.04640798903799	-7.60624365373372	1.86008728160036	2.95759559557415	2.0393890475475	3.9763355865858	4.65414274328041	-12.6995459241402	-2.00646620434421	-5.16397410117487	3.50446352320045	2.95471128148446	-2.21096870405318	-4.06565304025222	8.18641674572327	-8.65438813518944	-5.03388970028939	15.0810164066096	3.85990255321417	-16.4659889777884
183	1.12955020993704	5.60449979995257	4.34282053323883	1	3.48752358572048	3.46046717694947	2.64299085107424	2.91980671221145	6.08700566028974	1.15967617902902	7	1.0373100724049	3.77878351888253	3.15404205799738	6.68922701724282	6.58948750562226	7	1.2197587097398	6.67551665476927	6.29757844934771	4.21902863942675	2.96591497975965	7	-0.600220450597594	-5.01433974410975	1.88894281649576	-9.68713006270056	5.15785750863111	-1.08758424752861	-1.01812108127224	-5.44660188715476	5.29178150806354	-4.67231007079043	6.96848205884734	11.3452477310472	2.10684330438147	-1.18100331865406	-5.35036664750523	7.6309811861084	5.35390065163299	9.58923187209767	-3.42955505653062	-9.83765636626234	4.17865320463168	-16.6023327591761	-3.38765415919855	-6.8464740535698	3.95570273920612	17.3914095688804
184	3.1282491373638	7	4.93473863610527	6.09277072670265	7	7	4.3046396484837	1	4.91182245976419	1	3.90380057650022	4.96975423004401	5.34554739541266	4.30875057836635	2.27167455404201	3.29734810916795	1	5.72439241424973	1.84563134636217	6.05501069092644	4.58962333676976	1	6.71029360636636	7.38873007515118	-6.43563393689443	1.20221340293189	-4.93526392314257	3.24025243748586	2.93845158059671	-0.429644760001565	-4.14165761368862	7.68719064665298	3.6914748303734	5.45393767530848	6.6259389814242	2.08227644451817	1.02877617132859	-6.24405622189412	-0.879932092768464	5.74695755723895	9.69364388927768	0.309985763443869	-6.3824265033031	2.3293872150655	-3.67189964402624	-1.96265007296745	2.1225340438152	5.40555327979061	-2.8493809738062
[truncated: 74 more columns]
