# Supplementary material for: How Are Mate Preferences Linked with Actual Mate Selection? Tests of Mate Preference Integration Algorithms Using Computer Simulations and Actual Mating Couples
Source: PLoS One. 2016 Jun 8;11(6):e0156078. doi: 10.1371/journal.pone.0156078 (PMC4898694; doi:10.1371/journal.pone.0156078)
Supplement: S3 Data — Long-term couple and agent-based model data analyzed in Study 4. (ZIP) [file pone.0156078.s003.zip › S11/Euclidean Model Data/Euclidean Couple Population 11192015 0004.csv]

	trait1	trait2	trait3	trait4	trait5	trait6	trait7	trait8	trait9	trait10	trait11	trait12	trait13	trait14	trait15	trait16	trait17	trait18	trait19	trait20	trait21	trait22	trait23	preference1	preference2	preference3	preference4	preference5	preference6	preference7	preference8	preference9	preference10	preference11	preference12	preference13	preference14	preference15	preference16	preference17	preference18	preference19	preference20	preference21	preference22	preference23	preference24	preference25	preference26
1	3.74909703590585	2.22482436075085	3.98258565881101	5.05131988385309	3.93641231657454	3.26260633567162	3.50177239917812	6.19601450993719	3.06486019661946	2.07344828466021	3.7135634828794	2.41347472959643	5.01932665281463	1.81978370227208	2.30693703771984	2.8763836110046	5.39526778312434	5.69702558094545	2.8227130851335	1	6.74551028571805	7	1.74901918647377	4.22854980650291	-0.24939591184081	7.9876320067255	-3.49582072075991	0.442480019004488	-12.2388200434105	1.72179571477761	-6.64083742992555	1.72778985072926	-8.52275965588574	-1.10462466647367	8.5903606372828	4.69913450212751	4.56915855959704	2.16801477135634	-7.9009737454716	-1.86351858167657	-7.48988926272677	0.704038614183609	5.27292691396128	3.87894510132549	-11.7071054477507	-4.4190689485527	-0.0596631918477126	0.715744972610986	11.7453110697059
2	4.87794857847601	6.87316469802779	3.87896353358528	1	1.96442483717053	1.94424484387327	7	5.43905282335442	1.29930035766149	1	4.12598759420267	3.76792796620364	4.15681519544321	3.04986744841835	3.17115175547608	4.1759506424204	6.34112924604488	7	2.17580856574005	1.00888892007684	1	4.42442900052214	1	5.15525741415723	-2.18609854390898	9.99349960095917	-4.37598714533846	3.12074223532285	-9.92225269789607	-0.742143490968221	-8.35496916156905	2.93428662938789	-8.4042141057083	-0.0558378541796247	9.05101432756693	6.28470144615598	5.43500830600272	3.42016473576155	-3.48904340848992	-0.466857409314233	-7.34788120263	-1.69783871883977	4.35163044478093	1.2316403487036	-10.0060987495804	-6.81452621978735	8.23218230942171	4.79372348060698	5.65551812261567
3	3.70828511076878	1.96268202241263	3.8670423018261	5.93946783277792	2.93765801635641	2.02929246002494	4.77922125314632	6.40721036654911	3.58681233610982	3.4079051097511	2.29717337119057	1.73883130678103	3.06618623470682	1.67649859834158	2.61610155014417	2.80424171255926	6.85129174566223	6.16200314262905	3.19900385633647	1.50820724888259	6.9451784544626	6.62460868682239	2.0233556519141	4.13399435183281	-1.08642039115594	7.56058747312491	-4.13821803286586	-0.16817930781695	-12.5569802202986	1.28014212901047	-6.24772320670553	2.16787523459025	-7.94539230130946	-1.19502104286656	9.14869180572915	5.26732352365584	4.9828822226701	3.02646730331104	-7.26642391511421	-0.4341924489538	-6.54596470340937	0.306885332349026	4.7650213894861	4.2566423864872	-12.3107258147725	-5.13121641422263	13.6056610080605	2.94085924410439	12.043731129094
4	3.62819999432125	5.33632584419517	3.37720978613422	6.46143912980313	3.72537247408088	1.26074633925287	6.26048140233309	3.18909784503306	3.85060127627492	5.23587250617943	3.91448902721564	1.27255930285394	1	6.48257542934013	1	2.86345739846954	6.72232779455453	1.39008106697228	2.67548168124071	1.56648114206333	4.72337433479834	4.38604057630321	1.4475769144052	4.58062731552471	-10.3877021595141	8.14835325378353	-10.2444386765139	2.08165866864925	-3.01015507151546	-2.22247733258321	5.76061785904385	3.40823759867399	-10.9653411823933	4.30438583890485	13.8750576721444	1.90183113369228	1.67595964062456	-3.9634495693762	6.29551408641473	2.69604290091054	-8.10404570407204	-0.195759929084764	-2.94990330073393	2.90548462257523	-17.8802454598224	-3.71887756768171	14.1080390792743	5.85441146828996	0.845238073456816
5	2.7184144039212	2.82017103539334	2.68529184492551	6.37933135406217	4.00350945071925	1.60348332992823	3.97313051197848	4.60439950238955	3.7691802712072	3.14496553581733	2.74446325491333	3.71426086523933	2.66615097217641	4.5790511777412	1.37731690105628	1.41899325080131	3.46653059796248	4.15490529066863	3.20824829769621	2.27851926429017	2.23372195721073	4.65867987667694	2.44599576762683	5.58903343697263	-11.7932855260253	7.91301629391022	-9.18715620986207	0.861343434217663	-6.24048341814698	-3.32850009046988	5.5590372216074	5.27482808755129	-13.2415483924274	3.47493578921696	11.6803633691397	2.91947595155716	1.49144783951213	-2.2879270590941	6.1219911490915	4.75528034205751	-7.64761833588809	2.33503851143722	-1.43926190977578	1.85235000843435	-10.0131144222569	-9.12417544815931	8.46715370350808	3.84347161887399	7.806677346499
6	4.71712127968727	7	4.41577820471153	1	2.70028898947967	1.18435021220099	4.67984493723494	6.6882853010847	2.21461836250861	1.59400159537956	3.40265042134507	3.61567323278318	2.09741413266635	6.9746782293714	2.3930396314266	2.94420159249454	6.00014747255044	6.93037423121132	2.41422412835247	1.69771088270301	1	1.27564807216051	1	3.76401537137473	-2.36421343000916	10.9896155912797	-3.19268604648556	3.52582420189612	-10.4934696229787	-0.807960417013823	-8.636789689331	1.66462425916067	-8.80933549592935	-1.46721346040871	9.32324506078422	6.86758947593265	5.56139827004197	3.81382905914287	-2.93455573064838	-0.373111494560485	-6.91183588505651	-2.55676894462498	3.66754492469423	1.41330334988546	-14.7959659575067	5.48560535068571	-1.09492329309102	7.67391601946448	5.58844270278916
7	4.59629795520561	4.69565348059901	2.14233277202001	4.73847640687866	3.27548555439336	1.4831157416991	2.73122246636095	6.00095794661216	5.74749842135921	4.47515702281314	1	3.13323702916608	1.05970591812434	4.22192851433701	1.43657525247542	2.6606609805223	1.80162810607544	4.34105605099765	3.69424480223993	2.70516533607172	5.25554104250215	6.25412892490191	2.3544605866768	4.63858023103279	-4.53327878609423	11.7753803006426	-1.23727277670923	5.22897006538306	-9.87890198976837	-1.05322385456411	-7.32346496818314	2.2257496755752	-9.84735220498401	-1.93383953202574	9.3108133344729	2.8881806185	5.55849076725386	2.96665289112282	-3.7284538848838	3.79799839234065	-8.95455823535024	2.48620666183106	4.85076055223269	1.46927401562771	-14.5524537203499	5.2696967292269	-2.31374131506294	2.27240973974484	-0.688279052473841
8	5.12100769058397	6.14923287781624	5.5049328352533	1.85687773621375	1.52599065958528	1.82309870809299	1.31000777266611	6.15306538869089	1	5.47924957658998	3.19514548724596	2.95809137608508	3.46026501494404	3.74155166683036	2.64816642803296	1	7	5.30592559324284	1	2.18692247591007	4.53028808686919	6.10422092870583	1.93484736875913	4.2078321870932	-3.59746178103364	12.411907074982	-1.97156599967668	3.68451497211086	-9.95317327405919	0.956943852686223	-5.87677918621719	5.36230185764389	-4.3384022845707	0.945839142382626	11.7226901293978	4.95210525147077	5.3548230326496	3.45933326529202	-1.33028891291417	-1.03494595666129	-8.08450866223393	0.384970894301051	4.08760312915603	1.76815985021452	-17.6843890302338	-4.34606954722748	10.0697851038116	2.74539356019398	2.25829801304946
9	5.04308751650327	6.89563616402642	4.67994353177231	1.53741511212463	2.57630403673904	4.18783414945926	4.40554354472217	5.24004872248356	3.206395245522	5.34685077965802	4.93372754774031	3.8830973230495	2.07719524671718	2.82937302923504	3.54394873930309	4.31333439945556	4.62788823380553	3.54111116426336	1.01325572679715	2.66504056530779	1.54183038954553	4.38281816786809	1.9397194779787	7.65376293124327	-2.6285586806448	10.0797978498776	-3.39090901779847	3.2467654344327	-10.2833554285544	-0.782017101308352	-8.19610406974139	1.69097787117233	-9.20183269536359	-3.42760182915036	9.27731855926777	4.52542682141213	4.21656803906393	3.53408949351352	-4.94691669178618	0.724664029020443	-6.67551770874851	-1.74212048710151	3.77536719133132	-0.62787312756738	-12.5918773067382	-5.33366982453163	9.97886338963553	4.2951854642052	6.54590968254966
10	2.3599382306647	2.5913447260941	1.65209311657683	7	3.50906896228327	1	3.48092735542588	4.88531920581709	2.42949520086068	2.73684941465311	4.36803410794391	1.47505492078174	3.24406197096301	2.97344329845054	1	1	3.68468290177774	4.62793227763754	3.92335133964928	3.19009230589477	1.24780863543685	2.37046742875904	3.9742434782506	3.95866798316417	-13.5865609955365	7.76556668135671	-8.63443715126785	2.51813335457178	-6.82157051523716	-2.58189001643662	6.31134226754231	5.08070977979373	-14.2852407309435	4.93574585197683	12.2174945852466	2.6146053606676	1.88298337915888	-4.85138639557227	8.02037230625862	4.5687121694784	-7.22482057473803	2.90011360845914	-3.63238525733382	2.81075246781128	-11.0043540130292	2.67651868853629	6.6015228357077	2.39758906534141	3.70800521781593
11	4.35993505794576	4.70162650706353	3.7919576906689	3.82032229037719	1	2.86535658451561	5.078986846793	4.63037143080544	3.64911403661483	3.71380598567618	2.56762796392464	4.05195616338519	1.80793392169201	3.94899742994102	2.64397554442995	1.32954171673864	4.42000475016883	5.50771216857277	1.07110489258231	1.69158949495749	6.22645681323678	6.34543769865773	1.04928482595649	1.76706967825767	-3.8068583553843	13.1974469847159	-1.83136960188408	4.53172215441308	-10.2174195216126	1.32154479439478	-4.87911438909642	6.34940504142785	-6.50942058549407	0.473514715262257	9.98134555523343	4.42582552513375	5.5460740995115	2.47639519446789	-3.01368093635361	-1.74749684912776	-7.49239342508944	-0.125091682573655	4.07200584676938	3.15793217363385	-20.5456714878969	0.749116266778983	10.166776234724	7.09012111381962	10.1977543295314
12	4.61675048599094	6.31220158244437	4.46493615148925	1.63928558131752	2.82661659724809	3.6737814369385	4.67712476040916	4.9960106497771	3.21524700696276	3.33986147893082	4.80403284301447	3.59179950549	1.29790800931228	3.01444879011167	2.19248805000948	2.30684864583903	6.04346607897202	5.62719179553191	1.36986118728169	2.8695985394323	5.19561913747842	2.7317110527179	2.81166185228902	7.53087198959103	-3.53185243598098	10.4643616866046	-1.96274087631022	3.57222717832359	-10.4474148323587	-0.591305335782048	-7.16982057394401	1.90002635590329	-10.2786881963548	-2.56944450585208	8.8371747146978	3.49462244052109	3.89891076216371	2.6448452981381	-4.79312212412062	0.562435944294328	-6.03482724322859	-1.72664366756232	3.25997195615636	-0.124898138693468	-11.7513589640362	-6.03376955359923	9.04732291087879	3.77645909373418	-6.97798839418179
13	2.32695015891778	3.86749486872414	2.0674264140962	6.5503093763646	3.42977884244149	3.97472345303448	3.66844846731328	7	3.26720644631173	2.61652349434633	1.52060671305072	1.18334543891248	2.8041755690944	3.99893970293461	1	1.32336067333592	4.09350676817909	4.3345941051734	3.72734174587207	2.81265570001904	1	3.47276712555058	2.04372389289846	4.58185610686535	-12.0645777766541	7.90992981390967	-8.97743084115985	1.62694725591555	-5.56034451824108	-2.13037373662581	5.93872925371128	4.70548370753642	-13.6413059502366	4.3427719844829	12.1936986820577	1.86927308772594	1.43443093918795	-4.21365331051407	5.59512602884888	3.93245911730837	-6.72842561228934	3.16538171071271	-1.36315678837339	5.33682338562415	-9.64203049531786	5.98276207098359	7.69615470164465	4.73947904500269	-0.0733531058083653
14	5.46054849012045	7	4.12995771227724	5.10794858299829	1	1.26039737203714	6.05408056017922	6.27152151225679	3.32648436287355	1.07026402007982	5.1961988981556	3.96440488883359	1	3.53779111775931	1	2.07668391545964	5.19042701099081	4.45803896250564	5.11167088144861	1	1.41226988334434	4.88536176768942	1.4298858175474	5.95549652568891	-4.60021329799477	8.36626399031689	-2.56766551688665	1.00164330325445	-11.6475532367453	1.80165884281321	-7.76487256169767	0.0375007098209611	-10.8494476164477	-1.69849841354407	7.88199683016712	3.98076376714312	4.35788699510326	3.86345022481079	-4.60151162904373	-1.75934711320728	-7.6261556495803	-2.50594769853619	3.04651995658848	0.880802381205222	-17.7984157260256	-9.14722251239338	12.9735773035153	5.93953824417878	8.00955956742882
15	4.19708163648276	3.38030524113488	5.68163976068476	5.44598983702653	3.08651715985845	2.06353166088164	1.82382718670257	3.33668947983129	3.50590836998089	1.426957372398	1	1.10598846172345	1	7	3.59455734880039	4.96675772832478	2.35311273182239	7	1.74115465741768	2.55498808086632	4.88469305080684	4.42644313025235	2.56321074170169	5.39082687435189	-0.135373312135453	8.62157705834533	-4.13394446968299	0.0789724721664993	-12.8505283594904	2.33621340202896	-8.78559464793716	3.64379682644953	-9.88943472323557	-0.985300185733752	8.87530986516977	5.12484734634217	3.87430670002768	3.8600965652041	-8.22579398653107	-1.54064355226635	-6.57846274150301	1.2856084803121	5.28810309961057	2.11175217626175	-17.4479230635438	-4.31190337875547	12.2551065637939	5.09848310434062	-5.11181220579927
16	3.9971989876786	4.62889004502505	2.77624337763994	6.32755334176846	3.57139897788073	1.67019514111714	5.80703186652565	4.15282684163957	1.5913389148579	4.49120369304648	2.80971652760092	4.05467315155022	1.31109936293878	6.93113698056977	1	1.1895475741961	5.86942278376231	6.04506495056367	1.36007066134858	1	1.386705645579	4.7492097540261	2.25255547472385	5.07409086029366	-9.75174162725271	8.44207824894373	-9.18833447045211	3.15367395406293	-2.18720867789331	-2.39498311625027	5.07733359041162	2.72483517890289	-12.0539887136879	4.81024809329275	14.0740683493823	1.96819156964521	1.21562302100708	-4.86001912158378	5.75413474818382	3.50187307067537	-7.22857899434551	1.23380250033636	-2.39027016732605	2.65138184402116	-18.2715613239385	-4.71745141162316	9.72730156507877	6.27893124784935	0.0860930344343092
17	3.43847602441326	5.17445138728652	5.4322573814079	1.06513221147535	3.91601907891392	1.63767910434081	5.97595315473832	5.61061090097611	6.50045519997985	3.75062096701947	3.834327717315	5.07505726392297	1.54997246154309	3.30407833327187	4.47453332087198	3.96067582080226	6.51552647500214	3.97342161333121	5.31972843245428	1.80566406962145	4.27729735391984	5.08868755225985	6.21949790985176	5.59601423991898	-7.20175398074187	13.2487229913859	-4.12260734430563	6.25697148059906	-8.18463625434239	1.94340946726218	-3.94941868376903	5.65092892304453	-13.6073524755928	0.583445269186912	12.574130603458	1.65959514523585	7.51639736849075	6.23243761924243	-4.80582294037203	3.00555030873316	-1.09084734825694	2.53407733715556	2.8988370003255	7.08663780065979	-13.516469625732	-7.58151652754428	13.3127277153279	4.98736818192862	0.488254749169273
18	3.48080714081836	4.90491303388911	1.76811094401008	5.22114879582927	4.73144822363568	2.92189078472713	2.72315801672939	4.85494604826717	4.35983453258255	3.33129670864412	4.50255304641235	1.24789107461267	4.63207861370736	1.26339818824779	1.47012102522635	4.34929293540419	5.25213000415683	5.24704068758333	4.02511978283966	2.4112598983593	7	6.53621106879717	1.67784913797141	7.93347209169303	-2.81294332722441	7.76801808230557	-5.90154800004732	2.92451265466772	-10.3673594792882	0.900755259075131	-8.22186971143141	2.26555039140003	-8.40994063375273	-1.64290342350887	9.55454840862469	5.5191099891055	2.32986101635736	2.67940606292732	-7.85034474840416	-1.31558031679224	-6.8249362773895	2.20421268014037	6.22492275108164	-1.02032566081374	-19.1477645875261	3.80730645486473	9.20822868722154	-0.314470518669646	6.73331629381429
19	4.90463065017219	6.09941213262562	6.01420908556775	2.00534448437234	2.12333961567428	1.58971156247592	3.06585899499014	5.65235699265608	3.81113360540495	2.50167696246412	4.79195269720132	4.44087632514948	2.00840539073467	2.51136425121855	3.01391207591095	1.15407570084152	6.48502762327417	5.13906928809982	1	2.86601358201343	5.15884118253387	5.77241526653051	1.61001995806587	3.28157866785091	-4.51896787128623	13.3345260577257	-2.77458028127251	4.03073583517119	-10.5710147673017	0.154057042682156	-5.49979409922309	5.83136226307734	-4.09315955107714	1.29712691825472	11.448516923967	4.02458023577158	6.50597619255389	1.63143988773147	-1.99103950886367	-1.94963422914481	-8.51744881656388	1.45639029303651	4.18980797049809	2.81733978007906	-0.63643677101439	5.67310792387041	10.0347832739244	3.1982903457047	2.6635518857414
20	3.80848466270106	4.19782257472603	4.03053958373605	4.91172744322378	4.32069224192428	1.09531621888046	4.78800497587001	6.56689140757628	2.23935350357522	1.65358404707067	1.85856604463995	1.75307587728666	2.17183426430247	2.41974391364696	2.14314251121047	1.03311015817675	6.833899654466	6.91156347828613	3.26991837827715	2.17776255529892	2.19950305826451	4.91709555323224	2.49781448015055	5.36223267496007	0.736074217840604	7.73303470581786	-3.46640788754793	1.43525637784922	-13.468661387011	2.03736158800109	-6.8626489494495	3.23205067334082	-8.09754957384331	-0.359066442733464	8.09609414252716	4.98436690110887	5.68048772423957	3.06609446959217	-8.46261105722082	-3.44304598847275	-6.58737586438385	0.513538178549603	5.84483055373389	2.24465019054801	-16.2389406968586	7.58408461773544	1.4854741301561	4.90839694560876	4.85907215688853
21	2.53572650865242	6.32921617620224	5.42424506692085	4.24358108067233	2.90165076366794	2.0182622550377	3.35124896969046	6.08169040179669	5.69116874210931	5.67793626132658	1.49799606300919	3.35000946814374	3.10349061848522	3.03188303077439	2.17358730969625	2.16159180585996	5.90728485865792	5.2966687560287	3.753680185791	2.51565177162651	1.63502561783275	3.4826778025242	1.02853544545997	5.3444530212025	-2.84594189821437	12.3873297155765	-0.952418737138322	4.57461560182268	-10.6095053768048	0.79117452711674	-8.49269863055488	8.56579781243135	-6.43571983906042	0.363147490502564	10.147154353347	3.38606137642028	2.0892444188463	4.7241729139074	-6.1759745928664	-2.6349631746966	-8.76950314466326	-2.05866404382874	2.3903566864104	-2.49475186541632	-0.413671944386184	-3.82216219376922	9.569436393277	5.22980064175358	5.76939512020264
22	4.84597017681956	2.31792719986771	3.05398048277309	5.70744274547217	2.77038796869191	2.40907021801785	5.98512670507978	6.2627354948717	3.5478851078747	2.43277669941291	2.94717632881329	4.81378508662028	3.65451731449729	3.07420449624558	1	2.42667048267601	6.41255430601818	4.95597865167962	3.65786894938358	2.05322948107833	5.47662086431235	3.9507876020975	1.16396135561378	5.31984722947984	-0.216879565754659	8.59584679460047	-4.18264309294862	-0.0741028678744824	-10.9741121833474	1.74801397181298	-7.55647094656272	2.86988123636526	-8.80912729761088	0.458953940188094	7.53010240833014	5.74515687177932	5.79184055412858	4.84374347995549	-8.04442411566273	-2.14750244641151	-8.88281439300855	0.532137828374317	5.75130519503114	2.67184191954193	-16.4813434578506	-5.12731454706554	-0.600317136606405	4.24878620644363	3.88189033072025
23	4.45819937911669	6.92498956944306	3.19704518571956	3.71033758649847	3.14635533470054	4.80970885157393	4.28983981483211	5.21688472203027	3.50036053716804	3.4032889480997	4.24195481859355	3.92214298378369	4.08964319565898	3.58887927073983	1	2.16294796174022	2.80156768227888	5.31026479364696	1.77721559077089	1.04604098069477	6.35044454028365	6.74085124723497	6.49800824524891	6.93605417653818	-6.9016995464435	9.97234485145454	-1.73659505012484	0.384051149667034	-12.6781175348864	0.596245383071666	-5.89287287512816	-0.476763005854332	-10.1697701547209	-2.50622580243413	8.70220412670112	4.9067918647745	4.9026118810378	1.92236151917588	-4.2033693291812	-1.85983001430319	-6.40173980805658	-2.28942656347565	3.45126390688078	0.579325331535246	-15.8518960440593	4.11139091658769	8.49710652017927	4.53129195872075	-5.65041556546764
24	3.81998279383945	3.58496598681032	3.15381760855653	6.73884565611972	4.76706611130075	3.40173975357984	3.05745378598142	5.4716428685573	1.01761493743205	2.45624432685149	2.92500957466094	1	2.49894082283447	4.43455292638437	1	1.53129053235147	3.43862223843338	4.24063544536725	4.06116332960354	3.44628134541523	1.31254549081927	3.44592467519215	2.9908584483998	4.3732758423479	-12.1453405476915	8.58219470949575	-9.75984075257622	0.900148086091776	-6.55760383386881	-3.13150813389012	6.4200954167198	4.40166725744742	-13.5497315869037	4.90496276716819	11.7871742415672	2.30117185634558	1.18484293251133	-4.24870027548122	5.91714632942623	4.46620305302028	-7.16590263123074	1.47191749348891	-1.4026032562006	1.01507588022622	-10.1809867725961	-9.83085286846177	8.43627198329188	4.37777935061926	-0.381319905918229
25	4.93234194009549	5.17635654043322	6.62524308051468	7	3.17957208600881	1.0921529051718	3.66487426749664	2.2362946530904	1.46056986418094	3.70537805560346	6.46188237922068	4.09270975120284	2.9519468768372	3.87218909456545	1.84132693703481	1.43271067968678	2.97006501568212	4.97818548487469	5.28794859461918	1.86289463171902	6.6933883542024	3.79584639251507	1.85518604771686	8.68990230818832	0.0906091338511897	9.96850305021324	-2.71909462821575	2.22770916784224	-9.15575562060791	4.11595790124797	-7.59226964333539	2.82785272353929	-7.00753871007794	1.45837288615432	10.023287076409	6.27700414948944	6.16410324500096	3.26609226464369	-8.44106373254505	-1.86967780841235	-5.90743773080185	-1.14208418755661	3.71440270670699	1.23433664520833	-13.853990059062	-7.23663229919427	1.64829305009382	6.31749828891862	5.98592892133084
26	4.67097466150945	3.83209700129906	4.64946286832886	5.53441926179961	2.95236597548242	2.84407445985117	5.29010094048743	5.10031995874741	1.70627460778051	2.90660990840404	1.49672374238882	5.47355190212785	3.80964716980371	1.20243422200281	1	2.0459427428298	6.54710686668522	6.6150229633547	5.64648600739234	1.97913166570018	6.33273530467628	4.7703178880592	1	4.40961565869744	-0.3687252370418	7.18922629823728	-4.41210543763433	0.590058568149911	-11.5341400817252	0.636158248469558	-7.91236364296828	2.99314152399	-7.97031662144866	0.72594055415338	6.91426089829669	5.60087307841542	4.93514926444669	4.40868064298345	-7.94093580367622	-2.34897187849321	-8.14474638428289	0.486621877890471	4.00299467973989	4.32089891293224	-17.5636811358601	-5.02208383136756	-0.0109238677255367	3.80715874131221	3.99054333735231
27	2.83313099993973	2.12829163618594	4.94752461914248	3.4312793200369	1.75377837238648	2.97975449640229	6.56895795606062	3.04369487501357	2.84574089073024	4.01942975075341	6.81107265498422	1.73623870783082	1.70986314786971	4.92395415907651	4.82475637659222	1	1.7900374899147	6.62852849225499	1.04008847168387	1.03217393954297	5.32032714306832	1	7	5.55540153307165	-7.66758684456247	6.14415587766153	-1.44136890154081	2.77331227684094	-6.97883365779781	4.00616989693717	-12.3295206547343	7.505970990658	-8.45039905418435	1.46061366704122	10.0910160485487	5.06437734467413	5.83123499755247	3.82157684286733	-3.52162283772549	3.08985262191821	-8.06559457683819	6.84687920174253	2.32480168149771	1.24320958807297	-18.4407546744308	5.7982328745385	7.53320139053481	4.08715023778282	3.11176222330814
28	2.61649336034719	5.66765676686403	3.23789078005525	7	1.81293720452652	1.68462902504453	4.69023646968597	4.58199556427215	1	4.3936683862627	1.96666183661049	3.00231700787632	3.08385732986214	3.66699356788371	2.75652923185642	2.0506409849035	1	4.20106070963096	2.2043821906477	1.63862748601749	5.84190656075124	6.13587884936591	2.65336468829206	6.94547320570524	-3.34717883024749	10.9985569300762	-2.024394110356	5.15352032759151	-11.0518427644262	-0.442285482287368	-7.87916221650257	2.48094268890781	-10.7956553724705	-2.84890571711775	9.34840972655279	3.76226515078711	4.82103420301141	3.89230325554455	-3.45832716950548	3.20554532357737	-7.1527673018787	2.00848850877002	4.13360893020407	2.01114015514248	-21.1336717822701	7.801970937207	-1.59994894176312	9.05286648608561	-3.55506701860682
29	3.77205066062909	4.81960380636967	3.40948043716397	7	3.87974380295744	2.31013979557811	6.05653232593411	4.69662731872908	2.15993126473056	4.33779590692282	3.97318741453538	3.44478021773414	1	2.31294335337267	1.94405722554517	1.34837869243117	5.25959605174724	1.68607086532432	2.99034516597286	1	1.5077212682225	3.61767479930044	1	5.50251092071671	-9.87010178260604	7.93976749845915	-9.28588479127112	2.64289109338648	-3.05985136868152	-2.36899811101266	5.36324990225266	3.6548697953614	-11.751027056184	5.75355411205408	14.7708945671314	1.71108270912163	2.44256480746007	-4.5105793325377	5.83299686648734	4.12028353287874	-7.80385552976699	1.94374915408277	-3.61999832656202	0.433288551706679	-19.3331846067968	-6.35044915956827	13.3886107736337	5.93961473389722	1.08457080974635
30	2.87786534479768	5.30590114693492	6.99111336182921	1.77368543057012	2.457646369308	1.57112535619155	3.90888086415593	7	3.61763958334381	3.05409051920421	4.47091410379307	4.44403020848011	3.20949883331607	4.57027668982224	3.11861812371835	2.30517931467616	2.87137229092963	3.56547867318122	3.14326160778647	1.60751453882872	3.5897909390676	2.31166852346395	4.35267048672325	5.99143330364867	-8.01259150511817	13.4792884141916	-2.36376172078271	4.16792764597186	-7.5835577577641	3.35538541053341	-2.24124572407834	3.03718187916771	-12.8835442910883	2.67951501238744	9.94626391292266	5.79159117843438	10.4060015146952	6.14151092798393	-6.46303160453624	2.92663424530022	1.82253689091122	1.13163393324989	1.10738851374888	1.76230848360097	-18.3550374461486	4.61679690746034	13.3247596740723	5.39069807758811	6.62526004829746
31	6.0370079769855	6.25181112379248	4.48811740728924	1.09848837598782	2.28503168948087	3.16632629598007	3.67386699347625	4.47057871028783	3.56912628358053	1	1.64822056075125	1.87804952340355	2.45432222567372	3.53158185696784	1	1	6.73800175666185	4.94363206933922	3.17380228838526	2.48131387013639	5.08102357524679	4.21650211247687	2.56143355519575	4.60052681254193	-2.51473219841999	10.5134814625103	-2.91963733747558	2.02465924414129	-9.63702176843389	2.3329191768173	-5.18343496661747	0.561144199781792	-8.16142842437961	-1.40801211718577	9.37454559133471	6.33706399888069	7.53061799401306	4.33890471431096	-5.81664176524669	0.0226943453482984	-8.71384505020087	-0.856068068516662	0.538635281602577	-0.999913772031296	-15.2163387979328	9.13329483796601	9.87448740453026	7.95813636637131	4.11273846236339
32	3.74566980330964	5.24327179176539	1.9641806413338	6.37335471998703	2.48457950273087	1.93257338595358	2.02116751738337	2.91622914903112	4.04450520155206	5.95570084498362	3.13635816540198	3.85209050706837	1.8797535431576	6.18241507840919	3.24121405612608	2.08101285270695	7	4.7975307369129	1.1297443913063	2.32742094355643	6.95886652264257	1.10423153544313	1.85154372780933	6.41756498811793	-10.3509005290546	8.80161749611645	-9.60411515079282	1.67087138232703	-4.613118697201	-2.92781156064882	3.34357573228442	4.4955571170361	-12.3228414015576	4.27430880517765	13.6563152728299	3.3487838100472	3.9956829407742	-4.56587741976001	5.19682846920217	2.4196308133079	-7.83367832997638	2.97106826850394	-3.10000465656216	0.602998229913358	-17.4014364981803	-6.29138256640781	0.697012760479866	3.70022210463274	7.58468930681272
33	1.8057518631795	6.74413353344545	5.28019591686453	1	3.14916462072405	3.91856561677843	3.2230136532464	6.14488998682143	6.59835081392815	6.23681304723133	4.36887787863347	5.34711456596833	1.50800284220622	1.94326370897557	3.41511437082727	2.03720510308849	6.87398883869771	4.72755697465271	3.88919299624199	2.24339458952528	2.13481014225154	6.31300936567076	5.47092827995325	8.34383500251722	-6.34659488090661	13.3910293609508	-4.88456711958683	3.81279883349659	-10.3057490223523	4.06918246608729	-3.31335926277011	3.36873934185519	-14.7492654574077	-0.25184571336987	8.95652031290387	3.67253671408204	10.4063506098831	7.46681409662853	-5.19610722298768	1.60831715309498	2.32212366634639	0.109048359603392	-0.481969463838658	1.05197781645741	-13.4865410310462	-6.30608625518563	10.0392662867608	6.82165676156654	-9.4830260249962
34	3.52363119957603	4.51912445806112	2.42049109840982	3.09935054181988	4.26938187071016	1.75018331357489	2.83780964416314	3.82088309058709	2.68636121997939	1.940430610352	1.57635816310096	3.45518037425828	2.46521783569514	4.50634352177024	3.00789737312527	2.68142637484171	4.14559850539424	5.27278174068211	2.04552917427487	4.9002151546628	5.90626965257104	4.55817690030656	1.76710355784614	5.15925609765658	-3.12898284580361	10.7754137278301	-3.97428123495355	3.4014149381255	-9.72413749041652	1.81174473782529	-8.20549963432811	3.5666128468879	-5.40792893257347	-1.08576678282803	10.0725547342966	3.22715066342839	4.10534843537402	4.92467018017234	-3.8196177560275	0.730054170693157	-8.69675226550159	0.391192134790032	4.93303960868389	-0.925160613396375	-15.7173930427674	-5.39374030359252	14.5135456782001	1.7880093960092	-7.70772564242355
35	5.64122978436304	5.34725875619729	5.95633792071259	1.9326108545616	2.21305920405832	2.19871144282887	2.00912366389279	4.53326228561279	3.51691638741683	1	1.11447790283848	2.13241093327275	3.55584252044049	1.32914279817681	1.26233736542346	4.91895443508017	3.28655243096245	5.91799852982326	2.80052194282307	2.99053633722858	4.39530124596609	3.90231069199348	2.74152002436703	3.79929509461734	-2.62774037803211	10.2814808208102	-3.0416728494442	1.88200554353676	-8.05038605567875	2.00279239443008	-6.10282865922654	0.970126804747334	-8.20247640059524	-2.48526182997197	9.33489369801357	5.99367279089191	6.27821118470596	4.86272405952326	-4.8534311493791	-0.186809008662895	-7.99263287343868	-0.991367819123702	1.05174760463479	3.67425852102626	-14.3920176366507	8.2680495105893	10.4766440847599	4.08248657347505	4.98486994979841
36	3.58262235964705	6.79267534130174	4.43183681542342	3.0630830154003	5.03346024380728	1	4.3074979879033	2.56884900443301	1.32018008446126	1	1.98859304202227	4.43880398843781	5.68034569218561	6.07669411102638	3.23615389104895	4.89597663149436	1	2.37502936406858	5.56681329326652	3.0937230835945	6.56558434515	5.13658357869522	2.87784743178951	6.59230782657044	-5.69069880291127	9.43055711273707	-4.14556165452526	2.20827323013159	-4.57272202682426	5.28330401695176	-2.04004157925843	-1.9629249430971	-13.2349317456511	2.43435250023408	9.39821934584125	4.31759783279356	10.5831546234908	5.74807760152079	-7.59208688037286	5.15491856403094	-3.44727684189205	5.21390882508563	-0.243569616688628	2.26770197766313	-17.7892061582092	6.82175557149228	-0.710167492184598	7.11404798121211	1.05286261160786
37	3.18225631265768	4.38749516147113	2.18539557869178	4.81679933880503	1.92513685272081	5.16767070962751	3.21799545784017	7	3.7130347740255	6.13117944731901	3.55524186760041	2.68773245526979	2.55552351581281	1.74462714481395	2.39310042122835	3.15879819019451	2.23981573556934	4.16240865251306	4.10186127697297	1.49702925955224	2.63609366733717	6.91280100068712	3.70602539901125	5.12140698995223	-7.045068332348	10.8220727560378	-0.902826124483919	1.84225517577519	-10.108917610862	2.09187301280414	-7.91200376433253	2.87879730856436	-10.5046954558527	-1.84060908588023	10.5004111669398	2.96220240796862	4.11773600853197	7.09108640081774	-3.09916965626537	-2.11603424438752	-7.20442190735737	-1.53317334394211	2.71717410681313	2.31881813857113	-14.8228593425615	-7.55545166266547	1.19102949692276	10.1609975396608	-8.59917930549668
38	2.70803966595688	4.419775687802	4.43667786545173	4.58823898142658	4.47457260553912	1.31579685253071	6.8590121908931	7	2.91090929902631	2.42573935987816	3.12467896902448	4.04300564999288	3.25342503799279	4.12404748811765	3.59340392877814	2.05834351694557	5.87119639453617	5.98866445720409	2.72424650959592	2.00675940455986	1.58831983052483	5.53730487553847	3.4406498293518	5.31749979165377	-3.27464562389723	7.99407536353561	-4.23044480826132	1.4676360306586	-12.9460114816	2.41061679125024	-8.89282967755797	2.156134465397	-8.31893500302683	-0.704010543000458	9.63954755704892	4.72258479451036	4.74507063768369	4.44498682965718	-9.36380430208011	-3.64680285087961	-5.49598988844891	0.553659584379791	5.95728669432375	-0.602206405346205	-17.9387951690311	8.0232058953123	10.4178678677901	8.5108593443339	3.9995249100396
39	5.9780253575371	6.16461015310977	5.58917862527527	1.09676869547633	1.49599645634023	2.47171624471244	2.45700963992514	6.04861791971347	2.65529196533872	3.38997993409213	4.42676133815398	4.01261592886103	5.06067207960059	1	2.01469794300577	5.05713220609017	3.02563114936527	5.5233226789037	4.45725349801342	3.44247741893198	6.24791235952143	6.58265609398884	3.93378314578593	4.9896014204378	-2.32578992701219	10.8949844719748	-1.26667118017326	2.11996737725718	-11.4501129341935	1.42796646768109	-5.88410591031282	2.6328668811569	-7.3172242301807	-3.72818008963771	10.3145316455863	5.98319634681398	7.1245839501725	1.9779245365331	-6.15411665905271	-0.081439783553683	-8.69014233616209	0.353114572631962	-0.327310968364755	3.4862030161259	-0.815650169693137	3.54120500464975	-2.87698836094082	1.28092792646547	5.1718597307326
40	3.10976309140379	6.3070918853765	2.4881179956249	4.15200592192296	4.67947762865972	1.28259496018614	2.76756470022213	5.23574088143856	3.85841367433975	3.24173855948677	2.09791794397612	4.78918060844201	1.3507189577454	5.1033378653505	3.7406413867011	2.85715556280572	4.0168504866883	4.12137224010181	3.38720000676353	4.5565088249222	5.52136924202717	4.17222155127285	1.94082583798988	5.28701580705466	-3.10856381824689	10.8991141056937	-3.59327589986064	2.75625758939189	-10.1601007032567	1.85224165812232	-8.40670514644807	3.35469100990944	-6.1442916742721	-1.61397208121328	10.7415332144154	2.37680349913058	5.14117445892737	4.89517498889284	-4.55140611352714	0.630773543546175	-9.60911686601789	-0.184830911129885	5.22066482990266	-0.104330140135605	-11.9749635309165	-6.74901224833311	1.59444093268959	7.12951044562046	-6.44026447458537
41	6.33087607930523	6.08085963326715	5.74748061363093	1	2.53680267547228	1	2.2986549267964	5.84521466012334	3.93072308570721	1.04404091001944	2.91327493324477	5.2456449000053	3.11221163135085	3.67728910701073	1.79006322583735	4.59261447660441	3.01626901938474	4.9656639332656	2.37403367012105	2.83251882520465	5.56350832599415	4.99095530124772	3.07109632775777	4.76812634655707	-2.62148739693253	10.2966464803683	-3.19522282030856	2.18134712594203	-9.50636523979326	2.63526416192699	-5.87702319412402	0.231180626306978	-8.30009024606649	-3.13376836713762	9.11410351539002	5.95141356950001	6.06645164716388	3.48890182922232	-5.86737298400319	0.176157308984742	-7.66029017901946	-1.01069164828166	2.47263916280813	-1.03340237053012	-14.441997369666	2.70398851525055	9.62437908219802	7.84197259553332	4.00577996437492
42	3.64145723562914	3.74701219701808	1	7	3.83146261212497	2.54303944795194	3.25831234976711	5.67593390631812	2.1365965388891	1.23499118662057	4.63280497758571	1.35068051334385	4.05242673037417	2.42692238859646	1.3802542452533	1	4.83861988538004	4.03910802795363	4.87942964114406	3.4794276356179	1.58041044105412	3.19765171257329	2.93869486254449	5.17284756414499	-12.4896257899285	7.53965883667696	-8.57006958629552	1.47639192889754	-6.97015579942617	-1.83466518970715	6.72083293696658	5.31343690526381	-13.7750238360791	4.86627421658084	11.6716959132045	3.13079407732434	1.63790115381463	-6.25244345342985	7.47347380903097	6.05597626341803	-6.83241363707585	3.10900353013905	-2.73908858283949	0.30396275230727	-3.45996225708845	2.7739250053388	5.04886903025084	2.9619732468954	-0.328213496349494
43	4.2488734811423	2.84613629392427	1.23904159709315	7	2.71738164366988	1.59411935401598	3.40976552085337	4.60655534217891	1	3.83557871767203	5.25229723919	1	1.76813161112683	6.98024938184187	3.32481797177805	2.91362096931765	4.9355600132179	5.02200993743197	5.3380184937821	1.84005143877445	2.39315344640178	5.91123580609983	3.25364691548512	5.32882005802552	-8.85222271102103	10.2720211836431	-10.3170415978512	2.40533684548221	-4.36065920527442	-3.04736911531151	5.19591209830651	6.81321309854571	-10.3593590297161	5.88656871767726	14.8665836534828	0.303640779513943	1.49694219980761	-5.65585646023521	6.46267931091918	2.91580671638283	-5.71598328674506	0.757889002672709	-2.24761673879796	0.937797904800841	-13.8608695883311	5.15116852834042	0.736965504367961	6.02133865211733	2.30862474065468
44	3.84597153091702	5.27596153055639	2.23161642657474	3.83029929678996	4.09098809110957	2.31238553813564	2.85128205467883	5.01686620647003	1.75828224183717	4.06561936536675	1.56285962643389	5.54445952770975	1.13721639085326	2.2966106992797	2.28455150753329	1.51621760839554	2.60873399237294	5.18983704744853	2.75877757552744	3.92867933281528	5.63243525169906	3.96760154493535	1	4.4899679340838	-3.38880117366925	10.4223765024706	-4.39840551834157	3.23927726051776	-10.7050376959737	1.60553681421864	-8.54609122548481	3.51213494021009	-5.9688837917029	-1.49533856750534	9.44815039674124	2.78896004776658	4.56789663048774	5.58124402160794	-4.67350333893674	-0.215347543744273	-8.57776788285822	0.735507784196125	5.22615664880746	1.19947509637663	-14.8336549970984	-4.80987767338449	0.668362454586887	1.51717955844159	-7.18500219695723
45	6.08442638037453	6.56232984404317	3.47678688820139	2.67064182793675	3.94147316322163	4.7754843536604	5.64021280066566	4.31256535176568	1.32069620188118	2.55437461026275	2.13765466236611	1.82256721927672	3.83636498065058	5.12696865385854	1.55338647517162	1.59694423597641	2.2056604217261	6.15670616136484	1.43404850832404	3.99535877547066	1	5.33943334872027	3.31767067166498	7.96444994118676	-7.12642611829203	14.0421244149125	-3.04329155102545	0.464326604535888	-10.958266831555	2.01199812021673	-3.80185837358443	4.38227273705184	-13.2840374622853	-1.49850709091717	13.1258447623448	6.80072508864208	4.34145383632984	2.17817587056812	-0.920420128576605	2.05212838780452	-2.64406616330797	-3.94817302704421	-7.04331416539504	3.68487109763323	-18.4288482727791	9.93759488908566	-2.35237535584174	7.48375822649055	2.00795285235098
46	5.53535668983476	7	5.42701426346842	1	1.27268690629289	1.366385272148	1.10148310141729	6.46202714120795	1.74261083861097	2.99763612077419	1.43438341015233	3.61307389213086	2.36633576421195	1.49853485706476	4.45583793486263	1	4.84520881629972	4.84914762127819	2.75329001072438	1.28225306712308	4.99415231732371	7	2.74115706388471	5.47192781082644	-1.91273758485899	12.0715158068024	-1.93739137360703	3.17368328299189	-9.43298099685053	1.00003825923728	-6.81816023197637	2.04255312945587	-6.89141631348045	-3.06586642159596	9.10616351593704	6.74383757716259	7.48918962601818	2.14840633102561	-6.36880288379452	-0.354203783453464	-10.1909346722082	1.38871931152554	2.8055623806711	3.30097048768288	-13.8788056609982	-6.3239999366059	0.898038010406386	0.711781601518012	-6.30966927737929
47	3.63804387049414	4.45517691147658	6.80451255742821	1.78684594973893	2.64266181381465	2.38046348697765	6.04048212672719	5.24309670006561	4.02730428654258	3.23700005698865	4.15919378305249	4.65138614468304	2.25785188676086	4.05845593242371	2.84890359083927	4.89198609709124	1.09952085886083	3.71908066787896	5.25893161224878	1.13625928897321	2.80674508242266	1.66065573406253	4.51862591884219	5.99948266393621	-7.95796231480081	14.5736857381481	-2.25172246859605	4.30938106185806	-7.56520785007834	4.07249155546834	-2.40184922739433	3.14285141553655	-14.064848542035	2.59489218722811	10.4136834809905	4.46325004076286	10.1910582217856	5.64514283018136	-6.19835897738774	3.40177588315614	1.44920775335172	0.875299829061944	0.732324711014197	0.781865962915189	-18.2164903416537	2.83651914392271	9.09206801575573	4.77577967446958	7.21957409809119
48	3.58779814666625	5.67982451518614	1.9295277813389	2.77226765886725	2.80002045828965	4.42560255052005	6.24748264664684	2.63879586854756	4.4747858577793	3.05338954622508	1	3.52373731840157	3.83550235905479	6.05149207227578	3.98987599703481	4.65958451991497	1.17625220547294	5.24092616562734	1	2.09387465547972	2.62342375200382	3.24513640199456	1	9.2225528975157	-1.57429214565226	8.20179426866942	-1.51015155472142	3.89735765121927	-13.6811077335047	3.65622534348664	-6.46150869287055	-0.281173244923444	-9.61544613210514	-2.05377743958609	10.4101591953792	4.02496916469744	4.86852231587242	3.00589939696854	-2.49074269638291	-1.07539610866708	-9.23083968989281	-0.158081241616497	5.31361505491997	-0.99586103875766	-14.2384647204765	10.5096336507086	0.0018176410568928	3.80630257361418	-7.24719884050171
49	2.88148567437875	1.97841834603664	1	6.08462527950792	2.9291288740254	1.35691552620578	2.09719637755832	6.61494095566764	1.24506912422181	1.60604074292447	7	1	3.77213565523513	6.85001610877331	2.72792595559474	1.40189224998488	4.86443692887469	3.30509215901789	5.20040973348527	1.32053685072776	1.99428161778248	6.39377545813218	3.53107567714895	5.67388628494481	-8.78303433417167	8.59720525236985	-10.2000820022808	2.21714566103159	-4.55400145719504	-2.76494258088828	6.4149068758521	7.20185546615084	-11.0209965525507	5.59270794356151	14.7332405763227	1.49622798961728	0.647807925850691	-5.16622106171303	5.83610646545718	2.55321170693052	-5.66124724535089	0.462493691958781	-2.84300100508741	0.376248996998249	-13.2625217043892	4.17075725233408	0.682813311367809	3.05764917291988	1.13847920460605
50	6.47497748027453	6.29872565945607	4.47248375205084	1.77773736419967	4.14628198219885	2.51415298252021	5.6375430521036	5.89915638838799	1.621251083802	1.68635569895352	4.69044946608749	2.0936225843396	4.90714528477201	6.400829486317	2.67271209706232	2.66673516617056	5.61517355854292	5.74406048352153	2.5582063102781	4.56545213875384	5.37820785394594	6.70933999557897	4.60937483208133	5.95196605072316	-7.90871795940032	13.3825273233101	-2.53442420567352	-1.04597875736853	-8.94450773204223	1.4573430632718	-5.4789527795018	3.81472261158923	-13.7123164956143	-3.43778023928233	15.844431413078	6.40101704412668	-2.04308410925291	3.99567403387904	-1.34407640914213	0.294906041100499	-4.0437014742206	-0.833567571389919	-5.17950081830392	1.97551969573171	-13.8695359941142	7.99483568144537	9.06964736873316	5.24950735004831	-0.352084425128649
51	6.52146693067524	6.42914906214241	4.13368665209118	4.93129002489151	1.5020947593001	2.50827415426278	5.22570733168393	6.3141985781266	5.0426465879687	1.57553404218704	4.88675952238768	2.54362511700359	1	5.69733258398234	3.20708601150907	3.25652746349347	5.16127692914731	2.81120508100533	1.55863828530578	1.40187606612332	1.69019770647681	5.67495905576081	1	6.24189366742794	-4.8097548032253	8.89276628296298	-2.37306797502093	1.03452757837828	-11.0423478633685	1.00111118748013	-7.2812082477296	0.883646060606429	-10.0950316900949	-1.88684816362985	7.98028032093678	3.0582022912864	5.42664627922515	2.37858491816332	-3.97905422911556	-2.48540650111616	-7.27909853610256	-1.14683330664457	3.16883937726259	0.922370916020788	-16.0035737898097	5.68557336069951	12.7807350003191	5.36338734714145	8.11329188441697
52	2.76635379648759	4.99944518364494	6.61661206862479	5.14869678735885	2.51623004510013	3.25021373990183	5.2208688789039	6.52012402605688	1.88183138804274	6.83545069252131	4.34547876213392	1	2.54768661200115	4.7006746127317	1.97590127314671	2.33679171863251	5.20591405076957	4.96026895762977	5.40533448977769	1	3.9312204883172	2.5229175054052	1.40979590643258	-1.18207190673773	-0.382595374466044	12.6635179696283	-1.78544430522741	2.54716631861394	-1.31082261331214	-3.54535341393478	12.8052184661799	6.95761153252795	-2.30128641974045	-5.16811404301071	9.01159403974047	4.72079489060659	5.383295582074	7.76987321399532	-0.540270364995063	4.27650000428107	4.38167405936228	2.81441570188398	-1.33901798822099	2.12649595633293	-14.5456794708367	9.35237235709049	15.0546135793323	5.85326723987626	-0.654285382298602
53	5.14432509876905	3.08877064398389	4.36199300909034	4.31975499904679	3.72308006671826	1	3.420649189285	4.48652688038476	4.71168966528028	2.01916048687343	4.09196357466812	3.69462726870361	5.34290267792344	2.19901872441552	1.46016973953634	1.26311815901241	7	6.18436622545764	5.77608073381192	3.60194871471974	7	5.99007165788178	3.20490193099886	6.21478075642991	-0.258336283833884	8.55734392696423	-2.88823422321043	1.94365646185516	-12.1303787085772	1.7503635565628	-6.5058828785653	3.71141186401316	-10.7685841134852	-1.40310513408797	8.76319419281331	5.15033960528179	5.10231633500565	3.31918570273629	-6.82963686695983	-2.01628429553434	-6.22122616371164	0.588770461559375	5.76179049390656	1.41416323415	-9.93830699319533	-6.32664474994463	0.0899257640245262	7.35902725887005	5.18427861520151
54	5.72619710577361	6.97884475831525	4.82494322068241	5.17335470336016	3.61723278166426	2.67133344076767	5.24916485398997	6.29174736688954	2.02126093138793	1.28384909516062	6.48831891299978	3.19073915457819	1.62844237639164	7	5.94025939694175	3.39459121678572	3.24836746937997	7	2.2044473869504	4.64476726378507	1.97032061885943	5.0475218928867	1	7.79687624555923	-6.95498247854611	15.129133406598	-6.07392790311351	-0.47577991034837	-7.85559484410213	3.5215490906339	-5.39240848994395	1.78878103593594	-15.7998594789025	-0.0796635876917563	14.7705985621677	8.30334483177083	2.13932245094281	3.40473856908341	0.439182746130881	2.1983833404778	-4.05251752318892	-1.82526973262217	-4.90328748755455	2.99170936465086	-13.8700318233648	5.0227172348818	9.55381724313643	9.36370078437857	-2.07319557856632
55	6.92810567034266	7	4.44634691962941	3.25141363213533	4.01986682792263	3.25893565518608	5.32858052098299	4.36145166764745	1.72307803580544	1.53730111333139	2.42978724952473	2.40996502032483	3.64637312498684	5.06232083411967	2.46593143946424	1	5.71677021402741	6.37690356146222	4.58983181586753	3.98585351572372	4.96812047940019	4.69965370999441	6.74174294456772	6.3353824575166	-7.11041586302569	14.8776372543445	-3.38178524626439	0.197582601709691	-10.8159882635064	0.895710922457417	-4.24537051351074	3.69654284416856	-13.590809255316	-0.823281732053498	12.7166623528341	7.22625829216044	5.52684864989481	2.01048892555136	-0.340162958472945	1.51251062715319	-1.4286306526833	-3.69314170648359	-5.79753237757579	-3.7162364877878	-19.2226275101245	6.35642131382827	-4.17080437416953	7.58403998119304	3.07924144456209
56	2.04618432855663	2.96639472648565	3.30452631815718	3.50024114634934	4.32553583399617	2.06636888467598	6.29484534137656	6.18112923939328	1.78070146266757	1.53595518845922	5.82338978426179	3.37485725272063	1.07592160278814	6.31449158465333	1	1.97360789308497	4.5558433244453	5.24624728649223	3.73196045330398	4.374733155379	2.85807920486931	2.97826012156692	1	8.32595442126648	-12.191050598586	11.6109848294308	-10.6488341341977	1.82851633319212	-4.81398984518305	-0.236955291396315	5.45579868653309	0.604940318903432	-10.4665239940491	5.31076594799367	16.3000364202678	1.43070023153117	3.5864071785567	-5.12316738107086	2.42774147703519	1.91827508171944	-5.00939278303804	1.91270021969208	-1.73776436444934	0.211439723891781	-15.6996052954308	5.06878853210056	9.67753679405945	6.28391988488816	-2.0902044834402
57	3.29198663973485	5.02868719367362	1.54279271031931	6.94479408682016	2.26468249130458	1.09063894541324	5.08556420709955	7	2.65056862533371	1.7413711129432	3.50983973395142	3.65455813031261	4.52454422310563	2.18939207672068	1.65775767572177	2.45491753590726	6.03765569699194	3.16354529332777	4.40762295675902	2.52025290772121	2.79918038559111	5.57698855882718	1.50552315150001	7.73946352543262	-6.67488546544864	7.62128191579361	-10.4992129651494	-0.125196156309918	-11.7628055198493	-2.6418684322158	2.15015997317328	5.90728651315302	-11.7234330156526	7.00336130768549	17.1332206136905	3.54210720790522	-0.147684395830882	-6.41884752385507	4.16388695998888	-0.785329799886893	-11.4048904468999	-1.37445172167563	-2.71618689590607	0.725828197820735	1.97432467554675	5.66743825525249	7.29778474258338	6.23550607642318	1.89939427235863
58	5.14858514127506	7	4.62182332662156	1	2.33635162176321	4.87175235576433	6.47883468470257	4.23282608913433	3.7655464724254	5.48431125304358	5.55171627059949	4.62681998012898	2.18061203597654	1.7318503155991	2.36919681156266	2.0157870773343	3.25164730297649	4.78847485292042	1.7245132570616	1.81261644951925	7	6.78691008910986	5.50162537611758	5.0870809643401	-2.18853466003494	12.7436169396148	-3.64285288247765	4.74391029091401	-10.359210179538	0.78348035909572	-7.56096391060062	1.60221887482111	-8.94507398598316	-3.01531230288061	10.2457555113541	4.50834908970321	4.13411713602882	2.59600492649845	-4.00123145553332	0.488288915173302	-7.69039138493257	-1.93640566145285	2.29729433174314	-1.64282084156808	-16.5428909130734	-7.10014152905737	2.24908893989278	8.73520646926937	7.31912046232684
59	3.14900332278334	5.75648155332186	1.52932566850532	6.51430242334408	1.44565390253608	3.37119286379921	1.95337549543641	6.74476133379037	1.22933956428896	3.91946163835265	4.9376077697219	1.88367043477484	1.17003738747118	6.3956430031078	1.81093668694392	1.93408441544238	6.10975286248024	1.6371749623141	1.75510807996858	4.00497320295228	1	4.84635266587582	1.72830646004941	6.97877684383318	-6.08315841961636	7.32861128607328	-11.7013367816437	0.152806636590992	-11.6857106294468	-0.88403193702852	1.35034707203885	4.960963485283	-11.3984897759033	5.65282477990594	16.5032245009062	3.8390765592472	0.720379486123921	-4.84041203045442	5.32632343643554	-0.126351724630956	-11.4519421167523	-1.4799452023293	-1.54550959105331	2.90655194613433	1.36902712669178	5.4494090000652	0.76883729359663	7.49059627230246	2.02481829426957
60	3.99074796349307	6.91076252773879	5.71052597776923	1.12620661288676	3.38601394779592	5.53868184240706	4.56569034762359	4.85203716537607	2.02052554569951	7	3.71527669849245	5.34177682976962	2.30876587603039	3.64820042052663	4.58154242352191	3.32555468385307	6.55022268953847	5.84406137908839	2.87534079455898	2.85288093842554	5.00485992071049	7	2.51698639659051	7.4707536975574	-7.55411967804078	11.4917122311373	-2.58915646810163	1.71440802449428	-5.74217131017256	4.05075850831324	-2.37794734471377	-2.1708559768876	-12.6239170054769	4.15865884513448	8.31237087246669	3.97996787842716	9.86332370092778	3.73056702445609	-7.88998625578538	5.13094790135882	-2.85876215960057	6.25424755443083	-0.889429468256826	2.33803595569268	0.894156619513015	8.16526461045851	5.58908588439616	2.6199320491422	-3.45291452391797
61	4.71346786179544	7	6.30935121231053	2.48719625782445	2.98769425152224	1.42607761033738	3.83938968096292	5.51476894687295	2.61324201320621	4.10744973879945	5.42574507172493	1.52230384712442	3.93793164935646	6.17513753901587	1	1.11588634634098	6.77685191745556	4.06303426465346	3.49890106435993	6.38730695642704	1.54087399054144	5.72492935240609	1.35848559529453	5.70635748346596	-5.81370051576207	14.4190215341127	-5.08141189382622	3.24376653763093	-8.96584780246303	0.377960828727764	-3.79888639904353	5.25205876523756	-14.3701356039053	1.4758990095589	11.2962766260941	2.16998178721342	8.60024654052664	7.92797569418027	-2.9678584793919	3.35469873866856	1.27190491681788	2.73301624612453	2.61402617810535	-2.3283442563098	1.93863305319746	3.59567068283359	2.91036878296419	0.592955530188259	4.04051527330501
62	3.95434854908464	7	5.68988193229609	1.46529170671972	3.90698399279968	1.41577631906616	5.64264110716515	6.85834964346655	2.04681442760866	3.629103922095	6.84444868765341	4.3999915817255	1.57662122204672	2.14395516691927	4.22771557933132	3.34809325711557	1.33852274990601	6.2435858410164	3.32544648276078	1	6.39628353123627	5.53359622162054	2.54374348852404	8.67965636556671	-6.02327411531101	15.2797204748917	-4.64560799548481	6.00465698982237	-9.01489218385955	5.69216842452958	-3.7839753656829	2.47887463247192	-14.7697251328771	0.922173445680201	9.49791737964902	3.0385523234418	9.21700669014217	8.11458370273519	-4.01240402052696	2.81510903648255	2.93608249912008	0.663814669048057	-0.17341659161206	2.307824660316	-13.8813590746188	-7.93587823041636	8.53121005562116	6.57283752935364	-6.98869180630905
63	5.8898948497729	6.81030638507073	4.66998610357086	4.62016818137815	1.86327570129576	1	4.65734399950543	5.22662530202783	3.46082798731747	5.34786288415592	3.67746679401864	2.89908221231749	1	3.22250710433529	2.21444763361995	2.52962724469304	4.9857407620972	3.49321939118219	5.4374703933839	1.22980201359982	1	5.66381742752893	1	7.00677982977624	-4.81085753401901	9.15882820206588	-1.59663507158195	0.926543209181318	-11.0161673237935	1.56064019563417	-7.71333802892173	-0.707683261977793	-9.8041788631046	-1.23690853918059	8.28857890568503	4.10403619052082	5.54110157680225	2.92467725498579	-4.21375259962623	-1.65414920436125	-7.43888846188818	-2.04608471305381	3.02587371458003	1.91417208556576	-18.4318764544268	-9.26761983156222	-1.35164232620166	5.05597521163357	7.20103435377292
64	5.03558612331705	5.57000153779257	4.21016930933397	6.52550605059917	5.57967342391655	2.00981788790945	4.52166190985167	6.5899631730445	1.9880360658816	4.58780707043874	5.68073934739618	1	4.37452193964114	3.89851145538142	2.99648540143872	1.92490960026391	2.48757315720483	6.05284920766242	1.39366520325479	3.01020989779131	6.10073478263555	5.98052237132327	6.66749905269396	8.56613440674921	-0.0479709170806785	11.8695789995691	-3.92159080993495	1.67804104790024	-8.96022319828897	4.18171670564651	-4.89117760393635	1.04959891011099	-8.4333033299208	1.87100715492262	12.2395322126704	3.65568251014617	5.71199847684493	3.94440718000113	-8.02263353184892	-3.26223498204561	-4.56911746105092	-0.504447444241852	3.39841231813493	2.23657043464133	-3.09466234601872	11.6938727658323	12.4904654798442	0.0441021261971681	-1.64190223532717
65	6.1911878588362	5.35825220457414	6.80207254649471	1	2.71735826732467	1.87589155457514	3.49288876957037	6.67367096106956	1.43216493957031	5.54137881918012	2.13433907896476	1.34511447182209	1.13302289207482	4.29789991799518	1.34440261932599	5.94288860627531	4.05006429521227	2.95458413832102	4.82403145237074	4.18942174129818	1.30879944448705	5.62136280771245	1	5.62608690438363	-9.78437603213653	13.3264334904936	-3.78428811030405	-0.0552789571538309	-5.75495855395898	-4.21072104076281	0.306774488275732	8.09368655518576	-13.4057787146864	6.86898550987196	11.1800134772371	4.53685007019614	4.43597549788371	-1.65099356848419	3.28386758276927	-1.17331901810091	-0.081157830636012	1.74600868760818	-2.38115151086006	2.14223572921839	-14.8686341993596	-9.88535308589841	10.7136806468744	6.99592721648907	-8.84947160147017
66	4.0145359434069	5.22645239414186	3.85030032437509	4.68743830723821	4.91626750469193	1.49954890830078	1.69415332842395	3.53900370814408	1.99190557251141	1.78436950963576	1.25430853706169	4.30599907725953	5.62856682545189	7	3.54095840226411	1.73335171438867	3.9587056614103	2.41092233370941	3.17456324633001	1.23026863658472	5.55589518773246	1	2.74696315026385	7.45995551416811	-6.75656505902491	9.85665360088626	0.746686159975197	1.99501538324458	-10.0498024534148	2.12861812749782	-6.77624403734863	3.88267623418632	-10.4369130521128	-2.55475273070667	12.5281869093499	3.20604983509422	2.92823419175906	6.60454831433843	-3.93140508402768	0.201533757136629	-3.40054721794908	-0.784607739157976	5.85993909387249	2.42552975290914	-18.2255808599851	-10.9735184415307	11.562299259103	0.580016044978977	-9.1935686710182
67	4.86850778859282	6.23008409785041	1.79196738352787	5.85994204680067	1.66481882946467	1.87149089424937	3.79290669253092	5.21851591262334	3.55257767694329	3.35188155480335	3.2183466479527	3.07177398158322	4.20730112741789	3.35259884699819	1	1.57281615753662	2.87495976616915	3.01229860472039	4.33692572135141	1.14512824351074	3.03093172964658	4.28962925757683	2.341815931303	1.99079206923967	-6.30394498632679	11.5603131057808	-0.23810670254476	4.51178641886186	-11.6213760578349	3.33177671302792	-10.1486030854767	8.28999043770919	-7.71056611274287	-0.464558283285315	9.8325586921396	5.30777004736051	4.99681900265468	1.99547371426703	-4.01216768045516	-4.32251454702952	-8.13299722431275	-2.30865723258351	4.58190395700484	0.385405330720093	-16.4352722096991	4.90642839909926	13.4500967678506	2.40993443122682	-0.823847079348829
68	4.95230329839177	3.68220799420775	5.05096599522659	6.05269366526184	3.5665766416949	1.04546077970928	1	3.28794342292358	2.30967452226834	2.74842145858371	1	1	1.70986665877548	7	3.45320625240351	2.18307673721801	1.51005960423363	5.83513665772482	2.14299368010099	1.89926543057973	5.98015712303418	4.36356225171505	3.06376374173938	5.98607926633085	-1.4428696751862	7.92305522601963	-3.26206797367309	0.973058241730936	-11.7497918455089	3.12525100918463	-8.57530110998846	3.36025308385298	-11.1045941065683	-1.07534058466633	8.13124497466939	5.77973646436142	4.86674530735341	2.54264204127119	-9.03475985967609	-1.37138644231454	-7.91248217960712	0.830350027647582	5.91737730343472	2.02708789072769	-15.4038295642849	4.94416541865735	11.4486870154627	8.80595754707411	-6.43226981211853
69	2.01087434744245	3.39557671653614	3.20746858623509	4.33371581305927	4.29656467700792	1	4.6294129563694	6.95447824470172	2.76111678944955	1.50811643313877	4.83431266739098	5.28482893936608	1.37924071211651	7	1.34950508380506	1.47231404943529	5.16021071427805	3.3413532077508	4.11872827024909	3.53304560906713	1.3959413031252	2.99354777828736	1.8566871010138	7.69795394620104	-12.6668941576635	10.4902419242884	-9.57148226230615	0.796050095077795	-4.84881034568866	-1.21173232590383	4.72389029302998	0.613368907215301	-9.64832528712971	3.98173926674607	17.4142510944138	1.32673494266653	3.01311570769772	-5.07715378328305	3.12574911189893	1.35134452525227	-4.75067645557849	1.44151280292059	-0.849053326672939	0.10576562371252	-15.5673534060032	6.72569702926376	10.0130778085849	5.18151979245905	7.08284642956587
70	5.40097376835494	4.51200563654961	6.94776004760174	5.7471609398024	3.54674644335573	3.40653483057847	3.53620535144367	5.98887761584051	1.61699566486756	2.94576208963867	4.73597413589553	3.37555312316484	4.42916004039747	6.89431382662651	1.83407651468473	1.90374746923687	4.95053736423015	6.86635018006664	3.28178006358007	2.00799776299955	6.56762428279742	3.09461724202231	1	7.06033101927844	-2.45240988538727	12.270712695181	-3.76482806626586	1.81245531276041	-9.46829271857131	2.75728198381656	-5.70053544661676	-0.86313566420995	-8.29202478140885	1.15846429940868	12.3181430226812	3.6176320072653	6.52845556889321	2.83535878294006	-9.67663206105054	-2.93307107978142	-6.33325175397195	0.714124113558371	3.8953712708063	2.54058539338337	-13.0643382715406	-4.06593209833046	14.6586466273059	7.67850352565009	-2.60990954069244
71	4.43801993174524	6.44556889036779	5.08041651489898	1.29392379301153	3.34292025251726	1.45837096770228	4.17888371049744	5.22062866561079	3.40813501758946	2.34749488728852	5.23788447021173	5.00049388515483	3.78997551316285	4.67155612338092	2.11395952410713	1.20063281695127	4.02020428852154	6.43014362626693	1.36633317414712	2.29271256755164	6.7731653257961	6.80752287100545	5.43332053478908	5.68896293570259	-2.28978438893098	12.3822814192203	-4.68281148864551	3.20442380147622	-11.2215655966272	1.05521851036835	-7.47036677991673	2.00488640854676	-9.37210150988686	-2.90461309202844	12.0740907183083	3.36465575368076	4.09576617874144	2.77986597232045	-3.85547127536441	0.455246147172914	-6.59098041836478	-2.01964410042568	1.66052810915257	-2.23565844813206	-14.7883633702466	-6.94964368492025	4.07156684712124	7.7199262382443	7.51008599531237
72	6.59905429309784	7	6.02073752543804	2.52279451180192	1.80680780658564	5.10795357743623	5.85049350869441	6.90966600889178	1	1.49590189356079	3.55220418151713	3.11816474605804	3.55845995547453	5.95469639010759	2.80342217182756	1	2.358170974205	6.58605991550143	2.06549432369885	2.84740029282855	5.26329841397902	3.40925313640337	6.93760517901224	5.64538178096134	-4.36723078445872	12.6352217679399	-0.409176973151519	1.96274945203796	-10.7910381199436	0.831816539132849	-6.88568062977104	2.86851916671839	-8.34237307959846	-2.13234816062556	9.88376037202148	5.59600102249541	4.3362786127766	3.32740271214853	-5.01740698904641	-1.34723443141457	-8.62750560075965	-1.51625480113261	1.86767930790364	-2.67649818502527	-15.6464916324886	-8.40229049668948	-0.18951292122661	6.73840704168071	-0.162459210510862
73	5.0789410320477	3.8354932915351	5.26417331235928	6.63686364057429	4.57631556920745	4.06586634425312	2.76807316113061	7	4.07049438104589	2.58933705528569	4.77926184621106	3.45775744941746	2.28727715129273	4.81124975423406	2.36906695842848	3.01445099022532	1.48957704631652	7	2.1965625170895	4.06109422916426	7	5.59836749510002	3.70435432104568	7.86352226649669	-1.82795036681103	11.5275630165804	-3.91769317736286	1.38920165054746	-9.36981357193219	3.10253820655971	-5.48923776764084	1.20259201518151	-8.22678643058181	-0.0543101397377596	12.0267167579801	3.30058033202753	5.41723753232214	3.58881055406986	-9.1892450696254	-2.84054245696846	-5.71226101230569	-0.20322704480469	2.93713891301694	0.931082779159057	-15.0366949119541	10.3621565413697	6.0110462515922	0.101383612282333	-2.71886326634779
74	6.54723157000935	5.22912065411984	3.52889329176498	2.2864271876401	2.18629211739394	5.9138335363429	5.36645900402353	4.17028905703975	2.27762006779965	4.06756917010528	4.93590901967298	3.99576527190603	5.18906708517612	5.58865922557434	5.4645910715424	5.14490743361057	6.53501480425625	3.97273245725886	4.77790723096376	3.84489961997686	3.9466915512926	3.66998982742835	2.94347151641479	5.04067183841125	-9.91568844232364	14.8001833018772	-1.38756106042066	-1.94933111990299	-9.81591426218942	3.29855825404967	-4.68287705868626	5.68420148337613	-14.7381837935847	-2.96774190665836	14.8071986182505	6.92903023383509	0.334528983966773	4.69637995452699	0.730368002820211	0.15236196243293	-6.43481221190304	-1.06523950675215	-5.18786959508307	1.86333118675879	-15.5135490510447	7.75145915608756	9.57880152065237	5.89569610688585	4.59528613691617
75	3.61938639487845	6.55793485795351	5.79353380807632	1	3.47873444397867	2.51188601900025	6.97098496509305	3.93471718048544	5.36709502349396	2.20357078352283	3.19911818797444	4.89987882678461	2.68996852759886	6.47761832946794	2.77915330791109	3.3352047605789	2.79876776819639	4.5313763516945	5.98454928675536	3.96872678763207	5.4166005329486	2.00588640744547	6.19648908703252	6.82076963504058	-7.81439255961042	15.8352489743194	-4.18191377609697	5.21767314964139	-8.30706351498993	4.08825476613117	-4.22576862275622	7.02035058744307	-13.2770007333397	0.120709280622555	10.7772119074576	4.14242492074647	8.40396809027084	7.96049304048783	-5.5182672699614	2.38782463497116	3.44702631466357	0.212463881055505	1.44373655451728	4.52502176805478	-14.1846227527167	1.53140835768885	6.89088092491387	6.32927235245302	-2.3633375502268
76	3.53342314867588	6.17432925767213	6.97827609585045	5.46202372575123	2.99616190736069	2.10181647451258	2.64135190182408	3.61482934284025	1	1.7640388297647	1.26955650967115	3.58455635543701	5.74046904205402	6.47152504106451	3.32949194675183	5.05158163646317	6.90050085518536	6.9681041291556	1.62897011526002	1.3698498055549	6.11964308978617	2.16496118960495	1.70724749529059	3.48973340025128	-3.17380537857834	9.18702036117425	1.05403756307058	3.81742029542598	-9.60850907754482	1.84782261966938	-9.23183423191436	4.6460346667551	-6.39642242838648	0.352555095799167	9.90757423886829	4.63259247180307	7.30791829355662	4.51820719341755	-6.21530374962657	-2.16307289967346	-8.08189883582354	3.71454485004969	2.29366675784554	4.07028515339113	-16.7588643556008	12.3290039320719	0.491239820639336	5.55591256665766	5.43007620047978
77	4.82775962250284	5.44833473237704	5.04077342454597	7	5.45342845719693	4.05185578787386	6.36989062150903	5.76629814090086	1	4.8622987803818	4.80082202420576	3.35608923033021	1.77371800450053	5.21688579861316	1	3.91831787572076	3.64155737728016	6.11779536278402	6.63328831133488	1.7911816192664	3.335673492086	4.93960216333149	3.06760949148449	6.98200177745598	-3.38212475075299	11.6472618695369	-4.63984219728261	1.45616963942467	-8.50964944699939	1.98284258429028	-5.91948636935679	0.749041319564201	-8.27100437201863	-0.0285024250816431	13.0485795616187	3.39590096154012	5.65276419240577	3.52034530062143	-8.1877142682837	-3.37422263590334	-6.42027310693499	-0.10284448383617	3.895858613524	4.86121034186477	-11.4717441968619	-4.28964443547434	11.9997834042407	8.0095740427895	-3.5241467107829
78	5.52297382925721	6.55229193615151	5.9290196043037	2.65982665052621	3.35677011104195	3.12770088771612	3.20144980590042	6.31863097433489	1	1.54259057639585	4.19391607372656	1.7724888406679	1.54971871769203	3.32219704353498	5.87476308721117	3.51168688004649	6.69680806697715	3.86268004018748	2.68909250496294	5.93115755363499	2.61825269869661	6.99636562168607	2.3713417836447	8.02245651609101	-5.97943281690099	10.9272569297116	-2.18931701615963	2.56866912931823	-6.14474412358794	3.6127171964282	-2.09692139459535	-1.66993184676732	-11.7742145340767	2.8147501965322	8.25613381939507	3.06022416427825	10.9992236899033	2.98288819802463	-8.06432367122053	4.92152039904619	-3.23061298466695	5.9932995996999	-1.38268006429668	4.66068150960958	1.31784511315831	7.4911978681249	4.50358209036603	1.8456859897738	-5.29359674644774
79	5.49796724024536	6.62355062381947	5.23355654609172	2.03271120467199	3.70092713785204	5.12763298466246	3.94080330255009	6.56724886651206	3.06344513608346	1.06763536304574	4.98299928593714	5.59700980253366	1.38953695750479	2.37057055283503	5.55159877549849	2.82886063951136	7	6.5104225852545	3.65494006572764	4.87028256996037	5.70242402288419	7	1.90246290473155	7.28645500264924	-6.66500968653683	9.87154293483226	-1.40774704703964	1.74966851064486	-5.78036195624695	3.71666006175696	-2.03496136069326	-0.923578767360042	-11.6829348373034	2.43334480129511	8.80861978844307	3.24173176862879	10.5379730199538	1.94602037168071	-9.05700376525876	5.72384606579432	-2.72687289736784	7.03158746026399	-0.974190559324738	2.19853280863738	0.00607595125251284	7.72817577974952	5.02659055222032	1.67681584673116	-7.06501268743002
80	1.6514222184247	4.24499996670497	6.23701806990401	1.13075541922071	3.54042867202538	1	5.53445558291751	4.18753964678471	2.05019989924042	2.0192904444198	4.04634205813545	2.93142071651619	3.75723267158102	2.47077285150857	3.5323251926828	3.34641021631513	5.06785076497914	6.74067590496155	2.27582452138941	4.25399692501352	1.40845416869997	5.47888156579294	5.17077343936913	5.62144921139559	-8.00674133896996	9.25238589933848	-3.81335732541121	9.0029266356749	-3.60546593491262	4.7432875804261	-4.50303818084438	6.54128992076314	-6.70291951974187	2.89666144126577	16.3947781345268	7.97704667003108	3.23153903504528	6.50888497554827	-5.1705774410406	2.48045837698929	-5.58536979119088	3.55251530495714	-1.88681148958615	1.24105528452516	-14.6412632397003	-8.63968667673011	7.82255176823961	6.66301613004253	6.40479461257505
81	3.9371017804757	7	7	1.26830305537015	2.11979328147389	3.31707546823567	6.58386158392905	3.07175112648991	4.63456467607103	2.76685218030526	3.49075849275797	5.26249262224674	3.3058693227973	5.94720518180617	1.7075025639661	3.25837830308366	4.20361312310308	4.96897560403348	4.27775937447482	2.34767296377636	7	1.45431403361606	6.92197698462409	7.58668388379216	-7.46790737144157	14.8075446603159	-2.71085407101524	3.93854474678828	-8.75817324968912	4.15832970991811	-4.4733726469002	6.36909080191395	-13.6062298040136	-0.595870420119809	9.64192928982975	4.72791384091864	8.18491563930706	7.4793128424213	-5.87505833551349	2.42251627307504	2.68147559045626	1.01521048166625	0.415667208764497	4.21842732969497	-13.9386728613649	4.46541378060554	8.21480787311301	6.67263721170604	-2.9116423289641
82	2.6413423635546	1.59684404993896	6.36036288882824	1.46453039661614	4.6505911383567	1.18640481729231	3.91008793833323	6.24043681072334	2.24570425099831	1	4.70961692951564	1.58575846131919	2.18707566700455	7	1	2.87089768747784	6.38801765551809	6.39130137135691	5.13684840730474	2.41629699822699	2.11868594472914	6.16810627545916	1.67275412755635	3.19513833907816	-6.10318246529631	10.2933512521571	-3.31784961469576	10.2400226630472	-4.98889636753217	3.68755646874841	-6.16002518521934	4.33684834314261	-8.14085660157984	0.304684986659511	16.8550891726291	8.14899808255318	3.37548956950617	6.06621255216663	-4.52423003320692	1.56477070401276	-6.20280360990879	2.14482060132453	-0.48406414406067	3.20832551779494	2.19662212153168	7.39129170714914	7.14314993223649	2.76519968669469	6.90780963799889
83	4.98136968586819	5.39291587524878	3.45579227637868	6.24627609733382	2.74524208388161	2.18961931244313	1.10819171405782	6.04904306148297	3.30288105967439	4.51480976798303	6.90580619693958	2.82342972849203	4.34556361204905	3.6430069480281	3.16470709519458	2.51564093047651	2.77433203467364	3.49901818542092	2.97064240060545	2.33079361961303	5.11994702883807	6.21367797631511	1	4.66663292539507	-4.52180996257401	11.8987443928056	-1.71951275992548	4.07518005740977	-13.092377325293	2.26038433366932	-9.24404688236817	8.51598265965858	-7.52499282251622	0.791801069504626	11.3365533600594	3.90019212819571	2.06251749455475	3.06339086702295	-4.89144827685893	-1.67666723557612	-8.35126878481578	-2.07127330444643	1.41971800683647	1.74184857382018	-0.0835563609162837	4.84628497435268	9.76919469899049	-1.52348049216883	2.86638878929722
84	4.70546968130943	5.59380763740366	3.66191396833809	6.95402136036015	5.43448661734576	1.99084896069144	4.62649508574675	4.13848809665876	1.12669278776257	3.98920206065084	6.35350799514288	4.12846875729455	3.8957089677961	3.93768280500196	3.58824278179664	3.4560146569538	1.02677032250384	4.71662791712743	1.83556560225289	3.08204829294267	6.92236930971034	3.39676216854165	5.16467476821438	8.45301969213511	-0.803426751478526	11.3052828382945	-3.2452916261535	2.08708894840895	-8.30427578147635	3.57293931188757	-4.59353119572498	0.679767926371846	-8.01361468485922	1.55669996421527	11.9480011429495	4.39998267369783	5.77666578000062	3.28645121176732	-8.26001476809209	-3.36648450727086	-6.81410312727074	-0.71316073610836	1.9815459561676	2.53503865993696	-12.1092559837392	-3.09308226185446	6.03663974902533	5.37708197548488	-2.54303482791334
85	6.21501803925754	6.50205101275626	6.59613509552332	4.29300772277697	2.17671029896149	4.46008941178149	2.74734106464609	4.2741700442371	3.1872049052094	3.49184291786128	6.31558783296748	2.85439676546324	4.70686382486066	6.26579578096024	4.34004122696489	1.84346832233232	2.34680870836637	5.95106255734864	2.11845502262303	5.3928469610176	6.10945761151326	5.73406197638593	4.60599033042724	3.95059928206997	-1.76209073922278	13.7183407978127	-1.99874303744348	1.81830218645504	-10.7300312211115	-0.0164435974263923	-7.44128993272315	1.15279277584874	-8.68129315104791	-2.48021320665804	8.86732689477832	8.26494354908379	4.77999237151376	5.29854934206817	-5.16615112761072	-2.68205426898162	-8.41023802216747	-2.25021742872757	2.4178882162142	1.37409873295765	-3.18177313400705	8.0533334006261	-3.07477697443499	7.87226067542922	0.781714874775725
86	1.8013988160049	3.69740140133892	7	1.89590523191871	4.37775560096409	4.67372346073637	3.9907110238245	3.44044886760606	4.25670936045764	6.96682024377522	3.84218627010359	1.16760324690166	4.25329485558479	7	3.07145194696478	4.18297400637696	2.51130993542243	3.88626832174065	4.75090267231588	3.11744505518812	5.77607563912355	1	1.1224973758067	5.14410990043106	-7.42440856317068	10.7231403741522	-5.06307378561714	10.0748710826427	-4.67217771617513	4.8713363323418	-5.93066203013448	5.24914593350857	-8.73917533103699	2.94073116689493	15.7129211776716	6.77619634252484	3.68707308085179	6.36569503419272	-5.89355467914027	1.56637653002881	-6.46309376149011	2.69424109842865	-0.320620600510816	3.34710525739211	-1.49177493560749	8.22970907818487	1.29896304509436	6.12591294134114	-2.29964399861397
87	5.93676399212282	5.63861046706118	4.81225317491813	1	3.9837149246006	1.29339739483014	5.87219166765008	6.14096362875239	1	1	3.57683878139345	1.9911208689238	5.35767448199721	6.63467706581817	2.06942149595342	1.95506170190935	4.28216881622891	4.6301139453753	3.89376767053257	7	1.8960902250307	6.51691245460955	2.81054187403409	6.41921408456636	-7.93259501024215	13.7901136892893	-2.70537305950438	-0.844606013965975	-8.14197494404982	1.5368523171439	-6.04861295060418	4.45351907264484	-13.9129673120919	-3.33021970459306	14.2055149438425	7.21848071638277	-1.32702422897325	4.56859083847157	-1.93771461101411	0.360916391985014	-3.36306356036658	-0.723170622205691	-5.65306162922075	3.12663822811322	-14.4003057167678	-7.44963607118569	9.1287357207386	8.33871718231001	6.3262857380608
88	4.32076734758643	4.99587905284541	1.51180222314417	6.41926680101625	2.44435550896071	3.25597620994995	1.5368012081065	6.43448561229031	2.09862872996719	1	4.97680701866121	1.36579379654615	2.14287505285164	6.05607783297163	1.69568337238787	1.21315404559068	4.92560834734178	1.8250472120571	2.25393740120495	1.20167750752381	1.85617306791935	1.88423410039084	1.69195431108356	7.15548172468808	-6.31240836010305	7.79934626458066	-10.7332162947153	-0.678425696824216	-13.5781494363699	-0.601317821307063	3.2656999387514	5.46694881817774	-11.9815729827855	6.7283290813373	16.2841197615529	4.2373530103282	0.433856096759638	-4.55094932538588	4.89029737558884	-0.510742087493558	-10.9489163168616	-0.61467973157305	-1.63045298152465	2.75293624042751	1.84337382664444	5.91691559349881	0.292937191353928	8.43205726624253	0.210061987786678
89	5.67621341901125	5.4231450060535	3.27994499459495	3.35736649107949	1.70594271169578	4.54500916304643	6.87602349157971	6.15579638293205	1.92109507166781	4.50205198543442	4.14449508177725	3.66100290884494	3.40595742592818	4.22827893954253	1.85692475845156	1	5.79214841306453	3.37350002096645	1.7572188454838	5.41270862366356	1.87515721246522	2.86900072613458	3.37755756533821	5.05719248720063	-10.3654746434359	14.4413305825952	-2.72662260255092	-2.56170001866489	-9.82113536830517	2.07778298631055	-5.78406475973885	3.34911829981973	-14.5148765138651	-3.1271160314399	14.0543373899676	7.19899314759679	-1.28000600841275	4.46945432126629	-0.401841623280938	-0.937149169330883	-4.26080585168374	-2.09651223833368	-4.11257477012008	3.45650668626955	-0.630348272172083	8.6557007573448	9.0507005735979	6.60020805809783	2.08071803822905
90	5.01824801236715	4.48311985128374	7	4.65347935331012	4.20518263834834	4.08070047405651	3.48024178306518	6.62892616973483	1	2.20764660745402	4.96979872028964	3.81252727444553	4.57803335741304	4.25751548941742	2.73865611245452	1.01215313957861	4.44297703565195	5.9705149477919	7	1	6.03317611367505	5.2581617311083	1	8.37697723465928	-2.89693545234925	11.1431413909681	-3.17374553175071	3.11513223135528	-8.90040039094146	3.31848010698744	-5.72864258633558	-0.0845862616365611	-9.94626223081253	1.2355251192552	11.0608069237414	3.58135194401216	6.39813848200548	3.33056333238609	-9.4760833372076	-1.78890942474401	-6.68576547586719	0.632169910298539	4.25608717939565	2.37164544363514	-12.353410774262	-4.2933269827975	13.8625224580535	8.13531988377231	-3.15293101300615
91	6.85583982477252	6.67179207615721	5.31484112495799	3.25389399975189	1.51277940597902	5.44444536562674	6.87487549611568	4.19112764059883	1.85742918006073	3.05386565091152	4.53335966261061	2.58032101134668	3.37203605244991	7	2.47410769426027	2.80076067638885	1.24448753165438	6.31612947748803	1.32591522301214	2.14755904956623	5.93187023846611	5.60634850623004	4.58068966337474	5.60441400150834	-4.15647518097441	12.6666386374551	-1.42970446915611	1.38598575586451	-12.0195266290845	1.07355075890206	-6.54203588162427	3.07433966049654	-7.54634341512418	-1.66219200554349	10.7730443621803	7.11129035845076	3.88342385939916	3.19840678625871	-4.67975365126359	-0.865203311405481	-8.41556860097716	-1.15064945195355	1.88719235619367	-1.33132015174722	-12.5010865907061	1.60408573666484	-0.568924810536065	8.49138670999795	0.127783715615146
92	4.8485620084418	7	4.8500899438134	3.26286821599202	1.35018562875166	2.71343218386195	5.27782401632774	6.7845758779611	1	1.68799535296898	4.20621787727853	3.3159049216557	2.62611263580318	1.19935309861394	6.37991749548353	1.82451117144793	2.94595314599175	4.3145055123893	3.97124273042417	2.74393096164978	2.2972473902733	2.84465538270516	1.75984941464995	7.74372764610737	-4.24071169010372	9.89684343774121	-3.71001480276992	0.698697364187964	-13.1211579383984	1.39829522367276	-7.19836707141368	1.54020001142326	-10.028240358753	-0.086131062119909	9.40564736626578	2.16168557393355	4.83051373613351	2.97299620617737	-4.01847293355604	-2.56722280301496	-9.02074429706758	-3.39207698038626	2.86581998574682	1.53391817236261	-15.5695239486074	4.99629513702128	8.60711948979213	5.89068278363784	-8.93460842591147
93	1.19499826811937	1.50603960925092	2.16495877757847	5.95725423452636	1.33299090566933	3.18303004908834	1.37546861616225	3.30234278245731	2.79302612835072	3.35518890307446	2.45398038518706	3.17032722508034	4.72577608737194	2.45828900711757	2.23594545541423	3.51608005187513	5.36057176524886	4.16929464044711	1.66477406575771	3.6749367914564	6.10675449619813	5.4365708014964	3.94818036151289	1.65489736454923	12.7579727768226	-5.00662400588982	-0.0495161922359757	4.2650487413442	1.25312382214068	-0.674379387711375	3.5316864550084	3.79223979511575	-1.7804666947135	-8.42701988619465	6.89310913153366	2.58336469525575	1.01693240064584	7.86651288812915	-6.72557169149828	4.72786078975294	2.65091817545507	-12.7785963796284	4.86743406353934	2.52443098337063	-15.1093955400035	-5.84264720303381	2.37930359743504	3.43479183775408	3.06317926744111
94	3.03779071567962	1.88027955669482	1.45795572855444	4.71614111155239	1.15355815073933	1.37937191887443	5.68495232604868	6.09906801644769	1	1.43211873340255	2.54779925235024	4.19210368667334	4.79194874753666	4.52728032061582	3.28690544197274	3.58545582810346	6.78608978951006	5.83163859459496	3.81545918567019	4.88610647353635	1	5.38148921656241	1	4.26724264511541	3.60953070223513	-8.99409457501773	7.3180238509223	4.31224299247667	-11.5232177806852	-4.31323164840437	4.99372894241227	2.69028696293668	0.763247683729239	4.82432799431601	-0.496991485198693	-0.967821585580607	10.3847109131118	-5.16123525007926	-1.99455353758122	3.24633516190367	-14.2808469130284	-9.97030902775614	0.660950806127477	0.0644242717807104	-16.0734944350485	5.24467085762055	6.59110178818894	5.3259400123528	7.08255010530772
95	4.50077210758613	1.83233077789829	3.11215675131395	4.04158559899527	1	1.25234219846771	5.07721639506305	5.7391385536256	4.64124617638455	2.2705980845798	4.26998187604166	3.84831132598975	4.52649684933975	1.01846921971736	1.81344855947184	1.53678705329374	6.22787114818151	6.52310717564324	1.06203237947283	3.52774557979152	5.96972741529021	4.448516667663	2.27631847346995	3.86541230886469	5.15698206694278	-1.0765517258342	3.29869008953385	4.88296271698489	1.96317327225436	-9.79565513306666	9.92322645943775	3.71114386176618	0.403068942145259	-12.9787189763979	4.18295392188652	9.24783608793779	-1.90259768877109	6.57452127067721	0.0789679398166859	0.281136055333453	5.20697645213765	-8.45922184789097	4.86538627066193	1.82192649528374	-10.5368791461526	-6.28425524536061	0.990694322097017	7.19360997825851	4.540299503716
96	3.00355674086269	1.75942439068188	3.00585818338458	2.75730058077915	3.18444921831105	1.33437256815481	3.988679654682	6.91783630935023	4.50990336943903	4.54257389957128	2.8151909226856	2.52507638327395	2.11537395008593	5.54827434446011	1	2.21355690107506	6.18612833549656	3.86281906562428	2.32426165535015	4.87263749279729	2.95220914346778	3.01171663939528	2.51395317722996	2.45219899809761	3.57846968018213	1.77715679430047	3.83490989062653	6.87125440373145	1.51281552402563	-11.2050907611005	9.5308343163719	2.72719995083292	-1.28169569242042	-5.49689457808435	0.911798470205065	7.87376441244617	1.62017621245754	5.48302050119014	-1.49163036448967	1.50637514710359	6.11528045253903	-7.69321541696976	2.67076107474891	2.03769598064482	-10.3768240192087	10.8710724908185	12.4746578079582	4.50003108767573	0.155044427153655
97	2.90871693207825	2.75870455223679	4.21461164025454	6.14519160532733	1.71488174004211	1.18678631428334	6.68075583511509	6.72689798150777	3.04271406328694	1.12225949143837	2.17718442992906	4.04754633152843	2.31511987016247	4.66857594257839	3.62111557083867	2.96233370976984	6.17922159375825	3.78197675070584	4.42109609206253	2.14547563095899	2.90611904832745	4.75429052075818	3.84656240071306	4.73688985867135	8.23610950315614	-5.02350442887888	1.3029479603702	6.7143898712567	2.67314966011972	0.0747691900087542	0.534477380152547	3.06368302002783	-1.38837820941766	-9.81755959997093	3.40690422184375	6.71898298775668	2.33213131010171	12.8907600172084	-7.76785702045998	2.79523164012507	2.58590700862257	-11.461101816803	0.880314757619143	1.51496706493303	-1.7055907645337	6.12789588290144	11.3571954473474	5.0379064207224	7.418622040797
98	2.56134276439408	2.67060805603034	2.11808280057657	5.87875535258325	1.59166829831247	1.32334502209417	6.86588276689099	4.60349155810212	1.22607365321051	1.81889195774109	4.17333727660657	2.3281619966993	4.13253722578229	5.72346704331827	2.04517200234742	2.78618030505441	5.82809452027215	6.04604359368152	4.02267141006423	5.20476734632293	1.52481972459158	5.72600072072183	1	3.95711323985914	2.80308415369113	-9.24385425805772	7.01551786135657	3.79082839401897	-12.2272793654279	-4.3311643236303	3.88703818600765	3.41470656292088	1.13059208451509	4.66693100085993	0.13739025040278	-1.68233033092743	9.40670162913056	-5.59607890979368	-3.28571833215055	3.30622177711924	-14.8942914168796	-9.1947882985803	0.78054078097163	-1.90695783301768	-10.4858756609792	5.76670474852406	6.71463564130275	5.32384473482194	5.47865398790321
99	5.67522095630876	5.38521017692894	1.54191405365824	1	1	2.42965909287205	3.01069824898121	6.17977403109173	4.13125495169957	3.01203428161362	3.05120212051407	1.3379925543734	1.65167659623434	1	1.48181889700017	4.09449917502337	3.77233438925268	5.07648067543218	3.25229610284324	3.72737613353284	4.08964497119107	5.54360130778148	2.63259896404406	4.871465004046	11.1405449862636	-7.92656495297327	4.27948838311327	6.26409975901144	-3.69623532918959	-0.235165689616739	3.29557108056512	-0.943679575634712	1.64340416827459	-7.31331183485234	3.62098463410428	6.89520394205662	1.50192545936153	6.39032750939558	-7.63432450109265	2.62227033739817	-0.963166200946944	-12.8324940034135	5.15960112227788	2.31715641387293	-3.00739864440571	-4.62217365653256	9.38102947641533	3.18313986139689	8.64723476086216
100	3.02025125327053	2.4034816873664	4.37076914988513	6.33333905610565	1.00671091494998	1.17310632752055	3.61043292151806	2.56596209366282	1.9401333468768	2.24492941006113	1.14407992803537	3.92363338236261	1.77078712167293	1.85878898655419	2.8402612220971	1.26319053307318	5.33419584090059	6.9525395716658	3.64360594386903	2.00910405235228	2.94869147259718	6.87709986587914	1	5.04624792185842	8.27371624952269	-5.7816352502962	-0.0227186592514322	7.06779853835763	3.54740525184537	2.27428095047832	2.44742282780646	3.12262249272085	-1.87952067140408	-8.04695358666455	4.73812150978946	7.27468519060754	2.06300702926588	12.0860453817843	-6.53431795050541	0.485192760354841	3.17448614429953	-11.9933298736295	3.99679575760247	4.35295929584044	-15.8299631743526	4.82690067247487	1.87914957917774	0.345150726671744	-5.34974475455208
101	6.96520288141882	1.11423677078118	1.33855388557271	4.74953163676824	1.48684317839101	1	4.05242434742279	4.79638218516711	3.18136835784087	4.04505308428258	4.2301137204131	3.07657921306031	3.70827857837445	5.04940186176155	2.83149219161186	4.00931462607525	3.24480216913344	6.1120155392902	1	4.60404080555751	3.8549651925774	4.31543930320601	1.69936542344117	5.80744389080923	8.04031465673269	-3.83433888191461	0.67394359887362	0.536359444946397	2.49709262834569	-8.5690516956155	8.29979766015733	4.66542562361306	-0.278266286837373	-4.65947686259764	2.05886455757264	6.24848676313094	-3.43740597682917	3.01051292404464	-0.757442941376144	3.13799428888274	0.485573836179672	-6.48089780778013	1.10581251527195	2.51418774253789	-13.8680642747657	-7.4237389638463	11.2455013773672	6.71335194980588	-3.63470462915723
102	5.42024462862416	2.50327030788961	1.38242398043023	1.25160750244013	1.27943840714941	2.77355584198169	2.78947124020801	3.93678363897657	1.3550843589095	2.34176241869739	4.71921557982227	1.93682139240554	3.46599801018727	6.79349503171371	1	1.07718900052661	5.24100467966066	3.91621630181178	4.56060527839887	2.8482221046332	1.09534575950443	3.96594834168933	3.91873040083543	3.18059966156795	10.6728621824355	-8.77348750230151	3.42911378316821	5.61120819906732	-4.00541160066153	-1.78912305011801	3.01791628868271	-0.671420100492814	1.82332448985015	-6.78898091270669	1.85093275594449	6.81300549274989	0.706237496027559	9.05525766775318	-5.2059480340183	3.5742612428988	-0.759288555048523	-12.0587222127422	4.31214733980757	1.46871081961461	-3.76646794893636	-11.8147549918088	4.60874558110141	2.63341557722197	-1.71669353099769
103	3.31913035026421	1.93404802085358	5.49803183874512	5.98718615174276	1	1.07884183791616	4.56617321050236	6.81499394490958	5.68741524709414	1.86549766185702	3.45817353093572	1.41946191911074	1.85433625068029	1.54029847815552	1.68950112582826	2.2029105123181	7	5.79813036320074	3.85072783832973	2.56773406016445	5.27326506532087	4.47597675459181	3.01827792213846	4.77781339241438	7.5708324069481	-6.53844929780371	0.544823641957506	5.77935665752616	2.09650511370081	0.101507224747021	1.84021690630751	3.35549784227449	-2.26722505149737	-11.224762904773	3.73986130784929	6.96747104750344	2.64201708466717	13.5157633516414	-7.49307711733101	2.67432635112062	1.78074116992694	-10.0815661738616	0.408684192962003	1.22444365403776	-14.9485669251329	7.5864897301831	1.17651852935602	4.81959055850724	4.66326294743755
104	1.1479445767317	1.95184498807854	2.11576136820724	4.65910131798913	1.03088518080162	1.78146973762188	2.53946064383697	3.99614311433335	2.79675578875052	3.14707519946386	2.66293773700896	3.79290428112261	4.46337191381344	2.52310250992712	2.19985476805956	2.62973169235057	6.53897271670502	4.70342382436352	2.49600652095869	1	4.7552897231219	4.72332661533344	3.59819734047576	2.3697272188336	12.1604807311806	-5.3319827992134	-0.582676317939702	3.74387835770531	1.56356530598344	-1.25054216113217	2.7594944927694	2.811970492355	-2.14208474449828	-7.64769808927064	5.15580201140233	2.95244942496647	2.54549096977812	8.37908044300705	-5.69814943661413	4.11013432053095	2.84382103555317	-12.3174042310072	4.35370504479476	1.89265910167456	-17.9101351798849	-5.76629600282444	9.81245712017025	4.42200075205234	8.84749721215564
105	6.49288972754588	5.06846916524655	1	1.84769030777578	2.7054425819153	6.24153958161734	5.59577356085071	4.52339968276854	3.58140607514972	6.37497548681499	2.68868761799951	2.91720233967518	3.50606691660526	1.40671386389501	3.60278372597011	2.69939793006939	6.81005562408278	6.34431559989795	5.40672218834165	2.09035263300942	2.13884283967834	7	3.16627075674136	3.7807136872039	12.6726398361427	-7.35942291722404	5.40517998087092	5.92078166549071	-5.27129171593186	-2.27688194696449	3.43442421683701	-0.746263055717612	2.70573297209738	-5.0938505709109	1.50706777179394	6.90827921184974	0.88268097415719	7.50483456366358	-6.04885352421988	2.37014211663696	-2.07903949726747	-12.3341709901164	5.19236682597054	3.51732727085134	-2.2861054730973	-7.87116796332036	12.0213796345013	2.85619697923096	-3.42589501987009
106	1.90178542830589	2.61916700932854	4.43564957321317	5.62534412563487	1.4470038536054	1	5.53719516291696	6.95327604591815	1.92659232387274	1	3.16234634984084	4.87121463643369	2.02960356952131	2.51826518566407	3.86678363695929	3.08656961772086	6.5321117661474	3.32073262048858	4.24633838211369	1.26504117789258	1.12102697750484	5.916526458538	1.44501654086093	4.68757946337462	6.95295095117594	-6.15694179781901	0.395647181343766	6.26751488491722	2.21001874772582	0.659109698958956	0.503008533581722	2.84845101340355	-1.79007770094492	-9.5348763066664	3.41915509901663	7.06859885106035	0.595599402928947	13.533353598382	-7.27664242703956	1.30279987611802	3.48078469611257	-10.9110167798093	0.964076341145411	1.66615908598797	-1.23168785827645	6.70988795847819	10.8744445680346	5.17264568811389	6.17733908812085
107	1	1	5.30887842741906	6.23880619152636	1	3.36769536777404	6.12185636542396	6.78859777828666	3.44377625970097	3.78112120996813	6.43996346888372	2.17869647801468	1.00725674585039	6.11164624293445	1	1	5.00386033557006	6.22013049473503	1.97179603187544	4.30402768401911	4.20452408709934	7	1.99985850599346	3.74326697937454	14.5732606509458	-2.66276516434883	-1.43905667380517	3.49525563948381	0.701333424466587	-0.824850895918464	1.95298510456678	5.26415408280057	-5.5971584097268	-9.54300735123037	4.34735671494259	5.83212320502108	0.671468716961451	6.82719528221868	-8.55615984222871	4.70164952980699	3.92080121192731	-9.69565174303413	3.66589901411021	2.52016411192951	-18.339868930453	10.9255303402731	-0.765103112940811	3.50752685217801	6.60313435422204
108	2.19539502449223	3.18554977900589	3.10254802037156	5.5337280629788	1.91664060511647	2.72650481384731	5.01662876947948	5.35923648784875	4.30370185418004	5.22504830847544	3.69684687492636	4.09233442899782	2.46930050303751	4.3121553547194	1.58116906817313	1.20047512441699	3.25401104987465	4.52994052116001	1.30195753379831	1	3.49786794129274	6.41266917290513	1.30520770935046	4.91992667121428	14.918575827207	-2.11631322233162	-2.1164522828777	4.33532295963871	4.22822589241795	-2.07019918915118	1.57511162199032	4.63252975194909	-6.33994215822968	-9.87478523637367	3.7028012939313	6.00259875967573	1.15156163032947	9.50439995721873	-8.54241983490661	4.10194918557288	3.37380361068315	-10.6509395736029	3.36414209732869	-2.56432040924838	-20.6157652781198	8.9992853865665	14.0955503232393	6.42537331316566	5.01448479978611
109	5.24341798756605	6.07159357061525	3.90523706120175	1	2.72892057038681	3.51806951348004	5.78864503391854	5.76951682761516	3.52905401277538	5.44446205384916	2.98684688824489	3.55788527498374	2.30999095593639	1.59211488609393	1	4.03713684946802	7	7	1.31185731526623	1.95573389061596	5.07522359994853	5.76742590331576	6.39795943573343	4.99853205006755	7.89504123605149	-2.98731575841941	7.21478644083585	1.96674717939734	3.30291672106199	-5.06485747283	3.73834010713185	5.23718442257084	-4.68932801517527	-9.61728285514401	0.348531224386865	0.415621927875409	0.151129293596783	5.29739209469481	1.62334662405782	4.68057133704978	8.05546999514814	-6.10903989856348	-2.30024517051164	7.57032584101236	-12.8522512612411	3.68868632118692	10.8295497526971	6.39286529655405	0.133211921882501
110	1	1.24560545881271	3.19864383172453	5.56651599301746	1.4301583835683	2.26968401878846	1.83561561556921	3.41759894766514	4.05447449377329	2.94893379514031	3.24290799680883	4.00249323291031	2.56911032759942	1.45293121540476	1	4.65272983242491	6.51617930724138	2.87230350666932	2.13630328787424	3.4386805618622	6.01926054593327	6.11096799037526	2.87156138706814	1.1281640470529	12.1267894767898	-4.28530560359668	0.699960735086093	5.01007025726527	1.26041657397855	-0.564452914386823	4.30626788022252	4.18075531095396	-2.18786635909598	-7.99453414936756	5.05823551044957	3.26819302984002	0.579573545885971	7.81495256479571	-7.39212649884255	5.42506264506058	3.05618996105116	-12.009604141802	3.51630334533254	4.63419694949282	-19.0598708332447	-6.22198254286963	10.2546108571395	4.79724203309084	1.91900252376605
111	3.69665826472206	5.18859868778811	6.61890347569925	4.71628104069377	1.09654433000185	3.1436808141736	2.24226986865243	4.37627498964186	1.3797838223848	1.74928183000678	4.06053383931427	4.97376232230639	2.06437410099589	3.67098601354455	1	2.07809255904932	4.79139379089282	4.11781266627662	3.52858420745748	2.48160360163852	4.50912203927924	6.66351889773574	1.4486988075163	2.27594160950532	5.4316196631387	-5.00227145618439	2.39460523997105	5.15954316447093	-1.0876782813881	-1.35195871056348	-1.61647111749907	3.48203933200178	-1.24066123364869	-8.60624689810085	3.5677772775865	5.75808096340241	3.46020311204723	10.0412087299242	-6.87113903904446	3.27320314758598	2.67679967455968	-12.3072018450661	2.86679746426142	2.66388281170666	-0.146795841399818	-4.99602104084137	10.7053983330757	-2.52366643785	6.66856486289516
112	2.36247850529587	2.10898449860335	3.60390980385737	5.42112521541804	1.41896109333322	2.99121448601823	2.93418937871864	5.35083039061678	2.32539921965381	4.48393192318272	3.61610987966481	4.70982258492499	1.69597430473792	5.25209884658067	1	1.31735061388628	3.14993716223574	5.18303906894362	1.34877354786189	2.41755987120374	6.42979338865232	7	1	4.19391409746478	14.4486870739009	-2.35148805111027	-2.35918544091903	4.19975084204762	3.20953096242471	-1.87419959710288	2.22846937710536	3.18005499926021	-6.24296696924804	-10.0539859441703	3.4203734498846	6.07800515338057	1.12246275093365	8.93925484417982	-8.29193118380103	2.94693573265948	4.45960557855456	-10.1705001214453	3.76975433167317	-3.45252870673921	-11.9663734120731	9.00174071563435	13.4560201256102	5.56817475550093	9.3452325699145
113	3.86581145641132	5.06493805790654	4.82794276698989	2.77131059204109	1	1.4851190217441	4.58893855691658	5.71835767582488	3.88562752710392	3.06902656637785	2.9694733034617	1.78219125595037	3.16533102787621	3.22496281599788	1.18835722335197	1.41757390203778	6.65827576930679	5.41222902894194	3.16651991101017	2.81076293784209	1.27448048855837	6.30144946628803	1.154518583957	-0.906945911267895	6.95835454892455	-4.26104702627356	-2.04640849763671	6.95070406797305	-3.92834713196755	-2.18282139208746	-0.97955991291322	5.01651383652057	-1.21097497236201	-7.21881652590992	2.33015901697921	1.84572547486547	4.63177602090748	8.36217533133847	-4.09179044917846	2.06569552800226	3.23521504181197	-9.84018171393366	-0.216385368977566	-2.17499607004654	-15.2973917640732	-8.45163616197225	5.36084662724629	5.28658912617428	4.99735618109979
114	7	1	2.30681832733764	3.9926271566262	1.22705599543797	1.04875533797789	4.03184676891192	5.3935826354405	1.18212478949157	4.01591287611219	4.65457049566441	3.93844943615426	3.38175463739496	7	4.31287863422319	3.38932823693641	2.83784143100898	5.27543426451137	1	4.1017224826076	3.20284425707145	4.3997522828422	2.63479533639744	6.2480542873115	8.42390854317124	-2.71835187925295	1.78411393494947	-0.0196337684210373	2.13531485974241	-9.36001930637495	8.95361629050832	5.1994099130016	-0.579084084569276	-5.42499151945217	2.06866739983649	7.43460565594467	-2.13148200204388	3.58499701302821	-1.06116714336598	3.09693111466402	0.936384291697125	-6.24990091714111	2.22711732360665	1.19086855926104	-12.684136054383	-6.97891828128196	13.4320678490215	5.02584411381451	10.0245175206089
115	6.28078676201003	4.4061334188616	1.19817147926657	1	1	1	2.60961497566198	3.59777569923765	3.99591607997526	3.74040076601852	5.16646771891835	1	1.93304967585952	1	1.68015450352752	4.07493080753581	2.93879439826955	5.67422343299024	6.08279043631328	2.43634056206139	7	5.66141826074468	1.22220351735599	4.07766807294607	11.2045045757736	-8.21314460228602	2.87698483046532	5.4794507316839	-4.04139314029428	-0.662463207066391	3.06864214727835	0.284803401964365	2.95351292073469	-7.55060309230718	4.33778200395764	5.77280386213125	0.858412817657767	6.50045728364111	-8.33085970071675	2.72350308813064	-1.20633692795923	-11.4372740494472	5.60771962508823	2.57745522106281	-1.68286045064239	-4.82749705514766	9.1716527648345	3.52551915660326	6.0064034427657
116	3.2495647079868	1.68521663408116	3.03068951238486	3.62639479743422	4.24719568399504	2.52161902499131	3.50856808539615	4.83578726948959	1	2.46070087906735	3.10900010581625	1.49345169590589	2.89803042697882	1.23708571501546	1.10991484919224	2.58312159945871	6.00079807161748	2.94936907137002	5.2684010777631	1.55775275146333	4.76478883747409	2.72531815351332	3.02361797493895	1.75620981628677	5.1318032218215	-0.538356585760976	3.3360370651615	7.55696862759394	2.10351364074609	-10.4138056375725	9.3188429027457	3.39347728843897	-0.307404624192352	-4.40694318037427	0.615910416326212	7.67692472698073	0.302694919615921	4.79678742777339	-1.60527092583448	1.28551322629798	6.89954167474383	-7.73221348630306	4.33336390050972	1.16610436264159	-11.2831549308937	-6.20292498456506	5.45888776915411	5.28144020644911	-0.0550988326699601
117	3.57683819258606	1.69377499535921	3.88313895492659	4.37913007323856	1	1.47423116401621	4.30715079935931	4.49553149326705	3.66699054029302	3.02578368919019	3.70380921079088	1.3343300870836	5.67352499830316	1.04258225532849	1.36373952380528	1.3647349537626	7	6.08021242901866	1.57766636136893	2.81123958734564	1.24252628759101	5.48085183600382	2.03612310197846	1.96452785736997	4.76719282459506	-0.69003048287738	3.18926084633134	4.97434573401882	1.9669430705708	-9.20200448931881	11.1001423378096	5.23862943463467	1.3186496975823	-11.954820959766	5.41529904300226	9.1586209020441	-0.865762376219842	7.06234659712006	-0.869275173572045	0.0173726557746704	4.90557468882423	-8.17389231818353	5.25691690691143	1.79101894321014	-17.9752005532569	4.45886725047902	11.1080098425978	7.60867095128601	5.01904519729299
118	1.87000173288581	1.91878954760579	4.48081517017923	6.3650245264433	2.17732994161525	5.20366257413411	3.0905051824633	5.33643863565766	1	5.50427658272136	4.64101501347897	4.12025042175393	2.94530168190109	3.19130773295887	2.06082340076288	2.06125424463314	4.4510082203556	7	6.11920341551746	1	2.44840167296026	5.067189721496	1.425568679561	4.33672977158973	14.9430894280804	-2.43706346749383	-1.53547642289968	3.54058605426275	0.952744664667995	-2.22682652394849	1.48638002082701	4.35146811389448	-4.58616464567585	-9.04719418189428	3.69439732061818	5.80907012682664	1.65650090718779	7.11393015301533	-9.58704764518354	4.713212865148	4.35207312215119	-9.85091172225958	4.73052867943129	5.14922776172621	-10.5464532160765	11.0540318103025	-1.37346874115415	7.85571613644336	6.61019551565762
119	6.19209609569728	7	5.47429416981296	1	1.88129332802465	1	4.27582967357923	1.4626804412232	2.57821105772338	5.62874633633937	7	5.162791215978	2.2485768085784	1.97397020231438	4.26489218041711	2.72078894057086	2.05799442926436	7	2.99327209610601	3.70392328856765	2.03082616254253	5.49640154917409	3.26308252403043	6.84844861401388	7.45867987414113	-4.57965777054328	4.88891704295661	-0.198730033265772	1.90261810275666	-2.76513801354479	4.49024326470076	8.44245816853866	-8.79300337669698	-11.1852784572893	4.43490478568162	3.11422584739232	-0.834974154703067	5.66872975753868	-0.670285997701709	0.793329478988097	4.10783635772954	-4.68852414468799	0.817312313446541	2.30775633158212	-19.5881471942556	4.12390881542639	7.5231943318972	6.01411145454153	-8.41018892231533
120	5.08327139987178	2.29101184377104	2.2668725862083	4.81576749902117	4.44340302439802	2.9199187802638	3.71718437790183	5.03677120060618	1.42188045780446	3.01306732827806	3.47625951467366	1.21042561498363	2.9230455473544	1	1.01609462539531	3.92029580305672	4.5534090385347	2.38819861953254	5.22235239420407	1.99319201616056	6.67519320352387	3.27904268059762	4.11764805074462	1.16031830151869	5.52599139705686	1.5457452347279	2.58361628482224	7.18034549087469	1.26733416030561	-10.4875266166286	9.35412942636815	4.96729170873158	-0.640933223721821	-4.54322813214266	0.610512869434602	8.67299575659557	-0.549451910754749	4.57006379449098	-1.79834449584992	0.776855090206848	7.20130720671042	-7.55284272186187	3.77328279659321	1.80468230387353	-9.53708381937116	11.22271534589	12.836201337842	4.70211873286627	2.27845130883692
121	3.61595043120583	2.21466836519021	3.0740633549267	6.24443829301329	2.4621464514344	1.35918834162451	5.46129901741164	4.08196245164035	5.00632489775308	5.28064832352241	4.91066865112753	3.33037294351816	1	4.63879208333654	2.73013069330973	1.64183119394263	2.70013596298369	5.44664002130743	2.06901893988788	2.38945717985292	5.31522062667528	5.85926988959564	2.73402859379423	5.78065595767811	6.65206144655657	-2.71008066503582	-4.99277427326076	4.31811750854472	-1.48383823376992	-0.00394103872429474	1.07128471945708	0.830996001839641	-2.92871618922956	-7.36721286008008	6.1927424401871	5.15860080903782	0.827327827278127	11.538193333164	-5.8441401677084	4.56203487187448	2.87787085604887	-9.95527135265284	3.82084630332401	2.45692436881276	-13.7385111246194	5.09171383000322	-2.87745398119568	8.51146482002366	-3.81569917956236
122	5.50967468294022	3.45475604621577	3.25932966757825	4.25313009360099	1.95557885249532	1.47682258973868	3.87857403128664	6.84892406212718	2.42140406647432	5.52127179347958	3.44340741012085	3.88339884774769	3.98133401087152	2.33753380564759	1	1.30332698581775	4.34451789798296	3.402529959879	3.7319262493672	1.70505629257052	5.8905483055446	5.52810576226491	1.51493462679179	1.41663264994904	7.67164180101626	-5.33627264690604	-0.468190267457531	1.69431231117236	-1.94306311511126	0.40033775440775	3.12032619757251	2.76138506604589	-1.32178573527083	-6.22003427831737	-1.65201365473565	0.886046708106768	0.174073609296315	9.88829233421919	-6.79474465439283	2.8520115276047	3.65357207923578	-15.3061919284386	2.80061527390009	4.70960076482055	-17.821089045136	5.28231807738812	2.72337458171952	6.08886155942769	7.68666199748544
123	5.15869081929848	1.20300563589354	1	4.58469837063343	3.17388845942403	1.06892006097338	3.40295299756341	3.87792500436464	4.35168993761584	3.35497823797537	3.95993161108226	4.68817781017681	4.23207441292069	3.36168282256235	2.99896508584168	3.93075039836124	2.51402524830886	5.69640915588272	3.17485916296346	4.4266562406717	5.92838238382417	6.45983727648248	2.39393648982142	5.4289736469879	5.02630879488002	-6.90917878930853	8.02583698273167	4.84840978986472	-13.7706113935596	-4.96449242427164	2.5287753002494	1.24879533696966	2.86176400076373	5.35203330039898	1.62656917640228	-0.895549969835337	6.67410797823645	-3.74269482259838	-4.9706877982808	1.59286148449823	-12.1396584671891	-11.4165908470287	3.64898650602114	0.397598449157357	-15.7598785882344	3.69178061210897	7.45571594393016	6.52784368984178	5.0789537324198
124	7	5.34642433551849	2.82261499172717	2.09981870219036	1.80722908592978	1.5065484855765	1.73237024896701	2.0172722429216	4.17018947819169	1.80510999387462	1.52647921613859	2.40123663941031	3.07035472945732	1.19575565143148	1.96728975660654	1	3.49327915935583	4.1536977644267	1.26639609552463	1.77218061975092	7	2.33188170108212	1.78435779982954	4.2804156350874	8.40634460090024	-4.26288522330658	4.19387984728137	5.09132271757115	-3.93355960365448	0.549683895215279	3.84034457420076	-0.258814500569202	0.843600851635988	-8.82661322276968	0.515709829799973	6.61606098256488	3.19037969165758	6.34570696218081	-7.76519680425464	1.28683830817818	2.02132863946905	-11.5170285105073	0.306866670938529	0.988686239181055	-14.4324138604274	6.27498278951207	0.756750354726346	5.50457236487894	-6.27467639826438
125	6.96248768635386	4.85080443328106	3.96113258096049	1	1.79571645346653	1.46468821774565	6.03537861193155	5.99615515596379	4.23695767552577	4.20025876601562	4.61379563204789	5.65856897767688	1.31319487861915	3.06139453236589	3.71048443960481	4.91534521356361	7	4.53600919062632	5.52418634994326	2.19010449254427	2.57106239783342	4.60953650194649	5.82769815025042	5.16675263864474	7.64461979097481	-3.16505478529518	6.82916321651863	1.97057801276924	4.39957500744194	-6.48995618938734	4.26364807509014	3.44637773011944	-3.97255297753367	-9.30141343143485	-0.371858532152632	1.51592201932866	0.371869736837861	6.6901553115505	2.20647167439746	3.68530581303366	7.2460745798609	-7.52368440324542	-2.76750185417077	5.85436658131793	-13.840397354837	5.97277930190387	13.5102162909845	5.51307898350806	0.321378727483831
126	3.39729788414128	4.62863163171111	7	5.15824515017462	1	2.13905734802498	1.92790251408582	5.72817558990575	1.69943926507647	4.73338724521951	5.3420807306941	3.41030910165085	2.71398906933456	3.45437069851317	2.00031917132853	1.18629991908487	7	6.40889089808068	2.13738983635375	2.86749748989543	4.45467265177473	5.64047367970615	1.72575470053921	3.17250753780139	4.63836896283182	-5.54874748270013	1.91023297646047	4.39325133227718	-1.2101538502031	-1.3357010783086	-2.6755517923959	2.49160011773516	-0.179193927604926	-9.18309086557129	3.15038124614	4.21328360536914	3.56576881227466	10.0682157688295	-5.89877580869761	2.19728611121886	4.66601650670855	-12.7528697470001	2.4806608223569	2.26595025198048	-0.742616453724868	-5.14647965629237	10.1308935782031	3.75997801682825	6.23580462982913
127	4.13976152915612	2.36563931961242	3.08115032571731	5.45771117595761	2.16149228968398	1	5.48156540336579	3.76776298137569	3.56627245035586	2.01957409899035	1.45933199754316	1	4.35108643519204	1	1	2.97933705565075	6.11029453787885	5.50846907656946	5.13489739187364	1.49890868330212	5.62982347644191	4.84015332346146	2.40591645851272	3.66942321376867	3.65344549805305	0.586510392120176	3.78017585652109	3.70643057027601	2.80119013926134	-10.5826311533847	11.6015407988685	4.26120275743783	1.38817425275411	-11.5852478693972	4.36705057407908	9.3511130764059	-0.884045764702746	5.00920199329235	-1.59193844603934	-1.01596100491489	3.67151478636223	-7.74789171210087	5.55895402136704	3.14922769632706	-16.8692853739425	-4.99520295729924	0.775133523154528	3.44476337766743	4.53513615885419
128	6.95240503112852	1.38832043251833	2.10731428709116	2.94678423507773	6.65906385984273	1.00897795534373	4.06759395612394	5.12632974625094	1	3.14540884705487	5.08103810292797	3.53951121636255	4.61752033111452	6.52544270993607	2.70367498556894	3.72091977513608	7	3.27904565557165	4.9027136510931	4.40317244013384	5.8508389120235	3.7532242952564	3.99677770636286	4.06594533908602	2.89027283712681	-5.6647491584853	8.68379643839369	7.01489706425765	-10.4005484346488	-3.28265358279348	6.85439642671605	4.20644065904673	2.73320192919515	0.959839854742308	-2.93787616728132	1.33330874632977	9.10617145892138	-1.42774589833971	-3.9323690317516	1.27372061370585	-18.3932740015055	-20.296695092604	6.800416982396	1.29768419196686	-11.9903396754015	8.04464909968996	12.7091088704701	4.32143079699079	6.37095709806652
129	5.07933758773724	4.50518095273941	1	1	2.41391362633918	2.24010547948326	3.69727153443738	3.0920146000792	2.61873378534164	6.83747240349337	3.21634345211875	1.20443417854074	2.63491348616173	1	1.50123119900962	3.37601687971977	3.54749191034627	5.18407703836519	3.52842500115132	2.45547030189679	5.21237043957286	6.4649340571231	3.41191026355822	3.89671526253506	10.5835813823802	-9.33061107864767	4.31614140312005	7.21085417760502	-6.09829001486726	-1.31026339478001	3.92045344712086	-1.08778335736197	2.47215030500191	-7.19210096401275	0.697609892996401	7.13816129672808	0.740635992138347	9.03268830791901	-6.4636461654521	2.40831345594713	0.242942593835909	-12.2042018091329	4.63679928781918	3.12016630208517	-16.6952272367208	-7.09088634078448	0.259901618951038	8.34623685811865	1.18434478460282
130	3.1431332495955	2.56730745419327	1.31449134898852	4.09204768216181	3.12279041174288	2.85507088423689	7	6.209021342653	2.40150263730627	1	1	2.05271745476942	4.19751170770452	1.9244232209829	2.86796500973926	2.88846870254164	6.78216069364035	6.30978588648635	2.35132035545964	1.72946734431526	4.47589082385762	5.2309811810258	2.85182874374215	4.15444582708752	1.46484447566768	-9.79355443976925	6.58214892568675	2.33137521385255	-11.9186914148693	-5.13899456451456	3.83033534586845	2.56858163750463	4.45618051925094	5.09911730332277	1.88516876316192	0.0867430375934097	8.15524948817232	-6.42803849795073	-2.70265629447824	2.79889876757416	-12.132502278419	-10.592349704982	0.795227974238053	4.30819735896276	-17.6588974058687	7.48228368685414	10.0020491529414	7.18325554252102	3.02380929395316
131	2.54663553442915	1	4.03739497925208	4.72321847044575	1.30397131112277	3.47028817562576	3.52313051153616	4.47037550157593	4.40599661157579	2.93803443172266	4.38004055179136	3.84367714218548	2.91617723645028	2.79537395422653	1.28471975836079	1.21347104114496	3.66932809561761	4.22229413770274	1.55713717511126	1.77997375930131	6.78203059033066	5.88934661753745	3.50581823103238	4.3683939469824	14.9163293993812	-1.9384896854742	-2.3586718594879	3.52172568355781	3.12759853141092	-0.902419085489276	1.13079698751711	4.20827707587348	-4.79848258293971	-10.213605577714	3.72822701731448	4.81245944532141	2.63756971979001	9.95729266501602	-8.05253487610183	5.21345146078269	4.32242502351126	-9.95442215112383	3.18505746215188	-2.54080331061407	-16.5249124095501	-7.7700389839948	14.6322213876274	4.78390117389099	-5.70735780473194
132	5.39882805324512	4.57356307543704	1	1	2.07948415764689	1.95603218225179	4.08335832508083	6.54504456592751	2.33906699886577	2.97433220481412	2.23769487230249	1.58826745671546	1.50721023532287	2.37491668381743	2.43952031763301	3.67645723850462	2.79470696435427	4.62941794983116	4.15201128132116	3.84960683535737	1	4.84670488882495	3.73955327391653	4.05773482775889	11.1061933349516	-8.42396148945044	4.60373953595147	6.54343489223909	-7.09558295391865	-1.71675306187543	3.86396517435609	-2.64215425127807	3.0143223879843	-7.26767445915462	1.88878622870482	7.78232637453326	1.19280634029228	9.39775546842461	-7.00503837940211	3.25866974842484	0.862724638441446	-12.0944316731951	4.78156251132226	1.66059983475012	-16.5191567945842	-6.22388359958887	2.17070882473945	-0.698408329410601	1.85265764179433
133	4.2112895929298	1	1.64541144017565	4.91728655108211	4.69466593942682	4.34309181217518	4.97409986355953	4.7602707506472	6.40841807794565	2.61879111888584	5.32225920435864	3.88356809266495	4.01913958690922	1.86664641534622	1	1.73994728883631	1.66240643076519	7	4.35560637304088	1	3.31738950105432	4.29534295311667	3.0495737554487	5.98239021203469	3.27861406835284	-7.95929744243089	7.73600375172845	4.33069212760232	-14.8931556966784	-5.47268387866439	2.89495378203806	3.69425934108363	4.33822310477535	5.66845267322885	2.2104617254574	-1.63501544013849	5.31738243197561	-4.86396972452663	-3.59635674165424	0.638925573418004	-10.8328466983991	-10.0606110509491	2.22701042046054	0.488543707016968	-1.99230287861254	13.1723960591328	-2.95041563346293	3.90252710435523	3.65409415801706
134	4.83293395102974	2.03223189912134	3.04996957649368	4.61253311336946	2.39496744022934	3.47975195693471	2.33125034086102	3.80690056053589	1.07514460425201	2.46785582755945	3.42580244038969	2.04722574454175	4.15559163456422	6.78029723878466	2.78458651101763	1	4.21895138835952	5.25314494170494	4.49357620823111	1.71146892972465	1.24559262138883	1	4.65638786742786	2.99488149473344	7.36903368688905	-4.45365886534426	-1.10778664297498	2.89839684398925	-2.87375906963463	-0.460596495922206	2.42428503375735	2.3522403453901	-2.66532372692094	-5.46010802806905	-0.749757910086057	-0.13270161842272	-0.163746272728941	9.8938937411886	-7.45977612837423	3.2372379000243	4.187808951805	-14.2497616506995	2.72861262970664	2.35131328852176	-1.55546076842186	-11.3648309115176	11.3441581364178	1.27172996195464	-2.63839259576077
135	4.78359268361746	2.6528833778617	1.38343534145119	3.71920956478899	2.68119778063298	3.05091435285138	6.21065471918735	4.12603116109076	1	3.51245896934891	2.42633209733197	1.80097974959281	2.59606461901738	6.58339577944519	3.6575343941932	1.56331344110949	2.29447489037796	5.62684303146299	5.56938362924061	3.25255499142243	6.41581624129685	1.79245196083358	2.35220408648235	4.52095719004875	9.18654028282137	-4.76650104852788	3.73159632784154	2.7691897484058	-4.00602182350486	-1.06602318713184	0.593988376268656	0.557958891203689	-0.291413445747309	-7.13716110948569	0.142820470842647	6.69923890119829	3.87117651168851	7.95510588181675	-5.89552586984936	2.98491007297475	-0.864536478191153	-11.8726425677293	3.19985771184157	4.37835153289606	-13.9580342415725	-5.43054340879493	11.491119043938	5.5336268526867	6.27128923231953
136	1.73358921390924	3.76430958724201	6.52064730733114	5.95792438342647	1	1.38554405477622	1	5.22446041273471	3.16228178846244	5.15043950710311	4.03708486442207	3.30473917359722	2.4084428859302	3.94534233543531	2.10805116349607	1.42608555453011	3.35410732880165	4.82497599109916	2.26684522654467	1.97138899805847	5.23601995971559	5.45008368370744	1.97092893711628	1.65120117214737	6.69192489396234	-5.40964891773347	1.18067121469699	2.99883440450513	-2.47812636663928	-2.56670330399676	-1.62177767614925	2.70527126155917	-0.300880516950436	-9.68715352781826	2.38019702250945	4.72311927757269	2.27488116400646	9.51890951580589	-5.75253625259033	2.821289442841	4.37500622235979	-12.179091783138	1.64494904212307	0.731631856949423	0.256110815277899	4.02228096402634	10.0130752345141	-0.549184885608223	2.12061542778928
137	3.6753511016901	1	2.01487438610067	5.26594214482238	4.46026856283435	5.07290891034898	5.32097573628564	5.13849516535269	5.75906875230457	1.31999099700639	5.1407769057927	3.93990385388649	5.20233406790477	1.713654829847	1.53858712782954	1.55289643649203	1	4.4696940735827	1	3.24419328457843	2.81185746061196	4.69905390513833	3.54114016596718	6.47643099199878	4.03094706560191	-7.10720231592462	7.35665255389927	3.96321082282995	-14.9230418203525	-5.57104967331438	1.81092027924206	2.1199198227949	3.82511857393699	5.88304372653397	0.990050446144791	-0.57256281045545	5.84399026505383	-5.7053561986525	-2.93776266012395	0.788374162751296	-10.8629460897024	-10.1310113169609	2.62757018760853	0.998273791980704	-2.7961742964084	13.1662035365618	-3.67342054976475	4.5407773782831	5.03710195767748
138	2.65163346223704	2.86298123910597	4.78102350024591	7	4.11835788811695	2.22912848620969	3.69401831402933	4.83250367823956	3.78593220170722	7	3.22007306316089	5.01479578651085	1.3010069379365	3.272836505622	5.84582413466836	3.52501245548187	6.43340710927946	6.18949135259973	1.60205425730163	1.61356595522923	2.07654374965699	6.99797907282123	2.02008211191712	3.75923484455586	10.0129187879081	-6.67131373312372	-2.60565341266271	6.00589717772243	1.70651538416107	-1.94394792364987	3.33166145774262	4.35724107198037	-2.26275353075736	-9.6474123521629	5.94218987262579	5.29186076317085	1.59655017465991	11.861640410837	-7.75267955689919	1.39135951824185	1.09452620302716	-11.8747275710564	2.02157866478464	2.11469123347808	-0.864469988022223	7.85571270472325	5.620747262787	2.10780124785557	-3.04518788230792
139	6.67882287481239	4.11974381513443	6.7209985521814	3.22900813904814	2.38938816716293	2.65362654244122	3.24731620445317	3.66625055736551	3.88802398418199	3.22916573566999	2.29423110762909	2.6967727992812	2.27689768341772	1.83917495310925	4.20642656528238	1	1	4.11307772307529	3.5368942160714	3.19421315063554	4.24532523611421	1	7	5.13133737781055	11.33691955063	-4.71009092323801	6.57302205648642	2.49993899243748	0.947355377215902	-2.89996911993785	3.51735952109388	7.03700138698018	-6.73883120142656	-8.94495748765507	4.76720206938338	3.17977665638853	-2.59311459133481	5.52159616088833	0.986304825411239	-0.685001435998325	1.16038428726371	-6.49363944912522	0.8631776420333	1.22406772298584	-18.7286967447123	7.5751146706162	8.10328107578682	7.15180848292785	3.26730239261568
140	6.81802880380533	4.1399956168472	1	1	2.53823487135749	1	6.30461023819202	6.13344070421829	2.7567122778897	3.17493396665467	2.88574572012658	2.68311849895864	3.85352564752607	1.3911299467071	1	2.77229044405437	7	6.85195364785999	5.18070931718708	1.87151059220942	1.85926913020163	2.27062788372196	1.14398422361019	3.54649575679152	12.4437266365614	-8.37941526947498	5.9966736346396	6.27665712762316	-6.84108211115421	-2.7356092851581	3.34432837242949	-0.9447674523435	1.77843898013781	-5.59695125274141	1.4565887958202	6.53989274594874	0.851812331621512	8.55522624835377	-6.28997822887705	2.71286874898502	-1.77087169187962	-12.6158300428907	4.98435358595225	3.07426032217369	-2.12289245175303	-6.50559628667654	12.4617579162848	10.136275569579	-3.70797020667773
141	5.16926292222186	2.46391709377239	5.90431555473072	2.74558095835158	1	1.01042135838884	5.04671259021656	7	3.79799664605639	1.18627627811242	4.08084230877781	3.00465486339719	2.83790698785877	2.58684242876754	1.93388012964542	6.19348767878748	2.80247633226834	4.43598705000622	2.68649423611472	1.35142498621205	2.33227883099498	5.665218902297	1	6.64837699333037	6.06386471018828	-1.97886224292427	-1.18456249348266	0.656089224918126	2.80373682690079	-10.7009577603509	8.17337610012677	2.02210779657797	0.89198957980425	-3.26378533191445	0.852533895982271	2.83623527838817	-6.97525498896492	3.21872304430069	-1.52786730642983	-3.1564449588673	9.48764513416393	-6.92089322676437	-0.26580094578394	1.57676385985904	-18.7543852727056	-6.24919140762599	8.38417367950484	6.12236336292319	-7.5876558254037
142	1.63084824194413	1	1.83535358254103	5.7839212245825	1.74779117016029	1.2301876230323	6.80920914644123	6.35836880505969	1.51661738567314	2.38813650244141	4.60428036092528	3.26543741905149	3.00803111260737	5.19844285409856	3.80918328465049	2.91414564651497	4.91550792133823	6.38912727756541	5.2991045503059	5.86146934007389	1	5.57771343298485	1.73471610859551	4.05162467033893	2.66479382015512	-8.37316972339113	7.06663179499559	4.42340686132149	-11.8321325710079	-4.36344386094846	4.63109894468383	2.81926290080307	1.23569900254016	4.22988437697744	0.444410762633116	-2.02846072988715	9.51536065464991	-4.93903092575187	-2.57020087389214	2.94610209226729	-14.9480614400711	-9.65436045331895	0.865869746561654	-0.214089942806981	-15.359962089348	5.71285996983833	7.89205455815432	5.23892450283355	4.88303552537386
143	5.13603742325717	4.45152815053384	1.22622347290325	1.50027502229206	1.35301172658821	2.03349479526117	5.28791467568852	6.91894411191071	3.76647408557251	4.14242457988253	4.38458825820927	3.92050736040353	1.06071604024003	5.74183427369382	3.16775313163591	1	5.43142107826255	5.76840049534286	2.35423005056301	1	3.15296761145379	3.7766479521836	1.0387402864364	4.86918663211098	12.0112467627735	-5.32666447289132	3.77366026934972	4.69391433653783	-5.56909169649003	1.79116902615696	4.52923789567053	-3.44782358574858	1.26251117819912	-6.97429810569408	1.98509897123347	5.37570216794539	2.32559603574329	8.52836819914847	-5.19548787460558	0.81537240839968	0.716156597500597	-8.8671896080288	4.46655359466243	1.10775634689364	-15.9396304230507	7.1288099221785	12.6866152434508	6.21136630957005	6.49393994874187
144	2.24996826986877	1	3.04044328375607	3.29780737977306	1.6068996204703	5.53486761657839	5.96291515501772	7	1	6.24251373871447	3.25152921881029	1	1	4.26459040419477	2.73176288555296	1.54628277991215	4.90864470960103	4.79703402331094	6.45958352893688	2.61449956766681	4.00438432710195	3.05993918400714	2.04267480571895	5.90881411054824	8.45347205102427	-6.21823610100163	5.43036163305979	4.47887603112512	-0.742116545600026	-1.2948703906885	-2.60562585484432	3.7709095504267	-2.44179312561124	-7.36939922328624	0.603123996965934	3.51091893544006	1.21404994492588	5.34222185898061	-5.80355077415011	6.88123566063118	0.613344926176307	-13.7807666465388	6.52952959774028	3.0210376852112	-19.2467304446792	7.89660962616325	15.2789593252841	5.13350967713692	-0.1417148993942
145	3.33916566347879	5.69919481180478	7	5.69420954639703	1.09308249701798	2.99493547513103	2.92710582491013	6.85324113451078	3.08763332060398	2.45886879629526	5.83758205730753	1	5.88254137761259	1.08706297270418	1.49772994397109	1.13762516840332	4.10881847366735	4.45267435715861	4.11710533043678	3.67307137932405	5.62770083486089	6.49322364375403	2.82744868602693	1.91259064200065	7.2843385737852	-4.80128134889291	-0.400199036292822	2.85719216468682	-2.25268595063777	-0.976605214391637	-0.110664532269947	4.0982705420024	-1.53225314843718	-8.23143883950407	0.129714197996325	2.79452073902678	3.93698866322421	9.78109105212145	-6.55734833982871	1.58443344357896	4.81712465981349	-13.3017480022308	1.1740603776693	2.43648338764209	0.0522241149315468	0.254908522210914	9.80945236917697	2.69355454334557	5.40605088996912
146	1.59429819913333	4.49622521922172	6.44576943154183	6.3070825287379	2.78536390736341	3.31202696741566	6.24155162910082	5.09082571979289	1.64809905204165	3.05737750646367	6.19304720324334	3.81798499986045	2.85123939984634	4.26697513631802	4.38818469271427	4.11710378145735	4.51974664020816	6.3419737826004	4.68621122338342	4.32965310707103	1.78927117750971	4.26546471521941	2.61551261320169	7.47865847763767	6.22422728722981	-0.917883519934262	0.333101606214348	4.26124123631315	0.247732744461817	-2.5247493248381	0.688864482237142	4.38826302857104	-2.36415701870707	-11.6601278443334	-0.207084365031235	6.44226037443121	1.25278026848544	10.5178747496454	-4.96077515945261	2.99428097914214	3.43260617037243	-10.6036357410097	4.76963799962408	3.5254637611379	-13.8780060175215	7.7962729450274	5.54665802569143	7.97114830853514	1.52619547079515
147	7	1	3.46829219007505	4.42485440431648	6.74773718231957	1.8588035312805	5.45789819255647	6.43415529166484	1.69165482642484	4.16094298280505	3.1269843185962	4.19981297968172	3.89784835642281	7	2.28490786277007	5.65316562985081	6.95694749843367	5.11524392304889	4.10833766354401	3.83543051637847	5.80305421542975	2.79571405612992	2.90733505636303	3.7913500271695	3.99584222066232	-5.77565217261644	8.1651452611738	6.48876441656081	-9.96209301621204	-2.70083123867601	6.26968317556803	5.49541314297689	2.55126935534984	0.854309774192924	-3.24933699643651	1.44422130722801	9.1133120959879	-1.80020869944328	-5.38150174102702	1.31830782059779	-18.0806315564654	-20.0591418559638	6.29788351451595	2.48007237234419	-15.7853015371898	7.98287881904137	9.95053146131513	3.80763235575834	5.02677583399445
148	7	3.81947567529611	1.11422105895505	5.94523521608688	2.1380718535737	3.28691695128788	6.3781449321234	6.40695354318865	1.57323871070164	3.10056964430703	6.35464794653174	2.24947490935204	3.06385111866807	3.75453973275472	2.79371265435621	4.71554842881875	5.82564778480536	4.90116158123429	1.52674121678558	5.2032698451601	1.16898006777063	2.60857822026359	3.48681348472879	3.54358707454494	7.85438937148432	-4.384161700916	-0.672004543778284	0.605510461431809	-3.73677322352795	1.73201628659713	0.524416306403199	2.16713573600951	-2.4025202928636	-3.70209903253551	0.946900152097382	2.27849466053365	-1.34326557509444	11.7286383432464	-6.03930247731401	3.07550914275585	3.86125029941583	-12.3942413707367	2.87224466797767	2.51581584847368	0.293964183386191	5.06969410790063	9.21804317904454	5.86613668772075	1.1783581269794
149	5.87185391685575	1.62505175369647	1	2.58382859544802	1.63030097603418	3.61844023748238	6.03343943529749	2.79441237232846	2.30815514689234	3.75930125781763	3.74637094425832	1.8610033006146	3.51908434436852	1.99542964968559	4.58773308063657	4.8063674913789	2.44549584241818	2.89139363603655	2.94530532400534	2.3342795693545	2.93266035161237	2.53857871760503	2.21215280862661	3.65676203041714	10.5671953259512	-5.4968533549918	3.4500616660757	4.07683951344905	-4.4359169115513	1.10632821645826	2.58930796676606	1.05853984737658	1.23168892649416	-7.96226628068725	0.532476934307228	6.50348895490849	3.61841037483742	7.68697339856316	-6.30607864751605	3.47293932108153	0.847278607018688	-13.140292670476	2.39731244716347	-1.43924233236292	-13.2424539906957	-8.28407365590762	8.72928430641005	2.83584733152528	-8.16307979165858
150	2.5444685075279	1.15758715344857	5.24991789431598	3.75813308926373	1.20625932902168	3.93523791909134	3.92134248438026	6.7381144588442	2.21264858183972	6.68570830240697	3.50868907815737	2.04459406090914	1.64881698939807	2.48267903571933	2.85611171503751	3.70964143513208	1.27412041538669	5.14044495056277	4.68718653227673	1.33934499342722	1.08748073955064	7	5.02353317972614	2.68989592944372	8.60028521930196	-5.4573411104711	2.35281789950102	6.90909126023551	0.409320359300018	-0.0825841796914165	-4.05348174467635	4.37080080753647	-1.14182118036183	-7.48494234902373	2.11349188522574	2.67551208750111	-0.545848877154302	7.21627177482508	-8.0068100125635	6.58925797021619	1.65856838750609	-13.0747903136109	6.24464808652731	3.17061478167236	-20.2938377469111	-6.86968811046132	1.13780135777583	7.22030327678119	-8.68153655473489
151	1.51684040906094	2.18904539284425	4.75220402871453	7	1.99185957178326	3.38862770061762	5.664193507426	4.80905449219759	2.70455028146725	4.59627490139014	3.71509379220233	5.39119242804527	5.13855778728668	3.41110372985498	1.13357484752339	1.06439125395544	7	4.18925379311398	1.62484638928937	1.51351513688008	2.04532397257282	4.91608032317202	1.21190676764201	4.41398243003291	7.55813543502784	-7.51702466359217	1.55215619686528	5.38327442856445	3.84926524000521	1.20183281152434	1.20680760415737	4.22356457164116	-0.53279519803268	-10.6281838176428	3.95637285494775	6.51209891921371	2.41816496707061	13.1354612256417	-7.74106041523769	1.93916506043791	1.64275025036026	-10.8872505520913	0.232978691156477	0.572406688364073	-16.2348322347645	4.71046271409264	8.45340208428084	5.46005558472484	6.7184507289252
152	6.35978772039369	1	1	4.36547799318554	3.60967092398345	4.4085792409437	3.75202910982203	2.50679427391749	1.69169596089825	5.74274387423299	5.40179673887963	5.09101018055113	1.93898380584395	2.67776083090094	2.22519871973938	1.89540529752671	1	6.80758955735863	2.5575593808211	1.89306200192056	1	4.45521861272366	2.58509399956847	4.49138717721691	3.58609390616193	-6.81400098160465	8.48831855052456	2.89785682478735	-13.3942146634355	-4.2827462188653	1.51042844720573	1.10201988285503	2.13804036988848	4.72494259045621	1.76824672396515	-1.33459963740128	6.81614515309618	-2.90570557665089	-5.08516414239282	1.98966075953241	-10.7739003140757	-10.8262973756018	3.41276300491101	2.60786793382171	-14.629541241518	5.05445501786934	9.59156362587838	4.59836555588287	-2.96560696677874
153	5.04258729142232	6.92188114470497	6.49304750500183	1.47862351611565	2.07283338408155	2.30529156523422	2.9530306228584	5.03433869704899	1.54208629366768	6.05210126454278	4.35701013687389	1	1.03529709789611	3.61208743260733	1.22788044330502	1.34196953122793	4.25596593719041	3.26358574150599	4.30058730131156	1.61179486411277	4.30620290992056	5.95341605215538	6.25001071125288	5.58346485819803	8.00280873128983	-3.43152257836285	4.23761901056014	3.37919768663188	0.861101883737511	-4.95163224842475	4.56313552036342	8.26951890903259	-5.97745073406568	-9.9660724486725	2.44566272219659	3.48759148262003	-1.4085039402206	4.40947173921164	2.08948755736991	2.52655429376628	2.12531338780721	-9.02954416486266	-0.398922248206088	2.95304535667584	-12.8642929504442	-8.17436475457247	10.0457733354977	7.4994727450038	-2.01822688268817
154	5.66071558452561	6.36186200144245	5.68694898154822	1.90512872306741	2.04173462146151	1.71684122531089	4.44055643936263	4.82985338537519	3.61991943669745	3.34368668961716	4.10801323973632	5.11576134716544	1.04914102740395	1.93466165315034	5.79280271362406	1.66817670509258	3.53814409710932	6.93358441479125	3.09873142476269	2.97740247369435	2.45207356196975	4.51515406207097	3.10850561861319	7.02735702802146	8.05058561292453	-3.97523381538444	4.72481120225117	1.47500166406695	1.30690221060082	-2.89659269193354	3.92311097179124	7.55701105856075	-7.72015087402496	-11.6774332355435	4.32261216807922	3.40411836750677	-0.170247985510337	6.72436613936748	-0.156662809054405	0.8276428687809	4.15268064267274	-6.27916363153462	1.28707355650333	1.85356372249213	-18.6661050186642	7.99546486317227	7.60639876311204	10.5132405370485	5.00182165701521
155	1.76299783378563	2.23775393784586	3.5447610593924	6.337944715424	1.40632528803582	3.99176635118015	5.44072340426912	5.86704880718626	2.23804068946682	1	3.02541818855265	3.28201906637826	3.66745777355825	2.50652936802081	1.86558625394098	3.25742719929399	6.49599367101052	5.33150785539748	5.71260215041545	1.18768156125825	1.18522747588389	6.35008753052081	1.955452035018	4.2129448265737	7.77173592543114	-6.06065504064362	1.53645483675256	5.6410337007917	3.26504756246037	0.635891670688939	1.01076039647489	3.92768139187903	-0.886475809782426	-9.93325062245414	3.62116657726498	6.77111384184091	3.18441580874155	12.9478701392075	-7.69150116554507	1.32020319323707	1.29758909895661	-11.5173571397933	-0.312372207616925	1.20611658580031	-16.2000764047994	5.44271739087184	7.83987700900944	6.20710672499097	6.42310699181364
156	5.64310638527669	4.384447366069	1.59640784120332	1.57251106688723	2.21207573362075	3.61213755789462	3.36817347133876	6.71894859118897	1.65530610485537	2.36714838993473	3.43285804684651	2.15619901431016	3.95088506128439	2.61838109695979	1.44908859476717	3.2428894976125	5.97481850687847	3.57567152288867	5.17060919276188	3.78359961929417	1.55916627212777	5.82266348009134	4.29959435104515	1.90586879677567	10.277641667648	-8.58039962142524	4.08831031651631	7.09186858289759	-5.71599782739358	-1.17197755169234	3.72222840383235	-0.866925963268049	1.82326386276252	-6.98567574939262	1.12695806580543	6.99346656694035	0.983368720938792	8.41905779963964	-6.44310808978335	3.49181766043207	-0.828833227785441	-12.3290212840055	3.8627598589398	1.90030333641391	-3.06401338958809	-6.04424218401319	0.294813988900432	7.64971452188871	4.66716813961094
157	4.82323245772045	7	6.6087139030157	2.06670692079011	1.31934973870799	1	6.3845280527482	7	3.46697354776813	2.94762180713292	1.69276153780488	1.03017927969675	5.6518605733895	1.73244973105705	1	3.04832174870648	5.33063754062275	4.43808345002952	1.48959284365277	1	1	5.0278826291757	1.64785096916028	6.34615163750274	6.43046252615425	-4.23295999194051	4.9434947649824	3.48964798779667	0.891286375563421	-3.07498768022471	3.77559132916475	8.06721551170981	-6.08827760791213	-9.80878520818842	3.47163728280758	0.967442037190513	-0.944270005740484	3.6813436860794	3.21720003133746	3.5499773249471	1.26212868565062	-7.56098141780779	-0.896295537584533	0.733616448842189	-14.1328924631739	10.2086167373687	5.62566459001229	5.67005632693903	1.36326464109954
158	7	5.77433510204654	1	3.10181128400089	4.19656687079591	1	3.96902324216209	4.74769659010081	1	1.85644071030979	1.01165616205643	2.7892139697771	3.87372424586706	3.71745116196939	2.76470140685153	5.16819816669664	4.86544395332331	7	4.1898174802173	2.94014201343649	5.04051239085173	6.9474659439347	2.02272312015458	3.92923328988529	9.88743357111981	-5.44208422868629	3.9943703922375	6.31840851191539	-4.89705564283481	-0.20727026203679	4.55715493053072	-0.216211478281654	0.419776860180766	-7.00856898001321	1.34978709106751	7.15035491686439	2.74728025897622	6.64990970724216	-8.82658416621745	0.030432776150201	0.305019503853656	-13.3557290939378	0.541915955552433	1.31080530047305	-16.9788174015867	-3.48967228484242	-0.876707508336701	2.66445473992144	-6.11152353617264
159	5.81953223885732	2.51676422702609	3.39825520411519	3.81429157574424	1.47402857370263	1.66132492692648	2.13859679485745	5.33980691021035	1.08386602424193	1.30482022864898	2.66417493933984	5.50849926592456	5.1099428474488	7	1.64494348424488	3.0272855919846	4.56176961977016	5.34067105325228	5.91433567599109	1.76493216642929	1	1	3.23226522288294	2.92162239666497	6.89570647026341	-5.34511187166637	-1.06637441333184	2.09880925813373	-1.68262890641757	0.0426815552982821	2.11348305617114	2.25976626145363	-1.81809244199867	-5.3694519362356	-1.04842345724856	0.886484345396959	-0.358238822516253	9.94448753310387	-8.18574738157101	3.35367278298474	4.0925260573763	-14.5750548648096	3.33304776928948	1.82207605094685	-17.5968532585388	-11.3548235118236	11.3779678127506	2.57390875037411	-1.85400285094454
160	1.74840617542299	5.36476172268259	5.14486487445499	6.91060906984751	2.39636431357168	4.57410643599402	5.1177766866784	4.51253922048393	2.39401351123388	2.64629782354716	7	3.15877621683463	2.30928134432702	3.91165932334959	2.33421063577634	1.1358295447503	3.45005739103807	1.58473113977634	4.48670303542356	5.96756746343615	2.74479772998435	5.03628932061224	1.61481720872614	6.97252919762601	6.51313994417376	-0.968325225181445	0.114807809960401	5.18760597958419	-0.415110826828982	-3.59211922080734	1.50375305115059	5.42772016593181	-2.34578522285657	-11.7010948440832	0.24949711751912	5.30429176164736	1.30178845236811	11.237600578422	-3.62279014455216	1.91498876012745	3.80276861366559	-11.2630827408418	3.97317375196733	0.406563525160924	-14.0173649538822	7.31723770562498	4.80825100031064	3.81830108080138	0.0846074711731402
161	4.10438987774096	2.08136363263878	2.55131547621403	5.45169522276791	1.88659529884395	1	4.11053979218717	7	1.85747054827113	1.14799004247949	4.44797100012877	4.31760276758943	3.3562264357031	3.36059374317144	3.13427799764763	3.33142475793161	5.10187223142793	6.87325357395409	3.23060084698375	5.64284543328817	1.16327633366365	1	1	4.15901998366853	2.32797202839261	-8.72803069807246	6.63785572938225	3.78973952121281	-12.9635427005489	-2.58733680768861	2.78901714107828	2.00382008492433	1.37654983935687	3.52876467636951	-0.693194806599423	-1.63375068785703	7.45049754903142	-4.30712957364065	-2.23315553189608	1.79592743836454	-14.1753060307288	-11.8040744833173	0.984360157542261	-0.140112935552222	-10.359875341127	4.19614938993423	-1.44368327303029	6.12333691599038	6.75635087658595
162	4.92355815741151	1.45965578410835	1	6.72385776507206	1.49705012254301	1.5377412555676	7	5.30057868472656	2.66168360628023	2.71667973281783	7	5.69968958212002	5.03411749043284	5.20645873489978	5.07253115182303	2.00009823885659	6.00335217175638	2.21829236882841	4.71217831495627	3.36670260222398	5.8397549873933	6.29113413623895	1.49603184397752	2.64165715372947	5.9239050900483	-1.60796839703965	3.56062299735219	5.76017740794303	0.7978670949736	-10.5000327121711	10.0107800931383	6.22656354819701	2.61595849343512	-7.93578309269575	5.78614994391729	9.75804715620464	-0.670392798683139	8.56526848179613	-4.10602223320619	0.113779560194592	4.78559667103894	-6.32747107873818	5.17207781347907	0.0783988644193916	-13.9564868018851	3.88013864563792	10.7404954943116	3.75197329176702	-2.14452145367547
163	4.33074530073157	1.55296290985567	1	5.50078769330425	4.7607043646191	2.82320836183862	3.23606476068395	5.11248555269806	6.07072776286442	2.57239346294346	5.84995154111602	3.49753275725594	3.69064225007504	2.36975740114235	2.99165112474149	2.68722691021645	1.67060244912609	6.53560258866583	4.18492905201289	1	4.26479168957984	4.25646530360794	2.26931245161282	7.26109742805302	3.75096704154044	-6.80767223959674	7.2109715667871	4.07806602911007	-15.2790430194504	-4.88814932482898	2.54686127069867	2.34099822998548	3.89321904997376	4.68336260103927	1.99301755824858	-1.02213740217279	5.44486146938841	-4.95121868562131	-3.5684829690615	0.265066710142733	-10.0737268132343	-9.47558470310349	3.14560877001977	3.99199667906934	-2.04148473554404	8.16318015536356	3.16794931724519	4.08130058737217	3.58157202989072
164	6.24900702810963	4.65595930776458	7	1	1.1860733972789	1.95387722752065	6.07687418398748	4.19966203914319	3.78151070924504	2.80258524766361	2.60935139923066	3.13742784496332	2.04822344523579	5.53960716358037	4.6669801991694	1.17664999198617	1	3.65779562556028	1.74066570285152	3.34158892616586	5.78176249453367	1	2.10601160256829	3.66946195611629	12.0763845098529	-3.80668100901761	4.99723662421983	3.3687019628619	0.432678100132393	-2.79709978915625	3.83865218984638	6.36681835667085	-6.9231543813712	-9.01496930800687	3.80859138388926	2.62928258424359	-2.61669109985697	5.49506477263763	0.855486814035583	-0.518246621534422	2.26756574436753	-5.93379547862564	0.142738373167793	1.44213501942656	-18.7476348790568	7.56565759924597	7.63195653992654	6.8102606337195	-1.79252387718455
165	7	1	1.3657202968381	3.75804051511563	3.02207011567591	1.23642814345024	3.48825968820611	6.6095137063774	1.3174447845454	3.52331897531159	5.98479632586004	1.98526709621059	4.07730634295404	4.51865913241295	3.16085832789737	2.57325713398172	2.74873277516403	5.51809128928426	2.41218396442708	2.8850376619068	6.92495539929229	6.70186252711332	7	7.84466769648408	4.95198470286944	-3.66444722271823	1.42585041560471	0.874048841404439	2.6234032009319	-9.57751212463753	9.58541444254439	7.01206284575274	0.431707414728789	-3.73947128386699	1.39563351191128	5.78924196386358	-3.87196831697024	3.06306616168316	-0.687459232230704	0.296763881690203	1.63462960364728	-5.97523215446072	3.32433493186645	-2.89470692065528	-10.9854333996746	11.6621176988404	5.80107332015616	1.18443756145868	-3.06207349715647
166	1.92725867681665	1.78090055857841	2.26912154178022	5.37681361068677	1.90828921712157	1.23497626770033	6.81265124496519	6.73199626244505	1.43215695689159	1.40957569727788	3.66244461057487	3.73462182067066	2.94451785080798	5.49071536183251	3.7285725218422	3.48886434536534	5.72928516015516	6.27973642921235	5.04634636804008	4.76371526348979	1	6.14156517133228	1.28266607540039	4.53700359997317	2.3764189164567	-9.08708493263675	7.65816083533172	4.14822454149968	-12.0892861164612	-3.54928497451243	4.20750953671988	2.7047971434136	0.484393826023995	5.33824166585326	-0.494870100813528	-1.33792236672928	9.44804591269004	-5.07630856026212	-1.7053819736467	4.24424284792928	-14.2595966172292	-8.99079616563053	1.81282682327978	-1.98082822880503	-9.98913980443997	5.69390416227826	6.38854454000833	6.08580264985087	4.72173998191213
167	6.01265132296067	4.70491622934312	6.98624347106732	1.10564873836178	2.95019250242066	1.52963977895988	5.83135565786644	6.23449498538937	3.79413231274007	4.03371726194971	4.6940937959746	4.41967559472633	2.24295892557754	4.61240777303223	2.62319672598846	4.28225131558218	2.54925256618744	4.30374294665406	4.91829003981449	1.54103230622394	4.10028875467373	2.3287820298667	4.04077094352789	6.67105277675785	7.96391652587275	-2.97737696972489	3.68807477561124	3.88989456811285	2.9761764764672	-1.28588713622306	4.70215789902127	6.19505548929146	-7.73425581071316	-8.92351902554744	3.81602241564526	3.04231904507941	-0.931152825019375	5.16505474589728	3.09010680928073	-1.17466204018498	3.37238493247194	-5.8451703345496	1.28639427307884	1.71806221632505	-0.728861525594279	3.28832046529768	9.11311560905875	5.65098260115756	6.76615556362036
168	1.21887279869861	1.4391476543875	3.63245198492481	7	3.13949071013947	4.79363320398231	3.12461415870025	3.30502084371162	3.14316817083018	2.32733847167777	6.471379363373	4.1335841667417	3.05318902588506	3.15244272156862	3.2282306816683	5.05290010596871	7	7	3.21373434786037	1.44968178019919	5.95246044500156	2.57115343041474	2.77025462364353	4.29548994674464	11.0038155024873	-3.83382983649516	0.0134066269700929	4.29507614451436	-0.0287248437482297	-0.261024914371208	2.44856507784084	3.97093227995698	-3.05854779541466	-8.34109802945797	5.83378357292407	7.19926125523015	4.19287604980315	9.73825301165469	-5.54114191154806	1.10449960668269	3.83373257639354	-11.8389867662608	3.15235103728477	2.76158346309173	-16.4555271025392	4.28178172714722	2.15380122434858	-0.570274629735943	6.45665673131454
169	3.05791420824459	1.27659870313776	3.89163779257437	5.09767449207673	2.08845955473799	3.72705020513831	3.15681985692263	4.22504128822299	4.32309752406105	1.79541349542077	4.81637038556989	5.28700747684551	2.90813066141762	5.35162579532709	1	1	2.73407698852443	5.27596616318882	2.31157123392938	2.341450171818	6.4542251038912	5.92196917046454	2.68175007738391	4.13927383594061	14.2554560739227	-2.00267200493966	-2.15492009302585	2.49592429303648	1.87169772251805	-0.420843954052289	1.46287460954779	3.84791811304947	-6.3584160801356	-9.96204917345855	3.99606776226062	4.97633623417559	2.15136980946046	9.216013986571	-8.24966933089887	5.24911749502643	4.04063357716288	-9.56063115998937	3.58837992482561	1.84939989941081	-15.9989179512536	8.76000785818931	3.33124917199889	8.62807388146822	6.57358042209039
170	7	1.72367136806153	3.60198990929806	3.81435703714556	3.18240149349374	4.56155711147375	3.72398895270727	7	1.13873358948107	2.23468144855834	7	4.09803162582085	1	6.05735599930245	4.2910568102514	3.27770882653906	3.48476711872221	5.77519547112277	6.29654253746511	3.27916312178982	7	6.21539407769483	4.42227773388849	5.11707695706634	8.16953114930311	-1.09541513336867	0.261147819212597	1.83486499292682	4.4473468908769	-7.5446903399711	11.2137498050415	5.90660589560864	-0.753460315479463	-5.76600918514622	4.8123677366525	8.32627494764138	-3.72697506502243	2.56774781728421	-1.99543463753267	1.40752750377649	2.50825800526562	-7.26765048677313	0.279816824094155	0.488660575116525	0.215764249767462	4.89733552778363	7.64384854114726	3.63138956125895	-0.411541103980214
171	5.81323542876832	1.30803386910363	1	5.58871591517217	4.39863093283176	2.04228712127911	2.25018193266173	6.5783721869992	6.46045167501563	2.18642892881724	6.83698836748162	2.77788677959017	2.30309891670334	1	1.11791311492343	2.73782155323475	3.55286907612665	5.7637281829184	4.15425910563596	3.82417570908083	6.29702832870064	4.30419615103193	3.33072446126245	7.37388183075507	3.98927422487695	-7.4682756254091	8.09952162533556	2.84755644582809	-13.858078788098	-4.96017457852704	1.36968848542629	2.26313671840959	4.86732789669459	5.9307816485046	2.60776119494857	-0.836243592465957	5.2284810604768	-3.40124965465049	-5.49169046959473	1.46066496655753	-11.4249696081009	-9.68475099357681	2.94555680868099	2.8071697209581	-2.11393673702932	5.00600839762926	-2.21938570120499	6.64623593064227	7.43287838529505
172	5.85903681780122	5.8274124115764	6.35931276926283	1.97847562799758	1.14434488135962	1.4314077404556	5.78286939301708	5.08238566846139	3.79823901272678	5.44654057287791	4.49364285070576	5.81105983418982	3.77789091871214	1.60387076396685	4.31133057331225	1.40634166023582	1.6335745573802	6.15674623761971	1	2.31328678733658	5.35978233529235	4.71662012388089	3.0096924413502	6.39716355187706	8.69722302759891	-4.70492718301215	4.99888070025597	0.41828539065769	1.4493718731507	-2.86206504987049	3.56244716271732	7.29690654245752	-7.71696640389459	-11.2742479721021	4.01444659992356	4.05742865346407	-0.621697343487494	6.24666835530567	-1.01518895682987	1.7410722801028	4.3581558418631	-5.44904111107309	1.25475992530519	1.4789462238803	-18.7628274132371	4.0269202345278	8.29592300199264	5.58334090802147	5.85165375746055
173	6.30043563043391	6.21285066843607	5.26144187474859	1	2.41724597535344	1.38710869435508	2.8700365614913	3.82547357535705	1.64099250948065	4.54997077042587	4.26802332529338	2.56901904520304	2.5770331439899	6.16599825086859	4.02792509430138	3.86525076958694	1.53749097257353	6.95416921798599	2.3887817527616	1.30670740170285	5.66455284087003	3.61298988676422	4.41269992822922	5.69446922568048	8.77378165332031	-5.31607045108023	5.05568149474911	0.906557304113281	0.303818402248326	-4.70822316366106	4.45708541682744	8.33999712029223	-9.68366642026711	-9.08584816654197	5.02603423742919	2.45337850801616	-1.21424963487084	5.47915220944722	0.250533706796401	1.06542807247992	3.85536656566692	-6.93172527803219	-0.0257594675966614	-2.53844414094318	-19.2807785845861	7.55212492931266	8.28855096733705	8.2763514191955	2.64620693385967
174	2.76668565544007	1.98366681868958	1.05897289345437	4.91153109507269	3.83432358573708	1.32834768006047	6.56627787986473	5.45260314758514	3.08559319347552	3.34838081633041	1.68864467866702	1	4.09680643156134	1.5831965579353	4.61107077103523	3.3208973228304	7	5.24858284505653	2.7233331950883	1.48087739802594	1	2.64845751546928	2.88828812961217	5.23746717567676	1.96212594091111	-9.87700707721347	6.45133192883466	2.78819849367224	-11.7732602081825	-5.222007553536	5.72782095502589	2.72101201485481	3.56410826990409	6.10128078903599	1.85200499765753	0.362038372188067	7.432625951815	-6.5585760342885	-3.64229559665037	3.39585390742878	-12.5742240924852	-9.75779155134659	0.686901948607412	-0.941538992747613	-17.0002471701266	5.45660778751585	8.63865176352799	7.26427336748049	-5.87792209602522
175	4.89410865336145	1.65293256661456	3.80398116330954	6.36944403777227	1	2.42143566900464	2.96495088012586	3.68707701597519	2.50451978824639	3.31365197151247	6.41609890626907	1	2.76640227132606	3.04788590698091	1.70025367407417	1.80003408965693	2.8677031222362	7	3.78513657548688	2.76228702167361	6.57459752420435	4.53147634914687	2.64231603003866	3.7090151991404	4.02799546572589	-1.52314351954384	3.97575504369274	4.17874443609946	1.33699119632167	-10.5784176832652	10.8138554583648	3.51943689642506	1.59062785659852	-11.0431145050921	4.77661817634827	9.84426269486134	0.0499483165403638	6.19675371471735	-2.2203246576308	-0.720033352043874	6.12181063967905	-6.33277990096363	4.3846327308222	1.06484005262249	-13.3217499165583	5.13072116538277	3.1234974909246	1.54382848118738	5.92417112055346
176	3.52575108604724	6.30182949992221	6.46272758308869	2.28358735155884	1	1.5337568050815	4.72602256478061	3.64086059832753	1.87961825749367	4.87766088336012	3.81699137735292	1	4.51434236247283	6.67774820576169	1.51693799759357	3.21435817466588	1	4.15079259627515	5.40078833095343	1.81866887473338	1.50227192995872	5.07466871912964	2.20651989582355	6.73490915295563	8.05300163024	-3.17445045467774	3.80595531773184	1.90894310220678	0.528297843245978	-4.8975778037755	4.67475101033483	7.8699249476436	-6.83956822505424	-10.1427415128828	2.99355503866584	2.10686909042182	-0.257728134396035	3.86905929409502	1.89129323868413	2.94190464264908	1.39120897104819	-6.14158448622268	-0.919916315276488	1.96099010860519	-12.2800662202806	2.74818115572383	7.79553917710146	6.32148878897641	-7.97202009697341
177	6.82055107715341	1.71207249075116	2.30468156697653	4.5674708525964	1.77861199930896	1	3.43590476827081	4.69167227000569	2.51074484709048	1	1.94704043463721	1.62900747837377	4.44448969548745	2.86176544826241	3.78215756890692	1.44513927660816	2.00852639760375	5.58256017428931	2.38264399207358	5.3745923751504	4.41320616787184	4.57843680109155	3.91794390998795	8.73684534712483	5.53429251054114	-1.84325041164386	0.371382854285624	-0.270269604687484	3.06342478399928	-9.17879363149339	8.10494816650306	7.5042188953786	1.49074364019359	-3.50187784428264	-0.0292994337678536	6.53916065787488	-2.83849288904621	3.12702984334851	0.499927054654151	2.25664927566747	3.51005481934322	-5.50453152600311	2.48826552262211	2.59331686390858	-2.80444577207131	12.1200181969236	5.77620272596749	7.11080767286409	-4.05841721949366
178	4.98857168522373	6.09966801699877	6.61600335103815	1	1.85639033477721	1	5.35471159772244	6.88181178334186	4.99609341237962	1.07713380072042	4.61479294981732	1	1.91878520920624	6.99763470739562	1	3.41065141563471	5.97142567645337	5.0233221933408	2.19518252427594	2.24967468032706	2.71390704525023	1.0110811139392	2.01024109789698	5.91155980147515	6.56752933688509	-4.78906695198274	4.59263749231992	1.64423776803918	-0.920060030904883	-3.48631898326586	4.78382757658433	7.93558650083065	-6.8148584876222	-11.2605143503045	3.36258781070912	1.88513308664082	0.0117937930802228	5.60899748021238	2.37356483406241	2.52481065737653	1.53114953025761	-6.63799863189383	-1.38978726862007	1.378663814355	1.52078219933043	7.1733686397394	5.67943647058817	3.33666439656253	7.24836902080366
179	2.07391323109608	1.0607743343755	1.33866265848991	4.94872325474313	2.1986711191044	1	7	4.78570172510665	1.96478359914343	1.38305758481061	4.21343096585468	2.93024566627731	3.30994195295454	4.04696430649402	4.43773011140252	2.88188278743744	5.83946046512323	6.53218085457346	5.53723355534621	5.46606599712562	1	6.06776865437112	1	5.13655013404225	2.57092598755096	-8.82004180858315	6.64871143956564	3.87955810500053	-11.7687222006088	-4.01811676492275	4.51150872730636	2.35567107751889	1.39277189004782	4.60543522937456	-0.258286399683515	-1.5579298599319	9.15537503011574	-4.72704642234131	-2.69843689021948	4.42282985842838	-14.1750746537728	-8.7845013780204	1.59351775181975	-1.48084675588846	-10.023071553978	5.14024207264044	8.1828344544114	5.64483780018549	4.59393998242611
180	4.49457879026433	1.69377897865697	3.06870842639468	6.524599024923	2.00219883909416	2.13871318301978	3.98760166579809	3.74829499255852	2.87890505067051	5.22275134329814	6.98248137947027	1.35963200778696	3.06915352772945	1.74118757403554	1.43425491264945	4.82500793676447	5.83927959723133	4.72135089190743	4.72449891883984	4.14470771588749	7	3.62710048038306	2.60038658298626	3.96066002839048	4.48034531947065	-0.268851062069506	3.72574093282219	4.73464780583866	1.69075482231148	-9.59263795962387	11.0278906602884	3.16313030470453	0.00626003554680421	-10.6521263274244	5.15176988916919	9.78653903622993	-0.381955690830194	6.78053704926038	-2.13197700889367	-0.625894192674861	4.79146978230446	-6.55690260936191	4.70193354237052	0.202609626368984	-3.48091697866656	5.42137612019169	11.0090361923833	2.45044855682074	6.05360847519386
181	6.29510820641186	1.79852624812305	1.21267608826812	2.71710490258276	3.59223256022158	4.06541598509886	6.11802268856477	3.87310351779598	1.63212068803207	1.27979831115991	1.78068638453145	3.11320459208055	2.66533299613452	4.09215967857626	4.25633964901543	5.24478247872758	2.66889873093778	4.8526673284237	5.41485919629378	3.98713200240565	6.54195392630294	1.67533306092042	2.08285723609429	5.42506685764654	8.83652639396955	-6.40603411600731	2.96475799272267	2.77816831166227	-3.98761007408492	-1.21564293915164	1.02796837771738	0.696603563170132	-0.0214909537986488	-7.92792334883464	0.0109140863344049	5.75740030156033	2.45037072475747	8.38747614397707	-7.12529687730785	2.68390474454359	-1.12873855266633	-13.7087475758422	2.79941194423436	5.19333503565404	-3.63345724947135	-6.76762530570137	10.144009683156	8.61990301366601	1.08421924773921
182	4.67332154976584	6.66315938574098	7	1.32158510513307	1	1.33229640719538	5.91807461079178	7	3.38554725282541	2.39620380280122	6.62003111317557	4.00809565819972	5.38564130276879	1.96105535696079	1.44801787074015	1.84736799582611	5.00152051712356	5.57155835450098	5.44071399700327	2.96683109389563	1.9217203170419	3.44922377969709	1.2109239775934	5.72119222657462	7.17567189933243	-4.1929265792178	4.21984347575359	3.09255603574764	1.70352091878387	-3.51438486426823	3.70491190640985	9.00311419515902	-6.64704874622913	-9.12759591813757	4.12072814289435	2.06191581491449	-0.2142624247469	4.46508092976	2.92212763701656	3.69345034739281	1.51465039738256	-6.87021302352449	-0.856878895544844	2.57116788800314	-15.3275011058216	10.167426635673	5.62083196314645	9.34645768382093	0.445449259991188
183	6.00501863700327	2.9893348308955	5.84292211679457	2.17229499014046	1	3.5926967485762	4.76823096587316	6.60294677418079	4.97299191736043	3.64090304936561	3.62894903562021	1	3.8005773854974	1.54064926441823	1.67440755917643	6.05300883118505	2.85297157953776	1.4451631697407	2.73986849899556	1.26210346861397	2.64848971564469	3.02858957736341	1	5.69214930719389	6.6721361547935	-2.57566579504603	-1.12238113240352	0.766829328406507	2.30848957007196	-10.0880240223807	7.71461102516741	2.57658403855644	2.26807939772124	-3.4803981348587	1.97075704186401	3.06857904641924	-6.72840002175568	3.77647772677597	-1.42858221914565	-3.46406136164605	7.94656590071037	-7.10430790745674	-0.502924891812242	1.32813508845878	-18.1474046573961	-7.87350134075872	11.1866527719944	6.76726774515196	-6.71915549584488
184	5.5032724142984	1.48404169004386	3.54829002729694	3.08436127045787	1	1.74264985441366	2.29245845893987	2.51788585801468	2.53753334419532	2.95082124727806	1.92719350205706	3.31990279545325	4.64546621884797	6.76431430230554	1.00491672680448	2.59078686924213	3.10635533503848	4.76622992542921	4.77011366853984	2.5701214526345	1	2.00053096544059	1.43012523128202	2.27060912803758	7.69463396277803	-5.00456853104696	0.0627959663586195	2.07452250243846	-2.73732677404184	-0.413666438127852	1.85599288807209	2.63685751885915	-1.77854011103568	-5.99782917514662	-0.894388824740689	0.861901068114532	-0.444430288663009	10.2084702467716	-7.62576048648854	2.96032149229179	4.32916940164123	-14.7723408192927	3.74740747421851	1.31221311550537	-1.20587324143624	-9.76461671831632	2.13975393004479	1.34703883724713	-1.68908171801061
[truncated: 74 more columns]
